# Supplementary material for: Otolith microchemistry and diadromy in Patagonian river fishes
Source: PeerJ. 2019 Jan 3;7:e6149. doi: 10.7717/peerj.6149 (PMC6321752; doi:10.7717/peerj.6149)
Supplement: Supplemental Information 3 — Raw data. This archive contains the raw data used to generate the analyses reported in the paper cited above. The python script provided allows to convert from the isotopic intensities measured by LA-ICP-MS to molar concentrations of Sr:Ca. [file peerj-07-6149-s003.zip]

Archive with 259 entries (246 files):
- Dataset S1/
- Dataset S1/.DS_Store
- __MACOSX/
- __MACOSX/Dataset S1/
- __MACOSX/Dataset S1/._.DS_Store
- Dataset S1/output.zip
- __MACOSX/Dataset S1/._output.zip
- Dataset S1/Alo_etAl_scripts/
- Dataset S1/Alo_etAl_scripts/.DS_Store
- __MACOSX/Dataset S1/Alo_etAl_scripts/
- __MACOSX/Dataset S1/Alo_etAl_scripts/._.DS_Store
- Dataset S1/Alo_etAl_scripts/other_files/
- Dataset S1/Alo_etAl_scripts/other_files/A2.list
- __MACOSX/Dataset S1/Alo_etAl_scripts/other_files/
- __MACOSX/Dataset S1/Alo_etAl_scripts/other_files/._A2.list
- Dataset S1/Alo_etAl_scripts/other_files/A2/
- Dataset S1/Alo_etAl_scripts/other_files/A2/BLK 5.txt
- __MACOSX/Dataset S1/Alo_etAl_scripts/other_files/A2/
- __MACOSX/Dataset S1/Alo_etAl_scripts/other_files/A2/._BLK 5.txt
- Dataset S1/Alo_etAl_scripts/other_files/A2/BLK 4.txt
- __MACOSX/Dataset S1/Alo_etAl_scripts/other_files/A2/._BLK 4.txt
- Dataset S1/Alo_etAl_scripts/other_files/A2/BLK 1.txt
- __MACOSX/Dataset S1/Alo_etAl_scripts/other_files/A2/._BLK 1.txt
- Dataset S1/Alo_etAl_scripts/other_files/A2/BLK 3.txt
- __MACOSX/Dataset S1/Alo_etAl_scripts/other_files/A2/._BLK 3.txt
- Dataset S1/Alo_etAl_scripts/other_files/A2/BLK 2.txt
- __MACOSX/Dataset S1/Alo_etAl_scripts/other_files/A2/._BLK 2.txt
- Dataset S1/Alo_etAl_scripts/other_files/A2/NRC 2.txt
- __MACOSX/Dataset S1/Alo_etAl_scripts/other_files/A2/._NRC 2.txt
- Dataset S1/Alo_etAl_scripts/other_files/A2/NRC 3.txt
- __MACOSX/Dataset S1/Alo_etAl_scripts/other_files/A2/._NRC 3.txt
- Dataset S1/Alo_etAl_scripts/other_files/A2/NRC 1.txt
- __MACOSX/Dataset S1/Alo_etAl_scripts/other_files/A2/._NRC 1.txt
- Dataset S1/Alo_etAl_scripts/other_files/A2/NRC 4.txt
- __MACOSX/Dataset S1/Alo_etAl_scripts/other_files/A2/._NRC 4.txt
- Dataset S1/Alo_etAl_scripts/other_files/A2/NRC 5.txt
- __MACOSX/Dataset S1/Alo_etAl_scripts/other_files/A2/._NRC 5.txt
- __MACOSX/Dataset S1/Alo_etAl_scripts/other_files/._A2
- Dataset S1/Alo_etAl_scripts/other_files/A1/
- Dataset S1/Alo_etAl_scripts/other_files/A1/BLK 6.txt
- __MACOSX/Dataset S1/Alo_etAl_scripts/other_files/A1/
- __MACOSX/Dataset S1/Alo_etAl_scripts/other_files/A1/._BLK 6.txt
- Dataset S1/Alo_etAl_scripts/other_files/A1/BLK 7.txt
- __MACOSX/Dataset S1/Alo_etAl_scripts/other_files/A1/._BLK 7.txt
- Dataset S1/Alo_etAl_scripts/other_files/A1/BLK 5.txt
- __MACOSX/Dataset S1/Alo_etAl_scripts/other_files/A1/._BLK 5.txt
- Dataset S1/Alo_etAl_scripts/other_files/A1/BLK 4.txt
- __MACOSX/Dataset S1/Alo_etAl_scripts/other_files/A1/._BLK 4.txt
- Dataset S1/Alo_etAl_scripts/other_files/A1/BLK 1.txt
- __MACOSX/Dataset S1/Alo_etAl_scripts/other_files/A1/._BLK 1.txt
- Dataset S1/Alo_etAl_scripts/other_files/A1/BLK 3.txt
- __MACOSX/Dataset S1/Alo_etAl_scripts/other_files/A1/._BLK 3.txt
- Dataset S1/Alo_etAl_scripts/other_files/A1/BLK 2.txt
- __MACOSX/Dataset S1/Alo_etAl_scripts/other_files/A1/._BLK 2.txt
- Dataset S1/Alo_etAl_scripts/other_files/A1/NRC 2.txt
- __MACOSX/Dataset S1/Alo_etAl_scripts/other_files/A1/._NRC 2.txt
- Dataset S1/Alo_etAl_scripts/other_files/A1/NRC 3.txt
- __MACOSX/Dataset S1/Alo_etAl_scripts/other_files/A1/._NRC 3.txt
- Dataset S1/Alo_etAl_scripts/other_files/A1/NRC 1.txt
- __MACOSX/Dataset S1/Alo_etAl_scripts/other_files/A1/._NRC 1.txt
- Dataset S1/Alo_etAl_scripts/other_files/A1/NRC 4.txt
- __MACOSX/Dataset S1/Alo_etAl_scripts/other_files/A1/._NRC 4.txt
- Dataset S1/Alo_etAl_scripts/other_files/A1/NRC 5.txt
- __MACOSX/Dataset S1/Alo_etAl_scripts/other_files/A1/._NRC 5.txt
- Dataset S1/Alo_etAl_scripts/other_files/A1/NRC 7.txt
- __MACOSX/Dataset S1/Alo_etAl_scripts/other_files/A1/._NRC 7.txt
- Dataset S1/Alo_etAl_scripts/other_files/A1/NRC 6.txt
- __MACOSX/Dataset S1/Alo_etAl_scripts/other_files/A1/._NRC 6.txt
- __MACOSX/Dataset S1/Alo_etAl_scripts/other_files/._A1
- Dataset S1/Alo_etAl_scripts/other_files/lookup.csv
- __MACOSX/Dataset S1/Alo_etAl_scripts/other_files/._lookup.csv
- Dataset S1/Alo_etAl_scripts/other_files/A1.list
- __MACOSX/Dataset S1/Alo_etAl_scripts/other_files/._A1.list
- __MACOSX/Dataset S1/Alo_etAl_scripts/._other_files
- Dataset S1/Alo_etAl_scripts/samples/
- Dataset S1/Alo_etAl_scripts/samples/048.txt
- __MACOSX/Dataset S1/Alo_etAl_scripts/samples/
- __MACOSX/Dataset S1/Alo_etAl_scripts/samples/._048.txt
- Dataset S1/Alo_etAl_scripts/samples/TP11.txt
- __MACOSX/Dataset S1/Alo_etAl_scripts/samples/._TP11.txt
- Dataset S1/Alo_etAl_scripts/samples/3056.txt
- __MACOSX/Dataset S1/Alo_etAl_scripts/samples/._3056.txt
- Dataset S1/Alo_etAl_scripts/samples/3095.txt
- __MACOSX/Dataset S1/Alo_etAl_scripts/samples/._3095.txt
- Dataset S1/Alo_etAl_scripts/samples/TT15.txt
- __MACOSX/Dataset S1/Alo_etAl_scripts/samples/._TT15.txt
- Dataset S1/Alo_etAl_scripts/samples/TT14.txt
- __MACOSX/Dataset S1/Alo_etAl_scripts/samples/._TT14.txt
- Dataset S1/Alo_etAl_scripts/samples/317.txt
- __MACOSX/Dataset S1/Alo_etAl_scripts/samples/._317.txt
- Dataset S1/Alo_etAl_scripts/samples/3094.txt
- __MACOSX/Dataset S1/Alo_etAl_scripts/samples/._3094.txt
- Dataset S1/Alo_etAl_scripts/samples/3057.txt
- __MACOSX/Dataset S1/Alo_etAl_scripts/samples/._3057.txt
- Dataset S1/Alo_etAl_scripts/samples/101.txt
- __MACOSX/Dataset S1/Alo_etAl_scripts/samples/._101.txt
- Dataset S1/Alo_etAl_scripts/samples/3679.txt
- __MACOSX/Dataset S1/Alo_etAl_scripts/samples/._3679.txt
- Dataset S1/Alo_etAl_scripts/samples/BJ147.txt
- __MACOSX/Dataset S1/Alo_etAl_scripts/samples/._BJ147.txt
- Dataset S1/Alo_etAl_scripts/samples/BJ145.txt
- __MACOSX/Dataset S1/Alo_etAl_scripts/samples/._BJ145.txt
- Dataset S1/Alo_etAl_scripts/samples/4114.txt
- __MACOSX/Dataset S1/Alo_etAl_scripts/samples/._4114.txt
- Dataset S1/Alo_etAl_scripts/samples/3445.txt
- __MACOSX/Dataset S1/Alo_etAl_scripts/samples/._3445.txt
- Dataset S1/Alo_etAl_scripts/samples/TP12.txt
- __MACOSX/Dataset S1/Alo_etAl_scripts/samples/._TP12.txt
- Dataset S1/Alo_etAl_scripts/samples/3096.txt
- __MACOSX/Dataset S1/Alo_etAl_scripts/samples/._3096.txt
- Dataset S1/Alo_etAl_scripts/samples/315.txt
- __MACOSX/Dataset S1/Alo_etAl_scripts/samples/._315.txt
- Dataset S1/Alo_etAl_scripts/samples/3097.txt
- __MACOSX/Dataset S1/Alo_etAl_scripts/samples/._3097.txt
- Dataset S1/Alo_etAl_scripts/samples/102.txt
- __MACOSX/Dataset S1/Alo_etAl_scripts/samples/._102.txt
- Dataset S1/Alo_etAl_scripts/samples/PP128.txt
- __MACOSX/Dataset S1/Alo_etAl_scripts/samples/._PP128.txt
- Dataset S1/Alo_etAl_scripts/samples/274.txt
- __MACOSX/Dataset S1/Alo_etAl_scripts/samples/._274.txt
- Dataset S1/Alo_etAl_scripts/samples/4111.txt
- __MACOSX/Dataset S1/Alo_etAl_scripts/samples/._4111.txt
- Dataset S1/Alo_etAl_scripts/samples/3695.txt
- __MACOSX/Dataset S1/Alo_etAl_scripts/samples/._3695.txt
- Dataset S1/Alo_etAl_scripts/samples/3093.txt
- __MACOSX/Dataset S1/Alo_etAl_scripts/samples/._3093.txt
- Dataset S1/Alo_etAl_scripts/samples/311.txt
- __MACOSX/Dataset S1/Alo_etAl_scripts/samples/._311.txt
- Dataset S1/Alo_etAl_scripts/samples/TT12.txt
- __MACOSX/Dataset S1/Alo_etAl_scripts/samples/._TT12.txt
- Dataset S1/Alo_etAl_scripts/samples/2830.txt
- __MACOSX/Dataset S1/Alo_etAl_scripts/samples/._2830.txt
- Dataset S1/Alo_etAl_scripts/samples/TP16.txt
- __MACOSX/Dataset S1/Alo_etAl_scripts/samples/._TP16.txt
- Dataset S1/Alo_etAl_scripts/samples/3441.txt
- __MACOSX/Dataset S1/Alo_etAl_scripts/samples/._3441.txt
- Dataset S1/Alo_etAl_scripts/samples/3694.txt
- __MACOSX/Dataset S1/Alo_etAl_scripts/samples/._3694.txt
- Dataset S1/Alo_etAl_scripts/samples/4110.txt
- __MACOSX/Dataset S1/Alo_etAl_scripts/samples/._4110.txt
- Dataset S1/Alo_etAl_scripts/samples/TP14.txt
- __MACOSX/Dataset S1/Alo_etAl_scripts/samples/._TP14.txt
- Dataset S1/Alo_etAl_scripts/samples/313.txt
- __MACOSX/Dataset S1/Alo_etAl_scripts/samples/._313.txt
- Dataset S1/Alo_etAl_scripts/samples/312.txt
- __MACOSX/Dataset S1/Alo_etAl_scripts/samples/._312.txt
- Dataset S1/Alo_etAl_scripts/samples/TT11.txt
- __MACOSX/Dataset S1/Alo_etAl_scripts/samples/._TT11.txt
- Dataset S1/Alo_etAl_scripts/samples/BJ142.txt
- __MACOSX/Dataset S1/Alo_etAl_scripts/samples/._BJ142.txt
- Dataset S1/Alo_etAl_scripts/samples/3747.txt
- __MACOSX/Dataset S1/Alo_etAl_scripts/samples/._3747.txt
- Dataset S1/Alo_etAl_scripts/samples/3746.txt
- __MACOSX/Dataset S1/Alo_etAl_scripts/samples/._3746.txt
- Dataset S1/Alo_etAl_scripts/samples/BJ17.txt
- __MACOSX/Dataset S1/Alo_etAl_scripts/samples/._BJ17.txt
- Dataset S1/Alo_etAl_scripts/samples/3624.txt
- __MACOSX/Dataset S1/Alo_etAl_scripts/samples/._3624.txt
- Dataset S1/Alo_etAl_scripts/samples/3426.txt
- __MACOSX/Dataset S1/Alo_etAl_scripts/samples/._3426.txt
- Dataset S1/Alo_etAl_scripts/samples/1153.txt
- __MACOSX/Dataset S1/Alo_etAl_scripts/samples/._1153.txt
- Dataset S1/Alo_etAl_scripts/samples/3745.txt
- __MACOSX/Dataset S1/Alo_etAl_scripts/samples/._3745.txt
- Dataset S1/Alo_etAl_scripts/samples/3143.txt
- __MACOSX/Dataset S1/Alo_etAl_scripts/samples/._3143.txt
- Dataset S1/Alo_etAl_scripts/samples/BJ11.txt
- __MACOSX/Dataset S1/Alo_etAl_scripts/samples/._BJ11.txt
- Dataset S1/Alo_etAl_scripts/samples/3436.txt
- __MACOSX/Dataset S1/Alo_etAl_scripts/samples/._3436.txt
- Dataset S1/Alo_etAl_scripts/samples/BJ122.txt
- __MACOSX/Dataset S1/Alo_etAl_scripts/samples/._BJ122.txt
- Dataset S1/Alo_etAl_scripts/samples/BJ13.txt
- __MACOSX/Dataset S1/Alo_etAl_scripts/samples/._BJ13.txt
- Dataset S1/Alo_etAl_scripts/samples/AM18.txt
- __MACOSX/Dataset S1/Alo_etAl_scripts/samples/._AM18.txt
- Dataset S1/Alo_etAl_scripts/samples/1155.txt
- __MACOSX/Dataset S1/Alo_etAl_scripts/samples/._1155.txt
- Dataset S1/Alo_etAl_scripts/samples/BJ12.txt
- __MACOSX/Dataset S1/Alo_etAl_scripts/samples/._BJ12.txt
- Dataset S1/Alo_etAl_scripts/samples/3145.txt
- __MACOSX/Dataset S1/Alo_etAl_scripts/samples/._3145.txt
- Dataset S1/Alo_etAl_scripts/samples/4084_1156.txt
- __MACOSX/Dataset S1/Alo_etAl_scripts/samples/._4084_1156.txt
- Dataset S1/Alo_etAl_scripts/samples/AM14.txt
- __MACOSX/Dataset S1/Alo_etAl_scripts/samples/._AM14.txt
- Dataset S1/Alo_etAl_scripts/samples/AM15.txt
- __MACOSX/Dataset S1/Alo_etAl_scripts/samples/._AM15.txt
- Dataset S1/Alo_etAl_scripts/samples/AM17.txt
- __MACOSX/Dataset S1/Alo_etAl_scripts/samples/._AM17.txt
- Dataset S1/Alo_etAl_scripts/samples/AM16.txt
- __MACOSX/Dataset S1/Alo_etAl_scripts/samples/._AM16.txt
- Dataset S1/Alo_etAl_scripts/samples/3748.txt
- __MACOSX/Dataset S1/Alo_etAl_scripts/samples/._3748.txt
- Dataset S1/Alo_etAl_scripts/samples/AM12.txt
- __MACOSX/Dataset S1/Alo_etAl_scripts/samples/._AM12.txt
- Dataset S1/Alo_etAl_scripts/samples/AM13.txt
- __MACOSX/Dataset S1/Alo_etAl_scripts/samples/._AM13.txt
- Dataset S1/Alo_etAl_scripts/samples/3749.txt
- __MACOSX/Dataset S1/Alo_etAl_scripts/samples/._3749.txt
- Dataset S1/Alo_etAl_scripts/samples/MM11.txt
- __MACOSX/Dataset S1/Alo_etAl_scripts/samples/._MM11.txt
- Dataset S1/Alo_etAl_scripts/samples/3038.txt
- __MACOSX/Dataset S1/Alo_etAl_scripts/samples/._3038.txt
- Dataset S1/Alo_etAl_scripts/samples/PP123.txt
- __MACOSX/Dataset S1/Alo_etAl_scripts/samples/._PP123.txt
- Dataset S1/Alo_etAl_scripts/samples/041.txt
- __MACOSX/Dataset S1/Alo_etAl_scripts/samples/._041.txt
- Dataset S1/Alo_etAl_scripts/samples/4081.txt
- __MACOSX/Dataset S1/Alo_etAl_scripts/samples/._4081.txt
- Dataset S1/Alo_etAl_scripts/samples/040.txt
- __MACOSX/Dataset S1/Alo_etAl_scripts/samples/._040.txt
- Dataset S1/Alo_etAl_scripts/samples/PP122.txt
- __MACOSX/Dataset S1/Alo_etAl_scripts/samples/._PP122.txt
- Dataset S1/Alo_etAl_scripts/samples/4082.txt
- __MACOSX/Dataset S1/Alo_etAl_scripts/samples/._4082.txt
- Dataset S1/Alo_etAl_scripts/samples/309.txt
- __MACOSX/Dataset S1/Alo_etAl_scripts/samples/._309.txt
- Dataset S1/Alo_etAl_scripts/samples/043.txt
- __MACOSX/Dataset S1/Alo_etAl_scripts/samples/._043.txt
- Dataset S1/Alo_etAl_scripts/samples/PP121.txt
- __MACOSX/Dataset S1/Alo_etAl_scripts/samples/._PP121.txt
- Dataset S1/Alo_etAl_scripts/samples/PP125.txt
- __MACOSX/Dataset S1/Alo_etAl_scripts/samples/._PP125.txt
- Dataset S1/Alo_etAl_scripts/samples/047.txt
- __MACOSX/Dataset S1/Alo_etAl_scripts/samples/._047.txt
- Dataset S1/Alo_etAl_scripts/samples/3059.txt
- __MACOSX/Dataset S1/Alo_etAl_scripts/samples/._3059.txt
- Dataset S1/Alo_etAl_scripts/samples/319.txt
- __MACOSX/Dataset S1/Alo_etAl_scripts/samples/._319.txt
- Dataset S1/Alo_etAl_scripts/samples/318.txt
- __MACOSX/Dataset S1/Alo_etAl_scripts/samples/._318.txt
- Dataset S1/Alo_etAl_scripts/samples/3058.txt
- __MACOSX/Dataset S1/Alo_etAl_scripts/samples/._3058.txt
- Dataset S1/Alo_etAl_scripts/samples/PP124.txt
- __MACOSX/Dataset S1/Alo_etAl_scripts/samples/._PP124.txt
- Dataset S1/Alo_etAl_scripts/samples/PP126.txt
- __MACOSX/Dataset S1/Alo_etAl_scripts/samples/._PP126.txt
- Dataset S1/Alo_etAl_scripts/samples/044.txt
- __MACOSX/Dataset S1/Alo_etAl_scripts/samples/._044.txt
- Dataset S1/Alo_etAl_scripts/samples/050.txt
- __MACOSX/Dataset S1/Alo_etAl_scripts/samples/._050.txt
- Dataset S1/Alo_etAl_scripts/samples/3098.txt
- __MACOSX/Dataset S1/Alo_etAl_scripts/samples/._3098.txt
- Dataset S1/Alo_etAl_scripts/samples/4085.txt
- __MACOSX/Dataset S1/Alo_etAl_scripts/samples/._4085.txt
- Dataset S1/Alo_etAl_scripts/samples/045.txt
- __MACOSX/Dataset S1/Alo_etAl_scripts/samples/._045.txt
- Dataset S1/Alo_etAl_scripts/samples/PP127.txt
- __MACOSX/Dataset S1/Alo_etAl_scripts/samples/._PP127.txt
- __MACOSX/Dataset S1/Alo_etAl_scripts/._samples
- Dataset S1/Alo_etAl_scripts/procRawOtoliths.py
- __MACOSX/Dataset S1/Alo_etAl_scripts/._procRawOtoliths.py
- __MACOSX/Dataset S1/._Alo_etAl_scripts
- Dataset S1/Readme.txt
- __MACOSX/Dataset S1/._Readme.txt
- Dataset S1/FileName_ID.csv
- __MACOSX/Dataset S1/._FileName_ID.csv
- __MACOSX/._Dataset S1
