# Supplementary material for: Otolith microchemistry and diadromy in Patagonian river fishes
Source: PeerJ. 2019 Jan 3;7:e6149. doi: 10.7717/peerj.6149 (PMC6321752; doi:10.7717/peerj.6149)
Supplement: Supplemental Information 3 — Raw data. This archive contains the raw data used to generate the analyses reported in the paper cited above. The python script provided allows to convert from the isotopic intensities measured by LA-ICP-MS to molar concentrations of Sr:Ca. [file peerj-07-6149-s003.zip › Dataset S1/Alo_etAl_scripts/other_files/A2.list]

TT15
TT14
TT12
TT11
TP16
TP14
TP12
TP11
PP128
PP127
PP126
PP125
PP124
PP123
PP122
PP121
MM11
BJ147
BJ145
BJ142
BJ122
BJ17
BJ13
BJ12
BJ11
AM18
AM17
AM16
AM15
AM14
AM13
AM12
