# Supplementary material for: Otolith microchemistry and diadromy in Patagonian river fishes
Source: PeerJ. 2019 Jan 3;7:e6149. doi: 10.7717/peerj.6149 (PMC6321752; doi:10.7717/peerj.6149)
Supplement: Supplemental Information 3 — Raw data. This archive contains the raw data used to generate the analyses reported in the paper cited above. The python script provided allows to convert from the isotopic intensities measured by LA-ICP-MS to molar concentrations of Sr:Ca. [file peerj-07-6149-s003.zip › Dataset S1/Alo_etAl_scripts/other_files/A2/BLK 5.txt]

47.9485	6207.0	5706.0	7308.0	6307.0	5906.0	5806.0	7108.0	6407.0	6207.0	6407.0	6707.0	5706.0	5706.0	7308.0	6107.0	5906.0	8009.0	5706.0	6607.0	6407.0	7609.0	8410.0	5606.0	6507.0	6307.0	7508.0	6707.0	7609.0	7208.0	6908.0	7508.0	7208.0	7108.0	8610.0	7909.0	6307.0	6707.0	7609.0	7108.0	9211.0	6207.0	7508.0	5806.0	7408.0	7609.0	7308.0	7208.0	8109.0	8209.0
47.9493	5105.0	4505.0	6107.0	5906.0	5906.0	5806.0	5606.0	6307.0	7408.0	6307.0	5906.0	7709.0	6908.0	6707.0	6707.0	6107.0	7809.0	6407.0	6707.0	6107.0	7308.0	8209.0	6707.0	7008.0	8510.0	8109.0	7508.0	7508.0	7609.0	9211.0	6307.0	8209.0	7008.0	7909.0	7508.0	8610.0	7308.0	6407.0	4805.0	8610.0	5706.0	6908.0	6807.0	7909.0	9311.0	7508.0	7909.0	6507.0	8009.0
47.9501	6507.0	5906.0	5406.0	6207.0	5906.0	6908.0	6006.0	4404.0	7308.0	7408.0	6707.0	6807.0	6407.0	6607.0	7709.0	5706.0	7008.0	7308.0	7508.0	7008.0	6407.0	6307.0	7809.0	7508.0	7709.0	5906.0	7208.0	6407.0	7508.0	7709.0	7108.0	6207.0	7108.0	7408.0	6207.0	8610.0	8310.0	7208.0	6407.0	7208.0	5906.0	8510.0	7609.0	5606.0	6807.0	6908.0	7909.0	9311.0	6807.0
47.9509	6107.0	5406.0	7108.0	6006.0	6707.0	6407.0	5606.0	6507.0	7408.0	5306.0	7909.0	6807.0	5105.0	6807.0	5205.0	6307.0	5806.0	7208.0	7909.0	6807.0	7308.0	8910.0	7308.0	5906.0	6607.0	6207.0	6307.0	6607.0	5706.0	7108.0	9611.0	6707.0	4905.0	5205.0	5406.0	7909.0	6607.0	7008.0	7508.0	6307.0	6607.0	7909.0	8209.0	7809.0	7609.0	6607.0	6807.0	7308.0	9211.0
47.9517	3603.0	5606.0	5906.0	7308.0	6307.0	6908.0	6107.0	6807.0	5706.0	6607.0	7609.0	6507.0	7008.0	5806.0	6006.0	7008.0	8610.0	6607.0	6807.0	5906.0	7609.0	6507.0	6507.0	6507.0	8209.0	8109.0	7508.0	7909.0	5506.0	7108.0	5306.0	5306.0	6207.0	5806.0	7008.0	7508.0	8410.0	6307.0	7408.0	7809.0	7809.0	7909.0	8410.0	7108.0	8009.0	8009.0	5506.0	7208.0	7408.0
47.9525	5706.0	7008.0	7008.0	5806.0	6707.0	4905.0	6707.0	8109.0	7308.0	7809.0	8610.0	6607.0	7108.0	5706.0	6307.0	8009.0	6407.0	5406.0	6908.0	6707.0	7308.0	7809.0	8410.0	6908.0	6107.0	7008.0	9211.0	8109.0	7008.0	7609.0	7308.0	5406.0	7709.0	7408.0	8710.0	7008.0	6207.0	8109.0	7308.0	7609.0	7709.0	8009.0	11014.0	10613.0	7609.0	7208.0	9712.0	7809.0	7809.0
47.9533	6107.0	5005.0	7208.0	7909.0	4705.0	5706.0	7508.0	5606.0	6807.0	7508.0	5806.0	7308.0	7008.0	5906.0	6307.0	5606.0	5806.0	5906.0	7809.0	5906.0	8310.0	8009.0	8009.0	6006.0	6407.0	6908.0	7408.0	8610.0	7108.0	8109.0	8410.0	5706.0	7208.0	7108.0	6407.0	8310.0	7008.0	7909.0	8310.0	6307.0	7208.0	7508.0	9611.0	7208.0	7809.0	8009.0	8209.0	9111.0	7709.0
47.9541	4505.0	5806.0	5105.0	6207.0	4204.0	7508.0	5506.0	7508.0	6607.0	8209.0	7508.0	7408.0	6707.0	6107.0	4304.0	7108.0	8410.0	6807.0	9511.0	7208.0	7008.0	5406.0	6908.0	8310.0	6707.0	8710.0	8710.0	6807.0	6107.0	7609.0	6707.0	7108.0	6607.0	5205.0	8209.0	7809.0	5706.0	7108.0	6707.0	6908.0	7809.0	8410.0	8910.0	9411.0	8710.0	6807.0	7909.0	8410.0	9011.0
47.9549	6908.0	6006.0	6107.0	7208.0	7108.0	7208.0	4905.0	5205.0	5706.0	6507.0	6107.0	5205.0	5506.0	8810.0	7609.0	6607.0	7108.0	6507.0	6407.0	6908.0	7108.0	7108.0	6908.0	8810.0	7008.0	7709.0	6707.0	8310.0	8310.0	5205.0	6607.0	8209.0	9311.0	7108.0	7208.0	7609.0	6807.0	6307.0	6607.0	8610.0	7609.0	7308.0	8310.0	6807.0	6207.0	8109.0	9411.0	5806.0	7609.0
47.9557	5306.0	5706.0	7809.0	5906.0	5406.0	5806.0	6207.0	6307.0	5205.0	7508.0	6307.0	7408.0	7308.0	6307.0	7208.0	6807.0	7208.0	5005.0	7408.0	7508.0	9211.0	8310.0	7308.0	5506.0	8009.0	7809.0	8810.0	7508.0	7709.0	6607.0	8009.0	7609.0	9311.0	9812.0	9211.0	6207.0	5706.0	7909.0	8009.0	8810.0	7108.0	8410.0	7208.0	7508.0	10312.0	8209.0	10813.0	5606.0	9111.0
87.8987	7909.0	8009.0	7408.0	7909.0	10413.0	7108.0	9712.0	11514.0	9311.0	10312.0	7208.0	9912.0	10112.0	10613.0	10312.0	11715.0	10513.0	11715.0	11715.0	11915.0	13818.0	11014.0	12416.0	12015.0	11815.0	9812.0	12917.0	10913.0	12616.0	13417.0	12316.0	9211.0	10413.0	10212.0	9111.0	12015.0	10012.0	11014.0	12015.0	11514.0	11514.0	10212.0	12716.0	13718.0	9812.0	10813.0	11815.0	12015.0	11614.0
87.9002	7709.0	7609.0	9011.0	9712.0	9011.0	7508.0	11214.0	9912.0	9011.0	9011.0	10212.0	11915.0	12917.0	9311.0	9712.0	10012.0	9511.0	11214.0	12316.0	11314.0	11314.0	11815.0	13718.0	13217.0	11114.0	11014.0	10613.0	11815.0	11614.0	8810.0	12115.0	9712.0	10413.0	11214.0	9411.0	9712.0	12015.0	12215.0	9511.0	11514.0	11414.0	10413.0	11915.0	12316.0	12015.0	11815.0	13017.0	11014.0	12616.0
87.9017	9211.0	6807.0	8209.0	10312.0	9912.0	10012.0	10112.0	9411.0	11414.0	9111.0	9912.0	10212.0	11114.0	9511.0	11214.0	12115.0	12416.0	10513.0	12816.0	10112.0	9511.0	10312.0	11014.0	9812.0	9011.0	12516.0	9611.0	10713.0	12416.0	11314.0	14018.0	10513.0	11715.0	14018.0	10312.0	11114.0	9712.0	10513.0	11715.0	11214.0	10212.0	10913.0	12616.0	14419.0	9912.0	15321.0	12115.0	13217.0	12616.0
87.9031	8310.0	7909.0	8410.0	9311.0	8310.0	10312.0	8410.0	10212.0	9011.0	11414.0	9611.0	10112.0	9011.0	10513.0	10713.0	10413.0	8710.0	12917.0	8910.0	10713.0	9812.0	12816.0	12816.0	11915.0	9712.0	12516.0	11414.0	11715.0	10413.0	11715.0	11715.0	11414.0	10913.0	9712.0	10112.0	10913.0	10713.0	12115.0	11715.0	12616.0	15120.0	10713.0	12316.0	12516.0	13618.0	11514.0	10413.0	14018.0	12015.0
87.9046	11514.0	8410.0	7508.0	7609.0	7909.0	11114.0	9712.0	9611.0	10713.0	10312.0	11214.0	10012.0	9111.0	12416.0	9011.0	10212.0	9511.0	12015.0	10212.0	10913.0	11314.0	11715.0	9311.0	13818.0	12115.0	10312.0	12716.0	11614.0	10212.0	11514.0	11414.0	13718.0	10413.0	11114.0	10813.0	9812.0	10312.0	9511.0	11414.0	9411.0	12616.0	12416.0	11715.0	10813.0	13618.0	12716.0	12015.0	11414.0	14419.0
87.9061	6807.0	7308.0	10513.0	9011.0	8510.0	9912.0	9411.0	9411.0	10613.0	9812.0	9511.0	8910.0	11715.0	10212.0	13417.0	10613.0	11915.0	8910.0	9011.0	10913.0	9111.0	11715.0	10212.0	8109.0	10813.0	9011.0	11314.0	11214.0	10913.0	12917.0	10312.0	12316.0	12416.0	11614.0	9812.0	10212.0	12115.0	10513.0	10413.0	10413.0	13918.0	12416.0	12015.0	12616.0	11715.0	12917.0	13117.0	11514.0	10312.0
87.9075	8109.0	9812.0	10112.0	8209.0	10813.0	7408.0	9812.0	9211.0	9712.0	11614.0	9111.0	9311.0	10613.0	12516.0	10513.0	9311.0	8109.0	12616.0	10513.0	10813.0	11514.0	12115.0	12516.0	11314.0	12215.0	11214.0	11114.0	11214.0	13317.0	10913.0	10413.0	11915.0	11715.0	9611.0	10413.0	13818.0	10613.0	11314.0	12115.0	12015.0	11514.0	11014.0	10112.0	13718.0	10413.0	12115.0	11014.0	14519.0	12015.0
87.9090	6807.0	11715.0	7609.0	7008.0	7909.0	9611.0	9311.0	8310.0	10413.0	10012.0	9912.0	10613.0	9411.0	9211.0	10813.0	8109.0	9611.0	11114.0	10913.0	10913.0	10212.0	10012.0	10913.0	13818.0	10012.0	11214.0	11715.0	11815.0	12115.0	12516.0	12115.0	10513.0	10212.0	10913.0	12015.0	11214.0	10813.0	11214.0	8910.0	11815.0	14720.0	13017.0	12115.0	11214.0	9011.0	11715.0	16022.0	12716.0	11815.0
87.9105	7809.0	9912.0	10813.0	9912.0	9111.0	9812.0	11715.0	10212.0	7709.0	7609.0	13417.0	12917.0	9211.0	10713.0	9111.0	8710.0	9111.0	11214.0	12115.0	9111.0	11314.0	12917.0	10312.0	10413.0	11114.0	11414.0	11614.0	13017.0	12616.0	12416.0	11514.0	10613.0	9712.0	13317.0	11314.0	10713.0	11715.0	8310.0	10713.0	12816.0	11414.0	11815.0	12015.0	12215.0	12015.0	11715.0	13217.0	13818.0	12015.0
87.9119	10813.0	8710.0	8109.0	8910.0	8710.0	10813.0	9812.0	9411.0	11314.0	9311.0	8910.0	9712.0	10312.0	10312.0	11614.0	9111.0	12516.0	11715.0	12616.0	11314.0	13017.0	13217.0	11114.0	12416.0	11915.0	13117.0	12416.0	9912.0	11614.0	10713.0	12716.0	9611.0	10813.0	9111.0	13417.0	10913.0	13117.0	8910.0	9812.0	11014.0	13117.0	10813.0	12917.0	13417.0	11514.0	9311.0	9611.0	12215.0	14018.0
[truncated: 31 more columns]
