# Supplementary material for: Otolith microchemistry and diadromy in Patagonian river fishes
Source: PeerJ. 2019 Jan 3;7:e6149. doi: 10.7717/peerj.6149 (PMC6321752; doi:10.7717/peerj.6149)
Supplement: Supplemental Information 3 — Raw data. This archive contains the raw data used to generate the analyses reported in the paper cited above. The python script provided allows to convert from the isotopic intensities measured by LA-ICP-MS to molar concentrations of Sr:Ca. [file peerj-07-6149-s003.zip › Dataset S1/Alo_etAl_scripts/other_files/A2/BLK 4.txt]

47.9485	11715.0	8109.0	9011.0	8109.0	12917.0	10813.0	10613.0	13117.0	11314.0	10413.0	13618.0	10713.0	10112.0	23236.0	11915.0	8810.0	12917.0	13017.0	10112.0	13518.0	10513.0	10212.0	9912.0	12516.0	11114.0	9912.0	12316.0	11214.0	10212.0	12616.0	11314.0	13217.0	13918.0	10212.0	16122.0	11314.0	11114.0	12316.0	12015.0	10913.0	11314.0	13718.0	9311.0	11214.0	12816.0	10413.0	11414.0	12215.0	13518.0
47.9493	7008.0	8510.0	10012.0	15020.0	11614.0	7909.0	12816.0	12816.0	11114.0	11214.0	11614.0	12616.0	9111.0	11414.0	11314.0	13317.0	10513.0	13217.0	13417.0	10613.0	12616.0	11414.0	15020.0	14119.0	16322.0	8610.0	10312.0	11214.0	12416.0	12215.0	11214.0	10513.0	11014.0	12816.0	11414.0	9511.0	10413.0	13818.0	11114.0	12516.0	13017.0	13518.0	10613.0	11715.0	13918.0	12215.0	22635.0	11715.0	13317.0
47.9501	8310.0	7709.0	13918.0	8410.0	11314.0	9611.0	12416.0	8410.0	10913.0	9611.0	10913.0	9211.0	12416.0	12416.0	11214.0	11815.0	12917.0	10312.0	12616.0	11514.0	11715.0	12215.0	14720.0	14519.0	11815.0	12516.0	11414.0	14920.0	9712.0	11214.0	11815.0	20130.0	9712.0	12316.0	9611.0	9311.0	11715.0	10613.0	13618.0	12917.0	14018.0	13017.0	14119.0	10112.0	11514.0	11514.0	12816.0	12616.0	13518.0
47.9509	8910.0	10212.0	9411.0	10713.0	8510.0	10312.0	9011.0	8109.0	11114.0	11614.0	10212.0	9211.0	10312.0	10212.0	10713.0	12716.0	10813.0	10813.0	11414.0	11815.0	10112.0	10413.0	10713.0	12616.0	9311.0	11514.0	11514.0	11114.0	12616.0	9812.0	11214.0	12115.0	10212.0	10513.0	9712.0	12516.0	11915.0	11915.0	12316.0	11815.0	11815.0	14119.0	15521.0	11014.0	14720.0	11014.0	11014.0	15321.0	17525.0
47.9517	7008.0	9611.0	7508.0	11014.0	10613.0	8109.0	7909.0	11214.0	15521.0	10012.0	10112.0	9111.0	10513.0	10813.0	10413.0	9411.0	12215.0	11514.0	11614.0	16322.0	11715.0	12416.0	11715.0	11414.0	11815.0	11815.0	10513.0	13017.0	12316.0	11214.0	10513.0	13317.0	11915.0	13818.0	13618.0	9511.0	11915.0	13618.0	11614.0	14920.0	13117.0	12516.0	12616.0	14419.0	11414.0	10513.0	12917.0	11114.0	11514.0
47.9525	8109.0	17024.0	10913.0	9712.0	10913.0	8610.0	10513.0	10112.0	10312.0	10413.0	8510.0	12816.0	13918.0	9211.0	8510.0	11715.0	11114.0	30453.0	10112.0	10613.0	11815.0	10613.0	11614.0	12516.0	9311.0	10913.0	10713.0	11514.0	11514.0	14219.0	12115.0	12616.0	13217.0	12716.0	10713.0	11314.0	11815.0	13718.0	13117.0	12215.0	13217.0	14820.0	11815.0	13317.0	12015.0	11314.0	11114.0	11715.0	13417.0
47.9533	11715.0	8109.0	9912.0	8910.0	11815.0	10012.0	8410.0	11514.0	9011.0	10413.0	12516.0	11614.0	11314.0	11214.0	10413.0	12015.0	16322.0	27947.0	13117.0	11514.0	15020.0	10813.0	10312.0	12316.0	12015.0	12215.0	13117.0	12215.0	14820.0	11114.0	9311.0	12716.0	11414.0	13017.0	12816.0	14519.0	10513.0	12917.0	11915.0	13117.0	14219.0	11715.0	12316.0	12917.0	13918.0	13818.0	13618.0	13317.0	14720.0
47.9541	11314.0	9211.0	7308.0	9511.0	10913.0	10012.0	10012.0	10613.0	14820.0	15221.0	10913.0	8610.0	11214.0	15221.0	13618.0	13818.0	13017.0	10913.0	11715.0	9411.0	13017.0	13317.0	12616.0	11915.0	11915.0	13117.0	11114.0	14018.0	12215.0	11214.0	13718.0	12616.0	11815.0	12816.0	12316.0	10713.0	12616.0	15020.0	11414.0	12416.0	14018.0	13718.0	13818.0	13718.0	11414.0	15822.0	13217.0	14720.0	14319.0
47.9549	8209.0	31456.0	10813.0	6707.0	8009.0	11214.0	10813.0	10913.0	7909.0	10713.0	11314.0	10312.0	9311.0	10913.0	13017.0	9912.0	11414.0	24539.0	10012.0	12316.0	11815.0	12316.0	13117.0	13818.0	9912.0	13818.0	12716.0	10713.0	11815.0	11514.0	13117.0	13317.0	9812.0	10613.0	10513.0	11715.0	16924.0	10813.0	14619.0	14119.0	12316.0	13417.0	14820.0	11014.0	11014.0	16523.0	12316.0	14619.0	12115.0
47.9557	9211.0	10012.0	8310.0	8310.0	10913.0	12316.0	10112.0	13518.0	74010.0	11614.0	13317.0	12015.0	12015.0	14920.0	12816.0	15822.0	11214.0	10413.0	11114.0	8610.0	12716.0	9411.0	11214.0	14119.0	12316.0	13217.0	11014.0	14720.0	8910.0	12516.0	13317.0	12316.0	12616.0	13918.0	11114.0	9311.0	12716.0	11514.0	11114.0	15221.0	11815.0	13518.0	14319.0	20631.0	9411.0	14018.0	12917.0	13618.0	13518.0
87.8987	19529.0	19128.0	22936.0	19228.0	23336.0	20030.0	21132.0	30353.0	27546.0	21432.0	24740.0	21132.0	20330.0	22735.0	25842.0	28649.0	24138.0	25441.0	23036.0	56636.0	25441.0	25541.0	28348.0	22936.0	27646.0	27245.0	26343.0	24740.0	22334.0	27847.0	27446.0	31556.0	25541.0	26243.0	29852.0	28548.0	31155.0	24940.0	27546.0	34764.0	29751.0	27646.0	26644.0	29350.0	27847.0	28749.0	30152.0	33361.0	26644.0
87.9002	19028.0	17825.0	21032.0	17825.0	19228.0	24138.0	19529.0	17425.0	18426.0	27646.0	19729.0	19428.0	19328.0	20831.0	25241.0	56737.0	29551.0	22635.0	27245.0	28849.0	28147.0	25441.0	29451.0	26343.0	26945.0	25642.0	25341.0	28348.0	27145.0	27947.0	25541.0	29250.0	29952.0	25842.0	27646.0	27746.0	32157.0	27446.0	28548.0	24038.0	26744.0	29350.0	33260.0	29551.0	30553.0	30553.0	28248.0	29350.0	27045.0
87.9017	19228.0	23136.0	21332.0	21933.0	20230.0	26143.0	19829.0	26945.0	23838.0	24138.0	21132.0	22034.0	23336.0	26744.0	24940.0	28147.0	27446.0	23437.0	22434.0	28649.0	25942.0	26243.0	28348.0	24439.0	27546.0	25742.0	28348.0	25040.0	24339.0	25541.0	26243.0	31756.0	26042.0	25241.0	24439.0	31055.0	26243.0	28749.0	31355.0	25942.0	30854.0	28248.0	30654.0	30353.0	28248.0	35266.0	26443.0	32057.0	30453.0
87.9031	17825.0	17925.0	19328.0	22434.0	22635.0	20631.0	25642.0	19428.0	24038.0	20330.0	25140.0	19228.0	22334.0	20731.0	25742.0	25642.0	27847.0	26544.0	27145.0	23336.0	26443.0	29050.0	26544.0	21032.0	27446.0	24639.0	29451.0	25742.0	26443.0	27346.0	29350.0	29050.0	27346.0	27746.0	29050.0	30353.0	30453.0	29350.0	26844.0	32859.0	28448.0	30954.0	28749.0	29952.0	30654.0	28849.0	33160.0	33160.0	31255.0
87.9046	21733.0	20430.0	19328.0	23036.0	28849.0	26544.0	23136.0	25541.0	22635.0	24840.0	20030.0	22334.0	23737.0	24339.0	28649.0	24138.0	26544.0	23236.0	27646.0	29250.0	24539.0	23136.0	28248.0	24639.0	27245.0	29952.0	24940.0	34865.0	27346.0	26343.0	27746.0	31055.0	29350.0	30453.0	30052.0	32358.0	33962.0	27947.0	28548.0	27145.0	31055.0	31456.0	26544.0	32157.0	32659.0	30854.0	33260.0	30754.0	31055.0
87.9061	19729.0	18627.0	19629.0	21933.0	19729.0	22234.0	20931.0	21733.0	24238.0	22635.0	23938.0	21232.0	29050.0	25942.0	27847.0	26945.0	26544.0	27546.0	37673.0	24038.0	24138.0	27045.0	27245.0	23838.0	29952.0	27546.0	27045.0	25441.0	27346.0	27947.0	28147.0	28248.0	27847.0	26443.0	29451.0	24940.0	28849.0	27646.0	30954.0	35867.0	29250.0	27245.0	26443.0	31656.0	29551.0	28047.0	32258.0	29150.0	28749.0
87.9075	19428.0	24940.0	20230.0	19629.0	23537.0	20430.0	25040.0	24238.0	23938.0	22234.0	22134.0	23838.0	23437.0	25742.0	25441.0	27245.0	24940.0	26644.0	28348.0	27746.0	31857.0	26844.0	29250.0	25942.0	28147.0	29050.0	27746.0	24539.0	25541.0	25742.0	31255.0	23437.0	29250.0	28649.0	30353.0	35065.0	27045.0	28649.0	29150.0	30654.0	33962.0	28047.0	32759.0	27546.0	32258.0	35667.0	29250.0	30654.0	30253.0
87.9090	21432.0	18827.0	21733.0	24038.0	20831.0	22034.0	24238.0	17324.0	23537.0	23036.0	21232.0	183129.6	28949.0	41384.0	27145.0	27947.0	23637.0	25942.0	24940.0	29451.0	26243.0	27145.0	24940.0	26343.0	25441.0	24038.0	24740.0	20931.0	27245.0	30754.0	29050.0	28348.0	28849.0	25541.0	27145.0	30453.0	28649.0	28949.0	27145.0	30754.0	28949.0	27847.0	27446.0	26945.0	29952.0	33060.0	29852.0	30553.0	32157.0
87.9105	19328.0	22835.0	18927.0	19829.0	21132.0	20230.0	26443.0	20531.0	23336.0	26243.0	27045.0	328403.0	24940.0	20230.0	22735.0	22735.0	25441.0	34865.0	28749.0	24539.0	24138.0	23537.0	26042.0	26644.0	27346.0	24940.0	25742.0	29350.0	26343.0	26343.0	26443.0	33260.0	27045.0	28949.0	26544.0	34865.0	30854.0	27746.0	30754.0	28949.0	25642.0	32859.0	30152.0	30353.0	34063.0	33361.0	30052.0	30754.0	28248.0
87.9119	19228.0	22234.0	23838.0	24339.0	19228.0	18827.0	20831.0	21833.0	19729.0	21332.0	26042.0	18126.0	21432.0	27245.0	22635.0	24940.0	25040.0	26544.0	26243.0	27947.0	22635.0	30253.0	25842.0	27346.0	25241.0	25040.0	25541.0	25842.0	25541.0	29250.0	29852.0	30152.0	30654.0	27045.0	32458.0	28348.0	28649.0	32859.0	31756.0	31355.0	30353.0	27145.0	30353.0	33561.0	32057.0	34764.0	26143.0	32258.0	29952.0
[truncated: 31 more columns]
