# Supplementary material for: Otolith microchemistry and diadromy in Patagonian river fishes
Source: PeerJ. 2019 Jan 3;7:e6149. doi: 10.7717/peerj.6149 (PMC6321752; doi:10.7717/peerj.6149)
Supplement: Supplemental Information 3 — Raw data. This archive contains the raw data used to generate the analyses reported in the paper cited above. The python script provided allows to convert from the isotopic intensities measured by LA-ICP-MS to molar concentrations of Sr:Ca. [file peerj-07-6149-s003.zip › Dataset S1/Alo_etAl_scripts/other_files/A2/BLK 1.txt]

47.9485	2302.0	1601.0	1801.0	2302.0	1601.0	2102.0	1401.0	1801.0	2502.0	1301.0	1401.0	1801.0	2202.0	1701.0	1701.0	1701.0	2302.0	2302.0	2102.0	1701.0	1701.0	2002.0	2202.0	900.0	2002.0	1801.0	2202.0	1701.0	2402.0	1701.0	2502.0	1801.0	1801.0	2002.0	2602.0	500.0	1801.0	1101.0	2102.0	1601.0	1101.0	2202.0	2802.0	2302.0	1301.0	2702.0	1801.0	1401.0	1801.0
47.9493	2502.0	900.0	1901.0	1601.0	1901.0	1201.0	1801.0	1901.0	2202.0	1801.0	900.0	700.0	2602.0	1901.0	1401.0	1801.0	900.0	2102.0	2402.0	2002.0	2602.0	1701.0	2302.0	1901.0	2402.0	1501.0	900.0	1701.0	1401.0	1601.0	3103.0	1701.0	1801.0	1801.0	2502.0	1701.0	1301.0	2302.0	3203.0	2602.0	1201.0	2202.0	2302.0	2102.0	1401.0	2302.0	1201.0	2302.0	2202.0
47.9501	2102.0	2102.0	1301.0	2402.0	1101.0	1801.0	2402.0	1501.0	1501.0	1701.0	1801.0	2202.0	1701.0	1501.0	2002.0	1301.0	1501.0	1701.0	1901.0	1401.0	700.0	1901.0	2102.0	2502.0	3103.0	1101.0	1701.0	2702.0	4104.0	1601.0	3103.0	1801.0	2202.0	1701.0	2102.0	1101.0	1801.0	1801.0	1701.0	1401.0	1601.0	800.0	1501.0	2202.0	1701.0	1901.0	1601.0	2602.0	1601.0
47.9509	2002.0	1601.0	1801.0	1301.0	2002.0	900.0	1401.0	700.0	1801.0	2502.0	1101.0	1601.0	1501.0	2202.0	1901.0	2102.0	1801.0	1201.0	2702.0	1501.0	1001.0	2202.0	1401.0	1401.0	1701.0	1501.0	2502.0	2002.0	2402.0	2302.0	1401.0	2202.0	1901.0	1901.0	1901.0	1201.0	2102.0	2002.0	2002.0	1401.0	2903.0	1201.0	2102.0	2402.0	2402.0	2002.0	1401.0	2002.0	2903.0
47.9517	1601.0	700.0	1801.0	700.0	2402.0	1401.0	2002.0	1701.0	1501.0	2602.0	1401.0	2402.0	1901.0	2002.0	1501.0	1101.0	1701.0	1701.0	1801.0	1801.0	1601.0	700.0	1401.0	2502.0	2102.0	1301.0	1501.0	1601.0	1301.0	1701.0	1801.0	1501.0	2702.0	1301.0	2402.0	1801.0	2002.0	2002.0	2802.0	1801.0	2402.0	1801.0	2502.0	2402.0	1701.0	1701.0	1601.0	1801.0	1701.0
47.9525	2602.0	2102.0	2302.0	1401.0	1501.0	1601.0	1801.0	1301.0	2302.0	1901.0	1201.0	1301.0	2903.0	1501.0	2302.0	1001.0	2102.0	2402.0	1301.0	1501.0	1401.0	1201.0	2002.0	1801.0	3103.0	1801.0	2102.0	2802.0	2202.0	1301.0	1801.0	2502.0	800.0	2302.0	1601.0	1201.0	1901.0	1401.0	2302.0	1501.0	1601.0	2102.0	2202.0	1101.0	2302.0	2002.0	1401.0	1501.0	1801.0
47.9533	1801.0	1501.0	1801.0	1401.0	1601.0	1701.0	2202.0	2002.0	2802.0	2302.0	2002.0	2602.0	1801.0	1401.0	1601.0	1801.0	1201.0	1201.0	1201.0	2302.0	1601.0	2002.0	1001.0	1201.0	2102.0	2002.0	2502.0	1901.0	1801.0	2202.0	1501.0	1601.0	2302.0	1801.0	1401.0	2302.0	1901.0	1701.0	1701.0	1701.0	1401.0	2102.0	2302.0	2102.0	2102.0	2202.0	2502.0	2002.0	2302.0
47.9541	2202.0	1201.0	1801.0	1301.0	1501.0	1601.0	1301.0	2602.0	2802.0	2402.0	1701.0	2302.0	2202.0	1801.0	1701.0	700.0	1601.0	1901.0	1301.0	1901.0	1601.0	2502.0	2102.0	2202.0	1801.0	1501.0	2002.0	1101.0	2602.0	2102.0	1501.0	2302.0	1901.0	1401.0	1701.0	2502.0	2102.0	1601.0	1201.0	1901.0	2002.0	2102.0	2002.0	1401.0	1901.0	2302.0	2602.0	1501.0	1401.0
47.9549	2102.0	1501.0	2102.0	1901.0	1901.0	1701.0	1501.0	1501.0	2202.0	1801.0	1301.0	2202.0	1701.0	1001.0	2502.0	1501.0	2702.0	1701.0	1301.0	2502.0	2002.0	1501.0	1601.0	1501.0	2502.0	1701.0	1401.0	2302.0	1601.0	1601.0	1801.0	2702.0	2202.0	2202.0	1901.0	1101.0	1301.0	1801.0	2002.0	1501.0	1601.0	1701.0	2002.0	1401.0	2402.0	2302.0	2302.0	1101.0	2402.0
47.9557	1901.0	1601.0	1901.0	2903.0	1601.0	2402.0	1701.0	2502.0	1401.0	2502.0	2002.0	2202.0	2702.0	1501.0	1901.0	1301.0	1701.0	2402.0	1301.0	1901.0	1901.0	1501.0	1601.0	2302.0	1601.0	1701.0	1801.0	2702.0	2002.0	2802.0	1601.0	1401.0	1401.0	1701.0	1701.0	1801.0	1801.0	2502.0	1701.0	1901.0	3103.0	2102.0	2702.0	1801.0	2302.0	3003.0	2802.0	2202.0	2102.0
87.8987	1001.0	700.0	400.0	1001.0	600.0	700.0	600.0	900.0	100.0	500.0	1001.0	500.0	500.0	100.0	400.0	400.0	200.0	600.0	800.0	400.0	100.0	600.0	1001.0	700.0	800.0	1401.0	800.0	1201.0	700.0	400.0	1001.0	1201.0	400.0	600.0	900.0	1001.0	800.0	1801.0	1901.0	2002.0	1201.0	1201.0	1301.0	900.0	1401.0	200.0	1301.0	700.0	1101.0
87.9002	400.0	600.0	0.0	500.0	200.0	300.0	1201.0	300.0	800.0	500.0	900.0	700.0	800.0	400.0	400.0	700.0	300.0	400.0	600.0	800.0	1001.0	700.0	900.0	1201.0	500.0	600.0	500.0	100.0	500.0	800.0	700.0	700.0	200.0	1001.0	1201.0	1201.0	1301.0	900.0	1001.0	1101.0	1301.0	700.0	700.0	700.0	1001.0	1401.0	1101.0	900.0	2202.0
87.9017	1301.0	800.0	500.0	600.0	600.0	500.0	500.0	900.0	200.0	600.0	500.0	200.0	700.0	400.0	500.0	800.0	1001.0	700.0	400.0	300.0	100.0	800.0	600.0	900.0	700.0	700.0	800.0	800.0	1201.0	700.0	600.0	1101.0	900.0	1501.0	1701.0	1101.0	1601.0	500.0	1001.0	800.0	1001.0	800.0	1701.0	1301.0	500.0	700.0	500.0	300.0	1401.0
87.9031	900.0	800.0	1001.0	300.0	600.0	500.0	700.0	900.0	500.0	600.0	600.0	800.0	200.0	500.0	0.0	1001.0	600.0	600.0	1201.0	300.0	900.0	800.0	600.0	1001.0	900.0	800.0	800.0	1101.0	800.0	700.0	600.0	800.0	1101.0	1401.0	1201.0	900.0	400.0	700.0	1301.0	1601.0	1401.0	2002.0	500.0	900.0	600.0	800.0	800.0	1301.0	500.0
87.9046	600.0	1001.0	700.0	300.0	400.0	400.0	400.0	800.0	800.0	400.0	200.0	600.0	900.0	1101.0	600.0	500.0	900.0	900.0	700.0	400.0	1101.0	700.0	400.0	1201.0	600.0	800.0	800.0	1101.0	500.0	1701.0	800.0	1401.0	1201.0	900.0	800.0	1601.0	1101.0	1201.0	1401.0	500.0	1401.0	1401.0	900.0	1201.0	1001.0	200.0	1001.0	1201.0	900.0
87.9061	1001.0	600.0	200.0	600.0	300.0	500.0	400.0	700.0	700.0	700.0	300.0	600.0	800.0	200.0	300.0	500.0	700.0	600.0	400.0	1901.0	600.0	400.0	600.0	800.0	500.0	800.0	400.0	700.0	700.0	1101.0	1101.0	1501.0	1501.0	1201.0	1301.0	1201.0	300.0	900.0	1001.0	900.0	1801.0	1301.0	900.0	600.0	1501.0	700.0	700.0	1201.0	1601.0
87.9075	500.0	500.0	500.0	200.0	900.0	1201.0	1201.0	0.0	200.0	600.0	1201.0	1301.0	300.0	400.0	400.0	400.0	1101.0	400.0	700.0	1401.0	800.0	600.0	1001.0	900.0	800.0	600.0	1301.0	1301.0	700.0	1001.0	1501.0	1001.0	700.0	900.0	600.0	900.0	400.0	1701.0	1301.0	1001.0	1401.0	1101.0	1101.0	1001.0	900.0	1201.0	1401.0	800.0	700.0
87.9090	900.0	500.0	600.0	700.0	700.0	1401.0	500.0	800.0	700.0	500.0	800.0	700.0	300.0	800.0	700.0	500.0	1001.0	400.0	900.0	500.0	500.0	200.0	900.0	1101.0	900.0	900.0	1001.0	1101.0	1001.0	1401.0	1401.0	1001.0	1401.0	600.0	1401.0	1501.0	900.0	500.0	700.0	1701.0	1101.0	1101.0	1501.0	1301.0	1001.0	500.0	800.0	900.0	700.0
87.9105	600.0	700.0	100.0	800.0	600.0	100.0	200.0	700.0	300.0	1101.0	500.0	700.0	600.0	600.0	600.0	500.0	500.0	500.0	600.0	1101.0	600.0	900.0	900.0	400.0	1201.0	700.0	1001.0	1001.0	800.0	800.0	1301.0	1401.0	800.0	900.0	1401.0	1601.0	1601.0	1001.0	900.0	1201.0	1501.0	1501.0	600.0	900.0	1101.0	800.0	700.0	1001.0	1301.0
87.9119	1201.0	500.0	0.0	200.0	400.0	400.0	500.0	700.0	1001.0	700.0	600.0	100.0	900.0	300.0	1101.0	300.0	800.0	400.0	500.0	800.0	1001.0	600.0	600.0	600.0	800.0	600.0	500.0	700.0	800.0	600.0	1501.0	800.0	800.0	1001.0	1201.0	800.0	1401.0	1301.0	800.0	1401.0	500.0	900.0	900.0	1201.0	900.0	1201.0	1501.0	1301.0	700.0
[truncated: 31 more columns]
