# Supplementary material for: Otolith microchemistry and diadromy in Patagonian river fishes
Source: PeerJ. 2019 Jan 3;7:e6149. doi: 10.7717/peerj.6149 (PMC6321752; doi:10.7717/peerj.6149)
Supplement: Supplemental Information 3 — Raw data. This archive contains the raw data used to generate the analyses reported in the paper cited above. The python script provided allows to convert from the isotopic intensities measured by LA-ICP-MS to molar concentrations of Sr:Ca. [file peerj-07-6149-s003.zip › Dataset S1/Alo_etAl_scripts/other_files/A2/BLK 3.txt]

47.9485	3203.0	4204.0	4505.0	3203.0	12215.0	3804.0	3403.0	4304.0	3103.0	3503.0	4705.0	2903.0	4204.0	3503.0	3704.0	4204.0	3203.0	4505.0	3003.0	3904.0	2602.0	3403.0	3603.0	3503.0	4705.0	2502.0	3203.0	4404.0	4805.0	3804.0	3704.0	3303.0	3603.0	3503.0	2202.0	3603.0	3103.0	3303.0	3103.0	4104.0	3203.0	2903.0	4605.0	4304.0	3403.0	3804.0	2302.0	3603.0	3503.0
47.9493	4605.0	3203.0	2202.0	5105.0	3804.0	4705.0	3503.0	3704.0	3303.0	3704.0	3804.0	3303.0	3003.0	3503.0	15020.0	3904.0	3503.0	3103.0	2702.0	4605.0	5306.0	4505.0	5105.0	3804.0	3904.0	2402.0	4004.0	3904.0	2502.0	4104.0	3203.0	2903.0	3503.0	2802.0	3904.0	3503.0	2702.0	4705.0	4404.0	3904.0	3704.0	3503.0	3103.0	4004.0	3503.0	3203.0	3503.0	2802.0	3203.0
47.9501	4204.0	5406.0	3403.0	4605.0	2903.0	3503.0	3303.0	4104.0	3603.0	3203.0	2602.0	4605.0	4304.0	3303.0	3503.0	3003.0	3904.0	3804.0	5105.0	5005.0	2802.0	5506.0	3603.0	2702.0	3804.0	4605.0	4805.0	3503.0	3904.0	3603.0	4605.0	4304.0	3503.0	4104.0	3403.0	3403.0	3804.0	3303.0	4404.0	4104.0	4104.0	3303.0	3103.0	3003.0	2402.0	3804.0	3603.0	4204.0	3904.0
47.9509	3103.0	2502.0	3203.0	3704.0	3603.0	4204.0	3704.0	3904.0	3904.0	5706.0	3804.0	3503.0	4505.0	3203.0	4404.0	3704.0	3804.0	3403.0	2502.0	5205.0	2802.0	2502.0	2702.0	4104.0	3904.0	5105.0	4505.0	3503.0	3804.0	4104.0	3704.0	3203.0	2802.0	4204.0	3503.0	3303.0	4104.0	4104.0	3303.0	3603.0	3403.0	3003.0	4204.0	3904.0	3503.0	3904.0	3303.0	3003.0	3904.0
47.9517	3704.0	4004.0	3103.0	4204.0	4304.0	3704.0	4505.0	3103.0	3403.0	3203.0	4104.0	4004.0	2602.0	4204.0	3503.0	3704.0	3303.0	3704.0	3503.0	4004.0	3203.0	2702.0	2802.0	4404.0	4204.0	3303.0	5706.0	4505.0	3704.0	3704.0	4104.0	4004.0	3203.0	3804.0	3303.0	3103.0	4404.0	3704.0	4304.0	3303.0	4505.0	3403.0	3203.0	3503.0	3603.0	3003.0	3704.0	3003.0	2702.0
47.9525	3904.0	3904.0	1901.0	4404.0	3704.0	5005.0	3904.0	5506.0	4605.0	3603.0	4304.0	4905.0	3904.0	3603.0	3804.0	4304.0	4004.0	4404.0	3403.0	3804.0	4705.0	5806.0	3403.0	4705.0	4404.0	3704.0	4004.0	4404.0	3303.0	3904.0	4805.0	3303.0	3704.0	4805.0	3503.0	4104.0	4204.0	3503.0	3303.0	3704.0	3303.0	3203.0	3904.0	4304.0	4404.0	3904.0	4905.0	2502.0	4705.0
47.9533	2903.0	5406.0	4104.0	4204.0	4605.0	4705.0	5205.0	4104.0	4004.0	3804.0	5005.0	3603.0	3603.0	3804.0	4104.0	5005.0	3403.0	3603.0	3704.0	4605.0	4004.0	4505.0	5005.0	4805.0	4004.0	2602.0	4605.0	3904.0	4304.0	4605.0	4004.0	4705.0	2903.0	2802.0	3603.0	4104.0	3503.0	3904.0	3704.0	3503.0	3303.0	5205.0	2602.0	4304.0	4505.0	3603.0	4605.0	4505.0	3704.0
47.9541	4505.0	5105.0	4705.0	4204.0	3303.0	5105.0	3403.0	3704.0	4304.0	4505.0	4304.0	4104.0	3303.0	4705.0	5205.0	3704.0	2602.0	3503.0	3503.0	3503.0	4805.0	3603.0	3704.0	2802.0	3003.0	2702.0	4204.0	4705.0	3904.0	3503.0	4605.0	4404.0	2402.0	3503.0	3804.0	3403.0	3704.0	4805.0	3003.0	3503.0	3003.0	3603.0	4404.0	4605.0	4004.0	3704.0	4805.0	3603.0	3403.0
47.9549	5105.0	3704.0	3103.0	4605.0	3303.0	4104.0	3403.0	3804.0	4004.0	3303.0	4004.0	4505.0	3203.0	2702.0	3804.0	2903.0	4404.0	3403.0	3603.0	4404.0	3904.0	4805.0	3804.0	3003.0	4605.0	3904.0	3303.0	3704.0	4304.0	5506.0	4204.0	3403.0	4304.0	4705.0	4204.0	2502.0	3003.0	4304.0	3103.0	4805.0	4905.0	4104.0	4404.0	6707.0	4104.0	3403.0	4605.0	4104.0	4104.0
47.9557	3003.0	4004.0	1901.0	5105.0	4104.0	4004.0	3603.0	4004.0	3804.0	3503.0	3904.0	3103.0	4304.0	2903.0	4304.0	3704.0	4104.0	4705.0	3904.0	4304.0	4304.0	4004.0	4505.0	4404.0	3904.0	2802.0	3403.0	3103.0	3704.0	3804.0	4304.0	4905.0	3804.0	3804.0	2903.0	4905.0	3804.0	4505.0	3303.0	3103.0	4004.0	5706.0	5406.0	4404.0	4505.0	4204.0	3503.0	3704.0	3503.0
87.8987	3403.0	3103.0	2502.0	3503.0	3403.0	4004.0	3303.0	2302.0	5806.0	4104.0	3904.0	3704.0	3603.0	5506.0	3403.0	3303.0	4004.0	3303.0	4705.0	3103.0	3904.0	5406.0	3804.0	2802.0	4104.0	3603.0	3003.0	3603.0	3904.0	2502.0	3103.0	2702.0	4505.0	3403.0	3403.0	6507.0	4104.0	3603.0	3003.0	3503.0	4304.0	3804.0	4004.0	3403.0	5205.0	4905.0	4104.0	5005.0	4705.0
87.9002	3303.0	5005.0	3403.0	4304.0	3103.0	3203.0	4505.0	5105.0	4004.0	4104.0	5205.0	3904.0	4605.0	3603.0	2802.0	4004.0	3704.0	2502.0	4004.0	3804.0	3303.0	3003.0	4104.0	3904.0	3303.0	3804.0	4805.0	3603.0	3103.0	3704.0	3503.0	4805.0	3503.0	4004.0	4104.0	2602.0	4104.0	4104.0	2802.0	2402.0	4905.0	3403.0	2903.0	3603.0	2502.0	4004.0	4104.0	2602.0	4805.0
87.9017	3203.0	3503.0	4304.0	3704.0	3003.0	3704.0	3603.0	6607.0	4805.0	3303.0	4104.0	4004.0	3804.0	2502.0	4805.0	3403.0	3103.0	3704.0	3003.0	4004.0	3804.0	3503.0	4505.0	4805.0	3904.0	4505.0	2903.0	3003.0	3603.0	5606.0	4204.0	3103.0	3203.0	4304.0	4805.0	2802.0	4104.0	4104.0	3804.0	3704.0	4404.0	4404.0	4505.0	2903.0	4505.0	3904.0	4404.0	3503.0	4505.0
87.9031	5205.0	3603.0	4104.0	3103.0	4304.0	3603.0	3203.0	4004.0	5005.0	4204.0	5205.0	3804.0	3704.0	4004.0	3103.0	2202.0	4104.0	3603.0	5205.0	4705.0	2802.0	4204.0	3503.0	4004.0	3904.0	3103.0	5105.0	3804.0	4404.0	3503.0	2802.0	4004.0	4605.0	4404.0	3503.0	4304.0	2002.0	6707.0	4505.0	4505.0	3904.0	3403.0	4805.0	4404.0	4705.0	4204.0	2602.0	4204.0	2903.0
87.9046	5205.0	4104.0	4104.0	5406.0	3603.0	4805.0	4304.0	3203.0	3103.0	4004.0	3103.0	5906.0	3003.0	4304.0	4505.0	3103.0	4605.0	3503.0	4505.0	4705.0	3704.0	3203.0	4204.0	4805.0	4505.0	4304.0	3804.0	4605.0	3904.0	3904.0	4304.0	5005.0	4605.0	6607.0	6207.0	4204.0	3303.0	2502.0	4404.0	3403.0	3704.0	4104.0	2802.0	5906.0	5005.0	3603.0	4304.0	4705.0	4104.0
87.9061	3804.0	4805.0	5205.0	4605.0	3103.0	2802.0	3203.0	4304.0	4304.0	4505.0	4204.0	3403.0	3103.0	3203.0	3603.0	2903.0	3103.0	4505.0	3804.0	5406.0	4605.0	4304.0	4104.0	3603.0	5205.0	3403.0	3804.0	3904.0	4705.0	4605.0	4404.0	4404.0	5406.0	4104.0	5105.0	3804.0	4104.0	4204.0	3904.0	3603.0	4705.0	4905.0	3503.0	3003.0	2903.0	4705.0	4505.0	4404.0	4905.0
87.9075	4204.0	3704.0	4104.0	4104.0	4705.0	5205.0	3103.0	4605.0	4805.0	4505.0	3203.0	4004.0	4304.0	3804.0	3203.0	3103.0	3503.0	2102.0	6307.0	5005.0	4705.0	5005.0	4505.0	3203.0	2702.0	5205.0	3203.0	3003.0	3904.0	4204.0	4404.0	3904.0	4505.0	4404.0	2903.0	4805.0	4605.0	2402.0	3303.0	4905.0	4304.0	4304.0	3403.0	3103.0	4905.0	4204.0	2202.0	3103.0	4705.0
87.9090	5606.0	4004.0	4805.0	4104.0	2903.0	4104.0	3403.0	4404.0	5205.0	3103.0	4605.0	4805.0	4004.0	3704.0	4404.0	4605.0	4605.0	3503.0	3203.0	4805.0	4805.0	3003.0	4304.0	2802.0	3603.0	5506.0	3904.0	4104.0	3203.0	3203.0	4304.0	3303.0	5005.0	4304.0	3403.0	4404.0	3804.0	3804.0	3003.0	5806.0	4805.0	4204.0	4104.0	4404.0	4404.0	4304.0	3804.0	4104.0	3203.0
87.9105	3003.0	3303.0	5406.0	2702.0	4505.0	4204.0	3403.0	3904.0	3704.0	3303.0	3303.0	4004.0	3303.0	4104.0	2402.0	4805.0	4805.0	3103.0	3804.0	3804.0	4004.0	3503.0	4805.0	4905.0	5606.0	4304.0	4605.0	4204.0	3003.0	4304.0	5606.0	3704.0	5105.0	4805.0	5105.0	4605.0	4505.0	3503.0	5406.0	4204.0	3603.0	3103.0	3403.0	5105.0	4404.0	3303.0	4004.0	4204.0	3603.0
87.9119	4104.0	3403.0	4204.0	3403.0	4204.0	2302.0	4505.0	3704.0	2502.0	3303.0	3503.0	4404.0	5406.0	3303.0	2302.0	2702.0	3704.0	3904.0	4304.0	2402.0	4605.0	3103.0	3303.0	3704.0	4004.0	4705.0	3904.0	4104.0	4505.0	4605.0	4404.0	4404.0	3003.0	4004.0	4605.0	5306.0	4705.0	2903.0	4404.0	4004.0	3403.0	2702.0	4705.0	3103.0	3704.0	3503.0	3003.0	5105.0	3603.0
[truncated: 31 more columns]
