# Supplementary material for: Otolith microchemistry and diadromy in Patagonian river fishes
Source: PeerJ. 2019 Jan 3;7:e6149. doi: 10.7717/peerj.6149 (PMC6321752; doi:10.7717/peerj.6149)
Supplement: Supplemental Information 3 — Raw data. This archive contains the raw data used to generate the analyses reported in the paper cited above. The python script provided allows to convert from the isotopic intensities measured by LA-ICP-MS to molar concentrations of Sr:Ca. [file peerj-07-6149-s003.zip › Dataset S1/Alo_etAl_scripts/other_files/A2/BLK 2.txt]

47.9485	1601.0	1501.0	1501.0	1801.0	1401.0	1101.0	1901.0	1701.0	2202.0	1901.0	1801.0	1301.0	1001.0	1801.0	2202.0	1601.0	1001.0	1101.0	1901.0	2102.0	2402.0	1001.0	1701.0	1001.0	1401.0	900.0	1401.0	1301.0	2202.0	1601.0	1401.0	2402.0	1701.0	2302.0	1601.0	1001.0	1401.0	2502.0	2402.0	2202.0	1601.0	1601.0	2602.0	1201.0	2602.0	1401.0	1801.0	2302.0	2002.0
47.9493	1301.0	1901.0	700.0	1301.0	1301.0	2502.0	2102.0	2102.0	1401.0	2602.0	1601.0	1501.0	1301.0	2002.0	1801.0	1601.0	600.0	1201.0	1801.0	1701.0	2802.0	2102.0	1601.0	2202.0	1201.0	2002.0	1901.0	2602.0	600.0	1001.0	1401.0	1001.0	2602.0	1701.0	1201.0	1001.0	3403.0	1201.0	1001.0	2402.0	2102.0	1601.0	2102.0	2402.0	700.0	1401.0	1301.0	1001.0	1701.0
47.9501	1701.0	1501.0	1101.0	1201.0	1001.0	1001.0	2602.0	1401.0	1601.0	1701.0	1901.0	1301.0	1801.0	2802.0	1501.0	1401.0	1201.0	2602.0	1001.0	2602.0	1601.0	2302.0	1601.0	1801.0	1401.0	1101.0	2102.0	2202.0	1701.0	3003.0	2202.0	1001.0	2002.0	1601.0	1201.0	2202.0	1501.0	1501.0	2602.0	1601.0	900.0	1601.0	1901.0	1701.0	1901.0	1301.0	1001.0	2402.0	2202.0
47.9509	1901.0	1201.0	1201.0	700.0	3003.0	900.0	2402.0	1801.0	1601.0	1301.0	1201.0	2202.0	1601.0	1801.0	1301.0	1201.0	1601.0	1001.0	1301.0	1901.0	1301.0	1701.0	1301.0	1701.0	1701.0	1901.0	800.0	1301.0	2002.0	1301.0	1701.0	1201.0	1001.0	1901.0	1101.0	1301.0	1501.0	700.0	900.0	700.0	2502.0	1101.0	1601.0	1101.0	1601.0	2102.0	1601.0	1601.0	1501.0
47.9517	700.0	1401.0	1901.0	1401.0	1901.0	1201.0	1801.0	1101.0	1501.0	1601.0	1701.0	1601.0	1901.0	1701.0	1401.0	1801.0	1201.0	1601.0	1901.0	1701.0	2002.0	1001.0	2202.0	1901.0	1001.0	1401.0	1401.0	1201.0	1401.0	2502.0	1801.0	1501.0	2302.0	1201.0	1301.0	1401.0	800.0	1101.0	1301.0	1101.0	2002.0	1601.0	1301.0	2302.0	1301.0	2002.0	1601.0	2402.0	1801.0
47.9525	1101.0	1101.0	1301.0	2102.0	1001.0	1501.0	1701.0	1601.0	1601.0	1501.0	1701.0	1601.0	1101.0	1001.0	1801.0	1401.0	1501.0	1501.0	1901.0	2002.0	1001.0	1501.0	2002.0	1801.0	1201.0	1801.0	2602.0	1901.0	1801.0	2302.0	1601.0	1201.0	1401.0	1501.0	1201.0	1301.0	1301.0	1301.0	1901.0	1501.0	2202.0	2002.0	1701.0	2002.0	1801.0	1201.0	1201.0	1201.0	2302.0
47.9533	1901.0	1201.0	1401.0	1201.0	1301.0	1801.0	1301.0	2202.0	500.0	1201.0	2202.0	2202.0	2102.0	1201.0	1801.0	1801.0	2802.0	2302.0	1601.0	2102.0	2402.0	1401.0	2002.0	1601.0	2202.0	1601.0	2002.0	2302.0	1501.0	1801.0	1901.0	1701.0	1901.0	600.0	1501.0	1101.0	1701.0	2002.0	1201.0	2102.0	2602.0	1301.0	1401.0	700.0	1901.0	1301.0	2602.0	1501.0	1201.0
47.9541	2102.0	1601.0	2502.0	1201.0	1001.0	2002.0	2102.0	1701.0	1201.0	2102.0	1101.0	1901.0	2202.0	1401.0	1101.0	1401.0	1501.0	2402.0	1701.0	1101.0	2202.0	1401.0	2903.0	1601.0	2402.0	1701.0	2102.0	1701.0	900.0	1501.0	2802.0	1501.0	1601.0	2102.0	1401.0	1801.0	2402.0	1901.0	1401.0	2702.0	2602.0	1701.0	1901.0	1301.0	1501.0	1501.0	1301.0	2302.0	2903.0
47.9549	2102.0	1401.0	1401.0	1901.0	1801.0	1001.0	2002.0	1601.0	2102.0	1801.0	3203.0	1601.0	1501.0	1501.0	1801.0	1901.0	1101.0	1501.0	2202.0	1801.0	1701.0	1701.0	2402.0	2002.0	1901.0	1501.0	2002.0	2402.0	1701.0	1401.0	1801.0	2002.0	2402.0	1901.0	2502.0	1601.0	2202.0	2002.0	1801.0	2002.0	900.0	2102.0	2102.0	3503.0	2102.0	2402.0	1201.0	1101.0	1701.0
47.9557	2002.0	1801.0	1601.0	1401.0	1501.0	2402.0	1801.0	1601.0	1201.0	1201.0	1301.0	2002.0	1901.0	2402.0	1301.0	1201.0	2202.0	700.0	1201.0	1301.0	2102.0	1601.0	1801.0	1401.0	2402.0	1401.0	1301.0	1301.0	2402.0	1501.0	900.0	1001.0	1301.0	1401.0	2402.0	1801.0	1301.0	1601.0	1801.0	2102.0	2202.0	700.0	1901.0	1601.0	2002.0	1201.0	1701.0	2202.0	1901.0
87.8987	700.0	800.0	1001.0	400.0	500.0	800.0	900.0	500.0	1501.0	400.0	800.0	500.0	1301.0	600.0	1101.0	1001.0	1701.0	900.0	1201.0	900.0	1201.0	800.0	900.0	1001.0	600.0	500.0	800.0	600.0	1001.0	1001.0	400.0	1601.0	700.0	1001.0	500.0	300.0	800.0	1601.0	300.0	900.0	1801.0	700.0	200.0	700.0	1001.0	1101.0	500.0	1501.0	600.0
87.9002	700.0	1301.0	1401.0	400.0	1001.0	1101.0	700.0	1301.0	1101.0	600.0	500.0	900.0	900.0	900.0	600.0	1801.0	1101.0	1401.0	1001.0	800.0	2002.0	800.0	200.0	800.0	1101.0	1201.0	1101.0	1301.0	900.0	400.0	300.0	900.0	1001.0	1101.0	1001.0	700.0	700.0	1301.0	700.0	700.0	700.0	700.0	600.0	400.0	700.0	1301.0	1101.0	1001.0	700.0
87.9017	900.0	1001.0	1201.0	400.0	900.0	1301.0	1401.0	700.0	1001.0	600.0	400.0	300.0	1101.0	800.0	500.0	900.0	1001.0	1101.0	800.0	1101.0	1001.0	600.0	1001.0	700.0	1701.0	600.0	700.0	700.0	900.0	200.0	1001.0	600.0	800.0	300.0	1001.0	500.0	500.0	1501.0	700.0	900.0	600.0	1301.0	500.0	700.0	1601.0	1401.0	1001.0	600.0	1601.0
87.9031	1501.0	500.0	1601.0	800.0	1301.0	1301.0	700.0	800.0	900.0	800.0	500.0	1301.0	500.0	900.0	1401.0	1201.0	600.0	600.0	900.0	2002.0	1001.0	700.0	800.0	900.0	1301.0	700.0	1001.0	600.0	300.0	600.0	1201.0	500.0	1601.0	600.0	1201.0	1101.0	900.0	500.0	900.0	1001.0	1001.0	900.0	700.0	1201.0	600.0	900.0	1001.0	1101.0	1501.0
87.9046	1601.0	600.0	900.0	700.0	1301.0	300.0	800.0	400.0	600.0	1301.0	700.0	700.0	1501.0	1101.0	400.0	700.0	1101.0	500.0	1501.0	700.0	500.0	1101.0	900.0	800.0	800.0	600.0	600.0	1101.0	800.0	1101.0	900.0	700.0	500.0	500.0	1501.0	900.0	1101.0	700.0	300.0	800.0	1101.0	800.0	900.0	1101.0	600.0	700.0	1601.0	1201.0	900.0
87.9061	900.0	500.0	700.0	1001.0	400.0	1501.0	900.0	900.0	900.0	700.0	500.0	500.0	700.0	1001.0	400.0	600.0	300.0	1001.0	800.0	1101.0	1101.0	1001.0	700.0	700.0	1001.0	1101.0	1501.0	1701.0	1301.0	300.0	800.0	1201.0	1001.0	600.0	800.0	1101.0	1101.0	900.0	800.0	600.0	600.0	800.0	1201.0	1301.0	2302.0	400.0	1101.0	700.0	700.0
87.9075	500.0	600.0	800.0	500.0	900.0	1401.0	700.0	400.0	600.0	500.0	1201.0	700.0	900.0	200.0	900.0	1501.0	600.0	1001.0	900.0	1401.0	400.0	300.0	500.0	200.0	1101.0	700.0	500.0	400.0	400.0	600.0	1101.0	1401.0	600.0	1801.0	1001.0	1401.0	1001.0	1201.0	700.0	1201.0	400.0	400.0	800.0	400.0	1101.0	1001.0	1301.0	400.0	900.0
87.9090	800.0	1101.0	900.0	1001.0	900.0	700.0	400.0	400.0	1001.0	300.0	900.0	900.0	500.0	1101.0	1001.0	1101.0	1001.0	1101.0	700.0	500.0	1001.0	900.0	1101.0	900.0	200.0	1001.0	600.0	500.0	800.0	1001.0	800.0	800.0	1001.0	1101.0	600.0	600.0	700.0	800.0	600.0	100.0	800.0	1101.0	1101.0	1001.0	1101.0	600.0	1001.0	1501.0	800.0
87.9105	700.0	1301.0	700.0	900.0	1401.0	900.0	1701.0	600.0	600.0	800.0	600.0	1101.0	500.0	1201.0	1401.0	600.0	300.0	1101.0	1501.0	900.0	1601.0	1001.0	800.0	700.0	900.0	1401.0	800.0	800.0	900.0	900.0	1101.0	900.0	700.0	1401.0	1201.0	800.0	1201.0	1001.0	1101.0	800.0	1001.0	500.0	1301.0	1201.0	800.0	400.0	300.0	700.0	1201.0
87.9119	1001.0	1301.0	600.0	1001.0	900.0	600.0	900.0	1301.0	500.0	800.0	400.0	900.0	1101.0	1001.0	600.0	300.0	700.0	1001.0	900.0	1101.0	900.0	800.0	1001.0	1001.0	400.0	900.0	1101.0	500.0	800.0	1001.0	600.0	1101.0	800.0	1301.0	1001.0	600.0	700.0	1001.0	1001.0	400.0	1101.0	900.0	900.0	1101.0	500.0	2002.0	800.0	1001.0	500.0
[truncated: 31 more columns]
