# Supplementary material for: Otolith microchemistry and diadromy in Patagonian river fishes
Source: PeerJ. 2019 Jan 3;7:e6149. doi: 10.7717/peerj.6149 (PMC6321752; doi:10.7717/peerj.6149)
Supplement: Supplemental Information 3 — Raw data. This archive contains the raw data used to generate the analyses reported in the paper cited above. The python script provided allows to convert from the isotopic intensities measured by LA-ICP-MS to molar concentrations of Sr:Ca. [file peerj-07-6149-s003.zip › Dataset S1/Alo_etAl_scripts/other_files/A2/NRC 2.txt]

47.9485	14084763.0	12908232.0	13173191.0	12548858.0	12372500.0	12626015.0	11735768.0	13400835.0	12372287.0	12137112.0	13291546.0	12563572.0	12831514.0	12482453.0	11964638.0	12858917.0	12246134.0	12954446.0	12713561.0	11673992.0	11833776.0	11209577.0	12674035.0	12497631.0	12712788.0	12321694.0	13329546.0	11560676.0	12401060.0	13127533.0	11919171.0	12312554.0	12486279.0	12265468.0	13262388.0	12272589.0	12239546.0	12616815.0	12624505.0	12834592.0	12304968.0	11695296.0	11757302.0	12145573.0	12772892.0	11870586.0	11534057.0	12144867.0	12711679.0
47.9493	13842098.0	12627735.0	13409037.0	13162716.0	12819501.0	13506988.0	13271748.0	12628674.0	13487117.0	13038792.0	12748543.0	12726065.0	12787572.0	13853815.0	13089614.0	12573406.0	12644114.0	12471192.0	12215161.0	13091003.0	12878919.0	12991989.0	12159496.0	12875568.0	12744688.0	13111857.0	12152208.0	13035461.0	11818562.0	12207313.0	12778623.0	12293606.0	12356076.0	13939057.0	12915986.0	13413695.0	12550356.0	13284518.0	12454280.0	12573241.0	12695280.0	12382683.0	12367369.0	13472874.0	11951782.0	11780766.0	13133219.0	11334012.0	12758621.0
47.9501	12979746.0	14106030.0	12400419.0	13271391.0	12878616.0	11955295.0	12393596.0	12157859.0	13040930.0	11992656.0	12767590.0	14188500.0	12851430.0	13100586.0	12353792.0	12890467.0	13519224.0	12720603.0	12671197.0	11806964.0	12564072.0	12045805.0	12757525.0	12935665.0	12137950.0	13806320.0	13527007.0	13433779.0	12665295.0	12548170.0	13294745.0	13377998.0	13552434.0	13008685.0	12751122.0	12202617.0	12004902.0	12553315.0	12241344.0	11706852.0	12593880.0	12983439.0	12690202.0	11692648.0	12525146.0	12565444.0	12713058.0	12106820.0	12365675.0
47.9509	13293877.0	13093650.0	12581067.0	13100616.0	12495473.0	12388171.0	12606367.0	13212572.0	12416206.0	13573872.0	13353996.0	12127724.0	13215290.0	13140414.0	11648758.0	13566134.0	13029378.0	12841105.0	13146546.0	12390476.0	12513771.0	12085164.0	12768910.0	12284238.0	12876435.0	13139929.0	13038926.0	12700168.0	13123904.0	12689020.0	12810538.0	12806448.0	12844180.0	12233693.0	13959597.0	12448456.0	12450848.0	12819698.0	12027789.0	12818686.0	12144912.0	12099881.0	12455749.0	12594406.0	12784510.0	12350874.0	12141129.0	12540859.0	13524928.0
47.9517	13921504.0	12627735.0	13346312.0	12859668.0	13033202.0	12721152.0	13323053.0	13208813.0	13264342.0	12398568.0	13490449.0	13071006.0	12617497.0	13842026.0	13070217.0	12249161.0	11979437.0	12747381.0	12483986.0	12789391.0	13461728.0	12800503.0	12029518.0	13145202.0	13215532.0	13143757.0	11780189.0	12999852.0	12171600.0	12548170.0	12560375.0	12864845.0	12619942.0	13664839.0	12829464.0	13116939.0	12100725.0	12696508.0	13139513.0	12631561.0	12176112.0	12802647.0	11407464.0	12810954.0	13224738.0	12299726.0	12724565.0	11863320.0	12913748.0
47.9525	12550317.0	12928132.0	12219771.0	13450239.0	13594956.0	12487114.0	13200930.0	12314797.0	12527593.0	11996400.0	12611778.0	13249336.0	12308959.0	13510656.0	12577310.0	12542481.0	12823078.0	12089446.0	12924135.0	11700899.0	12941330.0	12394103.0	12401428.0	13716285.0	12497144.0	13774420.0	12423330.0	13204998.0	13018644.0	12971033.0	13843105.0	13300031.0	13308382.0	12650581.0	12629048.0	12937323.0	12508587.0	11961495.0	11942986.0	11605181.0	13507416.0	13097690.0	12820931.0	12842430.0	12309114.0	12373952.0	13117669.0	11893758.0	12108581.0
47.9533	12939725.0	12496963.0	12647242.0	13512339.0	12827404.0	12189651.0	12543417.0	12867684.0	12404112.0	13897728.0	12955565.0	12242388.0	13871565.0	12542036.0	12627801.0	13503659.0	12258214.0	12993056.0	13598844.0	12660487.0	12579908.0	11725308.0	12998824.0	13438617.0	13622895.0	13371204.0	13492034.0	12463824.0	12918042.0	13577940.0	13799262.0	13187274.0	13308382.0	13422396.0	12884838.0	12444708.0	13100417.0	12815888.0	11601917.0	12862037.0	12004200.0	12312061.0	12866962.0	11838377.0	12002650.0	12752569.0	12086393.0	12400238.0	12828568.0
47.9541	13726800.0	12366506.0	13483366.0	12459434.0	12732567.0	12824535.0	12645711.0	13561219.0	13057161.0	12831936.0	13205677.0	13023493.0	11873971.0	13522764.0	13440591.0	12163258.0	12413337.0	12451575.0	11825163.0	13454876.0	12847869.0	12722409.0	12266705.0	13346061.0	13515073.0	13100054.0	13073899.0	12581996.0	12198924.0	12740039.0	12435938.0	12335851.0	12812730.0	13346771.0	13211104.0	12589025.0	12320012.0	12728575.0	12636266.0	12865468.0	12316512.0	12614322.0	12256281.0	12764057.0	13197106.0	11683149.0	12323997.0	11874582.0	13345864.0
47.9549	13492075.0	12837160.0	12557545.0	13555188.0	13753018.0	12761110.0	13303224.0	12553807.0	13176505.0	12562680.0	12193675.0	13304767.0	12194838.0	13163992.0	12531128.0	12116402.0	12472779.0	11684347.0	12659360.0	12155507.0	13100616.0	13285309.0	12927668.0	13366308.0	12309572.0	13766445.0	12392380.0	13358779.0	12144897.0	12199488.0	13266376.0	13159939.0	13461858.0	13406508.0	12467645.0	12698981.0	12731253.0	12704445.0	12229583.0	11690946.0	13144248.0	12838115.0	12713218.0	12779480.0	11955550.0	12514296.0	12888151.0	11402192.0	12610334.0
47.9557	13182708.0	13437638.0	12592671.0	14254434.0	12467654.0	12142082.0	11790850.0	12295376.0	12487812.0	13362960.0	13002090.0	13213543.0	12681038.0	13084336.0	11806698.0	12206366.0	12711186.0	13156528.0	13088296.0	12773748.0	12463470.0	11482905.0	13014320.0	13261861.0	12860485.0	13335476.0	13538149.0	12415925.0	13042242.0	13354771.0	13206092.0	12829434.0	13237934.0	12551443.0	12128794.0	12358492.0	13154164.0	12561570.0	11865611.0	12862037.0	11399232.0	12402457.0	12563156.0	12015266.0	12505678.0	12764420.0	12148904.0	12502812.0	12746808.0
87.8987	35120432.0	37693364.0	34109228.0	36725940.0	37078300.0	35136816.0	36240316.0	35675416.0	34389460.0	35146800.0	32416546.0	37591256.0	32861826.0	35900116.0	30705606.0	34931024.0	35923052.0	33591136.0	33071332.0	35162144.0	31632498.0	33046776.0	37524960.0	35756184.0	33013310.0	37611376.0	33090502.0	35229716.0	32743468.0	35235664.0	35290392.0	37579412.0	36517852.0	33981456.0	35028460.0	36642212.0	32713726.0	33287336.0	34779136.0	33949464.0	36161424.0	34843264.0	33029570.0	34822052.0	33686548.0	34429128.0	35830932.0	33312018.0	32572240.0
87.9002	36245460.0	37194912.0	37789932.0	35773948.0	34926756.0	33985652.0	38516588.0	31559938.0	34405372.0	37352016.0	33244008.0	34722136.0	38323832.0	36338544.0	32839794.0	37021436.0	35116288.0	36556672.0	34407668.0	33330574.0	35544800.0	32936820.0	33476328.0	36809008.0	35403896.0	38528820.0	36801408.0	33885392.0	36228520.0	36296732.0	35487684.0	33708404.0	36183856.0	34887680.0	34591132.0	32893712.0	36737680.0	34618296.0	32371224.0	35901180.0	35412000.0	33530638.0	36196520.0	34582212.0	32476392.0	35986632.0	35651796.0	34215404.0	33879780.0
87.9017	37827232.0	34397524.0	38449172.0	33543936.0	34879336.0	37140412.0	33836884.0	35730548.0	33568372.0	35911824.0	36681880.0	36105700.0	38720256.0	36446240.0	35953028.0	36204888.0	34292992.0	35309304.0	33605244.0	37135760.0	34040736.0	34172576.0	35221396.0	35196992.0	36006808.0	34709752.0	36844120.0	32766068.0	35641052.0	34890736.0	35758480.0	33692872.0	34896920.0	36815152.0	35088240.0	35938744.0	32510410.0	37191952.0	34160136.0	35966672.0	34818576.0	36108180.0	32779774.0	31801080.0	34059580.0	32712568.0	33563120.0	33819108.0	34937376.0
87.9031	38963696.0	35756420.0	33999460.0	35148600.0	36908860.0	34394744.0	35904792.0	36290640.0	37116224.0	36396048.0	34780280.0	36323624.0	35698100.0	39429208.0	32238822.0	36239872.0	36106148.0	34943748.0	35125364.0	35420580.0	31174200.0	37525608.0	36804544.0	35200848.0	33121132.0	38589432.0	32270328.0	36645888.0	34184808.0	35580588.0	39472884.0	35547304.0	34830248.0	36036664.0	32303808.0	35762564.0	34697140.0	35928936.0	33880344.0	31315368.0	34385520.0	36405732.0	33293482.0	34672860.0	34460244.0	34577580.0	34971328.0	31819972.0	35785444.0
87.9046	37015384.0	37416024.0	36173508.0	35470900.0	37446272.0	33997704.0	37496168.0	32261618.0	36570744.0	36192624.0	35123128.0	36406612.0	35959220.0	35832568.0	34350228.0	34215684.0	36317220.0	36755328.0	36797496.0	34117768.0	34422032.0	34574916.0	35771672.0	36998620.0	35790524.0	38018420.0	36007232.0	34137492.0	36147168.0	35819096.0	36258160.0	35473376.0	37455064.0	35209240.0	33362836.0	34012016.0	34335348.0	34018220.0	34160136.0	35225656.0	36095280.0	34835104.0	35652124.0	34239136.0	32735756.0	35690352.0	34220576.0	36229148.0	34334280.0
87.9061	37373664.0	37258720.0	37051656.0	33512886.0	35935192.0	36204260.0	36944096.0	36870152.0	34663792.0	34775520.0	38655300.0	36038548.0	38323832.0	35158996.0	35201812.0	35747572.0	34750096.0	37716852.0	35436864.0	36313524.0	35625528.0	34426224.0	35043664.0	33937844.0	37096512.0	36129940.0	36811928.0	35242320.0	37413388.0	33884128.0	34536680.0	35531152.0	34924596.0	37089688.0	37909796.0	35172800.0	35400456.0	37699952.0	33130118.0	35256844.0	34814832.0	35521860.0	33835424.0	32983282.0	34346576.0	33250864.0	35119364.0	33677876.0	36302740.0
87.9075	37404792.0	37757172.0	37365908.0	34254360.0	34277432.0	35918212.0	35196604.0	35726164.0	38689016.0	34982688.0	35956212.0	37437316.0	37094740.0	38616076.0	34504784.0	37135140.0	34686520.0	36392888.0	33366634.0	35726572.0	32739120.0	35223404.0	35652760.0	35188636.0	34904980.0	36450216.0	34097616.0	37280548.0	35031852.0	35779656.0	36920320.0	36491604.0	35691976.0	36970848.0	34694328.0	36337960.0	34432400.0	35984816.0	34849700.0	35901180.0	33085104.0	37128272.0	34166236.0	33979152.0	35635232.0	36061484.0	33403266.0	33464814.0	37438676.0
87.9090	38132788.0	38689000.0	34721424.0	36788040.0	37019504.0	34370008.0	36090496.0	37070632.0	36937368.0	36204480.0	35076916.0	36644808.0	34207256.0	37686328.0	33799132.0	34106352.0	36352820.0	36482564.0	36236172.0	33831800.0	34348132.0	35161556.0	38699512.0	38860024.0	35172940.0	38010764.0	35325712.0	32911656.0	35766496.0	36966552.0	35964156.0	37731620.0	38796720.0	34787904.0	35505432.0	36928348.0	34520236.0	35674936.0	34825560.0	33157302.0	37305216.0	35648668.0	35102204.0	37066220.0	34869072.0	34698588.0	35485100.0	35715972.0	33093888.0
87.9105	35819208.0	37222712.0	36742424.0	35463448.0	34270480.0	37668108.0	36463788.0	35898448.0	34265340.0	34927776.0	37108416.0	35815556.0	37109912.0	35373748.0	36345876.0	36892112.0	34053948.0	36590920.0	35850536.0	35233480.0	33936408.0	33464734.0	35221396.0	35900160.0	36673516.0	37431460.0	35209340.0	35923620.0	36612920.0	34106984.0	36508324.0	35318064.0	33334484.0	38450292.0	37291872.0	33960784.0	37026376.0	37092256.0	33357910.0	37660776.0	35415744.0	33428944.0	36496644.0	34837160.0	34216580.0	36661528.0	34912860.0	32454898.0	38808392.0
87.9119	36920096.0	36666140.0	38508132.0	33827112.0	36053424.0	37727728.0	33955860.0	37462192.0	37351092.0	34182096.0	36514516.0	37060384.0	37051116.0	37670396.0	36106348.0	35657608.0	33918536.0	36606492.0	33893692.0	35535092.0	35046756.0	34962260.0	34924120.0	37996168.0	34929224.0	35292248.0	36235024.0	36531812.0	35719920.0	36398144.0	36980280.0	34801184.0	36454324.0	37476072.0	37583844.0	37341932.0	33982768.0	36969700.0	35964520.0	35050384.0	34358064.0	35993300.0	33904164.0	34523040.0	37104752.0	32431882.0	31889940.0	32203484.0	37543752.0
[truncated: 31 more columns]
