# Supplementary material for: Otolith microchemistry and diadromy in Patagonian river fishes
Source: PeerJ. 2019 Jan 3;7:e6149. doi: 10.7717/peerj.6149 (PMC6321752; doi:10.7717/peerj.6149)
Supplement: Supplemental Information 3 — Raw data. This archive contains the raw data used to generate the analyses reported in the paper cited above. The python script provided allows to convert from the isotopic intensities measured by LA-ICP-MS to molar concentrations of Sr:Ca. [file peerj-07-6149-s003.zip › Dataset S1/Alo_etAl_scripts/other_files/A2/NRC 3.txt]

47.9485	17021596.0	16964334.0	15835156.0	16496439.0	17036024.0	16564423.0	17198620.0	16311224.0	15504736.0	16548579.0	16970810.0	15230462.0	16215317.0	16788448.0	16310493.0	15976404.0	16350498.0	16806664.0	16074850.0	16499470.0	16781874.0	16887820.0	16515456.0	16400426.0	16425676.0	16021765.0	15932612.0	15886661.0	16952316.0	16235050.0	15646820.0	16139422.0	16172586.0	15413476.0	16502930.0	16032130.0	16255204.0	16369984.0	16616907.0	16191618.0	16141632.0	16000502.0	16547513.0	15783574.0	16522852.0	15794481.0	16533562.0	15361706.0	16294285.0
47.9493	17002546.0	16445485.0	16804464.0	16739239.0	16428970.0	16963526.0	16376236.0	16806612.0	16023346.0	15744810.0	16230573.0	15945072.0	16207864.0	17029180.0	17062152.0	16841936.0	15747145.0	16393477.0	17331436.0	16747232.0	16582808.0	16105934.0	16126646.0	16461376.0	16113039.0	17081284.0	16776408.0	17013842.0	14981586.0	16853152.0	16614032.0	15675673.0	15993750.0	15742354.0	15940920.0	15013357.0	16548679.0	15942781.0	16124839.0	16064510.0	16901476.0	16218846.0	15351117.0	16617021.0	16060106.0	16101420.0	16592938.0	16086464.0	16351954.0
47.9501	16041901.0	16887798.0	16596258.0	17233034.0	17115508.0	16280044.0	16417370.0	16783640.0	15993072.0	15970298.0	16146807.0	15888860.0	16218894.0	16448426.0	16533486.0	16770060.0	16882124.0	16344496.0	16071220.0	16544878.0	16244726.0	16274271.0	16885452.0	17482898.0	16157702.0	16310394.0	16363952.0	15758083.0	16321658.0	16565727.0	16200200.0	15825173.0	15910254.0	16059756.0	15952458.0	16474307.0	15799189.0	16540984.0	16361422.0	16460454.0	16341941.0	16794482.0	16218751.0	16414136.0	17257288.0	16401087.0	15474906.0	15843783.0	15988855.0
47.9509	16681122.0	17083596.0	16334790.0	16055757.0	16667726.0	17202684.0	16548579.0	16065192.0	15857137.0	16158254.0	16795994.0	15245412.0	16129755.0	17140384.0	16741090.0	15946204.0	16301374.0	16562358.0	16366460.0	16815800.0	16680389.0	16105934.0	15771581.0	16640569.0	16858308.0	16572314.0	15696109.0	16372771.0	16506932.0	16220020.0	16162606.0	15952547.0	16651099.0	15553302.0	15792751.0	14814572.0	17189208.0	16273797.0	17089768.0	15582933.0	16380009.0	15639602.0	16364602.0	15880814.0	16398891.0	16355334.0	16132188.0	16481976.0	16561880.0
47.9517	15874990.0	15834116.0	16959710.0	16344386.0	16535151.0	16401444.0	16018938.0	16583551.0	15773578.0	15842391.0	15793533.0	16726957.0	16636866.0	17189874.0	15944470.0	17102562.0	16980372.0	16445764.0	16778768.0	16914844.0	15835185.0	15806635.0	16081554.0	16792944.0	15971608.0	16833932.0	17188864.0	16334561.0	15872654.0	16960514.0	16343056.0	16345433.0	16001645.0	15965230.0	16153761.0	16380902.0	15773002.0	15731109.0	16025450.0	16240253.0	16326835.0	16956586.0	16144032.0	16564499.0	16123891.0	15870231.0	16994016.0	15713040.0	16935964.0
47.9525	16824750.0	16760544.0	16421946.0	17069448.0	17055136.0	16032691.0	16349814.0	17302000.0	15921320.0	16233016.0	16701605.0	15832648.0	15652159.0	15886611.0	16238978.0	16456282.0	16946618.0	16746865.0	15987730.0	16975794.0	16920588.0	16984994.0	16645955.0	17086724.0	16247026.0	16621481.0	16247649.0	16217204.0	16465290.0	16173700.0	16444408.0	15387437.0	15959744.0	16596108.0	16309217.0	16350665.0	16164603.0	16147031.0	16338251.0	16258454.0	16304478.0	16459747.0	16341887.0	16241264.0	16055894.0	16522287.0	15879844.0	16855698.0	16172235.0
47.9533	16749156.0	16145487.0	16706110.0	16697660.0	16360407.0	17028172.0	16195485.0	16054009.0	17159870.0	15970298.0	15866070.0	16397758.0	15278906.0	17014212.0	17201560.0	16501884.0	15856846.0	15754314.0	16892508.0	17227518.0	16631448.0	15552186.0	15984799.0	16693596.0	16634697.0	16617839.0	16134943.0	16626591.0	15808381.0	16185664.0	16583656.0	15406274.0	16655046.0	15912380.0	15978873.0	15814784.0	16224803.0	16177016.0	16941294.0	16221157.0	16655849.0	16049524.0	16054370.0	15730752.0	15841370.0	15968706.0	16333172.0	15981690.0	17298452.0
47.9541	16075767.0	16453169.0	16509102.0	17020584.0	16239057.0	15630554.0	15838788.0	16965292.0	15807486.0	16308379.0	15167109.0	16251846.0	15499221.0	16593538.0	14894682.0	16365682.0	17466490.0	16502258.0	16570648.0	17204966.0	16240823.0	15892747.0	16518740.0	16567734.0	15725368.0	16192636.0	16614843.0	15973997.0	16031374.0	17306222.0	16440800.0	15922647.0	15872300.0	15987880.0	16898250.0	16260553.0	15908452.0	15601375.0	15983682.0	16516250.0	15714730.0	16869970.0	15564214.0	15839397.0	15947278.0	16700451.0	16741672.0	16314219.0	16474004.0
47.9549	16715290.0	16445485.0	16100558.0	16955938.0	17021158.0	16310394.0	16841924.0	16303365.0	16277354.0	15436453.0	16143165.0	15997397.0	15566299.0	16440788.0	16442358.0	16403432.0	15924655.0	16363427.0	16351335.0	16533602.0	16845526.0	16741907.0	16179204.0	16080134.0	17051548.0	16363506.0	15155960.0	17025062.0	16601380.0	16151001.0	15793586.0	15806635.0	16149814.0	15821478.0	16179873.0	16418324.0	16571555.0	16440938.0	16689162.0	15586812.0	16209913.0	15740654.0	16581585.0	16312694.0	15656933.0	17015268.0	15816609.0	16400187.0	15992822.0
47.9557	16427429.0	16422432.0	16501839.0	16610252.0	16292148.0	16754718.0	16240823.0	16632818.0	16876194.0	15876019.0	15843307.0	16300583.0	15801221.0	16410238.0	16442358.0	16989312.0	16199509.0	15821926.0	16207345.0	17754126.0	16432082.0	15963610.0	16093200.0	15996023.0	15859654.0	16633014.0	16854942.0	15993405.0	15853945.0	16500082.0	16339447.0	16154671.0	16260030.0	16410982.0	16575496.0	15515409.0	15637251.0	15363281.0	16338251.0	15415246.0	16421400.0	16689219.0	16132675.0	17270694.0	15728542.0	15532689.0	16607781.0	15881096.0	16573170.0
87.8987	45305452.0	45932892.0	44313984.0	44939852.0	45944324.0	44859728.0	46129208.0	44945784.0	43760696.0	43868928.0	42732800.0	45717100.0	43364072.0	45333756.0	44597444.0	45382144.0	46887924.0	44405488.0	46684220.0	46899808.0	46079968.0	43607356.0	42887328.0	45449196.0	41858888.0	44636352.0	42538120.0	44219916.0	44098952.0	44495928.0	44430400.0	43648020.0	43255632.0	41214544.0	44428840.0	41420328.0	43217580.0	43787876.0	44054436.0	44509196.0	45318752.0	43093864.0	42997352.0	46134016.0	44645036.0	44406468.0	45039500.0	43652640.0	44651992.0
87.9002	44499924.0	46166496.0	44547612.0	47624008.0	42643604.0	47290156.0	44321704.0	45003816.0	42236048.0	43485808.0	43880032.0	45634576.0	42677192.0	41863276.0	45868416.0	47253336.0	44246672.0	43998008.0	45767040.0	44854324.0	42993400.0	44490004.0	44968148.0	44922588.0	44069384.0	43997788.0	45481668.0	44730588.0	46485192.0	44468936.0	45834300.0	44613192.0	43573832.0	43300760.0	42336256.0	42301688.0	43160992.0	44634564.0	44704432.0	45905592.0	44732628.0	47010832.0	45540180.0	45715040.0	46477968.0	46385664.0	43430436.0	42195960.0	45397720.0
87.9017	45061132.0	45877564.0	46370624.0	45345328.0	48203860.0	43089716.0	47304988.0	45794504.0	45119440.0	44364940.0	44111904.0	44299840.0	44104612.0	47000564.0	46428464.0	44037640.0	46393668.0	45445216.0	45556500.0	46367104.0	44533080.0	45630988.0	44012548.0	47605608.0	45003128.0	46420932.0	44627980.0	46308700.0	42281208.0	43246840.0	44573556.0	43371744.0	45112604.0	44403664.0	44988724.0	44591308.0	46075876.0	44923124.0	43353224.0	44429232.0	45520568.0	45055960.0	45840252.0	43431688.0	45091536.0	44926416.0	44540752.0	45069920.0	47959548.0
87.9031	43708912.0	45900924.0	43492056.0	45614836.0	43971172.0	47562092.0	44416584.0	44815212.0	44168804.0	45037500.0	43415068.0	45578364.0	46210568.0	44737420.0	43940836.0	44766064.0	44529964.0	44743248.0	46849992.0	47157016.0	45724472.0	42870620.0	44650408.0	44403296.0	44944768.0	44551372.0	45322200.0	44364264.0	44550368.0	45911888.0	45325432.0	43630080.0	44710604.0	44909816.0	44230876.0	43751860.0	45417288.0	44062188.0	43964196.0	44897084.0	46889800.0	45392800.0	43580756.0	43515724.0	45441752.0	42981156.0	46477564.0	43719504.0	44423760.0
87.9046	45725148.0	46616492.0	46494096.0	45862492.0	46018348.0	46508340.0	45660820.0	46062900.0	45781856.0	42658320.0	44890080.0	44924152.0	43737324.0	47188752.0	45060932.0	46074328.0	46023580.0	43461916.0	44254540.0	44539824.0	43816084.0	44085756.0	47292644.0	45791736.0	45994040.0	44905860.0	44871376.0	43510312.0	46095328.0	43845616.0	43445144.0	43689880.0	45254700.0	43890264.0	46563928.0	44208108.0	44109744.0	42305876.0	47564160.0	44228724.0	45620876.0	46577752.0	46086524.0	44973132.0	44312872.0	45806328.0	45075124.0	44606648.0	45955488.0
87.9061	46131540.0	45674696.0	44737660.0	46469492.0	47031620.0	47236740.0	46933880.0	46807644.0	46296528.0	42144292.0	44179888.0	46184736.0	44628120.0	44688540.0	46681932.0	44853040.0	46570876.0	45043748.0	44927300.0	46465840.0	45337752.0	44647876.0	44060328.0	45836840.0	45168676.0	45102528.0	44570428.0	44690560.0	42150856.0	45792868.0	44231904.0	44187416.0	45682204.0	44437488.0	43412304.0	44118296.0	44155496.0	45165376.0	44325168.0	42749976.0	45148352.0	43538976.0	44747564.0	45772664.0	44995256.0	46214772.0	44330564.0	44964848.0	45417248.0
87.9075	43458544.0	46219364.0	45082652.0	47449192.0	45729536.0	48125388.0	44561904.0	43809324.0	45339840.0	45344956.0	45330760.0	45642948.0	43657424.0	44077540.0	43887728.0	48068736.0	45390692.0	44036472.0	44135960.0	44773872.0	44240036.0	44442164.0	46235512.0	45536964.0	43785924.0	45299196.0	47016388.0	43733504.0	43792376.0	44158504.0	44181376.0	42245112.0	44662024.0	46807584.0	44348680.0	44287144.0	43861720.0	43827064.0	46928800.0	45689568.0	46367728.0	44833404.0	45103824.0	45430520.0	45782344.0	45801480.0	44495624.0	43186980.0	44699592.0
87.9090	47420868.0	47136572.0	47156240.0	46074944.0	44241784.0	45527428.0	43692380.0	45298812.0	43133400.0	43408944.0	45163228.0	43536792.0	44960828.0	45825000.0	44283624.0	45499320.0	45778864.0	46838336.0	43678580.0	45712500.0	45426624.0	47049444.0	44108108.0	46162312.0	45459280.0	47195464.0	43787480.0	45956932.0	45326472.0	45522928.0	43222588.0	45253052.0	44487136.0	43730808.0	44490780.0	43309984.0	44566060.0	42532688.0	46188564.0	44373136.0	44093332.0	45100472.0	44198832.0	44832672.0	45299740.0	46374756.0	42327248.0	45345732.0	45344016.0
87.9105	44825280.0	46105020.0	45374384.0	46720792.0	46591120.0	46746284.0	44217216.0	42832452.0	46039800.0	44886176.0	44896148.0	46870044.0	43915004.0	45254328.0	47058516.0	46032048.0	46505780.0	43386192.0	47932940.0	45505272.0	45885408.0	44688540.0	43274344.0	45280976.0	45126992.0	45220288.0	43482936.0	44882212.0	42901608.0	45320472.0	45908888.0	42701984.0	44269740.0	44740696.0	44794404.0	43125568.0	42294112.0	45430188.0	44609312.0	45286164.0	46153824.0	44975360.0	43797144.0	46166428.0	46462320.0	44721588.0	45509752.0	45465132.0	44988852.0
87.9119	45961000.0	48615660.0	45463960.0	48644980.0	45581488.0	45166872.0	44319304.0	47352904.0	42831860.0	45561136.0	46808200.0	43240184.0	44475480.0	46026632.0	46156888.0	46296600.0	44368428.0	44377840.0	44235180.0	45081056.0	46569976.0	44389540.0	46967740.0	46602368.0	44002688.0	46617600.0	45794608.0	45603948.0	45601668.0	43531504.0	44754008.0	43132544.0	45796368.0	44048512.0	45056736.0	45396028.0	43341592.0	43342564.0	45995880.0	45431772.0	45509692.0	46647528.0	45139688.0	43710204.0	45574136.0	46654728.0	44898188.0	44736792.0	45793160.0
[truncated: 31 more columns]
