# Supplementary material for: Otolith microchemistry and diadromy in Patagonian river fishes
Source: PeerJ. 2019 Jan 3;7:e6149. doi: 10.7717/peerj.6149 (PMC6321752; doi:10.7717/peerj.6149)
Supplement: Supplemental Information 3 — Raw data. This archive contains the raw data used to generate the analyses reported in the paper cited above. The python script provided allows to convert from the isotopic intensities measured by LA-ICP-MS to molar concentrations of Sr:Ca. [file peerj-07-6149-s003.zip › Dataset S1/Alo_etAl_scripts/other_files/A2/NRC 1.txt]

47.9485	16649883.0	16693219.0	16505806.0	15861245.0	16810830.0	16042488.0	16169328.0	15911688.0	16703281.0	16374540.0	16299815.0	16354108.0	16061965.0	16698476.0	17024064.0	16739960.0	16515603.0	15834790.0	16717773.0	16485128.0	15467938.0	16935974.0	15526440.0	16005686.0	16593254.0	16273455.0	16134252.0	15874305.0	15681958.0	16412559.0	15451863.0	16213694.0	15763621.0	15723188.0	15627024.0	15065170.0	15622822.0	15332578.0	16279965.0	16643217.0	16847150.0	16780368.0	16373466.0	15837900.0	15980601.0	15638058.0	15943029.0	16293076.0	15627134.0
47.9493	16342304.0	16078763.0	17097732.0	16682665.0	17132032.0	16324265.0	16640064.0	16574522.0	15731917.0	17638872.0	16650400.0	16387995.0	16752976.0	16567914.0	17079300.0	16624615.0	16389831.0	16865100.0	16117787.0	15830232.0	16596724.0	15596494.0	16560231.0	16395815.0	15201996.0	16379184.0	17386952.0	16525268.0	16495476.0	15976551.0	16147434.0	15818705.0	16684255.0	16857300.0	16842000.0	16226186.0	15385482.0	16429676.0	16728153.0	16526782.0	16838710.0	16473486.0	15701880.0	16866578.0	16531177.0	16099337.0	15905386.0	16102564.0	16986744.0
47.9501	16521526.0	16220766.0	16022662.0	17105770.0	16418028.0	15823589.0	16627296.0	16762475.0	16769631.0	16485788.0	16274484.0	16362240.0	17439946.0	16870764.0	16671972.0	17570170.0	16674156.0	16781444.0	16600392.0	16401253.0	15501613.0	16549669.0	16149038.0	16416912.0	16003964.0	16324286.0	15964002.0	16374014.0	17300906.0	16047880.0	14974336.0	16272472.0	16255342.0	16001736.0	16177728.0	15557935.0	15422764.0	15655390.0	15994212.0	17411556.0	16301886.0	17100360.0	16625856.0	15251675.0	15586860.0	16437477.0	16184878.0	16396270.0	15295783.0
47.9509	17256164.0	16019957.0	16665623.0	16246830.0	17148918.0	16875042.0	15727824.0	16266266.0	15956512.0	16396380.0	17237746.0	17099972.0	16474484.0	15927891.0	17087772.0	16071028.0	15925545.0	16052296.0	16696980.0	16552228.0	16643532.0	17179636.0	16422834.0	16383090.0	16087767.0	16010488.0	16743747.0	15639878.0	16192176.0	16370364.0	16406258.0	16343678.0	16898544.0	16126236.0	16000992.0	16030014.0	15419103.0	15895845.0	16645278.0	16213508.0	16796168.0	16195847.0	16079794.0	15878838.0	16166552.0	15654850.0	16180881.0	15900145.0	16625545.0
47.9517	16778240.0	16141579.0	17056100.0	16028745.0	16815560.0	16130585.0	17119200.0	17004082.0	16188405.0	17254624.0	16447750.0	16108084.0	17064470.0	16563876.0	15751927.0	17037678.0	16347684.0	16588700.0	16243553.0	15758435.0	16428686.0	15550178.0	16149038.0	16227708.0	16342514.0	16613008.0	16879948.0	16709724.0	16832476.0	16475180.0	14682296.0	16213694.0	15797545.0	16047220.0	16762032.0	16613858.0	15206729.0	16673769.0	16031340.0	16781338.0	15546281.0	16780368.0	16482544.0	15452760.0	16390555.0	16553044.0	16064287.0	15684496.0	16096994.0
47.9525	16521526.0	16593316.0	16887890.0	16137955.0	16304206.0	16980288.0	15963360.0	16040989.0	16777924.0	15883481.0	16333590.0	17125726.0	16154571.0	16829038.0	16866826.0	16897496.0	16959150.0	16223958.0	15954460.0	15746357.0	16972200.0	16638274.0	15684081.0	16152696.0	16802260.0	15955252.0	16236402.0	16037968.0	15542777.0	17263142.0	16250043.0	16600286.0	16499524.0	15910104.0	16017792.0	15537250.0	15814558.0	16135970.0	16147365.0	16672576.0	16728644.0	16709446.0	16340239.0	15731135.0	15007166.0	16647868.0	16285149.0	16380063.0	16361605.0
47.9533	17076944.0	16149932.0	17064494.0	16070620.0	17263416.0	15785256.0	16312128.0	16303590.0	15462536.0	17177502.0	16955050.0	15955252.0	16011116.0	15704792.0	17117254.0	15930505.0	16415253.0	16421053.0	16361605.0	15712807.0	16992742.0	16390247.0	16389979.0	16249140.0	16112808.0	16133839.0	17011720.0	16625545.0	16440882.0	15763236.0	15892227.0	16024260.0	16545202.0	16583068.0	16623264.0	15824835.0	15177436.0	16880488.0	16114215.0	16096739.0	16577050.0	16166604.0	16033478.0	16587875.0	16203610.0	16280754.0	15601243.0	15705333.0	16315323.0
47.9541	16508895.0	16083107.0	16304356.0	16502435.0	16050556.0	16239866.0	16728432.0	16445221.0	16072624.0	16536975.0	16042112.0	16430016.0	16567426.0	16959600.0	16104018.0	17292866.0	15971372.0	16618147.0	15887049.0	15549083.0	15779432.0	15760279.0	15580204.0	15645695.0	16129167.0	16243634.0	16636830.0	16609112.0	16567257.0	16638599.0	15196656.0	16873016.0	16091435.0	15831420.0	15740256.0	15700059.0	15552253.0	15581302.0	16189134.0	17035894.0	16061159.0	16734319.0	16667809.0	15505815.0	15843618.0	16404552.0	16485024.0	16565944.0	15832383.0
47.9549	16346742.0	16814506.0	16174085.0	15823390.0	16692956.0	17308468.0	16362528.0	15649087.0	16450156.0	16421974.0	16768950.0	17210784.0	16638818.0	16496576.0	17019658.0	16054356.0	16737042.0	15910415.0	16831466.0	16329792.0	16815948.0	16251634.0	16373385.0	15624933.0	16129167.0	16154849.0	16858836.0	15526521.0	15749358.0	16554546.0	16060940.0	16528745.0	16032657.0	15852004.0	16265760.0	16092402.0	15914754.0	16057251.0	16537209.0	16359636.0	16910624.0	16166604.0	16407364.0	15788775.0	15197750.0	15926481.0	15205491.0	16180952.0	16500115.0
47.9557	16573074.0	15786404.0	16077389.0	16515165.0	16210987.0	16302745.0	16392096.0	16357910.0	15636373.0	16143855.0	16887500.0	15874599.0	16934148.0	16227040.0	16316154.0	16841694.0	16302192.0	16957122.0	16474962.0	16023480.0	15665947.0	15592131.0	16331901.0	16370364.0	15916489.0	16773974.0	17161200.0	16495755.0	16352251.0	16060605.0	14912837.0	15532539.0	16213694.0	16213552.0	16202928.0	16117424.0	14831578.0	15808858.0	16047915.0	16321936.0	16145903.0	16561887.0	16436228.0	15653518.0	16166552.0	16363396.0	16393081.0	15887246.0	15920922.0
87.8987	47176660.0	46917832.0	47005000.0	46657460.0	43912904.0	45712516.0	47670336.0	44807464.0	44795540.0	45995040.0	46945900.0	43580004.0	47852176.0	44824492.0	46355388.0	47933060.0	45469256.0	44260180.0	47788256.0	44573188.0	43053488.0	44076960.0	43638908.0	44874588.0	44771304.0	45674928.0	47329500.0	45130744.0	45822564.0	44314680.0	45528140.0	44500752.0	45855000.0	45221056.0	43362144.0	42887492.0	43112640.0	44036056.0	45028308.0	45547820.0	44416596.0	45526116.0	44207184.0	43992420.0	43785352.0	44494844.0	44853284.0	43574328.0	43512224.0
87.9002	48852128.0	46785520.0	45652600.0	45013280.0	46609500.0	46237064.0	46968768.0	44846120.0	44104172.0	47987940.0	45382792.0	47964368.0	44446960.0	47567640.0	47324572.0	46582948.0	46741692.0	45545140.0	43636984.0	46084280.0	45695628.0	46415596.0	45486788.0	44241008.0	47127124.0	45364520.0	45109440.0	45042204.0	47104512.0	47212016.0	42981332.0	45227584.0	45324316.0	44324656.0	43576512.0	44957972.0	45276328.0	44603624.0	43971488.0	43514040.0	45255256.0	47165060.0	46348472.0	46088420.0	44549008.0	44122136.0	44185700.0	42758700.0	46487000.0
87.9017	44192360.0	44577620.0	47781256.0	48229280.0	46000200.0	47159736.0	47427072.0	43839704.0	45685956.0	46509644.0	45677312.0	45416028.0	48634784.0	44335896.0	45270988.0	45552672.0	46867464.0	44803612.0	46242848.0	45260292.0	45729304.0	43766844.0	45677948.0	43174764.0	46467388.0	46111400.0	46272588.0	46029548.0	44649804.0	44425856.0	44362608.0	43605980.0	46424644.0	45861152.0	47687808.0	43246476.0	43731784.0	45680544.0	44853276.0	45944168.0	47120296.0	44995036.0	42700228.0	42395528.0	44529156.0	45104616.0	45666108.0	43866712.0	41988952.0
87.9031	46943160.0	45799184.0	45845992.0	45432700.0	46050184.0	45847016.0	45181248.0	47234856.0	44986628.0	46789472.0	46414956.0	47046696.0	46390680.0	46889256.0	47193088.0	46000440.0	45687348.0	46290684.0	44701464.0	46429176.0	45771060.0	44690484.0	44260176.0	47536176.0	44319904.0	45843008.0	47136096.0	47710448.0	47100468.0	45650160.0	44913800.0	45945012.0	43601276.0	44090928.0	45325056.0	43580768.0	45282984.0	42845356.0	44162432.0	46156352.0	44289648.0	46885404.0	44925420.0	43760552.0	44834888.0	45357480.0	45025176.0	45146052.0	43793268.0
87.9046	47485264.0	44787452.0	46046096.0	45848100.0	44807264.0	47069620.0	45787392.0	44056984.0	47338072.0	48726404.0	46747304.0	47580760.0	46951032.0	46523144.0	47351680.0	45108984.0	46871480.0	47148664.0	42374632.0	48148276.0	46800168.0	44783116.0	45701844.0	43287952.0	46241688.0	45636976.0	45565712.0	43948212.0	45295496.0	46286424.0	43615404.0	45717960.0	44965600.0	45179888.0	46304832.0	46352524.0	45097904.0	46439944.0	45213948.0	45324960.0	45183680.0	43381636.0	44911996.0	45386260.0	44853416.0	44821460.0	45512872.0	45157960.0	45864544.0
87.9061	45835740.0	46272304.0	47210480.0	46216600.0	43929792.0	46316420.0	46884096.0	47125548.0	45041032.0	46480980.0	47416048.0	47141580.0	47119408.0	46364316.0	44822320.0	46332524.0	43616124.0	47630524.0	44827564.0	44387992.0	44486024.0	45892020.0	46096112.0	46139076.0	45551232.0	46633268.0	46600832.0	45839056.0	46319976.0	44883968.0	43753528.0	43639568.0	46331940.0	44324656.0	44256576.0	44010476.0	44686472.0	43460552.0	44736588.0	46452612.0	45560468.0	45575860.0	43325832.0	43063632.0	43772116.0	46711356.0	44845288.0	45655408.0	44433164.0
87.9075	48603608.0	46341800.0	44583572.0	44104760.0	48857564.0	45606260.0	45009216.0	44307588.0	46398556.0	49598640.0	45767828.0	48193448.0	44878000.0	49306672.0	46005672.0	44864004.0	46918308.0	45431368.0	43280816.0	45849432.0	45504352.0	45635604.0	45814680.0	46232844.0	46701100.0	44118816.0	44479516.0	46698956.0	46268752.0	47572344.0	44238948.0	45920832.0	42875116.0	43975392.0	44193408.0	44349440.0	44285688.0	43629896.0	44481996.0	46239092.0	45661756.0	45055540.0	44937504.0	43953120.0	43776088.0	43650648.0	43248288.0	43801884.0	46566148.0
87.9090	47056496.0	45213796.0	47332692.0	47067500.0	44631636.0	46294900.0	45441984.0	44548860.0	46142444.0	45776640.0	46729740.0	46099200.0	47173288.0	46423540.0	44715232.0	46796624.0	45976356.0	46431228.0	46544684.0	45521984.0	46321984.0	45173784.0	47451488.0	42386468.0	46566216.0	46306592.0	47528352.0	43720828.0	45105428.0	45462632.0	44975628.0	45202056.0	45122792.0	45769520.0	46792704.0	43993128.0	43995424.0	47016776.0	45004440.0	45844080.0	47170264.0	44529840.0	42574032.0	45206792.0	45147232.0	45098032.0	46133816.0	44745184.0	43574604.0
87.9105	47005972.0	44782104.0	45378628.0	46401520.0	44939664.0	42990236.0	47982144.0	46379068.0	45245392.0	46033260.0	44963984.0	46474672.0	45847840.0	47017128.0	47502144.0	46626500.0	45636504.0	44949508.0	44426456.0	45748780.0	45104296.0	45051616.0	44374344.0	45622032.0	45205340.0	45874188.0	45577968.0	46994088.0	46779644.0	46346700.0	43532528.0	43165312.0	43269432.0	43152696.0	44714880.0	44163944.0	43914200.0	41954976.0	45213948.0	45559832.0	45193132.0	45980556.0	46000764.0	42871060.0	44632392.0	43115944.0	42935816.0	45618364.0	45570756.0
87.9119	47202604.0	45187064.0	47066776.0	45797180.0	45463852.0	47166460.0	45690624.0	45657916.0	46161024.0	46983300.0	46444680.0	47233752.0	45078704.0	44891792.0	46946388.0	46275360.0	45972344.0	46312100.0	42664396.0	46504328.0	47363216.0	45470476.0	46117352.0	44228952.0	44878144.0	46556004.0	45799976.0	45244772.0	45497696.0	46970908.0	45132176.0	44391928.0	44491344.0	44432224.0	45888192.0	43734232.0	44995380.0	42676012.0	44767088.0	45581184.0	47394448.0	44650844.0	43880284.0	43288952.0	44003728.0	44311784.0	46345684.0	44008272.0	46000036.0
[truncated: 31 more columns]
