# Supplementary material for: Otolith microchemistry and diadromy in Patagonian river fishes
Source: PeerJ. 2019 Jan 3;7:e6149. doi: 10.7717/peerj.6149 (PMC6321752; doi:10.7717/peerj.6149)
Supplement: Supplemental Information 3 — Raw data. This archive contains the raw data used to generate the analyses reported in the paper cited above. The python script provided allows to convert from the isotopic intensities measured by LA-ICP-MS to molar concentrations of Sr:Ca. [file peerj-07-6149-s003.zip › Dataset S1/Alo_etAl_scripts/other_files/A2/NRC 4.txt]

47.9485	13990743.0	13248975.0	13463109.0	12557768.0	13761536.0	12653372.0	12334466.0	12459070.0	13059508.0	13463403.0	13561452.0	12902332.0	13539774.0	12487378.0	13442128.0	13689702.0	13085979.0	13319147.0	14006920.0	13478028.0	12936132.0	12313696.0	12566863.0	13308662.0	13198941.0	12532266.0	13264477.0	13677186.0	13163837.0	12387474.0	13356576.0	12363533.0	12485689.0	13075621.0	13535182.0	12581870.0	13488639.0	12413252.0	12219029.0	12933444.0	13138270.0	12616029.0	12473310.0	12979808.0	12996580.0	13005664.0	12560228.0	12473868.0	13328014.0
47.9493	13558131.0	14056024.0	14166985.0	13262441.0	13201017.0	13196069.0	12992544.0	12847744.0	12718093.0	12769562.0	13311309.0	13287236.0	12773236.0	12797456.0	13266160.0	12802870.0	12660655.0	12672090.0	12525674.0	12465784.0	12735360.0	12621858.0	13630275.0	13108862.0	13925251.0	13599828.0	13610045.0	12586510.0	12005382.0	13660052.0	13052831.0	13047898.0	14263244.0	12777378.0	12482956.0	13501145.0	13394949.0	13178859.0	13167363.0	13114586.0	12030595.0	13718421.0	13748370.0	13407964.0	13291374.0	13678470.0	13402994.0	13185128.0	14203626.0
47.9501	12966836.0	13697838.0	14232838.0	12833306.0	13193252.0	12639021.0	13517648.0	12959775.0	14338242.0	13098053.0	13176984.0	13088816.0	14027680.0	13000244.0	13419162.0	13511505.0	13225800.0	13019427.0	13535765.0	12890162.0	13013946.0	13169249.0	13831808.0	13430253.0	13981468.0	12554544.0	12619021.0	13884704.0	13707799.0	13322338.0	12364577.0	13410784.0	13013605.0	12516195.0	13307617.0	13095355.0	12264108.0	12387663.0	12057104.0	12449120.0	13292685.0	12378836.0	12539670.0	13746346.0	12520962.0	13678470.0	12301370.0	13290651.0	13752342.0
47.9509	13595364.0	13441474.0	13777772.0	12752403.0	13353913.0	12979634.0	13048098.0	13030878.0	12901840.0	13761816.0	13023854.0	13100453.0	13678790.0	13368976.0	14609776.0	13144142.0	13085979.0	13253419.0	14010535.0	13902405.0	12895146.0	12237815.0	12757365.0	12979893.0	12683970.0	12059456.0	14274485.0	14243336.0	13307248.0	12639795.0	13968162.0	12552222.0	13050761.0	13701519.0	13322231.0	12306385.0	13529516.0	13090327.0	12189053.0	13402994.0	12770025.0	13341738.0	12399248.0	12765429.0	13199196.0	13507459.0	12833565.0	12116489.0	13229883.0
47.9517	13669239.0	13490578.0	14349322.0	13280321.0	12726502.0	13500366.0	13499031.0	13247770.0	13070599.0	13444826.0	13005048.0	13966337.0	13332902.0	12495042.0	12777328.0	13864044.0	12169378.0	12869859.0	13596015.0	12520571.0	12475188.0	13313772.0	13291009.0	13002027.0	14376489.0	13760753.0	12930774.0	12650152.0	12980165.0	13615280.0	13334629.0	13377364.0	13474937.0	12943265.0	12919594.0	12615190.0	13414045.0	13553868.0	13244652.0	13210623.0	13031208.0	13578931.0	13366800.0	13655670.0	13306099.0	13625314.0	13192302.0	13371105.0	14139114.0
47.9525	12907736.0	13780380.0	13350352.0	13012698.0	13776168.0	13617516.0	13705881.0	13987774.0	14383504.0	13031706.0	13662345.0	12760604.0	13393252.0	13682590.0	13639569.0	13474146.0	13207040.0	12851163.0	13709285.0	12553037.0	13905837.0	12821120.0	13294288.0	13751349.0	12604906.0	13012698.0	13279605.0	13175282.0	13145323.0	13737438.0	13181000.0	13392152.0	13158663.0	11967652.0	13008770.0	13438075.0	12764184.0	12597374.0	12207568.0	12800469.0	13233566.0	12931986.0	13103434.0	13306780.0	12797498.0	14180265.0	13384377.0	12663343.0	13798076.0
47.9533	13839447.0	13196558.0	13618732.0	12726608.0	13712860.0	13030887.0	13136748.0	13202958.0	13197992.0	13824920.0	13669808.0	12928589.0	13607330.0	13158819.0	13292406.0	13793180.0	13416038.0	13133064.0	13795744.0	13543250.0	12895146.0	12371622.0	13488666.0	13370933.0	13157755.0	12360202.0	14073670.0	13435584.0	13325762.0	12839636.0	13660906.0	12215066.0	12901839.0	12972383.0	13699219.0	12764238.0	13003481.0	12957971.0	13366023.0	13025936.0	12590021.0	13334222.0	12743786.0	12172135.0	13737247.0	13408740.0	13029777.0	12481156.0	12460278.0
47.9541	13225694.0	13976795.0	14077525.0	13211144.0	12543146.0	13507688.0	13288340.0	13497824.0	13498342.0	12887807.0	12990123.0	14239052.0	12577773.0	12627680.0	13221721.0	13099370.0	12319751.0	12698090.0	13045330.0	12240842.0	12980682.0	13484361.0	13540838.0	12883977.0	14019046.0	13691576.0	12782164.0	13329714.0	12413868.0	12557961.0	13550586.0	13381209.0	13530820.0	13141799.0	12613589.0	13042995.0	13682881.0	13701519.0	12755350.0	13336506.0	12891793.0	13657995.0	13830135.0	13701008.0	13003942.0	13305769.0	13610139.0	13031799.0	13691767.0
47.9549	12974223.0	13565890.0	13657560.0	12935606.0	14011784.0	13621030.0	13935189.0	13786118.0	13929382.0	12706754.0	13658763.0	12932468.0	13836421.0	14125010.0	13281669.0	13452205.0	13398158.0	12661574.0	12962788.0	12937701.0	13664376.0	12788682.0	14346371.0	13714754.0	13124085.0	12829495.0	13094214.0	13348716.0	13105062.0	13819272.0	12745282.0	13414333.0	13656854.0	13230331.0	13027560.0	13523458.0	12338403.0	12258836.0	12773865.0	12367857.0	13940643.0	13262974.0	13258965.0	12908348.0	12911764.0	13917825.0	12548703.0	12900624.0	13464611.0
47.9557	13417473.0	12483800.0	13777772.0	12550440.0	13585646.0	13071597.0	12382632.0	12728244.0	12624571.0	13359902.0	12986541.0	13070317.0	13821108.0	13088374.0	13830151.0	13582072.0	12789337.0	13596958.0	14003004.0	13459766.0	12512313.0	12962456.0	12578490.0	12798981.0	13251851.0	12902776.0	13342786.0	13907326.0	13557042.0	12613703.0	13477430.0	12441020.0	12362925.0	13785933.0	13225598.0	12857355.0	12670793.0	12751495.0	13042172.0	13225694.0	12828850.0	12778066.0	12710310.0	12949482.0	12727701.0	12078315.0	13269723.0	12324037.0	12695006.0
87.8987	36496616.0	39076344.0	38807624.0	36522204.0	36807920.0	35941620.0	33028626.0	35462820.0	36797312.0	35124332.0	36651024.0	38385944.0	35107632.0	35943584.0	37448868.0	36794464.0	32759650.0	37816164.0	36453660.0	35472584.0	35786720.0	34734728.0	34784032.0	36885904.0	37543252.0	35884364.0	36969560.0	37460620.0	32200472.0	34998860.0	35893384.0	36361280.0	34693832.0	38568024.0	36481940.0	34275568.0	34869296.0	35248528.0	34321072.0	37609468.0	35392060.0	36068988.0	36223080.0	33724680.0	36303604.0	37788928.0	36926272.0	33916608.0	39314388.0
87.9002	40419672.0	37497192.0	37540896.0	37047484.0	36800156.0	34658828.0	37391980.0	38419848.0	38956708.0	36010136.0	35747168.0	35690424.0	36948164.0	37256400.0	36471204.0	35288244.0	36437784.0	35319664.0	36045768.0	33822036.0	36173412.0	35604760.0	37832064.0	35848244.0	36956432.0	37062140.0	38387428.0	36547296.0	37604832.0	39972944.0	34120660.0	36720320.0	38130636.0	36345616.0	35974916.0	35455456.0	36833200.0	37610940.0	36057288.0	37321060.0	36160904.0	37216172.0	38209140.0	36313436.0	34807544.0	39358712.0	37465856.0	37417524.0	37161552.0
87.9017	35912704.0	36743464.0	38236696.0	35367288.0	38774068.0	38228388.0	36072276.0	36218060.0	39384752.0	38890472.0	37289816.0	37030724.0	39296720.0	36050284.0	37751292.0	37373232.0	36603692.0	35605364.0	38541324.0	34224380.0	36604656.0	34401080.0	38745516.0	34903844.0	37659896.0	33525878.0	37314832.0	36743356.0	35906824.0	34981072.0	37247652.0	34803860.0	35400692.0	36002664.0	40183820.0	34622456.0	38625240.0	34870284.0	35391368.0	36808072.0	38347428.0	35651720.0	33720360.0	37162544.0	35758192.0	35703384.0	37739488.0	35323968.0	37392948.0
87.9031	38056856.0	40414496.0	40813640.0	38367132.0	36744612.0	35795184.0	34722432.0	35556628.0	36392048.0	34158320.0	36826544.0	38297028.0	36399908.0	36341496.0	36863104.0	38613196.0	34409944.0	38707732.0	37327888.0	38038556.0	37057880.0	35380012.0	37167840.0	36794416.0	39164824.0	36724460.0	38183944.0	39211852.0	36914228.0	36783792.0	37024672.0	37208900.0	37003464.0	38461548.0	35889020.0	37031016.0	35264940.0	35179116.0	36083148.0	38453416.0	36412088.0	35955952.0	37041916.0	34735924.0	38532380.0	38702004.0	35450544.0	36363460.0	39763852.0
87.9046	40559148.0	38050888.0	38070200.0	35814600.0	38762720.0	37437040.0	38098224.0	37208716.0	38335028.0	35494104.0	37673684.0	36291948.0	37173352.0	36131044.0	36400220.0	36564380.0	35873224.0	34526840.0	36785036.0	36310324.0	37685736.0	37358148.0	38216644.0	37041140.0	37742868.0	38936380.0	37326104.0	37679600.0	38579912.0	37870760.0	35676840.0	38448684.0	37356000.0	34354388.0	38310212.0	39108160.0	38285092.0	38418020.0	36380548.0	37971752.0	33257302.0	38043492.0	37549688.0	38612752.0	35544384.0	38740276.0	39399608.0	37378464.0	38446348.0
87.9061	36504888.0	38722676.0	38660388.0	36596072.0	39479420.0	39244080.0	38637808.0	38684540.0	39006468.0	37430844.0	38432472.0	37717584.0	37523444.0	37237536.0	40582280.0	37143148.0	36232596.0	38130492.0	37448388.0	35871452.0	35957792.0	34796128.0	38611360.0	36539428.0	37133200.0	34490848.0	38899404.0	37586096.0	36549820.0	39123768.0	36262676.0	37072264.0	35976168.0	38116248.0	37742940.0	36888808.0	39057884.0	34814988.0	35803968.0	35669216.0	37398584.0	34669880.0	35432684.0	36892320.0	37162368.0	37249472.0	39173844.0	35536184.0	36827784.0
87.9075	38167960.0	39849352.0	40956528.0	39180260.0	37185980.0	38033920.0	36504888.0	35792044.0	36474780.0	37777616.0	37495184.0	38166340.0	38537688.0	35519144.0	36228428.0	37310968.0	35070648.0	37081764.0	38401544.0	38813104.0	35489720.0	36372844.0	37619200.0	38256464.0	38641736.0	38334888.0	37103636.0	38910832.0	36832528.0	36939156.0	37547300.0	38430348.0	36304332.0	37843888.0	37832416.0	36792420.0	35112172.0	37232696.0	36343520.0	36142016.0	34082028.0	37329208.0	38331788.0	36111068.0	38359804.0	38443816.0	35824056.0	36746488.0	37665536.0
87.9090	38150232.0	38515416.0	39589156.0	37167664.0	38538752.0	37052788.0	39930324.0	38800456.0	39523836.0	35511796.0	36703560.0	37367292.0	36903728.0	38461928.0	38135440.0	35693264.0	35264112.0	34756448.0	36788648.0	35265032.0	38398536.0	37542932.0	38238108.0	37222936.0	37806600.0	36676388.0	37697480.0	38220112.0	37233964.0	38160144.0	36541256.0	37349676.0	38847604.0	36830920.0	37340900.0	38504832.0	38338204.0	37843888.0	37189292.0	37377204.0	35889132.0	37510184.0	37260548.0	39814352.0	35588560.0	38853272.0	40150176.0	36827528.0	39132056.0
87.9105	37229456.0	37180276.0	36787320.0	36933752.0	39150932.0	40004384.0	39098196.0	37762000.0	38255296.0	38614472.0	39153648.0	37065336.0	39863592.0	36650984.0	40103888.0	37329352.0	36372124.0	36953228.0	38790156.0	36317280.0	35043624.0	35089808.0	38958976.0	38458920.0	36588468.0	36261908.0	38339968.0	37808092.0	38156728.0	38813036.0	35794476.0	37323060.0	38241808.0	35112644.0	38609656.0	36021896.0	37752196.0	34829696.0	37911052.0	35617208.0	37265048.0	36899916.0	34154664.0	34976124.0	37353792.0	39605964.0	38013120.0	35616636.0	36880484.0
87.9119	38571616.0	38221396.0	42049928.0	38397032.0	35713760.0	37722300.0	36046272.0	35967708.0	36601272.0	37386612.0	37114296.0	39432048.0	38323912.0	36699912.0	36553520.0	38434704.0	33393972.0	37581880.0	38661824.0	38348144.0	35841960.0	37493116.0	36738540.0	38429408.0	38728316.0	37619664.0	37489248.0	39272180.0	37965712.0	37050640.0	38543396.0	38574080.0	35694376.0	38972740.0	37284232.0	38169248.0	36172600.0	38955092.0	36630932.0	37413848.0	36121492.0	36758020.0	36099840.0	36369884.0	38477604.0	39465632.0	38034988.0	35838760.0	38852200.0
[truncated: 31 more columns]
