# Supplementary material for: Otolith microchemistry and diadromy in Patagonian river fishes
Source: PeerJ. 2019 Jan 3;7:e6149. doi: 10.7717/peerj.6149 (PMC6321752; doi:10.7717/peerj.6149)
Supplement: Supplemental Information 3 — Raw data. This archive contains the raw data used to generate the analyses reported in the paper cited above. The python script provided allows to convert from the isotopic intensities measured by LA-ICP-MS to molar concentrations of Sr:Ca. [file peerj-07-6149-s003.zip › Dataset S1/Alo_etAl_scripts/other_files/A2/NRC 5.txt]

47.9485	11180410.0	12061808.0	10659081.0	10880396.0	11106599.0	12297925.0	11372626.0	10928172.0	11435845.0	11914202.0	11005728.0	11467500.0	11568307.0	10749919.0	11668676.0	11956899.0	10993516.0	12170826.0	11605908.0	10419238.0	11111364.0	12236796.0	10088154.0	11751845.0	11129393.0	12154845.0	10555663.0	11321525.0	11049334.0	10479645.0	11404030.0	11965800.0	11625097.0	11212684.0	10757299.0	11106711.0	11271920.0	11247852.0	10492580.0	11329641.0	10772917.0	10852151.0	11252938.0	11444382.0	10701370.0	10726650.0	12333791.0	11525258.0	11331657.0
47.9493	11116217.0	12065456.0	12067044.0	12120830.0	11626426.0	12505572.0	11667744.0	12337606.0	11245080.0	10776870.0	11726608.0	11827800.0	12294557.0	11650444.0	11453350.0	11072277.0	10822660.0	11899875.0	11413694.0	12485064.0	11813769.0	11346240.0	11024598.0	11747978.0	11925020.0	11479761.0	12319880.0	11707109.0	10770422.0	11616858.0	11858997.0	11247852.0	11468055.0	11687640.0	11881470.0	11379426.0	10646113.0	11462138.0	11570148.0	10924406.0	11505152.0	11039247.0	10869460.0	10785767.0	10704994.0	12475100.0	11470496.0	11129580.0	11010471.0
47.9501	11900696.0	11506400.0	11406900.0	11515725.0	11468100.0	11827874.0	11595779.0	11007296.0	12014224.0	11759276.0	10439645.0	11287500.0	11332306.0	11969211.0	12503706.0	11400989.0	10722104.0	11991718.0	11711823.0	11240186.0	11241450.0	11250243.0	11746533.0	11911900.0	11864470.0	11957592.0	11327452.0	11933243.0	11798211.0	11776644.0	10889347.0	11400477.0	11146011.0	10528053.0	11396162.0	11147887.0	11071993.0	10453592.0	10865378.0	10553016.0	11024281.0	11970542.0	11167258.0	11316210.0	12141004.0	10598088.0	11477825.0	12362085.0	11395238.0
47.9509	11644226.0	12575264.0	11045884.0	11322890.0	11317600.0	12013064.0	12167570.0	10859920.0	11401160.0	11408050.0	11428480.0	11925600.0	11586858.0	10378374.0	12500082.0	12474741.0	11943606.0	12461305.0	12312004.0	11270726.0	11516472.0	12014969.0	10576940.0	12306385.0	10868120.0	11752764.0	11110405.0	11466156.0	10876030.0	11389950.0	11422359.0	11855300.0	12053978.0	11353378.0	10674662.0	10221731.0	11859871.0	11369952.0	11175000.0	11946250.0	10924740.0	10523389.0	12004720.0	11915252.0	10663620.0	11384890.0	12265387.0	12599070.0	11350164.0
47.9517	11357920.0	12099808.0	11315281.0	12407967.0	10624397.0	12936862.0	12610247.0	11215374.0	10998029.0	11313524.0	11802650.0	12225900.0	12618146.0	11612659.0	11283324.0	11065026.0	10945166.0	12232156.0	11711823.0	11906318.0	11252439.0	10876889.0	11309822.0	11431438.0	11576252.0	10975569.0	12102534.0	11358572.0	11075510.0	11066814.0	11422359.0	11511588.0	12023366.0	11999720.0	11685844.0	11420005.0	11245894.0	12092174.0	11685772.0	11069281.0	11423924.0	11211399.0	10630865.0	11135986.0	11011222.0	12278475.0	10855165.0	11740262.0	11384193.0
47.9525	11501073.0	11841104.0	12123775.0	11398452.0	11502113.0	10969908.0	11463641.0	11528850.0	11911692.0	11646026.0	10885028.0	11508900.0	12013546.0	12085262.0	11970978.0	12017324.0	10937454.0	11125163.0	11805969.0	11429775.0	11412225.0	11301934.0	11705703.0	12008588.0	12599244.0	11657925.0	11814535.0	12018599.0	12069601.0	11746944.0	10649004.0	10377279.0	11345605.0	11589185.0	11212256.0	11394046.0	11001308.0	10747547.0	11152352.0	10887594.0	11490383.0	11233815.0	10709405.0	11218425.0	11717902.0	10836458.0	11772512.0	12286502.0	11387775.0
47.9533	12157468.0	11635600.0	10871140.0	11167533.0	11099074.0	11277532.0	12012452.0	10909146.0	12143530.0	11683776.0	11251050.0	11358600.0	11613926.0	11417741.0	11661126.0	11975933.0	12043865.0	11357973.0	12146041.0	11470898.0	11141064.0	11250243.0	10998561.0	12514635.0	10731276.0	11476125.0	11091245.0	11102504.0	11643862.0	11732094.0	11570467.0	11675507.0	11307033.0	11976625.0	10448986.0	10629013.0	11219868.0	11122089.0	11432174.0	11440969.0	11312567.0	11338421.0	11989845.0	11530734.0	10421718.0	11585750.0	11573407.0	12335586.0	12302976.0
47.9541	10939310.0	11654752.0	11911716.0	11425050.0	10590685.0	11974611.0	11671675.0	10633420.0	10811524.0	11445800.0	12251654.0	11456400.0	12527213.0	11331377.0	11120848.0	11613081.0	11234672.0	11465072.0	11530773.0	11989774.0	11795058.0	11143022.0	10768962.0	11573048.0	11531142.0	11165247.0	11881595.0	11562478.0	11338775.0	10765656.0	11510751.0	12302186.0	11885303.0	11748415.0	11430419.0	11401804.0	12134031.0	11771356.0	11238176.0	11444531.0	12004040.0	10451958.0	10422615.0	11000291.0	11218998.0	11884620.0	11141607.0	12196466.0	10756746.0
47.9549	11229534.0	11521600.0	11444822.0	11379410.0	11991539.0	11443035.0	11524116.0	12023828.0	11470225.0	10750596.0	10934213.0	11779200.0	12100830.0	12502089.0	11373924.0	11287692.0	11093182.0	11346378.0	11092632.0	11630250.0	11795058.0	10795661.0	11694755.0	11803908.0	12300127.0	11282811.0	12151332.0	12085580.0	11421817.0	11557161.0	11215126.0	10747547.0	11039174.0	11147654.0	11234794.0	11498776.0	11397614.0	10568366.0	11376150.0	10939547.0	11216866.0	11499216.0	11226758.0	10574854.0	11438250.0	11105078.0	11703497.0	11476476.0	11544786.0
47.9557	11813900.0	10437536.0	11508834.0	11364600.0	11584888.0	11647298.0	11342691.0	10837270.0	11573062.0	11918128.0	10726609.0	10641600.0	12058860.0	11699023.0	11929604.0	11960827.0	11594775.0	11361940.0	11990942.0	11437032.0	10776942.0	11438397.0	11098863.0	11375805.0	11334052.0	11661864.0	11522345.0	10843176.0	12408386.0	11438361.0	11296422.0	11679781.0	11157644.0	11630816.0	10599236.0	10337799.0	10357461.0	11095227.0	10693730.0	10850188.0	10891658.0	11652240.0	11606665.0	11655296.0	10599294.0	11555500.0	11684564.0	12991436.0	11832242.0
87.8987	31003652.0	30696096.0	34303216.0	30027328.0	34875064.0	32313546.0	31058146.0	31892408.0	33249048.0	32659488.0	31507528.0	31174800.0	32668500.0	32820120.0	34000972.0	32650044.0	29821492.0	32084504.0	33214226.0	30308256.0	31795632.0	31706734.0	30627204.0	31614730.0	32896210.0	34431708.0	29726740.0	32718022.0	32274260.0	31639410.0	31544962.0	30791178.0	32009654.0	32242352.0	29071572.0	31285216.0	31546470.0	33636720.0	30732144.0	30913000.0	31392456.0	30796080.0	31171456.0	31422784.0	29583920.0	29693400.0	35817432.0	30014334.0	31691148.0
87.9002	33530380.0	33621792.0	31240344.0	31888584.0	33522972.0	35108012.0	31765704.0	30770176.0	33564860.0	33317244.0	34429676.0	30807000.0	32573004.0	33251340.0	34054124.0	34612044.0	32448996.0	33218348.0	30627022.0	32246480.0	32665248.0	33738912.0	31675194.0	32318020.0	30626796.0	32347068.0	30454222.0	30935030.0	32101558.0	30632580.0	34410752.0	31437698.0	31351486.0	33903940.0	31068696.0	30162132.0	30377666.0	31826586.0	30851344.0	33044562.0	30697142.0	31270694.0	33297390.0	31762772.0	29897396.0	34489236.0	31897030.0	34154200.0	31803384.0
87.9017	33107852.0	34739904.0	31953882.0	34532064.0	33131672.0	33953188.0	34205264.0	31439408.0	30641626.0	31794560.0	34194912.0	34335000.0	33855804.0	31074846.0	32444464.0	33205350.0	32627564.0	34116028.0	32640298.0	32677062.0	34270832.0	32947900.0	32374050.0	32135950.0	31542916.0	32714910.0	32068452.0	30003820.0	30011680.0	31174902.0	32091868.0	33369930.0	34315388.0	32656230.0	32399910.0	32618356.0	31764732.0	34828416.0	30873396.0	29256438.0	33432906.0	32796750.0	29049090.0	29672292.0	33075644.0	31260350.0	32068650.0	34056636.0	32310834.0
87.9031	30770388.0	32309120.0	33154034.0	32395760.0	34301960.0	33818448.0	31462724.0	33347444.0	33245398.0	33525020.0	32504510.0	31399800.0	35024252.0	34039412.0	34212976.0	31576292.0	30868578.0	33539340.0	32772464.0	32651058.0	34411608.0	30235176.0	32140902.0	31987200.0	32827788.0	34523216.0	32642054.0	31946854.0	33094444.0	33561000.0	31218592.0	29462730.0	33657220.0	32724906.0	30357712.0	33409646.0	31480222.0	33228294.0	31910436.0	31782250.0	29995332.0	30189962.0	31886050.0	32405440.0	30800376.0	31282736.0	34620976.0	31792778.0	33811692.0
87.9046	34684648.0	31476160.0	33741976.0	31347556.0	33218360.0	34422624.0	32995160.0	30358248.0	35049600.0	34310824.0	32620986.0	31351200.0	33075418.0	35304284.0	34496252.0	34479712.0	32089486.0	30878650.0	32836436.0	34269972.0	32854734.0	34877880.0	31204160.0	33327140.0	33252244.0	33313638.0	30866162.0	31197618.0	33170266.0	31227174.0	32943268.0	32548808.0	32043940.0	33775100.0	31338544.0	31573446.0	29286348.0	32827806.0	29710004.0	31361876.0	31654748.0	32594710.0	34022696.0	33125134.0	30456700.0	33432300.0	33528954.0	33921732.0	32897088.0
87.9061	31863776.0	34762400.0	30097834.0	33685160.0	32095630.0	37844644.0	32003370.0	32202260.0	32663064.0	33774472.0	34018088.0	34211400.0	33087584.0	32072830.0	33354692.0	34249496.0	32266868.0	33661392.0	33965584.0	34598956.0	34813152.0	31920586.0	32852184.0	34406472.0	30839326.0	33101538.0	32671992.0	29670694.0	30064634.0	30840480.0	33641532.0	33760040.0	33189460.0	34447272.0	34117568.0	31901062.0	32117268.0	34022556.0	30754196.0	29936282.0	34164256.0	32714260.0	31383870.0	30504512.0	33275568.0	33103180.0	32348374.0	33435716.0	31952634.0
87.9075	32365264.0	31837312.0	33016908.0	33756488.0	35583016.0	33391464.0	34346172.0	33918224.0	32689228.0	34409276.0	33082060.0	31546200.0	35579584.0	34549800.0	33596896.0	33009574.0	31852186.0	33088976.0	35090508.0	33827296.0	34162128.0	30594352.0	33270552.0	33114130.0	32274360.0	35171028.0	34440100.0	31854978.0	33381480.0	33999372.0	31185482.0	33282018.0	33772324.0	31835160.0	30564456.0	33742632.0	29992600.0	32548808.0	32051688.0	30820376.0	32711600.0	31883388.0	30762096.0	31464906.0	31597656.0	31639080.0	34143980.0	33763340.0	33314988.0
87.9090	34797964.0	30680896.0	34865676.0	31741086.0	35082152.0	35708496.0	31731838.0	31057680.0	35735380.0	34677452.0	32480974.0	31332000.0	34901992.0	34196544.0	36400664.0	35492436.0	31528272.0	32142478.0	33870232.0	32476890.0	30405672.0	35642312.0	31626670.0	33505640.0	33877120.0	33484530.0	30427278.0	32830052.0	32714138.0	30855330.0	35340196.0	32090322.0	30964544.0	32196772.0	32839842.0	30162132.0	29367384.0	33999968.0	30060452.0	32610532.0	31950714.0	31161904.0	32354910.0	32797782.0	32021060.0	32997910.0	35767964.0	35314736.0	33073204.0
87.9105	34485136.0	34682752.0	30791956.0	33113906.0	33651200.0	35084632.0	34236108.0	33578172.0	33267912.0	31888784.0	35675904.0	33299400.0	33281616.0	32895088.0	32115284.0	33689960.0	34493928.0	35196780.0	31779104.0	35318004.0	33657228.0	32568048.0	33767032.0	34786080.0	30251992.0	30349086.0	34177848.0	30990156.0	30764468.0	32928984.0	33915284.0	34847952.0	35223968.0	33530784.0	33583880.0	32685788.0	32727696.0	31510348.0	32760332.0	31864188.0	32656660.0	33203816.0	30669276.0	28968244.0	34352500.0	33557536.0	33131356.0	34264412.0	30932958.0
87.9119	31482838.0	32393024.0	33798400.0	33828424.0	32363520.0	34422624.0	34875328.0	35047704.0	32739126.0	34957104.0	31522616.0	33073800.0	36971868.0	31761560.0	32908940.0	32143684.0	31718112.0	33367860.0	33667456.0	33135462.0	35047188.0	32426858.0	33340378.0	32898740.0	32884100.0	34727436.0	34517936.0	32566278.0	32989138.0	32568426.0	32177008.0	32112910.0	33477218.0	30569218.0	32136672.0	32222710.0	30351640.0	33358330.0	32991580.0	29768844.0	31843198.0	32179872.0	30866220.0	31020212.0	32546540.0	30779376.0	32856518.0	32873214.0	32456502.0
[truncated: 31 more columns]
