# Supplementary material for: Otolith microchemistry and diadromy in Patagonian river fishes
Source: PeerJ. 2019 Jan 3;7:e6149. doi: 10.7717/peerj.6149 (PMC6321752; doi:10.7717/peerj.6149)
Supplement: Supplemental Information 3 — Raw data. This archive contains the raw data used to generate the analyses reported in the paper cited above. The python script provided allows to convert from the isotopic intensities measured by LA-ICP-MS to molar concentrations of Sr:Ca. [file peerj-07-6149-s003.zip › Dataset S1/Alo_etAl_scripts/other_files/A1/BLK 6.txt]

47.9487	17124.0	14619.0	16322.0	15721.0	13918.0	15521.0	14820.0	12917.0	16523.0	14319.0	10413.0	14319.0	15721.0	14920.0	14319.0	15020.0	13417.0	12516.0	15721.0	14720.0	16022.0	12416.0	15321.0	15020.0	15120.0	13417.0	13217.0	14519.0	12316.0	14119.0	13518.0	14519.0	13818.0	13718.0	15421.0	17525.0	13618.0	15721.0	14619.0	15922.0
47.9495	15621.0	13918.0	12616.0	12816.0	16823.0	14018.0	16322.0	15621.0	17525.0	17525.0	16222.0	12015.0	17825.0	16322.0	13618.0	13618.0	13017.0	13918.0	14920.0	17825.0	13217.0	12316.0	12115.0	14820.0	15221.0	16823.0	14920.0	15321.0	16623.0	14519.0	16823.0	13417.0	16924.0	16022.0	15822.0	15020.0	14820.0	15621.0	13518.0	14820.0
47.9503	16322.0	15020.0	15120.0	13618.0	13718.0	14720.0	15321.0	15822.0	18126.0	13918.0	13818.0	13918.0	12716.0	14018.0	15721.0	14720.0	12816.0	15721.0	13017.0	12917.0	15421.0	11715.0	16924.0	14018.0	14619.0	14619.0	15221.0	13217.0	14119.0	13417.0	15822.0	15020.0	15120.0	14018.0	18326.0	14519.0	13918.0	14619.0	12015.0	14820.0
47.9511	19028.0	19929.0	17525.0	14319.0	17625.0	16924.0	17024.0	15721.0	16623.0	17525.0	13217.0	13718.0	16423.0	15521.0	15822.0	14018.0	14119.0	14619.0	14119.0	15521.0	18026.0	15922.0	16322.0	14720.0	14319.0	12215.0	16122.0	15922.0	14018.0	14419.0	14619.0	15321.0	16523.0	16523.0	15922.0	17925.0	16122.0	15120.0	16523.0	15321.0
47.9519	13117.0	15321.0	16222.0	17525.0	16623.0	17825.0	16322.0	15120.0	13918.0	15721.0	14519.0	15721.0	18727.0	16322.0	15421.0	15020.0	14720.0	16423.0	14319.0	16423.0	18226.0	17024.0	15321.0	15621.0	14820.0	15321.0	17625.0	18226.0	14219.0	14219.0	14920.0	17725.0	16723.0	15321.0	15221.0	15221.0	16423.0	13417.0	13417.0	15221.0
47.9527	15721.0	13718.0	16022.0	15120.0	16423.0	16623.0	16423.0	16924.0	17625.0	15822.0	15321.0	15521.0	15020.0	18627.0	16122.0	14720.0	12816.0	12516.0	16122.0	13518.0	15221.0	13117.0	16322.0	16623.0	14920.0	16022.0	16423.0	16022.0	15120.0	17324.0	14419.0	14018.0	15221.0	16423.0	14119.0	13317.0	14720.0	13618.0	15721.0	17725.0
47.9535	16623.0	18026.0	17425.0	15020.0	13117.0	16423.0	18326.0	15020.0	17324.0	17525.0	15120.0	14119.0	14720.0	14219.0	16322.0	16322.0	15521.0	16022.0	15922.0	17024.0	16222.0	15421.0	14319.0	16022.0	14219.0	17825.0	16924.0	17925.0	15922.0	19428.0	15822.0	16723.0	16423.0	13618.0	15922.0	15421.0	15120.0	16723.0	16423.0	14319.0
47.9543	17425.0	16924.0	16122.0	17324.0	16623.0	16022.0	16022.0	16723.0	16523.0	15421.0	16322.0	15621.0	14820.0	16423.0	19629.0	16823.0	16022.0	17224.0	15321.0	16823.0	17324.0	14018.0	14119.0	17825.0	14018.0	15521.0	14720.0	15822.0	15721.0	16423.0	19629.0	16022.0	14920.0	14519.0	16423.0	17224.0	15621.0	17425.0	15221.0	17925.0
47.9551	14018.0	17625.0	16723.0	16924.0	17825.0	17124.0	15822.0	14219.0	15822.0	19428.0	17925.0	14820.0	17725.0	14820.0	17925.0	14119.0	14119.0	17124.0	18326.0	18827.0	15721.0	19328.0	17425.0	16723.0	15521.0	13217.0	19128.0	18326.0	17825.0	17324.0	14820.0	16222.0	19529.0	16322.0	15621.0	17124.0	16723.0	16022.0	15020.0	16523.0
47.9559	18927.0	16623.0	16322.0	15521.0	18326.0	17124.0	15822.0	16222.0	17324.0	18026.0	14519.0	15822.0	16222.0	17425.0	17224.0	18326.0	17224.0	18627.0	13818.0	17324.0	16322.0	16924.0	15421.0	17024.0	19629.0	18827.0	15421.0	16022.0	17024.0	15822.0	17224.0	14018.0	20430.0	16423.0	17925.0	15221.0	15421.0	14820.0	14619.0	16222.0
87.8988	18226.0	15721.0	18727.0	18727.0	17625.0	13918.0	15721.0	20831.0	16523.0	14920.0	15120.0	17024.0	17124.0	15721.0	17825.0	14519.0	17725.0	18026.0	19829.0	18426.0	18326.0	16723.0	17625.0	15721.0	15922.0	16122.0	16423.0	16222.0	16322.0	17324.0	16823.0	15120.0	18727.0	16823.0	16823.0	14619.0	17224.0	15221.0	16623.0	15621.0
87.9002	20030.0	17024.0	18026.0	16924.0	16924.0	14820.0	17825.0	18527.0	17224.0	17425.0	17224.0	21032.0	15020.0	19428.0	17124.0	14820.0	18226.0	14820.0	17825.0	18326.0	16623.0	19428.0	16022.0	15321.0	17425.0	18927.0	16723.0	15221.0	19028.0	18727.0	17725.0	14018.0	18126.0	19529.0	18627.0	17925.0	15421.0	16022.0	15321.0	15521.0
87.9017	16322.0	20430.0	16423.0	15721.0	16022.0	18226.0	13718.0	16924.0	20030.0	16322.0	16723.0	16322.0	17324.0	15621.0	17625.0	17024.0	17124.0	15521.0	18827.0	16823.0	15521.0	19128.0	17425.0	16523.0	14519.0	16423.0	17425.0	19428.0	14619.0	16623.0	15120.0	14219.0	16322.0	19729.0	17425.0	15020.0	18426.0	17525.0	16823.0	15020.0
87.9032	16523.0	16523.0	15922.0	17324.0	17024.0	18627.0	18426.0	15922.0	18226.0	19729.0	17224.0	16924.0	16823.0	18727.0	15221.0	17024.0	17024.0	19228.0	15421.0	12716.0	16222.0	19228.0	19929.0	16823.0	16022.0	21132.0	18326.0	18326.0	16924.0	18026.0	14820.0	14319.0	19729.0	16924.0	15721.0	16823.0	16022.0	16523.0	18927.0	17725.0
87.9046	16122.0	18026.0	15120.0	19629.0	18126.0	16623.0	15822.0	15321.0	18727.0	15221.0	17324.0	17124.0	16222.0	15721.0	17024.0	15621.0	15721.0	15922.0	15822.0	17825.0	15621.0	17625.0	19128.0	16122.0	16222.0	15321.0	20330.0	18527.0	18727.0	18326.0	15221.0	18126.0	15321.0	16322.0	15822.0	15721.0	18426.0	14319.0	17925.0	15721.0
87.9061	19729.0	16924.0	17525.0	17224.0	16723.0	17725.0	17525.0	15120.0	16022.0	17124.0	17725.0	19328.0	18426.0	15421.0	18527.0	16122.0	16723.0	19228.0	14720.0	17224.0	19328.0	17224.0	17024.0	18727.0	17925.0	16723.0	15621.0	18126.0	19428.0	15221.0	18827.0	17625.0	16823.0	18126.0	19028.0	19228.0	15822.0	17425.0	16322.0	18326.0
87.9076	14820.0	15120.0	17124.0	16924.0	16523.0	13417.0	18527.0	17224.0	19729.0	15922.0	16523.0	19228.0	17825.0	19128.0	17124.0	19729.0	14920.0	17224.0	14720.0	14920.0	15221.0	17825.0	19529.0	19428.0	16122.0	17024.0	17725.0	14720.0	15721.0	12816.0	16423.0	15922.0	16322.0	16623.0	15621.0	18727.0	15922.0	19228.0	14820.0	20531.0
87.9090	17525.0	21132.0	20130.0	18326.0	15721.0	13918.0	16322.0	17925.0	19529.0	15321.0	19228.0	17224.0	14018.0	18126.0	17124.0	16523.0	16823.0	20130.0	14119.0	19128.0	14519.0	16122.0	18827.0	16423.0	18527.0	15221.0	15521.0	17525.0	17425.0	15721.0	16423.0	17224.0	15621.0	18026.0	16022.0	12616.0	15822.0	15321.0	15822.0	19028.0
87.9105	19028.0	17525.0	15621.0	17725.0	18927.0	17425.0	20631.0	15221.0	18527.0	17825.0	17725.0	16423.0	16924.0	18126.0	18426.0	17525.0	17525.0	16423.0	17124.0	17625.0	16022.0	18727.0	13818.0	15822.0	18326.0	15822.0	14519.0	12917.0	18527.0	17525.0	17425.0	18226.0	15621.0	18326.0	17324.0	15922.0	19529.0	17425.0	16322.0	17124.0
87.9120	19128.0	15922.0	17525.0	16823.0	18927.0	19829.0	14619.0	18026.0	16122.0	14119.0	18026.0	15721.0	20430.0	17525.0	18426.0	16723.0	17024.0	15621.0	15721.0	16022.0	21533.0	18326.0	19529.0	13818.0	16122.0	19829.0	19228.0	16924.0	21733.0	20430.0	19729.0	16423.0	18026.0	16122.0	17925.0	19629.0	16022.0	11614.0	18627.0	18326.0
