# Supplementary material for: Otolith microchemistry and diadromy in Patagonian river fishes
Source: PeerJ. 2019 Jan 3;7:e6149. doi: 10.7717/peerj.6149 (PMC6321752; doi:10.7717/peerj.6149)
Supplement: Supplemental Information 3 — Raw data. This archive contains the raw data used to generate the analyses reported in the paper cited above. The python script provided allows to convert from the isotopic intensities measured by LA-ICP-MS to molar concentrations of Sr:Ca. [file peerj-07-6149-s003.zip › Dataset S1/Alo_etAl_scripts/other_files/A1/BLK 7.txt]

47.9487	16122.0	13618.0	15721.0	15521.0	14319.0	15922.0	16823.0	15221.0	12716.0	13317.0	16322.0	13818.0	14519.0	13818.0	13317.0	13317.0	15421.0	14720.0	13618.0	15321.0	14920.0	13317.0	14319.0	10913.0	15120.0	13818.0	15822.0	15521.0	15621.0	15421.0	12917.0	14419.0	15020.0	13618.0	13518.0	14018.0	13918.0	14920.0	12015.0	13918.0
47.9495	15822.0	16322.0	13818.0	13618.0	14419.0	16122.0	13918.0	14419.0	14319.0	14119.0	12115.0	12516.0	13518.0	14219.0	15621.0	11614.0	14018.0	12115.0	16322.0	13918.0	13918.0	14720.0	13017.0	15321.0	12115.0	15020.0	13818.0	13317.0	16523.0	14319.0	12816.0	14519.0	16423.0	17124.0	14519.0	14119.0	11715.0	16423.0	15421.0	14920.0
47.9503	13417.0	17124.0	15721.0	14419.0	13718.0	13317.0	13017.0	14119.0	16423.0	14920.0	13518.0	15521.0	14519.0	13618.0	14619.0	14519.0	14119.0	15721.0	12716.0	17625.0	15822.0	16823.0	15120.0	15721.0	15421.0	12316.0	13718.0	16122.0	15822.0	12816.0	17224.0	17224.0	14720.0	13417.0	14920.0	16022.0	12816.0	11614.0	14820.0	14119.0
47.9511	20931.0	14720.0	16523.0	12616.0	12616.0	16322.0	14820.0	13718.0	14519.0	16222.0	16723.0	14219.0	15421.0	14419.0	16823.0	16222.0	11715.0	14920.0	13117.0	17625.0	14519.0	14619.0	13017.0	17224.0	15621.0	15120.0	15521.0	13818.0	13317.0	14619.0	14119.0	17725.0	17224.0	15521.0	17124.0	14920.0	17324.0	15120.0	16122.0	15822.0
47.9519	17525.0	19529.0	15221.0	18226.0	13718.0	17825.0	13718.0	12917.0	15221.0	15020.0	16723.0	18927.0	13718.0	17024.0	15120.0	15721.0	15922.0	14219.0	14820.0	15922.0	13217.0	15321.0	17925.0	13818.0	16623.0	16222.0	17224.0	17725.0	14119.0	16523.0	16322.0	12917.0	16723.0	12917.0	15822.0	14920.0	15421.0	16523.0	16523.0	17425.0
47.9527	17324.0	16924.0	15421.0	16924.0	18827.0	17925.0	17625.0	14419.0	16723.0	13618.0	18527.0	17324.0	17825.0	15822.0	16823.0	14519.0	18126.0	15822.0	15221.0	17625.0	16222.0	17725.0	17525.0	16623.0	16322.0	15421.0	17224.0	12816.0	18026.0	17224.0	16423.0	13017.0	16122.0	18126.0	15120.0	14920.0	16222.0	12716.0	16623.0	16623.0
47.9535	18126.0	16924.0	17925.0	16022.0	14419.0	16623.0	18927.0	13417.0	15120.0	16222.0	16122.0	16924.0	16623.0	18326.0	15120.0	15822.0	16623.0	19228.0	16723.0	15020.0	17725.0	17425.0	16523.0	16222.0	18326.0	15621.0	15221.0	15421.0	17725.0	14920.0	16022.0	16823.0	15020.0	15922.0	14219.0	16723.0	16122.0	16322.0	15321.0	13017.0
47.9543	16022.0	14720.0	17825.0	18026.0	15922.0	15421.0	15822.0	18426.0	18426.0	15822.0	17725.0	14920.0	14920.0	14720.0	15922.0	18026.0	14419.0	15521.0	17425.0	17024.0	18727.0	15822.0	14419.0	16322.0	18927.0	17224.0	16423.0	16222.0	18226.0	17925.0	17625.0	17124.0	16423.0	15922.0	19128.0	18226.0	14820.0	14820.0	15822.0	14319.0
47.9551	15621.0	17324.0	18126.0	14619.0	17525.0	14920.0	15221.0	18426.0	17324.0	18927.0	19028.0	17124.0	17625.0	17725.0	18226.0	15822.0	15120.0	17224.0	15221.0	17825.0	16423.0	17224.0	16523.0	15922.0	17324.0	15221.0	14419.0	17124.0	15521.0	15822.0	17024.0	16623.0	15321.0	16222.0	15221.0	15621.0	14820.0	16122.0	19428.0	17224.0
47.9559	17024.0	15621.0	18727.0	17925.0	17725.0	18326.0	17224.0	17625.0	19128.0	16423.0	16423.0	15120.0	15020.0	15822.0	17625.0	18326.0	14519.0	18827.0	16523.0	14720.0	17925.0	16823.0	14519.0	19428.0	16423.0	14319.0	17925.0	17324.0	15922.0	17224.0	15020.0	16823.0	17525.0	14920.0	18126.0	17725.0	19929.0	17224.0	15621.0	14419.0
87.8988	14419.0	15621.0	15721.0	16924.0	13217.0	15020.0	14319.0	17024.0	14720.0	17625.0	18326.0	16423.0	15421.0	18326.0	16322.0	17124.0	16322.0	17024.0	13417.0	17324.0	18527.0	17124.0	16523.0	16623.0	14018.0	16222.0	15621.0	11915.0	17725.0	18426.0	14319.0	17024.0	16723.0	14219.0	16322.0	16222.0	16222.0	16823.0	16423.0	18426.0
87.9002	17625.0	17024.0	17324.0	16423.0	17425.0	14619.0	16122.0	16823.0	17825.0	18927.0	14820.0	18727.0	16322.0	18326.0	14820.0	15020.0	13417.0	17124.0	14920.0	16924.0	18226.0	14319.0	15521.0	17324.0	16122.0	14920.0	17024.0	16122.0	14720.0	15721.0	16823.0	14619.0	16623.0	17425.0	15822.0	15221.0	16423.0	14319.0	18126.0	18326.0
87.9017	16823.0	17825.0	16823.0	14319.0	15421.0	16924.0	15421.0	19028.0	14519.0	18026.0	19228.0	14319.0	15221.0	18126.0	16322.0	15822.0	14319.0	14820.0	19128.0	14519.0	15922.0	17425.0	16523.0	16723.0	15221.0	18226.0	17725.0	13417.0	16623.0	16423.0	18126.0	19629.0	18226.0	16823.0	17425.0	16022.0	17725.0	18527.0	14619.0	18727.0
87.9032	17825.0	12917.0	18627.0	17124.0	16423.0	15120.0	16924.0	15521.0	14419.0	18727.0	17224.0	18627.0	15922.0	18326.0	19428.0	15721.0	15521.0	17124.0	16924.0	17625.0	18126.0	18226.0	15922.0	13618.0	18226.0	16823.0	15822.0	16222.0	21332.0	17425.0	18527.0	18326.0	17825.0	15521.0	16523.0	14319.0	15321.0	17124.0	14920.0	13818.0
87.9046	18126.0	15020.0	16823.0	15221.0	18527.0	16222.0	16322.0	17625.0	18627.0	15421.0	15621.0	14920.0	17725.0	16523.0	15221.0	14720.0	19328.0	15120.0	17925.0	16623.0	15221.0	15621.0	17825.0	13317.0	17324.0	16423.0	15321.0	16222.0	15822.0	16924.0	20230.0	15922.0	15221.0	17224.0	13818.0	14820.0	15721.0	17925.0	16022.0	17525.0
87.9061	16823.0	17024.0	15922.0	18326.0	15521.0	18927.0	17825.0	17124.0	19328.0	18627.0	16723.0	15321.0	16623.0	15922.0	17625.0	15922.0	14119.0	14920.0	17324.0	15822.0	16823.0	13918.0	16423.0	15721.0	15020.0	17124.0	15221.0	16222.0	16022.0	16623.0	15822.0	16623.0	14219.0	16322.0	13017.0	14820.0	15621.0	16322.0	15120.0	15922.0
87.9076	17925.0	15822.0	15020.0	14419.0	17425.0	17124.0	17625.0	17825.0	17425.0	17925.0	18026.0	15421.0	16523.0	16322.0	15120.0	19428.0	16423.0	16122.0	16523.0	16122.0	17124.0	15221.0	15421.0	18827.0	15822.0	18026.0	18527.0	18927.0	16122.0	15020.0	16322.0	17224.0	15822.0	16924.0	15621.0	17324.0	18226.0	14018.0	15321.0	15521.0
87.9090	15621.0	19729.0	16423.0	16924.0	15421.0	15120.0	14419.0	15321.0	19529.0	15221.0	15922.0	16222.0	12716.0	17024.0	17625.0	16222.0	19128.0	15721.0	15221.0	15421.0	17625.0	15521.0	14519.0	15521.0	15521.0	16823.0	15221.0	17425.0	16222.0	14920.0	15922.0	17224.0	20130.0	13718.0	16322.0	16022.0	13918.0	13518.0	19028.0	16423.0
87.9105	16924.0	19028.0	16723.0	16022.0	15721.0	15221.0	22034.0	17324.0	16723.0	15321.0	20130.0	14018.0	19328.0	17425.0	15020.0	16924.0	16122.0	14820.0	18026.0	15822.0	18827.0	15721.0	15621.0	17425.0	13618.0	17925.0	17825.0	15321.0	15721.0	16423.0	18627.0	19529.0	16823.0	16623.0	14319.0	16924.0	17124.0	15321.0	16823.0	15521.0
87.9120	17124.0	15922.0	16222.0	17925.0	17925.0	17124.0	17024.0	16823.0	14519.0	14820.0	16423.0	19128.0	14119.0	17625.0	18226.0	16122.0	17324.0	18727.0	19328.0	17525.0	14720.0	18326.0	20931.0	15922.0	16523.0	15321.0	16723.0	14920.0	19328.0	15721.0	17425.0	16523.0	15721.0	16723.0	17324.0	13818.0	15020.0	16022.0	15521.0	15822.0
