# Supplementary material for: Otolith microchemistry and diadromy in Patagonian river fishes
Source: PeerJ. 2019 Jan 3;7:e6149. doi: 10.7717/peerj.6149 (PMC6321752; doi:10.7717/peerj.6149)
Supplement: Supplemental Information 3 — Raw data. This archive contains the raw data used to generate the analyses reported in the paper cited above. The python script provided allows to convert from the isotopic intensities measured by LA-ICP-MS to molar concentrations of Sr:Ca. [file peerj-07-6149-s003.zip › Dataset S1/Alo_etAl_scripts/other_files/A1/BLK 1.txt]

47.9487	8910.0	10012.0	9011.0	11614.0	9111.0	10012.0	9611.0	8810.0	7508.0	9011.0	10713.0	10513.0	12816.0	7508.0	11014.0	10312.0	11114.0	9411.0	10012.0	9111.0	10513.0	10312.0	11114.0	9311.0	10913.0	8710.0	9912.0	8410.0	7709.0	8410.0	11114.0	10112.0	10713.0	10913.0	8810.0	10312.0	10613.0	9511.0	9712.0	10413.0
47.9495	8610.0	10413.0	8310.0	9511.0	10012.0	11314.0	11414.0	9712.0	7809.0	11014.0	12816.0	10212.0	10713.0	9111.0	9311.0	11114.0	9011.0	11014.0	9611.0	11815.0	11414.0	11314.0	10713.0	11014.0	10813.0	11014.0	11414.0	9511.0	11314.0	11715.0	9812.0	9411.0	10413.0	9311.0	10413.0	11114.0	10713.0	10212.0	8810.0	9511.0
47.9503	11114.0	8610.0	9912.0	11715.0	10813.0	11414.0	11715.0	8310.0	10513.0	9311.0	8510.0	11715.0	8910.0	12316.0	12015.0	13317.0	11314.0	8009.0	10012.0	10413.0	11614.0	10212.0	8810.0	11314.0	10613.0	8910.0	9912.0	10112.0	8910.0	8910.0	10112.0	10312.0	9912.0	9211.0	9912.0	9912.0	9912.0	11214.0	10813.0	10312.0
47.9511	11815.0	11114.0	9211.0	10012.0	8510.0	9611.0	12015.0	11715.0	7809.0	11014.0	11514.0	11715.0	9511.0	10012.0	12215.0	10713.0	8710.0	10312.0	9712.0	9511.0	7508.0	9211.0	9812.0	11614.0	9211.0	11715.0	9812.0	12816.0	13117.0	13217.0	9812.0	11014.0	8610.0	10613.0	8310.0	10713.0	9611.0	10413.0	8410.0	11614.0
47.9519	11114.0	10312.0	8209.0	12516.0	8710.0	10813.0	10513.0	10913.0	11614.0	10913.0	9712.0	9311.0	9411.0	10713.0	11715.0	10413.0	9812.0	11414.0	8610.0	13317.0	12316.0	12215.0	11414.0	11214.0	10713.0	9311.0	10813.0	9611.0	12917.0	13718.0	9812.0	10012.0	11314.0	10613.0	12816.0	9111.0	11214.0	11114.0	10012.0	11715.0
47.9527	11314.0	12416.0	9912.0	10212.0	11414.0	10112.0	13518.0	10112.0	10312.0	10513.0	12416.0	10713.0	10813.0	12015.0	12015.0	11214.0	11114.0	10813.0	9812.0	9812.0	11614.0	11614.0	12616.0	12015.0	10212.0	13017.0	11815.0	11715.0	10212.0	10212.0	10312.0	11014.0	10312.0	11514.0	10012.0	12316.0	11214.0	10513.0	10813.0	10913.0
47.9535	11014.0	10012.0	10112.0	11314.0	8910.0	8410.0	10312.0	10112.0	11915.0	11514.0	10212.0	11514.0	9211.0	12215.0	10913.0	10713.0	8810.0	11915.0	11815.0	10212.0	9912.0	10312.0	13117.0	11514.0	9211.0	10312.0	8510.0	12115.0	9311.0	10713.0	11915.0	11715.0	11314.0	9812.0	9311.0	12316.0	9211.0	9211.0	9011.0	11715.0
47.9543	11314.0	10913.0	11614.0	12015.0	14419.0	12215.0	13217.0	14519.0	11414.0	11014.0	9511.0	11414.0	11715.0	11514.0	10913.0	11414.0	12416.0	12316.0	12316.0	12215.0	12917.0	11915.0	10913.0	9011.0	11514.0	10312.0	9912.0	13417.0	10913.0	10012.0	10112.0	10913.0	11214.0	10813.0	10913.0	12316.0	11514.0	11214.0	11414.0	9812.0
47.9551	11014.0	13317.0	10513.0	10112.0	11114.0	10713.0	11715.0	13017.0	10513.0	12716.0	11915.0	12015.0	11014.0	12015.0	12215.0	12416.0	8810.0	11114.0	13317.0	11214.0	10613.0	11114.0	11815.0	9411.0	9812.0	10212.0	10513.0	10012.0	10913.0	10312.0	10413.0	10413.0	10713.0	11414.0	11014.0	11815.0	12616.0	11414.0	8910.0	9912.0
47.9559	11915.0	10713.0	13317.0	12816.0	12015.0	10212.0	13117.0	10212.0	10112.0	11715.0	9511.0	10513.0	11815.0	13417.0	11114.0	9211.0	14519.0	11815.0	10613.0	7909.0	11014.0	11815.0	9712.0	9111.0	10413.0	11614.0	10813.0	10713.0	13718.0	10312.0	11014.0	12015.0	11314.0	10312.0	12015.0	11514.0	10913.0	11114.0	11414.0	10012.0
87.8988	11915.0	10713.0	11214.0	10212.0	10212.0	11514.0	11614.0	9511.0	10312.0	9912.0	10413.0	10613.0	10813.0	13117.0	9812.0	9311.0	9812.0	7108.0	9611.0	9511.0	9411.0	10112.0	9211.0	10312.0	9511.0	10513.0	12616.0	9712.0	10112.0	8710.0	10012.0	8209.0	8310.0	11214.0	13818.0	10713.0	11614.0	10212.0	11014.0	10212.0
87.9002	10613.0	8910.0	10012.0	11314.0	11915.0	8109.0	12316.0	10513.0	10012.0	9011.0	12015.0	9111.0	11414.0	9411.0	9812.0	11014.0	8109.0	9812.0	10613.0	11014.0	7008.0	9411.0	9912.0	10112.0	9812.0	9912.0	10012.0	10112.0	9311.0	10413.0	13618.0	10513.0	8710.0	11314.0	11114.0	10413.0	8610.0	9912.0	10212.0	8510.0
87.9017	11815.0	10413.0	9111.0	10112.0	8410.0	11214.0	8710.0	9111.0	10413.0	9812.0	10813.0	10813.0	10913.0	11414.0	7508.0	9211.0	9111.0	8910.0	10012.0	10413.0	9611.0	10513.0	9311.0	13117.0	11715.0	11114.0	8710.0	9812.0	10012.0	10012.0	12416.0	8510.0	9812.0	10413.0	11414.0	10212.0	10813.0	13718.0	9611.0	11214.0
87.9032	11614.0	10713.0	10312.0	8910.0	12616.0	9311.0	11715.0	9712.0	9812.0	9712.0	11414.0	11514.0	11214.0	9011.0	9311.0	9812.0	8610.0	12416.0	13818.0	10513.0	9511.0	8410.0	11314.0	12516.0	10112.0	10913.0	10112.0	10913.0	11514.0	12215.0	12115.0	11514.0	8910.0	8910.0	10813.0	10012.0	10012.0	10312.0	11314.0	10513.0
87.9046	10513.0	10413.0	10012.0	11514.0	9211.0	10112.0	9211.0	11314.0	10613.0	10713.0	10312.0	10413.0	11514.0	9812.0	10613.0	11014.0	12416.0	10713.0	13217.0	10012.0	10212.0	12015.0	10212.0	11715.0	11414.0	10913.0	10713.0	10212.0	11214.0	10713.0	10112.0	9611.0	11214.0	10613.0	9611.0	11614.0	10112.0	10112.0	10112.0	9812.0
87.9061	9011.0	11314.0	11114.0	8009.0	9912.0	11014.0	10012.0	11114.0	11815.0	9712.0	8810.0	7909.0	10913.0	10613.0	12416.0	10813.0	13518.0	9511.0	9712.0	12115.0	10112.0	8810.0	9011.0	11715.0	9111.0	12616.0	10613.0	11314.0	10613.0	10312.0	7208.0	11414.0	9511.0	10112.0	8510.0	9311.0	9011.0	10613.0	14519.0	10112.0
87.9076	10212.0	11414.0	10212.0	10312.0	10413.0	10312.0	11915.0	10913.0	12015.0	11314.0	10513.0	9111.0	9712.0	9912.0	8910.0	9111.0	10813.0	10312.0	11514.0	10112.0	10713.0	10312.0	10713.0	9211.0	11114.0	13918.0	10713.0	8810.0	12015.0	13117.0	10112.0	9812.0	10413.0	10112.0	11314.0	10713.0	9511.0	8510.0	12115.0	10012.0
87.9090	10813.0	8710.0	12015.0	9912.0	9211.0	9111.0	9211.0	9511.0	11614.0	11214.0	9111.0	12115.0	11014.0	9912.0	12616.0	10112.0	10012.0	11414.0	10413.0	9812.0	9511.0	10112.0	11614.0	10813.0	9611.0	8710.0	14720.0	11014.0	12115.0	10212.0	11815.0	11314.0	10913.0	10913.0	11815.0	10413.0	9311.0	11514.0	11214.0	12516.0
87.9105	11514.0	9812.0	9611.0	11314.0	10413.0	10312.0	11214.0	11314.0	11514.0	11614.0	12516.0	13117.0	10513.0	9611.0	10713.0	10413.0	10513.0	9912.0	10112.0	10112.0	11815.0	9611.0	10813.0	8810.0	9812.0	12115.0	11214.0	11314.0	10413.0	9211.0	9812.0	11514.0	9812.0	10112.0	9211.0	10713.0	9812.0	10913.0	10312.0	10813.0
87.9120	11614.0	9111.0	9712.0	12015.0	12115.0	10212.0	10713.0	10713.0	10413.0	11614.0	9812.0	11314.0	9611.0	9611.0	9311.0	11514.0	8910.0	9812.0	7609.0	10413.0	10413.0	11314.0	9611.0	8410.0	8810.0	9812.0	9712.0	8810.0	11715.0	9411.0	11614.0	9311.0	9011.0	11314.0	11715.0	11915.0	12316.0	10613.0	9611.0	10212.0
