# Supplementary material for: Otolith microchemistry and diadromy in Patagonian river fishes
Source: PeerJ. 2019 Jan 3;7:e6149. doi: 10.7717/peerj.6149 (PMC6321752; doi:10.7717/peerj.6149)
Supplement: Supplemental Information 3 — Raw data. This archive contains the raw data used to generate the analyses reported in the paper cited above. The python script provided allows to convert from the isotopic intensities measured by LA-ICP-MS to molar concentrations of Sr:Ca. [file peerj-07-6149-s003.zip › Dataset S1/Alo_etAl_scripts/other_files/A1/BLK 3.txt]

47.9487	10513.0	15822.0	12416.0	15822.0	12816.0	13518.0	10112.0	11114.0	12316.0	14018.0	12516.0	11715.0	12316.0	12416.0	13518.0	11715.0	12816.0	12416.0	11314.0	11014.0	11815.0	9912.0	11815.0	12215.0	13818.0	12917.0	14219.0	11014.0	13417.0	11815.0	12215.0	12015.0	13618.0	12215.0	13818.0	12215.0	14920.0	12616.0	10513.0	12416.0
47.9495	15321.0	11114.0	12816.0	13518.0	11715.0	13818.0	14319.0	13417.0	13818.0	13417.0	13618.0	11414.0	13417.0	11715.0	11715.0	12316.0	12416.0	12917.0	13818.0	12416.0	12716.0	13117.0	14119.0	13217.0	13417.0	16222.0	12616.0	12115.0	13317.0	12917.0	13718.0	15521.0	13518.0	12816.0	13718.0	13317.0	11114.0	13918.0	13618.0	11715.0
47.9503	11214.0	14720.0	14319.0	15221.0	12516.0	11514.0	15020.0	14519.0	15621.0	14219.0	14820.0	12215.0	12215.0	12917.0	14219.0	13518.0	12716.0	11314.0	12917.0	12215.0	11414.0	13618.0	13217.0	13017.0	14018.0	12816.0	13117.0	13818.0	12316.0	12716.0	14720.0	14119.0	13417.0	13518.0	12316.0	15621.0	16222.0	14820.0	13217.0	11614.0
47.9511	12215.0	12616.0	13217.0	15521.0	16823.0	13618.0	12316.0	13718.0	12115.0	15221.0	16823.0	10312.0	13217.0	14018.0	13017.0	16222.0	14319.0	16823.0	11314.0	12416.0	11014.0	13818.0	14119.0	13518.0	12716.0	14720.0	13217.0	13017.0	13518.0	11815.0	14119.0	13618.0	15822.0	12115.0	13618.0	12516.0	17224.0	12917.0	14519.0	12316.0
47.9519	14720.0	14419.0	10713.0	11114.0	13818.0	14820.0	14419.0	15521.0	17124.0	13518.0	13518.0	14319.0	13718.0	15822.0	14319.0	13718.0	13718.0	13417.0	14419.0	14419.0	13117.0	15120.0	14419.0	11614.0	12816.0	13718.0	15020.0	13317.0	13818.0	13317.0	13017.0	12015.0	15321.0	14219.0	15020.0	14018.0	14219.0	14119.0	17525.0	15020.0
47.9527	14920.0	16222.0	16222.0	14419.0	15120.0	14219.0	13217.0	13117.0	14219.0	11314.0	15922.0	13317.0	18927.0	14018.0	12316.0	12115.0	14119.0	15421.0	14419.0	12816.0	13518.0	15321.0	14619.0	13217.0	13718.0	10713.0	15020.0	14119.0	13117.0	12516.0	13317.0	15020.0	13317.0	12917.0	11915.0	15421.0	13718.0	12416.0	13417.0	14619.0
47.9535	14419.0	13518.0	12416.0	14419.0	13217.0	12215.0	14519.0	12215.0	13918.0	16623.0	14319.0	10613.0	17324.0	14519.0	14319.0	13718.0	14619.0	13317.0	15421.0	15120.0	15421.0	13217.0	15521.0	12215.0	14619.0	13017.0	13217.0	14820.0	14319.0	14419.0	14619.0	13117.0	14119.0	13918.0	13618.0	13918.0	14219.0	14920.0	13417.0	15120.0
47.9543	13518.0	13718.0	14319.0	15321.0	12516.0	14419.0	15020.0	15321.0	15621.0	16623.0	16823.0	12716.0	14319.0	11815.0	15822.0	15621.0	10813.0	14519.0	16222.0	17425.0	13518.0	12616.0	13918.0	11614.0	13918.0	13618.0	14319.0	13518.0	14519.0	14419.0	16322.0	15521.0	16122.0	12115.0	14219.0	16423.0	13818.0	15020.0	14219.0	13918.0
47.9551	14720.0	14820.0	15321.0	12917.0	14619.0	14720.0	14519.0	15120.0	16523.0	14018.0	13417.0	14219.0	15421.0	14319.0	14319.0	14018.0	13317.0	15521.0	16924.0	13417.0	14720.0	18226.0	15321.0	17725.0	16022.0	14119.0	13818.0	15321.0	14018.0	13217.0	19128.0	13618.0	14419.0	12416.0	13217.0	17024.0	16623.0	14119.0	11214.0	13317.0
47.9559	17625.0	13117.0	12716.0	14519.0	13117.0	14419.0	17425.0	15621.0	16222.0	15521.0	15521.0	14519.0	15621.0	16823.0	16122.0	14018.0	16423.0	14519.0	16122.0	17725.0	17625.0	15421.0	12816.0	13618.0	16122.0	15922.0	16122.0	17124.0	15321.0	10713.0	15120.0	13417.0	14619.0	15922.0	14219.0	15120.0	15721.0	15521.0	17224.0	15221.0
87.8988	12316.0	17224.0	12616.0	12416.0	13117.0	14519.0	13117.0	14820.0	11214.0	11915.0	14720.0	11915.0	11414.0	13618.0	13818.0	12416.0	13417.0	11514.0	13017.0	14619.0	13718.0	12015.0	12816.0	12816.0	12215.0	11314.0	13818.0	10813.0	11614.0	12316.0	12316.0	15321.0	14119.0	13918.0	12316.0	13217.0	12015.0	13818.0	9812.0	13818.0
87.9002	11614.0	13317.0	12316.0	13317.0	12917.0	15721.0	12115.0	11514.0	15221.0	11915.0	14018.0	14419.0	12716.0	13818.0	13518.0	13217.0	12816.0	14619.0	11815.0	12115.0	14820.0	12816.0	12516.0	12616.0	12917.0	11314.0	11514.0	11414.0	13017.0	17224.0	14319.0	12516.0	12616.0	10713.0	14920.0	13217.0	9311.0	16623.0	11915.0	12115.0
87.9017	11514.0	14119.0	14219.0	8710.0	13718.0	14419.0	11715.0	13518.0	14820.0	14519.0	12416.0	12115.0	13317.0	12316.0	13017.0	15221.0	11715.0	13518.0	13317.0	14720.0	10813.0	14419.0	10813.0	16924.0	13618.0	12316.0	11514.0	13217.0	12917.0	11614.0	12416.0	12716.0	12917.0	13417.0	13317.0	14619.0	14720.0	11614.0	12416.0	12516.0
87.9032	12416.0	15120.0	13918.0	13217.0	15020.0	13117.0	13117.0	12516.0	15321.0	11614.0	12115.0	11915.0	13417.0	13017.0	12416.0	15721.0	10312.0	12516.0	14619.0	12115.0	13117.0	11314.0	14419.0	15721.0	10613.0	11715.0	15120.0	11414.0	11715.0	11214.0	14519.0	14720.0	13117.0	10913.0	11114.0	12015.0	13117.0	12516.0	15221.0	13518.0
87.9046	16322.0	15922.0	13417.0	13417.0	12616.0	13518.0	15120.0	14920.0	11915.0	14319.0	11214.0	12215.0	12616.0	12616.0	13718.0	13618.0	14018.0	14619.0	13017.0	11414.0	12616.0	14319.0	12816.0	13017.0	15922.0	12716.0	12015.0	11815.0	14219.0	11715.0	13618.0	13117.0	11815.0	13117.0	11915.0	12115.0	12215.0	10212.0	12316.0	13117.0
87.9061	15822.0	12416.0	15321.0	12616.0	11314.0	11214.0	15922.0	10913.0	15020.0	12917.0	13618.0	14419.0	14219.0	13718.0	11514.0	12917.0	13618.0	14820.0	11815.0	13217.0	14419.0	12616.0	13417.0	12616.0	14519.0	11214.0	13718.0	13718.0	13718.0	12816.0	13618.0	12416.0	11915.0	14319.0	13718.0	11214.0	16222.0	13618.0	13518.0	12115.0
87.9076	11314.0	14619.0	15922.0	11815.0	12115.0	10112.0	13217.0	13417.0	13117.0	12816.0	13217.0	13117.0	15521.0	13017.0	14519.0	12716.0	16222.0	10813.0	14219.0	13417.0	13017.0	8710.0	13417.0	13317.0	12015.0	11815.0	12416.0	12917.0	12616.0	13518.0	13918.0	13017.0	11414.0	12516.0	12816.0	14619.0	13518.0	10413.0	14319.0	11514.0
87.9090	14920.0	13918.0	13117.0	13718.0	15020.0	12015.0	12616.0	14720.0	14119.0	13317.0	13217.0	11514.0	14419.0	11114.0	10413.0	14720.0	13017.0	12716.0	12917.0	13718.0	12516.0	11915.0	11314.0	12416.0	12416.0	11114.0	11014.0	13518.0	11715.0	13317.0	13117.0	11114.0	11414.0	13117.0	12215.0	14219.0	13918.0	14619.0	11314.0	12616.0
87.9105	13918.0	15120.0	13518.0	14419.0	10112.0	15120.0	11214.0	12917.0	13618.0	16823.0	13317.0	13618.0	14720.0	14720.0	12015.0	14619.0	12816.0	14119.0	14018.0	13417.0	15721.0	12115.0	12015.0	13217.0	12616.0	12917.0	14119.0	16122.0	14720.0	15922.0	13017.0	10513.0	13217.0	10913.0	13818.0	13718.0	14018.0	14018.0	13918.0	11815.0
87.9120	17024.0	11815.0	12316.0	14018.0	14219.0	15822.0	12215.0	13417.0	12917.0	13818.0	10713.0	13317.0	12816.0	11014.0	13417.0	14720.0	11915.0	13518.0	14119.0	12115.0	12316.0	10513.0	11614.0	12917.0	10713.0	13718.0	12816.0	14219.0	13918.0	11314.0	13918.0	11114.0	12516.0	12416.0	10713.0	14619.0	15822.0	12816.0	11915.0	12115.0
