# Supplementary material for: Otolith microchemistry and diadromy in Patagonian river fishes
Source: PeerJ. 2019 Jan 3;7:e6149. doi: 10.7717/peerj.6149 (PMC6321752; doi:10.7717/peerj.6149)
Supplement: Supplemental Information 3 — Raw data. This archive contains the raw data used to generate the analyses reported in the paper cited above. The python script provided allows to convert from the isotopic intensities measured by LA-ICP-MS to molar concentrations of Sr:Ca. [file peerj-07-6149-s003.zip › Dataset S1/Alo_etAl_scripts/other_files/A1/NRC 2.txt]

47.9487	19925406.0	19405740.0	19343756.0	19231632.0	18775904.0	18901576.0	18303584.0	18638864.0	19334876.0	18865072.0	18978648.0	18916096.0	18634062.0	18814462.0	18708480.0	18512692.0	18862478.0	19224712.0	18977376.0	18550536.0	19485762.0	18253486.0	18920876.0	19039320.0	18576936.0	18719114.0	18278932.0	18744016.0	18816864.0	18853264.0	19236772.0	18684778.0	19301494.0	18887026.0	19022872.0	19033584.0	18978602.0	19399390.0	18891228.0	18927206.0
47.9495	19657896.0	19471326.0	19482032.0	19326828.0	19071314.0	19154232.0	18896770.0	19393908.0	19395970.0	19181782.0	19173284.0	19068740.0	19273124.0	18874056.0	19207200.0	18764888.0	19026112.0	19026162.0	18989946.0	18841236.0	19651576.0	18871084.0	19003592.0	19142220.0	18403922.0	18815664.0	18991724.0	18943082.0	18643692.0	19045830.0	19151196.0	19466274.0	19197356.0	18682280.0	19292126.0	19076160.0	19318792.0	19759996.0	19401866.0	19118806.0
47.9503	19742858.0	19309290.0	19530044.0	19165616.0	18553624.0	19310638.0	18890072.0	19491820.0	19274752.0	18962708.0	19094168.0	19099366.0	18980340.0	18438784.0	18594240.0	18969048.0	19287056.0	19122312.0	18657298.0	18823310.0	19504838.0	18415204.0	18349476.0	19069412.0	19113616.0	18905938.0	18974328.0	18991282.0	19316878.0	18762530.0	18937014.0	18985168.0	19903936.0	18977172.0	19184520.0	19135478.0	18775346.0	19429196.0	19342300.0	18765304.0
47.9511	20100672.0	19332920.0	19488274.0	19644948.0	19227680.0	18937188.0	18944128.0	19236080.0	19280570.0	19059858.0	19452374.0	19099366.0	19236824.0	18719112.0	19068960.0	18536230.0	19001906.0	19212212.0	18869072.0	19259844.0	19351742.0	18733360.0	18599046.0	19063104.0	18785698.0	18954696.0	19137184.0	18575316.0	18715530.0	19354228.0	19634328.0	18978920.0	19453808.0	18958472.0	19471470.0	19213932.0	19079752.0	19857720.0	18771134.0	18273850.0
47.9519	19694308.0	19918372.0	19133942.0	18896770.0	18836044.0	19346732.0	19040282.0	19309148.0	19310632.0	19424172.0	19002432.0	19183950.0	19141778.0	18945092.0	18654240.0	19011802.0	19160216.0	19050200.0	18935794.0	18319914.0	19663804.0	18589398.0	18438846.0	19233956.0	18797614.0	19238070.0	18955482.0	19274698.0	19161308.0	18841198.0	18949240.0	19069278.0	19405146.0	18946964.0	19429862.0	19356966.0	18918484.0	19105238.0	18963284.0	18951156.0
47.9527	19894820.0	19598640.0	19337514.0	19057982.0	19227680.0	18943444.0	19351226.0	19236080.0	19346998.0	19327020.0	19033496.0	19220410.0	19004222.0	18980848.0	19176960.0	18277788.0	19517500.0	19080006.0	19019924.0	18786972.0	19602174.0	18853328.0	18747840.0	19027186.0	18595048.0	18688218.0	19058414.0	19009598.0	18667478.0	19354228.0	19493496.0	19292288.0	19179838.0	18748930.0	19041046.0	18626966.0	19007706.0	19276256.0	19389856.0	19239036.0
47.9535	19500108.0	19459752.0	19289502.0	19458860.0	19035230.0	19160488.0	18980006.0	19516664.0	18898488.0	19333822.0	19142220.0	19439166.0	18687556.0	18814462.0	18582240.0	18740870.0	19178128.0	19206924.0	18935794.0	19259844.0	19327286.0	18708886.0	18468318.0	19507222.0	18839080.0	19226002.0	18950166.0	18931032.0	18738840.0	18725850.0	19205964.0	19135604.0	19514636.0	18904768.0	18747400.0	18632706.0	19234818.0	18970866.0	19648298.0	18963132.0
47.9543	20228844.0	19386932.0	19241970.0	19154136.0	19059286.0	19286576.0	19326828.0	19314994.0	19352816.0	19412028.0	18686938.0	18691020.0	18675616.0	18384434.0	18738720.0	18596758.0	19280762.0	19080006.0	19643638.0	18914396.0	19002996.0	18468950.0	18878568.0	19202892.0	18595048.0	18779458.0	18889760.0	18702082.0	18649876.0	19130290.0	19236772.0	19334102.0	19179838.0	19102320.0	18537926.0	19052242.0	18530104.0	18885356.0	18884982.0	19154732.0
47.9551	19451558.0	19459752.0	18857390.0	18997706.0	18673424.0	18840938.0	19040282.0	19260436.0	18753026.0	19862318.0	19342680.0	19500418.0	18627376.0	18861660.0	18390240.0	18848954.0	19099216.0	19350668.0	18699846.0	19108196.0	19137016.0	19207476.0	18194502.0	19379568.0	18541190.0	19105314.0	18835152.0	19130098.0	18661770.0	19027974.0	19181514.0	18509830.0	19173512.0	18694746.0	19256258.0	19099600.0	19264400.0	19117942.0	18891228.0	18561250.0
47.9559	20119606.0	19127964.0	19163710.0	19105820.0	19065060.0	18726882.0	19399542.0	18949650.0	19322754.0	19114262.0	19452374.0	19019640.0	18884338.0	18277642.0	18894720.0	18481948.0	19304968.0	18538682.0	19116624.0	18453636.0	18837672.0	18703608.0	18724546.0	18954380.0	18904854.0	18954696.0	19113504.0	19039964.0	18643692.0	18593128.0	19279314.0	18955370.0	19131176.0	19126776.0	19034828.0	18956088.0	18423228.0	18964514.0	19353828.0	19065158.0
87.8988	54781880.0	54228048.0	52517032.0	53152248.0	52193404.0	53634352.0	51949612.0	52679648.0	52490628.0	53254716.0	54002824.0	52430524.0	51055248.0	52488268.0	51591360.0	52377208.0	52245800.0	52207528.0	52342744.0	52201968.0	52296268.0	52214240.0	51290112.0	51609924.0	52127524.0	53009812.0	53348868.0	51667508.0	51306784.0	52326204.0	53512248.0	51976712.0	52449416.0	51879024.0	52341592.0	52660476.0	52295764.0	52883884.0	51793072.0	52119032.0
87.9002	55639272.0	54186576.0	53496488.0	52007972.0	53096956.0	53055888.0	52786768.0	52331840.0	52775736.0	53503420.0	53322328.0	52341080.0	51280684.0	51504256.0	52227840.0	51654724.0	52936164.0	51635436.0	50714316.0	51650608.0	52895936.0	51973340.0	52229452.0	52569996.0	52652764.0	52931608.0	52544740.0	52397256.0	51181184.0	52258636.0	54094160.0	51903656.0	52241140.0	52190696.0	51839432.0	52924540.0	51407356.0	54204148.0	52700020.0	52916088.0
87.9017	54509028.0	54095912.0	52150216.0	52511224.0	52384888.0	53610288.0	52128524.0	52356196.0	52884348.0	53606400.0	52483600.0	52468444.0	52177664.0	51414628.0	50816640.0	52334936.0	51324996.0	52392136.0	52722776.0	50546916.0	54120704.0	51307276.0	50998232.0	53232048.0	52771920.0	53560148.0	53384628.0	52270008.0	51884344.0	51685276.0	54559688.0	52325644.0	53203684.0	51801344.0	53425308.0	52536100.0	53466628.0	51711184.0	52990168.0	52243572.0
87.9032	53305960.0	53124660.0	53677016.0	52505484.0	54385408.0	52935576.0	54588328.0	52808248.0	53527292.0	53490792.0	51554592.0	52193296.0	52100292.0	51533816.0	52035840.0	51107096.0	53615876.0	52813272.0	52342744.0	52481040.0	53997444.0	51673900.0	52354952.0	52082680.0	52200924.0	52030796.0	53064716.0	52771288.0	51390516.0	52657284.0	53378264.0	52807232.0	54251876.0	52353728.0	51516132.0	52445208.0	51890208.0	54944904.0	52039024.0	52645932.0
87.9046	52004816.0	54149924.0	53856580.0	53139808.0	52867940.0	52820076.0	53373256.0	54623276.0	53290672.0	54093120.0	53291264.0	51214240.0	53098528.0	50639432.0	49771200.0	52863348.0	51451836.0	53054608.0	51979152.0	51844408.0	52645504.0	51330308.0	51034360.0	52533108.0	51783400.0	53608424.0	53639784.0	53169420.0	52329644.0	51274080.0	54082424.0	51802724.0	52467908.0	50847140.0	52467852.0	52356232.0	52134496.0	52524256.0	53097772.0	52196632.0
87.9061	54308032.0	53039784.0	53695260.0	53528248.0	52939144.0	53417788.0	52565760.0	53367468.0	53097692.0	53350896.0	52909760.0	51865648.0	52655292.0	52876344.0	52179840.0	51865128.0	53058164.0	53404596.0	51210384.0	52116696.0	52197464.0	51613436.0	51616216.0	52860248.0	52127524.0	53088984.0	52278952.0	53205088.0	51163108.0	52108056.0	53562128.0	51688336.0	53605636.0	52052600.0	51898732.0	51487500.0	52229920.0	53300192.0	51054256.0	51764572.0
87.9076	53645808.0	54427700.0	52792624.0	51852980.0	52939144.0	52219476.0	51691288.0	52832604.0	52709792.0	52112232.0	53225252.0	52997348.0	52405972.0	52291848.0	51320640.0	52052476.0	52064740.0	51966192.0	52305032.0	52182588.0	53005496.0	51919596.0	52296004.0	51949688.0	51429744.0	52762644.0	52732240.0	52849372.0	51817740.0	52573308.0	54400272.0	53047544.0	53167676.0	50931532.0	52593152.0	52667176.0	51885436.0	52780296.0	53091044.0	53341440.0
87.9090	52266988.0	53304056.0	53165200.0	52188800.0	52272308.0	52784464.0	51907516.0	53197948.0	53685360.0	54019288.0	53108760.0	52984708.0	51478424.0	51986728.0	52161600.0	51818052.0	52954560.0	53266140.0	51240364.0	50941300.0	52479200.0	51181548.0	52032648.0	53139824.0	52271464.0	53541804.0	52665552.0	52758756.0	51026092.0	51220992.0	53928876.0	52042076.0	53399308.0	50727264.0	52317680.0	51781224.0	51150664.0	52304376.0	52196588.0	52668924.0
87.9105	54319680.0	52876784.0	53315960.0	52720752.0	52934336.0	52875900.0	52470084.0	53868232.0	54535832.0	53783212.0	51561388.0	53574864.0	51621712.0	51664444.0	51626880.0	51762328.0	52155756.0	51112380.0	51895024.0	51857004.0	52792240.0	50215080.0	51766436.0	51681760.0	51835828.0	51210120.0	52846288.0	52982404.0	51479956.0	51963268.0	52827648.0	52793772.0	53233856.0	51879024.0	52233508.0	50757500.0	50965540.0	53202468.0	53338920.0	51885280.0
87.9120	53676880.0	54583948.0	53850820.0	53169468.0	50928044.0	52496676.0	51720948.0	53507760.0	53941376.0	53399468.0	51768156.0	53101380.0	50648312.0	51080904.0	51182400.0	51114784.0	53075592.0	51786392.0	51204584.0	52371544.0	52797132.0	50640248.0	52895928.0	51482756.0	51389708.0	51806800.0	52078888.0	52921672.0	51366728.0	51257672.0	53805648.0	52349676.0	54050412.0	51488712.0	52515676.0	52097908.0	52236600.0	51974064.0	52827800.0	50896624.0
