# Supplementary material for: Otolith microchemistry and diadromy in Patagonian river fishes
Source: PeerJ. 2019 Jan 3;7:e6149. doi: 10.7717/peerj.6149 (PMC6321752; doi:10.7717/peerj.6149)
Supplement: Supplemental Information 3 — Raw data. This archive contains the raw data used to generate the analyses reported in the paper cited above. The python script provided allows to convert from the isotopic intensities measured by LA-ICP-MS to molar concentrations of Sr:Ca. [file peerj-07-6149-s003.zip › Dataset S1/Alo_etAl_scripts/other_files/A1/NRC 3.txt]

47.9487	19031128.0	19309696.0	19059282.0	18952716.0	18930966.0	18457796.0	19077392.0	19367296.0	18950924.0	18489240.0	18760086.0	18297294.0	18758432.0	18983022.0	18415896.0	18900684.0	18818744.0	19301798.0	18854194.0	18355528.0	18650404.0	19131042.0	18262472.0	18593214.0	18736472.0	18764550.0	18440564.0	18859960.0	18297044.0	18695478.0	18654626.0	18724412.0	18616266.0	18703172.0	18505030.0	19160164.0	18539594.0	18518596.0	18634622.0	18697680.0
47.9495	19750762.0	19563114.0	19458826.0	19667172.0	19173244.0	19325684.0	18731840.0	19391634.0	18628800.0	18969782.0	19343772.0	19103722.0	18622100.0	18543502.0	18903782.0	19155268.0	19472176.0	19198370.0	18519332.0	19195248.0	18554376.0	19406204.0	18838840.0	18492198.0	19094588.0	18970308.0	18668148.0	19022562.0	18808512.0	19247096.0	18296204.0	18705438.0	18592322.0	19369672.0	19233452.0	18653060.0	18886688.0	19064988.0	18750082.0	18697680.0
47.9503	19666128.0	19176214.0	19392638.0	19073072.0	19305966.0	18982768.0	18791418.0	19257290.0	18963052.0	18501100.0	18887418.0	18995044.0	18562928.0	18555524.0	18982768.0	19233676.0	19221832.0	19320826.0	18740820.0	18917112.0	18446884.0	19039810.0	19166046.0	19096380.0	19259088.0	19266388.0	18626464.0	18974796.0	18387812.0	19271290.0	18963956.0	19168100.0	18622492.0	19254876.0	18722018.0	18622978.0	18528104.0	19441542.0	18877670.0	18324324.0
47.9511	19732868.0	18788832.0	19530812.0	18898534.0	19534730.0	19361806.0	18576936.0	19391634.0	19277898.0	18132510.0	19027386.0	18893098.0	18532632.0	19313864.0	19139296.0	19003776.0	19478032.0	18673416.0	18591088.0	19103984.0	18871602.0	19180318.0	19208704.0	19024568.0	19538592.0	18710454.0	18877524.0	18914000.0	18303288.0	18744350.0	18588852.0	19315024.0	18645956.0	19727140.0	19053032.0	18145000.0	19312776.0	18457940.0	18932004.0	18873038.0
47.9519	19938892.0	19018554.0	19568012.0	18700980.0	19196892.0	19500514.0	18350540.0	19257290.0	19035820.0	19070824.0	18990936.0	18941186.0	18829438.0	18230452.0	18524260.0	19173176.0	19246232.0	19131042.0	18507372.0	18627386.0	18674770.0	19387176.0	18947908.0	19193088.0	19137290.0	18934084.0	19153500.0	19355488.0	18796024.0	19180322.0	18392006.0	18864524.0	19071676.0	19066938.0	18559878.0	18688396.0	18437620.0	19222694.0	18689926.0	18486674.0
47.9527	19648232.0	19116246.0	19380560.0	18844830.0	19366294.0	18728952.0	18350540.0	19434468.0	19405486.0	18809918.0	19422504.0	19254236.0	18681272.0	19379744.0	18891740.0	18882776.0	19807920.0	18880762.0	18740820.0	18699818.0	18853926.0	19271550.0	19184466.0	18797640.0	19229002.0	19320966.0	18806136.0	18998920.0	18832524.0	18731768.0	17741412.0	18510838.0	18604294.0	18569484.0	18613764.0	18353668.0	18419428.0	18682124.0	18968388.0	18885082.0
47.9535	19248758.0	19539418.0	19404716.0	18851064.0	19335888.0	18819496.0	18857192.0	19190606.0	19181358.0	18435636.0	19422504.0	19133536.0	18568608.0	18447808.0	18958204.0	19155268.0	18751400.0	19045664.0	18645144.0	18584410.0	18728278.0	19210566.0	19148110.0	19037016.0	19070324.0	18656358.0	18992036.0	18799648.0	18357076.0	18701768.0	18367698.0	18675762.0	18898324.0	18891110.0	18510804.0	18252438.0	18611406.0	18979584.0	18562338.0	18831126.0
47.9543	19448980.0	19091096.0	19500858.0	18862572.0	19034248.0	18976024.0	18886742.0	19793202.0	19017386.0	18696542.0	19410354.0	18790672.0	19232280.0	18995044.0	18675492.0	18719184.0	19398976.0	19136896.0	18794876.0	18409610.0	18507080.0	19009074.0	18875196.0	18743542.0	18882534.0	18982384.0	18554116.0	18703148.0	18477138.0	18526606.0	18820968.0	18985662.0	18562632.0	19308640.0	18337118.0	18508856.0	18539594.0	19028594.0	18725824.0	18680338.0
47.9551	19823306.0	19170412.0	18993094.0	18982926.0	19341680.0	19422492.0	18863388.0	18788550.0	18828672.0	18411442.0	18997254.0	18941186.0	18497602.0	18706038.0	18832020.0	19131068.0	19227688.0	19534516.0	17998860.0	18451620.0	18752166.0	18899302.0	19342010.0	18790938.0	19010154.0	18885784.0	19130024.0	19052960.0	18753762.0	18380960.0	18045976.0	18809550.0	18556886.0	19048532.0	19071314.0	18330270.0	18575500.0	19349828.0	18580288.0	18667812.0
47.9559	19376436.0	19557796.0	19126436.0	18478972.0	19166970.0	18500662.0	18827164.0	19824354.0	18944132.0	19129646.0	19556640.0	18417032.0	18479614.0	18718060.0	18723654.0	19003776.0	19203288.0	19033956.0	18848454.0	18753900.0	18279670.0	18886616.0	19233426.0	18605662.0	19058680.0	18831204.0	18668148.0	19186130.0	18694212.0	18592412.0	18612206.0	18827550.0	18628238.0	18987500.0	18072018.0	18527478.0	18270058.0	18736472.0	18908232.0	18378280.0
87.8988	53637880.0	53396068.0	53975692.0	53294508.0	54210372.0	52650280.0	51538416.0	53077168.0	53008640.0	51810288.0	53269488.0	53152076.0	50688996.0	52147048.0	51915320.0	52577888.0	52133040.0	53046648.0	51159336.0	51229176.0	50845976.0	52181160.0	52702020.0	51636060.0	51760648.0	52052912.0	50867744.0	51310016.0	51696032.0	52782052.0	50094240.0	50638812.0	51770220.0	52673844.0	52313684.0	51501240.0	51132416.0	52282776.0	52828172.0	51416216.0
87.9002	54552900.0	53002400.0	55323608.0	53067224.0	53244156.0	52838116.0	51066556.0	53472408.0	53895448.0	52072144.0	53397792.0	51751768.0	50298936.0	52094152.0	52416212.0	51845112.0	51656752.0	51369336.0	51517160.0	51713016.0	51515784.0	52888576.0	52864896.0	51402432.0	53101880.0	52776444.0	51627636.0	51013760.0	50439696.0	53278508.0	52813864.0	53207532.0	52505772.0	52890844.0	52277120.0	52099072.0	52725696.0	51165732.0	51661932.0	51910488.0
87.9017	54751188.0	51665660.0	52168804.0	54111576.0	52645700.0	52447036.0	51740504.0	52243852.0	53319120.0	51810288.0	51767748.0	52074916.0	51880008.0	51769080.0	52964300.0	52668880.0	52383872.0	53194964.0	51290412.0	51308368.0	51050456.0	52479736.0	52197880.0	52342696.0	51431648.0	51997848.0	51845160.0	50966476.0	51406920.0	52837216.0	50160016.0	51710084.0	52153320.0	53702656.0	52205912.0	51035200.0	52271840.0	52829168.0	51697832.0	51923980.0
87.9032	54436832.0	53723968.0	53401740.0	52461136.0	52978712.0	51621532.0	51240048.0	53412052.0	53325912.0	51525664.0	52722252.0	51938348.0	52080716.0	51924884.0	52832336.0	52644680.0	52957760.0	52785148.0	49655324.0	52722224.0	51116384.0	52040652.0	52773764.0	52043956.0	53248424.0	52486644.0	51010524.0	51533896.0	52056220.0	52413340.0	51322980.0	52594544.0	52764364.0	53230876.0	51916276.0	50939700.0	51659040.0	51020156.0	51278684.0	52623480.0
87.9046	52730600.0	54018976.0	53450052.0	52875424.0	52633152.0	53459412.0	51221936.0	53534712.0	53216272.0	52356768.0	51427548.0	53147268.0	51198348.0	51377648.0	52228380.0	53232256.0	51937840.0	52045528.0	51990752.0	51929344.0	51713572.0	52321668.0	52926944.0	51996080.0	53388176.0	52173660.0	51203132.0	51479856.0	51443420.0	53120764.0	50541316.0	52460268.0	51470444.0	52140064.0	51952840.0	50628368.0	51030920.0	53046560.0	50557788.0	51778488.0
87.9061	54297544.0	54236608.0	53668424.0	51836828.0	53581028.0	52290028.0	52063656.0	52840608.0	53336584.0	51758108.0	53713692.0	52171092.0	50541304.0	52074916.0	52736012.0	52845056.0	53208592.0	52418264.0	50930672.0	51578776.0	51061920.0	51716700.0	52217272.0	51558504.0	53194076.0	51659748.0	51275000.0	52487316.0	52206056.0	53054960.0	50660472.0	52362968.0	51996248.0	53327752.0	51596808.0	52696900.0	52289076.0	51529668.0	52475972.0	52562780.0
87.9076	54486160.0	52972412.0	52252868.0	52688420.0	52604196.0	52904580.0	52002648.0	52614756.0	52110188.0	50427960.0	51926184.0	53044360.0	51464384.0	51071812.0	52849676.0	50483136.0	53396960.0	52785148.0	50888576.0	51459024.0	51539672.0	53054456.0	53138296.0	51564248.0	52920396.0	52100244.0	52234208.0	51303260.0	51142784.0	52619472.0	51025568.0	52929256.0	51708924.0	52322188.0	51669940.0	51231928.0	51066348.0	52174080.0	50963352.0	50392012.0
87.9090	51919080.0	54013176.0	53183368.0	51789836.0	54498980.0	52012612.0	52402060.0	52127032.0	52239232.0	51056980.0	54036396.0	51088160.0	51382964.0	52050872.0	51596488.0	52469472.0	52273584.0	53737480.0	52109388.0	51984392.0	51121160.0	52644640.0	52841628.0	51558504.0	52422528.0	52227756.0	50651180.0	52202640.0	52086956.0	50904616.0	51286756.0	52184908.0	51691684.0	53128188.0	51392812.0	51835488.0	51433072.0	52780644.0	52322672.0	52508824.0
87.9105	52894068.0	53916448.0	53195928.0	52569504.0	52011532.0	52681104.0	52383948.0	52407400.0	52463360.0	50605376.0	52454952.0	52442304.0	51329000.0	51793124.0	51452000.0	51379504.0	51485952.0	51991864.0	50315484.0	51494756.0	51868360.0	53225212.0	52737892.0	52049700.0	52720472.0	52354304.0	51095808.0	51437396.0	50704796.0	51588816.0	50923568.0	52600380.0	50439904.0	52110032.0	51194588.0	50520456.0	51924268.0	51431648.0	51365036.0	51755368.0
87.9120	52573908.0	52868916.0	54042364.0	52875424.0	53546280.0	51879680.0	51490752.0	52371380.0	52596284.0	51378608.0	52339284.0	52406720.0	50671008.0	51823900.0	51349896.0	52445272.0	51607952.0	53347180.0	52271080.0	51090108.0	51360992.0	52144080.0	51731552.0	51683936.0	50782384.0	51067592.0	51520312.0	51461520.0	51005432.0	52400760.0	49885480.0	51151584.0	51996248.0	52419064.0	50699992.0	51830716.0	50683348.0	52549664.0	52906764.0	51639744.0
