# Supplementary material for: Otolith microchemistry and diadromy in Patagonian river fishes
Source: PeerJ. 2019 Jan 3;7:e6149. doi: 10.7717/peerj.6149 (PMC6321752; doi:10.7717/peerj.6149)
Supplement: Supplemental Information 3 — Raw data. This archive contains the raw data used to generate the analyses reported in the paper cited above. The python script provided allows to convert from the isotopic intensities measured by LA-ICP-MS to molar concentrations of Sr:Ca. [file peerj-07-6149-s003.zip › Dataset S1/Alo_etAl_scripts/other_files/A1/NRC 1.txt]

47.9487	20980056.0	20619108.0	20942064.0	20073930.0	20461850.0	20493208.0	20153788.0	19850944.0	20650534.0	20103962.0	20449056.0	20695390.0	20312662.0	20406680.0	20088676.0	20326760.0	20360428.0	20993792.0	20213418.0	20547660.0	20433050.0	20525038.0	20335076.0	20807610.0	20787542.0	20217324.0	20737734.0	20540624.0	20535718.0	20616724.0	19869474.0	20896000.0	20126392.0	20227692.0	20409280.0	20445786.0	20571672.0	20729392.0	20612542.0	20042390.0
47.9495	20968320.0	20637722.0	20803068.0	21160520.0	20635682.0	20523636.0	20473338.0	20552140.0	20614968.0	21237796.0	20550630.0	20459930.0	20621778.0	20310032.0	20992986.0	20043050.0	20802320.0	21319822.0	20803584.0	20993992.0	20941962.0	20357344.0	20640040.0	20996276.0	20503318.0	20915780.0	20762654.0	20727252.0	20499438.0	20816802.0	20496088.0	20841736.0	19966486.0	20311516.0	20001124.0	20755056.0	19572086.0	20607140.0	21046974.0	20583374.0
47.9503	20600592.0	20613860.0	20984536.0	20786100.0	20737682.0	20746782.0	20003638.0	20685032.0	20825482.0	20398452.0	20742280.0	20471510.0	20543412.0	21030074.0	20895576.0	20320970.0	20990112.0	21086240.0	20828134.0	20776610.0	20576676.0	20897906.0	20628090.0	20978284.0	20823796.0	20527480.0	21086612.0	21040384.0	20755788.0	20786692.0	20322982.0	20423128.0	20363642.0	20461444.0	20361686.0	20427850.0	20290314.0	20552806.0	21034282.0	20950762.0
47.9511	21126756.0	20296966.0	20018320.0	20399618.0	20623710.0	20825994.0	20551782.0	20346758.0	20440982.0	20914528.0	20179308.0	20816498.0	20646450.0	20787966.0	20871830.0	20532788.0	20566128.0	20587606.0	20544604.0	20065178.0	20833764.0	20380888.0	20047798.0	20892704.0	20315768.0	21013340.0	20915594.0	20582952.0	20577250.0	20641004.0	20269572.0	21211410.0	20578116.0	20305768.0	20529948.0	21094866.0	19943402.0	20984082.0	21144110.0	20102018.0
47.9519	20888124.0	20953662.0	20791002.0	20852202.0	20749654.0	20946744.0	20045988.0	20962902.0	20633232.0	20884312.0	20652684.0	20755702.0	20307342.0	21193412.0	20471530.0	20091300.0	20965912.0	21356210.0	20447848.0	20951576.0	19971536.0	20428938.0	20460790.0	20874226.0	20727120.0	20673092.0	20964456.0	21346780.0	19985782.0	20750270.0	20465568.0	20617898.0	20310498.0	19963762.0	20205442.0	20342534.0	20176910.0	21183954.0	20607174.0	20379002.0
47.9527	21224556.0	20320828.0	20960404.0	20544850.0	20653400.0	20831790.0	19918938.0	20437126.0	20416470.0	20073746.0	20658912.0	20616742.0	21184864.0	20558422.0	20459414.0	20405890.0	20869112.0	21103944.0	20816100.0	20794926.0	20336822.0	20411160.0	20610404.0	20971476.0	20466580.0	20660958.0	21073908.0	20787858.0	20517578.0	20695396.0	20144154.0	20756464.0	20518804.0	20484914.0	19934780.0	20658106.0	19798894.0	20893364.0	20539812.0	20511724.0
47.9535	20747292.0	20212970.0	20501428.0	20581038.0	20383794.0	20765136.0	20575844.0	20702914.0	20626984.0	20830114.0	20449056.0	20544850.0	20640162.0	21096762.0	21095726.0	20610470.0	20905412.0	21123122.0	20755928.0	21054242.0	20546514.0	20814300.0	20412990.0	20448758.0	20648330.0	20763858.0	20621930.0	20871552.0	20655062.0	20860022.0	19695892.0	20720612.0	20287248.0	20299062.0	19892474.0	20773962.0	19613716.0	20984082.0	20118560.0	20342936.0
47.9543	20907196.0	20416756.0	20163590.0	20326760.0	20497766.0	20620236.0	20364576.0	20383002.0	20319864.0	20602292.0	21059940.0	20454140.0	20882520.0	20564704.0	20786536.0	20532788.0	20881212.0	20839874.0	20592742.0	20860960.0	20624550.0	21006500.0	20239476.0	20892704.0	20442896.0	20885200.0	20847674.0	20534852.0	20194872.0	20980942.0	20460322.0	20914896.0	20518804.0	20275592.0	20084774.0	20337202.0	20296056.0	20935570.0	20783874.0	20354958.0
47.9551	20846070.0	20505524.0	19764942.0	21190436.0	20270300.0	20360382.0	20503176.0	20534260.0	20783186.0	20884312.0	20244948.0	20393828.0	20524544.0	20189702.0	20210316.0	20230260.0	21123212.0	21030180.0	20400192.0	20710094.0	20421082.0	20375122.0	20520540.0	20235780.0	20654614.0	20454674.0	20878458.0	20534852.0	20487026.0	20829428.0	20836100.0	20781174.0	20281080.0	20539520.0	20307842.0	20281940.0	20248206.0	20577548.0	20374826.0	20373232.0
47.9559	20741424.0	20470208.0	20821408.0	20218680.0	20036130.0	20444908.0	20123950.0	20794248.0	20085800.0	20536104.0	20340294.0	20520242.0	20361522.0	20147176.0	20380420.0	20187800.0	20384628.0	21128530.0	20677464.0	20336544.0	20402410.0	20435184.0	20472740.0	20971476.0	20599508.0	20521170.0	21044102.0	20149572.0	20057866.0	20677426.0	19541384.0	20811698.0	20287248.0	19910114.0	20024680.0	20324598.0	20296056.0	20388834.0	20686250.0	19927460.0
87.8988	58096136.0	55224508.0	56571372.0	57842100.0	54645384.0	56652036.0	55109864.0	56523820.0	55278604.0	55187572.0	56100748.0	56139840.0	56066624.0	56209708.0	57860348.0	54866040.0	56139160.0	57240684.0	55214676.0	56522212.0	55787780.0	54926916.0	55448956.0	54616572.0	55570724.0	55126952.0	58037900.0	56200040.0	54802648.0	53197304.0	55103860.0	56244636.0	55037256.0	54366500.0	55010300.0	56195128.0	54422676.0	56869264.0	54485488.0	56570136.0
87.9002	57269724.0	56353680.0	55574268.0	56846220.0	55424036.0	56439516.0	56620988.0	56220340.0	56511888.0	55805328.0	56269400.0	55421880.0	56430404.0	56112092.0	56265932.0	56925352.0	55824560.0	57579992.0	56201496.0	55286364.0	56883160.0	54565580.0	55610520.0	55839004.0	56041532.0	56431640.0	57715408.0	55784456.0	55196960.0	56976440.0	55735244.0	57112860.0	55215668.0	53832896.0	53674776.0	56669216.0	56309880.0	56220168.0	58235264.0	57713656.0
87.9017	57563124.0	56365136.0	56764424.0	56985180.0	54255580.0	56596976.0	55451552.0	55513828.0	56437872.0	55391892.0	54920184.0	57196516.0	57016712.0	55229676.0	57090764.0	55481712.0	55769384.0	57707848.0	55291696.0	56896244.0	55907468.0	55185424.0	57787332.0	55907080.0	55679968.0	55636596.0	57073356.0	57042752.0	55095760.0	55998392.0	54931232.0	57081852.0	55339036.0	55493108.0	54787232.0	55922700.0	54771024.0	56736340.0	56561972.0	55167904.0
87.9032	57214956.0	55868792.0	55984500.0	54931660.0	57083816.0	56644308.0	55012648.0	57587936.0	56253312.0	56872972.0	55879392.0	56688924.0	57641716.0	56227104.0	55955772.0	57752356.0	56005576.0	57579992.0	56225564.0	56064312.0	56775920.0	55583280.0	56082784.0	56941820.0	55818212.0	55988008.0	56564208.0	55959540.0	55711572.0	56904568.0	56134864.0	56838632.0	53701064.0	55085960.0	54697812.0	55734616.0	56034264.0	55638016.0	55762424.0	55325632.0
87.9046	57324492.0	56090240.0	57193960.0	56043340.0	55772656.0	57262548.0	56577676.0	54377224.0	56293684.0	56855708.0	55777816.0	55940084.0	56992524.0	55526392.0	57375724.0	56224760.0	55067584.0	57807180.0	55220452.0	56070096.0	55236260.0	56153152.0	56795004.0	56089912.0	56259048.0	55745320.0	56473324.0	56988880.0	55430876.0	55227216.0	55646544.0	57239800.0	54300832.0	55763264.0	55833344.0	56443320.0	55351924.0	56415188.0	56592236.0	55246768.0
87.9061	57471192.0	56514992.0	56364808.0	55638040.0	56731364.0	55382712.0	56000176.0	57356944.0	56397500.0	56429800.0	55254612.0	56935964.0	57016712.0	56596308.0	56751528.0	56954300.0	55727760.0	57869140.0	55400488.0	56690912.0	56578676.0	56195436.0	56179340.0	56484744.0	55558156.0	55375464.0	56815360.0	55303456.0	54988828.0	56376208.0	54441004.0	55420016.0	55844856.0	54707548.0	54720888.0	56450108.0	54273384.0	55796168.0	57001284.0	55187140.0
87.9076	57764592.0	56848112.0	56425620.0	55850340.0	56011136.0	55956516.0	56957864.0	56922984.0	55866888.0	57155952.0	55867892.0	55077376.0	55668016.0	56511256.0	56532476.0	56230552.0	56144968.0	58699216.0	55991616.0	57209544.0	55314776.0	56658640.0	56143012.0	57039072.0	54312016.0	56906336.0	57243396.0	55471808.0	55076664.0	55919720.0	52299836.0	56779524.0	54912936.0	54258248.0	55359324.0	56541240.0	55459108.0	56984724.0	56592236.0	55349676.0
87.9090	57537696.0	56102648.0	57144732.0	56768056.0	56203644.0	56113976.0	55766288.0	56523820.0	56143728.0	55907968.0	55903348.0	55336960.0	55251024.0	57001272.0	56587724.0	55935260.0	56738352.0	57880944.0	55997392.0	56136612.0	55296584.0	56814320.0	55533084.0	56124920.0	56127572.0	55612328.0	56510460.0	56549248.0	55532080.0	55433124.0	54505860.0	56117696.0	53553020.0	53772540.0	54041108.0	54958048.0	56159632.0	56312340.0	54871108.0	57076016.0
87.9105	56878524.0	55236916.0	56648592.0	54540836.0	53633044.0	54499788.0	56475648.0	55954552.0	55355504.0	56734840.0	55068712.0	54902712.0	56218524.0	56897856.0	57314660.0	56290380.0	56302752.0	57234784.0	55924224.0	56179028.0	56440796.0	55907136.0	55885848.0	56650072.0	55147288.0	56037516.0	57501392.0	56868632.0	56230956.0	55659424.0	55109584.0	58325080.0	54818036.0	53178580.0	55748732.0	55814116.0	55351924.0	54782256.0	56391128.0	55818048.0
87.9120	57282440.0	56347000.0	56758632.0	54594876.0	54591752.0	56512932.0	56115676.0	56523820.0	56379236.0	56645632.0	55932096.0	55523204.0	55753156.0	57153012.0	56387088.0	56187124.0	57422728.0	57038084.0	55605552.0	56902028.0	55559896.0	55511204.0	56717568.0	56563516.0	54136068.0	55090064.0	56143012.0	56332796.0	54068448.0	55367076.0	54394272.0	55378352.0	56181748.0	54055152.0	53962264.0	54624540.0	55105976.0	56548112.0	56788464.0	54969784.0
