# Supplementary material for: Otolith microchemistry and diadromy in Patagonian river fishes
Source: PeerJ. 2019 Jan 3;7:e6149. doi: 10.7717/peerj.6149 (PMC6321752; doi:10.7717/peerj.6149)
Supplement: Supplemental Information 3 — Raw data. This archive contains the raw data used to generate the analyses reported in the paper cited above. The python script provided allows to convert from the isotopic intensities measured by LA-ICP-MS to molar concentrations of Sr:Ca. [file peerj-07-6149-s003.zip › Dataset S1/Alo_etAl_scripts/other_files/A1/NRC 4.txt]

47.9487	18731362.0	18902420.0	19468714.0	18767584.0	19065022.0	18419286.0	19090710.0	18994110.0	19227394.0	18701656.0	19194842.0	19655082.0	19256906.0	19182720.0	19049920.0	19580198.0	18536778.0	18831696.0	19411528.0	18820536.0	18770938.0	18572412.0	18789184.0	18784548.0	18850300.0	19212486.0	19464060.0	18830610.0	18825800.0	18458376.0	18889160.0	19052786.0	18903910.0	18786178.0	19016346.0	19241622.0	18940368.0	19025018.0	18682908.0	18805718.0
47.9495	18748918.0	19512300.0	19607494.0	19106384.0	18998920.0	18562056.0	19375156.0	19263658.0	19533762.0	18917994.0	19454708.0	19575416.0	19379876.0	19686150.0	19343756.0	18549788.0	19174584.0	18569352.0	18801964.0	19110744.0	19230380.0	19043088.0	18644284.0	19548514.0	19488902.0	19442208.0	19439860.0	19625040.0	19229210.0	19247216.0	19386142.0	19335320.0	19367296.0	19329614.0	18881554.0	19167768.0	19282018.0	19055652.0	19262208.0	19359558.0
47.9503	19010368.0	18938608.0	19101044.0	19131068.0	19083840.0	18833888.0	19230030.0	18507770.0	19832800.0	18827612.0	19617184.0	20290456.0	19632206.0	18976110.0	19812358.0	18887320.0	19078384.0	19128798.0	19272640.0	18947050.0	19036930.0	19019458.0	19115692.0	19215006.0	18922432.0	19848454.0	19633460.0	19261290.0	19138924.0	18614700.0	19092362.0	19052786.0	19269946.0	18864846.0	19829002.0	19539464.0	19007624.0	19232160.0	19335104.0	19055652.0
47.9511	19016062.0	19143670.0	19558824.0	19167368.0	19125818.0	18827742.0	18897210.0	18915450.0	19154100.0	19350668.0	19333694.0	19190280.0	19971108.0	19813220.0	19223724.0	19181996.0	19150534.0	18861216.0	19012706.0	19103984.0	19139944.0	18946638.0	18970308.0	19475316.0	19482170.0	19351770.0	18894876.0	19533860.0	19180224.0	18934084.0	19056418.0	18661660.0	19257290.0	19148630.0	19682490.0	18591036.0	19471606.0	18915612.0	19455308.0	19298290.0
47.9519	18577150.0	18733062.0	19203200.0	19427760.0	19270568.0	18449542.0	19150696.0	19191714.0	19643214.0	18845400.0	19031884.0	19856936.0	19300684.0	19115790.0	19187716.0	19242666.0	18789784.0	18163692.0	19235988.0	19467106.0	19412708.0	19115908.0	19066908.0	19044858.0	18808464.0	19297122.0	19494068.0	18988236.0	18904080.0	18819606.0	18775098.0	19070084.0	19629168.0	19493224.0	19120370.0	19417022.0	18556804.0	19213196.0	18761114.0	19268142.0
47.9527	19052124.0	18950670.0	19088514.0	19057984.0	19095420.0	19016842.0	18903016.0	19011856.0	19405254.0	19255000.0	19255108.0	19612072.0	19251496.0	18921790.0	18941412.0	19279260.0	19270784.0	18479840.0	18862244.0	19285062.0	19164608.0	18621120.0	18861150.0	19372064.0	19043612.0	18946010.0	19784952.0	19400970.0	19313254.0	18951400.0	19051146.0	19118134.0	19775680.0	19215232.0	19370906.0	19435972.0	19294202.0	18909290.0	19250622.0	19450486.0
47.9535	18577150.0	19022562.0	18985876.0	19512460.0	18993130.0	18496344.0	19344196.0	19053582.0	19294824.0	18665600.0	19623934.0	19306114.0	19251496.0	18939736.0	19277980.0	18441450.0	18657028.0	19022146.0	19127964.0	19248846.0	18976962.0	18935064.0	19169788.0	19397272.0	18934934.0	19485252.0	19524560.0	18903360.0	19348792.0	18939856.0	19218884.0	19431420.0	19470974.0	19064170.0	19394836.0	19314504.0	19099252.0	19280298.0	18918490.0	19280298.0
47.9543	18618906.0	19113756.0	18805654.0	19239968.0	19512300.0	18892508.0	18454578.0	19089554.0	19307040.0	18845400.0	19478332.0	19269458.0	19952910.0	19030916.0	19265976.0	18947024.0	18891756.0	18372712.0	19007402.0	19061974.0	18571200.0	18657288.0	19030684.0	18954210.0	19043612.0	19237152.0	19021684.0	19321916.0	19348792.0	18723406.0	18870948.0	18709228.0	19482656.0	18991294.0	19291790.0	19362604.0	18678160.0	18678322.0	19425860.0	19310446.0
47.9551	18678218.0	18775040.0	19088514.0	19064276.0	18920756.0	18762502.0	19410952.0	18987394.0	19655918.0	18713194.0	19581024.0	19489884.0	19232312.0	19419400.0	19434020.0	19140588.0	19198634.0	18700286.0	18301388.0	19267196.0	19194108.0	19049840.0	18916212.0	19208704.0	18971000.0	19103672.0	19239968.0	19734650.0	18921850.0	18771506.0	19266330.0	18781784.0	18831384.0	19420830.0	19547698.0	18718334.0	19386316.0	18970558.0	18869732.0	19378036.0
47.9559	18647850.0	19095420.0	18504000.0	19379360.0	19481420.0	18401794.0	19048140.0	18975884.0	19080806.0	19002606.0	19358284.0	19397510.0	19232312.0	18848556.0	19163710.0	18893096.0	18958134.0	18658386.0	19386932.0	18644770.0	18849768.0	18475962.0	19054350.0	18517450.0	18790672.0	19466874.0	18428300.0	19364596.0	18765768.0	18849428.0	18660558.0	19244986.0	18661022.0	19281834.0	19266394.0	19283408.0	19221096.0	18793562.0	19262208.0	18556272.0
87.8988	52578396.0	51774180.0	52480044.0	52202304.0	51901560.0	50408388.0	51401340.0	51892548.0	54113264.0	52116184.0	52868864.0	53790848.0	53599620.0	52934840.0	53244904.0	52372756.0	52636792.0	51382456.0	51573744.0	51041820.0	52379488.0	53052324.0	53188928.0	52106748.0	52978000.0	52664828.0	52850864.0	53117200.0	50360936.0	51349636.0	52145276.0	50406372.0	53053804.0	52585856.0	54019160.0	52241280.0	52943548.0	51812856.0	52532856.0	53363020.0
87.9002	52223472.0	52626276.0	52882888.0	52626288.0	53103952.0	52722972.0	53253136.0	52018208.0	53502484.0	53536320.0	52409880.0	54695036.0	54725028.0	53493560.0	52199192.0	52473872.0	52896532.0	51722412.0	53394720.0	53205100.0	51816548.0	50421168.0	49810824.0	53242032.0	51672904.0	51810748.0	52983480.0	52056020.0	52140744.0	52469404.0	52013004.0	52305308.0	53284524.0	53200720.0	52894920.0	52014864.0	53078060.0	53868720.0	53867176.0	52097796.0
87.9017	51059048.0	51255976.0	52968664.0	52335888.0	51805060.0	51237592.0	52030216.0	52263776.0	53068584.0	53451708.0	52911292.0	54328472.0	54645344.0	53299560.0	53328444.0	50981220.0	51650744.0	52146164.0	53631024.0	52026884.0	52434624.0	53008920.0	52396808.0	54442272.0	52196096.0	53220028.0	53026072.0	52735020.0	52417368.0	52986960.0	52590020.0	52774276.0	52869812.0	53805932.0	54494836.0	52368580.0	52743724.0	52688104.0	52556028.0	52833980.0
87.9032	52763452.0	53688740.0	51907576.0	53383264.0	53271860.0	52395828.0	52890324.0	52774096.0	53391076.0	51635436.0	52157248.0	54152524.0	55038844.0	52418800.0	53069176.0	52318828.0	50674312.0	51663372.0	53082224.0	53006156.0	52319520.0	51579532.0	52983168.0	53909048.0	53092448.0	53269360.0	52088080.0	53414992.0	52657492.0	52571376.0	51636312.0	51902648.0	54100316.0	53055932.0	52417288.0	53650316.0	53279836.0	53461244.0	53130500.0	53565300.0
87.9046	52377208.0	52633032.0	52491608.0	52184880.0	52638820.0	52184036.0	52810988.0	51436904.0	52298512.0	52999804.0	53477304.0	53772276.0	53187428.0	53329632.0	53106628.0	51432868.0	52962912.0	52001420.0	51887208.0	50364828.0	52573908.0	53062932.0	52988964.0	53588144.0	53158808.0	53801348.0	51978696.0	53275312.0	51533708.0	51709424.0	51749416.0	52570544.0	52200044.0	53955544.0	54714604.0	52294728.0	53170664.0	52888440.0	52308860.0	53285220.0
87.9061	51747072.0	52504684.0	52117672.0	50907120.0	52958236.0	50640036.0	53143808.0	52577452.0	54559868.0	51887348.0	51643300.0	53448724.0	53481568.0	51983272.0	52624580.0	52366016.0	52854204.0	51800496.0	51916140.0	52099316.0	52487820.0	51536128.0	53707668.0	53642436.0	52208600.0	53105896.0	53602032.0	52740840.0	51996668.0	52932128.0	51990000.0	52420628.0	53022652.0	53877360.0	53718320.0	52640668.0	53146296.0	51799240.0	51735352.0	52895248.0
87.9076	51819196.0	52583816.0	53094916.0	52717280.0	52118684.0	52117852.0	53918776.0	52641720.0	53489780.0	52418096.0	53731868.0	53993192.0	53975412.0	54129880.0	52926100.0	51788216.0	52582920.0	52692752.0	51898780.0	52111872.0	53336100.0	52562356.0	52335948.0	52306464.0	53297300.0	52743176.0	52608864.0	52686520.0	52176280.0	52071136.0	52212372.0	51871896.0	52626436.0	52024080.0	53975204.0	52648444.0	53011780.0	51977208.0	53902900.0	52553900.0
87.9090	51290604.0	52577060.0	52545576.0	52553688.0	53816120.0	51769908.0	53053832.0	52096868.0	54106424.0	53638240.0	53350988.0	54085076.0	53236616.0	52250020.0	53551224.0	52576912.0	51416016.0	52871776.0	52128332.0	52684560.0	51985820.0	51729028.0	52844064.0	51572552.0	52901060.0	51901668.0	52808272.0	53142420.0	52427932.0	52883064.0	52002460.0	51897844.0	53570732.0	53606124.0	53670460.0	53060464.0	52652096.0	51471508.0	53390220.0	52578212.0
87.9105	51374116.0	53543992.0	52593764.0	52123896.0	53090440.0	51858784.0	54899820.0	51676716.0	53350032.0	52682508.0	52917076.0	53068476.0	53290720.0	53656520.0	52744612.0	51799768.0	52125008.0	52210916.0	51470544.0	51887816.0	52372720.0	52574896.0	52131156.0	52465464.0	51534412.0	53057532.0	52935080.0	52607952.0	52259844.0	51813320.0	51575928.0	52973204.0	53267000.0	53255740.0	53597204.0	52124672.0	53427024.0	52153232.0	53305256.0	52986664.0
87.9120	52597376.0	51515560.0	52033828.0	52354280.0	52226764.0	51692376.0	52374644.0	51808132.0	54015540.0	53018072.0	53961360.0	53570912.0	52774252.0	52188912.0	53928600.0	52113708.0	51626692.0	52038560.0	50397056.0	51174128.0	51932620.0	51621004.0	52663424.0	52658392.0	51131440.0	53517944.0	53450056.0	52960060.0	52566244.0	51932608.0	52427076.0	52269752.0	53497720.0	52234504.0	52638036.0	52233504.0	52871416.0	52110440.0	52738508.0	53266744.0
