# Supplementary material for: Otolith microchemistry and diadromy in Patagonian river fishes
Source: PeerJ. 2019 Jan 3;7:e6149. doi: 10.7717/peerj.6149 (PMC6321752; doi:10.7717/peerj.6149)
Supplement: Supplemental Information 3 — Raw data. This archive contains the raw data used to generate the analyses reported in the paper cited above. The python script provided allows to convert from the isotopic intensities measured by LA-ICP-MS to molar concentrations of Sr:Ca. [file peerj-07-6149-s003.zip › Dataset S1/Alo_etAl_scripts/other_files/A1/NRC 5.txt]

47.9487	19262308.0	19691574.0	19253640.0	19809952.0	19206070.0	19061532.0	19007778.0	19197070.0	19473720.0	18758362.0	19132234.0	19205182.0	19250508.0	19084202.0	18845670.0	19208664.0	19386452.0	19552078.0	19657936.0	19546712.0	19992098.0	19297862.0	19941978.0	19592990.0	19109474.0	19399532.0	19043616.0	19823432.0	19677648.0	19502490.0	19606376.0	19250946.0	19793202.0	19478770.0	19795750.0	19841462.0	19593938.0	18928674.0	19371276.0	19310990.0
47.9495	19724732.0	20100234.0	19623792.0	19713546.0	19746708.0	19807278.0	19569454.0	19421024.0	19522220.0	19461070.0	19319686.0	19606028.0	19104560.0	19850696.0	19349972.0	19504130.0	18956288.0	19334650.0	19973042.0	19424256.0	19406086.0	20072192.0	19770916.0	18944848.0	19745442.0	19721180.0	19425204.0	19756954.0	19274256.0	20609714.0	20467208.0	19746602.0	19751342.0	19736866.0	19982622.0	19194382.0	19532906.0	19973956.0	19780338.0	19604560.0
47.9503	20235780.0	19825848.0	19758172.0	19443998.0	19740880.0	19200996.0	19575722.0	19675518.0	19528040.0	20078176.0	19506656.0	19417022.0	19511370.0	19476856.0	19278066.0	19100214.0	19337096.0	19394696.0	19954304.0	20150702.0	20155772.0	19827718.0	19183438.0	19526784.0	19321786.0	19532660.0	19407288.0	20285392.0	19972248.0	19851368.0	19887464.0	20024594.0	19817540.0	19508088.0	19934458.0	19664454.0	19108594.0	19457384.0	19871294.0	19610776.0
47.9511	20271762.0	19600598.0	19453998.0	19635848.0	19735052.0	19715754.0	19617184.0	19961036.0	19388360.0	19745442.0	19852090.0	19508368.0	20263412.0	19325872.0	19373462.0	19064064.0	19809358.0	19970470.0	20213194.0	19741862.0	20558624.0	19949956.0	19898968.0	19226460.0	20374638.0	19910186.0	19837302.0	19707944.0	19346462.0	20248620.0	19960664.0	19293900.0	19611158.0	19743114.0	19627664.0	20097952.0	20060876.0	19724894.0	20298644.0	19766166.0
47.9519	20235780.0	19655086.0	19715480.0	19857914.0	19618956.0	19074124.0	19701556.0	19614924.0	19279720.0	19944696.0	19657874.0	19897552.0	19492460.0	19736374.0	19409894.0	19076114.0	19276612.0	19558858.0	20663910.0	19948720.0	20009634.0	19846712.0	19813436.0	19736916.0	19738670.0	19843136.0	19474114.0	20000064.0	20110884.0	19924662.0	19936264.0	20132702.0	19909536.0	19761378.0	20229694.0	19584970.0	19557610.0	19281148.0	19876588.0	19377450.0
47.9527	19584692.0	19765522.0	19672788.0	19557668.0	19990070.0	19164678.0	19660094.0	19469984.0	19801580.0	19485252.0	19761262.0	19843136.0	20172740.0	19760492.0	19373462.0	19172514.0	19658874.0	19916234.0	19528244.0	19643800.0	20186948.0	19827718.0	19636020.0	19563246.0	19642430.0	19600198.0	19600988.0	19094588.0	19539012.0	20236404.0	20381808.0	19758668.0	19439822.0	18858764.0	19705206.0	19804890.0	19708734.0	19815196.0	19666282.0	19867528.0
47.9535	19250152.0	19777198.0	19763508.0	19695800.0	19509664.0	19783066.0	19237752.0	19633830.0	18970290.0	19388042.0	19289732.0	19940796.0	19553070.0	19555000.0	19175480.0	19293014.0	19555324.0	19904128.0	20138732.0	19485240.0	19753892.0	19925118.0	19869154.0	19467296.0	19957270.0	19368436.0	19188890.0	19963184.0	19694976.0	20114248.0	19661520.0	20175656.0	19464646.0	19863270.0	19356028.0	20018470.0	19357078.0	19402522.0	19991124.0	19921078.0
47.9543	19499598.0	19485298.0	19157102.0	19707792.0	19583012.0	19528350.0	19273912.0	19433628.0	19224916.0	19176214.0	19639998.0	19460266.0	19480338.0	19561754.0	19073852.0	19600530.0	19567422.0	19673624.0	19947400.0	19601354.0	20344776.0	19773174.0	20107664.0	19706690.0	19720776.0	19593882.0	19261528.0	19890398.0	19749854.0	19552330.0	20076808.0	19323822.0	19738686.0	19713316.0	19928680.0	19536696.0	19188032.0	19086948.0	20111438.0	19766166.0
47.9551	19821982.0	19771360.0	19095976.0	19978300.0	19351308.0	19783066.0	19255108.0	19397272.0	19394180.0	19515236.0	19754982.0	19496220.0	19316936.0	19905204.0	19295324.0	19401464.0	18823222.0	19643602.0	19935072.0	20096060.0	19967254.0	20078036.0	20223498.0	19437072.0	19642430.0	19484560.0	19346756.0	19502198.0	19707012.0	19937366.0	19893320.0	19891872.0	20226410.0	19358134.0	19850656.0	19579120.0	19491250.0	19590896.0	19437688.0	19712138.0
47.9559	19986334.0	18937500.0	19563636.0	19173488.0	19376082.0	19183080.0	19569454.0	19494222.0	19388360.0	19109474.0	19779138.0	19314504.0	19468216.0	19416076.0	19097342.0	19642946.0	19107740.0	19927856.0	19973042.0	19735520.0	20211304.0	19718630.0	19795842.0	19767140.0	19376436.0	19392728.0	19176784.0	19502198.0	19502426.0	19900720.0	19716176.0	19456544.0	19812186.0	19315838.0	19392148.0	20158906.0	19170110.0	19590896.0	19455494.0	19532362.0
87.8988	53534180.0	52618868.0	54119576.0	53614400.0	53630688.0	53956104.0	54226528.0	52629308.0	54129880.0	53922252.0	53056788.0	54690088.0	53110300.0	53288932.0	53251852.0	52330740.0	54295612.0	52787124.0	54717152.0	54512224.0	53759116.0	54853732.0	55913000.0	53604388.0	53147484.0	53845640.0	54041332.0	54977856.0	52233040.0	54137696.0	52622016.0	53019252.0	54222004.0	52897588.0	53175252.0	54679340.0	53769500.0	53913804.0	53977964.0	52806036.0
87.9002	55165064.0	52673356.0	53403532.0	53248928.0	53910480.0	53956104.0	53611336.0	53052980.0	53748672.0	53988992.0	53202692.0	54191584.0	54061624.0	55369896.0	53807928.0	52704772.0	51886884.0	53762404.0	54037624.0	55001076.0	54293980.0	54974508.0	55320636.0	54012176.0	53469580.0	54581256.0	54216632.0	54024824.0	53618436.0	54485596.0	54154336.0	53781800.0	54526708.0	54537480.0	53820632.0	54948512.0	55158688.0	54459504.0	53687288.0	52878712.0
87.9017	54111844.0	54468540.0	55013176.0	52942928.0	53898820.0	53779836.0	53218888.0	54836860.0	53876712.0	53977388.0	53317676.0	53868960.0	54196420.0	54066520.0	53347728.0	54206684.0	54077872.0	54470376.0	55624500.0	54800072.0	53367468.0	54939444.0	53686256.0	54426680.0	53849708.0	53596872.0	54313480.0	55415552.0	53045600.0	54339988.0	55382144.0	53787592.0	55738716.0	53353220.0	55331968.0	54307772.0	52963500.0	54660504.0	54657488.0	54117056.0
87.9032	53971804.0	54122152.0	54321388.0	53134776.0	54681848.0	54259244.0	53447412.0	54211532.0	53462520.0	54692184.0	53425896.0	54471448.0	53303280.0	54144664.0	52045744.0	53446088.0	52636892.0	54609840.0	53870948.0	54359032.0	55019796.0	55031000.0	54750752.0	54464100.0	54055732.0	54167288.0	53435052.0	53054324.0	53696420.0	54969336.0	54508624.0	53401492.0	53430548.0	53324384.0	54181848.0	54966064.0	53970032.0	53615708.0	53308064.0	52315480.0
87.9046	54366640.0	54328428.0	54926824.0	53566440.0	53156592.0	54356096.0	53466700.0	55776304.0	53893200.0	53522780.0	52778508.0	53535652.0	54595956.0	53633348.0	53669868.0	53223404.0	52672696.0	54252464.0	55320736.0	55361128.0	51906092.0	53568052.0	54763460.0	54049596.0	54121508.0	53383088.0	54337692.0	53970476.0	53738780.0	54089812.0	55333344.0	53985468.0	53815080.0	53227296.0	54573892.0	54698848.0	53661000.0	56117976.0	54296552.0	52298268.0
87.9061	52810640.0	54012204.0	53840144.0	53782268.0	53813328.0	53326580.0	52609480.0	54405432.0	53038632.0	52627104.0	53975692.0	54938856.0	53498200.0	53752976.0	53016956.0	53048920.0	52267208.0	55112492.0	52890616.0	53658444.0	54696344.0	54147584.0	54072368.0	54109084.0	53826496.0	53911720.0	53162904.0	54231540.0	53641540.0	54247148.0	54062592.0	53569444.0	54095448.0	53768480.0	53615460.0	55437112.0	54394344.0	55371276.0	54349488.0	55223436.0
87.9076	54380256.0	53919768.0	53786780.0	53698816.0	53545192.0	54041332.0	53477304.0	53629832.0	53869920.0	54250152.0	53739928.0	54374272.0	53911312.0	54344368.0	53935440.0	53145320.0	52449148.0	53708168.0	55469660.0	54549304.0	53727940.0	55628064.0	55123180.0	53725284.0	53250980.0	53347132.0	54300888.0	52937864.0	52516088.0	53715524.0	55522688.0	54257668.0	53162836.0	54309664.0	53049068.0	54631556.0	54229656.0	55881048.0	54090576.0	53554780.0
87.9090	53254100.0	52782332.0	53312328.0	52702156.0	53303292.0	53476696.0	52959504.0	53538700.0	54191960.0	54024780.0	52917648.0	53833980.0	53806580.0	52981176.0	52896156.0	53814336.0	53951096.0	54380308.0	55056420.0	54433188.0	54642760.0	54354072.0	55131000.0	54528384.0	54213396.0	53601728.0	53732380.0	54116052.0	52136764.0	54131832.0	53544336.0	54548208.0	54192800.0	53204228.0	53742608.0	54307772.0	53108812.0	54861500.0	52833552.0	53799580.0
87.9105	53911512.0	54475352.0	53385096.0	52912232.0	53381984.0	54167236.0	53719332.0	52908524.0	54380140.0	54213396.0	52639368.0	53548284.0	53607780.0	54525740.0	53071608.0	52053108.0	52400760.0	53931892.0	55167868.0	53998980.0	54581384.0	55103076.0	54518108.0	53089136.0	54297544.0	54896100.0	53076704.0	52451644.0	51594736.0	54002836.0	55046400.0	53425624.0	54775924.0	52703416.0	54380280.0	55631184.0	55158688.0	54253656.0	52430264.0	53010676.0
87.9120	54264528.0	52623732.0	54654184.0	52240756.0	52530948.0	53010848.0	52592124.0	52798000.0	54257920.0	54140852.0	52137884.0	53523992.0	53157816.0	52044404.0	52975732.0	53410420.0	52697860.0	54391928.0	53044472.0	54818612.0	53948120.0	54055052.0	55404700.0	53341484.0	54074112.0	53973912.0	53713980.0	52993184.0	50919848.0	54841316.0	53403792.0	54294348.0	54271652.0	51820988.0	55181704.0	54942660.0	52601188.0	54466304.0	54236876.0	53566256.0
