# Supplementary material for: Otolith microchemistry and diadromy in Patagonian river fishes
Source: PeerJ. 2019 Jan 3;7:e6149. doi: 10.7717/peerj.6149 (PMC6321752; doi:10.7717/peerj.6149)
Supplement: Supplemental Information 3 — Raw data. This archive contains the raw data used to generate the analyses reported in the paper cited above. The python script provided allows to convert from the isotopic intensities measured by LA-ICP-MS to molar concentrations of Sr:Ca. [file peerj-07-6149-s003.zip › Dataset S1/Alo_etAl_scripts/other_files/A1/NRC 7.txt]

47.9487	19845780.0	19919858.0	20186570.0	19767436.0	19868594.0	20503418.0	20013426.0	19647900.0	20170800.0	19980346.0	20304636.0	20617090.0	19922428.0	20412644.0	20670216.0	20418244.0	19412912.0	20504994.0	20223624.0	20110552.0	20221278.0	20262770.0	19888508.0	19958014.0	19769578.0	19930356.0	20255232.0	19971612.0	19737528.0	19754018.0	19683228.0	19895480.0	20231168.0	20172800.0	19955636.0	20768748.0	19801278.0	20289500.0	20130044.0	20437462.0
47.9495	20596132.0	20191724.0	19774154.0	20368022.0	20356818.0	20339156.0	19910262.0	19947598.0	20549968.0	19895996.0	20346994.0	21133622.0	20050410.0	20229852.0	20375988.0	20611594.0	19867962.0	19952802.0	20290240.0	20353584.0	19556670.0	20500242.0	20374008.0	20227692.0	19757992.0	20516870.0	20518516.0	20415100.0	20563622.0	20013142.0	20399124.0	20558472.0	20717264.0	20623364.0	20462350.0	21170370.0	19903332.0	19951092.0	20336228.0	20889322.0
47.9503	20108256.0	20071272.0	19852664.0	20226938.0	20002588.0	20938028.0	19867926.0	19749874.0	20470710.0	20360644.0	19932176.0	20937222.0	20378882.0	20290456.0	20847632.0	20605792.0	19244784.0	20031482.0	20600954.0	20486718.0	20874294.0	20890342.0	20003572.0	20203262.0	20125848.0	20262746.0	20904632.0	20111508.0	20201452.0	20114580.0	21048028.0	20088894.0	20304422.0	20759572.0	20057846.0	20638826.0	19986700.0	20868800.0	20426736.0	20814670.0
47.9511	20443914.0	20451982.0	19992236.0	20368022.0	20332456.0	20258980.0	20104912.0	19941374.0	20434016.0	20107112.0	20547586.0	20617090.0	20147248.0	19850582.0	20571976.0	20448696.0	19988192.0	20199394.0	20710360.0	20401996.0	20155108.0	20115506.0	20544904.0	19981964.0	19968954.0	19549654.0	20139250.0	20209144.0	20322980.0	20289092.0	20747292.0	20329456.0	20644010.0	20247318.0	20751624.0	20533604.0	20640226.0	20343568.0	20251044.0	20530900.0
47.9519	20321946.0	20137544.0	20580570.0	20006496.0	20301272.0	20307868.0	20512704.0	19743650.0	20727566.0	20336544.0	20694622.0	20494832.0	19952598.0	20388696.0	20804622.0	20345738.0	20317744.0	19940808.0	20242102.0	20534646.0	20958820.0	20274960.0	19942884.0	20072016.0	20065504.0	20455996.0	19747260.0	19868146.0	19761158.0	20482354.0	20087142.0	19950330.0	20498472.0	20438796.0	20160540.0	20348354.0	20065276.0	20331982.0	19839160.0	20660426.0
47.9527	20168752.0	20028702.0	20367820.0	20545848.0	20307606.0	20271202.0	20044084.0	19953822.0	20531866.0	20505244.0	20170258.0	20408906.0	20184232.0	20162404.0	20737174.0	20466580.0	20323492.0	19718684.0	20405968.0	20177846.0	20451186.0	20414420.0	20240496.0	19694564.0	20337292.0	20546824.0	20512154.0	20360212.0	20407374.0	20024680.0	20527732.0	20419908.0	20243782.0	20444718.0	20703412.0	20632404.0	20256926.0	20078056.0	19984844.0	20190276.0
47.9535	20626868.0	19938240.0	20440998.0	19589612.0	20325634.0	20436442.0	20251386.0	19611994.0	20893422.0	20402578.0	20096740.0	20027890.0	20330706.0	20339820.0	20462008.0	20509118.0	20167816.0	20115438.0	20746342.0	19826372.0	20245428.0	20530964.0	20259430.0	19592058.0	20210812.0	20637168.0	19899944.0	20282006.0	20057260.0	20127080.0	20809396.0	19697258.0	20140450.0	20247318.0	20492724.0	20385404.0	20220992.0	20192950.0	20317836.0	20518540.0
47.9543	20443914.0	20295248.0	20501576.0	20619328.0	19704390.0	20094230.0	20123404.0	20049572.0	20477070.0	19871896.0	19938992.0	20630348.0	20025592.0	20247936.0	20076384.0	19819826.0	20138118.0	19677426.0	20789132.0	20207862.0	20342512.0	20329574.0	20344392.0	19873710.0	19540272.0	20014420.0	20800396.0	20165912.0	20322980.0	19621812.0	20240200.0	20618612.0	19939608.0	20012906.0	20087738.0	21139248.0	20412642.0	20428532.0	20372528.0	20376160.0
47.9551	20492702.0	20094976.0	20234548.0	20178442.0	20246700.0	20198360.0	19734104.0	19792004.0	20464348.0	19914312.0	19932176.0	20218398.0	20348712.0	19837874.0	19948332.0	20212326.0	19712288.0	19401090.0	20327196.0	19753268.0	20197128.0	20268134.0	20016194.0	19904366.0	19836198.0	20087372.0	20347724.0	19746708.0	20274272.0	19742480.0	20301324.0	20076866.0	20462088.0	20259656.0	20402084.0	20830498.0	20136666.0	20397636.0	19996944.0	20363306.0
47.9559	19790650.0	19762156.0	20143438.0	20141210.0	19789172.0	20534706.0	20336546.0	18701890.0	20195262.0	19859846.0	19761770.0	20567990.0	20355038.0	20596414.0	20621340.0	20351538.0	19735758.0	20403768.0	20570320.0	20068434.0	20414478.0	20384676.0	20642004.0	19855988.0	20101710.0	20160324.0	20414768.0	19503834.0	19984440.0	19489124.0	20123328.0	20377088.0	20085146.0	20376616.0	20100274.0	20638826.0	19968972.0	19533996.0	20045344.0	20122546.0
87.8988	55464556.0	55450328.0	55107680.0	55501856.0	55265844.0	55242876.0	55426588.0	53139336.0	55070960.0	54477568.0	54656588.0	55715736.0	56005672.0	55779084.0	55228752.0	55673200.0	54534152.0	54325932.0	55274956.0	54941408.0	55920776.0	57127220.0	53207888.0	53131640.0	55388804.0	54380552.0	55286652.0	53964880.0	53981136.0	55641044.0	57085860.0	55281264.0	57106976.0	56492920.0	55516692.0	55580928.0	53901564.0	53867176.0	54667800.0	56073992.0
87.9002	56772064.0	55043976.0	56229100.0	56716748.0	55240508.0	53781140.0	55207608.0	55619260.0	56430096.0	54712784.0	55942912.0	55211968.0	55304932.0	56003908.0	56684248.0	56224248.0	53755296.0	53527628.0	55839004.0	56450912.0	54367448.0	56394808.0	56591824.0	55109908.0	53873936.0	54767048.0	55262184.0	55703868.0	55875416.0	55359324.0	55544532.0	54913684.0	56336596.0	56320192.0	54816648.0	56606472.0	54109504.0	54399168.0	54982400.0	55807028.0
87.9017	55892912.0	55650600.0	56011020.0	56757896.0	56521976.0	55327940.0	55109308.0	55033272.0	56526968.0	54495884.0	56088000.0	56588732.0	54841664.0	54786920.0	55955032.0	54807956.0	53329944.0	53785732.0	54914156.0	55904820.0	56821088.0	56369448.0	55286800.0	54732456.0	55334736.0	55336172.0	54857960.0	55041304.0	55271636.0	55082412.0	55397832.0	55943292.0	56299728.0	57673372.0	55238988.0	56965116.0	54878020.0	54114344.0	56012352.0	55102048.0
87.9032	55714348.0	55117508.0	56302764.0	57432944.0	55638104.0	54514452.0	55048968.0	55499572.0	55352768.0	54864132.0	54772464.0	56779240.0	55981340.0	56592364.0	56157376.0	55576524.0	54558100.0	55544496.0	56923344.0	55498152.0	56349680.0	56383104.0	54568256.0	54576304.0	54454200.0	55075284.0	56076504.0	55611576.0	55223412.0	53469016.0	56003216.0	55503544.0	55401276.0	56598528.0	55884072.0	56359472.0	54343316.0	54502476.0	54964008.0	56129360.0
87.9046	55422600.0	55668016.0	56138960.0	55060972.0	55497776.0	54764756.0	55463572.0	54475048.0	55161960.0	53964720.0	56332412.0	56895116.0	55725376.0	56053760.0	55826980.0	56138204.0	54714256.0	53587116.0	55280792.0	56485768.0	55962312.0	56260224.0	54987728.0	55481612.0	55104948.0	54090676.0	54601528.0	54438976.0	54155712.0	55551624.0	55875096.0	54951212.0	55935884.0	56339936.0	55311308.0	55833856.0	56034628.0	56042448.0	55521576.0	56767104.0
87.9061	55727032.0	54819516.0	56132176.0	55955480.0	55978204.0	54881108.0	55644596.0	55014120.0	55467252.0	56172280.0	55662472.0	55962216.0	55218312.0	53864160.0	56029324.0	55073816.0	54743952.0	54991824.0	56599500.0	54020604.0	55007904.0	56521588.0	56288872.0	54552352.0	52852436.0	54326440.0	55071328.0	55041304.0	55489616.0	54276676.0	56387568.0	55642108.0	54999592.0	56444556.0	55957356.0	54016924.0	54266656.0	55189912.0	55751960.0	56889708.0
87.9076	55573840.0	55450328.0	55623320.0	56666780.0	56015236.0	55676996.0	54445552.0	54631120.0	55480952.0	54423584.0	54601084.0	55888568.0	55255296.0	56126096.0	55881720.0	55491448.0	55132900.0	53839464.0	55280792.0	56050056.0	56542880.0	57217916.0	55042104.0	54952796.0	55473768.0	53745724.0	55481424.0	55041304.0	55217624.0	55413168.0	55525952.0	55238924.0	56384140.0	55616464.0	56096208.0	56230044.0	55130040.0	54742884.0	55103400.0	57626328.0
87.9090	55642144.0	54577644.0	55217204.0	56789248.0	55851520.0	56080808.0	55487904.0	54732616.0	56571000.0	54857384.0	55423904.0	56109516.0	55469412.0	55576740.0	55545460.0	55593924.0	53533040.0	54163776.0	55268148.0	54844584.0	55968108.0	56479652.0	54696432.0	53994796.0	54464820.0	55462752.0	55415848.0	54725568.0	54626388.0	54287252.0	55201256.0	55443884.0	54673588.0	56320192.0	55824288.0	55630328.0	54045300.0	55129084.0	54740400.0	53703956.0
87.9105	55055720.0	55329392.0	55670812.0	56458092.0	55759916.0	54563340.0	53849924.0	54715380.0	56417376.0	54308868.0	55996468.0	56649616.0	56046548.0	56133916.0	56292272.0	55570724.0	53975636.0	54703016.0	55644504.0	56286308.0	55279352.0	55209876.0	55188728.0	54684556.0	53747456.0	54858844.0	55236736.0	55977832.0	56062528.0	55112220.0	56162628.0	53776304.0	55521584.0	55826696.0	54466624.0	56167800.0	54560840.0	55746040.0	55297000.0	57917020.0
87.9120	55361128.0	55291656.0	55968372.0	55386248.0	54455060.0	55852992.0	54019268.0	54098752.0	55449640.0	54840032.0	55778348.0	55845360.0	55189116.0	55589448.0	54953096.0	55037076.0	53461192.0	53868248.0	55474316.0	54185208.0	54711344.0	56369448.0	54963456.0	53587648.0	54356684.0	53958300.0	54496800.0	54567212.0	54969748.0	54384364.0	56241848.0	54517236.0	54722100.0	54721256.0	53706796.0	55982056.0	54212036.0	56296376.0	54147016.0	57447364.0
