# Supplementary material for: Otolith microchemistry and diadromy in Patagonian river fishes
Source: PeerJ. 2019 Jan 3;7:e6149. doi: 10.7717/peerj.6149 (PMC6321752; doi:10.7717/peerj.6149)
Supplement: Supplemental Information 3 — Raw data. This archive contains the raw data used to generate the analyses reported in the paper cited above. The python script provided allows to convert from the isotopic intensities measured by LA-ICP-MS to molar concentrations of Sr:Ca. [file peerj-07-6149-s003.zip › Dataset S1/Alo_etAl_scripts/other_files/A1/NRC 6.txt]

47.9487	19278932.0	20300160.0	20299190.0	20486400.0	19823010.0	19898580.0	20046432.0	18828870.0	19640002.0	19567894.0	20092968.0	19918516.0	20275210.0	19632104.0	19635400.0	19928530.0	19116056.0	19760268.0	19361212.0	19518734.0	19472918.0	19435640.0	19486188.0	20372404.0	18893190.0	19561996.0	20051620.0	19939782.0	19363860.0	19900422.0	19572714.0	19686514.0	20403850.0	19505934.0	19675524.0	19149150.0	19737528.0	20119040.0	18992812.0	19333392.0
47.9495	20245088.0	20053920.0	20711440.0	20688126.0	19577026.0	20754120.0	20070264.0	19711768.0	19967586.0	20496416.0	19816776.0	20441368.0	20624934.0	20221228.0	19871104.0	19958336.0	19859684.0	19700174.0	19987474.0	20087372.0	20042940.0	19815652.0	20361284.0	19809652.0	19488032.0	19842364.0	19682030.0	20254140.0	19957704.0	20333654.0	19991770.0	19936512.0	20588250.0	20240496.0	20123014.0	19642676.0	19466022.0	19972378.0	19568380.0	19660808.0
47.9503	20172712.0	20293920.0	20317136.0	20486400.0	19679160.0	19267596.0	20118902.0	19765892.0	19924520.0	20260038.0	19522364.0	20422886.0	20135320.0	20257108.0	20178774.0	19627580.0	19394192.0	19531912.0	20065396.0	19827934.0	20243782.0	19478078.0	20155380.0	20262004.0	19481846.0	19745014.0	20244870.0	19811906.0	19672406.0	20523438.0	19507176.0	19747798.0	20496294.0	20089020.0	20165540.0	20094400.0	20262216.0	20533690.0	19437418.0	20277428.0
47.9511	20172712.0	19777440.0	20329260.0	20351264.0	19589014.0	20214316.0	19978826.0	20026364.0	19858714.0	20339154.0	19978848.0	20508488.0	20086408.0	20160618.0	20215482.0	20103042.0	19931632.0	20091024.0	19439616.0	19942434.0	20206912.0	19864360.0	19942190.0	20036316.0	19994840.0	20159238.0	20184480.0	20085094.0	19672406.0	20010194.0	19728664.0	19875228.0	20318742.0	20082708.0	20316314.0	19933850.0	19797810.0	19709750.0	19366718.0	19714974.0
47.9519	19455260.0	20173920.0	19917010.0	19990410.0	19834518.0	20086760.0	20374736.0	19693888.0	20003392.0	20411474.0	19648952.0	19918516.0	20740368.0	20196984.0	20033874.0	19904012.0	19756348.0	20193424.0	19878768.0	19833248.0	20261246.0	19779966.0	19863520.0	20372404.0	19393334.0	20256588.0	19803294.0	20212000.0	19763954.0	20260472.0	20021908.0	19747798.0	20128962.0	19955020.0	20443408.0	19844550.0	20099698.0	20465962.0	19841692.0	20029330.0
47.9527	19795770.0	19435200.0	20893800.0	20547114.0	20062760.0	20681370.0	20228336.0	20189702.0	20342588.0	19998420.0	20231064.0	20258978.0	19871682.0	19753808.0	19943070.0	19664118.0	19853406.0	19640080.0	20149572.0	19918278.0	19770300.0	19960810.0	20306896.0	20139878.0	20030054.0	20012726.0	20021184.0	20133532.0	19308640.0	20657604.0	19572714.0	19808594.0	20612706.0	19809372.0	20123014.0	20034550.0	19405740.0	20088344.0	19580242.0	19672898.0
47.9535	20251404.0	19555200.0	20292400.0	20008526.0	19600522.0	20590190.0	20186508.0	20123014.0	19567422.0	20277996.0	19612508.0	20076588.0	20128962.0	20033096.0	20064304.0	19549218.0	20022412.0	20205442.0	20047600.0	19652076.0	20194784.0	19641078.0	19583800.0	19760802.0	19500406.0	20226410.0	19597966.0	19702922.0	19593938.0	20003850.0	19572714.0	19778440.0	20220428.0	20064744.0	20340960.0	19714400.0	20219778.0	19850078.0	19568380.0	19067400.0
47.9543	19971612.0	19951680.0	20268636.0	20339022.0	19823010.0	20529080.0	20143708.0	19723366.0	19615808.0	19858632.0	20128452.0	20399054.0	20532490.0	19857086.0	20003928.0	19303074.0	19775180.0	19585756.0	20137546.0	20008622.0	19836762.0	20026878.0	19845066.0	20023616.0	19274366.0	20030736.0	19852090.0	19945594.0	19654484.0	20242422.0	19231632.0	20058592.0	20556946.0	19748684.0	20250108.0	20136200.0	19242740.0	20459628.0	18862324.0	20120250.0
47.9551	20002214.0	19663200.0	20129440.0	20014402.0	19727110.0	20347690.0	19723966.0	19349330.0	19719358.0	20314886.0	19174726.0	19924352.0	19914236.0	20075280.0	19768224.0	19826130.0	20010340.0	19693924.0	19957172.0	19815856.0	20388834.0	19381628.0	20063596.0	19217102.0	19809724.0	20213754.0	19580090.0	20127234.0	20066688.0	19735520.0	20171160.0	19814918.0	20244884.0	20076882.0	20280070.0	19999400.0	19864360.0	19942168.0	19336824.0	19866348.0
47.9559	20032816.0	19807680.0	20292400.0	19708386.0	19276860.0	19958720.0	19540602.0	20140894.0	19767746.0	19846984.0	19582780.0	20106742.0	20471838.0	19857086.0	19732000.0	19862668.0	19479178.0	19459318.0	19830668.0	19833248.0	19873146.0	19151594.0	19868862.0	20127666.0	19583684.0	20183576.0	19712950.0	19933000.0	19854532.0	20071666.0	19680826.0	19869878.0	20924768.0	19730720.0	20080488.0	19304000.0	19852304.0	20185306.0	19022230.0	19841682.0
87.8988	54578872.0	53609280.0	55107640.0	54407128.0	54752188.0	54397600.0	54041128.0	54988052.0	54052708.0	54639636.0	54237204.0	53255144.0	55068628.0	54196420.0	54035144.0	54535320.0	53216688.0	54156488.0	53269788.0	54762220.0	54745384.0	54252160.0	52882620.0	55150672.0	53641580.0	55177980.0	55112968.0	53696844.0	54303280.0	53737480.0	54516572.0	55257064.0	56066444.0	54430376.0	55482900.0	52806700.0	56049988.0	54253340.0	52923832.0	53971584.0
87.9002	56219732.0	54588480.0	54865140.0	55112192.0	54633272.0	54962140.0	54089764.0	54588888.0	54857876.0	54573624.0	54483668.0	54879636.0	55540144.0	55123500.0	54565476.0	54938188.0	53428188.0	54179564.0	55044680.0	54375720.0	53567504.0	54934064.0	55799284.0	55695840.0	52863052.0	54575384.0	53704176.0	54358500.0	53563156.0	53406700.0	53899468.0	54577112.0	56280680.0	55091628.0	55488696.0	53817500.0	54420948.0	55675136.0	53676388.0	54213396.0
87.9017	55588260.0	54264000.0	55921472.0	55774164.0	55478152.0	55375360.0	55952580.0	55162988.0	54883040.0	54906592.0	54392560.0	55568344.0	54878848.0	54456312.0	54082476.0	53843040.0	54703944.0	54148796.0	53955696.0	56031872.0	55279024.0	54487500.0	55167000.0	54864412.0	53517856.0	55707564.0	55221188.0	53612564.0	54042688.0	55684100.0	53948264.0	55240528.0	56030248.0	55468376.0	55343724.0	54845400.0	56069280.0	55370116.0	52876384.0	55253188.0
87.9032	54749856.0	55188480.0	55908860.0	55634132.0	53378900.0	55204640.0	54770688.0	55792180.0	54241420.0	55568644.0	54591076.0	54259996.0	55508840.0	54979008.0	53858364.0	55509320.0	54503068.0	53650740.0	55574740.0	55172876.0	55303280.0	55211840.0	55020340.0	54350512.0	53392224.0	54905400.0	53788240.0	53885752.0	54492188.0	55081088.0	54169272.0	53414676.0	56169160.0	55444100.0	55773816.0	52402952.0	55640076.0	55565016.0	52798564.0	56004744.0
87.9046	55479452.0	54876480.0	54773960.0	55173884.0	54127880.0	55410280.0	54108248.0	54219684.0	54392388.0	56061784.0	52845696.0	54893256.0	53991576.0	55019736.0	55835768.0	51899848.0	54291568.0	53096916.0	53624768.0	56212560.0	54551336.0	55145288.0	55743924.0	55689000.0	54087952.0	55720220.0	53752488.0	55036624.0	55443500.0	55422600.0	53654540.0	54527500.0	56475352.0	55869400.0	55253840.0	53608500.0	54644712.0	55552348.0	53979120.0	54594492.0
87.9061	54487548.0	55080960.0	55223072.0	55780040.0	55263336.0	55763360.0	54917576.0	54962920.0	54508520.0	55034728.0	55700640.0	55075160.0	55379712.0	54116900.0	54493992.0	53704584.0	53041888.0	52945960.0	54593500.0	54682988.0	53465628.0	54687152.0	54747420.0	56251752.0	54403932.0	56000588.0	54585396.0	52873408.0	54606500.0	54476124.0	53648800.0	53997352.0	55784708.0	55760648.0	55017048.0	54055000.0	54716084.0	55716064.0	51800216.0	54601264.0
87.9076	53903676.0	54804480.0	55301640.0	56558544.0	54237204.0	54780752.0	54753180.0	53905572.0	54374000.0	52860248.0	54261180.0	55901996.0	53948532.0	55366908.0	54198396.0	54420900.0	52092556.0	54497820.0	54882100.0	52410368.0	55195584.0	54294600.0	54583280.0	55548312.0	53380804.0	53497720.0	53195928.0	54581312.0	53582532.0	54757140.0	55169076.0	54010972.0	54082552.0	55098424.0	54728064.0	54220300.0	54705476.0	55082640.0	53557764.0	55012344.0
87.9090	55229776.0	54738240.0	55041680.0	55707576.0	54471200.0	55144500.0	54405908.0	54624648.0	53556252.0	55126952.0	55442668.0	54660768.0	55080368.0	54225512.0	53768528.0	54582432.0	53989288.0	54251676.0	54136552.0	55148720.0	54558128.0	54844364.0	53356592.0	56740252.0	53624452.0	55257808.0	54997984.0	53702656.0	54807032.0	54226332.0	53905208.0	54070308.0	56090900.0	55255728.0	56027040.0	53163900.0	53981136.0	55113824.0	51872340.0	55266732.0
87.9105	55527056.0	55843200.0	55126072.0	56429280.0	53456576.0	54713820.0	54423416.0	53833084.0	53545608.0	54670700.0	54327352.0	55537216.0	53917228.0	55646196.0	53369568.0	54359364.0	54238452.0	54907420.0	54268344.0	55045328.0	54625076.0	54796140.0	53331336.0	55695840.0	54029896.0	55027088.0	54386348.0	54339124.0	53891564.0	55141584.0	54122392.0	54005136.0	55600796.0	55486824.0	53317940.0	54239300.0	53093796.0	54650936.0	53795964.0	53657228.0
87.9120	54104776.0	54509760.0	53966920.0	55926928.0	54813564.0	55181360.0	55366984.0	53814720.0	53551416.0	54931832.0	54183500.0	53193860.0	54689068.0	54401036.0	54953808.0	53933420.0	52020124.0	53897844.0	54201968.0	54247208.0	53798424.0	55037264.0	53118632.0	55915664.0	53886180.0	55361972.0	53279992.0	53964220.0	54213188.0	54933748.0	54373060.0	54302796.0	54334940.0	54539128.0	54939728.0	54452100.0	54806748.0	55248304.0	53546376.0	53959976.0
