# Supplementary material for: Otolith microchemistry and diadromy in Patagonian river fishes
Source: PeerJ. 2019 Jan 3;7:e6149. doi: 10.7717/peerj.6149 (PMC6321752; doi:10.7717/peerj.6149)
Supplement: Supplemental Information 3 — Raw data. This archive contains the raw data used to generate the analyses reported in the paper cited above. The python script provided allows to convert from the isotopic intensities measured by LA-ICP-MS to molar concentrations of Sr:Ca. [file peerj-07-6149-s003.zip › Dataset S1/Alo_etAl_scripts/other_files/lookup.csv]

id	blk	nrc	batch
040	BLK 5	NRC 5	A1
041	BLK 5	NRC 5	A1
043	BLK 6	NRC 6	A1
044	BLK 5	NRC 5	A1
045	BLK 6	NRC 6	A1
047	BLK 3	NRC 3	A1
048	BLK 3	NRC 3	A1
050	BLK 4	NRC 4	A1
101	BLK 4	NRC 4	A1
102	BLK 4	NRC 4	A1
274	BLK 4	NRC 4	A1
309	BLK 4	NRC 4	A1
311	BLK 4	NRC 4	A1
312	BLK 6	NRC 6	A1
313	BLK 5	NRC 5	A1
315	BLK 4	NRC 4	A1
317	BLK 4	NRC 4	A1
318	BLK 4	NRC 4	A1
319	BLK 5	NRC 5	A1
1153	BLK 2	NRC 2	A1
1155	BLK 2	NRC 2	A1
2830	BLK 5	NRC 5	A1
3038	BLK 4	NRC 4	A1
3056	BLK 2	NRC 2	A1
3057	BLK 3	NRC 3	A1
3058	BLK 2	NRC 2	A1
3059	BLK 3	NRC 3	A1
3093	BLK 2	NRC 2	A1
3094	BLK 1	NRC 1	A1
3095	BLK 3	NRC 3	A1
3096	BLK 3	NRC 3	A1
3097	BLK 2	NRC 2	A1
3098	BLK 1	NRC 1	A1
3143	BLK 2	NRC 2	A1
3145	BLK 1	NRC 1	A1
3426	BLK 5	NRC 5	A1
3436	BLK 2	NRC 2	A1
3441	BLK 1	NRC 1	A1
3445	BLK 3	NRC 3	A1
3624	BLK 6	NRC 6	A1
3679	BLK 5	NRC 5	A1
3694	BLK 5	NRC 5	A1
3695	BLK 5	NRC 5	A1
3745	BLK 3	NRC 3	A1
3746	BLK 1	NRC 1	A1
3747	BLK 2	NRC 2	A1
3748	BLK 3	NRC 3	A1
3749	BLK 2	NRC 2	A1
4081	BLK 2	NRC 2	A1
4082	BLK 1	NRC 1	A1
4085	BLK 1	NRC 1	A1
4110	BLK 1	NRC 1	A1
4111	BLK 1	NRC 1	A1
4114	BLK 1	NRC 1	A1
4084_1156	BLK 3	NRC 3	A1
AM12	BLK 1	NRC 1	A2
AM13	BLK 2	NRC 2	A2
AM14	BLK 2	NRC 2	A2
AM15	BLK 2	NRC 2	A2
AM16	BLK 1	NRC 1	A2
AM17	BLK 3	NRC 3	A2
AM18	BLK 2	NRC 2	A2
BJ11	BLK 4	NRC 4	A2
BJ12	BLK 4	NRC 4	A2
BJ122	BLK 1	NRC 1	A2
BJ13	BLK 2	NRC 2	A2
BJ142	BLK 3	NRC 3	A2
BJ145	BLK 1	NRC 1	A2
BJ147	BLK 2	NRC 2	A2
BJ17	BLK 2	NRC 2	A2
MM11	BLK 3	NRC 3	A2
PP121	BLK 3	NRC 3	A2
PP122	BLK 4	NRC 4	A2
PP123	BLK 3	NRC 3	A2
PP124	BLK 2	NRC 2	A2
PP125	BLK 1	NRC 1	A2
PP126	BLK 3	NRC 3	A2
PP127	BLK 3	NRC 3	A2
PP128	BLK 4	NRC 4	A2
TP11	BLK 1	NRC 1	A2
TP12	BLK 3	NRC 3	A2
TP14	BLK 4	NRC 4	A2
TP16	BLK 1	NRC 1	A2
TT11	BLK 4	NRC 4	A2
TT12	BLK 4	NRC 4	A2
TT14	BLK 4	NRC 4	A2
TT15	BLK 1	NRC 1	A2
