# Supplementary material for: Otolith microchemistry and diadromy in Patagonian river fishes
Source: PeerJ. 2019 Jan 3;7:e6149. doi: 10.7717/peerj.6149 (PMC6321752; doi:10.7717/peerj.6149)
Supplement: Supplemental Information 3 — Raw data. This archive contains the raw data used to generate the analyses reported in the paper cited above. The python script provided allows to convert from the isotopic intensities measured by LA-ICP-MS to molar concentrations of Sr:Ca. [file peerj-07-6149-s003.zip › Dataset S1/Alo_etAl_scripts/other_files/A1.list]

4111
4114
4085
4110
4084_1156
4081
4082
3749
3748
3747
3745
3746
3694
3695
3679
3624
3441
3445
3426
3436
3145
3098
3143
3096
3097
3095
3093
3094
3059
3058
3056
3057
3038
2830
1153
1155
319
318
315
317
313
311
312
309
274
101
102
050
048
047
045
044
043
041
040
