# Supplementary material for: Otolith microchemistry and diadromy in Patagonian river fishes
Source: PeerJ. 2019 Jan 3;7:e6149. doi: 10.7717/peerj.6149 (PMC6321752; doi:10.7717/peerj.6149)
Supplement: Supplemental Information 3 — Raw data. This archive contains the raw data used to generate the analyses reported in the paper cited above. The python script provided allows to convert from the isotopic intensities measured by LA-ICP-MS to molar concentrations of Sr:Ca. [file peerj-07-6149-s003.zip › Dataset S1/Alo_etAl_scripts/samples/048.txt]

4.794870000000000232e+01	1.421900000000000000e+04	1.351800000000000000e+04	1.431900000000000000e+04	1.151400000000000000e+04	1.201500000000000000e+04	1.281600000000000000e+04	1.642300000000000000e+04	1.361800000000000000e+04	1.522100000000000000e+04	1.161400000000000000e+04	1.341700000000000000e+04	1.241600000000000000e+04	1.321700000000000000e+04	1.161400000000000000e+04	1.712400000000000000e+04	1.901880000000000000e+05	6.900800000000000000e+05	1.501888000000000000e+06	1.972896000000000000e+06	2.500672000000000000e+06	3.051840000000000000e+06	3.360640000000000000e+06	3.913182500000000000e+06	3.797801500000000000e+06	4.615459000000000000e+06	4.764526000000000000e+06	4.866121500000000000e+06	8.756512000000000000e+06	5.499299500000000000e+06	5.714991000000000000e+06	7.166164500000000000e+06	5.892625000000000000e+06	6.570588500000000000e+06	5.973534500000000000e+06	6.210570500000000000e+06	7.251136500000000000e+06	6.328113000000000000e+06	6.207406000000000000e+06	6.246076000000000000e+06	6.020905500000000000e+06	7.125719000000000000e+06	8.677141000000000000e+06	7.408290500000000000e+06	8.303807000000000000e+06	6.668535000000000000e+06	9.041139000000000000e+06	8.129062500000000000e+06	8.916258000000000000e+06	7.456851000000000000e+06
4.794950000000000045e+01	1.401800000000000000e+04	1.271600000000000000e+04	1.451900000000000000e+04	1.512000000000000000e+04	1.441900000000000000e+04	1.261600000000000000e+04	1.371800000000000000e+04	1.451900000000000000e+04	1.161400000000000000e+04	1.602200000000000000e+04	1.472000000000000000e+04	1.211500000000000000e+04	1.441900000000000000e+04	1.301700000000000000e+04	2.113200000000000000e+04	1.887720000000000000e+05	6.880000000000000000e+05	1.546336000000000000e+06	1.447070600000000093e+06	2.556928000000000000e+06	3.437740000000000000e+06	3.515520000000000000e+06	4.985277000000000000e+06	4.513921000000000000e+06	4.790641000000000000e+06	6.028156500000000000e+06	5.391939500000000000e+06	5.909961000000000000e+06	8.191366000000000000e+06	6.925595000000000000e+06	6.881196000000000000e+06	7.015807500000000000e+06	7.443628000000000000e+06	7.030136500000000000e+06	7.396845000000000000e+06	7.593131000000000000e+06	9.185692000000000000e+06	6.374930000000000000e+06	7.007419000000000000e+06	5.683159500000000000e+06	6.191766000000000000e+06	8.694466000000000000e+06	8.639929000000000000e+06	8.041238000000000000e+06	7.158286000000000000e+06	7.740205500000000000e+06	9.548438000000000000e+06	1.090925700000000000e+07	7.851908000000000000e+06
4.795029999999999859e+01	1.431900000000000000e+04	1.542100000000000000e+04	1.451900000000000000e+04	1.492000000000000000e+04	1.291700000000000000e+04	1.371800000000000000e+04	1.431900000000000000e+04	1.171500000000000000e+04	1.281600000000000000e+04	1.441900000000000000e+04	1.451900000000000000e+04	1.411900000000000000e+04	1.482000000000000000e+04	1.401800000000000000e+04	2.153300000000000000e+04	1.624160000000000000e+05	7.159840000000000000e+05	1.475616000000000000e+06	2.827763000000000000e+06	2.668032000000000000e+06	2.957440000000000000e+06	3.988878500000000000e+06	4.022110500000000000e+06	4.173336000000000000e+06	4.734090500000000000e+06	4.845711000000000000e+06	6.530881000000000000e+06	8.650950000000000000e+06	6.350756500000000000e+06	6.652101500000000000e+06	7.119677000000000000e+06	7.327535000000000000e+06	8.223410000000000000e+06	7.366494000000000000e+06	8.565575000000000000e+06	7.941031500000000000e+06	7.459631500000000000e+06	6.894579000000000000e+06	7.687264000000000000e+06	8.192927000000000000e+06	6.080142500000000000e+06	8.073566500000000000e+06	6.867874000000000000e+06	7.959389000000000000e+06	7.583746000000000000e+06	7.906486500000000000e+06	9.014766000000000000e+06	8.236230000000000000e+06	8.973676000000000000e+06
4.795109999999999673e+01	1.532100000000000000e+04	1.301700000000000000e+04	1.421900000000000000e+04	1.451900000000000000e+04	1.371800000000000000e+04	1.702400000000000000e+04	1.381800000000000000e+04	1.532100000000000000e+04	1.271600000000000000e+04	1.221500000000000000e+04	1.552100000000000000e+04	1.271600000000000000e+04	1.371800000000000000e+04	1.391800000000000000e+04	2.163300000000000000e+04	1.948360000000000000e+05	6.964960000000000000e+05	1.521824000000000000e+06	1.864608000000000000e+06	2.754624000000000000e+06	2.435085000000000000e+06	3.760640000000000000e+06	5.227703000000000000e+06	4.320055000000000000e+06	4.683184000000000000e+06	5.506537000000000000e+06	6.671177000000000000e+06	6.952592500000000000e+06	6.126398500000000000e+06	7.495954500000000000e+06	6.247106500000000000e+06	6.580705000000000000e+06	7.169902000000000000e+06	7.260350500000000000e+06	7.483985500000000000e+06	7.367065000000000000e+06	7.331214000000000000e+06	6.958151000000000000e+06	7.966121000000000000e+06	7.703818000000000000e+06	9.122854000000000000e+06	9.508987000000000000e+06	7.501165500000000000e+06	7.352635000000000000e+06	7.577923000000000000e+06	6.866784000000000000e+06	7.032422000000000000e+06	7.831446000000000000e+06	8.578386000000000000e+06
4.795190000000000197e+01	1.492000000000000000e+04	1.622200000000000000e+04	1.712400000000000000e+04	1.492000000000000000e+04	1.361800000000000000e+04	1.622200000000000000e+04	1.391800000000000000e+04	1.441900000000000000e+04	1.812600000000000000e+04	1.291700000000000000e+04	1.281600000000000000e+04	1.351800000000000000e+04	1.421900000000000000e+04	1.482000000000000000e+04	1.882700000000000000e+04	1.770560000000000000e+05	7.277120000000000000e+05	1.467968000000000000e+06	2.297984000000000000e+06	2.303128500000000000e+06	3.425815000000000000e+06	4.169165500000000000e+06	4.718766500000000000e+06	4.830932000000000000e+06	5.033548000000000000e+06	8.184469500000000000e+06	5.619774500000000000e+06	7.649630500000000000e+06	5.855950500000000000e+06	6.826523500000000000e+06	6.997531000000000000e+06	7.421652500000000000e+06	8.409693000000000000e+06	7.171779500000000000e+06	6.954751500000000000e+06	7.801825000000000000e+06	7.027883000000000000e+06	6.536686000000000000e+06	7.129433500000000000e+06	6.940952000000000000e+06	7.419626000000000000e+06	7.757029500000000000e+06	7.605766000000000000e+06	7.936303500000000000e+06	8.469608000000000000e+06	8.851002000000000000e+06	8.293359500000000000e+06	9.531398000000000000e+06	9.223344000000000000e+06
4.795270000000000010e+01	1.882700000000000000e+04	1.351800000000000000e+04	1.401800000000000000e+04	1.642300000000000000e+04	1.632200000000000000e+04	1.451900000000000000e+04	1.331700000000000000e+04	1.522100000000000000e+04	1.451900000000000000e+04	1.351800000000000000e+04	1.371800000000000000e+04	1.482000000000000000e+04	1.381800000000000000e+04	1.482000000000000000e+04	2.003000000000000000e+04	1.953400000000000000e+05	7.314400000000000000e+05	1.381216000000000000e+06	2.201408000000000000e+06	2.750734299999999814e+06	3.097578500000000000e+06	3.838779500000000000e+06	4.936743500000000000e+06	4.648911500000000000e+06	6.242552000000000000e+06	5.135589500000000000e+06	6.145359000000000000e+06	6.273109000000000000e+06	5.832963000000000000e+06	6.593728500000000000e+06	6.863647000000000000e+06	6.615955000000000000e+06	7.810146500000000000e+06	7.974462000000000000e+06	6.931514000000000000e+06	6.996117500000000000e+06	7.255352000000000000e+06	6.744592000000000000e+06	6.635570500000000000e+06	6.725367000000000000e+06	6.744015500000000000e+06	6.286607500000000000e+06	7.431625500000000000e+06	7.632810000000000000e+06	6.470421500000000000e+06	8.607455000000000000e+06	7.917656000000000000e+06	1.019409200000000000e+07	1.197272000000000000e+07
4.795349999999999824e+01	1.421900000000000000e+04	1.502000000000000000e+04	1.532100000000000000e+04	1.592200000000000000e+04	1.562100000000000000e+04	1.592200000000000000e+04	1.542100000000000000e+04	1.472000000000000000e+04	1.562100000000000000e+04	1.371800000000000000e+04	1.271600000000000000e+04	1.742500000000000000e+04	1.391800000000000000e+04	1.622200000000000000e+04	1.992900000000000000e+04	2.132400000000000000e+05	7.445280000000000000e+05	1.416704000000000000e+06	1.913152000000000000e+06	2.643259500000000000e+06	3.157263000000000000e+06	3.718628299999999814e+06	4.876228000000000000e+06	6.568336500000000000e+06	4.711515500000000000e+06	5.883275000000000000e+06	5.187331500000000000e+06	5.623117500000000000e+06	5.499299500000000000e+06	8.304807000000000000e+06	7.148615500000000000e+06	7.386285000000000000e+06	7.268973500000000000e+06	6.906066000000000000e+06	7.053627000000000000e+06	7.309274500000000000e+06	6.993040500000000000e+06	7.293200000000000000e+06	5.816297000000000000e+06	6.900231500000000000e+06	6.984869000000000000e+06	6.315756000000000000e+06	7.175871000000000000e+06	9.768458000000000000e+06	8.767069000000000000e+06	9.795517000000000000e+06	9.272578000000000000e+06	9.396939000000000000e+06	8.583960000000000000e+06
4.795430000000000348e+01	1.502000000000000000e+04	1.682300000000000000e+04	1.702400000000000000e+04	1.672300000000000000e+04	1.381800000000000000e+04	1.582200000000000000e+04	1.472000000000000000e+04	1.932800000000000000e+04	1.502000000000000000e+04	1.461900000000000000e+04	1.361800000000000000e+04	1.862700000000000000e+04	1.552100000000000000e+04	1.431900000000000000e+04	2.123200000000000000e+04	2.174920000000000000e+05	7.291680000000000000e+05	1.533376000000000000e+06	2.061152000000000000e+06	2.792402299999999814e+06	3.079691000000000000e+06	4.277193500000000000e+06	4.936743500000000000e+06	4.725144500000000000e+06	4.530802500000000000e+06	5.807997000000000000e+06	6.086999500000000000e+06	5.341891500000000000e+06	5.545504500000000000e+06	6.774197000000000000e+06	7.369663500000000000e+06	7.551020000000000000e+06	6.343607500000000000e+06	8.098296500000000000e+06	8.495630000000000000e+06	7.135324000000000000e+06	7.348693500000000000e+06	6.473230000000000000e+06	6.350792500000000000e+06	6.894414500000000000e+06	7.654493000000000000e+06	6.731796000000000000e+06	7.675654500000000000e+06	7.195117000000000000e+06	9.431406000000000000e+06	7.775693000000000000e+06	7.413633000000000000e+06	7.462268000000000000e+06	9.293484000000000000e+06
4.795510000000000161e+01	1.482000000000000000e+04	1.401800000000000000e+04	1.652300000000000000e+04	1.431900000000000000e+04	1.441900000000000000e+04	1.542100000000000000e+04	1.802600000000000000e+04	1.492000000000000000e+04	1.592200000000000000e+04	1.291700000000000000e+04	1.542100000000000000e+04	1.482000000000000000e+04	1.502000000000000000e+04	1.532100000000000000e+04	2.363700000000000000e+04	1.869520000000000000e+05	6.903840000000000000e+05	1.590112000000000000e+06	1.954176000000000000e+06	2.547824000000000000e+06	2.978150500000000000e+06	4.241184000000000000e+06	4.440152500000000000e+06	4.314191000000000000e+06	4.553377500000000000e+06	4.689132500000000000e+06	7.138635500000000000e+06	5.974562500000000000e+06	7.530130500000000000e+06	6.599542500000000000e+06	6.485587500000000000e+06	7.145175000000000000e+06	6.873268500000000000e+06	7.773732500000000000e+06	6.844257000000000000e+06	6.828073500000000000e+06	6.882102500000000000e+06	6.756014000000000000e+06	5.450021000000000000e+06	7.616327000000000000e+06	8.870264000000000000e+06	6.913477000000000000e+06	8.709818000000000000e+06	9.669353000000000000e+06	7.339045500000000000e+06	7.532265000000000000e+06	8.956172000000000000e+06	7.737746000000000000e+06	7.352106000000000000e+06
4.795589999999999975e+01	1.872700000000000000e+04	1.532100000000000000e+04	1.411900000000000000e+04	1.532100000000000000e+04	1.512000000000000000e+04	1.662300000000000000e+04	1.331700000000000000e+04	1.652300000000000000e+04	1.401800000000000000e+04	1.592200000000000000e+04	1.632200000000000000e+04	1.692400000000000000e+04	1.802600000000000000e+04	1.662300000000000000e+04	2.213400000000000000e+04	2.110160000000000000e+05	7.405760000000000000e+05	1.518176000000000000e+06	1.962656000000000000e+06	2.607493000000000000e+06	3.103600500000000000e+06	4.271192000000000000e+06	3.634568500000000000e+06	6.961580500000000000e+06	5.304673500000000000e+06	5.471677500000000000e+06	7.313830500000000000e+06	6.560304000000000000e+06	6.132260500000000000e+06	7.303858000000000000e+06	6.334387000000000000e+06	7.615645000000000000e+06	7.769448000000000000e+06	8.588445000000000000e+06	8.955268000000000000e+06	8.769786000000000000e+06	7.663328000000000000e+06	6.542455000000000000e+06	5.601175000000000000e+06	6.166568000000000000e+06	8.682464000000000000e+06	7.165395500000000000e+06	7.152536000000000000e+06	6.897453000000000000e+06	7.420573500000000000e+06	7.009446500000000000e+06	7.724297000000000000e+06	7.292437000000000000e+06	9.293484000000000000e+06
8.789879999999999427e+01	1.201500000000000000e+04	1.281600000000000000e+04	1.251600000000000000e+04	1.141400000000000000e+04	1.261600000000000000e+04	1.111400000000000000e+04	1.331700000000000000e+04	1.121400000000000000e+04	1.131400000000000000e+04	1.211500000000000000e+04	1.021200000000000000e+04	1.391800000000000000e+04	1.341700000000000000e+04	1.031200000000000000e+04	2.774600000000000000e+04	3.837200000000000000e+05	1.178144000000000000e+06	2.263296000000000000e+06	2.441842299999999814e+06	3.866502500000000000e+06	3.742184299999999814e+06	5.034110500000000000e+06	5.851619000000000000e+06	6.198431500000000000e+06	6.909079000000000000e+06	8.375560000000000000e+06	9.282409000000000000e+06	8.352520500000000000e+06	8.220330000000000000e+06	1.030670500000000000e+07	9.347242000000000000e+06	9.538650000000000000e+06	9.870418000000000000e+06	9.662384000000000000e+06	8.681995000000000000e+06	9.720375000000000000e+06	9.588191000000000000e+06	8.205470000000000000e+06	7.774102000000000000e+06	7.796893000000000000e+06	9.692828000000000000e+06	8.249394500000000000e+06	9.418686000000000000e+06	9.097344000000000000e+06	1.239856400000000000e+07	1.660295700000000000e+07	1.177125000000000000e+07	1.193503800000000000e+07	1.044381800000000000e+07
8.790019999999999811e+01	1.151400000000000000e+04	1.171500000000000000e+04	1.371800000000000000e+04	1.251600000000000000e+04	1.051300000000000000e+04	1.261600000000000000e+04	1.381800000000000000e+04	1.271600000000000000e+04	1.161400000000000000e+04	1.241600000000000000e+04	1.161400000000000000e+04	1.131400000000000000e+04	1.011200000000000000e+04	1.171500000000000000e+04	2.694500000000000000e+04	3.665920000000000000e+05	1.174112000000000000e+06	2.417984000000000000e+06	3.955230000000000000e+06	3.621807000000000000e+06	4.577769000000000000e+06	5.448698500000000000e+06	5.803085500000000000e+06	7.249271500000000000e+06	7.050285500000000000e+06	6.943886000000000000e+06	8.079038500000000000e+06	9.787558000000000000e+06	9.117762000000000000e+06	1.040554400000000000e+07	1.129018700000000000e+07	1.109129500000000000e+07	9.608320000000000000e+06	1.130360200000000000e+07	1.149652100000000000e+07	9.766700000000000000e+06	8.077480000000000000e+06	9.573818000000000000e+06	7.843990500000000000e+06	8.210378500000000000e+06	8.007088000000000000e+06	8.682994000000000000e+06	1.217869900000000000e+07	1.147842200000000000e+07	1.513814200000000000e+07	1.283083100000000000e+07	1.424062500000000000e+07	1.273828100000000000e+07	1.192046400000000000e+07
8.790170000000000528e+01	1.231600000000000000e+04	1.331700000000000000e+04	1.101400000000000000e+04	1.141400000000000000e+04	1.361800000000000000e+04	1.381800000000000000e+04	1.271600000000000000e+04	1.241600000000000000e+04	1.241600000000000000e+04	1.191500000000000000e+04	1.411900000000000000e+04	1.291700000000000000e+04	1.361800000000000000e+04	1.071300000000000000e+04	2.664400000000000000e+04	4.152720000000000000e+05	1.239744000000000000e+06	2.247680000000000000e+06	3.199360000000000000e+06	3.717301299999999814e+06	4.846320000000000000e+06	5.634867000000000000e+06	8.141046000000000000e+06	6.615249000000000000e+06	6.338608500000000000e+06	7.616061500000000000e+06	8.400015000000000000e+06	7.790068000000000000e+06	9.721874000000000000e+06	9.253197000000000000e+06	9.504137000000000000e+06	1.026785500000000000e+07	1.007972400000000000e+07	1.076061800000000000e+07	8.670376000000000000e+06	9.343521000000000000e+06	9.005069000000000000e+06	7.830040000000000000e+06	8.239173500000000000e+06	7.872283500000000000e+06	8.923552000000000000e+06	9.403631000000000000e+06	1.191725600000000000e+07	8.881646000000000000e+06	1.135500400000000000e+07	1.163066300000000000e+07	1.171875000000000000e+07	1.201702500000000000e+07	1.160646200000000000e+07
8.790319999999999823e+01	1.291700000000000000e+04	9.311000000000000000e+03	1.221500000000000000e+04	1.061300000000000000e+04	1.181500000000000000e+04	9.912000000000000000e+03	1.241600000000000000e+04	1.001200000000000000e+04	1.061300000000000000e+04	1.011200000000000000e+04	1.411900000000000000e+04	1.391800000000000000e+04	1.371800000000000000e+04	1.351800000000000000e+04	3.095400000000000000e+04	4.094480000000000000e+05	1.284160000000000000e+06	2.402432000000000000e+06	2.670974000000000000e+06	3.973799500000000000e+06	4.900102000000000000e+06	5.460701500000000000e+06	5.936462000000000000e+06	6.638822500000000000e+06	7.474131000000000000e+06	7.372855500000000000e+06	8.371069000000000000e+06	8.791856000000000000e+06	9.175231000000000000e+06	1.063275800000000000e+07	9.725185000000000000e+06	1.033835500000000000e+07	1.031856600000000000e+07	1.058324000000000000e+07	1.022868300000000000e+07	9.500331000000000000e+06	9.506386000000000000e+06	9.037093000000000000e+06	8.430728000000000000e+06	7.232044000000000000e+06	1.103818000000000000e+07	8.196482000000000000e+06	9.029308000000000000e+06	1.053867600000000000e+07	1.003191900000000000e+07	1.178519400000000000e+07	1.119046900000000000e+07	1.324238700000000000e+07	1.106601600000000000e+07
8.790460000000000207e+01	1.101400000000000000e+04	1.301700000000000000e+04	1.301700000000000000e+04	1.311700000000000000e+04	1.201500000000000000e+04	1.411900000000000000e+04	1.341700000000000000e+04	1.201500000000000000e+04	1.121400000000000000e+04	1.081300000000000000e+04	1.301700000000000000e+04	1.201500000000000000e+04	1.131400000000000000e+04	1.271600000000000000e+04	3.205700000000000000e+04	3.784160000000000000e+05	1.279392000000000000e+06	2.426432000000000000e+06	3.551239000000000000e+06	3.723262299999999814e+06	4.374805500000000000e+06	6.007444000000000000e+06	5.827291500000000000e+06	6.979290000000000000e+06	6.813135000000000000e+06	1.138992800000000000e+07	8.733364000000000000e+06	8.991043000000000000e+06	1.052712600000000000e+07	1.086555300000000000e+07	9.108761000000000000e+06	1.007374500000000000e+07	9.678321000000000000e+06	1.011691500000000000e+07	9.414441000000000000e+06	9.575378000000000000e+06	8.701855000000000000e+06	8.667432000000000000e+06	9.244081000000000000e+06	7.977225500000000000e+06	8.647251000000000000e+06	9.409484000000000000e+06	1.034836500000000000e+07	1.075484100000000000e+07	1.057978800000000000e+07	1.313395900000000000e+07	1.374796900000000000e+07	1.385214000000000000e+07	1.046146900000000000e+07
8.790609999999999502e+01	1.261600000000000000e+04	1.221500000000000000e+04	1.071300000000000000e+04	1.271600000000000000e+04	1.181500000000000000e+04	1.001200000000000000e+04	1.101400000000000000e+04	1.411900000000000000e+04	1.131400000000000000e+04	3.115500000000000000e+04	1.311700000000000000e+04	1.281600000000000000e+04	1.211500000000000000e+04	1.371800000000000000e+04	2.734600000000000000e+04	3.981120000000000000e+05	1.296768000000000000e+06	2.722624000000000000e+06	3.219648799999999814e+06	4.194592500000000000e+06	4.511943000000000000e+06	5.196513000000000000e+06	5.730345500000000000e+06	6.216141000000000000e+06	7.033467000000000000e+06	7.419412000000000000e+06	1.011788200000000000e+07	8.680676000000000000e+06	9.790836000000000000e+06	9.067147000000000000e+06	8.521159000000000000e+06	9.644635000000000000e+06	1.088880900000000000e+07	1.041836300000000000e+07	1.192107000000000000e+07	8.624788000000000000e+06	8.276049500000000000e+06	8.788806000000000000e+06	8.006754000000000000e+06	8.588496000000000000e+06	7.777972000000000000e+06	9.585078000000000000e+06	9.883293000000000000e+06	1.004268600000000000e+07	1.150082300000000000e+07	1.037732300000000000e+07	1.466859400000000000e+07	1.246280300000000000e+07	1.254242900000000000e+07
8.790760000000000218e+01	1.251600000000000000e+04	1.301700000000000000e+04	1.291700000000000000e+04	1.311700000000000000e+04	1.522100000000000000e+04	1.071300000000000000e+04	1.261600000000000000e+04	1.451900000000000000e+04	1.421900000000000000e+04	1.361800000000000000e+04	1.231600000000000000e+04	1.261600000000000000e+04	1.151400000000000000e+04	1.301700000000000000e+04	3.135500000000000000e+04	3.922960000000000000e+05	1.224960000000000000e+06	2.426752000000000000e+06	3.153390000000000000e+06	3.782931299999999814e+06	4.136067000000000000e+06	5.382681500000000000e+06	5.730345500000000000e+06	6.586046000000000000e+06	1.077324200000000000e+07	1.018987900000000000e+07	8.733364000000000000e+06	8.557325000000000000e+06	9.157760000000000000e+06	9.381339000000000000e+06	1.081322500000000000e+07	9.867885000000000000e+06	1.001600200000000000e+07	1.185861600000000000e+07	9.775087000000000000e+06	1.061861600000000000e+07	8.806733000000000000e+06	7.599059000000000000e+06	8.012558500000000000e+06	9.031300000000000000e+06	1.055060400000000000e+07	1.090320100000000000e+07	9.726567000000000000e+06	1.181677700000000000e+07	1.041649900000000000e+07	1.339530900000000000e+07	1.072125000000000000e+07	9.877620000000000000e+06	1.330955100000000000e+07
8.790900000000000603e+01	1.271600000000000000e+04	1.472000000000000000e+04	1.181500000000000000e+04	1.161400000000000000e+04	1.371800000000000000e+04	1.221500000000000000e+04	1.251600000000000000e+04	1.121400000000000000e+04	1.241600000000000000e+04	1.181500000000000000e+04	1.091300000000000000e+04	9.912000000000000000e+03	9.812000000000000000e+03	1.251600000000000000e+04	2.634300000000000000e+04	4.545520000000000000e+05	1.281280000000000000e+06	1.751456500000000000e+06	3.285966799999999814e+06	3.753125500000000000e+06	4.553919000000000000e+06	6.602319000000000000e+06	7.166139500000000000e+06	6.491986500000000000e+06	6.112633000000000000e+06	7.964194000000000000e+06	9.294081000000000000e+06	9.441847000000000000e+06	9.894510000000000000e+06	9.090636000000000000e+06	1.006291700000000000e+07	1.007962000000000000e+07	9.439712000000000000e+06	9.609548000000000000e+06	8.891365000000000000e+06	9.535075000000000000e+06	9.127660000000000000e+06	8.344151000000000000e+06	7.989107500000000000e+06	8.536374000000000000e+06	8.929186000000000000e+06	9.872349000000000000e+06	1.038899800000000000e+07	1.001353800000000000e+07	9.926864000000000000e+06	1.132801000000000000e+07	1.077421900000000000e+07	1.147169100000000000e+07	1.290845500000000000e+07
8.791049999999999898e+01	9.311000000000000000e+03	1.241600000000000000e+04	1.331700000000000000e+04	1.121400000000000000e+04	1.111400000000000000e+04	1.271600000000000000e+04	1.271600000000000000e+04	1.271600000000000000e+04	1.221500000000000000e+04	1.181500000000000000e+04	1.171500000000000000e+04	9.611000000000000000e+03	1.261600000000000000e+04	1.261600000000000000e+04	3.045300000000000000e+04	4.238560000000000000e+05	1.386592000000000000e+06	3.107009299999999814e+06	3.189471500000000000e+06	3.890347299999999814e+06	4.715026000000000000e+06	5.256408500000000000e+06	6.421071000000000000e+06	7.642515500000000000e+06	6.524852000000000000e+06	8.253957000000000000e+06	1.354684500000000000e+07	1.114067300000000000e+07	9.900027000000000000e+06	9.177614000000000000e+06	9.184303000000000000e+06	9.726885000000000000e+06	9.335059000000000000e+06	1.033557100000000000e+07	9.873846000000000000e+06	1.020169200000000000e+07	8.970110000000000000e+06	9.862486000000000000e+06	9.267532000000000000e+06	7.901369500000000000e+06	8.189019000000000000e+06	9.374365000000000000e+06	1.016215000000000000e+07	1.108713300000000000e+07	1.169928600000000000e+07	1.401889300000000000e+07	1.348382800000000000e+07	1.113179400000000000e+07	1.217617100000000000e+07
8.791200000000000614e+01	1.371800000000000000e+04	1.451900000000000000e+04	1.101400000000000000e+04	1.191500000000000000e+04	1.391800000000000000e+04	1.171500000000000000e+04	1.311700000000000000e+04	1.311700000000000000e+04	1.081300000000000000e+04	1.211500000000000000e+04	1.321700000000000000e+04	1.061300000000000000e+04	1.061300000000000000e+04	1.602200000000000000e+04	3.656900000000000000e+04	4.389920000000000000e+05	1.200416000000000000e+06	2.454400000000000000e+06	3.249825299999999814e+06	3.771068000000000000e+06	5.568498000000000000e+06	5.707126000000000000e+06	5.851619000000000000e+06	6.644686500000000000e+06	6.558940500000000000e+06	7.523527500000000000e+06	9.107331000000000000e+06	9.295324000000000000e+06	9.566478000000000000e+06	8.828538000000000000e+06	1.039437300000000000e+07	1.044434000000000000e+07	9.428084000000000000e+06	9.396788000000000000e+06	1.026958100000000000e+07	8.143935000000000000e+06	9.786294000000000000e+06	8.667432000000000000e+06	9.192071000000000000e+06	9.269805000000000000e+06	8.594198000000000000e+06	9.385837000000000000e+06	9.767432000000000000e+06	1.457701700000000000e+07	1.202539800000000000e+07	1.420309600000000000e+07	1.422304700000000000e+07	1.134894400000000000e+07	1.414634800000000000e+07
[truncated: 130 more columns]
