# Supplementary material for: Otolith microchemistry and diadromy in Patagonian river fishes
Source: PeerJ. 2019 Jan 3;7:e6149. doi: 10.7717/peerj.6149 (PMC6321752; doi:10.7717/peerj.6149)
Supplement: Supplemental Information 3 — Raw data. This archive contains the raw data used to generate the analyses reported in the paper cited above. The python script provided allows to convert from the isotopic intensities measured by LA-ICP-MS to molar concentrations of Sr:Ca. [file peerj-07-6149-s003.zip › Dataset S1/Alo_etAl_scripts/samples/TP11.txt]

4.794850000000000279e+01,1.366000000000000000e+05,2.035320000000000000e+05,2.920000000000000000e+05,4.200800000000000000e+05,5.347680000000000000e+05,6.525120000000000000e+05,8.263200000000000000e+05,1.059136000000000000e+06,1.202432000000000000e+06,1.360032000000000000e+06,1.592704000000000000e+06,1.590656000000000000e+06,1.678496000000000000e+06,1.954496000000000000e+06,1.880736000000000000e+06,2.061942399999999907e+06,2.310656000000000000e+06,2.613952000000000000e+06,2.968896000000000000e+06,2.708160000000000000e+06,3.004672000000000000e+06,2.534996500000000000e+06,2.720874000000000000e+06,3.292288000000000000e+06,3.008051500000000000e+06,2.712876799999999814e+06,2.826051299999999814e+06,3.420480000000000000e+06,3.137382299999999814e+06,3.266793799999999814e+06,2.591584799999999814e+06,3.109108799999999814e+06,3.076796299999999814e+06,3.699296500000000000e+06,3.076796299999999814e+06,3.121226000000000000e+06,2.805856000000000000e+06,2.991895299999999814e+06,4.160315299999999814e+06,3.683140299999999814e+06,3.852942500000000000e+06,3.966197799999999814e+06,4.334156500000000000e+06,3.970317799999999814e+06,3.937924500000000000e+06,3.432557000000000000e+06,4.067336000000000000e+06,3.602278299999999814e+06,3.966197799999999814e+06,3.606317299999999814e+06,3.537572500000000000e+06,4.281568000000000000e+06,3.675143000000000000e+06,3.662945000000000000e+06,3.848984299999999814e+06,3.400244500000000000e+06,3.336448000000000000e+06,3.544704000000000000e+06,3.303064500000000000e+06,3.202560000000000000e+06,2.858363799999999814e+06,2.874520000000000000e+06,3.137382299999999814e+06,3.324352000000000000e+06,3.109440000000000000e+06,3.568768000000000000e+06,4.827326000000000000e+06,3.020087799999999814e+06,3.202088000000000000e+06,3.248384000000000000e+06,3.359773000000000000e+06,3.295067299999999814e+06,3.739848799999999814e+06,4.148198000000000000e+06,3.873137799999999814e+06,3.695257500000000000e+06,4.095609500000000000e+06,3.703416500000000000e+06,4.059177000000000000e+06,3.383926500000000000e+06,3.533614299999999814e+06,3.207296000000000000e+06,3.222202500000000000e+06,3.215744000000000000e+06,2.891840000000000000e+06,2.784832000000000000e+06,2.632256000000000000e+06,3.041152000000000000e+06,2.667520000000000000e+06,2.575427500000000000e+06,2.502604000000000000e+06,2.450056000000000000e+06,2.902080000000000000e+06,2.599702299999999814e+06,2.654080000000000000e+06,2.814400000000000000e+06,2.664327299999999814e+06,3.027968000000000000e+06,2.975232000000000000e+06,2.911744000000000000e+06,2.482448299999999814e+06,3.014528000000000000e+06,2.729920000000000000e+06,2.704717799999999814e+06,3.026944000000000000e+06,3.315392000000000000e+06,2.785579799999999814e+06,2.991895299999999814e+06,3.092952500000000000e+06,3.202176000000000000e+06,3.177772799999999814e+06,3.103296000000000000e+06,2.866522799999999814e+06,3.192000000000000000e+06,2.579466500000000000e+06,3.080754500000000000e+06,2.963541000000000000e+06,2.954304000000000000e+06,2.633984000000000000e+06,2.603392000000000000e+06,2.377728000000000000e+06,2.271936000000000000e+06,1.960844600000000093e+06,1.791081899999999907e+06,1.546112000000000000e+06,1.722240000000000000e+06,1.781120000000000000e+06,1.711328000000000000e+06,1.661710800000000047e+06,1.971808000000000000e+06,2.087616000000000000e+06,2.034048000000000000e+06,1.581984000000000000e+06,1.677856000000000000e+06,1.478528000000000000e+06,1.326560000000000000e+06,1.151104000000000000e+06,1.064096000000000000e+06,1.130560000000000000e+06,1.139232000000000000e+06,1.077600000000000000e+06,1.200320000000000000e+06,1.348032000000000000e+06,1.392704000000000000e+06,1.611008000000000000e+06,1.648512000000000000e+06,1.710592000000000000e+06,1.841280000000000000e+06,1.542336000000000000e+06,1.713088000000000000e+06,1.642240000000000000e+06,1.672416000000000000e+06,1.761024000000000000e+06,2.235783799999999814e+06,1.786688000000000000e+06,1.940288000000000000e+06,2.025536000000000000e+06,2.152064000000000000e+06,2.380544000000000000e+06,2.297088000000000000e+06,2.169792000000000000e+06,2.338880000000000000e+06,2.142804500000000000e+06,2.492544000000000000e+06,2.108672000000000000e+06,2.216128000000000000e+06,2.326080000000000000e+06,2.478400000000000000e+06,2.467776000000000000e+06,2.733376000000000000e+06,2.474330799999999814e+06,3.149499500000000000e+06,2.393468799999999814e+06,2.866522799999999814e+06,2.533888000000000000e+06,2.296449500000000000e+06,2.704717799999999814e+06,2.449536000000000000e+06,2.373233000000000000e+06,2.377311500000000000e+06,2.417742500000000000e+06,2.357076799999999814e+06,2.395840000000000000e+06,2.626944000000000000e+06,2.642816000000000000e+06,2.696832000000000000e+06,3.254595799999999814e+06,2.243901299999999814e+06,2.667776000000000000e+06,2.696720500000000000e+06,2.641792000000000000e+06,2.476800000000000000e+06,2.312606500000000000e+06,2.713152000000000000e+06,2.763008000000000000e+06,2.223666500000000000e+06,2.692928000000000000e+06,2.882679000000000000e+06,2.664327299999999814e+06,2.750272000000000000e+06,2.640133299999999814e+06,2.788992000000000000e+06,2.658112000000000000e+06,3.299106299999999814e+06,2.619072000000000000e+06,2.609664000000000000e+06,2.599702299999999814e+06,2.793408000000000000e+06,3.246598500000000000e+06,2.910952299999999814e+06,2.450056000000000000e+06,2.594112000000000000e+06,2.788608000000000000e+06,2.469056000000000000e+06,2.946112000000000000e+06,2.822656000000000000e+06,2.822012299999999814e+06,3.052400299999999814e+06,2.681664000000000000e+06,2.344999000000000000e+06,2.611819500000000000e+06,2.621952000000000000e+06,2.451200000000000000e+06,3.145379500000000000e+06,2.615858500000000000e+06,2.246144000000000000e+06,2.386944000000000000e+06,2.413664000000000000e+06,2.919111299999999814e+06,2.765384500000000000e+06,2.405625299999999814e+06,1.993237000000000000e+06,2.179136000000000000e+06,2.589888000000000000e+06,2.330816000000000000e+06,2.460224000000000000e+06,2.600320000000000000e+06,2.419328000000000000e+06,2.199391799999999814e+06,2.450056000000000000e+06,2.409625000000000000e+06,2.523520000000000000e+06,2.724352000000000000e+06,2.615360000000000000e+06,2.400768000000000000e+06,2.789699799999999814e+06,2.328704000000000000e+06,2.609536000000000000e+06,2.492096000000000000e+06,2.564736000000000000e+06,2.656168299999999814e+06,2.545472000000000000e+06,2.029589500000000000e+06,2.148288000000000000e+06,2.125568000000000000e+06,2.644133000000000000e+06,2.209536000000000000e+06,2.195840000000000000e+06,2.177664000000000000e+06,3.076796299999999814e+06,2.456192000000000000e+06,2.366272000000000000e+06,2.080864000000000000e+06,2.148736000000000000e+06,1.931392000000000000e+06,2.193728000000000000e+06,2.069664000000000000e+06,1.881504000000000000e+06,2.089952000000000000e+06,2.090255300000000047e+06,1.956480000000000000e+06,2.054400000000000000e+06,2.009393300000000047e+06,2.255979000000000000e+06,2.688561500000000000e+06,3.165736500000000000e+06,2.021511399999999907e+06,2.446056299999999814e+06,2.225600000000000000e+06,2.025589899999999907e+06,1.661710800000000047e+06,1.811296000000000000e+06,1.965408000000000000e+06,1.787003399999999907e+06,1.811277300000000047e+06,1.855520000000000000e+06,1.633396899999999907e+06,2.047776000000000000e+06,2.336960000000000000e+06,1.979840000000000000e+06,1.813920000000000000e+06,1.742572800000000047e+06,1.648096000000000000e+06,1.758400000000000000e+06,1.854752000000000000e+06,1.831648000000000000e+06,1.681866600000000093e+06,1.887008000000000000e+06,2.037696000000000000e+06,1.759616000000000000e+06,1.540378300000000047e+06,1.766272000000000000e+06,1.817728000000000000e+06,1.590112000000000000e+06,1.571840000000000000e+06,1.599104000000000000e+06,1.490560000000000000e+06,1.993237000000000000e+06,1.451616000000000000e+06,1.566624000000000000e+06,1.635840000000000000e+06,1.430656000000000000e+06,1.535104000000000000e+06,1.431744000000000000e+06,1.434848000000000000e+06,1.616192000000000000e+06,1.621856000000000000e+06,1.711008000000000000e+06,1.689944800000000047e+06,1.661536000000000000e+06,1.983360000000000000e+06,1.525824000000000000e+06,1.447200000000000000e+06,1.313824000000000000e+06,1.438944000000000000e+06,1.439040000000000000e+06,1.416288000000000000e+06,1.172512000000000000e+06,1.177920000000000000e+06,1.137120000000000000e+06,1.197248000000000000e+06,1.201920000000000000e+06,1.329344000000000000e+06,1.369664000000000000e+06,1.141888000000000000e+06,1.092192000000000000e+06,1.156096000000000000e+06,1.323136000000000000e+06,1.400512000000000000e+06,1.336064000000000000e+06,1.402976000000000000e+06,1.323776000000000000e+06,1.091232000000000000e+06,1.118080000000000000e+06,1.560613000000000000e+06,1.190880000000000000e+06,1.196064000000000000e+06,1.296864000000000000e+06,1.415744000000000000e+06,1.298880000000000000e+06,1.229984000000000000e+06,1.420032000000000000e+06,1.123910500000000000e+06,1.434752000000000000e+06,2.765384500000000000e+06,1.450656000000000000e+06,1.316416000000000000e+06,1.495520000000000000e+06,1.526560000000000000e+06,1.493696000000000000e+06,1.187360000000000000e+06,1.303808000000000000e+06,1.442592000000000000e+06,1.472480000000000000e+06,1.600704000000000000e+06,1.527552000000000000e+06,1.628224000000000000e+06,1.591200000000000000e+06,1.593888000000000000e+06,1.452064000000000000e+06,1.471840000000000000e+06,1.390208000000000000e+06,1.364096000000000000e+06,1.581248000000000000e+06,1.551712000000000000e+06,1.693184000000000000e+06,1.447328000000000000e+06,1.671744000000000000e+06,1.585024000000000000e+06,1.716224000000000000e+06,1.475296000000000000e+06,1.227424000000000000e+06,1.318752000000000000e+06,1.329664000000000000e+06,1.327200000000000000e+06,1.248480000000000000e+06,1.225008300000000047e+06,1.075401399999999907e+06,1.037424000000000000e+06,1.223584000000000000e+06,1.190560000000000000e+06,1.224320000000000000e+06,1.207744000000000000e+06,1.321728000000000000e+06,1.093856000000000000e+06,1.161792000000000000e+06,1.124416000000000000e+06,1.137024000000000000e+06,9.694880000000000000e+05,1.157888000000000000e+06,1.014784000000000000e+06,1.180992000000000000e+06,1.277024000000000000e+06,1.130880000000000000e+06,1.517824000000000000e+06,1.419296000000000000e+06,1.390560000000000000e+06,1.267456000000000000e+06,1.268512000000000000e+06,1.249216000000000000e+06,1.459680000000000000e+06,1.497248000000000000e+06,1.744032000000000000e+06,1.523136000000000000e+06,1.452256000000000000e+06,1.457120000000000000e+06,1.662944000000000000e+06,1.651456000000000000e+06,1.482720000000000000e+06,1.659264000000000000e+06,1.644928000000000000e+06,1.529600000000000000e+06,1.577120000000000000e+06,1.676096000000000000e+06,1.916544000000000000e+06,1.579392000000000000e+06,1.794656000000000000e+06,1.454432000000000000e+06,1.415104000000000000e+06,1.458944000000000000e+06,1.341728000000000000e+06,1.375008000000000000e+06,1.829760000000000000e+06,1.298784000000000000e+06,1.319072000000000000e+06,1.350176000000000000e+06,1.399232000000000000e+06,1.238592000000000000e+06,1.414784000000000000e+06,1.364096000000000000e+06,1.123910500000000000e+06,1.448064000000000000e+06,1.407808000000000000e+06,1.415046100000000093e+06,2.955382000000000000e+06,1.673788500000000000e+06,3.472947500000000000e+06,2.316645799999999814e+06,1.696864000000000000e+06,1.948766899999999907e+06,1.985152000000000000e+06,2.091840000000000000e+06,2.071008000000000000e+06,2.012960000000000000e+06,2.092384000000000000e+06,1.749472000000000000e+06,1.986560000000000000e+06,1.843630100000000093e+06,1.698063300000000047e+06,1.791616000000000000e+06,1.661710800000000047e+06,2.046336000000000000e+06,1.637436000000000000e+06,2.311424000000000000e+06,2.195264000000000000e+06,1.890080000000000000e+06,2.365504000000000000e+06,2.241216000000000000e+06,2.241344000000000000e+06,2.181696000000000000e+06,2.314240000000000000e+06,2.353920000000000000e+06,1.863826399999999907e+06,2.466292000000000000e+06,2.179200000000000000e+06,2.117888000000000000e+06,2.181888000000000000e+06,1.993632000000000000e+06,2.131008000000000000e+06,2.118464000000000000e+06,2.336512000000000000e+06,2.185600000000000000e+06,2.106112000000000000e+06,1.958592000000000000e+06,1.750650899999999907e+06,2.052064000000000000e+06,2.266816000000000000e+06,2.297536000000000000e+06,2.303040000000000000e+06,2.232064000000000000e+06,2.336880500000000000e+06,2.194816000000000000e+06,2.435648000000000000e+06,2.458173500000000000e+06,2.284332299999999814e+06,2.324736000000000000e+06,2.777408000000000000e+06,2.339648000000000000e+06,2.033668000000000000e+06,2.405625299999999814e+06,2.250240000000000000e+06,2.105344000000000000e+06,1.980736000000000000e+06,1.730375800000000047e+06,1.645474600000000093e+06,1.943712000000000000e+06,1.730944000000000000e+06,1.990656000000000000e+06,1.894784000000000000e+06,2.027744000000000000e+06,2.022112000000000000e+06,2.001024000000000000e+06,1.968962300000000047e+06,2.230720000000000000e+06,2.266112000000000000e+06,2.189120000000000000e+06,2.291072000000000000e+06,2.382656000000000000e+06,2.422400000000000000e+06,2.304832000000000000e+06,1.730375800000000047e+06,2.263680000000000000e+06,2.026432000000000000e+06,1.754720000000000000e+06,1.861216000000000000e+06,1.964960000000000000e+06,1.853984000000000000e+06,2.317504000000000000e+06,2.111680000000000000e+06,2.231296000000000000e+06,2.244544000000000000e+06,2.295744000000000000e+06,2.057902399999999907e+06,2.218240000000000000e+06,2.246336000000000000e+06,1.888060800000000047e+06,2.344999000000000000e+06,2.262848000000000000e+06,1.875983000000000000e+06,2.223666500000000000e+06,1.580809300000000047e+06,1.691328000000000000e+06,1.318026899999999907e+06,1.873504000000000000e+06,1.787232000000000000e+06,1.334184100000000093e+06,1.558304000000000000e+06,1.864384000000000000e+06,1.819168000000000000e+06,1.738494300000000047e+06,1.993728000000000000e+06,2.323840000000000000e+06,2.071232000000000000e+06,2.129984000000000000e+06,1.637436000000000000e+06,2.382080000000000000e+06,2.143744000000000000e+06,2.303360000000000000e+06,2.239822799999999814e+06,2.170304000000000000e+06,2.224000000000000000e+06,2.156224000000000000e+06,2.262528000000000000e+06,2.579712000000000000e+06,2.343808000000000000e+06,2.220672000000000000e+06,2.365824000000000000e+06,2.013392899999999907e+06,2.053823899999999907e+06,2.351232000000000000e+06,2.345472000000000000e+06,1.952806000000000000e+06,2.216192000000000000e+06,2.090255300000000047e+06,2.302784000000000000e+06,2.534592000000000000e+06,1.892139300000000047e+06,2.627136000000000000e+06,2.224896000000000000e+06,2.067680000000000000e+06,1.930400000000000000e+06,1.617240600000000093e+06,1.802656000000000000e+06,1.796096000000000000e+06,2.071232000000000000e+06,1.584887800000000047e+06,2.011072000000000000e+06,2.055072000000000000e+06,2.056512000000000000e+06,2.083520000000000000e+06,1.895456000000000000e+06,1.801216000000000000e+06,1.867904899999999907e+06,1.742572800000000047e+06,1.779808000000000000e+06,1.301870600000000093e+06,1.733568000000000000e+06,1.518048000000000000e+06,1.322066000000000000e+06,1.732896000000000000e+06,1.942400000000000000e+06,2.181568000000000000e+06,1.932570300000000047e+06,1.968962300000000047e+06,2.355584000000000000e+06,2.274816000000000000e+06,2.190336000000000000e+06,2.183488000000000000e+06,1.871840000000000000e+06,1.746572399999999907e+06,1.647328000000000000e+06,1.843904000000000000e+06,1.595200000000000000e+06,1.700992000000000000e+06,1.709504000000000000e+06,1.521952000000000000e+06,1.588800000000000000e+06,1.489184000000000000e+06,1.534144000000000000e+06,1.837984000000000000e+06,1.917760000000000000e+06,2.215680000000000000e+06,2.029856000000000000e+06,2.077984000000000000e+06,2.320724299999999814e+06,2.509120000000000000e+06,2.533312000000000000e+06,2.536064000000000000e+06,2.588672000000000000e+06,2.315904000000000000e+06,2.542272000000000000e+06,2.239822799999999814e+06,2.418304000000000000e+06,2.623616000000000000e+06,2.357076799999999814e+06,2.361155299999999814e+06,2.389469000000000000e+06,3.396124500000000000e+06,2.660608000000000000e+06,2.494565500000000000e+06,2.579200000000000000e+06,2.482448299999999814e+06,2.498604500000000000e+06,2.664327299999999814e+06,2.647936000000000000e+06,2.381350500000000000e+06,2.272215000000000000e+06,4.253294500000000000e+06,2.668928000000000000e+06,2.599872000000000000e+06,2.378176000000000000e+06,2.306816000000000000e+06,2.312606500000000000e+06,2.421781500000000000e+06,2.607741000000000000e+06,2.223360000000000000e+06,2.454912000000000000e+06,2.688561500000000000e+06,2.001315100000000093e+06,2.494565500000000000e+06,2.498604500000000000e+06,2.498604500000000000e+06,2.809895000000000000e+06,2.753472000000000000e+06,2.805856000000000000e+06,2.531648000000000000e+06,2.446056299999999814e+06,2.219626500000000000e+06,2.287808000000000000e+06,2.180224000000000000e+06,2.518840299999999814e+06,2.615858500000000000e+06,2.529280000000000000e+06,2.465344000000000000e+06,2.842207500000000000e+06,2.247360000000000000e+06,2.381350500000000000e+06,2.555904000000000000e+06,2.276214799999999814e+06,2.735744000000000000e+06,2.627136000000000000e+06,2.195352799999999814e+06,2.657536000000000000e+06,2.860992000000000000e+06,2.284352000000000000e+06,2.458240000000000000e+06,2.386624000000000000e+06,2.223808000000000000e+06,2.059392000000000000e+06,2.349888000000000000e+06,2.091616000000000000e+06,1.917760000000000000e+06,2.093504000000000000e+06,2.071008000000000000e+06,1.704480000000000000e+06,1.770806800000000047e+06,1.406927600000000093e+06,1.768032000000000000e+06,1.615008000000000000e+06,1.582432000000000000e+06,1.575296000000000000e+06,1.533056000000000000e+06,1.572480000000000000e+06,1.647104000000000000e+06,1.776640000000000000e+06,2.369194000000000000e+06,2.096928000000000000e+06,2.152896000000000000e+06,1.892139300000000047e+06,2.094254899999999907e+06,2.564160000000000000e+06,2.725952000000000000e+06,2.736320000000000000e+06,2.590912000000000000e+06,2.537088000000000000e+06,2.606144000000000000e+06,2.174464000000000000e+06,2.644544000000000000e+06,2.118784000000000000e+06,2.362816000000000000e+06,2.333952000000000000e+06,2.173248000000000000e+06,2.349632000000000000e+06,1.982944000000000000e+06,2.144192000000000000e+06,2.108096000000000000e+06,1.780032000000000000e+06,1.978976000000000000e+06,1.698063300000000047e+06,1.928864000000000000e+06,1.926432000000000000e+06,1.956480000000000000e+06,1.860000000000000000e+06,1.920064000000000000e+06,2.268032000000000000e+06,2.171776000000000000e+06,2.214400000000000000e+06,2.365194299999999814e+06,2.405952000000000000e+06,2.456320000000000000e+06,2.421781500000000000e+06,2.361984000000000000e+06,2.450056000000000000e+06,2.556352000000000000e+06,2.277952000000000000e+06,2.338112000000000000e+06,2.369984000000000000e+06,2.294528000000000000e+06,2.342720000000000000e+06,2.599702299999999814e+06,2.629184000000000000e+06,2.385430000000000000e+06,2.320724299999999814e+06,2.614336000000000000e+06,2.364800000000000000e+06,2.231784000000000000e+06,2.912128000000000000e+06,2.411328000000000000e+06,2.645440000000000000e+06,2.403264000000000000e+06,2.441088000000000000e+06,2.505664000000000000e+06,2.239822799999999814e+06,2.293056000000000000e+06,2.209728000000000000e+06,1.893152000000000000e+06,1.884061100000000093e+06,2.091840000000000000e+06,1.859008000000000000e+06,1.753184000000000000e+06,2.214016000000000000e+06,1.667520000000000000e+06,1.666976000000000000e+06,1.579712000000000000e+06,1.668704000000000000e+06,1.951296000000000000e+06,1.823744000000000000e+06,1.601044000000000000e+06,1.691424000000000000e+06,1.831744000000000000e+06,1.422176000000000000e+06,1.572690800000000047e+06,1.330104600000000093e+06,1.745888000000000000e+06,1.362912000000000000e+06,1.513312000000000000e+06,1.542752000000000000e+06,1.635392000000000000e+06,1.536378600000000093e+06,1.754816000000000000e+06,1.620320000000000000e+06,1.786368000000000000e+06,2.070784000000000000e+06,1.798496000000000000e+06,1.876352000000000000e+06,2.110464000000000000e+06,2.195264000000000000e+06,2.029504000000000000e+06,2.112000000000000000e+06,2.403712000000000000e+06,2.098240000000000000e+06,2.382016000000000000e+06,2.325120000000000000e+06,2.311424000000000000e+06,2.116992000000000000e+06,2.454592000000000000e+06,2.324763299999999814e+06,2.582720000000000000e+06,2.357376000000000000e+06,2.434560000000000000e+06,2.704717799999999814e+06,2.272215000000000000e+06,2.492992000000000000e+06,2.565056000000000000e+06,2.794816000000000000e+06,2.367872000000000000e+06,2.479168000000000000e+06,2.408896000000000000e+06,2.846246500000000000e+06,2.513856000000000000e+06,2.163039299999999814e+06,2.645696000000000000e+06,2.272215000000000000e+06,2.411712000000000000e+06,2.562688000000000000e+06,2.183808000000000000e+06,2.436032000000000000e+06,2.430464000000000000e+06,2.219626500000000000e+06,2.608640000000000000e+06,2.606144000000000000e+06,2.549312000000000000e+06,2.110491000000000000e+06,2.122568799999999814e+06,3.141421299999999814e+06,2.462720000000000000e+06,2.033668000000000000e+06,2.296896000000000000e+06,2.431616000000000000e+06,2.476032000000000000e+06,2.187314000000000000e+06,2.450056000000000000e+06,2.394048000000000000e+06,2.462212500000000000e+06,2.801536000000000000e+06,2.272704000000000000e+06,2.284480000000000000e+06,2.496576000000000000e+06,2.070020500000000000e+06,2.640768000000000000e+06,2.462272000000000000e+06,2.374464000000000000e+06,2.417742500000000000e+06,2.452096000000000000e+06,2.597504000000000000e+06,2.290368000000000000e+06,2.534784000000000000e+06,2.431296000000000000e+06,2.260057500000000000e+06,2.130686299999999814e+06,2.514761799999999814e+06,2.373233000000000000e+06,2.534996500000000000e+06,2.100480000000000000e+06,2.313088000000000000e+06,2.187456000000000000e+06,2.170112000000000000e+06,2.120192000000000000e+06,2.090400000000000000e+06,2.105152000000000000e+06,1.925440000000000000e+06,2.200512000000000000e+06,2.319808000000000000e+06,1.906432000000000000e+06,2.099136000000000000e+06,2.053823899999999907e+06,2.226496000000000000e+06,2.489280000000000000e+06,2.066020899999999907e+06,2.388416000000000000e+06,2.393468799999999814e+06,2.247940299999999814e+06,2.442624000000000000e+06,2.223666500000000000e+06,2.709504000000000000e+06,2.624896000000000000e+06,2.339456000000000000e+06,2.610432000000000000e+06,2.739968000000000000e+06,2.110656000000000000e+06,2.925120000000000000e+06,2.229376000000000000e+06,2.122568799999999814e+06,2.240000000000000000e+06,2.562240000000000000e+06,2.692681500000000000e+06,2.171078000000000000e+06,2.361344000000000000e+06,2.432640000000000000e+06,2.433899799999999814e+06,2.268176000000000000e+06,2.501440000000000000e+06,2.223104000000000000e+06,2.874520000000000000e+06,2.612480000000000000e+06,2.385430000000000000e+06,2.296449500000000000e+06,2.472192000000000000e+06,2.507072000000000000e+06,2.753267299999999814e+06,2.518720000000000000e+06,2.454134500000000000e+06,2.413664000000000000e+06,2.582272000000000000e+06,2.539035500000000000e+06,2.461248000000000000e+06,2.384000000000000000e+06,2.328763000000000000e+06,2.765384500000000000e+06,2.300488500000000000e+06,2.749228299999999814e+06,2.251940000000000000e+06,2.615858500000000000e+06,2.591584799999999814e+06,2.916160000000000000e+06,2.231784000000000000e+06,2.324763299999999814e+06,2.458173500000000000e+06,2.402560000000000000e+06,2.471744000000000000e+06,2.617472000000000000e+06,2.797697000000000000e+06,2.344999000000000000e+06,2.736000000000000000e+06,2.534996500000000000e+06,2.813853299999999814e+06,2.632015799999999814e+06,2.353037799999999814e+06,2.264137000000000000e+06,2.462212500000000000e+06,2.550208000000000000e+06,2.850366500000000000e+06,2.425861000000000000e+06,2.757387299999999814e+06,2.562112000000000000e+06,2.843648000000000000e+06,2.522879299999999814e+06,2.150922000000000000e+06,2.599680000000000000e+06,1.908335899999999907e+06,2.518840299999999814e+06,2.123008000000000000e+06,2.179195500000000000e+06,2.320724299999999814e+06,2.231784000000000000e+06,2.164864000000000000e+06,2.171008000000000000e+06,2.057600000000000000e+06,2.203470299999999814e+06,2.098294000000000000e+06,2.187584000000000000e+06,1.908640000000000000e+06,2.150922000000000000e+06,2.312606500000000000e+06,2.134686000000000000e+06,2.515712000000000000e+06,2.060160000000000000e+06,2.296064000000000000e+06,2.401984000000000000e+06,2.049824300000000047e+06,2.347968000000000000e+06,1.997236600000000093e+06,2.284992000000000000e+06,2.180672000000000000e+06,2.128000000000000000e+06,2.372352000000000000e+06,2.001315100000000093e+06,2.330240000000000000e+06,2.033668000000000000e+06,1.831473500000000000e+06,1.825728000000000000e+06,2.082080000000000000e+06,2.299584000000000000e+06,2.224832000000000000e+06,2.442017299999999814e+06,2.289792000000000000e+06,2.134686000000000000e+06,2.473344000000000000e+06,2.161856000000000000e+06,2.209280000000000000e+06,2.106452000000000000e+06,2.127424000000000000e+06,2.179195500000000000e+06,2.381120000000000000e+06,2.078098600000000093e+06,2.110491000000000000e+06,2.391680000000000000e+06,2.200640000000000000e+06,2.105984000000000000e+06,2.049824300000000047e+06,1.928491800000000047e+06,2.014368000000000000e+06,2.119552000000000000e+06,2.317376000000000000e+06,2.079424000000000000e+06,1.847629800000000047e+06,1.844896000000000000e+06,1.936569899999999907e+06,2.005314800000000047e+06,2.296960000000000000e+06,2.178560000000000000e+06,2.223666500000000000e+06,2.505984000000000000e+06,2.509824000000000000e+06,2.049856000000000000e+06,2.209664000000000000e+06,2.100544000000000000e+06,2.017471399999999907e+06,2.057600000000000000e+06,1.939296000000000000e+06,2.433899799999999814e+06,2.223104000000000000e+06,2.543035299999999814e+06,2.017471399999999907e+06,2.386048000000000000e+06,2.227745000000000000e+06,2.081952000000000000e+06,2.099264000000000000e+06,2.268176000000000000e+06,2.281216000000000000e+06,2.275968000000000000e+06,2.490368000000000000e+06,2.134686000000000000e+06,2.301696000000000000e+06,2.422144000000000000e+06,1.694023300000000047e+06,2.075648000000000000e+06,1.544456800000000047e+06,2.098048000000000000e+06,2.061942399999999907e+06,2.049824300000000047e+06,2.130686299999999814e+06,1.803159600000000093e+06,2.106560000000000000e+06,2.225280000000000000e+06,2.347648000000000000e+06,2.496256000000000000e+06,1.924492100000000093e+06,2.155328000000000000e+06,2.204160000000000000e+06,2.335104000000000000e+06,2.261888000000000000e+06,2.108224000000000000e+06,2.377152000000000000e+06,2.231488000000000000e+06,1.982048000000000000e+06,2.129664000000000000e+06,2.516608000000000000e+06,2.101824000000000000e+06,1.997236600000000093e+06,2.138764500000000000e+06,2.152000000000000000e+06,1.977000899999999907e+06,2.226240000000000000e+06,2.255979000000000000e+06,2.442304000000000000e+06,2.349120000000000000e+06,2.264137000000000000e+06,2.382464000000000000e+06,2.504960000000000000e+06,2.242560000000000000e+06,2.334976000000000000e+06,2.238976000000000000e+06,2.045745800000000047e+06,2.154921500000000000e+06,2.098816000000000000e+06,2.009393300000000047e+06,2.140096000000000000e+06,2.078098600000000093e+06,2.212992000000000000e+06,2.418560000000000000e+06,1.778964800000000047e+06,2.392896000000000000e+06,2.547968000000000000e+06,2.302720000000000000e+06,2.266880000000000000e+06,2.399104000000000000e+06,2.086624000000000000e+06,2.215552000000000000e+06,2.506723000000000000e+06,2.328763000000000000e+06,2.364352000000000000e+06,2.288576000000000000e+06,2.083424000000000000e+06,2.247680000000000000e+06,2.134686000000000000e+06,2.328763000000000000e+06,2.163039299999999814e+06,2.696720500000000000e+06,1.908335899999999907e+06,2.477760000000000000e+06,2.098880000000000000e+06,2.476032000000000000e+06,2.389469000000000000e+06,2.466292000000000000e+06,2.167872000000000000e+06,2.057902399999999907e+06,2.198720000000000000e+06,2.221248000000000000e+06,2.405625299999999814e+06,1.924492100000000093e+06,2.017471399999999907e+06,1.932570300000000047e+06,2.378624000000000000e+06,2.338240000000000000e+06,2.434560000000000000e+06,2.437938799999999814e+06,2.045745800000000047e+06,2.331904000000000000e+06,2.368512000000000000e+06,2.357076799999999814e+06,2.451456000000000000e+06,2.227456000000000000e+06,2.687040000000000000e+06,2.753728000000000000e+06,2.374464000000000000e+06,2.490487000000000000e+06,1.981080399999999907e+06,2.235968000000000000e+06,1.927648000000000000e+06,2.207509299999999814e+06,2.401586299999999814e+06,2.381350500000000000e+06,2.354688000000000000e+06,1.827473899999999907e+06,2.106452000000000000e+06,2.178816000000000000e+06,2.099456000000000000e+06,2.204160000000000000e+06,1.932570300000000047e+06,2.211520000000000000e+06,2.474560000000000000e+06,1.961344000000000000e+06,2.454016000000000000e+06,2.429120000000000000e+06,2.243072000000000000e+06,2.149440000000000000e+06,2.080640000000000000e+06,2.255936000000000000e+06,2.364352000000000000e+06,2.204736000000000000e+06,2.216128000000000000e+06,1.997236600000000093e+06,2.184256000000000000e+06,2.142528000000000000e+06,2.246208000000000000e+06,2.066020899999999907e+06,2.579466500000000000e+06,2.116864000000000000e+06,2.171008000000000000e+06,2.179648000000000000e+06,2.032384000000000000e+06,2.202368000000000000e+06,2.101120000000000000e+06,1.857824000000000000e+06,1.920736000000000000e+06,1.681866600000000093e+06,2.252160000000000000e+06,2.401664000000000000e+06,2.281088000000000000e+06,2.138764500000000000e+06,2.361155299999999814e+06,2.349038000000000000e+06,2.272128000000000000e+06,2.384448000000000000e+06,2.308607000000000000e+06,2.606336000000000000e+06,2.571349000000000000e+06,2.209664000000000000e+06,2.086176800000000047e+06,2.233920000000000000e+06,2.017471399999999907e+06,2.368640000000000000e+06,2.277312000000000000e+06,2.147520000000000000e+06,2.373824000000000000e+06,2.209664000000000000e+06,2.355584000000000000e+06,2.211392000000000000e+06,2.348992000000000000e+06,2.336880500000000000e+06,2.983736299999999814e+06,2.175117000000000000e+06,2.328763000000000000e+06,2.901376000000000000e+06,2.204096000000000000e+06,2.187314000000000000e+06,2.324763299999999814e+06,3.355734000000000000e+06,2.838249299999999814e+06,2.288371299999999814e+06,2.219626500000000000e+06,2.110491000000000000e+06,1.956845000000000000e+06,2.648171000000000000e+06,2.502592000000000000e+06,2.439488000000000000e+06,2.163456000000000000e+06,2.320724299999999814e+06,1.985158899999999907e+06,2.471872000000000000e+06,2.300488500000000000e+06,2.095168000000000000e+06,2.033668000000000000e+06,1.998272000000000000e+06,1.888060800000000047e+06,1.819395800000000047e+06,1.845664000000000000e+06,1.760256000000000000e+06,1.862848000000000000e+06,2.047424000000000000e+06,2.026976000000000000e+06,2.043104000000000000e+06,2.021511399999999907e+06,1.932480000000000000e+06,1.886432000000000000e+06,1.982496000000000000e+06,2.327232000000000000e+06,2.131328000000000000e+06,1.827473899999999907e+06,2.199391799999999814e+06,1.609122100000000093e+06,1.878880000000000000e+06,2.160192000000000000e+06,1.857376000000000000e+06,2.175117000000000000e+06,2.031296000000000000e+06,2.005314800000000047e+06,2.191168000000000000e+06,1.851708300000000047e+06,2.298112000000000000e+06,2.288128000000000000e+06,2.260224000000000000e+06,2.278848000000000000e+06,2.096032000000000000e+06,2.388160000000000000e+06,2.303040000000000000e+06,1.968962300000000047e+06,2.532800000000000000e+06,2.320256000000000000e+06,2.227745000000000000e+06,2.437696000000000000e+06,2.619897500000000000e+06,2.308607000000000000e+06,2.211509000000000000e+06,1.819395800000000047e+06,2.037667600000000093e+06,2.023232000000000000e+06,1.257361100000000093e+06,1.531424000000000000e+06,1.166688000000000000e+06,1.128448000000000000e+06,7.721760000000000000e+05,8.660960000000000000e+05,6.108800000000000000e+05,4.189520000000000000e+05,2.899680000000000000e+05,3.559920000000000000e+05,1.751360000000000000e+05,1.193740000000000000e+05,1.394200000000000000e+05,7.571800000000000000e+04,5.232000000000000000e+04,3.235800000000000000e+04,4.068100000000000000e+04,4.098200000000000000e+04,1.742500000000000000e+04,2.293600000000000000e+04,9.111000000000000000e+03,1.081300000000000000e+04,4.404000000000000000e+03,7.609000000000000000e+03,7.508000000000000000e+03,6.507000000000000000e+03,5.005000000000000000e+03,4.705000000000000000e+03,5.005000000000000000e+03,2.502000000000000000e+03,4.705000000000000000e+03,5.005000000000000000e+03,4.805000000000000000e+03,4.905000000000000000e+03,4.505000000000000000e+03,4.304000000000000000e+03,3.003000000000000000e+03,3.103000000000000000e+03,2.202000000000000000e+03,2.702000000000000000e+03,3.103000000000000000e+03,3.303000000000000000e+03,nan
4.794930000000000092e+01,1.342800000000000000e+05,1.955440000000000000e+05,2.993200000000000000e+05,4.031200000000000000e+05,4.999600000000000000e+05,6.910080000000000000e+05,8.967360000000000000e+05,9.886080000000000000e+05,1.186304000000000000e+06,1.374368000000000000e+06,1.560480000000000000e+06,1.695904000000000000e+06,1.598112000000000000e+06,1.806144000000000000e+06,2.233536000000000000e+06,2.522879299999999814e+06,2.094368000000000000e+06,2.461376000000000000e+06,2.421781500000000000e+06,2.721344000000000000e+06,2.664327299999999814e+06,3.448632299999999814e+06,3.367770299999999814e+06,2.551153799999999814e+06,3.351614000000000000e+06,3.157577500000000000e+06,3.626593500000000000e+06,3.076796299999999814e+06,3.206046299999999814e+06,3.169775500000000000e+06,3.836786299999999814e+06,3.460749500000000000e+06,3.375929299999999814e+06,3.141421299999999814e+06,3.371890299999999814e+06,3.832828000000000000e+06,3.566007500000000000e+06,3.355734000000000000e+06,3.796314799999999814e+06,3.630632500000000000e+06,3.804473799999999814e+06,3.897533799999999814e+06,4.132041799999999814e+06,4.180510500000000000e+06,4.132041799999999814e+06,4.241096500000000000e+06,4.402820500000000000e+06,4.079372299999999814e+06,4.220982000000000000e+06,4.491841500000000000e+06,3.962158799999999814e+06,4.018786500000000000e+06,3.909651000000000000e+06,4.184468799999999814e+06,4.128002799999999814e+06,4.051179799999999814e+06,3.347575000000000000e+06,3.730048000000000000e+06,3.958119799999999814e+06,3.003931500000000000e+06,3.618434500000000000e+06,3.695257500000000000e+06,3.917648299999999814e+06,3.117187000000000000e+06,3.816671799999999814e+06,2.732991299999999814e+06,3.303064500000000000e+06,3.865140500000000000e+06,3.869098799999999814e+06,3.735809799999999814e+06,3.856981500000000000e+06,3.820630000000000000e+06,3.703416500000000000e+06,4.455490000000000000e+06,3.840825299999999814e+06,3.970317799999999814e+06,4.043020799999999814e+06,4.536352000000000000e+06,4.273409000000000000e+06,3.986474000000000000e+06,3.784278500000000000e+06,3.290947299999999814e+06,3.816671799999999814e+06,3.088913500000000000e+06,3.049664000000000000e+06,2.749952000000000000e+06,2.714496000000000000e+06,2.905536000000000000e+06,2.914880000000000000e+06,3.274872000000000000e+06,2.947384799999999814e+06,3.185931799999999814e+06,2.636094299999999814e+06,3.303064500000000000e+06,2.772352000000000000e+06,2.814848000000000000e+06,3.234481299999999814e+06,2.882752000000000000e+06,2.632015799999999814e+06,2.902784000000000000e+06,3.331418799999999814e+06,2.878592000000000000e+06,2.953152000000000000e+06,3.024207799999999814e+06,3.176640000000000000e+06,3.055936000000000000e+06,3.772161299999999814e+06,3.541611500000000000e+06,3.392085500000000000e+06,2.902874299999999814e+06,3.513419000000000000e+06,3.204864000000000000e+06,3.582163799999999814e+06,3.204544000000000000e+06,3.379887500000000000e+06,3.574004799999999814e+06,3.388046500000000000e+06,3.101056000000000000e+06,2.599702299999999814e+06,2.658304000000000000e+06,2.403264000000000000e+06,2.037024000000000000e+06,2.409625000000000000e+06,2.106452000000000000e+06,1.909184000000000000e+06,1.939744000000000000e+06,1.895328000000000000e+06,1.891840000000000000e+06,2.276214799999999814e+06,1.929312000000000000e+06,1.795328000000000000e+06,1.620544000000000000e+06,1.583392000000000000e+06,1.608608000000000000e+06,1.338262600000000093e+06,1.092059800000000047e+06,1.382624000000000000e+06,1.213696000000000000e+06,1.247744000000000000e+06,1.146880000000000000e+06,1.126208000000000000e+06,1.224448000000000000e+06,1.301870600000000093e+06,1.475072000000000000e+06,1.597024000000000000e+06,1.604512000000000000e+06,1.678720000000000000e+06,1.483360000000000000e+06,1.597792000000000000e+06,1.625408000000000000e+06,1.609280000000000000e+06,1.793248000000000000e+06,1.892704000000000000e+06,2.110491000000000000e+06,2.155456000000000000e+06,2.044320000000000000e+06,1.889856000000000000e+06,2.132672000000000000e+06,2.219008000000000000e+06,1.823395399999999907e+06,2.229248000000000000e+06,1.973001300000000047e+06,2.571349000000000000e+06,2.350464000000000000e+06,1.960844600000000093e+06,2.474688000000000000e+06,2.534996500000000000e+06,2.579466500000000000e+06,2.486528000000000000e+06,2.344999000000000000e+06,2.632015799999999814e+06,3.068556500000000000e+06,3.238439500000000000e+06,2.894715299999999814e+06,2.481600000000000000e+06,2.995934299999999814e+06,2.753267299999999814e+06,2.518208000000000000e+06,3.036244000000000000e+06,2.753267299999999814e+06,2.632015799999999814e+06,2.963541000000000000e+06,2.680564299999999814e+06,2.923069500000000000e+06,2.801817000000000000e+06,2.652210000000000000e+06,2.967580000000000000e+06,3.181892799999999814e+06,2.506723000000000000e+06,2.846246500000000000e+06,2.692864000000000000e+06,2.850366500000000000e+06,3.052400299999999814e+06,2.699456000000000000e+06,2.146883000000000000e+06,2.801817000000000000e+06,2.635904000000000000e+06,2.611819500000000000e+06,2.939225799999999814e+06,2.714432000000000000e+06,3.759963299999999814e+06,2.632640000000000000e+06,2.788864000000000000e+06,3.129223299999999814e+06,2.972672000000000000e+06,2.389469000000000000e+06,3.121226000000000000e+06,2.373233000000000000e+06,3.262754799999999814e+06,2.785579799999999814e+06,3.476986500000000000e+06,2.544000000000000000e+06,3.068556500000000000e+06,2.490487000000000000e+06,2.595623799999999814e+06,2.518840299999999814e+06,3.363731299999999814e+06,3.594281000000000000e+06,2.736768000000000000e+06,2.951423799999999814e+06,3.040364000000000000e+06,2.264137000000000000e+06,2.154921500000000000e+06,2.923069500000000000e+06,2.987694500000000000e+06,2.842207500000000000e+06,2.720874000000000000e+06,3.149499500000000000e+06,2.769504500000000000e+06,3.198049000000000000e+06,2.838249299999999814e+06,2.450056000000000000e+06,2.328763000000000000e+06,2.049824300000000047e+06,2.477632000000000000e+06,2.304568000000000000e+06,2.207509299999999814e+06,2.501248000000000000e+06,2.943264799999999814e+06,2.583466299999999814e+06,2.761426299999999814e+06,2.130686299999999814e+06,2.405376000000000000e+06,2.497408000000000000e+06,2.794240000000000000e+06,2.749228299999999814e+06,2.268176000000000000e+06,2.443584000000000000e+06,2.969792000000000000e+06,2.353037799999999814e+06,2.923069500000000000e+06,2.526879000000000000e+06,3.068556500000000000e+06,2.290048000000000000e+06,2.359552000000000000e+06,2.353037799999999814e+06,1.948766899999999907e+06,2.243200000000000000e+06,2.219008000000000000e+06,2.732991299999999814e+06,2.293760000000000000e+06,2.147840000000000000e+06,2.126647299999999814e+06,3.202088000000000000e+06,1.948766899999999907e+06,1.830208000000000000e+06,1.956845000000000000e+06,2.890676299999999814e+06,2.106452000000000000e+06,2.231784000000000000e+06,1.956160000000000000e+06,2.187314000000000000e+06,2.809895000000000000e+06,2.547154000000000000e+06,3.388046500000000000e+06,2.607741000000000000e+06,3.084874500000000000e+06,2.543035299999999814e+06,2.357076799999999814e+06,2.442017299999999814e+06,2.247940299999999814e+06,2.064928000000000000e+06,2.215232000000000000e+06,2.122568799999999814e+06,2.118529799999999814e+06,1.893920000000000000e+06,2.450056000000000000e+06,1.685945100000000093e+06,2.108032000000000000e+06,1.718298000000000000e+06,1.974208000000000000e+06,2.381350500000000000e+06,1.768768000000000000e+06,1.879200000000000000e+06,1.694464000000000000e+06,1.760384000000000000e+06,2.688561500000000000e+06,1.816544000000000000e+06,1.839616000000000000e+06,1.925440000000000000e+06,2.187314000000000000e+06,1.811072000000000000e+06,1.721344000000000000e+06,1.673788500000000000e+06,1.561568000000000000e+06,1.684704000000000000e+06,1.611104000000000000e+06,1.863826399999999907e+06,1.663488000000000000e+06,1.585120000000000000e+06,1.547296000000000000e+06,1.497888000000000000e+06,1.576576000000000000e+06,1.200733500000000000e+06,1.607552000000000000e+06,1.526560000000000000e+06,1.430656000000000000e+06,1.755456000000000000e+06,1.904257399999999907e+06,1.613920000000000000e+06,1.297792100000000093e+06,1.540704000000000000e+06,1.751232000000000000e+06,1.540608000000000000e+06,1.511360000000000000e+06,1.409856000000000000e+06,1.290560000000000000e+06,1.277595899999999907e+06,1.213056000000000000e+06,1.288544000000000000e+06,1.320576000000000000e+06,1.062528000000000000e+06,1.253361500000000000e+06,1.096928000000000000e+06,1.102016000000000000e+06,1.192256000000000000e+06,1.151200000000000000e+06,1.103754600000000093e+06,1.216032000000000000e+06,1.213376000000000000e+06,1.380480000000000000e+06,1.207008000000000000e+06,1.417024000000000000e+06,1.173056000000000000e+06,1.669788899999999907e+06,1.221248000000000000e+06,1.381024000000000000e+06,1.226144000000000000e+06,1.123910500000000000e+06,1.018814099999999977e+06,1.258176000000000000e+06,1.352000000000000000e+06,1.989158500000000000e+06,1.447358600000000093e+06,1.827473899999999907e+06,1.452704000000000000e+06,1.653592300000000047e+06,1.647968000000000000e+06,1.446240000000000000e+06,1.425312000000000000e+06,1.280640000000000000e+06,1.247936000000000000e+06,1.324096000000000000e+06,1.499520000000000000e+06,1.474208000000000000e+06,1.596384000000000000e+06,1.541696000000000000e+06,1.691648000000000000e+06,1.592480000000000000e+06,1.352640000000000000e+06,1.622816000000000000e+06,1.381664000000000000e+06,1.427202800000000047e+06,1.652864000000000000e+06,1.404160000000000000e+06,1.734656000000000000e+06,1.712864000000000000e+06,1.438624000000000000e+06,1.499947300000000047e+06,1.710219899999999907e+06,1.368800000000000000e+06,1.358624000000000000e+06,1.321088000000000000e+06,1.207872000000000000e+06,1.222624000000000000e+06,1.182176000000000000e+06,1.592965899999999907e+06,1.556534500000000000e+06,1.255712000000000000e+06,1.052704000000000000e+06,1.313948399999999907e+06,1.271264000000000000e+06,1.221472000000000000e+06,1.413504000000000000e+06,1.127264000000000000e+06,1.223808000000000000e+06,1.097792000000000000e+06,1.291840000000000000e+06,1.101888000000000000e+06,1.137024000000000000e+06,1.286944000000000000e+06,1.275424000000000000e+06,1.269792000000000000e+06,1.298880000000000000e+06,1.186304000000000000e+06,1.115832399999999907e+06,1.370575100000000093e+06,1.272032000000000000e+06,1.521952000000000000e+06,1.563392000000000000e+06,1.288544000000000000e+06,1.305909800000000047e+06,1.103754600000000093e+06,1.382400000000000000e+06,1.470432000000000000e+06,1.469792000000000000e+06,1.623040000000000000e+06,1.358528000000000000e+06,1.695008000000000000e+06,1.371680000000000000e+06,1.567488000000000000e+06,1.608736000000000000e+06,1.672096000000000000e+06,1.833280000000000000e+06,1.706432000000000000e+06,1.427202800000000047e+06,1.621632000000000000e+06,1.590336000000000000e+06,1.416608000000000000e+06,5.304420000000000000e+06,1.368704000000000000e+06,1.418336000000000000e+06,1.391936000000000000e+06,1.417568000000000000e+06,1.385824000000000000e+06,1.400512000000000000e+06,1.451437100000000093e+06,1.685945100000000093e+06,1.437216000000000000e+06,1.588887399999999907e+06,1.944688399999999907e+06,1.653592300000000047e+06,2.005314800000000047e+06,2.260057500000000000e+06,2.037667600000000093e+06,2.009393300000000047e+06,2.292371000000000000e+06,3.052400299999999814e+06,2.018464000000000000e+06,2.235783799999999814e+06,1.709824000000000000e+06,2.004128000000000000e+06,1.836576000000000000e+06,1.954048000000000000e+06,1.766807100000000093e+06,2.114688000000000000e+06,1.880192000000000000e+06,2.741150299999999814e+06,2.377311500000000000e+06,1.963968000000000000e+06,2.591584799999999814e+06,2.106112000000000000e+06,2.547154000000000000e+06,2.191360000000000000e+06,2.033376000000000000e+06,2.262400000000000000e+06,2.287040000000000000e+06,2.051968000000000000e+06,2.153216000000000000e+06,2.296320000000000000e+06,2.128960000000000000e+06,2.037152000000000000e+06,2.563310299999999814e+06,2.749228299999999814e+06,2.304832000000000000e+06,2.288832000000000000e+06,2.265088000000000000e+06,1.937120000000000000e+06,2.297984000000000000e+06,2.102016000000000000e+06,2.288704000000000000e+06,2.257408000000000000e+06,2.065792000000000000e+06,2.127744000000000000e+06,2.373233000000000000e+06,2.198592000000000000e+06,2.268096000000000000e+06,2.193152000000000000e+06,2.129408000000000000e+06,2.507072000000000000e+06,2.547154000000000000e+06,2.338432000000000000e+06,2.406144000000000000e+06,2.817892299999999814e+06,2.692681500000000000e+06,2.615858500000000000e+06,2.246208000000000000e+06,2.436672000000000000e+06,2.700678799999999814e+06,3.044403000000000000e+06,2.184000000000000000e+06,2.244416000000000000e+06,2.013392899999999907e+06,2.446056299999999814e+06,2.288371299999999814e+06,1.969824000000000000e+06,1.953632000000000000e+06,1.850464000000000000e+06,1.865152000000000000e+06,2.155328000000000000e+06,2.058272000000000000e+06,2.066240000000000000e+06,2.846246500000000000e+06,2.110491000000000000e+06,2.169984000000000000e+06,2.361155299999999814e+06,2.493888000000000000e+06,2.223666500000000000e+06,2.404928000000000000e+06,2.280448000000000000e+06,2.931228500000000000e+06,2.061920000000000000e+06,1.993632000000000000e+06,2.277056000000000000e+06,1.940640000000000000e+06,1.904257399999999907e+06,1.962752000000000000e+06,2.274944000000000000e+06,2.314368000000000000e+06,2.191168000000000000e+06,2.540352000000000000e+06,2.049824300000000047e+06,2.676525299999999814e+06,2.164736000000000000e+06,2.041024000000000000e+06,2.458173500000000000e+06,2.595623799999999814e+06,1.973001300000000047e+06,1.997236600000000093e+06,2.268176000000000000e+06,2.066020899999999907e+06,1.578112000000000000e+06,2.086176800000000047e+06,1.358418500000000000e+06,1.633664000000000000e+06,1.936569899999999907e+06,1.471633399999999907e+06,1.912335500000000000e+06,1.707872000000000000e+06,2.098294000000000000e+06,2.132096000000000000e+06,2.245696000000000000e+06,2.100160000000000000e+06,1.766048000000000000e+06,2.405625299999999814e+06,1.981600000000000000e+06,2.179195500000000000e+06,2.205184000000000000e+06,2.421781500000000000e+06,2.224576000000000000e+06,2.202048000000000000e+06,2.066020899999999907e+06,2.461696000000000000e+06,2.539584000000000000e+06,2.526528000000000000e+06,2.131968000000000000e+06,2.393468799999999814e+06,2.587585000000000000e+06,3.472947500000000000e+06,2.282688000000000000e+06,2.305280000000000000e+06,2.761426299999999814e+06,2.368064000000000000e+06,2.712876799999999814e+06,2.506560000000000000e+06,2.227745000000000000e+06,2.648171000000000000e+06,2.061600000000000000e+06,1.960844600000000093e+06,2.147520000000000000e+06,2.138304000000000000e+06,2.514761799999999814e+06,1.728768000000000000e+06,1.763872000000000000e+06,1.816192000000000000e+06,2.466292000000000000e+06,2.191353000000000000e+06,2.090496000000000000e+06,1.890496000000000000e+06,2.049824300000000047e+06,1.702141800000000047e+06,1.936352000000000000e+06,2.211509000000000000e+06,2.361155299999999814e+06,1.839840000000000000e+06,2.090255300000000047e+06,1.366496600000000093e+06,1.427202800000000047e+06,2.203470299999999814e+06,1.633984000000000000e+06,2.142656000000000000e+06,2.163039299999999814e+06,5.821904500000000000e+06,2.955382000000000000e+06,2.138764500000000000e+06,2.140736000000000000e+06,2.255979000000000000e+06,2.244096000000000000e+06,1.949536000000000000e+06,2.490487000000000000e+06,1.774885300000000047e+06,1.884128000000000000e+06,1.727776000000000000e+06,1.675232000000000000e+06,1.520416000000000000e+06,1.427552000000000000e+06,1.648512000000000000e+06,1.519360000000000000e+06,1.827584000000000000e+06,1.643200000000000000e+06,2.013184000000000000e+06,2.057504000000000000e+06,2.178240000000000000e+06,2.199391799999999814e+06,2.482448299999999814e+06,2.327104000000000000e+06,2.643520000000000000e+06,2.463872000000000000e+06,2.399616000000000000e+06,2.561344000000000000e+06,2.542080000000000000e+06,2.652210000000000000e+06,2.203470299999999814e+06,2.220544000000000000e+06,2.777582500000000000e+06,2.975577299999999814e+06,2.781540799999999814e+06,2.919111299999999814e+06,2.597952000000000000e+06,2.672405299999999814e+06,2.498604500000000000e+06,2.894715299999999814e+06,2.777582500000000000e+06,3.189890000000000000e+06,2.700678799999999814e+06,2.979697299999999814e+06,2.688561500000000000e+06,3.222202500000000000e+06,2.369984000000000000e+06,2.396288000000000000e+06,2.480768000000000000e+06,2.421781500000000000e+06,2.619897500000000000e+06,2.866522799999999814e+06,2.607741000000000000e+06,2.163039299999999814e+06,2.357760000000000000e+06,2.898835299999999814e+06,2.753267299999999814e+06,3.008051500000000000e+06,2.963541000000000000e+06,3.193929000000000000e+06,3.092952500000000000e+06,2.555192799999999814e+06,2.870561799999999814e+06,2.668366299999999814e+06,2.704717799999999814e+06,2.902874299999999814e+06,2.408768000000000000e+06,2.521664000000000000e+06,3.339577799999999814e+06,2.761426299999999814e+06,2.299008000000000000e+06,2.498604500000000000e+06,3.844945299999999814e+06,2.396736000000000000e+06,3.121226000000000000e+06,2.324763299999999814e+06,2.502604000000000000e+06,2.495232000000000000e+06,2.565632000000000000e+06,2.927189500000000000e+06,2.207509299999999814e+06,2.668224000000000000e+06,2.466112000000000000e+06,2.427776000000000000e+06,2.041746100000000093e+06,2.061942399999999907e+06,2.297792000000000000e+06,2.182464000000000000e+06,2.109696000000000000e+06,1.993632000000000000e+06,2.088960000000000000e+06,1.762728600000000093e+06,1.617240600000000093e+06,2.138764500000000000e+06,1.888060800000000047e+06,1.475711899999999907e+06,1.721344000000000000e+06,1.817952000000000000e+06,1.684800000000000000e+06,1.514272000000000000e+06,1.532928000000000000e+06,1.830752000000000000e+06,1.837760000000000000e+06,2.292371000000000000e+06,1.908335899999999907e+06,2.301824000000000000e+06,2.749228299999999814e+06,2.761426299999999814e+06,2.397507799999999814e+06,2.522879299999999814e+06,2.203470299999999814e+06,2.729152000000000000e+06,2.175117000000000000e+06,2.129344000000000000e+06,2.341888000000000000e+06,2.198848000000000000e+06,2.178368000000000000e+06,2.428672000000000000e+06,2.110912000000000000e+06,2.201600000000000000e+06,2.202368000000000000e+06,1.877344000000000000e+06,2.078752000000000000e+06,2.077856000000000000e+06,1.978976000000000000e+06,2.100992000000000000e+06,2.389469000000000000e+06,1.754650500000000000e+06,1.839616000000000000e+06,1.885024000000000000e+06,1.867808000000000000e+06,1.880736000000000000e+06,1.742572800000000047e+06,2.212416000000000000e+06,2.323392000000000000e+06,2.777582500000000000e+06,2.001315100000000093e+06,2.506752000000000000e+06,2.660207299999999814e+06,2.644416000000000000e+06,3.165736500000000000e+06,2.083520000000000000e+06,2.588672000000000000e+06,2.025589899999999907e+06,2.070020500000000000e+06,2.504832000000000000e+06,2.417742500000000000e+06,2.882679000000000000e+06,2.584768000000000000e+06,2.894715299999999814e+06,2.919111299999999814e+06,2.199391799999999814e+06,2.937792000000000000e+06,2.858363799999999814e+06,2.473792000000000000e+06,2.565376000000000000e+06,2.512960000000000000e+06,2.300488500000000000e+06,2.437120000000000000e+06,2.127552000000000000e+06,2.458173500000000000e+06,2.036608000000000000e+06,1.811277300000000047e+06,2.035040000000000000e+06,2.442017299999999814e+06,1.790176000000000000e+06,1.820480000000000000e+06,1.836896000000000000e+06,1.689944800000000047e+06,1.973792000000000000e+06,1.588256000000000000e+06,1.590208000000000000e+06,1.643520000000000000e+06,1.536378600000000093e+06,1.791616000000000000e+06,2.227745000000000000e+06,1.301870600000000093e+06,1.501344000000000000e+06,1.442816000000000000e+06,2.037667600000000093e+06,1.932570300000000047e+06,1.582528000000000000e+06,1.457536000000000000e+06,1.352320000000000000e+06,1.357248000000000000e+06,1.233086399999999907e+06,1.952806000000000000e+06,1.532259800000000047e+06,1.812800000000000000e+06,1.932480000000000000e+06,1.837440000000000000e+06,1.965088000000000000e+06,1.964416000000000000e+06,2.180352000000000000e+06,5.049797500000000000e+06,2.046976000000000000e+06,2.001315100000000093e+06,1.754650500000000000e+06,2.264448000000000000e+06,2.109760000000000000e+06,2.184256000000000000e+06,2.397504000000000000e+06,2.490624000000000000e+06,2.421781500000000000e+06,2.834210299999999814e+06,2.308607000000000000e+06,2.369194000000000000e+06,2.066020899999999907e+06,2.817892299999999814e+06,2.947384799999999814e+06,2.384896000000000000e+06,2.122568799999999814e+06,2.842207500000000000e+06,2.195352799999999814e+06,2.556800000000000000e+06,2.712876799999999814e+06,3.250637500000000000e+06,2.158960799999999814e+06,3.012090500000000000e+06,2.370432000000000000e+06,2.745189299999999814e+06,2.001315100000000093e+06,2.430592000000000000e+06,2.183235500000000000e+06,2.171078000000000000e+06,2.393216000000000000e+06,2.947384799999999814e+06,2.503168000000000000e+06,2.377311500000000000e+06,2.598656000000000000e+06,2.923069500000000000e+06,2.838249299999999814e+06,2.688561500000000000e+06,2.672640000000000000e+06,3.145379500000000000e+06,2.467008000000000000e+06,2.392768000000000000e+06,2.691904000000000000e+06,3.145379500000000000e+06,3.363731299999999814e+06,2.207509299999999814e+06,2.866522799999999814e+06,2.519104000000000000e+06,2.428352000000000000e+06,2.304568000000000000e+06,2.215548000000000000e+06,3.032205000000000000e+06,2.623897299999999814e+06,2.462212500000000000e+06,2.481088000000000000e+06,2.526879000000000000e+06,2.196480000000000000e+06,2.688768000000000000e+06,1.900257800000000047e+06,2.389469000000000000e+06,1.977000899999999907e+06,3.181892799999999814e+06,3.177772799999999814e+06,2.579466500000000000e+06,3.024207799999999814e+06,2.947384799999999814e+06,2.716800000000000000e+06,2.749228299999999814e+06,2.541376000000000000e+06,2.160448000000000000e+06,2.007552000000000000e+06,1.927968000000000000e+06,1.912352000000000000e+06,2.273728000000000000e+06,2.015040000000000000e+06,2.203840000000000000e+06,2.138112000000000000e+06,2.035040000000000000e+06,2.834210299999999814e+06,2.094254899999999907e+06,2.267136000000000000e+06,3.028246799999999814e+06,2.513984000000000000e+06,2.632015799999999814e+06,3.145379500000000000e+06,2.882679000000000000e+06,2.708837799999999814e+06,2.397507799999999814e+06,2.889792000000000000e+06,2.118529799999999814e+06,2.265344000000000000e+06,2.457984000000000000e+06,2.514761799999999814e+06,2.416512000000000000e+06,2.675968000000000000e+06,2.830090299999999814e+06,2.215548000000000000e+06,2.542400000000000000e+06,2.514761799999999814e+06,2.696720500000000000e+06,2.349568000000000000e+06,2.636352000000000000e+06,2.870561799999999814e+06,2.850366500000000000e+06,3.080754500000000000e+06,2.328763000000000000e+06,3.109108799999999814e+06,2.578240000000000000e+06,2.753267299999999814e+06,2.648171000000000000e+06,2.508096000000000000e+06,3.359773000000000000e+06,2.547154000000000000e+06,2.486448000000000000e+06,2.902874299999999814e+06,3.003931500000000000e+06,2.608512000000000000e+06,3.052400299999999814e+06,2.770176000000000000e+06,2.712576000000000000e+06,2.995934299999999814e+06,2.676525299999999814e+06,3.064517500000000000e+06,2.935267500000000000e+06,3.080754500000000000e+06,2.478409299999999814e+06,2.737030299999999814e+06,2.603741299999999814e+06,2.882679000000000000e+06,3.044403000000000000e+06,2.603741299999999814e+06,2.203470299999999814e+06,2.219626500000000000e+06,2.280253799999999814e+06,2.931228500000000000e+06,3.060559299999999814e+06,2.571349000000000000e+06,3.375929299999999814e+06,2.793738799999999814e+06,3.141421299999999814e+06,3.012090500000000000e+06,2.951423799999999814e+06,2.591584799999999814e+06,2.591488000000000000e+06,2.700678799999999814e+06,3.278911000000000000e+06,2.611819500000000000e+06,2.656168299999999814e+06,2.371968000000000000e+06,2.878559000000000000e+06,2.777582500000000000e+06,1.960844600000000093e+06,2.413664000000000000e+06,2.539035500000000000e+06,2.568576000000000000e+06,2.644133000000000000e+06,2.340919500000000000e+06,2.692681500000000000e+06,1.934592000000000000e+06,2.272215000000000000e+06,1.975552000000000000e+06,2.413664000000000000e+06,2.555192799999999814e+06,1.875983000000000000e+06,2.276214799999999814e+06,2.781540799999999814e+06,2.369194000000000000e+06,3.303064500000000000e+06,2.176640000000000000e+06,2.478409299999999814e+06,2.380224000000000000e+06,2.050624000000000000e+06,2.991895299999999814e+06,2.086176800000000047e+06,2.611819500000000000e+06,2.296192000000000000e+06,2.268800000000000000e+06,2.139008000000000000e+06,1.930944000000000000e+06,2.955382000000000000e+06,1.823395399999999907e+06,2.959502000000000000e+06,2.579466500000000000e+06,1.978848000000000000e+06,2.009393300000000047e+06,2.187314000000000000e+06,1.940688800000000047e+06,2.405625299999999814e+06,2.179776000000000000e+06,2.708837799999999814e+06,2.207296000000000000e+06,2.259840000000000000e+06,2.435648000000000000e+06,3.016048799999999814e+06,2.259392000000000000e+06,2.510722799999999814e+06,2.386688000000000000e+06,2.943264799999999814e+06,2.619897500000000000e+06,2.045745800000000047e+06,2.133952000000000000e+06,2.219626500000000000e+06,2.583466299999999814e+06,2.462212500000000000e+06,2.257600000000000000e+06,2.331840000000000000e+06,2.135104000000000000e+06,1.827473899999999907e+06,2.369194000000000000e+06,2.052288000000000000e+06,2.591584799999999814e+06,2.534996500000000000e+06,1.867680000000000000e+06,2.168128000000000000e+06,3.068556500000000000e+06,2.012832000000000000e+06,1.985158899999999907e+06,2.411712000000000000e+06,2.059392000000000000e+06,2.237056000000000000e+06,2.385430000000000000e+06,2.053823899999999907e+06,2.550976000000000000e+06,2.502604000000000000e+06,2.255296000000000000e+06,2.393468799999999814e+06,2.615858500000000000e+06,2.250368000000000000e+06,2.458173500000000000e+06,1.976640000000000000e+06,2.310080000000000000e+06,2.712876799999999814e+06,2.387136000000000000e+06,2.090255300000000047e+06,2.024096000000000000e+06,2.280253799999999814e+06,1.986912000000000000e+06,1.936569899999999907e+06,2.373233000000000000e+06,2.535488000000000000e+06,2.280253799999999814e+06,2.102373500000000000e+06,2.437938799999999814e+06,2.502604000000000000e+06,2.470291500000000000e+06,2.830090299999999814e+06,2.561088000000000000e+06,2.018592000000000000e+06,1.831473500000000000e+06,2.187314000000000000e+06,2.688561500000000000e+06,1.855707899999999907e+06,2.078098600000000093e+06,1.718298000000000000e+06,1.892160000000000000e+06,2.122880000000000000e+06,2.606272000000000000e+06,2.062144000000000000e+06,2.136768000000000000e+06,2.045745800000000047e+06,2.454592000000000000e+06,2.163039299999999814e+06,2.749228299999999814e+06,2.442017299999999814e+06,2.378176000000000000e+06,2.809895000000000000e+06,2.104000000000000000e+06,2.401586299999999814e+06,2.041746100000000093e+06,2.537856000000000000e+06,2.300488500000000000e+06,2.195352799999999814e+06,2.079200000000000000e+06,1.999712000000000000e+06,2.199168000000000000e+06,2.249152000000000000e+06,2.336880500000000000e+06,2.397507799999999814e+06,2.041746100000000093e+06,2.466292000000000000e+06,2.288704000000000000e+06,2.636094299999999814e+06,2.220480000000000000e+06,2.206080000000000000e+06,2.494565500000000000e+06,2.150922000000000000e+06,2.276864000000000000e+06,2.121856000000000000e+06,2.242752000000000000e+06,1.855707899999999907e+06,1.948766899999999907e+06,2.088736000000000000e+06,2.741150299999999814e+06,2.595623799999999814e+06,2.062592000000000000e+06,2.745189299999999814e+06,2.242880000000000000e+06,1.956845000000000000e+06,2.559271299999999814e+06,2.704717799999999814e+06,2.684522500000000000e+06,2.607741000000000000e+06,2.373233000000000000e+06,2.180224000000000000e+06,2.243968000000000000e+06,2.298112000000000000e+06,2.336880500000000000e+06,2.878559000000000000e+06,2.284332299999999814e+06,2.987694500000000000e+06,1.888060800000000047e+06,2.078098600000000093e+06,2.862402799999999814e+06,2.615858500000000000e+06,2.636094299999999814e+06,2.797697000000000000e+06,2.126647299999999814e+06,2.137856000000000000e+06,1.952806000000000000e+06,2.409625000000000000e+06,2.636094299999999814e+06,2.247552000000000000e+06,2.468800000000000000e+06,2.510722799999999814e+06,2.239822799999999814e+06,2.579466500000000000e+06,2.235783799999999814e+06,2.349760000000000000e+06,2.203264000000000000e+06,2.724994000000000000e+06,2.179195500000000000e+06,2.102373500000000000e+06,2.144960000000000000e+06,2.636094299999999814e+06,2.749228299999999814e+06,2.401586299999999814e+06,1.938208000000000000e+06,2.700678799999999814e+06,2.563310299999999814e+06,2.256064000000000000e+06,2.346944000000000000e+06,1.851708300000000047e+06,2.644133000000000000e+06,1.912335500000000000e+06,2.267328000000000000e+06,2.181696000000000000e+06,2.046336000000000000e+06,2.331264000000000000e+06,2.173312000000000000e+06,2.062816000000000000e+06,2.057902399999999907e+06,2.183235500000000000e+06,2.129536000000000000e+06,2.308607000000000000e+06,2.021511399999999907e+06,2.591584799999999814e+06,1.964923100000000093e+06,2.350784000000000000e+06,2.320640000000000000e+06,2.664327299999999814e+06,2.979697299999999814e+06,2.272215000000000000e+06,2.405625299999999814e+06,1.862976000000000000e+06,2.630912000000000000e+06,1.981728000000000000e+06,2.254144000000000000e+06,2.204928000000000000e+06,1.831473500000000000e+06,2.393468799999999814e+06,2.410688000000000000e+06,2.090255300000000047e+06,2.281856000000000000e+06,2.219626500000000000e+06,2.749228299999999814e+06,2.955382000000000000e+06,2.607741000000000000e+06,2.413664000000000000e+06,3.242559500000000000e+06,3.020087799999999814e+06,3.003931500000000000e+06,2.462212500000000000e+06,3.024207799999999814e+06,2.207509299999999814e+06,2.619897500000000000e+06,2.221120000000000000e+06,2.468352000000000000e+06,2.171078000000000000e+06,1.875983000000000000e+06,2.154921500000000000e+06,2.146883000000000000e+06,2.579904000000000000e+06,2.021511399999999907e+06,2.413664000000000000e+06,2.619897500000000000e+06,2.902874299999999814e+06,3.137382299999999814e+06,2.381350500000000000e+06,2.401586299999999814e+06,2.797697000000000000e+06,2.854405500000000000e+06,2.304568000000000000e+06,2.963541000000000000e+06,2.304568000000000000e+06,2.680564299999999814e+06,2.745189299999999814e+06,2.498604500000000000e+06,3.383926500000000000e+06,2.130686299999999814e+06,2.228160000000000000e+06,2.102373500000000000e+06,3.084874500000000000e+06,2.559271299999999814e+06,2.191353000000000000e+06,3.383926500000000000e+06,2.078098600000000093e+06,2.118529799999999814e+06,1.738494300000000047e+06,2.203470299999999814e+06,2.300488500000000000e+06,1.552704000000000000e+06,2.040032000000000000e+06,1.766807100000000093e+06,1.805600000000000000e+06,2.801817000000000000e+06,2.012736000000000000e+06,2.361155299999999814e+06,2.124224000000000000e+06,1.859826800000000047e+06,2.372672000000000000e+06,2.124288000000000000e+06,1.942944000000000000e+06,2.320724299999999814e+06,2.737030299999999814e+06,2.417742500000000000e+06,1.968160000000000000e+06,2.151168000000000000e+06,2.091040000000000000e+06,2.797697000000000000e+06,1.985472000000000000e+06,2.688561500000000000e+06,2.172992000000000000e+06,2.543035299999999814e+06,1.843630100000000093e+06,2.074099000000000000e+06,2.136512000000000000e+06,2.140544000000000000e+06,2.304064000000000000e+06,2.048640000000000000e+06,2.249024000000000000e+06,2.716835000000000000e+06,2.202176000000000000e+06,2.045745800000000047e+06,2.506723000000000000e+06,2.526336000000000000e+06,3.028246799999999814e+06,2.906832500000000000e+06,2.813853299999999814e+06,2.518840299999999814e+06,3.177772799999999814e+06,1.665710399999999907e+06,2.199391799999999814e+06,1.291424000000000000e+06,1.169024000000000000e+06,1.034368000000000000e+06,9.457600000000000000e+05,8.915040000000000000e+05,4.998560000000000000e+05,4.944240000000000000e+05,3.139520000000000000e+05,2.452360000000000000e+05,1.963520000000000000e+05,1.434520000000000000e+05,1.516200000000000000e+05,6.577200000000000000e+04,7.059400000000000000e+04,7.380800000000000000e+04,2.955100000000000000e+04,3.025300000000000000e+04,1.742500000000000000e+04,1.702400000000000000e+04,1.782500000000000000e+04,1.131400000000000000e+04,4.905000000000000000e+03,5.506000000000000000e+03,7.208000000000000000e+03,7.909000000000000000e+03,7.108000000000000000e+03,7.709000000000000000e+03,4.204000000000000000e+03,2.903000000000000000e+03,4.104000000000000000e+03,6.807000000000000000e+03,3.003000000000000000e+03,9.712000000000000000e+03,2.702000000000000000e+03,4.404000000000000000e+03,2.802000000000000000e+03,3.403000000000000000e+03,2.502000000000000000e+03,3.804000000000000000e+03,2.903000000000000000e+03,5.105000000000000000e+03,nan
4.795009999999999906e+01,1.296480000000000000e+05,2.058560000000000000e+05,2.925120000000000000e+05,3.932160000000000000e+05,5.242880000000000000e+05,6.849920000000000000e+05,8.925440000000000000e+05,1.136480000000000000e+06,1.226784000000000000e+06,1.308928000000000000e+06,1.478848000000000000e+06,1.553792000000000000e+06,2.072768000000000000e+06,1.756896000000000000e+06,2.267328000000000000e+06,2.146883000000000000e+06,2.356416000000000000e+06,2.349038000000000000e+06,2.793738799999999814e+06,2.571349000000000000e+06,3.189890000000000000e+06,2.876864000000000000e+06,3.234481299999999814e+06,3.509299000000000000e+06,3.032205000000000000e+06,3.177772799999999814e+06,3.072128000000000000e+06,3.149499500000000000e+06,3.161616500000000000e+06,3.230361500000000000e+06,3.933804500000000000e+06,3.578124799999999814e+06,3.650827799999999814e+06,3.590242000000000000e+06,3.331418799999999814e+06,3.614476299999999814e+06,3.675143000000000000e+06,3.719653500000000000e+06,4.051179799999999814e+06,3.666984000000000000e+06,3.796314799999999814e+06,3.804473799999999814e+06,4.180510500000000000e+06,3.537572500000000000e+06,4.548388500000000000e+06,3.949960799999999814e+06,4.471565500000000000e+06,4.144159000000000000e+06,4.099648500000000000e+06,4.564625500000000000e+06,4.366469000000000000e+06,4.536352000000000000e+06,4.293766000000000000e+06,4.249255500000000000e+06,4.014666500000000000e+06,3.495360000000000000e+06,3.525455299999999814e+06,3.315262500000000000e+06,3.529575299999999814e+06,4.144159000000000000e+06,3.788317500000000000e+06,3.561968500000000000e+06,3.440635000000000000e+06,3.295067299999999814e+06,3.925807299999999814e+06,3.541611500000000000e+06,3.695257500000000000e+06,3.776119500000000000e+06,4.552427500000000000e+06,4.010627500000000000e+06,4.067336000000000000e+06,3.836786299999999814e+06,4.548388500000000000e+06,4.144159000000000000e+06,4.095609500000000000e+06,4.030822799999999814e+06,4.386745000000000000e+06,3.707455500000000000e+06,4.026783799999999814e+06,3.881377500000000000e+06,4.075333299999999814e+06,3.521416299999999814e+06,3.303680000000000000e+06,3.885335799999999814e+06,2.968064000000000000e+06,2.792256000000000000e+06,2.723200000000000000e+06,2.758848000000000000e+06,2.775808000000000000e+06,3.525455299999999814e+06,2.597632000000000000e+06,2.429900000000000000e+06,2.874520000000000000e+06,2.961792000000000000e+06,2.700678799999999814e+06,2.874496000000000000e+06,2.897280000000000000e+06,2.856448000000000000e+06,3.137382299999999814e+06,3.121226000000000000e+06,2.972800000000000000e+06,2.745344000000000000e+06,2.710272000000000000e+06,2.915776000000000000e+06,2.563310299999999814e+06,3.060544000000000000e+06,3.265472000000000000e+06,3.201024000000000000e+06,3.557929500000000000e+06,3.392085500000000000e+06,3.234481299999999814e+06,3.461888000000000000e+06,3.492800000000000000e+06,2.898835299999999814e+06,3.139008000000000000e+06,3.457216000000000000e+06,2.987694500000000000e+06,2.959502000000000000e+06,2.648171000000000000e+06,2.608320000000000000e+06,2.374016000000000000e+06,2.081760000000000000e+06,1.930624000000000000e+06,2.284332299999999814e+06,2.053856000000000000e+06,1.694144000000000000e+06,1.687200000000000000e+06,1.864832000000000000e+06,2.268176000000000000e+06,1.981600000000000000e+06,1.624768000000000000e+06,1.838656000000000000e+06,1.479264000000000000e+06,1.473792000000000000e+06,2.296449500000000000e+06,2.228606799999999814e+06,1.119968000000000000e+06,1.327392000000000000e+06,1.125792000000000000e+06,1.105504000000000000e+06,1.085824000000000000e+06,1.130656000000000000e+06,1.944688399999999907e+06,1.469472000000000000e+06,1.631040000000000000e+06,1.569760000000000000e+06,1.459808000000000000e+06,1.588608000000000000e+06,1.591392000000000000e+06,1.515776000000000000e+06,1.755808000000000000e+06,1.614912000000000000e+06,1.919392000000000000e+06,1.932832000000000000e+06,1.830976000000000000e+06,1.816416000000000000e+06,2.168896000000000000e+06,1.871904500000000000e+06,2.245760000000000000e+06,2.672405299999999814e+06,2.423616000000000000e+06,2.591584799999999814e+06,2.323648000000000000e+06,2.102373500000000000e+06,3.016048799999999814e+06,2.366848000000000000e+06,2.522879299999999814e+06,2.288371299999999814e+06,2.171078000000000000e+06,2.834210299999999814e+06,2.753267299999999814e+06,2.587585000000000000e+06,2.526879000000000000e+06,2.712876799999999814e+06,2.712876799999999814e+06,2.532096000000000000e+06,2.898835299999999814e+06,2.395392000000000000e+06,2.862402799999999814e+06,2.623488000000000000e+06,2.531520000000000000e+06,2.284332299999999814e+06,2.947384799999999814e+06,2.809895000000000000e+06,3.068556500000000000e+06,2.354240000000000000e+06,2.605312000000000000e+06,2.437938799999999814e+06,2.729033000000000000e+06,2.882679000000000000e+06,2.591584799999999814e+06,2.991895299999999814e+06,2.741150299999999814e+06,2.761426299999999814e+06,2.955382000000000000e+06,3.274872000000000000e+06,2.619200000000000000e+06,2.644133000000000000e+06,2.591584799999999814e+06,2.935267500000000000e+06,2.858363799999999814e+06,2.340919500000000000e+06,2.838720000000000000e+06,2.987694500000000000e+06,2.450056000000000000e+06,2.551153799999999814e+06,2.482448299999999814e+06,3.012090500000000000e+06,2.703360000000000000e+06,2.498604500000000000e+06,3.210085299999999814e+06,2.793738799999999814e+06,2.902874299999999814e+06,2.866522799999999814e+06,3.068556500000000000e+06,3.646788799999999814e+06,2.878559000000000000e+06,2.708837799999999814e+06,2.207509299999999814e+06,2.595623799999999814e+06,3.141421299999999814e+06,2.664327299999999814e+06,2.822012299999999814e+06,3.852942500000000000e+06,2.805856000000000000e+06,2.353037799999999814e+06,2.518840299999999814e+06,2.579466500000000000e+06,2.983736299999999814e+06,2.587585000000000000e+06,2.571349000000000000e+06,2.454134500000000000e+06,2.361155299999999814e+06,2.413664000000000000e+06,2.490944000000000000e+06,3.020087799999999814e+06,2.830090299999999814e+06,2.467456000000000000e+06,2.611819500000000000e+06,2.696720500000000000e+06,2.737030299999999814e+06,2.498604500000000000e+06,2.551680000000000000e+06,3.040364000000000000e+06,3.246598500000000000e+06,2.749228299999999814e+06,2.446056299999999814e+06,2.571349000000000000e+06,2.167078299999999814e+06,2.413664000000000000e+06,2.604864000000000000e+06,2.676525299999999814e+06,2.431744000000000000e+06,2.382464000000000000e+06,2.037667600000000093e+06,2.255979000000000000e+06,2.781540799999999814e+06,2.180928000000000000e+06,2.260057500000000000e+06,2.372800000000000000e+06,2.236736000000000000e+06,2.070020500000000000e+06,2.247940299999999814e+06,2.304568000000000000e+06,2.397507799999999814e+06,1.921280000000000000e+06,2.401586299999999814e+06,2.648171000000000000e+06,2.522879299999999814e+06,1.785376000000000000e+06,1.976864000000000000e+06,2.158960799999999814e+06,2.680064000000000000e+06,2.191353000000000000e+06,2.260057500000000000e+06,2.296449500000000000e+06,2.615858500000000000e+06,2.224448000000000000e+06,2.179195500000000000e+06,1.905760000000000000e+06,2.526879000000000000e+06,1.823395399999999907e+06,1.795121000000000000e+06,1.867040000000000000e+06,2.009393300000000047e+06,1.884061100000000093e+06,2.223360000000000000e+06,2.526879000000000000e+06,1.870976000000000000e+06,2.490487000000000000e+06,1.666528000000000000e+06,2.332802000000000000e+06,1.770806800000000047e+06,1.596480000000000000e+06,1.661710800000000047e+06,1.700672000000000000e+06,2.316645799999999814e+06,2.014592000000000000e+06,1.883584000000000000e+06,2.040256000000000000e+06,1.856832000000000000e+06,1.919296000000000000e+06,1.771840000000000000e+06,2.223666500000000000e+06,1.699168000000000000e+06,1.464096000000000000e+06,1.629760000000000000e+06,1.474112000000000000e+06,1.573984000000000000e+06,1.537792000000000000e+06,1.493152000000000000e+06,1.688928000000000000e+06,1.702848000000000000e+06,2.017471399999999907e+06,1.431328000000000000e+06,1.462816000000000000e+06,1.545664000000000000e+06,1.574624000000000000e+06,1.578528000000000000e+06,1.686112000000000000e+06,1.811277300000000047e+06,1.993237000000000000e+06,1.590336000000000000e+06,1.379936000000000000e+06,1.271584000000000000e+06,1.385952000000000000e+06,1.396128000000000000e+06,1.746572399999999907e+06,1.151424000000000000e+06,1.093760000000000000e+06,1.223712000000000000e+06,1.134592000000000000e+06,1.378693600000000093e+06,1.095232000000000000e+06,1.269517800000000047e+06,1.231872000000000000e+06,1.504256000000000000e+06,1.552534899999999907e+06,1.154400000000000000e+06,1.202656000000000000e+06,1.273952000000000000e+06,1.204896000000000000e+06,1.322592000000000000e+06,1.248256000000000000e+06,1.115832399999999907e+06,1.248384000000000000e+06,1.217216000000000000e+06,1.611872000000000000e+06,1.584887800000000047e+06,1.706141399999999907e+06,1.592064000000000000e+06,1.342368000000000000e+06,1.212096000000000000e+06,1.859826800000000047e+06,1.353184000000000000e+06,1.328896000000000000e+06,1.791081899999999907e+06,1.531648000000000000e+06,1.469472000000000000e+06,1.219232000000000000e+06,1.347840000000000000e+06,1.359168000000000000e+06,1.255712000000000000e+06,1.413920000000000000e+06,1.305909800000000047e+06,1.619904000000000000e+06,1.558304000000000000e+06,1.669788899999999907e+06,1.675552000000000000e+06,1.550208000000000000e+06,1.598432000000000000e+06,1.368160000000000000e+06,2.041746100000000093e+06,1.395584000000000000e+06,1.605280000000000000e+06,1.378976000000000000e+06,1.554528000000000000e+06,1.688384000000000000e+06,1.977000899999999907e+06,1.787003399999999907e+06,1.413056000000000000e+06,1.352320000000000000e+06,1.327936000000000000e+06,1.186528000000000000e+06,1.173792000000000000e+06,1.324192000000000000e+06,1.233376000000000000e+06,1.291104000000000000e+06,1.323552000000000000e+06,1.322066000000000000e+06,1.649553100000000093e+06,1.264896000000000000e+06,1.055245500000000000e+06,1.141056000000000000e+06,1.657632300000000047e+06,1.292928000000000000e+06,1.074432000000000000e+06,9.508960000000000000e+05,1.087328000000000000e+06,1.190656000000000000e+06,1.088160000000000000e+06,1.207328000000000000e+06,1.061760000000000000e+06,1.153216000000000000e+06,1.462144000000000000e+06,1.952806000000000000e+06,1.831473500000000000e+06,1.277792000000000000e+06,3.481106500000000000e+06,1.908335899999999907e+06,1.538336000000000000e+06,1.944688399999999907e+06,1.855707899999999907e+06,1.573664000000000000e+06,1.605696000000000000e+06,1.540512000000000000e+06,1.624000000000000000e+06,1.497472000000000000e+06,1.406927600000000093e+06,1.568691100000000093e+06,1.607552000000000000e+06,1.590432000000000000e+06,1.465056000000000000e+06,1.768992000000000000e+06,1.599840000000000000e+06,2.154921500000000000e+06,1.551840000000000000e+06,1.551712000000000000e+06,1.749248000000000000e+06,1.774885300000000047e+06,1.360864000000000000e+06,1.561024000000000000e+06,1.502208000000000000e+06,1.673788500000000000e+06,1.244448000000000000e+06,1.387008000000000000e+06,1.770806800000000047e+06,1.576809600000000093e+06,1.300928000000000000e+06,1.948766899999999907e+06,1.419392000000000000e+06,1.738494300000000047e+06,1.754650500000000000e+06,1.774885300000000047e+06,3.246598500000000000e+06,1.875983000000000000e+06,1.572800000000000000e+06,2.684522500000000000e+06,1.665120000000000000e+06,1.757664000000000000e+06,1.830432000000000000e+06,2.054720000000000000e+06,1.832832000000000000e+06,1.927968000000000000e+06,2.098294000000000000e+06,2.284224000000000000e+06,1.923040000000000000e+06,1.996384000000000000e+06,1.927200000000000000e+06,2.071008000000000000e+06,2.000576000000000000e+06,1.953952000000000000e+06,1.706141399999999907e+06,2.095168000000000000e+06,2.006656000000000000e+06,2.320724299999999814e+06,2.271680000000000000e+06,2.350016000000000000e+06,2.280768000000000000e+06,2.181376000000000000e+06,2.306944000000000000e+06,2.364928000000000000e+06,2.530918000000000000e+06,2.017471399999999907e+06,2.468160000000000000e+06,2.696720500000000000e+06,2.107008000000000000e+06,2.082624000000000000e+06,2.274048000000000000e+06,2.095936000000000000e+06,2.191936000000000000e+06,1.908335899999999907e+06,2.082528000000000000e+06,1.982592000000000000e+06,2.279424000000000000e+06,1.942624000000000000e+06,2.134686000000000000e+06,2.028736000000000000e+06,2.261504000000000000e+06,2.215552000000000000e+06,2.391104000000000000e+06,2.321152000000000000e+06,2.312606500000000000e+06,2.349038000000000000e+06,2.618368000000000000e+06,2.551153799999999814e+06,2.558848000000000000e+06,2.399872000000000000e+06,2.599702299999999814e+06,2.246464000000000000e+06,2.253504000000000000e+06,2.149440000000000000e+06,1.908335899999999907e+06,2.422592000000000000e+06,2.145664000000000000e+06,2.110016000000000000e+06,1.972576000000000000e+06,1.954720000000000000e+06,1.918848000000000000e+06,2.004000000000000000e+06,2.185664000000000000e+06,2.196160000000000000e+06,2.187314000000000000e+06,2.357076799999999814e+06,2.436096000000000000e+06,2.308607000000000000e+06,2.029589500000000000e+06,2.381350500000000000e+06,2.304704000000000000e+06,2.066020899999999907e+06,2.100224000000000000e+06,1.978848000000000000e+06,2.051296000000000000e+06,2.149312000000000000e+06,1.848928000000000000e+06,2.393468799999999814e+06,2.081408000000000000e+06,2.027424000000000000e+06,1.973792000000000000e+06,2.484480000000000000e+06,2.502336000000000000e+06,2.158960799999999814e+06,2.160960000000000000e+06,2.115456000000000000e+06,2.322624000000000000e+06,1.863826399999999907e+06,2.191353000000000000e+06,2.599702299999999814e+06,2.328763000000000000e+06,2.029589500000000000e+06,2.316645799999999814e+06,1.649553100000000093e+06,1.807360000000000000e+06,2.082177100000000093e+06,1.281595500000000000e+06,2.195352799999999814e+06,2.260057500000000000e+06,2.183235500000000000e+06,1.837216000000000000e+06,2.312606500000000000e+06,1.896096000000000000e+06,1.694023300000000047e+06,2.159104000000000000e+06,1.935904000000000000e+06,2.219626500000000000e+06,2.300032000000000000e+06,2.349038000000000000e+06,2.217216000000000000e+06,2.063904000000000000e+06,2.211509000000000000e+06,2.037667600000000093e+06,2.393468799999999814e+06,2.385600000000000000e+06,2.307264000000000000e+06,2.167078299999999814e+06,2.279616000000000000e+06,2.385430000000000000e+06,2.066020899999999907e+06,2.349038000000000000e+06,2.332802000000000000e+06,2.417742500000000000e+06,2.092288000000000000e+06,2.457856000000000000e+06,2.446464000000000000e+06,2.271936000000000000e+06,2.211509000000000000e+06,2.297856000000000000e+06,2.150336000000000000e+06,2.858363799999999814e+06,3.052400299999999814e+06,1.924672000000000000e+06,1.851136000000000000e+06,1.735072000000000000e+06,1.918400000000000000e+06,1.810752000000000000e+06,1.860768000000000000e+06,2.098294000000000000e+06,1.961760000000000000e+06,2.034272000000000000e+06,1.956845000000000000e+06,2.280253799999999814e+06,2.011072000000000000e+06,1.681866600000000093e+06,1.735616000000000000e+06,1.922592000000000000e+06,1.605376000000000000e+06,2.134686000000000000e+06,1.960844600000000093e+06,1.518592000000000000e+06,1.634208000000000000e+06,1.811936000000000000e+06,2.296449500000000000e+06,2.280253799999999814e+06,2.090255300000000047e+06,2.239822799999999814e+06,2.226368000000000000e+06,2.118529799999999814e+06,2.147328000000000000e+06,2.198400000000000000e+06,2.011392000000000000e+06,2.381350500000000000e+06,1.953056000000000000e+06,1.462816000000000000e+06,1.640608000000000000e+06,1.655456000000000000e+06,1.386688000000000000e+06,1.540608000000000000e+06,3.230361500000000000e+06,1.894464000000000000e+06,1.907520000000000000e+06,2.199744000000000000e+06,2.122624000000000000e+06,1.862848000000000000e+06,2.304568000000000000e+06,2.308607000000000000e+06,2.287232000000000000e+06,2.450304000000000000e+06,2.298752000000000000e+06,2.573760000000000000e+06,2.328763000000000000e+06,2.710208000000000000e+06,2.313344000000000000e+06,2.797697000000000000e+06,2.393468799999999814e+06,2.551153799999999814e+06,2.805856000000000000e+06,2.462212500000000000e+06,4.208784000000000000e+06,2.175117000000000000e+06,2.716835000000000000e+06,2.680564299999999814e+06,2.547154000000000000e+06,3.323421500000000000e+06,2.518840299999999814e+06,2.870561799999999814e+06,2.656168299999999814e+06,2.870561799999999814e+06,2.618368000000000000e+06,2.672320000000000000e+06,2.292371000000000000e+06,2.158960799999999814e+06,2.773543500000000000e+06,2.446056299999999814e+06,2.328763000000000000e+06,2.569472000000000000e+06,2.308607000000000000e+06,2.215548000000000000e+06,2.854405500000000000e+06,2.522048000000000000e+06,2.264137000000000000e+06,2.795392000000000000e+06,2.424064000000000000e+06,3.020087799999999814e+06,2.995934299999999814e+06,2.561984000000000000e+06,2.801817000000000000e+06,2.175117000000000000e+06,1.892139300000000047e+06,2.198144000000000000e+06,2.383360000000000000e+06,2.114530000000000000e+06,2.424192000000000000e+06,2.530918000000000000e+06,2.442017299999999814e+06,3.088913500000000000e+06,2.249920000000000000e+06,3.521416299999999814e+06,2.684522500000000000e+06,2.870561799999999814e+06,2.163039299999999814e+06,2.544128000000000000e+06,2.522240000000000000e+06,2.915072299999999814e+06,2.219626500000000000e+06,2.518976000000000000e+06,2.245568000000000000e+06,2.603741299999999814e+06,2.498604500000000000e+06,2.099712000000000000e+06,2.090255300000000047e+06,2.214208000000000000e+06,1.910400000000000000e+06,2.137728000000000000e+06,2.369194000000000000e+06,2.381350500000000000e+06,1.833728000000000000e+06,2.268176000000000000e+06,1.973001300000000047e+06,1.659712000000000000e+06,1.358418500000000000e+06,1.374464000000000000e+06,1.588704000000000000e+06,1.710688000000000000e+06,1.879982600000000093e+06,1.986784000000000000e+06,2.219626500000000000e+06,2.664327299999999814e+06,2.720874000000000000e+06,2.116352000000000000e+06,2.450056000000000000e+06,2.591584799999999814e+06,2.365194299999999814e+06,2.704717799999999814e+06,3.003931500000000000e+06,2.280253799999999814e+06,2.284332299999999814e+06,2.426880000000000000e+06,2.452096000000000000e+06,2.169344000000000000e+06,2.126656000000000000e+06,2.157952000000000000e+06,2.056512000000000000e+06,2.247360000000000000e+06,2.161344000000000000e+06,1.951520000000000000e+06,2.069888000000000000e+06,1.880512000000000000e+06,1.840288000000000000e+06,1.854080000000000000e+06,2.353037799999999814e+06,1.806464000000000000e+06,1.981728000000000000e+06,2.031072000000000000e+06,2.049408000000000000e+06,2.555192799999999814e+06,2.328320000000000000e+06,2.353600000000000000e+06,2.534996500000000000e+06,2.478409299999999814e+06,2.507648000000000000e+06,3.198049000000000000e+06,2.669056000000000000e+06,2.138764500000000000e+06,2.340919500000000000e+06,2.791936000000000000e+06,2.927189500000000000e+06,2.716835000000000000e+06,2.534996500000000000e+06,2.668366299999999814e+06,2.630336000000000000e+06,2.691392000000000000e+06,2.537088000000000000e+06,2.674368000000000000e+06,3.820630000000000000e+06,2.512192000000000000e+06,2.571349000000000000e+06,2.518840299999999814e+06,2.627840000000000000e+06,2.299456000000000000e+06,2.632015799999999814e+06,2.412032000000000000e+06,2.521344000000000000e+06,2.746176000000000000e+06,2.062592000000000000e+06,2.672405299999999814e+06,2.404032000000000000e+06,2.156288000000000000e+06,2.097152000000000000e+06,1.889952000000000000e+06,2.146624000000000000e+06,2.158960799999999814e+06,1.756224000000000000e+06,1.640832000000000000e+06,1.698944000000000000e+06,1.717664000000000000e+06,2.175117000000000000e+06,1.637568000000000000e+06,1.495947600000000093e+06,1.657632300000000047e+06,1.682304000000000000e+06,1.657952000000000000e+06,1.908335899999999907e+06,1.457440000000000000e+06,1.442496000000000000e+06,1.361312000000000000e+06,1.300928000000000000e+06,1.387008000000000000e+06,1.985158899999999907e+06,1.765632000000000000e+06,2.114530000000000000e+06,1.740544000000000000e+06,1.665710399999999907e+06,1.811936000000000000e+06,1.847744000000000000e+06,2.090255300000000047e+06,2.004896000000000000e+06,2.061942399999999907e+06,2.011968000000000000e+06,2.243901299999999814e+06,2.595623799999999814e+06,2.191488000000000000e+06,2.121984000000000000e+06,3.319301500000000000e+06,2.408320000000000000e+06,2.078098600000000093e+06,2.280253799999999814e+06,3.202088000000000000e+06,2.603741299999999814e+06,2.413664000000000000e+06,2.866522799999999814e+06,2.451008000000000000e+06,2.458173500000000000e+06,2.490487000000000000e+06,2.720874000000000000e+06,2.834210299999999814e+06,2.522879299999999814e+06,2.530918000000000000e+06,2.470291500000000000e+06,2.636094299999999814e+06,2.425861000000000000e+06,3.024207799999999814e+06,2.528448000000000000e+06,2.724994000000000000e+06,2.862402799999999814e+06,2.041746100000000093e+06,2.470291500000000000e+06,2.361155299999999814e+06,2.638080000000000000e+06,2.309888000000000000e+06,2.405625299999999814e+06,2.450056000000000000e+06,2.486448000000000000e+06,2.454134500000000000e+06,2.482448299999999814e+06,3.210085299999999814e+06,2.543035299999999814e+06,2.357076799999999814e+06,2.366912000000000000e+06,2.192256000000000000e+06,2.481792000000000000e+06,2.342912000000000000e+06,2.649088000000000000e+06,2.304568000000000000e+06,2.357076799999999814e+06,2.385430000000000000e+06,2.074099000000000000e+06,2.518840299999999814e+06,2.506723000000000000e+06,2.674176000000000000e+06,2.644133000000000000e+06,3.679101299999999814e+06,2.388864000000000000e+06,2.801817000000000000e+06,2.264137000000000000e+06,2.547264000000000000e+06,2.813853299999999814e+06,2.328763000000000000e+06,3.137382299999999814e+06,2.729033000000000000e+06,2.465984000000000000e+06,2.494565500000000000e+06,2.692681500000000000e+06,2.406592000000000000e+06,2.455168000000000000e+06,3.020087799999999814e+06,1.973001300000000047e+06,1.948766899999999907e+06,2.179584000000000000e+06,2.011392000000000000e+06,2.057728000000000000e+06,1.958240000000000000e+06,1.947008000000000000e+06,2.344512000000000000e+06,2.067584000000000000e+06,2.100800000000000000e+06,1.957696000000000000e+06,2.361155299999999814e+06,2.091168000000000000e+06,2.813632000000000000e+06,2.595584000000000000e+06,2.611819500000000000e+06,2.518400000000000000e+06,2.251940000000000000e+06,2.862402799999999814e+06,2.777582500000000000e+06,2.406592000000000000e+06,2.268176000000000000e+06,2.586176000000000000e+06,2.352896000000000000e+06,2.615858500000000000e+06,2.413664000000000000e+06,2.126647299999999814e+06,2.486448000000000000e+06,3.181892799999999814e+06,2.567310000000000000e+06,2.591584799999999814e+06,2.114530000000000000e+06,2.094254899999999907e+06,2.607741000000000000e+06,2.425216000000000000e+06,2.607741000000000000e+06,2.623897299999999814e+06,2.652210000000000000e+06,2.458173500000000000e+06,2.672405299999999814e+06,2.809895000000000000e+06,2.324763299999999814e+06,2.134686000000000000e+06,2.660207299999999814e+06,2.466292000000000000e+06,2.599702299999999814e+06,2.146883000000000000e+06,2.720874000000000000e+06,2.421781500000000000e+06,2.680564299999999814e+06,2.623897299999999814e+06,3.036244000000000000e+06,2.514761799999999814e+06,2.882679000000000000e+06,2.543035299999999814e+06,2.494565500000000000e+06,2.688561500000000000e+06,2.627976500000000000e+06,2.425861000000000000e+06,2.676525299999999814e+06,2.667008000000000000e+06,2.636094299999999814e+06,2.454134500000000000e+06,2.668366299999999814e+06,2.724994000000000000e+06,2.785579799999999814e+06,3.036244000000000000e+06,2.463616000000000000e+06,3.452752299999999814e+06,2.405625299999999814e+06,2.555192799999999814e+06,2.118529799999999814e+06,2.490487000000000000e+06,2.397507799999999814e+06,2.935267500000000000e+06,2.493760000000000000e+06,2.753267299999999814e+06,3.743807000000000000e+06,2.793738799999999814e+06,2.652210000000000000e+06,2.464064000000000000e+06,2.704717799999999814e+06,2.420672000000000000e+06,3.040364000000000000e+06,3.149499500000000000e+06,2.478409299999999814e+06,2.518840299999999814e+06,2.155776000000000000e+06,2.547154000000000000e+06,2.134686000000000000e+06,2.203470299999999814e+06,2.466292000000000000e+06,1.658816000000000000e+06,2.082177100000000093e+06,2.314432000000000000e+06,2.518840299999999814e+06,2.769504500000000000e+06,2.098496000000000000e+06,2.700678799999999814e+06,2.308607000000000000e+06,1.835552000000000000e+06,2.114530000000000000e+06,2.215548000000000000e+06,2.465216000000000000e+06,2.118848000000000000e+06,2.369194000000000000e+06,2.191353000000000000e+06,2.187136000000000000e+06,2.442112000000000000e+06,1.948766899999999907e+06,1.998144000000000000e+06,2.191353000000000000e+06,2.235783799999999814e+06,2.320724299999999814e+06,1.963744000000000000e+06,1.904257399999999907e+06,2.066020899999999907e+06,2.486448000000000000e+06,2.539035500000000000e+06,2.276214799999999814e+06,2.141504000000000000e+06,2.223552000000000000e+06,2.255744000000000000e+06,2.232960000000000000e+06,2.245248000000000000e+06,2.437824000000000000e+06,2.757387299999999814e+06,2.340919500000000000e+06,2.485760000000000000e+06,2.507328000000000000e+06,2.057902399999999907e+06,2.490487000000000000e+06,2.049760000000000000e+06,2.344999000000000000e+06,2.122568799999999814e+06,1.989664000000000000e+06,1.932570300000000047e+06,2.111680000000000000e+06,2.106112000000000000e+06,2.636094299999999814e+06,1.947776000000000000e+06,2.051520000000000000e+06,1.937984000000000000e+06,2.009393300000000047e+06,2.343232000000000000e+06,2.147968000000000000e+06,2.250496000000000000e+06,2.099328000000000000e+06,2.765384500000000000e+06,2.139072000000000000e+06,2.208768000000000000e+06,2.413056000000000000e+06,2.437938799999999814e+06,2.053823899999999907e+06,2.211072000000000000e+06,2.304568000000000000e+06,2.019456000000000000e+06,2.179200000000000000e+06,2.031840000000000000e+06,1.884061100000000093e+06,2.133952000000000000e+06,2.180800000000000000e+06,2.270144000000000000e+06,2.128896000000000000e+06,2.005314800000000047e+06,2.021511399999999907e+06,2.410880000000000000e+06,2.316645799999999814e+06,2.110208000000000000e+06,2.199391799999999814e+06,2.103488000000000000e+06,1.889312000000000000e+06,2.534996500000000000e+06,2.211509000000000000e+06,2.183235500000000000e+06,2.154921500000000000e+06,2.024224000000000000e+06,2.809895000000000000e+06,2.225664000000000000e+06,2.214976000000000000e+06,2.870561799999999814e+06,2.458173500000000000e+06,2.182016000000000000e+06,2.688561500000000000e+06,2.106452000000000000e+06,3.941963500000000000e+06,1.925888000000000000e+06,1.981504000000000000e+06,2.061696000000000000e+06,2.236992000000000000e+06,2.037667600000000093e+06,2.308607000000000000e+06,2.283648000000000000e+06,2.773543500000000000e+06,2.437938799999999814e+06,1.924492100000000093e+06,2.243968000000000000e+06,2.029589500000000000e+06,2.183235500000000000e+06,2.389469000000000000e+06,2.227745000000000000e+06,2.134784000000000000e+06,2.179195500000000000e+06,2.344999000000000000e+06,2.499072000000000000e+06,2.011072000000000000e+06,2.314816000000000000e+06,2.069888000000000000e+06,2.223666500000000000e+06,2.304256000000000000e+06,2.583466299999999814e+06,2.192384000000000000e+06,1.912335500000000000e+06,1.845216000000000000e+06,2.483520000000000000e+06,2.137856000000000000e+06,2.234176000000000000e+06,2.223666500000000000e+06,2.346944000000000000e+06,2.365376000000000000e+06,2.299456000000000000e+06,2.308607000000000000e+06,2.817892299999999814e+06,2.173696000000000000e+06,2.123648000000000000e+06,3.072757299999999814e+06,2.236416000000000000e+06,2.207509299999999814e+06,2.302272000000000000e+06,2.316645799999999814e+06,2.431744000000000000e+06,2.325760000000000000e+06,2.433856000000000000e+06,2.040352000000000000e+06,2.902874299999999814e+06,2.506560000000000000e+06,2.421781500000000000e+06,2.604672000000000000e+06,2.239822799999999814e+06,2.336880500000000000e+06,2.502604000000000000e+06,2.362688000000000000e+06,2.591584799999999814e+06,2.195352799999999814e+06,2.284332299999999814e+06,3.299106299999999814e+06,2.397507799999999814e+06,2.085728000000000000e+06,2.272215000000000000e+06,2.425216000000000000e+06,2.607741000000000000e+06,2.243901299999999814e+06,2.155008000000000000e+06,1.904257399999999907e+06,2.001315100000000093e+06,2.231784000000000000e+06,2.300488500000000000e+06,2.061942399999999907e+06,2.199391799999999814e+06,1.928491800000000047e+06,2.221888000000000000e+06,2.381350500000000000e+06,2.822012299999999814e+06,1.960844600000000093e+06,2.765056000000000000e+06,2.450056000000000000e+06,2.373696000000000000e+06,2.201408000000000000e+06,1.831473500000000000e+06,2.244672000000000000e+06,2.210752000000000000e+06,1.807238100000000093e+06,1.645474600000000093e+06,2.454134500000000000e+06,2.567310000000000000e+06,2.805856000000000000e+06,2.169024000000000000e+06,1.924492100000000093e+06,2.131520000000000000e+06,2.382464000000000000e+06,2.185664000000000000e+06,1.916414000000000000e+06,2.474330799999999814e+06,2.078098600000000093e+06,2.220032000000000000e+06,2.397507799999999814e+06,2.522879299999999814e+06,2.323648000000000000e+06,2.732991299999999814e+06,2.361155299999999814e+06,1.823395399999999907e+06,2.263872000000000000e+06,1.900257800000000047e+06,2.280253799999999814e+06,3.024207799999999814e+06,2.224896000000000000e+06,1.977000899999999907e+06,2.217344000000000000e+06,2.142784000000000000e+06,2.086944000000000000e+06,2.247940299999999814e+06,2.268544000000000000e+06,1.787003399999999907e+06,2.599702299999999814e+06,2.189888000000000000e+06,2.243901299999999814e+06,2.432832000000000000e+06,2.053823899999999907e+06,2.506723000000000000e+06,2.490487000000000000e+06,2.357076799999999814e+06,2.563310299999999814e+06,2.534996500000000000e+06,2.870561799999999814e+06,2.433899799999999814e+06,2.498604500000000000e+06,2.278656000000000000e+06,1.879982600000000093e+06,2.356864000000000000e+06,2.377311500000000000e+06,2.623897299999999814e+06,2.547154000000000000e+06,2.551153799999999814e+06,2.260224000000000000e+06,2.684522500000000000e+06,2.510722799999999814e+06,2.785579799999999814e+06,2.276214799999999814e+06,2.518400000000000000e+06,2.890676299999999814e+06,2.583466299999999814e+06,2.409625000000000000e+06,2.910952299999999814e+06,2.886718000000000000e+06,2.761426299999999814e+06,2.894715299999999814e+06,2.349038000000000000e+06,2.749228299999999814e+06,2.078098600000000093e+06,2.215548000000000000e+06,2.357076799999999814e+06,2.765384500000000000e+06,2.627976500000000000e+06,2.478409299999999814e+06,2.142804500000000000e+06,2.389469000000000000e+06,2.336880500000000000e+06,2.619897500000000000e+06,2.664327299999999814e+06,2.522879299999999814e+06,2.534996500000000000e+06,1.358418500000000000e+06,1.697952000000000000e+06,1.715264000000000000e+06,2.203470299999999814e+06,1.997236600000000093e+06,2.171078000000000000e+06,2.034048000000000000e+06,2.074099000000000000e+06,1.609122100000000093e+06,2.288371299999999814e+06,2.191616000000000000e+06,2.066016000000000000e+06,2.084864000000000000e+06,2.502604000000000000e+06,1.972128000000000000e+06,2.575427500000000000e+06,1.770624000000000000e+06,2.023776000000000000e+06,2.241408000000000000e+06,1.661710800000000047e+06,2.101376000000000000e+06,2.038016000000000000e+06,2.204480000000000000e+06,2.724994000000000000e+06,2.494565500000000000e+06,2.203470299999999814e+06,2.164544000000000000e+06,2.362688000000000000e+06,2.271040000000000000e+06,2.178112000000000000e+06,2.208832000000000000e+06,1.718298000000000000e+06,2.296000000000000000e+06,2.231784000000000000e+06,2.769504500000000000e+06,1.968962300000000047e+06,2.219626500000000000e+06,2.167078299999999814e+06,2.401586299999999814e+06,2.414400000000000000e+06,2.276214799999999814e+06,2.126647299999999814e+06,1.465696000000000000e+06,1.557344000000000000e+06,9.929120000000000000e+05,1.115328000000000000e+06,8.706880000000000000e+05,6.871680000000000000e+05,5.180320000000000000e+05,3.574160000000000000e+05,3.990320000000000000e+05,3.596560000000000000e+05,1.691800000000000000e+05,1.133320000000000000e+05,9.974600000000000000e+04,8.215000000000000000e+04,6.286100000000000000e+04,3.606800000000000000e+04,3.155600000000000000e+04,2.303600000000000000e+04,2.975100000000000000e+04,2.744600000000000000e+04,1.301700000000000000e+04,1.041300000000000000e+04,9.011000000000000000e+03,1.011200000000000000e+04,8.510000000000000000e+03,6.006000000000000000e+03,4.104000000000000000e+03,5.506000000000000000e+03,6.107000000000000000e+03,6.307000000000000000e+03,5.806000000000000000e+03,4.605000000000000000e+03,4.705000000000000000e+03,3.904000000000000000e+03,2.802000000000000000e+03,3.904000000000000000e+03,3.203000000000000000e+03,2.302000000000000000e+03,2.702000000000000000e+03,4.404000000000000000e+03,2.402000000000000000e+03,2.502000000000000000e+03,nan
4.795089999999999719e+01,1.374040000000000000e+05,1.826080000000000000e+05,3.163920000000000000e+05,4.430880000000000000e+05,5.097120000000000000e+05,6.678080000000000000e+05,9.391520000000000000e+05,1.047440000000000000e+06,1.174432000000000000e+06,1.411040000000000000e+06,1.486272000000000000e+06,1.533792000000000000e+06,1.632672000000000000e+06,2.142656000000000000e+06,2.059616000000000000e+06,2.045745800000000047e+06,2.380672000000000000e+06,2.522879299999999814e+06,2.506723000000000000e+06,2.943264799999999814e+06,2.850366500000000000e+06,2.700678799999999814e+06,3.028246799999999814e+06,3.331418799999999814e+06,3.145379500000000000e+06,3.016048799999999814e+06,2.607741000000000000e+06,2.983736299999999814e+06,3.206046299999999814e+06,3.218244299999999814e+06,3.448632299999999814e+06,3.541611500000000000e+06,3.440635000000000000e+06,3.177772799999999814e+06,3.161616500000000000e+06,3.472947500000000000e+06,3.460749500000000000e+06,3.533614299999999814e+06,3.525455299999999814e+06,3.691299299999999814e+06,4.087531299999999814e+06,4.285607000000000000e+06,3.800515500000000000e+06,4.605016000000000000e+06,4.362430000000000000e+06,4.944620500000000000e+06,4.528274000000000000e+06,4.467526000000000000e+06,4.261372500000000000e+06,4.119843799999999814e+06,4.059177000000000000e+06,4.200706000000000000e+06,4.220982000000000000e+06,3.840825299999999814e+06,3.594281000000000000e+06,3.351614000000000000e+06,3.820630000000000000e+06,3.456791299999999814e+06,4.734427500000000000e+06,3.060559299999999814e+06,3.056520299999999814e+06,3.679101299999999814e+06,3.335457799999999814e+06,3.396124500000000000e+06,3.642830500000000000e+06,3.367770299999999814e+06,3.917648299999999814e+06,3.525455299999999814e+06,3.460749500000000000e+06,3.792275799999999814e+06,4.002630299999999814e+06,4.075333299999999814e+06,4.132041799999999814e+06,4.742425000000000000e+06,3.865140500000000000e+06,4.176471500000000000e+06,4.051179799999999814e+06,4.528274000000000000e+06,3.893494799999999814e+06,4.904149000000000000e+06,4.022825500000000000e+06,4.119843799999999814e+06,2.870561799999999814e+06,3.060559299999999814e+06,4.334156500000000000e+06,2.794112000000000000e+06,2.778624000000000000e+06,2.381350500000000000e+06,2.437938799999999814e+06,3.181892799999999814e+06,2.696064000000000000e+06,2.668366299999999814e+06,2.680564299999999814e+06,2.781952000000000000e+06,2.955382000000000000e+06,2.968768000000000000e+06,2.934912000000000000e+06,2.724994000000000000e+06,3.016048799999999814e+06,2.761426299999999814e+06,2.919616000000000000e+06,2.790464000000000000e+06,3.009472000000000000e+06,2.862402799999999814e+06,3.331418799999999814e+06,2.749228299999999814e+06,2.862402799999999814e+06,2.870561799999999814e+06,3.371890299999999814e+06,3.299106299999999814e+06,3.068556500000000000e+06,2.765632000000000000e+06,3.071360000000000000e+06,3.238439500000000000e+06,3.127936000000000000e+06,2.993024000000000000e+06,3.206046299999999814e+06,3.032205000000000000e+06,3.028246799999999814e+06,2.498368000000000000e+06,2.230912000000000000e+06,1.669788899999999907e+06,1.873600000000000000e+06,1.826048000000000000e+06,2.138764500000000000e+06,1.696544000000000000e+06,1.729952000000000000e+06,1.810080000000000000e+06,2.012064000000000000e+06,1.876800000000000000e+06,1.939744000000000000e+06,1.962432000000000000e+06,1.644192000000000000e+06,1.655040000000000000e+06,1.621856000000000000e+06,1.799856000000000000e+06,1.370528000000000000e+06,1.077184000000000000e+06,1.192672000000000000e+06,1.146432000000000000e+06,1.140096000000000000e+06,1.229984000000000000e+06,1.363968000000000000e+06,1.368256000000000000e+06,1.714219500000000000e+06,1.580800000000000000e+06,1.691552000000000000e+06,1.606240000000000000e+06,1.681866600000000093e+06,1.923360000000000000e+06,1.579712000000000000e+06,1.621088000000000000e+06,1.773696000000000000e+06,1.997056000000000000e+06,1.686656000000000000e+06,1.943808000000000000e+06,1.821792000000000000e+06,2.462212500000000000e+06,3.052400299999999814e+06,2.062048000000000000e+06,2.118784000000000000e+06,1.924492100000000093e+06,2.195072000000000000e+06,2.207509299999999814e+06,2.231168000000000000e+06,2.191353000000000000e+06,2.466292000000000000e+06,2.534996500000000000e+06,3.020087799999999814e+06,2.611819500000000000e+06,2.506723000000000000e+06,2.830090299999999814e+06,3.080754500000000000e+06,2.915072299999999814e+06,3.193929000000000000e+06,2.425861000000000000e+06,3.052400299999999814e+06,2.943264799999999814e+06,2.846246500000000000e+06,2.478409299999999814e+06,3.008051500000000000e+06,2.526879000000000000e+06,2.785579799999999814e+06,2.575427500000000000e+06,2.595623799999999814e+06,2.584000000000000000e+06,2.579466500000000000e+06,2.862402799999999814e+06,2.894715299999999814e+06,2.668366299999999814e+06,2.518840299999999814e+06,2.547154000000000000e+06,3.662945000000000000e+06,2.470291500000000000e+06,2.935267500000000000e+06,2.809895000000000000e+06,2.640133299999999814e+06,2.777582500000000000e+06,2.607741000000000000e+06,2.874520000000000000e+06,2.684522500000000000e+06,3.582163799999999814e+06,2.975577299999999814e+06,2.822012299999999814e+06,3.428437000000000000e+06,3.222202500000000000e+06,2.741150299999999814e+06,2.494565500000000000e+06,2.451136000000000000e+06,2.591584799999999814e+06,2.894715299999999814e+06,2.817892299999999814e+06,2.854405500000000000e+06,2.704717799999999814e+06,2.539035500000000000e+06,2.777582500000000000e+06,2.931228500000000000e+06,2.866522799999999814e+06,4.257333500000000000e+06,2.975577299999999814e+06,5.199404500000000000e+06,2.462212500000000000e+06,2.498604500000000000e+06,2.696720500000000000e+06,2.490487000000000000e+06,3.630632500000000000e+06,2.526879000000000000e+06,3.222202500000000000e+06,2.704717799999999814e+06,2.603741299999999814e+06,2.296449500000000000e+06,3.788317500000000000e+06,2.381350500000000000e+06,2.328763000000000000e+06,2.274944000000000000e+06,2.676525299999999814e+06,2.603741299999999814e+06,2.521344000000000000e+06,2.522879299999999814e+06,2.555192799999999814e+06,2.547154000000000000e+06,2.494565500000000000e+06,2.526336000000000000e+06,2.882679000000000000e+06,2.539035500000000000e+06,2.300488500000000000e+06,2.729033000000000000e+06,2.712876799999999814e+06,2.260057500000000000e+06,2.615858500000000000e+06,2.553728000000000000e+06,2.474330799999999814e+06,2.585024000000000000e+06,1.875983000000000000e+06,2.450056000000000000e+06,2.146883000000000000e+06,2.526879000000000000e+06,2.332802000000000000e+06,2.813853299999999814e+06,2.361984000000000000e+06,2.288371299999999814e+06,2.183235500000000000e+06,3.008051500000000000e+06,2.183235500000000000e+06,2.106452000000000000e+06,2.332802000000000000e+06,1.952512000000000000e+06,1.843630100000000093e+06,1.968962300000000047e+06,2.139968000000000000e+06,2.433899799999999814e+06,2.696720500000000000e+06,2.045745800000000047e+06,2.919111299999999814e+06,2.167078299999999814e+06,2.680564299999999814e+06,2.543035299999999814e+06,2.292371000000000000e+06,2.474330799999999814e+06,2.381350500000000000e+06,1.935680000000000000e+06,2.377311500000000000e+06,2.482448299999999814e+06,1.657632300000000047e+06,1.916414000000000000e+06,1.851708300000000047e+06,2.148736000000000000e+06,2.276214799999999814e+06,2.269120000000000000e+06,2.040128000000000000e+06,2.191353000000000000e+06,1.858688000000000000e+06,2.373233000000000000e+06,1.913024000000000000e+06,2.167078299999999814e+06,1.679040000000000000e+06,1.951744000000000000e+06,2.065024000000000000e+06,1.969152000000000000e+06,1.932256000000000000e+06,1.985158899999999907e+06,1.875136000000000000e+06,1.455477100000000093e+06,1.743264000000000000e+06,1.681866600000000093e+06,1.457120000000000000e+06,1.431202399999999907e+06,1.670240000000000000e+06,1.634208000000000000e+06,2.292371000000000000e+06,1.514400000000000000e+06,1.392576000000000000e+06,1.520416000000000000e+06,1.349312000000000000e+06,1.477440000000000000e+06,1.706784000000000000e+06,1.509536000000000000e+06,1.611008000000000000e+06,1.525280000000000000e+06,1.581664000000000000e+06,1.879982600000000093e+06,2.102373500000000000e+06,1.557664000000000000e+06,1.787003399999999907e+06,1.281595500000000000e+06,1.550208000000000000e+06,1.372224000000000000e+06,1.297184000000000000e+06,1.200096000000000000e+06,1.309664000000000000e+06,1.011369199999999953e+06,1.055245500000000000e+06,1.734454300000000047e+06,1.201056000000000000e+06,1.657632300000000047e+06,1.067776000000000000e+06,1.353696000000000000e+06,1.123910500000000000e+06,1.226240000000000000e+06,1.404576000000000000e+06,1.225728000000000000e+06,1.322272000000000000e+06,1.266496000000000000e+06,1.242528000000000000e+06,1.649553100000000093e+06,1.178560000000000000e+06,1.243072000000000000e+06,1.235488000000000000e+06,9.945788000000000466e+05,1.350912000000000000e+06,1.316608000000000000e+06,1.227008000000000000e+06,1.516448000000000000e+06,1.430144000000000000e+06,1.428416000000000000e+06,1.562208000000000000e+06,1.361088000000000000e+06,1.487776000000000000e+06,1.567488000000000000e+06,1.291968000000000000e+06,1.083479500000000000e+06,1.528260100000000093e+06,1.362496000000000000e+06,1.523776000000000000e+06,1.859826800000000047e+06,1.549248000000000000e+06,1.700352000000000000e+06,1.859826800000000047e+06,1.720064000000000000e+06,1.700224000000000000e+06,1.744032000000000000e+06,1.591840000000000000e+06,1.821888000000000000e+06,1.480224000000000000e+06,1.705696000000000000e+06,1.766048000000000000e+06,1.544384000000000000e+06,1.481856000000000000e+06,1.557248000000000000e+06,1.863826399999999907e+06,1.160341899999999907e+06,1.435840000000000000e+06,1.442592000000000000e+06,1.566528000000000000e+06,1.389696000000000000e+06,1.320896000000000000e+06,1.168288000000000000e+06,1.105824000000000000e+06,1.242432000000000000e+06,1.532259800000000047e+06,1.621279800000000047e+06,1.396640000000000000e+06,1.572690800000000047e+06,1.156928000000000000e+06,1.649553100000000093e+06,2.187314000000000000e+06,1.159264000000000000e+06,1.284288000000000000e+06,1.122848000000000000e+06,1.151008000000000000e+06,9.986178000000000466e+05,1.124960000000000000e+06,1.148224800000000047e+06,1.216352000000000000e+06,1.209152000000000000e+06,1.142432000000000000e+06,1.386464000000000000e+06,1.278624000000000000e+06,1.859826800000000047e+06,1.855707899999999907e+06,1.415046100000000093e+06,1.569440000000000000e+06,1.281728000000000000e+06,1.518368000000000000e+06,1.575936000000000000e+06,1.645474600000000093e+06,1.579616000000000000e+06,1.245243000000000000e+06,2.296449500000000000e+06,2.061942399999999907e+06,1.721248000000000000e+06,1.944800000000000000e+06,2.182208000000000000e+06,1.692288000000000000e+06,1.739008000000000000e+06,1.646144000000000000e+06,1.849824000000000000e+06,1.636800000000000000e+06,1.441408000000000000e+06,1.450560000000000000e+06,1.434336000000000000e+06,1.384224000000000000e+06,1.504025800000000047e+06,1.952806000000000000e+06,1.332096000000000000e+06,2.306781500000000000e+06,2.053823899999999907e+06,1.653592300000000047e+06,1.428000000000000000e+06,1.791081899999999907e+06,1.192655399999999907e+06,1.520416000000000000e+06,1.296448000000000000e+06,1.544288000000000000e+06,1.766807100000000093e+06,2.094254899999999907e+06,1.530144000000000000e+06,1.783003800000000047e+06,1.766912000000000000e+06,1.741632000000000000e+06,2.054400000000000000e+06,1.698063300000000047e+06,1.867904899999999907e+06,2.223936000000000000e+06,2.478409299999999814e+06,1.950656000000000000e+06,2.054496000000000000e+06,1.750650899999999907e+06,1.954848000000000000e+06,1.764416000000000000e+06,1.980064000000000000e+06,2.261184000000000000e+06,2.571349000000000000e+06,2.148224000000000000e+06,1.702141800000000047e+06,2.001315100000000093e+06,2.106240000000000000e+06,2.181696000000000000e+06,2.096160000000000000e+06,2.229056000000000000e+06,1.795121000000000000e+06,2.546112000000000000e+06,1.977000899999999907e+06,2.280253799999999814e+06,2.468928000000000000e+06,1.859826800000000047e+06,2.204480000000000000e+06,2.171328000000000000e+06,2.189376000000000000e+06,2.097792000000000000e+06,2.168768000000000000e+06,2.712876799999999814e+06,2.107648000000000000e+06,2.193600000000000000e+06,1.914784000000000000e+06,1.795121000000000000e+06,2.146883000000000000e+06,2.350784000000000000e+06,2.246016000000000000e+06,2.353472000000000000e+06,2.296449500000000000e+06,2.457216000000000000e+06,2.611819500000000000e+06,2.433899799999999814e+06,2.175117000000000000e+06,2.365194299999999814e+06,2.539584000000000000e+06,2.348992000000000000e+06,2.409625000000000000e+06,2.268544000000000000e+06,1.994624000000000000e+06,2.160960000000000000e+06,2.555192799999999814e+06,1.829760000000000000e+06,1.886432000000000000e+06,1.959680000000000000e+06,1.912335500000000000e+06,2.031744000000000000e+06,1.601044000000000000e+06,2.241344000000000000e+06,1.876032000000000000e+06,2.226368000000000000e+06,2.526879000000000000e+06,2.158960799999999814e+06,2.443456000000000000e+06,2.401586299999999814e+06,2.417742500000000000e+06,2.446056299999999814e+06,2.298560000000000000e+06,2.292371000000000000e+06,2.142784000000000000e+06,1.934784000000000000e+06,2.425861000000000000e+06,2.157888000000000000e+06,1.859826800000000047e+06,2.087072000000000000e+06,1.893920000000000000e+06,2.086304000000000000e+06,2.516608000000000000e+06,2.255488000000000000e+06,2.300928000000000000e+06,2.344999000000000000e+06,2.344256000000000000e+06,2.195352799999999814e+06,2.296768000000000000e+06,2.809895000000000000e+06,2.474330799999999814e+06,2.101248000000000000e+06,2.442017299999999814e+06,1.819395800000000047e+06,1.726376100000000093e+06,2.260057500000000000e+06,1.546880000000000000e+06,1.706336000000000000e+06,2.005314800000000047e+06,2.025589899999999907e+06,1.824864000000000000e+06,1.776960000000000000e+06,1.861760000000000000e+06,1.822976000000000000e+06,1.834368000000000000e+06,2.045745800000000047e+06,1.783003800000000047e+06,2.075424000000000000e+06,1.904257399999999907e+06,1.649553100000000093e+06,2.070020500000000000e+06,2.314240000000000000e+06,2.145856000000000000e+06,2.498604500000000000e+06,2.328763000000000000e+06,2.158960799999999814e+06,2.118529799999999814e+06,2.422720000000000000e+06,2.401586299999999814e+06,2.420096000000000000e+06,2.494565500000000000e+06,2.474330799999999814e+06,2.769504500000000000e+06,2.514761799999999814e+06,2.676525299999999814e+06,2.439168000000000000e+06,2.494528000000000000e+06,2.582720000000000000e+06,2.606720000000000000e+06,2.243901299999999814e+06,2.450688000000000000e+06,2.199040000000000000e+06,1.992416000000000000e+06,2.021511399999999907e+06,2.058496000000000000e+06,2.012384000000000000e+06,1.743264000000000000e+06,1.708736000000000000e+06,1.714219500000000000e+06,1.859826800000000047e+06,2.074099000000000000e+06,2.209856000000000000e+06,2.171078000000000000e+06,2.344999000000000000e+06,1.777184000000000000e+06,2.053823899999999907e+06,2.454134500000000000e+06,1.808000000000000000e+06,1.990336000000000000e+06,1.397088000000000000e+06,1.434976000000000000e+06,1.819808000000000000e+06,1.691104000000000000e+06,1.930400000000000000e+06,1.875488000000000000e+06,2.158960799999999814e+06,2.019008000000000000e+06,2.349038000000000000e+06,2.442017299999999814e+06,2.491392000000000000e+06,2.223666500000000000e+06,2.195352799999999814e+06,2.102336000000000000e+06,1.944160000000000000e+06,2.006528000000000000e+06,1.711328000000000000e+06,1.624672000000000000e+06,1.497472000000000000e+06,1.344736000000000000e+06,1.184577300000000047e+06,1.461088000000000000e+06,1.908335899999999907e+06,1.589248000000000000e+06,1.865696000000000000e+06,1.847629800000000047e+06,2.101376000000000000e+06,2.280064000000000000e+06,2.559271299999999814e+06,2.183235500000000000e+06,2.203470299999999814e+06,2.458173500000000000e+06,2.472768000000000000e+06,2.394560000000000000e+06,2.518840299999999814e+06,2.394240000000000000e+06,2.576640000000000000e+06,2.583466299999999814e+06,2.381350500000000000e+06,2.328763000000000000e+06,2.539035500000000000e+06,2.510722799999999814e+06,2.559271299999999814e+06,2.636094299999999814e+06,2.526879000000000000e+06,3.145379500000000000e+06,3.028246799999999814e+06,3.493142799999999814e+06,2.838249299999999814e+06,2.559271299999999814e+06,2.983736299999999814e+06,2.207509299999999814e+06,2.553472000000000000e+06,2.627008000000000000e+06,2.421781500000000000e+06,2.866522799999999814e+06,2.551153799999999814e+06,2.450056000000000000e+06,2.381350500000000000e+06,2.284332299999999814e+06,2.292371000000000000e+06,2.805856000000000000e+06,2.720874000000000000e+06,2.238208000000000000e+06,2.555192799999999814e+06,2.493760000000000000e+06,2.340919500000000000e+06,2.830090299999999814e+06,2.890676299999999814e+06,2.773543500000000000e+06,2.470291500000000000e+06,2.842207500000000000e+06,2.894715299999999814e+06,2.274304000000000000e+06,2.137856000000000000e+06,2.365194299999999814e+06,2.508672000000000000e+06,2.599702299999999814e+06,3.032205000000000000e+06,2.377311500000000000e+06,2.288371299999999814e+06,2.640133299999999814e+06,3.117187000000000000e+06,2.437938799999999814e+06,2.652210000000000000e+06,2.781760000000000000e+06,2.520320000000000000e+06,2.429900000000000000e+06,2.340919500000000000e+06,2.260608000000000000e+06,2.421056000000000000e+06,2.781540799999999814e+06,2.353037799999999814e+06,2.227456000000000000e+06,2.211509000000000000e+06,1.823395399999999907e+06,2.179195500000000000e+06,1.912800000000000000e+06,2.010528000000000000e+06,2.173696000000000000e+06,1.764416000000000000e+06,1.793888000000000000e+06,1.475711899999999907e+06,1.690464000000000000e+06,2.074099000000000000e+06,1.649600000000000000e+06,1.453248000000000000e+06,1.579392000000000000e+06,2.385430000000000000e+06,2.191353000000000000e+06,1.993237000000000000e+06,2.256704000000000000e+06,2.510722799999999814e+06,2.462272000000000000e+06,2.353037799999999814e+06,2.745189299999999814e+06,2.777582500000000000e+06,2.680564299999999814e+06,4.879995500000000000e+06,2.724994000000000000e+06,2.494565500000000000e+06,2.287488000000000000e+06,2.282560000000000000e+06,2.317376000000000000e+06,2.347968000000000000e+06,2.211968000000000000e+06,1.948766899999999907e+06,2.082976000000000000e+06,2.310976000000000000e+06,1.905120000000000000e+06,1.950528000000000000e+06,1.813792000000000000e+06,2.093952000000000000e+06,1.827136000000000000e+06,1.980160000000000000e+06,2.013600000000000000e+06,2.051200000000000000e+06,1.949216000000000000e+06,1.972224000000000000e+06,2.061824000000000000e+06,2.122752000000000000e+06,2.205504000000000000e+06,2.498604500000000000e+06,2.365194299999999814e+06,2.632015799999999814e+06,2.789699799999999814e+06,2.807168000000000000e+06,2.381350500000000000e+06,2.575427500000000000e+06,2.098294000000000000e+06,2.761426299999999814e+06,2.923069500000000000e+06,2.615858500000000000e+06,2.498604500000000000e+06,2.340919500000000000e+06,2.702528000000000000e+06,2.743872000000000000e+06,3.117187000000000000e+06,2.551153799999999814e+06,2.585728000000000000e+06,3.695257500000000000e+06,2.915072299999999814e+06,2.686016000000000000e+06,2.579466500000000000e+06,2.615858500000000000e+06,2.621952000000000000e+06,2.297344000000000000e+06,2.070020500000000000e+06,2.252352000000000000e+06,1.961216000000000000e+06,2.165312000000000000e+06,2.103040000000000000e+06,1.872512000000000000e+06,1.867904899999999907e+06,1.975776000000000000e+06,1.946560000000000000e+06,1.807238100000000093e+06,1.728320000000000000e+06,1.483584000000000000e+06,1.677867000000000000e+06,1.552534899999999907e+06,1.184577300000000047e+06,1.831473500000000000e+06,1.847629800000000047e+06,1.524181600000000093e+06,1.790624000000000000e+06,1.528416000000000000e+06,1.538112000000000000e+06,1.502304000000000000e+06,1.542976000000000000e+06,1.280224000000000000e+06,1.524320000000000000e+06,1.477536000000000000e+06,1.714272000000000000e+06,1.542656000000000000e+06,1.318026899999999907e+06,2.207509299999999814e+06,1.854080000000000000e+06,1.980608000000000000e+06,2.478409299999999814e+06,2.076640000000000000e+06,2.292371000000000000e+06,2.254848000000000000e+06,2.995934299999999814e+06,2.306368000000000000e+06,3.121226000000000000e+06,2.353920000000000000e+06,2.486448000000000000e+06,2.239872000000000000e+06,2.518840299999999814e+06,2.344999000000000000e+06,2.288371299999999814e+06,2.603741299999999814e+06,2.640133299999999814e+06,2.498604500000000000e+06,2.475264000000000000e+06,2.874520000000000000e+06,3.448632299999999814e+06,3.072757299999999814e+06,2.567310000000000000e+06,2.591584799999999814e+06,2.632015799999999814e+06,2.450056000000000000e+06,2.720874000000000000e+06,2.486448000000000000e+06,2.401586299999999814e+06,2.400768000000000000e+06,2.474330799999999814e+06,2.526879000000000000e+06,2.405625299999999814e+06,2.316645799999999814e+06,2.514761799999999814e+06,2.498304000000000000e+06,2.126976000000000000e+06,2.575427500000000000e+06,2.623897299999999814e+06,2.470291500000000000e+06,2.478409299999999814e+06,2.826051299999999814e+06,2.830090299999999814e+06,2.935267500000000000e+06,2.498604500000000000e+06,1.956845000000000000e+06,2.287040000000000000e+06,2.270272000000000000e+06,2.715456000000000000e+06,2.377152000000000000e+06,2.567310000000000000e+06,2.454134500000000000e+06,2.963541000000000000e+06,2.559271299999999814e+06,2.854405500000000000e+06,2.498604500000000000e+06,2.495552000000000000e+06,2.680564299999999814e+06,2.716835000000000000e+06,2.369194000000000000e+06,2.308607000000000000e+06,2.781540799999999814e+06,2.684522500000000000e+06,3.125265000000000000e+06,2.878559000000000000e+06,2.349038000000000000e+06,2.522879299999999814e+06,2.640133299999999814e+06,2.623897299999999814e+06,2.830090299999999814e+06,2.199391799999999814e+06,2.134686000000000000e+06,2.227745000000000000e+06,2.801817000000000000e+06,2.385430000000000000e+06,1.879982600000000093e+06,2.190720000000000000e+06,2.025312000000000000e+06,2.195392000000000000e+06,1.726376100000000093e+06,2.088384000000000000e+06,1.924576000000000000e+06,2.049632000000000000e+06,1.977000899999999907e+06,2.397507799999999814e+06,2.338432000000000000e+06,2.431616000000000000e+06,2.417856000000000000e+06,2.595623799999999814e+06,2.604096000000000000e+06,2.534996500000000000e+06,3.012090500000000000e+06,2.777582500000000000e+06,2.508032000000000000e+06,2.595623799999999814e+06,2.215548000000000000e+06,2.590016000000000000e+06,2.502604000000000000e+06,2.470291500000000000e+06,2.353037799999999814e+06,2.595623799999999814e+06,2.268176000000000000e+06,2.943264799999999814e+06,2.850366500000000000e+06,2.898835299999999814e+06,2.393468799999999814e+06,2.583466299999999814e+06,2.570176000000000000e+06,2.458173500000000000e+06,2.822012299999999814e+06,2.482448299999999814e+06,2.785579799999999814e+06,2.644133000000000000e+06,2.785579799999999814e+06,2.373233000000000000e+06,2.543035299999999814e+06,2.264137000000000000e+06,3.286908299999999814e+06,2.243901299999999814e+06,4.362430000000000000e+06,2.308607000000000000e+06,2.708837799999999814e+06,2.720874000000000000e+06,2.660207299999999814e+06,2.623897299999999814e+06,3.020087799999999814e+06,2.724994000000000000e+06,2.530918000000000000e+06,2.785579799999999814e+06,3.222202500000000000e+06,2.789699799999999814e+06,2.749228299999999814e+06,2.304568000000000000e+06,2.618368000000000000e+06,4.487802500000000000e+06,2.781540799999999814e+06,2.915072299999999814e+06,2.603741299999999814e+06,2.830090299999999814e+06,2.377311500000000000e+06,2.724994000000000000e+06,2.636094299999999814e+06,2.785579799999999814e+06,3.096910799999999814e+06,2.482448299999999814e+06,2.720874000000000000e+06,2.898835299999999814e+06,2.874520000000000000e+06,2.377311500000000000e+06,2.551153799999999814e+06,3.877257799999999814e+06,2.547154000000000000e+06,2.959502000000000000e+06,3.141421299999999814e+06,3.080754500000000000e+06,2.794688000000000000e+06,2.068576000000000000e+06,2.272215000000000000e+06,2.514761799999999814e+06,2.260057500000000000e+06,2.336064000000000000e+06,2.530918000000000000e+06,1.985158899999999907e+06,2.377311500000000000e+06,2.243901299999999814e+06,1.960844600000000093e+06,2.223666500000000000e+06,2.312606500000000000e+06,2.565056000000000000e+06,2.046976000000000000e+06,2.001315100000000093e+06,2.680564299999999814e+06,2.878559000000000000e+06,2.834210299999999814e+06,2.312606500000000000e+06,2.615858500000000000e+06,2.034816000000000000e+06,2.377311500000000000e+06,2.227745000000000000e+06,1.960844600000000093e+06,2.217216000000000000e+06,1.875983000000000000e+06,2.389469000000000000e+06,1.902592000000000000e+06,1.875983000000000000e+06,2.599702299999999814e+06,2.470291500000000000e+06,2.449984000000000000e+06,2.737030299999999814e+06,2.425861000000000000e+06,2.195352799999999814e+06,1.894784000000000000e+06,2.296449500000000000e+06,2.243901299999999814e+06,2.312606500000000000e+06,2.250368000000000000e+06,2.297408000000000000e+06,2.308607000000000000e+06,2.765384500000000000e+06,2.308607000000000000e+06,2.640133299999999814e+06,8.959287000000000000e+06,2.563310299999999814e+06,2.227745000000000000e+06,2.547154000000000000e+06,2.273280000000000000e+06,2.276214799999999814e+06,2.522879299999999814e+06,1.980512000000000000e+06,2.539035500000000000e+06,2.213568000000000000e+06,2.295552000000000000e+06,1.811277300000000047e+06,2.006112000000000000e+06,2.167232000000000000e+06,2.433280000000000000e+06,2.158960799999999814e+06,2.046560000000000000e+06,1.734454300000000047e+06,1.884061100000000093e+06,2.127296000000000000e+06,2.512320000000000000e+06,2.255296000000000000e+06,2.053823899999999907e+06,2.086176800000000047e+06,2.393468799999999814e+06,2.567310000000000000e+06,1.920413600000000093e+06,2.219626500000000000e+06,2.745189299999999814e+06,2.374272000000000000e+06,2.308608000000000000e+06,2.231784000000000000e+06,2.094254899999999907e+06,2.138764500000000000e+06,2.013392899999999907e+06,2.048416000000000000e+06,1.997236600000000093e+06,2.138764500000000000e+06,2.095040000000000000e+06,2.078098600000000093e+06,1.783003800000000047e+06,2.559271299999999814e+06,2.001315100000000093e+06,2.045536000000000000e+06,1.902912000000000000e+06,2.045745800000000047e+06,2.785579799999999814e+06,2.284332299999999814e+06,2.254912000000000000e+06,2.179195500000000000e+06,1.946368000000000000e+06,1.718298000000000000e+06,2.135552000000000000e+06,3.016048799999999814e+06,2.114752000000000000e+06,2.163039299999999814e+06,2.057902399999999907e+06,2.385430000000000000e+06,1.847629800000000047e+06,2.033668000000000000e+06,1.986016000000000000e+06,2.153280000000000000e+06,2.494565500000000000e+06,2.413664000000000000e+06,2.070784000000000000e+06,2.409625000000000000e+06,2.595623799999999814e+06,2.732991299999999814e+06,2.134686000000000000e+06,2.433899799999999814e+06,2.656168299999999814e+06,2.401586299999999814e+06,2.510722799999999814e+06,2.289920000000000000e+06,2.458173500000000000e+06,2.332802000000000000e+06,2.294656000000000000e+06,1.973001300000000047e+06,2.179195500000000000e+06,2.400320000000000000e+06,2.191353000000000000e+06,2.243901299999999814e+06,2.272215000000000000e+06,1.770806800000000047e+06,2.547154000000000000e+06,2.417742500000000000e+06,2.793738799999999814e+06,2.169664000000000000e+06,2.585472000000000000e+06,2.417742500000000000e+06,1.916414000000000000e+06,2.355392000000000000e+06,2.386368000000000000e+06,2.547154000000000000e+06,2.257152000000000000e+06,2.086176800000000047e+06,2.580928000000000000e+06,2.575427500000000000e+06,1.863826399999999907e+06,2.547154000000000000e+06,1.884061100000000093e+06,2.983736299999999814e+06,2.169216000000000000e+06,2.061942399999999907e+06,1.997376000000000000e+06,2.106452000000000000e+06,2.109888000000000000e+06,2.621376000000000000e+06,2.260057500000000000e+06,2.171078000000000000e+06,2.680564299999999814e+06,2.421781500000000000e+06,2.522879299999999814e+06,2.462976000000000000e+06,2.526879000000000000e+06,2.268176000000000000e+06,2.838249299999999814e+06,2.684522500000000000e+06,2.304568000000000000e+06,2.110491000000000000e+06,2.591584799999999814e+06,2.382080000000000000e+06,1.952806000000000000e+06,2.260057500000000000e+06,2.284332299999999814e+06,2.652210000000000000e+06,2.308607000000000000e+06,2.555192799999999814e+06,2.344999000000000000e+06,2.373233000000000000e+06,2.268176000000000000e+06,2.353037799999999814e+06,2.183235500000000000e+06,2.442017299999999814e+06,2.169792000000000000e+06,2.995934299999999814e+06,2.086176800000000047e+06,2.498604500000000000e+06,2.280253799999999814e+06,2.029589500000000000e+06,2.615858500000000000e+06,2.118529799999999814e+06,1.961120000000000000e+06,4.863758500000000000e+06,2.813853299999999814e+06,2.332802000000000000e+06,2.046432000000000000e+06,2.094496000000000000e+06,2.338112000000000000e+06,2.478409299999999814e+06,1.985152000000000000e+06,2.013952000000000000e+06,2.024448000000000000e+06,2.591584799999999814e+06,2.636094299999999814e+06,2.138764500000000000e+06,2.395904000000000000e+06,2.183235500000000000e+06,2.401586299999999814e+06,2.381350500000000000e+06,2.303808000000000000e+06,2.688561500000000000e+06,2.999892500000000000e+06,2.126647299999999814e+06,2.939225799999999814e+06,2.344999000000000000e+06,2.122568799999999814e+06,1.960844600000000093e+06,2.664327299999999814e+06,2.356032000000000000e+06,1.677867000000000000e+06,1.637436000000000000e+06,1.919616000000000000e+06,2.166528000000000000e+06,2.433899799999999814e+06,2.098294000000000000e+06,2.518080000000000000e+06,2.490487000000000000e+06,2.117312000000000000e+06,2.632015799999999814e+06,3.020087799999999814e+06,2.797697000000000000e+06,3.153619299999999814e+06,2.583466299999999814e+06,2.745189299999999814e+06,2.587585000000000000e+06,2.656168299999999814e+06,2.288371299999999814e+06,2.447488000000000000e+06,2.761426299999999814e+06,2.284672000000000000e+06,2.272215000000000000e+06,2.724994000000000000e+06,2.223666500000000000e+06,2.369194000000000000e+06,2.410560000000000000e+06,2.684522500000000000e+06,2.559271299999999814e+06,2.777582500000000000e+06,2.308607000000000000e+06,2.278720000000000000e+06,3.113067000000000000e+06,2.583466299999999814e+06,2.660207299999999814e+06,2.357076799999999814e+06,2.567310000000000000e+06,2.502604000000000000e+06,2.251940000000000000e+06,2.737030299999999814e+06,2.078098600000000093e+06,2.195352799999999814e+06,2.652210000000000000e+06,2.361155299999999814e+06,2.191353000000000000e+06,2.874520000000000000e+06,2.684522500000000000e+06,2.292371000000000000e+06,2.660207299999999814e+06,2.486448000000000000e+06,2.231784000000000000e+06,2.122568799999999814e+06,2.442017299999999814e+06,1.665710399999999907e+06,2.207509299999999814e+06,1.508025399999999907e+06,1.572690800000000047e+06,1.549568000000000000e+06,2.405625299999999814e+06,2.676525299999999814e+06,1.997504000000000000e+06,1.839551600000000093e+06,2.134686000000000000e+06,2.058176000000000000e+06,1.990752000000000000e+06,1.960448000000000000e+06,2.232704000000000000e+06,1.963744000000000000e+06,2.177536000000000000e+06,2.154880000000000000e+06,1.892139300000000047e+06,1.694023300000000047e+06,2.067776000000000000e+06,3.145379500000000000e+06,1.943168000000000000e+06,2.167078299999999814e+06,2.316800000000000000e+06,1.963424000000000000e+06,1.948766899999999907e+06,2.724994000000000000e+06,1.973344000000000000e+06,2.185344000000000000e+06,2.094254899999999907e+06,1.924492100000000093e+06,2.356928000000000000e+06,2.680564299999999814e+06,2.272832000000000000e+06,2.494565500000000000e+06,2.579466500000000000e+06,3.383926500000000000e+06,2.773543500000000000e+06,2.781540799999999814e+06,2.700678799999999814e+06,2.243520000000000000e+06,1.968962300000000047e+06,1.803424000000000000e+06,2.034944000000000000e+06,1.438176000000000000e+06,1.248480000000000000e+06,1.023744000000000000e+06,8.290400000000000000e+05,6.232640000000000000e+05,4.708400000000000000e+05,3.829040000000000000e+05,3.288000000000000000e+05,2.151640000000000000e+05,3.031760000000000000e+05,1.672600000000000000e+05,7.190000000000000000e+04,7.491400000000000000e+04,4.951000000000000000e+04,4.098200000000000000e+04,3.546600000000000000e+04,2.203400000000000000e+04,2.303600000000000000e+04,1.952900000000000000e+04,1.291700000000000000e+04,1.451900000000000000e+04,5.406000000000000000e+03,9.211000000000000000e+03,1.101400000000000000e+04,5.306000000000000000e+03,4.304000000000000000e+03,4.104000000000000000e+03,4.905000000000000000e+03,4.104000000000000000e+03,5.205000000000000000e+03,3.804000000000000000e+03,5.005000000000000000e+03,4.605000000000000000e+03,3.904000000000000000e+03,2.502000000000000000e+03,3.403000000000000000e+03,3.503000000000000000e+03,3.603000000000000000e+03,5.005000000000000000e+03,3.804000000000000000e+03,4.505000000000000000e+03,nan
4.795170000000000243e+01,1.346840000000000000e+05,2.081840000000000000e+05,3.008400000000000000e+05,4.013840000000000000e+05,5.298400000000000000e+05,6.883200000000000000e+05,8.803040000000000000e+05,1.089216000000000000e+06,1.328576000000000000e+06,1.384000000000000000e+06,1.526464000000000000e+06,1.540512000000000000e+06,1.769760000000000000e+06,1.937440000000000000e+06,2.282560000000000000e+06,2.102373500000000000e+06,2.399616000000000000e+06,2.765384500000000000e+06,2.927189500000000000e+06,2.648171000000000000e+06,3.181892799999999814e+06,3.626593500000000000e+06,3.064517500000000000e+06,3.388046500000000000e+06,3.129223299999999814e+06,3.553728799999999814e+06,3.339577799999999814e+06,3.218244299999999814e+06,2.979697299999999814e+06,3.420439799999999814e+06,3.545731500000000000e+06,3.844945299999999814e+06,4.176471500000000000e+06,3.198049000000000000e+06,3.529575299999999814e+06,7.075145000000000000e+06,3.137382299999999814e+06,4.002630299999999814e+06,3.343616799999999814e+06,3.586122000000000000e+06,3.598320000000000000e+06,4.014666500000000000e+06,4.160315299999999814e+06,4.410979500000000000e+06,3.986474000000000000e+06,4.370589000000000000e+06,4.172351500000000000e+06,4.281568000000000000e+06,4.273409000000000000e+06,4.317919500000000000e+06,4.229060000000000000e+06,4.766821000000000000e+06,3.917648299999999814e+06,3.982354000000000000e+06,3.804473799999999814e+06,3.695257500000000000e+06,3.679101299999999814e+06,3.739848799999999814e+06,3.751966000000000000e+06,3.412280799999999814e+06,3.897533799999999814e+06,3.723692500000000000e+06,3.622554500000000000e+06,3.610437299999999814e+06,3.250637500000000000e+06,3.476986500000000000e+06,3.598320000000000000e+06,4.180510500000000000e+06,4.233018500000000000e+06,3.889374799999999814e+06,3.723692500000000000e+06,3.606317299999999814e+06,4.047059799999999814e+06,4.823287000000000000e+06,3.719653500000000000e+06,4.326078500000000000e+06,4.702115000000000000e+06,4.342154000000000000e+06,4.321958500000000000e+06,3.889374799999999814e+06,3.792275799999999814e+06,4.144159000000000000e+06,3.432557000000000000e+06,3.751966000000000000e+06,3.064517500000000000e+06,2.671296000000000000e+06,2.784128000000000000e+06,2.716835000000000000e+06,2.842207500000000000e+06,2.567310000000000000e+06,2.365194299999999814e+06,2.692681500000000000e+06,2.927189500000000000e+06,2.587585000000000000e+06,2.830090299999999814e+06,2.765384500000000000e+06,2.615858500000000000e+06,2.813853299999999814e+06,3.141421299999999814e+06,2.927189500000000000e+06,2.898304000000000000e+06,2.807616000000000000e+06,3.062528000000000000e+06,2.927189500000000000e+06,3.323421500000000000e+06,3.165736500000000000e+06,3.056520299999999814e+06,3.327460500000000000e+06,3.525455299999999814e+06,3.230361500000000000e+06,3.448632299999999814e+06,2.684522500000000000e+06,2.761426299999999814e+06,3.226241500000000000e+06,2.975577299999999814e+06,3.002496000000000000e+06,3.040364000000000000e+06,2.915072299999999814e+06,2.809895000000000000e+06,2.748800000000000000e+06,2.389888000000000000e+06,2.425861000000000000e+06,1.778496000000000000e+06,1.824864000000000000e+06,2.057902399999999907e+06,1.710688000000000000e+06,1.761248000000000000e+06,1.779584000000000000e+06,1.802112000000000000e+06,1.920288000000000000e+06,1.577984000000000000e+06,1.638336000000000000e+06,1.499392000000000000e+06,1.524960000000000000e+06,1.458944000000000000e+06,7.215586500000000000e+06,1.237952000000000000e+06,1.289280000000000000e+06,1.066944000000000000e+06,1.152064000000000000e+06,1.117120000000000000e+06,1.265632000000000000e+06,1.326752000000000000e+06,1.652000000000000000e+06,2.041746100000000093e+06,1.711136000000000000e+06,1.521728000000000000e+06,1.962208000000000000e+06,1.944688399999999907e+06,1.706432000000000000e+06,1.655136000000000000e+06,1.867680000000000000e+06,1.565440000000000000e+06,1.828352000000000000e+06,2.183552000000000000e+06,2.063264000000000000e+06,2.158080000000000000e+06,2.076096000000000000e+06,2.312606500000000000e+06,2.255360000000000000e+06,2.146883000000000000e+06,2.381350500000000000e+06,2.259776000000000000e+06,2.207509299999999814e+06,2.153664000000000000e+06,2.559271299999999814e+06,2.591584799999999814e+06,2.530918000000000000e+06,3.129223299999999814e+06,2.361155299999999814e+06,2.514761799999999814e+06,2.943264799999999814e+06,2.478409299999999814e+06,2.510722799999999814e+06,3.020087799999999814e+06,2.595623799999999814e+06,3.040364000000000000e+06,3.020087799999999814e+06,2.462212500000000000e+06,2.478409299999999814e+06,2.842207500000000000e+06,2.494565500000000000e+06,3.165736500000000000e+06,2.684522500000000000e+06,3.278911000000000000e+06,2.834496000000000000e+06,2.967580000000000000e+06,3.214205299999999814e+06,2.636094299999999814e+06,3.008051500000000000e+06,2.959502000000000000e+06,3.056520299999999814e+06,3.711413799999999814e+06,3.003931500000000000e+06,2.761426299999999814e+06,2.789699799999999814e+06,2.547154000000000000e+06,2.389469000000000000e+06,2.874520000000000000e+06,2.640133299999999814e+06,2.773543500000000000e+06,3.092952500000000000e+06,2.373233000000000000e+06,2.882679000000000000e+06,3.068556500000000000e+06,2.603741299999999814e+06,2.999892500000000000e+06,2.737030299999999814e+06,2.110491000000000000e+06,2.878559000000000000e+06,2.737030299999999814e+06,3.202088000000000000e+06,2.983736299999999814e+06,2.737030299999999814e+06,3.460749500000000000e+06,3.125265000000000000e+06,3.117187000000000000e+06,2.474330799999999814e+06,3.278911000000000000e+06,2.854405500000000000e+06,2.878559000000000000e+06,2.324763299999999814e+06,3.084874500000000000e+06,3.578124799999999814e+06,2.648171000000000000e+06,4.119843799999999814e+06,5.999785000000000000e+06,3.731689799999999814e+06,2.260057500000000000e+06,2.567310000000000000e+06,2.579466500000000000e+06,2.320724299999999814e+06,2.959502000000000000e+06,2.757387299999999814e+06,2.660288000000000000e+06,2.377311500000000000e+06,2.296449500000000000e+06,2.702400000000000000e+06,2.559271299999999814e+06,2.712876799999999814e+06,2.745189299999999814e+06,3.088913500000000000e+06,2.657088000000000000e+06,2.607741000000000000e+06,2.385430000000000000e+06,2.846246500000000000e+06,2.510722799999999814e+06,2.421781500000000000e+06,2.741150299999999814e+06,2.785579799999999814e+06,2.704717799999999814e+06,2.308607000000000000e+06,2.608960000000000000e+06,2.979697299999999814e+06,2.344999000000000000e+06,2.656168299999999814e+06,2.615858500000000000e+06,2.801817000000000000e+06,2.963541000000000000e+06,2.411456000000000000e+06,3.290947299999999814e+06,2.284332299999999814e+06,1.981080399999999907e+06,2.203470299999999814e+06,2.187314000000000000e+06,2.324763299999999814e+06,1.832192000000000000e+06,2.255979000000000000e+06,2.389469000000000000e+06,2.227584000000000000e+06,2.235783799999999814e+06,2.967580000000000000e+06,3.707455500000000000e+06,2.543035299999999814e+06,4.055218799999999814e+06,2.280253799999999814e+06,2.114530000000000000e+06,2.340919500000000000e+06,2.361155299999999814e+06,4.216943000000000000e+06,2.030176000000000000e+06,1.831200000000000000e+06,1.774885300000000047e+06,2.304568000000000000e+06,2.340919500000000000e+06,2.114530000000000000e+06,2.063680000000000000e+06,2.025856000000000000e+06,2.022784000000000000e+06,2.202176000000000000e+06,2.429900000000000000e+06,1.778176000000000000e+06,2.316645799999999814e+06,1.782880000000000000e+06,1.563296000000000000e+06,1.641475000000000000e+06,1.856608000000000000e+06,1.904672000000000000e+06,1.568691100000000093e+06,1.888060800000000047e+06,2.320724299999999814e+06,1.842464000000000000e+06,2.175117000000000000e+06,1.986784000000000000e+06,1.672192000000000000e+06,1.636032000000000000e+06,1.855707899999999907e+06,1.592704000000000000e+06,1.645280000000000000e+06,1.584887800000000047e+06,1.376832000000000000e+06,1.539744000000000000e+06,1.689024000000000000e+06,1.555392000000000000e+06,1.486592000000000000e+06,1.418112000000000000e+06,1.609920000000000000e+06,1.823744000000000000e+06,1.417472000000000000e+06,1.455477100000000093e+06,1.912335500000000000e+06,1.741408000000000000e+06,1.358418500000000000e+06,1.900257800000000047e+06,1.819395800000000047e+06,1.408768000000000000e+06,1.277595899999999907e+06,1.221984000000000000e+06,1.288128000000000000e+06,1.253376000000000000e+06,2.039011300000000047e+06,1.726376100000000093e+06,1.217728000000000000e+06,1.287168000000000000e+06,1.115968000000000000e+06,1.280768000000000000e+06,1.327296000000000000e+06,1.718298000000000000e+06,1.444000000000000000e+06,1.122080000000000000e+06,1.270304000000000000e+06,1.273517399999999907e+06,1.376288000000000000e+06,1.249344000000000000e+06,9.743834000000000233e+05,1.333600000000000000e+06,2.078098600000000093e+06,1.635168000000000000e+06,1.778964800000000047e+06,1.475711899999999907e+06,1.363008000000000000e+06,1.338304000000000000e+06,1.301120000000000000e+06,1.387872000000000000e+06,1.256256000000000000e+06,1.348256000000000000e+06,1.471936000000000000e+06,1.034970400000000023e+06,1.204352000000000000e+06,1.354560000000000000e+06,1.778964800000000047e+06,1.875983000000000000e+06,1.459360000000000000e+06,1.668160000000000000e+06,2.025589899999999907e+06,1.559712000000000000e+06,1.550336000000000000e+06,1.808544000000000000e+06,1.708608000000000000e+06,1.511264000000000000e+06,1.710688000000000000e+06,1.427202800000000047e+06,1.367744000000000000e+06,1.389568000000000000e+06,1.661216000000000000e+06,1.572160000000000000e+06,1.780896000000000000e+06,1.742944000000000000e+06,1.480448000000000000e+06,1.524864000000000000e+06,1.924492100000000093e+06,1.691872000000000000e+06,1.252224000000000000e+06,1.484320000000000000e+06,1.173568000000000000e+06,1.319392000000000000e+06,1.378112000000000000e+06,1.226368000000000000e+06,1.121792000000000000e+06,1.034970400000000023e+06,9.015600999999999767e+05,1.083479500000000000e+06,1.226688000000000000e+06,1.109088000000000000e+06,1.032368000000000000e+06,1.483790000000000000e+06,1.133216000000000000e+06,1.005536000000000000e+06,1.047344000000000000e+06,1.126336000000000000e+06,1.463594800000000047e+06,1.317152000000000000e+06,1.689944800000000047e+06,1.169664000000000000e+06,1.316832000000000000e+06,1.246240000000000000e+06,1.456128000000000000e+06,1.427232000000000000e+06,1.411680000000000000e+06,1.576032000000000000e+06,2.656168299999999814e+06,1.406927600000000093e+06,1.164381000000000000e+06,1.456128000000000000e+06,1.545472000000000000e+06,1.912335500000000000e+06,1.815456000000000000e+06,1.985158899999999907e+06,1.729088000000000000e+06,1.721248000000000000e+06,1.552160000000000000e+06,1.589248000000000000e+06,1.737472000000000000e+06,1.783744000000000000e+06,1.571712000000000000e+06,1.748160000000000000e+06,1.476992000000000000e+06,1.902912000000000000e+06,1.323232000000000000e+06,1.545664000000000000e+06,1.467872000000000000e+06,1.267872000000000000e+06,1.408448000000000000e+06,1.266496000000000000e+06,1.282464000000000000e+06,1.862423800000000047e+06,1.831473500000000000e+06,1.439808000000000000e+06,1.438400000000000000e+06,1.531104000000000000e+06,1.677867000000000000e+06,1.940688800000000047e+06,1.554528000000000000e+06,1.604288000000000000e+06,3.008051500000000000e+06,2.167078299999999814e+06,1.916414000000000000e+06,2.074099000000000000e+06,4.580701000000000000e+06,1.887872000000000000e+06,1.863520000000000000e+06,2.344999000000000000e+06,2.470291500000000000e+06,2.056512000000000000e+06,2.341824000000000000e+06,2.056832000000000000e+06,1.963424000000000000e+06,2.534996500000000000e+06,1.901152000000000000e+06,1.818816000000000000e+06,2.119232000000000000e+06,2.034592000000000000e+06,2.371008000000000000e+06,2.265472000000000000e+06,2.255979000000000000e+06,2.033668000000000000e+06,2.303488000000000000e+06,2.199936000000000000e+06,1.940688800000000047e+06,2.303232000000000000e+06,2.522879299999999814e+06,2.422016000000000000e+06,2.781540799999999814e+06,2.320724299999999814e+06,2.360064000000000000e+06,2.603741299999999814e+06,2.017376000000000000e+06,2.050976000000000000e+06,2.130432000000000000e+06,2.096832000000000000e+06,2.151744000000000000e+06,2.257856000000000000e+06,2.040672000000000000e+06,2.054176000000000000e+06,2.817892299999999814e+06,2.615858500000000000e+06,2.179195500000000000e+06,2.114752000000000000e+06,1.968160000000000000e+06,2.300928000000000000e+06,2.813853299999999814e+06,2.327424000000000000e+06,2.385430000000000000e+06,2.393468799999999814e+06,2.470291500000000000e+06,2.632015799999999814e+06,2.450056000000000000e+06,2.761426299999999814e+06,2.700678799999999814e+06,2.455488000000000000e+06,2.042112000000000000e+06,1.988544000000000000e+06,1.985158899999999907e+06,2.167296000000000000e+06,1.815316300000000047e+06,1.760480000000000000e+06,2.506723000000000000e+06,1.901920000000000000e+06,2.328763000000000000e+06,1.879520000000000000e+06,2.048320000000000000e+06,2.352768000000000000e+06,2.163039299999999814e+06,2.312606500000000000e+06,2.130752000000000000e+06,2.514761799999999814e+06,2.312606500000000000e+06,3.266793799999999814e+06,2.268544000000000000e+06,2.470291500000000000e+06,2.090255300000000047e+06,1.722297600000000093e+06,2.013392899999999907e+06,1.991328000000000000e+06,2.328763000000000000e+06,1.997280000000000000e+06,1.998496000000000000e+06,1.952806000000000000e+06,1.977984000000000000e+06,2.348672000000000000e+06,1.985158899999999907e+06,2.373233000000000000e+06,2.246336000000000000e+06,2.142804500000000000e+06,2.153728000000000000e+06,1.968962300000000047e+06,2.017471399999999907e+06,1.770806800000000047e+06,2.219626500000000000e+06,2.518840299999999814e+06,2.324763299999999814e+06,1.406927600000000093e+06,1.455477100000000093e+06,1.554528000000000000e+06,1.533792000000000000e+06,1.491868100000000093e+06,1.809536000000000000e+06,2.100480000000000000e+06,1.774885300000000047e+06,2.097344000000000000e+06,2.141760000000000000e+06,2.474330799999999814e+06,2.575427500000000000e+06,1.955264000000000000e+06,2.543035299999999814e+06,2.874520000000000000e+06,2.187314000000000000e+06,2.224704000000000000e+06,2.302464000000000000e+06,2.130686299999999814e+06,2.466292000000000000e+06,2.231784000000000000e+06,2.421781500000000000e+06,2.461568000000000000e+06,2.644133000000000000e+06,2.215548000000000000e+06,2.462212500000000000e+06,2.344999000000000000e+06,2.502604000000000000e+06,2.255979000000000000e+06,2.231784000000000000e+06,2.469056000000000000e+06,2.596160000000000000e+06,2.387264000000000000e+06,2.590464000000000000e+06,2.749228299999999814e+06,2.440384000000000000e+06,2.078098600000000093e+06,2.107456000000000000e+06,2.280253799999999814e+06,2.178688000000000000e+06,1.374615100000000093e+06,2.037248000000000000e+06,1.825408000000000000e+06,2.567310000000000000e+06,2.373233000000000000e+06,1.948766899999999907e+06,2.073440000000000000e+06,2.377311500000000000e+06,1.839968000000000000e+06,1.467633800000000047e+06,1.985158899999999907e+06,2.433899799999999814e+06,2.009312000000000000e+06,1.769984000000000000e+06,1.751872000000000000e+06,1.345056000000000000e+06,1.536378600000000093e+06,1.632128000000000000e+06,2.114530000000000000e+06,1.884352000000000000e+06,2.179195500000000000e+06,1.928491800000000047e+06,2.369194000000000000e+06,2.522879299999999814e+06,2.025589899999999907e+06,2.409625000000000000e+06,2.049824300000000047e+06,2.045745800000000047e+06,1.821248000000000000e+06,1.761472000000000000e+06,1.596965500000000000e+06,1.709280000000000000e+06,1.498976000000000000e+06,1.612832000000000000e+06,2.078098600000000093e+06,1.285674000000000000e+06,1.620000000000000000e+06,1.604288000000000000e+06,1.798272000000000000e+06,2.357076799999999814e+06,1.892032000000000000e+06,2.345984000000000000e+06,2.320724299999999814e+06,2.207509299999999814e+06,2.627976500000000000e+06,2.377311500000000000e+06,2.086176800000000047e+06,2.346176000000000000e+06,2.846246500000000000e+06,2.435456000000000000e+06,2.567310000000000000e+06,2.377311500000000000e+06,2.393468799999999814e+06,2.890676299999999814e+06,2.470291500000000000e+06,2.753267299999999814e+06,3.286908299999999814e+06,2.830090299999999814e+06,2.971538299999999814e+06,2.559271299999999814e+06,3.060559299999999814e+06,3.088913500000000000e+06,3.582163799999999814e+06,2.894715299999999814e+06,3.193929000000000000e+06,2.955382000000000000e+06,2.589440000000000000e+06,2.429568000000000000e+06,2.769504500000000000e+06,2.700678799999999814e+06,2.745189299999999814e+06,3.202088000000000000e+06,2.530918000000000000e+06,2.684522500000000000e+06,2.720874000000000000e+06,2.340919500000000000e+06,2.652210000000000000e+06,2.134686000000000000e+06,3.044403000000000000e+06,2.138764500000000000e+06,2.769504500000000000e+06,2.757387299999999814e+06,2.842207500000000000e+06,2.547154000000000000e+06,2.700678799999999814e+06,2.373233000000000000e+06,2.419200000000000000e+06,2.425728000000000000e+06,2.316645799999999814e+06,2.086176800000000047e+06,1.928491800000000047e+06,2.656168299999999814e+06,2.405625299999999814e+06,2.910952299999999814e+06,2.741150299999999814e+06,3.080754500000000000e+06,2.583466299999999814e+06,2.700678799999999814e+06,2.757387299999999814e+06,2.670272000000000000e+06,2.602496000000000000e+06,2.720874000000000000e+06,2.765384500000000000e+06,2.579466500000000000e+06,2.330112000000000000e+06,2.446056299999999814e+06,2.510722799999999814e+06,2.142804500000000000e+06,2.300488500000000000e+06,2.353037799999999814e+06,2.518840299999999814e+06,1.948672000000000000e+06,1.916320000000000000e+06,1.846752000000000000e+06,1.671008000000000000e+06,1.613121800000000047e+06,2.078098600000000093e+06,5.571159500000000000e+06,1.881280000000000000e+06,1.403296000000000000e+06,1.443359000000000000e+06,1.496512000000000000e+06,1.952806000000000000e+06,1.843630100000000093e+06,2.886718000000000000e+06,2.208512000000000000e+06,2.288371299999999814e+06,2.367488000000000000e+06,2.369194000000000000e+06,2.761426299999999814e+06,2.357076799999999814e+06,2.458173500000000000e+06,2.846246500000000000e+06,2.874520000000000000e+06,2.288371299999999814e+06,2.311424000000000000e+06,2.165568000000000000e+06,2.208832000000000000e+06,2.146883000000000000e+06,2.126656000000000000e+06,2.575427500000000000e+06,2.149952000000000000e+06,2.229056000000000000e+06,1.883168000000000000e+06,1.947232000000000000e+06,2.121792000000000000e+06,1.851232000000000000e+06,2.226688000000000000e+06,1.965312000000000000e+06,2.023328000000000000e+06,1.847744000000000000e+06,1.856736000000000000e+06,1.819395800000000047e+06,2.016480000000000000e+06,2.180480000000000000e+06,2.002688000000000000e+06,2.090255300000000047e+06,2.381350500000000000e+06,2.316645799999999814e+06,3.177772799999999814e+06,2.497152000000000000e+06,2.502604000000000000e+06,2.822012299999999814e+06,2.660207299999999814e+06,3.003931500000000000e+06,2.834210299999999814e+06,2.991895299999999814e+06,2.704717799999999814e+06,2.437938799999999814e+06,2.370432000000000000e+06,2.106452000000000000e+06,3.424478799999999814e+06,2.797697000000000000e+06,2.939225799999999814e+06,3.703416500000000000e+06,2.813853299999999814e+06,2.321856000000000000e+06,2.850366500000000000e+06,2.349038000000000000e+06,2.397507799999999814e+06,2.090255300000000047e+06,2.543035299999999814e+06,2.316608000000000000e+06,2.020224000000000000e+06,2.053823899999999907e+06,1.883808000000000000e+06,1.786240000000000000e+06,2.235783799999999814e+06,1.709696000000000000e+06,1.737248000000000000e+06,2.150922000000000000e+06,1.463594800000000047e+06,1.786240000000000000e+06,1.960844600000000093e+06,2.025589899999999907e+06,2.106452000000000000e+06,1.912335500000000000e+06,1.609056000000000000e+06,1.960844600000000093e+06,1.587744000000000000e+06,1.237164899999999907e+06,1.463594800000000047e+06,1.523232000000000000e+06,1.444096000000000000e+06,1.594560000000000000e+06,1.544480000000000000e+06,1.572032000000000000e+06,1.523328000000000000e+06,1.735744000000000000e+06,2.316645799999999814e+06,1.774885300000000047e+06,1.738494300000000047e+06,2.208064000000000000e+06,2.137088000000000000e+06,2.033056000000000000e+06,2.033668000000000000e+06,2.341376000000000000e+06,1.989158500000000000e+06,2.441664000000000000e+06,2.122568799999999814e+06,2.104128000000000000e+06,2.292371000000000000e+06,2.168320000000000000e+06,3.921687299999999814e+06,2.276214799999999814e+06,2.417742500000000000e+06,2.288371299999999814e+06,2.648171000000000000e+06,2.878559000000000000e+06,2.340919500000000000e+06,2.413664000000000000e+06,2.442017299999999814e+06,2.955382000000000000e+06,2.361155299999999814e+06,2.708837799999999814e+06,2.785579799999999814e+06,2.793738799999999814e+06,2.454134500000000000e+06,2.413664000000000000e+06,2.336880500000000000e+06,2.440832000000000000e+06,2.308607000000000000e+06,2.446056299999999814e+06,2.708837799999999814e+06,2.534996500000000000e+06,2.518840299999999814e+06,2.580224000000000000e+06,2.773184000000000000e+06,2.571349000000000000e+06,2.684522500000000000e+06,2.765384500000000000e+06,2.826051299999999814e+06,2.353037799999999814e+06,2.559271299999999814e+06,2.458173500000000000e+06,2.494565500000000000e+06,2.785579799999999814e+06,2.280253799999999814e+06,2.518080000000000000e+06,2.583466299999999814e+06,2.151168000000000000e+06,2.429900000000000000e+06,2.991895299999999814e+06,2.716835000000000000e+06,2.894715299999999814e+06,2.627976500000000000e+06,2.555192799999999814e+06,2.349038000000000000e+06,2.534996500000000000e+06,2.603741299999999814e+06,2.567310000000000000e+06,2.712876799999999814e+06,2.393468799999999814e+06,3.218244299999999814e+06,2.765384500000000000e+06,2.607741000000000000e+06,3.295067299999999814e+06,3.173733799999999814e+06,2.656168299999999814e+06,2.684522500000000000e+06,3.606317299999999814e+06,2.417742500000000000e+06,2.425861000000000000e+06,2.328763000000000000e+06,2.247940299999999814e+06,2.119872000000000000e+06,2.421781500000000000e+06,2.004992000000000000e+06,1.962432000000000000e+06,2.213632000000000000e+06,2.615858500000000000e+06,2.382336000000000000e+06,1.625318800000000047e+06,2.205632000000000000e+06,2.745189299999999814e+06,2.280253799999999814e+06,2.347072000000000000e+06,2.207872000000000000e+06,2.749228299999999814e+06,3.036244000000000000e+06,2.454134500000000000e+06,2.429900000000000000e+06,2.712876799999999814e+06,2.858363799999999814e+06,2.264137000000000000e+06,2.587585000000000000e+06,2.729033000000000000e+06,2.106452000000000000e+06,3.262754799999999814e+06,2.385430000000000000e+06,2.684522500000000000e+06,2.377311500000000000e+06,2.498604500000000000e+06,2.344999000000000000e+06,2.353037799999999814e+06,2.510722799999999814e+06,2.478409299999999814e+06,3.198049000000000000e+06,2.324763299999999814e+06,2.834210299999999814e+06,2.401586299999999814e+06,2.640133299999999814e+06,2.773543500000000000e+06,3.153619299999999814e+06,2.797697000000000000e+06,2.559271299999999814e+06,2.328763000000000000e+06,2.656168299999999814e+06,2.878559000000000000e+06,2.692681500000000000e+06,2.304568000000000000e+06,2.708837799999999814e+06,2.615858500000000000e+06,2.627976500000000000e+06,3.003931500000000000e+06,2.644133000000000000e+06,3.481106500000000000e+06,2.611819500000000000e+06,2.559271299999999814e+06,2.745189299999999814e+06,2.769504500000000000e+06,3.080754500000000000e+06,2.773543500000000000e+06,2.506723000000000000e+06,2.319040000000000000e+06,2.450056000000000000e+06,2.781540799999999814e+06,2.575427500000000000e+06,2.547154000000000000e+06,2.652210000000000000e+06,2.745189299999999814e+06,3.218244299999999814e+06,2.773543500000000000e+06,2.801817000000000000e+06,3.141421299999999814e+06,2.915072299999999814e+06,2.640133299999999814e+06,2.979697299999999814e+06,3.553728799999999814e+06,2.611819500000000000e+06,2.890676299999999814e+06,2.571349000000000000e+06,2.696720500000000000e+06,2.599702299999999814e+06,2.619897500000000000e+06,2.559271299999999814e+06,3.513419000000000000e+06,2.203470299999999814e+06,2.749228299999999814e+06,2.595623799999999814e+06,2.247940299999999814e+06,2.221888000000000000e+06,2.344999000000000000e+06,2.700678799999999814e+06,2.134686000000000000e+06,2.037667600000000093e+06,2.627976500000000000e+06,2.357076799999999814e+06,2.191353000000000000e+06,1.936569899999999907e+06,2.133504000000000000e+06,2.676525299999999814e+06,2.053823899999999907e+06,2.761426299999999814e+06,2.191353000000000000e+06,2.126647299999999814e+06,2.789699799999999814e+06,2.146883000000000000e+06,2.611819500000000000e+06,2.506723000000000000e+06,2.450056000000000000e+06,1.861120000000000000e+06,2.906832500000000000e+06,2.001315100000000093e+06,2.212992000000000000e+06,2.522879299999999814e+06,2.077088000000000000e+06,2.118529799999999814e+06,2.099328000000000000e+06,2.575427500000000000e+06,2.243901299999999814e+06,2.207509299999999814e+06,1.987136000000000000e+06,2.393468799999999814e+06,2.324763299999999814e+06,2.579466500000000000e+06,2.179008000000000000e+06,2.340919500000000000e+06,2.320724299999999814e+06,1.997236600000000093e+06,2.199391799999999814e+06,2.349038000000000000e+06,2.146883000000000000e+06,2.316645799999999814e+06,2.324763299999999814e+06,2.704717799999999814e+06,2.034496000000000000e+06,1.916414000000000000e+06,2.179195500000000000e+06,2.150528000000000000e+06,2.156096000000000000e+06,2.198848000000000000e+06,1.897760000000000000e+06,2.154921500000000000e+06,2.221888000000000000e+06,1.722297600000000093e+06,1.718298000000000000e+06,2.118529799999999814e+06,2.129728000000000000e+06,2.534996500000000000e+06,2.599702299999999814e+06,1.847629800000000047e+06,2.029589500000000000e+06,2.178240000000000000e+06,2.130686299999999814e+06,2.049824300000000047e+06,2.502604000000000000e+06,2.276214799999999814e+06,2.656168299999999814e+06,2.231784000000000000e+06,2.078098600000000093e+06,2.099776000000000000e+06,2.062144000000000000e+06,2.405625299999999814e+06,2.029589500000000000e+06,2.102373500000000000e+06,2.502604000000000000e+06,2.106452000000000000e+06,2.450056000000000000e+06,2.255979000000000000e+06,2.152640000000000000e+06,2.183235500000000000e+06,2.526879000000000000e+06,1.896138899999999907e+06,2.393468799999999814e+06,1.993237000000000000e+06,1.904257399999999907e+06,1.904257399999999907e+06,2.397507799999999814e+06,2.110491000000000000e+06,2.281792000000000000e+06,2.150922000000000000e+06,2.769504500000000000e+06,2.583466299999999814e+06,1.762728600000000093e+06,2.385430000000000000e+06,2.126647299999999814e+06,2.264137000000000000e+06,2.110491000000000000e+06,2.074099000000000000e+06,2.547154000000000000e+06,2.712876799999999814e+06,2.231784000000000000e+06,2.233280000000000000e+06,2.158960799999999814e+06,2.369194000000000000e+06,2.064480000000000000e+06,2.611819500000000000e+06,2.413664000000000000e+06,2.551153799999999814e+06,2.644133000000000000e+06,2.231784000000000000e+06,2.114530000000000000e+06,2.167078299999999814e+06,2.603741299999999814e+06,2.271808000000000000e+06,2.450056000000000000e+06,2.563310299999999814e+06,2.280448000000000000e+06,2.611819500000000000e+06,2.300488500000000000e+06,2.403008000000000000e+06,2.260057500000000000e+06,2.098294000000000000e+06,1.977000899999999907e+06,3.072757299999999814e+06,2.354816000000000000e+06,2.809895000000000000e+06,2.393468799999999814e+06,2.312448000000000000e+06,2.324096000000000000e+06,2.001315100000000093e+06,2.910952299999999814e+06,2.233536000000000000e+06,2.324736000000000000e+06,2.300488500000000000e+06,2.074099000000000000e+06,2.632015799999999814e+06,2.045745800000000047e+06,2.539035500000000000e+06,2.915072299999999814e+06,2.506723000000000000e+06,2.842207500000000000e+06,2.212672000000000000e+06,2.317376000000000000e+06,2.227745000000000000e+06,2.013392899999999907e+06,2.611819500000000000e+06,2.105984000000000000e+06,1.888060800000000047e+06,2.264137000000000000e+06,2.644133000000000000e+06,2.049824300000000047e+06,2.656168299999999814e+06,2.296449500000000000e+06,2.269248000000000000e+06,2.360960000000000000e+06,2.498604500000000000e+06,2.579466500000000000e+06,2.777582500000000000e+06,2.393468799999999814e+06,2.741150299999999814e+06,2.632015799999999814e+06,2.106452000000000000e+06,2.559271299999999814e+06,2.494565500000000000e+06,2.785579799999999814e+06,2.720874000000000000e+06,2.741150299999999814e+06,2.737030299999999814e+06,3.096910799999999814e+06,2.805856000000000000e+06,2.773543500000000000e+06,2.292371000000000000e+06,2.510722799999999814e+06,2.195352799999999814e+06,2.442017299999999814e+06,2.183936000000000000e+06,2.373233000000000000e+06,2.320724299999999814e+06,2.057902399999999907e+06,2.518840299999999814e+06,2.072672000000000000e+06,2.272215000000000000e+06,2.198720000000000000e+06,2.498604500000000000e+06,2.058272000000000000e+06,2.320724299999999814e+06,2.314560000000000000e+06,2.115648000000000000e+06,2.083840000000000000e+06,2.349038000000000000e+06,2.370432000000000000e+06,1.879982600000000093e+06,1.997236600000000093e+06,1.888060800000000047e+06,2.296449500000000000e+06,2.312606500000000000e+06,2.147392000000000000e+06,2.118529799999999814e+06,2.207509299999999814e+06,2.183235500000000000e+06,1.985158899999999907e+06,2.114530000000000000e+06,2.405625299999999814e+06,2.381350500000000000e+06,2.817892299999999814e+06,2.102373500000000000e+06,2.409625000000000000e+06,2.745189299999999814e+06,2.181760000000000000e+06,2.203392000000000000e+06,2.349038000000000000e+06,2.567310000000000000e+06,1.969824000000000000e+06,1.980960000000000000e+06,1.993237000000000000e+06,2.340919500000000000e+06,1.936992000000000000e+06,2.579466500000000000e+06,2.223104000000000000e+06,2.369194000000000000e+06,2.935267500000000000e+06,3.076796299999999814e+06,2.514761799999999814e+06,3.412280799999999814e+06,2.983736299999999814e+06,2.490487000000000000e+06,3.056520299999999814e+06,2.603741299999999814e+06,2.397507799999999814e+06,2.260057500000000000e+06,2.404352000000000000e+06,2.300488500000000000e+06,2.672128000000000000e+06,2.134686000000000000e+06,2.320724299999999814e+06,2.308607000000000000e+06,2.543035299999999814e+06,2.474330799999999814e+06,2.571349000000000000e+06,2.510722799999999814e+06,2.146883000000000000e+06,2.870561799999999814e+06,2.365194299999999814e+06,2.866522799999999814e+06,3.246598500000000000e+06,2.191353000000000000e+06,2.514761799999999814e+06,2.680564299999999814e+06,2.712876799999999814e+06,2.199391799999999814e+06,2.898835299999999814e+06,2.797697000000000000e+06,2.082177100000000093e+06,3.202088000000000000e+06,2.769504500000000000e+06,2.579466500000000000e+06,2.417742500000000000e+06,2.704717799999999814e+06,2.526879000000000000e+06,1.734454300000000047e+06,2.369194000000000000e+06,1.849824000000000000e+06,2.559271299999999814e+06,1.833184000000000000e+06,2.057902399999999907e+06,2.183235500000000000e+06,1.709600000000000000e+06,1.665710399999999907e+06,1.879982600000000093e+06,1.653592300000000047e+06,2.458173500000000000e+06,2.583466299999999814e+06,2.151552000000000000e+06,2.094496000000000000e+06,2.079520000000000000e+06,1.823395399999999907e+06,2.146624000000000000e+06,1.907968000000000000e+06,1.971360000000000000e+06,2.522879299999999814e+06,2.494565500000000000e+06,2.449984000000000000e+06,1.997504000000000000e+06,2.123072000000000000e+06,2.049824300000000047e+06,1.976640000000000000e+06,2.045760000000000000e+06,2.328763000000000000e+06,2.429900000000000000e+06,2.262848000000000000e+06,2.053823899999999907e+06,2.179195500000000000e+06,2.571349000000000000e+06,2.651584000000000000e+06,2.190464000000000000e+06,1.968962300000000047e+06,2.668366299999999814e+06,2.749228299999999814e+06,2.645376000000000000e+06,2.817892299999999814e+06,2.656168299999999814e+06,2.599702299999999814e+06,2.288371299999999814e+06,2.579466500000000000e+06,2.102373500000000000e+06,1.378693600000000093e+06,1.355744000000000000e+06,7.378710999999999767e+05,1.173696000000000000e+06,8.113120000000000000e+05,8.029760000000000000e+05,6.113920000000000000e+05,5.254240000000000000e+05,2.526360000000000000e+05,2.142520000000000000e+05,1.864480000000000000e+05,1.089040000000000000e+05,1.188700000000000000e+05,1.240060000000000000e+05,7.109600000000000000e+04,4.790500000000000000e+04,6.999200000000000000e+04,2.704500000000000000e+04,2.033000000000000000e+04,1.331700000000000000e+04,1.201500000000000000e+04,1.361800000000000000e+04,1.071300000000000000e+04,8.810000000000000000e+03,4.805000000000000000e+03,4.805000000000000000e+03,5.606000000000000000e+03,6.107000000000000000e+03,1.201500000000000000e+04,8.510000000000000000e+03,9.912000000000000000e+03,9.712000000000000000e+03,3.003000000000000000e+03,4.004000000000000000e+03,3.503000000000000000e+03,2.702000000000000000e+03,3.503000000000000000e+03,3.003000000000000000e+03,3.403000000000000000e+03,3.103000000000000000e+03,4.104000000000000000e+03,2.702000000000000000e+03,nan
4.795250000000000057e+01,1.326680000000000000e+05,2.091960000000000000e+05,2.977920000000000000e+05,3.924960000000000000e+05,5.377600000000000000e+05,6.560160000000000000e+05,8.414560000000000000e+05,1.085312000000000000e+06,1.234016000000000000e+06,1.318016000000000000e+06,1.531872000000000000e+06,1.525280000000000000e+06,1.823395399999999907e+06,1.922496000000000000e+06,2.088736000000000000e+06,2.336880500000000000e+06,1.928491800000000047e+06,2.502604000000000000e+06,2.518840299999999814e+06,3.003931500000000000e+06,2.906832500000000000e+06,3.274872000000000000e+06,2.846246500000000000e+06,3.299106299999999814e+06,3.084874500000000000e+06,3.024207799999999814e+06,2.939225799999999814e+06,3.299106299999999814e+06,3.650827799999999814e+06,3.307184500000000000e+06,3.687260299999999814e+06,3.295067299999999814e+06,3.671104000000000000e+06,3.396124500000000000e+06,3.262754799999999814e+06,3.533614299999999814e+06,3.481106500000000000e+06,3.792275799999999814e+06,3.586122000000000000e+06,3.658986799999999814e+06,3.990513000000000000e+06,4.103687500000000000e+06,3.840825299999999814e+06,4.002630299999999814e+06,4.892112500000000000e+06,4.188507799999999814e+06,4.192627799999999814e+06,4.677800000000000000e+06,4.160315299999999814e+06,4.370589000000000000e+06,4.099648500000000000e+06,4.285607000000000000e+06,4.018786500000000000e+06,4.002630299999999814e+06,4.548388500000000000e+06,3.561968500000000000e+06,4.156195299999999814e+06,3.626593500000000000e+06,3.877257799999999814e+06,3.392085500000000000e+06,3.096910799999999814e+06,4.253294500000000000e+06,3.485145500000000000e+06,3.646788799999999814e+06,3.610437299999999814e+06,3.856981500000000000e+06,3.521416299999999814e+06,3.970317799999999814e+06,3.509299000000000000e+06,3.929846299999999814e+06,3.586122000000000000e+06,3.642830500000000000e+06,4.128002799999999814e+06,4.358391000000000000e+06,4.241096500000000000e+06,4.285607000000000000e+06,4.985011000000000000e+06,4.079372299999999814e+06,3.598320000000000000e+06,4.410979500000000000e+06,4.063297000000000000e+06,5.332855000000000000e+06,4.592899000000000000e+06,3.521416299999999814e+06,2.571349000000000000e+06,2.771904000000000000e+06,2.720704000000000000e+06,2.692681500000000000e+06,2.793738799999999814e+06,2.757387299999999814e+06,2.943264799999999814e+06,2.870561799999999814e+06,2.915072299999999814e+06,2.785579799999999814e+06,2.923069500000000000e+06,3.040364000000000000e+06,3.044403000000000000e+06,3.181892799999999814e+06,2.955382000000000000e+06,3.654947799999999814e+06,2.607741000000000000e+06,2.627976500000000000e+06,2.793738799999999814e+06,2.817892299999999814e+06,3.016048799999999814e+06,2.987694500000000000e+06,3.509299000000000000e+06,3.561968500000000000e+06,3.408322500000000000e+06,3.185931799999999814e+06,3.193929000000000000e+06,2.915072299999999814e+06,3.234481299999999814e+06,3.121226000000000000e+06,3.109108799999999814e+06,3.426944000000000000e+06,3.153619299999999814e+06,3.286908299999999814e+06,2.963541000000000000e+06,2.387392000000000000e+06,2.371968000000000000e+06,2.012064000000000000e+06,1.863424000000000000e+06,1.767264000000000000e+06,1.730375800000000047e+06,1.801888000000000000e+06,1.813792000000000000e+06,1.884061100000000093e+06,1.907648000000000000e+06,1.955616000000000000e+06,1.781344000000000000e+06,1.775648000000000000e+06,1.466464000000000000e+06,1.463552000000000000e+06,1.394080000000000000e+06,1.775571899999999907e+06,1.234336000000000000e+06,1.148768000000000000e+06,1.033856000000000000e+06,1.279651800000000047e+06,1.113952000000000000e+06,1.256672000000000000e+06,1.524181600000000093e+06,1.515776000000000000e+06,1.750240000000000000e+06,1.559712000000000000e+06,1.876256000000000000e+06,1.548256000000000000e+06,2.057902399999999907e+06,1.504025800000000047e+06,1.758528000000000000e+06,1.781344000000000000e+06,1.584887800000000047e+06,1.911712000000000000e+06,1.731392000000000000e+06,1.853216000000000000e+06,1.649553100000000093e+06,1.968962300000000047e+06,2.150922000000000000e+06,2.376384000000000000e+06,2.191353000000000000e+06,2.282432000000000000e+06,2.313664000000000000e+06,2.340919500000000000e+06,2.584448000000000000e+06,2.175117000000000000e+06,2.530918000000000000e+06,2.878559000000000000e+06,2.547154000000000000e+06,2.676525299999999814e+06,2.442017299999999814e+06,2.882679000000000000e+06,2.530918000000000000e+06,2.336880500000000000e+06,3.990513000000000000e+06,2.927189500000000000e+06,2.563310299999999814e+06,2.805856000000000000e+06,2.858363799999999814e+06,2.636094299999999814e+06,2.684522500000000000e+06,2.870561799999999814e+06,2.935267500000000000e+06,2.927189500000000000e+06,2.530918000000000000e+06,2.741150299999999814e+06,2.692681500000000000e+06,2.963541000000000000e+06,2.971538299999999814e+06,2.433899799999999814e+06,2.789699799999999814e+06,3.359773000000000000e+06,2.720874000000000000e+06,2.878559000000000000e+06,2.910952299999999814e+06,2.450056000000000000e+06,3.355734000000000000e+06,2.640133299999999814e+06,2.482448299999999814e+06,3.052400299999999814e+06,3.076796299999999814e+06,3.468908500000000000e+06,2.607741000000000000e+06,2.615858500000000000e+06,2.927189500000000000e+06,2.902874299999999814e+06,2.983736299999999814e+06,2.615858500000000000e+06,2.611819500000000000e+06,3.145379500000000000e+06,2.983736299999999814e+06,2.623897299999999814e+06,3.658986799999999814e+06,2.935267500000000000e+06,2.854405500000000000e+06,2.514761799999999814e+06,2.571349000000000000e+06,3.436596000000000000e+06,3.974356799999999814e+06,2.777582500000000000e+06,2.563310299999999814e+06,3.646788799999999814e+06,3.295067299999999814e+06,2.551153799999999814e+06,2.773543500000000000e+06,2.454134500000000000e+06,3.618434500000000000e+06,2.943264799999999814e+06,2.163039299999999814e+06,3.432557000000000000e+06,2.421781500000000000e+06,2.858363799999999814e+06,2.211509000000000000e+06,2.361155299999999814e+06,2.289152000000000000e+06,2.433899799999999814e+06,2.599702299999999814e+06,2.429900000000000000e+06,2.708837799999999814e+06,2.498604500000000000e+06,2.745189299999999814e+06,2.704717799999999814e+06,2.906832500000000000e+06,2.898835299999999814e+06,2.534996500000000000e+06,2.688561500000000000e+06,2.207509299999999814e+06,2.878559000000000000e+06,3.125265000000000000e+06,2.910952299999999814e+06,3.096910799999999814e+06,3.379887500000000000e+06,1.863826399999999907e+06,2.514761799999999814e+06,3.258634799999999814e+06,3.028246799999999814e+06,2.486448000000000000e+06,2.599702299999999814e+06,2.243901299999999814e+06,2.604672000000000000e+06,2.854405500000000000e+06,2.377311500000000000e+06,2.587585000000000000e+06,2.191353000000000000e+06,2.320724299999999814e+06,1.937344000000000000e+06,1.865824000000000000e+06,1.875584000000000000e+06,1.882720000000000000e+06,2.025589899999999907e+06,2.332802000000000000e+06,2.680564299999999814e+06,2.239822799999999814e+06,2.154921500000000000e+06,2.749228299999999814e+06,2.264137000000000000e+06,2.551153799999999814e+06,2.417742500000000000e+06,2.470291500000000000e+06,2.688561500000000000e+06,2.075328000000000000e+06,1.750650899999999907e+06,2.409625000000000000e+06,1.864832000000000000e+06,1.911584000000000000e+06,2.061248000000000000e+06,2.247680000000000000e+06,1.835552000000000000e+06,2.459456000000000000e+06,1.869760000000000000e+06,1.706141399999999907e+06,1.872960000000000000e+06,1.702141800000000047e+06,1.855392000000000000e+06,1.567840000000000000e+06,2.421781500000000000e+06,2.187314000000000000e+06,2.072448000000000000e+06,2.502604000000000000e+06,2.211509000000000000e+06,2.947384799999999814e+06,1.654912000000000000e+06,1.787456000000000000e+06,1.664704000000000000e+06,1.803296000000000000e+06,1.585248000000000000e+06,1.472384000000000000e+06,1.475616000000000000e+06,1.647776000000000000e+06,1.888060800000000047e+06,1.523232000000000000e+06,1.612192000000000000e+06,1.448928000000000000e+06,1.383264000000000000e+06,1.568256000000000000e+06,1.845536000000000000e+06,1.545152000000000000e+06,1.495744000000000000e+06,1.395904000000000000e+06,1.968962300000000047e+06,1.673788500000000000e+06,1.441184000000000000e+06,2.070020500000000000e+06,1.600608000000000000e+06,1.459360000000000000e+06,1.573248000000000000e+06,1.718298000000000000e+06,1.575712000000000000e+06,1.253920000000000000e+06,1.102112000000000000e+06,1.066208000000000000e+06,1.207968000000000000e+06,1.315328000000000000e+06,1.477344000000000000e+06,1.178976000000000000e+06,1.190240000000000000e+06,1.390208000000000000e+06,1.238368000000000000e+06,1.138176000000000000e+06,1.156416000000000000e+06,1.236992000000000000e+06,1.596965500000000000e+06,1.161376000000000000e+06,1.218496000000000000e+06,1.649553100000000093e+06,1.234656000000000000e+06,1.528260100000000093e+06,1.294208000000000000e+06,1.264352000000000000e+06,1.928491800000000047e+06,1.366976000000000000e+06,1.367200000000000000e+06,1.414688000000000000e+06,1.482080000000000000e+06,1.464640000000000000e+06,1.298464000000000000e+06,1.619232000000000000e+06,1.746572399999999907e+06,1.432160000000000000e+06,1.209888000000000000e+06,1.455264000000000000e+06,1.453248000000000000e+06,1.500704000000000000e+06,1.297792100000000093e+06,1.888060800000000047e+06,1.581888000000000000e+06,1.605696000000000000e+06,1.958464000000000000e+06,1.465184000000000000e+06,1.671744000000000000e+06,1.402016000000000000e+06,1.944688399999999907e+06,1.620096000000000000e+06,1.731264000000000000e+06,1.419124600000000093e+06,1.607104000000000000e+06,1.599968000000000000e+06,1.746848000000000000e+06,1.634944000000000000e+06,1.375648000000000000e+06,1.708512000000000000e+06,1.341312000000000000e+06,1.452576000000000000e+06,1.079479899999999907e+06,1.397184000000000000e+06,1.327520000000000000e+06,1.179296000000000000e+06,1.192256000000000000e+06,1.355648000000000000e+06,1.552534899999999907e+06,1.524181600000000093e+06,1.726376100000000093e+06,1.051167000000000000e+06,1.122400000000000000e+06,1.791081899999999907e+06,1.661710800000000047e+06,1.225504000000000000e+06,1.206784000000000000e+06,1.037328000000000000e+06,1.040064000000000000e+06,9.986178000000000466e+05,1.245280000000000000e+06,1.025312000000000000e+06,1.249536000000000000e+06,1.214336000000000000e+06,1.402336000000000000e+06,1.356608000000000000e+06,1.599520000000000000e+06,1.401792000000000000e+06,1.648640000000000000e+06,1.835552000000000000e+06,1.641475000000000000e+06,1.892139300000000047e+06,1.481216000000000000e+06,1.704256000000000000e+06,1.459555600000000093e+06,1.532259800000000047e+06,1.641475000000000000e+06,1.566976000000000000e+06,2.009393300000000047e+06,1.481312000000000000e+06,1.666656000000000000e+06,1.610464000000000000e+06,1.971904000000000000e+06,1.739776000000000000e+06,1.652320000000000000e+06,1.677728000000000000e+06,1.483264000000000000e+06,1.452160000000000000e+06,1.410816000000000000e+06,1.289728000000000000e+06,1.335200000000000000e+06,1.339168000000000000e+06,1.339264000000000000e+06,1.358624000000000000e+06,1.339488000000000000e+06,1.332224000000000000e+06,1.274784000000000000e+06,1.253600000000000000e+06,1.346656000000000000e+06,1.694023300000000047e+06,2.086176800000000047e+06,1.345568000000000000e+06,2.288371299999999814e+06,1.884061100000000093e+06,2.490487000000000000e+06,2.336880500000000000e+06,1.698063300000000047e+06,2.692681500000000000e+06,1.696544000000000000e+06,1.801216000000000000e+06,1.876032000000000000e+06,1.968480000000000000e+06,2.051840000000000000e+06,2.006752000000000000e+06,2.187314000000000000e+06,2.132736000000000000e+06,2.173312000000000000e+06,1.892139300000000047e+06,1.930080000000000000e+06,1.738494300000000047e+06,2.160320000000000000e+06,1.922272000000000000e+06,2.155840000000000000e+06,2.729033000000000000e+06,2.094254899999999907e+06,2.182208000000000000e+06,2.065792000000000000e+06,2.381350500000000000e+06,2.080320000000000000e+06,2.526976000000000000e+06,2.145216000000000000e+06,2.167078299999999814e+06,2.490487000000000000e+06,2.113024000000000000e+06,2.110912000000000000e+06,2.299584000000000000e+06,2.033376000000000000e+06,2.192384000000000000e+06,2.126656000000000000e+06,2.190016000000000000e+06,1.835552000000000000e+06,1.930848000000000000e+06,2.000704000000000000e+06,2.462212500000000000e+06,2.266560000000000000e+06,2.442017299999999814e+06,2.409792000000000000e+06,2.094496000000000000e+06,2.202304000000000000e+06,2.482448299999999814e+06,2.380736000000000000e+06,2.591584799999999814e+06,2.644133000000000000e+06,2.539035500000000000e+06,2.539035500000000000e+06,2.199391799999999814e+06,2.429900000000000000e+06,2.421781500000000000e+06,2.466292000000000000e+06,2.017471399999999907e+06,2.202304000000000000e+06,2.563310299999999814e+06,2.117312000000000000e+06,2.474330799999999814e+06,2.119104000000000000e+06,1.769888000000000000e+06,2.132864000000000000e+06,2.090255300000000047e+06,2.029088000000000000e+06,2.121088000000000000e+06,2.201408000000000000e+06,2.389469000000000000e+06,2.385430000000000000e+06,2.201728000000000000e+06,2.231784000000000000e+06,2.353037799999999814e+06,2.215548000000000000e+06,2.225344000000000000e+06,2.227745000000000000e+06,2.235783799999999814e+06,2.619897500000000000e+06,2.543035299999999814e+06,1.914112000000000000e+06,2.024000000000000000e+06,2.001120000000000000e+06,2.117440000000000000e+06,2.365194299999999814e+06,2.223936000000000000e+06,2.208832000000000000e+06,2.478409299999999814e+06,2.603741299999999814e+06,1.949536000000000000e+06,2.102373500000000000e+06,2.362112000000000000e+06,2.442017299999999814e+06,2.312606500000000000e+06,2.777582500000000000e+06,2.401586299999999814e+06,1.843630100000000093e+06,1.639072000000000000e+06,1.973001300000000047e+06,1.831473500000000000e+06,1.641475000000000000e+06,1.649056000000000000e+06,2.086176800000000047e+06,1.784192000000000000e+06,1.903808000000000000e+06,2.110491000000000000e+06,2.224896000000000000e+06,2.022560000000000000e+06,2.148672000000000000e+06,2.191360000000000000e+06,2.047648000000000000e+06,1.847629800000000047e+06,2.251712000000000000e+06,2.615858500000000000e+06,1.971808000000000000e+06,2.201728000000000000e+06,2.082177100000000093e+06,2.207509299999999814e+06,2.175117000000000000e+06,2.353037799999999814e+06,2.237632000000000000e+06,2.130686299999999814e+06,2.506723000000000000e+06,2.369194000000000000e+06,2.272215000000000000e+06,2.312606500000000000e+06,2.514761799999999814e+06,2.611819500000000000e+06,2.506560000000000000e+06,2.163039299999999814e+06,3.012090500000000000e+06,2.334208000000000000e+06,2.385430000000000000e+06,2.368832000000000000e+06,2.094254899999999907e+06,2.165760000000000000e+06,2.260057500000000000e+06,1.996384000000000000e+06,2.033668000000000000e+06,1.819712000000000000e+06,1.874272000000000000e+06,2.316645799999999814e+06,1.804384000000000000e+06,2.591584799999999814e+06,2.025984000000000000e+06,2.118529799999999814e+06,1.968962300000000047e+06,2.401586299999999814e+06,2.122568799999999814e+06,2.017248000000000000e+06,1.766272000000000000e+06,1.572690800000000047e+06,1.649553100000000093e+06,1.673824000000000000e+06,2.138764500000000000e+06,1.690784000000000000e+06,2.142804500000000000e+06,1.803159600000000093e+06,2.179195500000000000e+06,2.741150299999999814e+06,2.090255300000000047e+06,2.235783799999999814e+06,2.474330799999999814e+06,2.353037799999999814e+06,2.223666500000000000e+06,2.235783799999999814e+06,1.904257399999999907e+06,1.788224000000000000e+06,2.090255300000000047e+06,1.742176000000000000e+06,1.792704000000000000e+06,1.538976000000000000e+06,1.584800000000000000e+06,1.912335500000000000e+06,1.725824000000000000e+06,1.654048000000000000e+06,2.024672000000000000e+06,1.945024000000000000e+06,1.787003399999999907e+06,1.769312000000000000e+06,2.094254899999999907e+06,2.134686000000000000e+06,2.482448299999999814e+06,2.627976500000000000e+06,2.385430000000000000e+06,2.381312000000000000e+06,4.451451000000000000e+06,2.492608000000000000e+06,2.482448299999999814e+06,3.072757299999999814e+06,2.915072299999999814e+06,2.611819500000000000e+06,2.502604000000000000e+06,2.450056000000000000e+06,2.632015799999999814e+06,2.850366500000000000e+06,2.680564299999999814e+06,2.591584799999999814e+06,2.708837799999999814e+06,2.963541000000000000e+06,2.890676299999999814e+06,2.652210000000000000e+06,3.525455299999999814e+06,2.518840299999999814e+06,2.753152000000000000e+06,2.401586299999999814e+06,2.575427500000000000e+06,2.611819500000000000e+06,2.850366500000000000e+06,2.636094299999999814e+06,2.482448299999999814e+06,2.781540799999999814e+06,2.381350500000000000e+06,2.260057500000000000e+06,2.943264799999999814e+06,2.648171000000000000e+06,2.902874299999999814e+06,3.008051500000000000e+06,2.595623799999999814e+06,2.502604000000000000e+06,2.797697000000000000e+06,2.664327299999999814e+06,2.502604000000000000e+06,2.830090299999999814e+06,2.298432000000000000e+06,2.053823899999999907e+06,2.579466500000000000e+06,2.664327299999999814e+06,2.769504500000000000e+06,3.133262299999999814e+06,3.578124799999999814e+06,2.882679000000000000e+06,2.413664000000000000e+06,2.627976500000000000e+06,2.530918000000000000e+06,2.785579799999999814e+06,2.696720500000000000e+06,2.927189500000000000e+06,2.280253799999999814e+06,2.425861000000000000e+06,2.272215000000000000e+06,2.357076799999999814e+06,2.045745800000000047e+06,2.720874000000000000e+06,2.340919500000000000e+06,2.365194299999999814e+06,2.219626500000000000e+06,2.110656000000000000e+06,2.063584000000000000e+06,1.922048000000000000e+06,2.010944000000000000e+06,1.744224000000000000e+06,1.869120000000000000e+06,2.191353000000000000e+06,1.720800000000000000e+06,2.066020899999999907e+06,1.781024000000000000e+06,1.526368000000000000e+06,2.126647299999999814e+06,1.662080000000000000e+06,1.508025399999999907e+06,2.187314000000000000e+06,2.235783799999999814e+06,2.009393300000000047e+06,2.215548000000000000e+06,2.267456000000000000e+06,2.684522500000000000e+06,2.223666500000000000e+06,2.741150299999999814e+06,2.716835000000000000e+06,2.648171000000000000e+06,2.530918000000000000e+06,2.409625000000000000e+06,2.571072000000000000e+06,2.345472000000000000e+06,2.485504000000000000e+06,2.255979000000000000e+06,2.171200000000000000e+06,2.040352000000000000e+06,2.095936000000000000e+06,1.778964800000000047e+06,1.629318399999999907e+06,2.144768000000000000e+06,2.092064000000000000e+06,1.924032000000000000e+06,1.926336000000000000e+06,1.903360000000000000e+06,1.982496000000000000e+06,1.875584000000000000e+06,1.905568000000000000e+06,2.401586299999999814e+06,2.134400000000000000e+06,2.197952000000000000e+06,2.316672000000000000e+06,2.482448299999999814e+06,2.296449500000000000e+06,2.349038000000000000e+06,3.400244500000000000e+06,2.514761799999999814e+06,2.692681500000000000e+06,2.781540799999999814e+06,2.260057500000000000e+06,2.474330799999999814e+06,2.838249299999999814e+06,2.203470299999999814e+06,2.514761799999999814e+06,2.680564299999999814e+06,2.652210000000000000e+06,2.947384799999999814e+06,3.020087799999999814e+06,2.987694500000000000e+06,2.510722799999999814e+06,2.838249299999999814e+06,2.987694500000000000e+06,2.947384799999999814e+06,2.539035500000000000e+06,3.889374799999999814e+06,2.551153799999999814e+06,2.490487000000000000e+06,2.437938799999999814e+06,2.091936000000000000e+06,2.228608000000000000e+06,2.013392899999999907e+06,1.689944800000000047e+06,1.891488000000000000e+06,1.900288000000000000e+06,2.175104000000000000e+06,1.637436000000000000e+06,1.980064000000000000e+06,2.126647299999999814e+06,1.700224000000000000e+06,1.566208000000000000e+06,1.837216000000000000e+06,1.676224000000000000e+06,2.114530000000000000e+06,1.845216000000000000e+06,2.026656000000000000e+06,1.638528000000000000e+06,2.037667600000000093e+06,1.920413600000000093e+06,1.701216000000000000e+06,1.333920000000000000e+06,1.293792500000000000e+06,1.359168000000000000e+06,1.488640000000000000e+06,1.629318399999999907e+06,1.663168000000000000e+06,1.566432000000000000e+06,2.203470299999999814e+06,2.223666500000000000e+06,1.947136000000000000e+06,2.152512000000000000e+06,2.133632000000000000e+06,1.993237000000000000e+06,1.847629800000000047e+06,2.235783799999999814e+06,2.124288000000000000e+06,2.757387299999999814e+06,2.179328000000000000e+06,2.458173500000000000e+06,2.264320000000000000e+06,2.332802000000000000e+06,2.636094299999999814e+06,2.955382000000000000e+06,2.704717799999999814e+06,2.777582500000000000e+06,2.563310299999999814e+06,2.801817000000000000e+06,3.028246799999999814e+06,2.724994000000000000e+06,2.450056000000000000e+06,2.769504500000000000e+06,2.688561500000000000e+06,2.753267299999999814e+06,2.935267500000000000e+06,2.923069500000000000e+06,2.543035299999999814e+06,2.442017299999999814e+06,2.618176000000000000e+06,2.401586299999999814e+06,2.377311500000000000e+06,2.328763000000000000e+06,2.486448000000000000e+06,2.486448000000000000e+06,2.231784000000000000e+06,2.523520000000000000e+06,2.983736299999999814e+06,3.020087799999999814e+06,2.927189500000000000e+06,2.890676299999999814e+06,2.328763000000000000e+06,2.862402799999999814e+06,2.623897299999999814e+06,2.357076799999999814e+06,2.377311500000000000e+06,2.931228500000000000e+06,2.308607000000000000e+06,2.397507799999999814e+06,2.667200000000000000e+06,2.664327299999999814e+06,2.615858500000000000e+06,3.121226000000000000e+06,2.729033000000000000e+06,2.894715299999999814e+06,2.421781500000000000e+06,2.530918000000000000e+06,2.951423799999999814e+06,2.627976500000000000e+06,3.092952500000000000e+06,2.502604000000000000e+06,2.668366299999999814e+06,2.442017299999999814e+06,2.777582500000000000e+06,2.243901299999999814e+06,2.959502000000000000e+06,2.862402799999999814e+06,2.789699799999999814e+06,3.040364000000000000e+06,3.153619299999999814e+06,2.260057500000000000e+06,2.450056000000000000e+06,2.474330799999999814e+06,2.502604000000000000e+06,2.001315100000000093e+06,2.084640000000000000e+06,2.080192000000000000e+06,2.573312000000000000e+06,2.035488000000000000e+06,2.261504000000000000e+06,2.241664000000000000e+06,2.478409299999999814e+06,2.212992000000000000e+06,2.083296000000000000e+06,2.320724299999999814e+06,1.940688800000000047e+06,2.251940000000000000e+06,2.239822799999999814e+06,2.676525299999999814e+06,2.474330799999999814e+06,2.745189299999999814e+06,2.688561500000000000e+06,2.494565500000000000e+06,2.150922000000000000e+06,2.870561799999999814e+06,2.510722799999999814e+06,2.834210299999999814e+06,2.793738799999999814e+06,2.555192799999999814e+06,2.292371000000000000e+06,2.437938799999999814e+06,2.587585000000000000e+06,2.700678799999999814e+06,2.547154000000000000e+06,2.789699799999999814e+06,2.510722799999999814e+06,2.704717799999999814e+06,2.640133299999999814e+06,3.064517500000000000e+06,3.036244000000000000e+06,3.137382299999999814e+06,2.805856000000000000e+06,2.890676299999999814e+06,2.644133000000000000e+06,2.741150299999999814e+06,2.510722799999999814e+06,2.935267500000000000e+06,2.510722799999999814e+06,2.866522799999999814e+06,2.927189500000000000e+06,2.595623799999999814e+06,2.551153799999999814e+06,2.272215000000000000e+06,2.454134500000000000e+06,2.890676299999999814e+06,2.490487000000000000e+06,3.008051500000000000e+06,3.024207799999999814e+06,2.656168299999999814e+06,2.882679000000000000e+06,2.627976500000000000e+06,2.551153799999999814e+06,3.452752299999999814e+06,2.425984000000000000e+06,2.874520000000000000e+06,2.797697000000000000e+06,2.632015799999999814e+06,2.761426299999999814e+06,2.680564299999999814e+06,3.068556500000000000e+06,2.555192799999999814e+06,2.696720500000000000e+06,2.522879299999999814e+06,2.498604500000000000e+06,2.462212500000000000e+06,2.684522500000000000e+06,2.522879299999999814e+06,2.623897299999999814e+06,2.724994000000000000e+06,2.636094299999999814e+06,3.096910799999999814e+06,2.664327299999999814e+06,2.846246500000000000e+06,3.052400299999999814e+06,2.474330799999999814e+06,2.822012299999999814e+06,2.765384500000000000e+06,3.076796299999999814e+06,2.389469000000000000e+06,2.559271299999999814e+06,2.102656000000000000e+06,2.381350500000000000e+06,1.944688399999999907e+06,2.668366299999999814e+06,2.720874000000000000e+06,2.121984000000000000e+06,2.045745800000000047e+06,2.130686299999999814e+06,2.385430000000000000e+06,2.372672000000000000e+06,2.470291500000000000e+06,2.381350500000000000e+06,2.696720500000000000e+06,2.336880500000000000e+06,2.510722799999999814e+06,2.195352799999999814e+06,2.636094299999999814e+06,2.336880500000000000e+06,2.195352799999999814e+06,2.219626500000000000e+06,2.141504000000000000e+06,2.370624000000000000e+06,2.530918000000000000e+06,1.975776000000000000e+06,2.987694500000000000e+06,2.253056000000000000e+06,2.510722799999999814e+06,2.201728000000000000e+06,2.272832000000000000e+06,2.021511399999999907e+06,2.296449500000000000e+06,2.394048000000000000e+06,2.648171000000000000e+06,2.227745000000000000e+06,2.349038000000000000e+06,2.090255300000000047e+06,2.389469000000000000e+06,2.361155299999999814e+06,2.822012299999999814e+06,2.276214799999999814e+06,2.474330799999999814e+06,2.288371299999999814e+06,2.688561500000000000e+06,2.340919500000000000e+06,2.377311500000000000e+06,2.053823899999999907e+06,2.486448000000000000e+06,1.944688399999999907e+06,2.296192000000000000e+06,2.001792000000000000e+06,2.213760000000000000e+06,2.024000000000000000e+06,2.340919500000000000e+06,1.935584000000000000e+06,2.607741000000000000e+06,2.530918000000000000e+06,2.017471399999999907e+06,1.963328000000000000e+06,1.851708300000000047e+06,1.963520000000000000e+06,3.012090500000000000e+06,2.328763000000000000e+06,2.112000000000000000e+06,2.737030299999999814e+06,2.332802000000000000e+06,2.336880500000000000e+06,2.223666500000000000e+06,2.316645799999999814e+06,2.595623799999999814e+06,2.215548000000000000e+06,1.940688800000000047e+06,2.244096000000000000e+06,2.080864000000000000e+06,2.207509299999999814e+06,2.421781500000000000e+06,2.526879000000000000e+06,2.458173500000000000e+06,2.201920000000000000e+06,2.458173500000000000e+06,2.228800000000000000e+06,3.222202500000000000e+06,2.429900000000000000e+06,2.534996500000000000e+06,2.082177100000000093e+06,2.692681500000000000e+06,2.482448299999999814e+06,2.575427500000000000e+06,1.896138899999999907e+06,2.834210299999999814e+06,2.185344000000000000e+06,2.324763299999999814e+06,2.332802000000000000e+06,2.062048000000000000e+06,2.567310000000000000e+06,2.437938799999999814e+06,2.106452000000000000e+06,2.543035299999999814e+06,2.506723000000000000e+06,2.409625000000000000e+06,2.341248000000000000e+06,1.831473500000000000e+06,2.171078000000000000e+06,2.282432000000000000e+06,2.154921500000000000e+06,1.977000899999999907e+06,2.095488000000000000e+06,2.522879299999999814e+06,2.183235500000000000e+06,2.035040000000000000e+06,2.296449500000000000e+06,2.692681500000000000e+06,2.324763299999999814e+06,2.211509000000000000e+06,2.191353000000000000e+06,2.075872000000000000e+06,2.664327299999999814e+06,2.106452000000000000e+06,2.017471399999999907e+06,1.734454300000000047e+06,2.239822799999999814e+06,2.349038000000000000e+06,2.227745000000000000e+06,2.171078000000000000e+06,2.704717799999999814e+06,1.888096000000000000e+06,2.173568000000000000e+06,2.409625000000000000e+06,2.304568000000000000e+06,1.892139300000000047e+06,2.221888000000000000e+06,2.591584799999999814e+06,2.389469000000000000e+06,1.993237000000000000e+06,2.158960799999999814e+06,2.510722799999999814e+06,2.284332299999999814e+06,2.066020899999999907e+06,2.316645799999999814e+06,2.482448299999999814e+06,2.262400000000000000e+06,2.692681500000000000e+06,2.053823899999999907e+06,2.236992000000000000e+06,2.389469000000000000e+06,2.490487000000000000e+06,2.644133000000000000e+06,2.854405500000000000e+06,2.124672000000000000e+06,2.551153799999999814e+06,2.300488500000000000e+06,2.344999000000000000e+06,2.534996500000000000e+06,2.502604000000000000e+06,2.260057500000000000e+06,2.194688000000000000e+06,2.100224000000000000e+06,2.712876799999999814e+06,2.292371000000000000e+06,2.223666500000000000e+06,2.175117000000000000e+06,2.312606500000000000e+06,2.361155299999999814e+06,2.555192799999999814e+06,2.612160000000000000e+06,2.231784000000000000e+06,2.745189299999999814e+06,2.026432000000000000e+06,2.563310299999999814e+06,2.397507799999999814e+06,2.623897299999999814e+06,2.175117000000000000e+06,2.243901299999999814e+06,2.518840299999999814e+06,2.437938799999999814e+06,2.260057500000000000e+06,2.150922000000000000e+06,1.839296000000000000e+06,2.154921500000000000e+06,2.126647299999999814e+06,2.247940299999999814e+06,2.627976500000000000e+06,2.203470299999999814e+06,2.247940299999999814e+06,2.066020899999999907e+06,2.005314800000000047e+06,2.150922000000000000e+06,2.336880500000000000e+06,1.860896000000000000e+06,1.861312000000000000e+06,2.041746100000000093e+06,2.272215000000000000e+06,2.210560000000000000e+06,2.260057500000000000e+06,2.227745000000000000e+06,2.494565500000000000e+06,2.454134500000000000e+06,2.146883000000000000e+06,2.183235500000000000e+06,2.446056299999999814e+06,2.413664000000000000e+06,2.365194299999999814e+06,2.446056299999999814e+06,2.078098600000000093e+06,2.021511399999999907e+06,2.583466299999999814e+06,2.135552000000000000e+06,2.223666500000000000e+06,2.235783799999999814e+06,1.787003399999999907e+06,2.229248000000000000e+06,2.155776000000000000e+06,2.207509299999999814e+06,1.909952000000000000e+06,1.904257399999999907e+06,1.949760000000000000e+06,2.320724299999999814e+06,2.183235500000000000e+06,2.203470299999999814e+06,2.353037799999999814e+06,2.036928000000000000e+06,2.401586299999999814e+06,2.777582500000000000e+06,2.995934299999999814e+06,2.805856000000000000e+06,2.425861000000000000e+06,2.971538299999999814e+06,2.805856000000000000e+06,2.215548000000000000e+06,2.551153799999999814e+06,2.429900000000000000e+06,2.268176000000000000e+06,2.252352000000000000e+06,2.106452000000000000e+06,2.259392000000000000e+06,2.704717799999999814e+06,2.995934299999999814e+06,2.526879000000000000e+06,2.696720500000000000e+06,3.286908299999999814e+06,2.696720500000000000e+06,3.286908299999999814e+06,2.292371000000000000e+06,2.514761799999999814e+06,2.599702299999999814e+06,3.052400299999999814e+06,2.680564299999999814e+06,2.789699799999999814e+06,2.300488500000000000e+06,3.270752000000000000e+06,2.288371299999999814e+06,2.595623799999999814e+06,2.118529799999999814e+06,2.167078299999999814e+06,2.846246500000000000e+06,3.060559299999999814e+06,3.032205000000000000e+06,2.846246500000000000e+06,2.425861000000000000e+06,2.753267299999999814e+06,2.223666500000000000e+06,2.640133299999999814e+06,1.964923100000000093e+06,2.199391799999999814e+06,2.017471399999999907e+06,2.442017299999999814e+06,2.092160000000000000e+06,1.843680000000000000e+06,1.810528000000000000e+06,2.405625299999999814e+06,2.118529799999999814e+06,2.207509299999999814e+06,1.714219500000000000e+06,1.673788500000000000e+06,1.770806800000000047e+06,1.718298000000000000e+06,2.055616000000000000e+06,2.344999000000000000e+06,2.215424000000000000e+06,2.131840000000000000e+06,2.005984000000000000e+06,1.879200000000000000e+06,2.442017299999999814e+06,2.145728000000000000e+06,2.308607000000000000e+06,2.027648000000000000e+06,2.061942399999999907e+06,2.137088000000000000e+06,2.240896000000000000e+06,2.114530000000000000e+06,2.078098600000000093e+06,2.195136000000000000e+06,2.272215000000000000e+06,2.324763299999999814e+06,2.025589899999999907e+06,2.426176000000000000e+06,1.971136000000000000e+06,2.700678799999999814e+06,2.296449500000000000e+06,2.987694500000000000e+06,2.279168000000000000e+06,2.619897500000000000e+06,2.611819500000000000e+06,2.971538299999999814e+06,2.255979000000000000e+06,2.555192799999999814e+06,2.619897500000000000e+06,2.142804500000000000e+06,1.265088000000000000e+06,1.928929300000000047e+06,1.039536000000000000e+06,7.090400000000000000e+05,6.230560000000000000e+05,5.261440000000000000e+05,3.967840000000000000e+05,2.921040000000000000e+05,2.412840000000000000e+05,1.685720000000000000e+05,2.065640000000000000e+05,8.647200000000000000e+04,8.838200000000000000e+04,5.402600000000000000e+04,4.078200000000000000e+04,3.817400000000000000e+04,2.353700000000000000e+04,2.133200000000000000e+04,1.862700000000000000e+04,1.031200000000000000e+04,3.065400000000000000e+04,8.810000000000000000e+03,7.008000000000000000e+03,1.321700000000000000e+04,5.406000000000000000e+03,7.709000000000000000e+03,4.404000000000000000e+03,4.805000000000000000e+03,4.204000000000000000e+03,5.706000000000000000e+03,3.904000000000000000e+03,3.503000000000000000e+03,3.103000000000000000e+03,2.802000000000000000e+03,3.003000000000000000e+03,4.304000000000000000e+03,2.502000000000000000e+03,5.506000000000000000e+03,3.003000000000000000e+03,3.003000000000000000e+03,2.702000000000000000e+03,nan
4.795329999999999870e+01,1.341800000000000000e+05,2.172880000000000000e+05,2.840800000000000000e+05,4.202800000000000000e+05,5.226560000000000000e+05,6.854080000000000000e+05,9.343360000000000000e+05,1.057856000000000000e+06,1.293760000000000000e+06,1.327296000000000000e+06,1.535840000000000000e+06,1.484320000000000000e+06,1.819395800000000047e+06,1.982368000000000000e+06,2.203392000000000000e+06,2.122568799999999814e+06,2.522879299999999814e+06,2.785579799999999814e+06,2.874520000000000000e+06,2.680564299999999814e+06,2.995934299999999814e+06,3.068556500000000000e+06,2.967580000000000000e+06,3.630632500000000000e+06,3.198049000000000000e+06,3.379887500000000000e+06,3.202088000000000000e+06,3.230361500000000000e+06,3.234481299999999814e+06,3.723692500000000000e+06,3.990513000000000000e+06,3.768122299999999814e+06,3.278911000000000000e+06,3.189890000000000000e+06,3.756005000000000000e+06,3.501301799999999814e+06,3.654947799999999814e+06,3.574004799999999814e+06,3.852942500000000000e+06,3.574004799999999814e+06,4.018786500000000000e+06,4.014666500000000000e+06,3.917648299999999814e+06,4.495880500000000000e+06,3.735809799999999814e+06,4.625211000000000000e+06,4.160315299999999814e+06,3.994471299999999814e+06,4.164354299999999814e+06,4.200706000000000000e+06,4.087531299999999814e+06,4.039062500000000000e+06,4.026783799999999814e+06,3.759963299999999814e+06,3.723692500000000000e+06,3.897533799999999814e+06,3.489103799999999814e+06,3.598320000000000000e+06,3.574004799999999814e+06,3.594281000000000000e+06,3.505260000000000000e+06,3.658986799999999814e+06,3.630632500000000000e+06,3.476986500000000000e+06,3.388046500000000000e+06,3.901492000000000000e+06,4.180510500000000000e+06,3.566007500000000000e+06,3.756005000000000000e+06,3.856981500000000000e+06,3.719653500000000000e+06,4.807211500000000000e+06,4.176471500000000000e+06,4.346193000000000000e+06,3.848984299999999814e+06,4.111684799999999814e+06,4.637328500000000000e+06,3.974356799999999814e+06,3.711413799999999814e+06,3.772161299999999814e+06,3.792275799999999814e+06,3.404283500000000000e+06,3.820630000000000000e+06,3.100949799999999814e+06,2.999892500000000000e+06,2.462212500000000000e+06,2.692480000000000000e+06,2.676525299999999814e+06,2.672405299999999814e+06,2.708837799999999814e+06,2.757387299999999814e+06,2.575427500000000000e+06,2.991895299999999814e+06,2.999892500000000000e+06,2.951423799999999814e+06,2.741150299999999814e+06,3.032205000000000000e+06,2.741150299999999814e+06,3.024207799999999814e+06,2.886718000000000000e+06,2.805856000000000000e+06,2.890676299999999814e+06,3.044403000000000000e+06,2.826051299999999814e+06,3.113067000000000000e+06,3.125265000000000000e+06,2.943264799999999814e+06,2.959502000000000000e+06,3.210085299999999814e+06,3.533614299999999814e+06,3.177772799999999814e+06,3.400244500000000000e+06,3.371890299999999814e+06,3.161616500000000000e+06,3.262754799999999814e+06,2.809895000000000000e+06,3.016048799999999814e+06,3.238439500000000000e+06,3.383926500000000000e+06,2.754880000000000000e+06,2.761426299999999814e+06,2.048992000000000000e+06,1.863968000000000000e+06,2.013392899999999907e+06,3.117187000000000000e+06,1.702304000000000000e+06,1.995616000000000000e+06,2.304568000000000000e+06,2.010752000000000000e+06,1.984480000000000000e+06,1.868768000000000000e+06,1.608416000000000000e+06,1.759616000000000000e+06,1.703168000000000000e+06,1.438400000000000000e+06,1.400832000000000000e+06,1.229344000000000000e+06,1.207648000000000000e+06,1.185024000000000000e+06,1.634902300000000047e+06,1.136896000000000000e+06,1.331904000000000000e+06,1.333696000000000000e+06,1.569984000000000000e+06,1.572480000000000000e+06,1.589888000000000000e+06,1.737248000000000000e+06,1.766720000000000000e+06,1.664256000000000000e+06,1.952806000000000000e+06,1.693280000000000000e+06,1.633344000000000000e+06,2.377311500000000000e+06,1.390771399999999907e+06,2.530918000000000000e+06,2.021888000000000000e+06,1.892139300000000047e+06,2.413664000000000000e+06,2.332802000000000000e+06,2.009408000000000000e+06,2.142804500000000000e+06,2.263680000000000000e+06,2.246592000000000000e+06,2.563310299999999814e+06,2.372672000000000000e+06,2.260057500000000000e+06,2.437938799999999814e+06,2.369194000000000000e+06,2.757387299999999814e+06,2.474330799999999814e+06,2.870561799999999814e+06,2.599702299999999814e+06,3.371890299999999814e+06,2.866522799999999814e+06,2.915072299999999814e+06,2.660207299999999814e+06,2.413664000000000000e+06,2.405625299999999814e+06,2.720874000000000000e+06,2.328763000000000000e+06,2.534996500000000000e+06,3.113067000000000000e+06,2.700678799999999814e+06,3.533614299999999814e+06,3.137382299999999814e+06,2.866522799999999814e+06,2.773543500000000000e+06,2.805856000000000000e+06,2.563310299999999814e+06,2.757387299999999814e+06,2.567310000000000000e+06,2.563310299999999814e+06,3.234481299999999814e+06,3.173733799999999814e+06,2.724994000000000000e+06,2.862402799999999814e+06,2.502604000000000000e+06,2.862402799999999814e+06,2.551153799999999814e+06,2.413664000000000000e+06,2.999892500000000000e+06,2.781540799999999814e+06,3.404283500000000000e+06,3.497262799999999814e+06,2.842207500000000000e+06,2.850366500000000000e+06,2.567310000000000000e+06,2.688561500000000000e+06,2.842207500000000000e+06,3.185931799999999814e+06,2.951423799999999814e+06,2.401586299999999814e+06,2.611819500000000000e+06,3.169775500000000000e+06,2.923069500000000000e+06,2.619897500000000000e+06,2.716835000000000000e+06,2.611819500000000000e+06,2.765384500000000000e+06,2.575427500000000000e+06,2.769504500000000000e+06,2.522879299999999814e+06,2.543035299999999814e+06,4.099648500000000000e+06,2.732991299999999814e+06,2.753267299999999814e+06,3.206046299999999814e+06,2.547154000000000000e+06,2.381350500000000000e+06,2.919111299999999814e+06,2.316645799999999814e+06,2.522879299999999814e+06,2.506723000000000000e+06,2.555192799999999814e+06,2.490487000000000000e+06,2.749228299999999814e+06,2.660207299999999814e+06,2.551153799999999814e+06,2.486448000000000000e+06,2.526879000000000000e+06,2.543035299999999814e+06,3.517458000000000000e+06,2.769504500000000000e+06,2.304568000000000000e+06,2.708837799999999814e+06,2.822012299999999814e+06,2.648171000000000000e+06,2.409625000000000000e+06,3.210085299999999814e+06,2.724994000000000000e+06,2.446056299999999814e+06,2.652210000000000000e+06,2.927189500000000000e+06,2.328763000000000000e+06,2.959502000000000000e+06,2.433899799999999814e+06,2.304568000000000000e+06,3.262754799999999814e+06,2.349038000000000000e+06,2.399168000000000000e+06,2.454134500000000000e+06,2.724994000000000000e+06,2.243901299999999814e+06,2.199391799999999814e+06,2.150922000000000000e+06,1.867808000000000000e+06,2.094254899999999907e+06,2.009088000000000000e+06,2.009393300000000047e+06,2.761426299999999814e+06,1.940688800000000047e+06,2.057902399999999907e+06,2.466292000000000000e+06,3.856981500000000000e+06,2.413664000000000000e+06,2.724994000000000000e+06,3.816671799999999814e+06,2.401586299999999814e+06,2.607741000000000000e+06,2.013392899999999907e+06,1.915776000000000000e+06,2.591584799999999814e+06,1.985158899999999907e+06,2.021664000000000000e+06,1.785056000000000000e+06,1.516103500000000000e+06,1.867456000000000000e+06,2.454134500000000000e+06,2.034176000000000000e+06,1.969152000000000000e+06,2.401586299999999814e+06,1.762728600000000093e+06,2.284332299999999814e+06,1.854624000000000000e+06,1.714219500000000000e+06,1.806368000000000000e+06,2.417742500000000000e+06,2.033668000000000000e+06,1.957248000000000000e+06,2.114530000000000000e+06,2.138764500000000000e+06,1.900832000000000000e+06,1.558848000000000000e+06,1.806368000000000000e+06,1.727552000000000000e+06,1.633536000000000000e+06,1.437120000000000000e+06,1.441088000000000000e+06,1.490048000000000000e+06,1.593568000000000000e+06,1.233086399999999907e+06,1.436576000000000000e+06,1.427328000000000000e+06,1.736832000000000000e+06,1.761696000000000000e+06,1.421760000000000000e+06,1.577344000000000000e+06,1.221008600000000093e+06,1.505536000000000000e+06,2.029589500000000000e+06,1.855707899999999907e+06,1.587072000000000000e+06,1.415200000000000000e+06,1.613280000000000000e+06,1.411040000000000000e+06,1.471616000000000000e+06,1.269152000000000000e+06,1.241568000000000000e+06,1.240192000000000000e+06,1.464640000000000000e+06,1.199040000000000000e+06,1.133728000000000000e+06,1.254336000000000000e+06,1.095360000000000000e+06,1.216930100000000093e+06,1.285664000000000000e+06,1.119872000000000000e+06,1.244768000000000000e+06,1.308192000000000000e+06,1.313948399999999907e+06,1.318848000000000000e+06,1.364288000000000000e+06,6.804528000000000000e+06,1.277888000000000000e+06,1.098080000000000000e+06,1.325280000000000000e+06,1.191392000000000000e+06,1.381024000000000000e+06,1.463872000000000000e+06,1.421664000000000000e+06,1.238048000000000000e+06,1.413504000000000000e+06,1.231136000000000000e+06,1.451616000000000000e+06,1.295680000000000000e+06,1.528960000000000000e+06,1.372000000000000000e+06,1.459555600000000093e+06,1.399552000000000000e+06,1.437440000000000000e+06,1.334016000000000000e+06,1.427456000000000000e+06,1.445376000000000000e+06,1.774885300000000047e+06,2.021511399999999907e+06,1.580160000000000000e+06,1.506944000000000000e+06,1.558432000000000000e+06,1.613280000000000000e+06,1.373312000000000000e+06,1.413920000000000000e+06,1.359712000000000000e+06,1.514400000000000000e+06,1.505024000000000000e+06,2.057902399999999907e+06,1.564612600000000093e+06,1.608736000000000000e+06,1.607648000000000000e+06,1.646144000000000000e+06,5.049797500000000000e+06,2.510722799999999814e+06,1.342262300000000047e+06,1.144185600000000093e+06,1.799160000000000000e+06,1.338848000000000000e+06,1.067456000000000000e+06,1.275008000000000000e+06,1.157568000000000000e+06,1.111200000000000000e+06,1.378560000000000000e+06,1.216160000000000000e+06,1.215072000000000000e+06,1.556534500000000000e+06,1.165408000000000000e+06,1.463594800000000047e+06,1.090816000000000000e+06,1.988428399999999907e+06,9.581868000000000466e+05,1.092288000000000000e+06,1.232320000000000000e+06,1.633396899999999907e+06,1.074976000000000000e+06,1.106240000000000000e+06,1.164672000000000000e+06,1.281504000000000000e+06,1.221248000000000000e+06,1.445696000000000000e+06,1.563392000000000000e+06,1.499520000000000000e+06,1.510720000000000000e+06,1.357760000000000000e+06,1.960844600000000093e+06,1.952806000000000000e+06,1.512864000000000000e+06,1.527968000000000000e+06,2.122568799999999814e+06,1.569248000000000000e+06,1.839551600000000093e+06,1.790528000000000000e+06,1.977000899999999907e+06,1.697856000000000000e+06,1.667616000000000000e+06,1.664480000000000000e+06,1.731584000000000000e+06,1.670464000000000000e+06,1.716672000000000000e+06,1.622592000000000000e+06,1.491552000000000000e+06,1.449696000000000000e+06,1.515680000000000000e+06,1.382944000000000000e+06,1.408032000000000000e+06,1.237536000000000000e+06,1.266176000000000000e+06,1.307232000000000000e+06,1.400288000000000000e+06,1.301984000000000000e+06,1.239104000000000000e+06,1.275104000000000000e+06,1.339904000000000000e+06,1.382816000000000000e+06,1.689944800000000047e+06,1.255840000000000000e+06,1.888060800000000047e+06,2.175117000000000000e+06,1.742572800000000047e+06,1.719936000000000000e+06,2.033668000000000000e+06,1.855707899999999907e+06,1.769536000000000000e+06,1.657856000000000000e+06,1.955936000000000000e+06,1.746080000000000000e+06,2.303168000000000000e+06,1.929088000000000000e+06,2.171078000000000000e+06,1.919744000000000000e+06,1.946784000000000000e+06,2.498604500000000000e+06,2.036800000000000000e+06,2.526879000000000000e+06,2.212288000000000000e+06,2.203712000000000000e+06,1.980736000000000000e+06,2.414400000000000000e+06,2.377311500000000000e+06,2.205312000000000000e+06,2.004544000000000000e+06,2.797697000000000000e+06,2.480000000000000000e+06,2.091392000000000000e+06,2.334656000000000000e+06,2.623897299999999814e+06,3.687260299999999814e+06,2.149184000000000000e+06,1.969248000000000000e+06,3.594281000000000000e+06,2.004128000000000000e+06,2.139328000000000000e+06,2.034368000000000000e+06,2.229056000000000000e+06,2.518840299999999814e+06,1.754650500000000000e+06,2.051744000000000000e+06,1.918624000000000000e+06,2.174464000000000000e+06,2.013392899999999907e+06,2.560640000000000000e+06,2.154112000000000000e+06,1.977000899999999907e+06,2.417742500000000000e+06,2.061942399999999907e+06,2.502604000000000000e+06,2.656168299999999814e+06,2.502604000000000000e+06,2.336880500000000000e+06,2.607741000000000000e+06,2.409625000000000000e+06,2.684522500000000000e+06,2.280253799999999814e+06,2.886718000000000000e+06,2.109760000000000000e+06,2.338688000000000000e+06,2.192704000000000000e+06,1.822432000000000000e+06,2.057824000000000000e+06,1.872832000000000000e+06,2.049632000000000000e+06,1.920413600000000093e+06,1.928096000000000000e+06,1.835552000000000000e+06,2.148544000000000000e+06,2.195352799999999814e+06,2.126647299999999814e+06,2.194816000000000000e+06,2.563310299999999814e+06,2.534996500000000000e+06,2.437938799999999814e+06,2.474330799999999814e+06,2.110491000000000000e+06,2.316645799999999814e+06,2.142528000000000000e+06,2.049824300000000047e+06,1.592965899999999907e+06,2.170304000000000000e+06,1.974784000000000000e+06,2.034720000000000000e+06,1.924352000000000000e+06,2.300488500000000000e+06,2.227136000000000000e+06,2.397376000000000000e+06,2.344999000000000000e+06,2.075648000000000000e+06,2.045745800000000047e+06,2.292371000000000000e+06,1.956845000000000000e+06,2.284332299999999814e+06,1.993237000000000000e+06,2.223666500000000000e+06,2.009393300000000047e+06,2.113984000000000000e+06,2.134686000000000000e+06,1.706240000000000000e+06,2.090255300000000047e+06,1.192655399999999907e+06,1.863826399999999907e+06,1.920512000000000000e+06,1.807238100000000093e+06,1.997236600000000093e+06,2.081408000000000000e+06,1.816640000000000000e+06,1.669788899999999907e+06,2.162880000000000000e+06,1.928320000000000000e+06,2.656168299999999814e+06,1.766807100000000093e+06,2.328763000000000000e+06,2.328320000000000000e+06,1.924352000000000000e+06,2.102373500000000000e+06,2.106452000000000000e+06,2.134686000000000000e+06,2.454134500000000000e+06,2.516608000000000000e+06,2.344999000000000000e+06,2.187314000000000000e+06,2.353037799999999814e+06,2.336880500000000000e+06,2.251940000000000000e+06,2.466292000000000000e+06,2.433899799999999814e+06,2.556992000000000000e+06,2.421781500000000000e+06,2.425861000000000000e+06,2.349038000000000000e+06,2.526879000000000000e+06,2.439744000000000000e+06,2.425861000000000000e+06,2.176896000000000000e+06,2.146883000000000000e+06,1.958688000000000000e+06,2.001315100000000093e+06,1.776096000000000000e+06,1.439280500000000000e+06,1.665710399999999907e+06,1.997376000000000000e+06,2.094048000000000000e+06,2.078098600000000093e+06,2.102373500000000000e+06,2.664327299999999814e+06,1.813792000000000000e+06,2.425861000000000000e+06,1.580809300000000047e+06,1.972576000000000000e+06,1.884061100000000093e+06,2.223666500000000000e+06,1.564704000000000000e+06,1.285674000000000000e+06,1.586208000000000000e+06,1.802880000000000000e+06,2.223666500000000000e+06,2.231784000000000000e+06,2.338304000000000000e+06,2.381350500000000000e+06,2.365194299999999814e+06,2.421781500000000000e+06,2.126647299999999814e+06,1.948766899999999907e+06,1.875983000000000000e+06,2.389469000000000000e+06,2.211509000000000000e+06,1.536378600000000093e+06,1.742176000000000000e+06,1.524416000000000000e+06,1.548160000000000000e+06,1.438720000000000000e+06,1.289673600000000093e+06,1.624672000000000000e+06,1.811392000000000000e+06,1.651680000000000000e+06,2.148992000000000000e+06,2.482448299999999814e+06,2.041746100000000093e+06,2.672405299999999814e+06,2.433899799999999814e+06,2.607741000000000000e+06,2.470291500000000000e+06,2.385430000000000000e+06,2.175117000000000000e+06,2.458173500000000000e+06,2.539776000000000000e+06,2.308607000000000000e+06,2.312606500000000000e+06,2.591584799999999814e+06,2.405625299999999814e+06,2.720874000000000000e+06,2.280253799999999814e+06,2.417742500000000000e+06,2.882679000000000000e+06,2.494565500000000000e+06,2.947384799999999814e+06,3.008051500000000000e+06,2.704717799999999814e+06,2.951423799999999814e+06,2.789699799999999814e+06,2.745189299999999814e+06,3.658986799999999814e+06,2.467712000000000000e+06,2.660207299999999814e+06,2.724994000000000000e+06,2.927189500000000000e+06,2.822012299999999814e+06,2.704717799999999814e+06,2.506723000000000000e+06,2.822012299999999814e+06,2.539035500000000000e+06,2.902874299999999814e+06,2.640133299999999814e+06,2.494565500000000000e+06,2.910952299999999814e+06,2.708837799999999814e+06,2.955382000000000000e+06,3.129223299999999814e+06,2.272215000000000000e+06,2.215548000000000000e+06,2.708837799999999814e+06,2.470291500000000000e+06,2.536640000000000000e+06,2.486448000000000000e+06,2.534996500000000000e+06,2.587585000000000000e+06,2.773543500000000000e+06,2.797697000000000000e+06,2.943264799999999814e+06,2.886718000000000000e+06,2.559271299999999814e+06,2.551153799999999814e+06,2.526879000000000000e+06,2.571349000000000000e+06,2.506723000000000000e+06,2.522879299999999814e+06,2.761426299999999814e+06,2.627976500000000000e+06,2.640133299999999814e+06,2.579466500000000000e+06,2.349038000000000000e+06,2.462212500000000000e+06,2.450056000000000000e+06,2.138764500000000000e+06,2.308607000000000000e+06,2.332160000000000000e+06,2.136192000000000000e+06,1.888060800000000047e+06,2.026752000000000000e+06,2.008416000000000000e+06,1.764512000000000000e+06,1.572690800000000047e+06,2.066144000000000000e+06,1.964923100000000093e+06,1.572032000000000000e+06,1.603520000000000000e+06,1.575936000000000000e+06,1.661984000000000000e+06,2.082177100000000093e+06,2.300488500000000000e+06,1.920413600000000093e+06,2.199391799999999814e+06,2.191353000000000000e+06,2.086176800000000047e+06,2.385430000000000000e+06,2.915072299999999814e+06,2.296449500000000000e+06,2.708837799999999814e+06,2.603741299999999814e+06,2.567310000000000000e+06,2.421781500000000000e+06,2.049824300000000047e+06,2.138764500000000000e+06,2.088288000000000000e+06,2.365194299999999814e+06,2.110208000000000000e+06,2.223552000000000000e+06,2.121344000000000000e+06,2.482448299999999814e+06,2.474330799999999814e+06,1.747840000000000000e+06,2.599702299999999814e+06,1.807238100000000093e+06,1.757856000000000000e+06,1.853216000000000000e+06,1.863616000000000000e+06,1.735520000000000000e+06,1.900832000000000000e+06,1.993952000000000000e+06,2.046208000000000000e+06,1.897632000000000000e+06,2.533568000000000000e+06,3.137382299999999814e+06,2.652210000000000000e+06,2.486448000000000000e+06,2.692681500000000000e+06,2.603741299999999814e+06,2.680564299999999814e+06,2.870561799999999814e+06,2.336880500000000000e+06,2.894715299999999814e+06,2.255979000000000000e+06,2.373233000000000000e+06,3.040364000000000000e+06,2.486448000000000000e+06,3.408322500000000000e+06,2.296449500000000000e+06,2.559271299999999814e+06,2.470291500000000000e+06,2.716835000000000000e+06,2.716835000000000000e+06,2.700678799999999814e+06,2.826051299999999814e+06,2.777582500000000000e+06,2.357076799999999814e+06,2.805856000000000000e+06,2.353037799999999814e+06,2.607741000000000000e+06,2.156544000000000000e+06,2.245248000000000000e+06,1.896138899999999907e+06,2.470291500000000000e+06,1.783003800000000047e+06,2.023776000000000000e+06,2.353037799999999814e+06,2.312606500000000000e+06,1.552534899999999907e+06,1.737056000000000000e+06,1.831200000000000000e+06,1.807136000000000000e+06,1.657632000000000000e+06,1.091598000000000000e+06,1.342262300000000047e+06,1.829984000000000000e+06,1.752960000000000000e+06,1.361728000000000000e+06,1.616640000000000000e+06,1.663712000000000000e+06,1.460768000000000000e+06,1.280768000000000000e+06,2.102373500000000000e+06,1.446240000000000000e+06,1.714496000000000000e+06,1.795121000000000000e+06,1.542336000000000000e+06,1.703168000000000000e+06,2.116096000000000000e+06,2.004448000000000000e+06,2.025440000000000000e+06,1.953504000000000000e+06,2.330368000000000000e+06,2.789699799999999814e+06,2.437938799999999814e+06,2.563310299999999814e+06,2.183552000000000000e+06,2.199391799999999814e+06,2.341696000000000000e+06,2.280253799999999814e+06,2.065248000000000000e+06,2.522879299999999814e+06,2.340919500000000000e+06,2.510722799999999814e+06,2.680564299999999814e+06,2.478409299999999814e+06,2.421781500000000000e+06,2.761426299999999814e+06,2.571349000000000000e+06,2.543035299999999814e+06,3.137382299999999814e+06,3.092952500000000000e+06,2.781540799999999814e+06,2.361155299999999814e+06,2.813853299999999814e+06,2.680564299999999814e+06,2.470291500000000000e+06,2.846246500000000000e+06,2.195352799999999814e+06,2.563310299999999814e+06,2.417742500000000000e+06,2.530918000000000000e+06,2.583466299999999814e+06,2.830090299999999814e+06,2.619897500000000000e+06,2.340480000000000000e+06,2.478409299999999814e+06,2.490487000000000000e+06,2.381350500000000000e+06,2.773543500000000000e+06,2.668366299999999814e+06,2.486448000000000000e+06,2.866522799999999814e+06,2.450056000000000000e+06,2.316645799999999814e+06,2.353037799999999814e+06,2.672405299999999814e+06,2.987694500000000000e+06,2.271936000000000000e+06,3.003931500000000000e+06,2.571349000000000000e+06,2.494565500000000000e+06,2.510722799999999814e+06,2.575427500000000000e+06,2.365194299999999814e+06,2.696720500000000000e+06,2.458173500000000000e+06,2.514761799999999814e+06,2.619897500000000000e+06,2.583466299999999814e+06,2.967580000000000000e+06,2.870561799999999814e+06,2.567310000000000000e+06,2.543035299999999814e+06,2.915072299999999814e+06,2.599702299999999814e+06,2.826051299999999814e+06,3.068556500000000000e+06,2.288371299999999814e+06,2.737030299999999814e+06,2.405625299999999814e+06,2.676525299999999814e+06,2.061942399999999907e+06,2.074099000000000000e+06,1.916224000000000000e+06,2.014944000000000000e+06,1.584887800000000047e+06,2.023872000000000000e+06,2.025664000000000000e+06,2.177984000000000000e+06,2.222336000000000000e+06,2.196032000000000000e+06,2.397312000000000000e+06,2.340919500000000000e+06,2.559271299999999814e+06,2.179195500000000000e+06,2.506723000000000000e+06,2.446056299999999814e+06,3.594281000000000000e+06,3.315262500000000000e+06,2.328763000000000000e+06,2.724994000000000000e+06,2.878559000000000000e+06,2.365194299999999814e+06,2.583466299999999814e+06,2.332802000000000000e+06,2.425861000000000000e+06,2.454134500000000000e+06,2.571349000000000000e+06,2.510722799999999814e+06,2.813853299999999814e+06,2.470291500000000000e+06,2.187314000000000000e+06,2.830090299999999814e+06,2.417742500000000000e+06,2.878559000000000000e+06,2.579466500000000000e+06,2.389469000000000000e+06,3.202088000000000000e+06,2.575427500000000000e+06,2.668366299999999814e+06,2.563310299999999814e+06,2.737030299999999814e+06,2.381350500000000000e+06,2.773543500000000000e+06,2.595623799999999814e+06,2.522879299999999814e+06,2.636094299999999814e+06,3.206046299999999814e+06,2.502604000000000000e+06,2.494565500000000000e+06,2.979697299999999814e+06,2.862402799999999814e+06,2.575427500000000000e+06,2.870561799999999814e+06,2.955382000000000000e+06,2.547154000000000000e+06,2.619897500000000000e+06,2.749228299999999814e+06,2.632015799999999814e+06,2.534996500000000000e+06,3.416319799999999814e+06,2.418752000000000000e+06,3.133262299999999814e+06,2.619897500000000000e+06,2.304568000000000000e+06,2.551153799999999814e+06,2.268176000000000000e+06,2.353037799999999814e+06,2.708837799999999814e+06,2.817892299999999814e+06,2.741150299999999814e+06,2.826051299999999814e+06,2.429900000000000000e+06,2.692681500000000000e+06,2.336880500000000000e+06,3.109108799999999814e+06,2.632015799999999814e+06,2.466292000000000000e+06,2.692681500000000000e+06,2.486448000000000000e+06,2.421781500000000000e+06,2.571349000000000000e+06,2.753267299999999814e+06,2.486448000000000000e+06,2.595623799999999814e+06,2.866522799999999814e+06,2.777582500000000000e+06,2.397507799999999814e+06,2.143552000000000000e+06,2.567310000000000000e+06,2.437938799999999814e+06,2.074099000000000000e+06,2.001315100000000093e+06,1.896138899999999907e+06,2.437938799999999814e+06,2.175117000000000000e+06,2.668366299999999814e+06,2.157312000000000000e+06,2.599702299999999814e+06,2.429900000000000000e+06,2.207509299999999814e+06,3.044403000000000000e+06,2.280253799999999814e+06,2.563310299999999814e+06,2.276214799999999814e+06,2.603741299999999814e+06,2.648171000000000000e+06,2.425861000000000000e+06,2.217088000000000000e+06,1.932570300000000047e+06,2.405625299999999814e+06,1.990336000000000000e+06,2.235783799999999814e+06,2.259968000000000000e+06,2.033668000000000000e+06,2.270592000000000000e+06,2.376256000000000000e+06,2.611819500000000000e+06,2.235783799999999814e+06,2.491520000000000000e+06,2.195352799999999814e+06,2.312606500000000000e+06,2.446056299999999814e+06,2.009393300000000047e+06,2.478409299999999814e+06,2.344999000000000000e+06,2.171078000000000000e+06,2.340919500000000000e+06,2.632015799999999814e+06,2.567310000000000000e+06,2.547154000000000000e+06,2.037667600000000093e+06,2.393468799999999814e+06,2.822012299999999814e+06,2.179195500000000000e+06,2.603741299999999814e+06,2.243008000000000000e+06,2.018464000000000000e+06,2.370752000000000000e+06,1.910944000000000000e+06,2.296449500000000000e+06,2.292371000000000000e+06,2.067680000000000000e+06,2.360064000000000000e+06,2.466292000000000000e+06,2.200064000000000000e+06,2.623897299999999814e+06,2.318016000000000000e+06,2.530918000000000000e+06,2.280253799999999814e+06,2.393600000000000000e+06,2.482448299999999814e+06,2.061942399999999907e+06,2.251940000000000000e+06,2.518840299999999814e+06,2.405625299999999814e+06,2.429900000000000000e+06,2.037667600000000093e+06,2.518840299999999814e+06,2.402368000000000000e+06,2.280192000000000000e+06,3.889374799999999814e+06,2.106452000000000000e+06,2.357076799999999814e+06,2.037667600000000093e+06,1.928491800000000047e+06,2.227745000000000000e+06,2.098294000000000000e+06,2.146883000000000000e+06,1.892139300000000047e+06,2.765384500000000000e+06,2.070020500000000000e+06,2.040032000000000000e+06,2.033056000000000000e+06,1.811277300000000047e+06,2.623897299999999814e+06,2.446056299999999814e+06,1.698063300000000047e+06,2.163039299999999814e+06,2.215548000000000000e+06,2.301696000000000000e+06,2.257152000000000000e+06,2.559271299999999814e+06,2.288371299999999814e+06,2.066020899999999907e+06,2.316645799999999814e+06,2.365194299999999814e+06,1.996384000000000000e+06,2.425861000000000000e+06,2.264137000000000000e+06,2.185024000000000000e+06,2.243901299999999814e+06,2.425861000000000000e+06,2.033600000000000000e+06,2.543035299999999814e+06,2.381350500000000000e+06,1.948766899999999907e+06,2.619897500000000000e+06,2.425861000000000000e+06,2.130686299999999814e+06,2.409625000000000000e+06,2.268176000000000000e+06,2.585728000000000000e+06,2.474330799999999814e+06,2.320724299999999814e+06,2.316645799999999814e+06,2.365194299999999814e+06,2.304568000000000000e+06,2.308607000000000000e+06,2.349038000000000000e+06,2.122568799999999814e+06,1.734454300000000047e+06,2.165632000000000000e+06,2.198848000000000000e+06,2.057902399999999907e+06,2.365194299999999814e+06,2.353037799999999814e+06,2.311680000000000000e+06,2.660207299999999814e+06,2.082177100000000093e+06,2.688561500000000000e+06,2.789699799999999814e+06,2.413664000000000000e+06,2.316645799999999814e+06,2.999892500000000000e+06,2.215548000000000000e+06,2.243901299999999814e+06,1.985158899999999907e+06,2.518840299999999814e+06,2.421781500000000000e+06,1.977000899999999907e+06,2.146883000000000000e+06,2.595623799999999814e+06,2.692681500000000000e+06,2.466292000000000000e+06,2.056512000000000000e+06,2.037667600000000093e+06,2.332802000000000000e+06,2.078098600000000093e+06,2.340919500000000000e+06,2.470291500000000000e+06,2.551153799999999814e+06,2.216000000000000000e+06,2.702784000000000000e+06,2.632015799999999814e+06,2.138764500000000000e+06,2.247940299999999814e+06,2.680564299999999814e+06,2.478409299999999814e+06,2.191353000000000000e+06,2.086176800000000047e+06,2.260736000000000000e+06,2.005314800000000047e+06,2.171078000000000000e+06,2.130686299999999814e+06,2.563310299999999814e+06,2.239822799999999814e+06,2.724994000000000000e+06,1.993237000000000000e+06,2.247940299999999814e+06,2.074099000000000000e+06,2.284332299999999814e+06,2.555192799999999814e+06,2.191353000000000000e+06,1.977000899999999907e+06,2.094254899999999907e+06,2.215548000000000000e+06,2.805856000000000000e+06,2.211509000000000000e+06,2.098294000000000000e+06,2.401586299999999814e+06,2.158960799999999814e+06,2.243901299999999814e+06,2.555192799999999814e+06,2.049824300000000047e+06,2.187904000000000000e+06,2.078098600000000093e+06,2.134686000000000000e+06,2.223666500000000000e+06,2.213312000000000000e+06,2.191353000000000000e+06,2.207509299999999814e+06,2.122880000000000000e+06,2.082177100000000093e+06,2.239822799999999814e+06,2.316645799999999814e+06,1.916414000000000000e+06,2.158960799999999814e+06,2.255979000000000000e+06,2.220032000000000000e+06,2.660207299999999814e+06,2.272215000000000000e+06,2.272215000000000000e+06,2.408064000000000000e+06,2.425861000000000000e+06,2.150922000000000000e+06,2.571349000000000000e+06,1.960844600000000093e+06,2.203470299999999814e+06,2.280253799999999814e+06,2.288576000000000000e+06,2.526879000000000000e+06,2.162880000000000000e+06,2.113664000000000000e+06,2.231784000000000000e+06,2.357076799999999814e+06,2.130686299999999814e+06,2.186816000000000000e+06,2.567310000000000000e+06,2.967580000000000000e+06,2.446056299999999814e+06,2.923069500000000000e+06,2.878559000000000000e+06,2.684522500000000000e+06,2.696720500000000000e+06,2.842207500000000000e+06,2.199391799999999814e+06,2.442017299999999814e+06,2.462212500000000000e+06,1.998720000000000000e+06,2.268176000000000000e+06,2.244864000000000000e+06,2.498604500000000000e+06,2.316645799999999814e+06,2.349038000000000000e+06,2.773543500000000000e+06,2.644133000000000000e+06,3.311223500000000000e+06,4.233018500000000000e+06,2.757387299999999814e+06,2.530918000000000000e+06,2.640133299999999814e+06,3.250637500000000000e+06,2.999892500000000000e+06,2.813853299999999814e+06,2.551153799999999814e+06,1.944688399999999907e+06,1.981080399999999907e+06,2.369194000000000000e+06,1.827473899999999907e+06,2.215548000000000000e+06,2.700678799999999814e+06,2.975577299999999814e+06,2.328763000000000000e+06,2.741150299999999814e+06,2.094254899999999907e+06,2.324763299999999814e+06,2.458173500000000000e+06,2.684522500000000000e+06,2.268176000000000000e+06,2.053823899999999907e+06,2.029589500000000000e+06,2.001315100000000093e+06,1.606016000000000000e+06,1.754650500000000000e+06,1.925792000000000000e+06,2.163039299999999814e+06,2.405625299999999814e+06,2.458173500000000000e+06,2.247940299999999814e+06,2.381350500000000000e+06,2.340919500000000000e+06,2.328763000000000000e+06,2.046976000000000000e+06,2.534996500000000000e+06,2.160896000000000000e+06,2.120960000000000000e+06,2.016160000000000000e+06,2.353037799999999814e+06,1.774885300000000047e+06,2.062912000000000000e+06,2.442017299999999814e+06,2.322496000000000000e+06,1.973001300000000047e+06,2.179648000000000000e+06,2.712876799999999814e+06,2.247940299999999814e+06,2.761426299999999814e+06,2.025589899999999907e+06,1.916414000000000000e+06,2.138764500000000000e+06,2.264137000000000000e+06,2.137856000000000000e+06,2.309184000000000000e+06,2.478409299999999814e+06,2.454134500000000000e+06,2.466292000000000000e+06,2.676864000000000000e+06,2.361155299999999814e+06,3.181892799999999814e+06,2.555192799999999814e+06,2.211509000000000000e+06,2.072544000000000000e+06,2.086720000000000000e+06,1.370575100000000093e+06,1.585024000000000000e+06,1.086775500000000000e+06,1.157024000000000000e+06,7.718560000000000000e+05,7.019840000000000000e+05,5.402240000000000000e+05,3.752560000000000000e+05,3.645520000000000000e+05,1.953400000000000000e+05,1.597920000000000000e+05,2.118240000000000000e+05,1.379080000000000000e+05,8.094400000000000000e+04,8.074200000000000000e+04,4.951000000000000000e+04,3.125500000000000000e+04,1.922800000000000000e+04,1.952900000000000000e+04,1.642300000000000000e+04,1.221500000000000000e+04,1.812600000000000000e+04,1.502000000000000000e+04,1.041300000000000000e+04,4.805000000000000000e+03,7.208000000000000000e+03,5.906000000000000000e+03,4.505000000000000000e+03,4.805000000000000000e+03,4.805000000000000000e+03,6.607000000000000000e+03,4.004000000000000000e+03,4.004000000000000000e+03,2.702000000000000000e+03,3.003000000000000000e+03,3.804000000000000000e+03,4.505000000000000000e+03,3.804000000000000000e+03,4.404000000000000000e+03,2.802000000000000000e+03,3.503000000000000000e+03,2.802000000000000000e+03,nan
4.795409999999999684e+01,1.448640000000000000e+05,2.156680000000000000e+05,2.868240000000000000e+05,4.168080000000000000e+05,5.655360000000000000e+05,6.934880000000000000e+05,9.014400000000000000e+05,1.144416000000000000e+06,1.311584000000000000e+06,1.381024000000000000e+06,1.419072000000000000e+06,1.528640000000000000e+06,2.061942399999999907e+06,1.956928000000000000e+06,2.274304000000000000e+06,2.126647299999999814e+06,2.126647299999999814e+06,3.032205000000000000e+06,2.446056299999999814e+06,3.008051500000000000e+06,3.363731299999999814e+06,2.874520000000000000e+06,3.250637500000000000e+06,3.262754799999999814e+06,3.424478799999999814e+06,3.076796299999999814e+06,3.100949799999999814e+06,3.189890000000000000e+06,3.525455299999999814e+06,3.768122299999999814e+06,3.286908299999999814e+06,3.739848799999999814e+06,3.768122299999999814e+06,3.638791500000000000e+06,3.723692500000000000e+06,3.675143000000000000e+06,3.412280799999999814e+06,3.509299000000000000e+06,3.792275799999999814e+06,4.018786500000000000e+06,3.994471299999999814e+06,3.820630000000000000e+06,3.828789000000000000e+06,4.694037000000000000e+06,4.358391000000000000e+06,3.723692500000000000e+06,4.208784000000000000e+06,4.394742500000000000e+06,3.780239500000000000e+06,4.200706000000000000e+06,4.346193000000000000e+06,4.326078500000000000e+06,3.747927000000000000e+06,3.776119500000000000e+06,3.865140500000000000e+06,3.602278299999999814e+06,3.921687299999999814e+06,3.929846299999999814e+06,3.642830500000000000e+06,3.937924500000000000e+06,3.953999799999999814e+06,3.436596000000000000e+06,3.476986500000000000e+06,3.250637500000000000e+06,3.776119500000000000e+06,3.561968500000000000e+06,3.505260000000000000e+06,3.545731500000000000e+06,3.408322500000000000e+06,3.501301799999999814e+06,4.265331000000000000e+06,4.212904000000000000e+06,4.071375000000000000e+06,4.447331000000000000e+06,4.540391000000000000e+06,4.144159000000000000e+06,4.548388500000000000e+06,4.220982000000000000e+06,4.621253000000000000e+06,3.913690000000000000e+06,3.796314799999999814e+06,4.572703500000000000e+06,3.464869500000000000e+06,3.327460500000000000e+06,2.801817000000000000e+06,2.809895000000000000e+06,2.809472000000000000e+06,3.064517500000000000e+06,2.619897500000000000e+06,2.915072299999999814e+06,2.773543500000000000e+06,2.571349000000000000e+06,2.967580000000000000e+06,2.789699799999999814e+06,2.785579799999999814e+06,2.951423799999999814e+06,2.999892500000000000e+06,3.113067000000000000e+06,2.789699799999999814e+06,2.943264799999999814e+06,2.785579799999999814e+06,2.704717799999999814e+06,3.016048799999999814e+06,3.202088000000000000e+06,2.902874299999999814e+06,3.084874500000000000e+06,3.315262500000000000e+06,3.165736500000000000e+06,3.476986500000000000e+06,3.109108799999999814e+06,3.493142799999999814e+06,3.566007500000000000e+06,3.319301500000000000e+06,3.278911000000000000e+06,3.145379500000000000e+06,3.218244299999999814e+06,3.032205000000000000e+06,3.121226000000000000e+06,2.530918000000000000e+06,2.648448000000000000e+06,2.082177100000000093e+06,2.129664000000000000e+06,1.917760000000000000e+06,2.203470299999999814e+06,2.187314000000000000e+06,1.903136000000000000e+06,1.576809600000000093e+06,2.201600000000000000e+06,2.033668000000000000e+06,1.846080000000000000e+06,1.726048000000000000e+06,1.786240000000000000e+06,1.439904000000000000e+06,1.856928000000000000e+06,1.385728000000000000e+06,1.338624000000000000e+06,1.354016000000000000e+06,1.214240000000000000e+06,1.154720000000000000e+06,1.107488000000000000e+06,1.091424000000000000e+06,1.214464000000000000e+06,1.329344000000000000e+06,1.457536000000000000e+06,1.785920000000000000e+06,1.758848000000000000e+06,1.644928000000000000e+06,1.561664000000000000e+06,1.680000000000000000e+06,1.774016000000000000e+06,1.694144000000000000e+06,1.700896000000000000e+06,1.735968000000000000e+06,2.296449500000000000e+06,2.175117000000000000e+06,1.766912000000000000e+06,2.276214799999999814e+06,2.099456000000000000e+06,2.187314000000000000e+06,2.350976000000000000e+06,2.474330799999999814e+06,2.421376000000000000e+06,2.257728000000000000e+06,2.397507799999999814e+06,2.450056000000000000e+06,2.522879299999999814e+06,2.490487000000000000e+06,2.409625000000000000e+06,2.543035299999999814e+06,2.539035500000000000e+06,2.567310000000000000e+06,2.923069500000000000e+06,3.129223299999999814e+06,2.490487000000000000e+06,2.623897299999999814e+06,2.951423799999999814e+06,3.064517500000000000e+06,2.619897500000000000e+06,2.684522500000000000e+06,2.619897500000000000e+06,2.866522799999999814e+06,2.607741000000000000e+06,2.817892299999999814e+06,2.692681500000000000e+06,2.547154000000000000e+06,2.502604000000000000e+06,2.745189299999999814e+06,2.753267299999999814e+06,3.109108799999999814e+06,2.761426299999999814e+06,3.222202500000000000e+06,2.923069500000000000e+06,3.068556500000000000e+06,2.720874000000000000e+06,2.846246500000000000e+06,2.724994000000000000e+06,2.595623799999999814e+06,2.660207299999999814e+06,2.401586299999999814e+06,2.898835299999999814e+06,3.258634799999999814e+06,2.983736299999999814e+06,2.676525299999999814e+06,2.724994000000000000e+06,3.137382299999999814e+06,2.700678799999999814e+06,2.995934299999999814e+06,2.826051299999999814e+06,2.862402799999999814e+06,2.510722799999999814e+06,2.700678799999999814e+06,3.165736500000000000e+06,2.975577299999999814e+06,3.392085500000000000e+06,2.761426299999999814e+06,2.724994000000000000e+06,3.784278500000000000e+06,2.769504500000000000e+06,3.598320000000000000e+06,2.910952299999999814e+06,2.696720500000000000e+06,2.607741000000000000e+06,2.858363799999999814e+06,2.280253799999999814e+06,2.688561500000000000e+06,3.008051500000000000e+06,2.915072299999999814e+06,2.308607000000000000e+06,2.264137000000000000e+06,2.526879000000000000e+06,2.793738799999999814e+06,3.383926500000000000e+06,2.910952299999999814e+06,2.191353000000000000e+06,2.567310000000000000e+06,2.446056299999999814e+06,2.373233000000000000e+06,2.526879000000000000e+06,2.951423799999999814e+06,3.028246799999999814e+06,2.765384500000000000e+06,3.602278299999999814e+06,3.392085500000000000e+06,2.846246500000000000e+06,2.732991299999999814e+06,2.858363799999999814e+06,2.623897299999999814e+06,2.712876799999999814e+06,3.169775500000000000e+06,2.927189500000000000e+06,3.566007500000000000e+06,2.838249299999999814e+06,2.154921500000000000e+06,2.619897500000000000e+06,2.361155299999999814e+06,2.353037799999999814e+06,2.312606500000000000e+06,2.114530000000000000e+06,2.268176000000000000e+06,2.676525299999999814e+06,2.175117000000000000e+06,3.513419000000000000e+06,2.935267500000000000e+06,2.862402799999999814e+06,3.371890299999999814e+06,1.946240000000000000e+06,2.417742500000000000e+06,2.454134500000000000e+06,2.619897500000000000e+06,2.498604500000000000e+06,2.450056000000000000e+06,2.053823899999999907e+06,1.985158899999999907e+06,2.943264799999999814e+06,2.280253799999999814e+06,2.644133000000000000e+06,2.187314000000000000e+06,2.126647299999999814e+06,2.640133299999999814e+06,2.312606500000000000e+06,1.746572399999999907e+06,1.884576000000000000e+06,2.446056299999999814e+06,1.835680000000000000e+06,2.000256000000000000e+06,2.539035500000000000e+06,2.037667600000000093e+06,2.619897500000000000e+06,2.098240000000000000e+06,2.012288000000000000e+06,1.681856000000000000e+06,2.219626500000000000e+06,1.659040000000000000e+06,1.772384000000000000e+06,2.098294000000000000e+06,1.878752000000000000e+06,2.401586299999999814e+06,2.013392899999999907e+06,1.727232000000000000e+06,1.886432000000000000e+06,1.916414000000000000e+06,1.741824000000000000e+06,1.502304000000000000e+06,1.938752000000000000e+06,1.578112000000000000e+06,1.550432000000000000e+06,1.474528000000000000e+06,1.511488000000000000e+06,1.764512000000000000e+06,1.380800000000000000e+06,1.787003399999999907e+06,1.565760000000000000e+06,1.466560000000000000e+06,1.533920000000000000e+06,1.672960000000000000e+06,1.241164500000000000e+06,1.585568000000000000e+06,2.066020899999999907e+06,1.543616000000000000e+06,1.515360000000000000e+06,1.549472000000000000e+06,1.659168000000000000e+06,1.657952000000000000e+06,1.651680000000000000e+06,1.432384000000000000e+06,1.383136000000000000e+06,1.226144000000000000e+06,1.553984000000000000e+06,1.237088000000000000e+06,1.316512000000000000e+06,1.184384000000000000e+06,1.450656000000000000e+06,1.219008000000000000e+06,1.328352000000000000e+06,1.811277300000000047e+06,1.340032000000000000e+06,1.262528000000000000e+06,1.403424000000000000e+06,1.171232000000000000e+06,1.601044000000000000e+06,1.146016000000000000e+06,1.039009400000000023e+06,1.544456800000000047e+06,1.139456000000000000e+06,1.237952000000000000e+06,1.291424000000000000e+06,1.131392000000000000e+06,1.448512000000000000e+06,1.402752000000000000e+06,1.475711899999999907e+06,1.423904000000000000e+06,1.297088000000000000e+06,1.338262600000000093e+06,1.309984000000000000e+06,1.243264000000000000e+06,1.010736000000000000e+06,1.371584000000000000e+06,1.787003399999999907e+06,1.229984000000000000e+06,1.273312000000000000e+06,1.177184000000000000e+06,1.431744000000000000e+06,1.397824000000000000e+06,1.879982600000000093e+06,1.645920000000000000e+06,1.998048000000000000e+06,1.657536000000000000e+06,1.643520000000000000e+06,1.330104600000000093e+06,1.707520000000000000e+06,1.545344000000000000e+06,1.537920000000000000e+06,1.368384000000000000e+06,1.396864000000000000e+06,1.492608000000000000e+06,1.867904899999999907e+06,1.233086399999999907e+06,1.730176000000000000e+06,1.486912000000000000e+06,2.009393300000000047e+06,1.787003399999999907e+06,2.102373500000000000e+06,1.742572800000000047e+06,1.362272000000000000e+06,1.492064000000000000e+06,1.435392000000000000e+06,1.259776000000000000e+06,1.335104000000000000e+06,1.160096000000000000e+06,1.315456000000000000e+06,1.132896000000000000e+06,2.749228299999999814e+06,1.167520000000000000e+06,1.057760000000000000e+06,1.101696000000000000e+06,1.294400000000000000e+06,1.725708300000000047e+06,2.029589500000000000e+06,1.185472000000000000e+06,1.158944000000000000e+06,1.333920000000000000e+06,1.300064000000000000e+06,1.078752000000000000e+06,1.173152000000000000e+06,1.538976000000000000e+06,1.059245100000000093e+06,1.518912000000000000e+06,1.357024000000000000e+06,1.367616000000000000e+06,1.370176000000000000e+06,1.455488000000000000e+06,1.587840000000000000e+06,1.592965899999999907e+06,1.614240000000000000e+06,1.676416000000000000e+06,1.708960000000000000e+06,1.718624000000000000e+06,1.144185600000000093e+06,1.524416000000000000e+06,1.706880000000000000e+06,1.592800000000000000e+06,1.637436000000000000e+06,1.748704000000000000e+06,1.577888000000000000e+06,1.892480000000000000e+06,1.915104000000000000e+06,1.551616000000000000e+06,1.623904000000000000e+06,1.718976000000000000e+06,1.371264000000000000e+06,1.554656000000000000e+06,1.386592000000000000e+06,1.362816000000000000e+06,1.560613000000000000e+06,1.385824000000000000e+06,1.526240000000000000e+06,1.414464000000000000e+06,1.415840000000000000e+06,1.386048000000000000e+06,1.337248000000000000e+06,1.528960000000000000e+06,1.665710399999999907e+06,1.468928000000000000e+06,1.440128000000000000e+06,1.973001300000000047e+06,1.855707899999999907e+06,1.702141800000000047e+06,2.304568000000000000e+06,1.944688399999999907e+06,1.556534500000000000e+06,1.556534500000000000e+06,1.825408000000000000e+06,1.954624000000000000e+06,1.694023300000000047e+06,2.261312000000000000e+06,2.211509000000000000e+06,1.927328000000000000e+06,2.061920000000000000e+06,2.016160000000000000e+06,2.077856000000000000e+06,2.198272000000000000e+06,1.837440000000000000e+06,2.115456000000000000e+06,2.101248000000000000e+06,2.143872000000000000e+06,2.126647299999999814e+06,2.061472000000000000e+06,2.085856000000000000e+06,1.960844600000000093e+06,2.076192000000000000e+06,2.200192000000000000e+06,2.212736000000000000e+06,2.280253799999999814e+06,2.413664000000000000e+06,2.459136000000000000e+06,2.183104000000000000e+06,2.090255300000000047e+06,2.034944000000000000e+06,1.964923100000000093e+06,2.470291500000000000e+06,2.132224000000000000e+06,2.336320000000000000e+06,2.656168299999999814e+06,2.071328000000000000e+06,1.991744000000000000e+06,2.103808000000000000e+06,2.344999000000000000e+06,2.377408000000000000e+06,1.770806800000000047e+06,2.813853299999999814e+06,2.660207299999999814e+06,2.255979000000000000e+06,2.623897299999999814e+06,2.603741299999999814e+06,2.547154000000000000e+06,2.874520000000000000e+06,2.361155299999999814e+06,2.761426299999999814e+06,2.478409299999999814e+06,2.749228299999999814e+06,2.373233000000000000e+06,2.074336000000000000e+06,2.316645799999999814e+06,2.060704000000000000e+06,1.920413600000000093e+06,1.867040000000000000e+06,1.964096000000000000e+06,1.952288000000000000e+06,2.353037799999999814e+06,1.901696000000000000e+06,2.603741299999999814e+06,2.520640000000000000e+06,2.102373500000000000e+06,2.268176000000000000e+06,2.437824000000000000e+06,2.203470299999999814e+06,2.296449500000000000e+06,2.547154000000000000e+06,2.559271299999999814e+06,2.365194299999999814e+06,2.304568000000000000e+06,2.084416000000000000e+06,2.086176800000000047e+06,2.272215000000000000e+06,1.964416000000000000e+06,2.186240000000000000e+06,2.354624000000000000e+06,2.393152000000000000e+06,2.377311500000000000e+06,2.635456000000000000e+06,2.308607000000000000e+06,2.146883000000000000e+06,2.001568000000000000e+06,2.466292000000000000e+06,2.134686000000000000e+06,2.591584799999999814e+06,2.264137000000000000e+06,2.114530000000000000e+06,2.025589899999999907e+06,2.349038000000000000e+06,1.746208000000000000e+06,2.134686000000000000e+06,2.292371000000000000e+06,1.415046100000000093e+06,2.239822799999999814e+06,2.288371299999999814e+06,1.769312000000000000e+06,2.110491000000000000e+06,2.053823899999999907e+06,1.830208000000000000e+06,1.995616000000000000e+06,2.539035500000000000e+06,1.964923100000000093e+06,2.044000000000000000e+06,2.018016000000000000e+06,2.607741000000000000e+06,2.179195500000000000e+06,2.234496000000000000e+06,2.162752000000000000e+06,2.389469000000000000e+06,2.316645799999999814e+06,2.353037799999999814e+06,2.902874299999999814e+06,2.275712000000000000e+06,2.781540799999999814e+06,2.619897500000000000e+06,2.413664000000000000e+06,2.454134500000000000e+06,2.227745000000000000e+06,2.377311500000000000e+06,2.344999000000000000e+06,2.200704000000000000e+06,2.413664000000000000e+06,2.696720500000000000e+06,2.179195500000000000e+06,2.437938799999999814e+06,2.414016000000000000e+06,2.296449500000000000e+06,2.079200000000000000e+06,2.353037799999999814e+06,2.058496000000000000e+06,1.706141399999999907e+06,1.995616000000000000e+06,2.381350500000000000e+06,2.215548000000000000e+06,2.036160000000000000e+06,2.101440000000000000e+06,2.163039299999999814e+06,2.397507799999999814e+06,1.792384000000000000e+06,3.517458000000000000e+06,2.012160000000000000e+06,2.284332299999999814e+06,2.045984000000000000e+06,2.446056299999999814e+06,2.377311500000000000e+06,1.683616000000000000e+06,1.973001300000000047e+06,1.621312000000000000e+06,1.406927600000000093e+06,2.201728000000000000e+06,2.539035500000000000e+06,2.185600000000000000e+06,2.587585000000000000e+06,2.247940299999999814e+06,2.357076799999999814e+06,2.349038000000000000e+06,2.486448000000000000e+06,2.478409299999999814e+06,2.031520000000000000e+06,2.171078000000000000e+06,2.090255300000000047e+06,1.545024000000000000e+06,1.518176000000000000e+06,1.438304000000000000e+06,1.400608000000000000e+06,1.726376100000000093e+06,1.627264000000000000e+06,1.677867000000000000e+06,1.884576000000000000e+06,2.086720000000000000e+06,1.923136000000000000e+06,2.761426299999999814e+06,2.417742500000000000e+06,2.462212500000000000e+06,2.636094299999999814e+06,2.700678799999999814e+06,2.656168299999999814e+06,2.623897299999999814e+06,2.611819500000000000e+06,2.461376000000000000e+06,2.490487000000000000e+06,2.757387299999999814e+06,2.575427500000000000e+06,2.777582500000000000e+06,2.652210000000000000e+06,2.518840299999999814e+06,2.830090299999999814e+06,2.506723000000000000e+06,2.676525299999999814e+06,2.474330799999999814e+06,3.100949799999999814e+06,2.684522500000000000e+06,3.226241500000000000e+06,2.797697000000000000e+06,2.696720500000000000e+06,2.915072299999999814e+06,2.389469000000000000e+06,2.789699799999999814e+06,2.385430000000000000e+06,2.421781500000000000e+06,3.533614299999999814e+06,2.696720500000000000e+06,2.680564299999999814e+06,3.040364000000000000e+06,2.421781500000000000e+06,2.090255300000000047e+06,2.539035500000000000e+06,2.741150299999999814e+06,3.088913500000000000e+06,2.858363799999999814e+06,2.943264799999999814e+06,3.060559299999999814e+06,2.607741000000000000e+06,2.575427500000000000e+06,2.769504500000000000e+06,2.543035299999999814e+06,2.605888000000000000e+06,2.078098600000000093e+06,2.316645799999999814e+06,2.579466500000000000e+06,2.256960000000000000e+06,2.551153799999999814e+06,2.401586299999999814e+06,2.826051299999999814e+06,2.894715299999999814e+06,2.959502000000000000e+06,2.316645799999999814e+06,2.478409299999999814e+06,2.664327299999999814e+06,2.951423799999999814e+06,2.280253799999999814e+06,2.660207299999999814e+06,2.866522799999999814e+06,2.737030299999999814e+06,2.482448299999999814e+06,2.599702299999999814e+06,2.332802000000000000e+06,2.150922000000000000e+06,2.324763299999999814e+06,2.146883000000000000e+06,2.203520000000000000e+06,2.458173500000000000e+06,2.037248000000000000e+06,1.899520000000000000e+06,1.870656000000000000e+06,2.397507799999999814e+06,1.584256000000000000e+06,1.920413600000000093e+06,1.597152000000000000e+06,1.475616000000000000e+06,1.529472000000000000e+06,1.763648000000000000e+06,1.936569899999999907e+06,2.502604000000000000e+06,2.365194299999999814e+06,2.446056299999999814e+06,2.567310000000000000e+06,2.211509000000000000e+06,2.466292000000000000e+06,2.332802000000000000e+06,2.381350500000000000e+06,2.648171000000000000e+06,2.421781500000000000e+06,2.692681500000000000e+06,2.559271299999999814e+06,2.385430000000000000e+06,2.146883000000000000e+06,2.287616000000000000e+06,2.187314000000000000e+06,2.124672000000000000e+06,2.256256000000000000e+06,2.139328000000000000e+06,2.043232000000000000e+06,2.044768000000000000e+06,2.237184000000000000e+06,1.993237000000000000e+06,2.268176000000000000e+06,1.894336000000000000e+06,1.875904000000000000e+06,1.764416000000000000e+06,1.902592000000000000e+06,1.898624000000000000e+06,1.880736000000000000e+06,2.083424000000000000e+06,2.423872000000000000e+06,2.071008000000000000e+06,2.223666500000000000e+06,2.486448000000000000e+06,2.632015799999999814e+06,2.680564299999999814e+06,2.353037799999999814e+06,2.397507799999999814e+06,2.615858500000000000e+06,2.583466299999999814e+06,2.288371299999999814e+06,2.361155299999999814e+06,2.389469000000000000e+06,2.377311500000000000e+06,2.826051299999999814e+06,2.349038000000000000e+06,3.594281000000000000e+06,2.478409299999999814e+06,2.433899799999999814e+06,2.947384799999999814e+06,2.729033000000000000e+06,2.591584799999999814e+06,2.571349000000000000e+06,2.664327299999999814e+06,2.688561500000000000e+06,2.676525299999999814e+06,2.276214799999999814e+06,2.142804500000000000e+06,2.214976000000000000e+06,1.827473899999999907e+06,2.425861000000000000e+06,2.008416000000000000e+06,2.033668000000000000e+06,1.800448000000000000e+06,1.916414000000000000e+06,1.657632300000000047e+06,2.041746100000000093e+06,1.596928000000000000e+06,1.875040000000000000e+06,1.850272000000000000e+06,1.647328000000000000e+06,2.142804500000000000e+06,2.110491000000000000e+06,1.544456800000000047e+06,1.598656000000000000e+06,1.573664000000000000e+06,1.204812000000000000e+06,1.833728000000000000e+06,1.496288000000000000e+06,1.626720000000000000e+06,1.540288000000000000e+06,1.495296000000000000e+06,1.485632000000000000e+06,1.888060800000000047e+06,1.757760000000000000e+06,1.888544000000000000e+06,1.769440000000000000e+06,1.755040000000000000e+06,2.064928000000000000e+06,2.010848000000000000e+06,2.105984000000000000e+06,2.109120000000000000e+06,2.071904000000000000e+06,2.064704000000000000e+06,2.066020899999999907e+06,2.288371299999999814e+06,2.198080000000000000e+06,2.462212500000000000e+06,2.636094299999999814e+06,2.276214799999999814e+06,2.506723000000000000e+06,2.183235500000000000e+06,2.660207299999999814e+06,2.712876799999999814e+06,2.878559000000000000e+06,2.668366299999999814e+06,2.397507799999999814e+06,2.607741000000000000e+06,2.603741299999999814e+06,2.369194000000000000e+06,2.361155299999999814e+06,2.607741000000000000e+06,2.623897299999999814e+06,2.583466299999999814e+06,2.510722799999999814e+06,2.454134500000000000e+06,2.640133299999999814e+06,2.510722799999999814e+06,2.530918000000000000e+06,2.591584799999999814e+06,2.939225799999999814e+06,2.801817000000000000e+06,2.486448000000000000e+06,2.604224000000000000e+06,2.551153799999999814e+06,2.296449500000000000e+06,2.623897299999999814e+06,2.498604500000000000e+06,2.712876799999999814e+06,2.361155299999999814e+06,2.555192799999999814e+06,2.607741000000000000e+06,2.442017299999999814e+06,3.254595799999999814e+06,2.668366299999999814e+06,2.720874000000000000e+06,3.169775500000000000e+06,2.296449500000000000e+06,2.357076799999999814e+06,2.680564299999999814e+06,2.745189299999999814e+06,3.008051500000000000e+06,2.668366299999999814e+06,2.866522799999999814e+06,2.579466500000000000e+06,3.105069799999999814e+06,2.656168299999999814e+06,2.656168299999999814e+06,2.898835299999999814e+06,2.381350500000000000e+06,2.656168299999999814e+06,2.514761799999999814e+06,2.615858500000000000e+06,3.476986500000000000e+06,2.567310000000000000e+06,2.692681500000000000e+06,2.381350500000000000e+06,2.381350500000000000e+06,2.389469000000000000e+06,2.466292000000000000e+06,2.239822799999999814e+06,1.968962300000000047e+06,1.935360000000000000e+06,2.156416000000000000e+06,2.425861000000000000e+06,2.129664000000000000e+06,1.807238100000000093e+06,2.065696000000000000e+06,2.348992000000000000e+06,2.113216000000000000e+06,1.948766899999999907e+06,2.344999000000000000e+06,2.238720000000000000e+06,3.157577500000000000e+06,2.648171000000000000e+06,2.729033000000000000e+06,2.692681500000000000e+06,2.684522500000000000e+06,2.555192799999999814e+06,2.716835000000000000e+06,2.729033000000000000e+06,2.417742500000000000e+06,2.312606500000000000e+06,2.700678799999999814e+06,2.660207299999999814e+06,2.583466299999999814e+06,2.805856000000000000e+06,2.716835000000000000e+06,2.571349000000000000e+06,2.417742500000000000e+06,2.615858500000000000e+06,2.474330799999999814e+06,2.684522500000000000e+06,2.514761799999999814e+06,2.769504500000000000e+06,2.425861000000000000e+06,2.919111299999999814e+06,2.648171000000000000e+06,3.080754500000000000e+06,2.559271299999999814e+06,2.470291500000000000e+06,2.712876799999999814e+06,2.708837799999999814e+06,2.741150299999999814e+06,2.607741000000000000e+06,2.482448299999999814e+06,2.927189500000000000e+06,2.753267299999999814e+06,3.489103799999999814e+06,2.862402799999999814e+06,3.638791500000000000e+06,2.745189299999999814e+06,2.615858500000000000e+06,2.830090299999999814e+06,3.185931799999999814e+06,2.656168299999999814e+06,3.084874500000000000e+06,2.575427500000000000e+06,2.999892500000000000e+06,2.652210000000000000e+06,2.304568000000000000e+06,2.498604500000000000e+06,3.258634799999999814e+06,2.506723000000000000e+06,2.874520000000000000e+06,2.813853299999999814e+06,3.036244000000000000e+06,2.648171000000000000e+06,2.765384500000000000e+06,2.720874000000000000e+06,2.971538299999999814e+06,2.579466500000000000e+06,2.603741299999999814e+06,2.716835000000000000e+06,2.543035299999999814e+06,2.854405500000000000e+06,2.353037799999999814e+06,2.741150299999999814e+06,2.943264799999999814e+06,3.165736500000000000e+06,2.923069500000000000e+06,2.805856000000000000e+06,2.708837799999999814e+06,2.644133000000000000e+06,2.805856000000000000e+06,2.429900000000000000e+06,2.413664000000000000e+06,2.296449500000000000e+06,2.478409299999999814e+06,2.196480000000000000e+06,2.373233000000000000e+06,2.114530000000000000e+06,2.486448000000000000e+06,2.405625299999999814e+06,2.037667600000000093e+06,1.996928000000000000e+06,2.349120000000000000e+06,2.082177100000000093e+06,2.490487000000000000e+06,2.114530000000000000e+06,2.146883000000000000e+06,2.365194299999999814e+06,2.413664000000000000e+06,2.664327299999999814e+06,2.389469000000000000e+06,2.530918000000000000e+06,2.272215000000000000e+06,2.301568000000000000e+06,2.793738799999999814e+06,2.850366500000000000e+06,1.730375800000000047e+06,2.724994000000000000e+06,1.863826399999999907e+06,2.118529799999999814e+06,2.409625000000000000e+06,1.867904899999999907e+06,2.158960799999999814e+06,2.450056000000000000e+06,2.145088000000000000e+06,2.227745000000000000e+06,2.478409299999999814e+06,2.405625299999999814e+06,2.284332299999999814e+06,2.724994000000000000e+06,2.648171000000000000e+06,2.595623799999999814e+06,2.611819500000000000e+06,2.490487000000000000e+06,2.474330799999999814e+06,2.619897500000000000e+06,2.361155299999999814e+06,2.292371000000000000e+06,2.425861000000000000e+06,1.952806000000000000e+06,1.940688800000000047e+06,1.870304000000000000e+06,1.795121000000000000e+06,2.284332299999999814e+06,1.790080000000000000e+06,2.142804500000000000e+06,2.700678799999999814e+06,1.959456000000000000e+06,2.100032000000000000e+06,2.506723000000000000e+06,1.936569899999999907e+06,2.122432000000000000e+06,1.968064000000000000e+06,2.255936000000000000e+06,2.353037799999999814e+06,2.086080000000000000e+06,2.591584799999999814e+06,2.361155299999999814e+06,2.296449500000000000e+06,2.361155299999999814e+06,2.951423799999999814e+06,2.389469000000000000e+06,3.214205299999999814e+06,2.001315100000000093e+06,2.155648000000000000e+06,2.267264000000000000e+06,2.098294000000000000e+06,1.912335500000000000e+06,2.057902399999999907e+06,2.187314000000000000e+06,2.490487000000000000e+06,2.025589899999999907e+06,2.284332299999999814e+06,2.793738799999999814e+06,2.292371000000000000e+06,1.988224000000000000e+06,2.332802000000000000e+06,2.552960000000000000e+06,2.168640000000000000e+06,2.652210000000000000e+06,2.081184000000000000e+06,2.417742500000000000e+06,2.567310000000000000e+06,2.070020500000000000e+06,2.312606500000000000e+06,2.092832000000000000e+06,2.363136000000000000e+06,2.239822799999999814e+06,2.385430000000000000e+06,2.640133299999999814e+06,1.956845000000000000e+06,2.308607000000000000e+06,2.010304000000000000e+06,2.886718000000000000e+06,2.336880500000000000e+06,2.312448000000000000e+06,1.997236600000000093e+06,2.189568000000000000e+06,2.437938799999999814e+06,2.421781500000000000e+06,2.239822799999999814e+06,2.708837799999999814e+06,2.720874000000000000e+06,2.437938799999999814e+06,2.179195500000000000e+06,2.636094299999999814e+06,2.393468799999999814e+06,2.423936000000000000e+06,2.098294000000000000e+06,2.284332299999999814e+06,2.316645799999999814e+06,2.830090299999999814e+06,2.385430000000000000e+06,2.470291500000000000e+06,2.732991299999999814e+06,2.078098600000000093e+06,2.716835000000000000e+06,2.307648000000000000e+06,2.448960000000000000e+06,2.179195500000000000e+06,2.332802000000000000e+06,1.961344000000000000e+06,2.110208000000000000e+06,2.534996500000000000e+06,2.219626500000000000e+06,2.146883000000000000e+06,2.385430000000000000e+06,2.559271299999999814e+06,2.450056000000000000e+06,2.013392899999999907e+06,2.474330799999999814e+06,2.486448000000000000e+06,2.417742500000000000e+06,2.425861000000000000e+06,2.458173500000000000e+06,2.526879000000000000e+06,2.353037799999999814e+06,2.053823899999999907e+06,2.349038000000000000e+06,2.171078000000000000e+06,1.912335500000000000e+06,2.696720500000000000e+06,2.389469000000000000e+06,2.417742500000000000e+06,2.737030299999999814e+06,2.838249299999999814e+06,2.247940299999999814e+06,2.143552000000000000e+06,2.339584000000000000e+06,2.607741000000000000e+06,2.563310299999999814e+06,2.086176800000000047e+06,2.304568000000000000e+06,2.247940299999999814e+06,2.118529799999999814e+06,2.623897299999999814e+06,2.217792000000000000e+06,2.450056000000000000e+06,2.288371299999999814e+06,2.858363799999999814e+06,1.944688399999999907e+06,2.235783799999999814e+06,2.737030299999999814e+06,3.080754500000000000e+06,2.373233000000000000e+06,2.142804500000000000e+06,3.513419000000000000e+06,2.421781500000000000e+06,2.393468799999999814e+06,2.830090299999999814e+06,1.993237000000000000e+06,2.288371299999999814e+06,2.316645799999999814e+06,2.223666500000000000e+06,2.114530000000000000e+06,2.134686000000000000e+06,2.280253799999999814e+06,2.191353000000000000e+06,2.336880500000000000e+06,2.053823899999999907e+06,2.167232000000000000e+06,2.239822799999999814e+06,2.150922000000000000e+06,2.442017299999999814e+06,2.226048000000000000e+06,2.349038000000000000e+06,2.413664000000000000e+06,2.014592000000000000e+06,2.138764500000000000e+06,2.737030299999999814e+06,2.061942399999999907e+06,2.433899799999999814e+06,2.757387299999999814e+06,2.324763299999999814e+06,2.102373500000000000e+06,2.239822799999999814e+06,2.377311500000000000e+06,2.425861000000000000e+06,2.110976000000000000e+06,2.623897299999999814e+06,2.838249299999999814e+06,2.587585000000000000e+06,2.809895000000000000e+06,2.167078299999999814e+06,2.377311500000000000e+06,2.102373500000000000e+06,2.632015799999999814e+06,1.734454300000000047e+06,1.884061100000000093e+06,2.344999000000000000e+06,2.255979000000000000e+06,2.102373500000000000e+06,2.240896000000000000e+06,2.446056299999999814e+06,2.781540799999999814e+06,2.571349000000000000e+06,2.668366299999999814e+06,2.737030299999999814e+06,2.425861000000000000e+06,2.401586299999999814e+06,2.442017299999999814e+06,2.462212500000000000e+06,2.142804500000000000e+06,2.102373500000000000e+06,2.168768000000000000e+06,2.227745000000000000e+06,2.356032000000000000e+06,2.664327299999999814e+06,2.745189299999999814e+06,2.648171000000000000e+06,2.425861000000000000e+06,2.442017299999999814e+06,3.076796299999999814e+06,3.032205000000000000e+06,2.898835299999999814e+06,2.591584799999999814e+06,2.559271299999999814e+06,2.648171000000000000e+06,2.421781500000000000e+06,2.490487000000000000e+06,2.405625299999999814e+06,2.627976500000000000e+06,2.413664000000000000e+06,2.308607000000000000e+06,2.134686000000000000e+06,1.960844600000000093e+06,2.664327299999999814e+06,2.688561500000000000e+06,2.276214799999999814e+06,2.656168299999999814e+06,2.195352799999999814e+06,2.207509299999999814e+06,2.308607000000000000e+06,3.080754500000000000e+06,2.340919500000000000e+06,2.023776000000000000e+06,2.053823899999999907e+06,1.702141800000000047e+06,1.922272000000000000e+06,2.247940299999999814e+06,2.035040000000000000e+06,1.847629800000000047e+06,2.122880000000000000e+06,2.044000000000000000e+06,2.251940000000000000e+06,2.162112000000000000e+06,2.765384500000000000e+06,1.908640000000000000e+06,2.100800000000000000e+06,1.953856000000000000e+06,2.076000000000000000e+06,1.942400000000000000e+06,1.941728000000000000e+06,2.450056000000000000e+06,2.421781500000000000e+06,2.163039299999999814e+06,2.215548000000000000e+06,2.074099000000000000e+06,2.753267299999999814e+06,2.156224000000000000e+06,2.239822799999999814e+06,2.227745000000000000e+06,2.183235500000000000e+06,2.450056000000000000e+06,2.433899799999999814e+06,2.041746100000000093e+06,1.900257800000000047e+06,2.139328000000000000e+06,2.240960000000000000e+06,1.960672000000000000e+06,2.551153799999999814e+06,2.801817000000000000e+06,2.648171000000000000e+06,2.951423799999999814e+06,2.502604000000000000e+06,2.656168299999999814e+06,2.207509299999999814e+06,2.056832000000000000e+06,1.993237000000000000e+06,2.142804500000000000e+06,1.498691399999999907e+06,1.808582500000000000e+06,1.246784000000000000e+06,9.514240000000000000e+05,7.464960000000000000e+05,5.252160000000000000e+05,3.261600000000000000e+05,3.521200000000000000e+05,2.901760000000000000e+05,1.484960000000000000e+05,1.009540000000000000e+05,8.707600000000000000e+04,1.588840000000000000e+05,7.903400000000000000e+04,4.860700000000000000e+04,3.616800000000000000e+04,2.754600000000000000e+04,2.373700000000000000e+04,1.411900000000000000e+04,1.061300000000000000e+04,1.041300000000000000e+04,1.211500000000000000e+04,5.606000000000000000e+03,9.712000000000000000e+03,3.003000000000000000e+03,7.709000000000000000e+03,4.505000000000000000e+03,4.104000000000000000e+03,4.204000000000000000e+03,3.704000000000000000e+03,5.406000000000000000e+03,3.403000000000000000e+03,3.203000000000000000e+03,4.805000000000000000e+03,4.204000000000000000e+03,5.506000000000000000e+03,4.004000000000000000e+03,6.507000000000000000e+03,3.704000000000000000e+03,2.402000000000000000e+03,5.205000000000000000e+03,nan
4.795490000000000208e+01,1.425480000000000000e+05,1.897840000000000000e+05,3.131360000000000000e+05,4.382800000000000000e+05,5.172080000000000000e+05,6.321440000000000000e+05,9.827200000000000000e+05,1.081728000000000000e+06,1.215520000000000000e+06,1.321856000000000000e+06,1.465920000000000000e+06,1.800128000000000000e+06,1.816864000000000000e+06,1.855520000000000000e+06,2.611819500000000000e+06,2.150922000000000000e+06,2.781540799999999814e+06,2.724994000000000000e+06,2.732991299999999814e+06,2.692681500000000000e+06,2.878559000000000000e+06,4.774899000000000000e+06,2.919111299999999814e+06,3.117187000000000000e+06,3.428437000000000000e+06,3.569965799999999814e+06,3.218244299999999814e+06,2.850366500000000000e+06,3.165736500000000000e+06,3.998510299999999814e+06,3.642830500000000000e+06,3.658986799999999814e+06,3.323421500000000000e+06,3.282950000000000000e+06,3.501301799999999814e+06,3.804473799999999814e+06,3.258634799999999814e+06,4.289646000000000000e+06,4.439253000000000000e+06,3.953999799999999814e+06,4.128002799999999814e+06,3.840825299999999814e+06,4.156195299999999814e+06,4.002630299999999814e+06,4.196586000000000000e+06,3.949960799999999814e+06,4.447331000000000000e+06,4.346193000000000000e+06,3.909651000000000000e+06,4.075333299999999814e+06,4.152156299999999814e+06,4.123882799999999814e+06,4.653565500000000000e+06,4.900110000000000000e+06,3.820630000000000000e+06,3.776119500000000000e+06,3.679101299999999814e+06,3.282950000000000000e+06,3.485145500000000000e+06,3.820630000000000000e+06,3.157577500000000000e+06,3.941963500000000000e+06,3.513419000000000000e+06,3.250637500000000000e+06,3.315262500000000000e+06,3.877257799999999814e+06,3.448632299999999814e+06,4.277529000000000000e+06,3.549770500000000000e+06,3.598320000000000000e+06,4.386745000000000000e+06,3.885335799999999814e+06,4.216943000000000000e+06,4.415018500000000000e+06,4.483763500000000000e+06,4.039062500000000000e+06,3.986474000000000000e+06,4.225021000000000000e+06,3.772161299999999814e+06,3.493142799999999814e+06,3.873137799999999814e+06,3.582163799999999814e+06,3.460749500000000000e+06,3.222202500000000000e+06,2.842207500000000000e+06,2.963541000000000000e+06,3.050368000000000000e+06,2.599702299999999814e+06,2.704717799999999814e+06,2.737030299999999814e+06,2.870561799999999814e+06,3.100949799999999814e+06,2.817892299999999814e+06,3.012090500000000000e+06,2.882679000000000000e+06,2.599702299999999814e+06,2.636094299999999814e+06,2.983736299999999814e+06,3.100949799999999814e+06,2.809895000000000000e+06,2.615858500000000000e+06,3.020087799999999814e+06,2.874520000000000000e+06,3.072757299999999814e+06,3.650827799999999814e+06,3.117187000000000000e+06,3.363731299999999814e+06,3.048361299999999814e+06,3.137382299999999814e+06,3.464869500000000000e+06,3.084874500000000000e+06,2.842207500000000000e+06,3.658986799999999814e+06,3.141421299999999814e+06,2.910952299999999814e+06,3.282950000000000000e+06,3.048361299999999814e+06,3.335457799999999814e+06,2.975577299999999814e+06,2.332160000000000000e+06,2.239822799999999814e+06,2.054304000000000000e+06,2.055936000000000000e+06,1.879744000000000000e+06,1.862848000000000000e+06,1.816768000000000000e+06,2.235783799999999814e+06,3.861101500000000000e+06,2.251940000000000000e+06,1.954400000000000000e+06,1.701664000000000000e+06,1.765824000000000000e+06,1.683488000000000000e+06,1.387968000000000000e+06,1.404928000000000000e+06,1.291424000000000000e+06,1.388512000000000000e+06,1.103264000000000000e+06,1.232736000000000000e+06,9.647698000000000466e+05,1.262528000000000000e+06,1.408448000000000000e+06,1.388288000000000000e+06,1.444640000000000000e+06,1.582848000000000000e+06,1.471744000000000000e+06,1.679584000000000000e+06,1.706112000000000000e+06,1.763200000000000000e+06,1.588480000000000000e+06,1.594560000000000000e+06,1.705568000000000000e+06,1.868224000000000000e+06,1.871072000000000000e+06,1.937664000000000000e+06,1.676640000000000000e+06,2.030720000000000000e+06,3.222202500000000000e+06,2.146883000000000000e+06,2.249344000000000000e+06,2.255979000000000000e+06,2.177024000000000000e+06,2.179195500000000000e+06,2.211509000000000000e+06,2.365194299999999814e+06,2.268176000000000000e+06,2.692681500000000000e+06,2.551153799999999814e+06,2.526879000000000000e+06,2.874520000000000000e+06,2.741150299999999814e+06,2.943264799999999814e+06,3.040364000000000000e+06,3.052400299999999814e+06,2.498604500000000000e+06,2.591584799999999814e+06,2.534996500000000000e+06,2.716835000000000000e+06,2.817892299999999814e+06,2.385430000000000000e+06,2.514761799999999814e+06,3.189890000000000000e+06,2.644133000000000000e+06,3.371890299999999814e+06,2.882679000000000000e+06,2.838249299999999814e+06,2.526879000000000000e+06,2.466292000000000000e+06,2.773543500000000000e+06,2.906832500000000000e+06,2.530918000000000000e+06,2.688561500000000000e+06,2.389469000000000000e+06,2.947384799999999814e+06,2.967580000000000000e+06,3.400244500000000000e+06,3.278911000000000000e+06,3.024207799999999814e+06,3.125265000000000000e+06,3.068556500000000000e+06,2.910952299999999814e+06,3.707455500000000000e+06,3.198049000000000000e+06,2.797697000000000000e+06,2.769504500000000000e+06,2.822012299999999814e+06,3.299106299999999814e+06,2.547154000000000000e+06,2.696720500000000000e+06,2.636094299999999814e+06,3.290947299999999814e+06,3.424478799999999814e+06,2.991895299999999814e+06,2.789699799999999814e+06,3.105069799999999814e+06,2.179195500000000000e+06,2.769504500000000000e+06,2.648171000000000000e+06,2.720874000000000000e+06,2.353037799999999814e+06,2.595623799999999814e+06,2.716835000000000000e+06,3.250637500000000000e+06,2.745189299999999814e+06,2.235783799999999814e+06,2.413664000000000000e+06,2.518840299999999814e+06,2.676525299999999814e+06,2.627976500000000000e+06,2.543035299999999814e+06,2.931228500000000000e+06,2.943264799999999814e+06,2.482448299999999814e+06,2.397507799999999814e+06,2.935267500000000000e+06,2.571349000000000000e+06,2.692681500000000000e+06,2.373233000000000000e+06,2.409625000000000000e+06,2.462212500000000000e+06,2.462212500000000000e+06,2.692681500000000000e+06,3.339577799999999814e+06,2.668366299999999814e+06,3.076796299999999814e+06,2.732991299999999814e+06,2.761426299999999814e+06,2.720874000000000000e+06,2.712876799999999814e+06,3.020087799999999814e+06,2.850366500000000000e+06,2.534996500000000000e+06,2.454134500000000000e+06,2.320724299999999814e+06,2.587585000000000000e+06,2.409625000000000000e+06,2.640133299999999814e+06,2.502604000000000000e+06,2.373233000000000000e+06,2.288371299999999814e+06,2.591584799999999814e+06,2.490487000000000000e+06,2.138764500000000000e+06,2.183235500000000000e+06,2.001315100000000093e+06,1.791081899999999907e+06,1.979296000000000000e+06,1.855707899999999907e+06,2.187314000000000000e+06,2.915072299999999814e+06,2.801817000000000000e+06,2.506723000000000000e+06,2.207509299999999814e+06,2.547154000000000000e+06,2.251940000000000000e+06,2.114530000000000000e+06,3.153619299999999814e+06,2.466292000000000000e+06,2.442017299999999814e+06,2.211509000000000000e+06,2.712876799999999814e+06,1.968480000000000000e+06,2.114432000000000000e+06,1.439280500000000000e+06,2.090496000000000000e+06,1.780480000000000000e+06,2.353037799999999814e+06,1.944688399999999907e+06,2.296449500000000000e+06,1.871648000000000000e+06,1.861984000000000000e+06,1.929312000000000000e+06,1.999488000000000000e+06,2.118528000000000000e+06,1.814784000000000000e+06,1.706560000000000000e+06,1.851708300000000047e+06,2.203470299999999814e+06,2.007424000000000000e+06,1.904224000000000000e+06,2.498604500000000000e+06,1.748480000000000000e+06,1.520096000000000000e+06,1.805824000000000000e+06,1.748256000000000000e+06,1.608512000000000000e+06,1.686656000000000000e+06,1.528192000000000000e+06,1.711680000000000000e+06,1.290560000000000000e+06,1.770806800000000047e+06,1.411006100000000093e+06,1.249242600000000093e+06,1.459136000000000000e+06,1.494880000000000000e+06,1.993237000000000000e+06,1.429600000000000000e+06,1.576480000000000000e+06,1.245243000000000000e+06,1.856512000000000000e+06,1.661984000000000000e+06,1.524192000000000000e+06,1.694464000000000000e+06,1.265439300000000047e+06,1.498112000000000000e+06,1.376192000000000000e+06,1.336064000000000000e+06,1.702141800000000047e+06,1.357024000000000000e+06,1.335328000000000000e+06,1.337248000000000000e+06,1.360992000000000000e+06,1.217952000000000000e+06,1.204576000000000000e+06,1.297792100000000093e+06,1.202560000000000000e+06,1.045968000000000000e+06,1.335200000000000000e+06,1.065888000000000000e+06,1.413920000000000000e+06,1.075808000000000000e+06,1.605043600000000093e+06,1.298368000000000000e+06,1.325600000000000000e+06,1.351040000000000000e+06,1.151744000000000000e+06,1.030931300000000047e+06,1.303264000000000000e+06,1.315232000000000000e+06,1.528260100000000093e+06,1.063323600000000093e+06,2.312606500000000000e+06,1.645474600000000093e+06,1.257361100000000093e+06,1.445056000000000000e+06,1.702141800000000047e+06,1.313948399999999907e+06,1.669788899999999907e+06,1.489184000000000000e+06,1.309568000000000000e+06,1.491104000000000000e+06,1.706141399999999907e+06,1.324320000000000000e+06,2.296449500000000000e+06,1.495840000000000000e+06,1.309948800000000047e+06,1.664704000000000000e+06,1.488096000000000000e+06,2.110491000000000000e+06,1.517952000000000000e+06,1.451437100000000093e+06,1.534976000000000000e+06,1.208811600000000093e+06,1.623584000000000000e+06,1.628576000000000000e+06,1.693184000000000000e+06,2.041746100000000093e+06,1.692416000000000000e+06,1.672416000000000000e+06,1.319936000000000000e+06,1.592965899999999907e+06,1.435712000000000000e+06,2.122568799999999814e+06,1.439488000000000000e+06,1.242752000000000000e+06,1.361184000000000000e+06,1.039009400000000023e+06,1.188416000000000000e+06,1.125056000000000000e+06,1.204256000000000000e+06,1.153760000000000000e+06,1.787003399999999907e+06,1.278432000000000000e+06,1.219136000000000000e+06,1.084032000000000000e+06,1.088800000000000000e+06,1.157152000000000000e+06,1.601044000000000000e+06,9.729440000000000000e+05,1.073600000000000000e+06,1.086272000000000000e+06,1.137856000000000000e+06,1.169536000000000000e+06,1.141792000000000000e+06,1.351584000000000000e+06,1.645474600000000093e+06,1.484768000000000000e+06,1.446368000000000000e+06,1.192655399999999907e+06,1.351360000000000000e+06,1.334560000000000000e+06,1.528512000000000000e+06,1.863826399999999907e+06,1.378560000000000000e+06,1.455808000000000000e+06,1.443359000000000000e+06,1.625728000000000000e+06,2.021511399999999907e+06,1.616736000000000000e+06,1.734528000000000000e+06,1.500064000000000000e+06,2.009393300000000047e+06,1.472800000000000000e+06,1.598240000000000000e+06,1.628992000000000000e+06,1.715808000000000000e+06,1.685024000000000000e+06,1.700945800000000047e+06,1.427232000000000000e+06,1.216930100000000093e+06,1.477344000000000000e+06,1.358418500000000000e+06,1.136107500000000000e+06,1.698063300000000047e+06,1.415520000000000000e+06,1.280224000000000000e+06,1.360224000000000000e+06,1.421440000000000000e+06,1.377376000000000000e+06,1.444864000000000000e+06,1.291648000000000000e+06,1.839551600000000093e+06,1.389696000000000000e+06,1.184577300000000047e+06,2.114530000000000000e+06,3.691299299999999814e+06,2.611819500000000000e+06,1.544456800000000047e+06,1.463594800000000047e+06,2.098294000000000000e+06,2.433899799999999814e+06,2.195352799999999814e+06,1.941184000000000000e+06,2.526879000000000000e+06,2.033504000000000000e+06,1.847629800000000047e+06,1.917760000000000000e+06,1.967392000000000000e+06,2.009632000000000000e+06,1.893920000000000000e+06,1.981280000000000000e+06,1.997236600000000093e+06,2.257856000000000000e+06,2.014272000000000000e+06,1.811277300000000047e+06,2.090255300000000047e+06,2.058496000000000000e+06,2.122432000000000000e+06,2.712876799999999814e+06,2.214336000000000000e+06,2.286272000000000000e+06,2.257536000000000000e+06,2.369194000000000000e+06,2.167078299999999814e+06,1.948766899999999907e+06,2.330560000000000000e+06,2.110491000000000000e+06,2.146624000000000000e+06,2.660207299999999814e+06,2.090255300000000047e+06,2.041792000000000000e+06,1.924032000000000000e+06,2.403776000000000000e+06,2.122432000000000000e+06,2.179904000000000000e+06,2.394112000000000000e+06,2.146883000000000000e+06,2.186112000000000000e+06,2.813853299999999814e+06,2.307264000000000000e+06,2.381350500000000000e+06,2.425861000000000000e+06,2.688561500000000000e+06,3.282950000000000000e+06,3.230361500000000000e+06,2.607741000000000000e+06,2.401586299999999814e+06,2.579466500000000000e+06,2.959502000000000000e+06,2.154921500000000000e+06,2.082177100000000093e+06,1.989158500000000000e+06,2.167078299999999814e+06,2.058816000000000000e+06,2.429900000000000000e+06,2.045120000000000000e+06,1.870432000000000000e+06,2.111424000000000000e+06,2.308607000000000000e+06,1.978624000000000000e+06,1.998048000000000000e+06,2.100928000000000000e+06,2.219626500000000000e+06,2.247940299999999814e+06,2.397184000000000000e+06,2.260057500000000000e+06,2.300488500000000000e+06,2.353037799999999814e+06,2.288371299999999814e+06,2.785579799999999814e+06,2.066020899999999907e+06,2.060928000000000000e+06,1.847629800000000047e+06,1.928192000000000000e+06,1.821472000000000000e+06,2.006112000000000000e+06,2.159680000000000000e+06,2.157632000000000000e+06,2.421781500000000000e+06,2.045745800000000047e+06,2.332802000000000000e+06,2.547154000000000000e+06,2.288371299999999814e+06,2.017471399999999907e+06,2.292371000000000000e+06,2.125440000000000000e+06,2.211509000000000000e+06,2.684522500000000000e+06,1.977000899999999907e+06,2.029589500000000000e+06,1.836896000000000000e+06,2.272215000000000000e+06,2.130686299999999814e+06,1.932570300000000047e+06,1.634304000000000000e+06,1.293792500000000000e+06,1.723872000000000000e+06,1.939296000000000000e+06,2.276214799999999814e+06,1.893024000000000000e+06,1.746572399999999907e+06,2.120960000000000000e+06,2.615858500000000000e+06,1.946464000000000000e+06,1.952640000000000000e+06,2.184128000000000000e+06,2.320724299999999814e+06,2.239872000000000000e+06,2.188224000000000000e+06,2.320724299999999814e+06,2.268176000000000000e+06,2.575427500000000000e+06,3.012090500000000000e+06,2.338560000000000000e+06,2.397507799999999814e+06,2.413664000000000000e+06,2.785579799999999814e+06,2.171078000000000000e+06,2.547154000000000000e+06,2.462212500000000000e+06,2.530918000000000000e+06,2.221376000000000000e+06,2.498604500000000000e+06,2.401586299999999814e+06,2.353037799999999814e+06,2.421781500000000000e+06,2.287040000000000000e+06,2.146883000000000000e+06,2.210112000000000000e+06,2.070020500000000000e+06,1.795121000000000000e+06,2.409625000000000000e+06,1.931936000000000000e+06,1.610464000000000000e+06,1.447358600000000093e+06,1.848736000000000000e+06,2.022432000000000000e+06,2.247940299999999814e+06,2.045745800000000047e+06,2.175117000000000000e+06,2.215548000000000000e+06,2.087392000000000000e+06,2.146883000000000000e+06,1.625408000000000000e+06,1.572690800000000047e+06,1.654048000000000000e+06,1.517824000000000000e+06,1.498432000000000000e+06,1.628672000000000000e+06,2.227745000000000000e+06,2.122568799999999814e+06,2.146883000000000000e+06,2.222912000000000000e+06,2.231784000000000000e+06,2.454134500000000000e+06,2.514761799999999814e+06,2.175117000000000000e+06,2.623897299999999814e+06,2.070016000000000000e+06,1.942176000000000000e+06,1.902592000000000000e+06,1.990208000000000000e+06,1.538016000000000000e+06,1.616000000000000000e+06,1.319936000000000000e+06,1.498016000000000000e+06,1.502848000000000000e+06,1.374368000000000000e+06,2.179195500000000000e+06,1.954176000000000000e+06,1.819392000000000000e+06,2.103360000000000000e+06,2.099776000000000000e+06,2.106452000000000000e+06,2.437938799999999814e+06,2.632015799999999814e+06,2.417742500000000000e+06,2.369194000000000000e+06,2.389469000000000000e+06,2.454134500000000000e+06,2.464896000000000000e+06,2.437938799999999814e+06,2.571349000000000000e+06,3.109108799999999814e+06,2.781540799999999814e+06,2.781540799999999814e+06,2.882679000000000000e+06,2.526879000000000000e+06,2.288371299999999814e+06,2.777582500000000000e+06,2.623897299999999814e+06,3.367770299999999814e+06,2.761426299999999814e+06,2.716835000000000000e+06,3.092952500000000000e+06,2.482448299999999814e+06,2.632015799999999814e+06,2.324763299999999814e+06,2.712876799999999814e+06,2.987694500000000000e+06,2.619897500000000000e+06,2.648171000000000000e+06,2.547154000000000000e+06,3.020087799999999814e+06,2.288371299999999814e+06,2.486448000000000000e+06,2.700678799999999814e+06,2.539035500000000000e+06,2.830090299999999814e+06,2.906832500000000000e+06,2.644133000000000000e+06,2.951423799999999814e+06,3.448632299999999814e+06,2.680564299999999814e+06,2.547154000000000000e+06,2.704717799999999814e+06,2.567310000000000000e+06,2.330240000000000000e+06,2.668366299999999814e+06,2.211509000000000000e+06,2.599702299999999814e+06,2.563904000000000000e+06,2.923069500000000000e+06,2.781540799999999814e+06,2.761426299999999814e+06,2.324763299999999814e+06,2.599702299999999814e+06,2.830090299999999814e+06,2.773543500000000000e+06,2.474330799999999814e+06,2.632015799999999814e+06,2.720874000000000000e+06,2.401586299999999814e+06,2.797697000000000000e+06,2.583466299999999814e+06,2.502604000000000000e+06,2.559271299999999814e+06,2.231784000000000000e+06,2.397507799999999814e+06,2.300488500000000000e+06,1.839551600000000093e+06,2.175104000000000000e+06,2.172672000000000000e+06,1.940688800000000047e+06,1.882176000000000000e+06,2.017600000000000000e+06,1.451437100000000093e+06,1.734752000000000000e+06,1.657536000000000000e+06,1.826944000000000000e+06,1.465504000000000000e+06,1.455477100000000093e+06,1.587616000000000000e+06,2.559271299999999814e+06,1.904257399999999907e+06,1.996288000000000000e+06,2.179195500000000000e+06,2.385430000000000000e+06,2.150922000000000000e+06,2.324763299999999814e+06,2.595623799999999814e+06,3.448632299999999814e+06,2.688561500000000000e+06,2.478409299999999814e+06,2.826051299999999814e+06,2.413664000000000000e+06,2.349038000000000000e+06,2.320724299999999814e+06,2.202304000000000000e+06,2.243901299999999814e+06,2.320512000000000000e+06,1.989440000000000000e+06,2.271936000000000000e+06,1.984032000000000000e+06,2.260288000000000000e+06,2.111808000000000000e+06,2.167078299999999814e+06,1.743360000000000000e+06,1.891712000000000000e+06,1.788672000000000000e+06,1.706016000000000000e+06,1.800992000000000000e+06,1.966080000000000000e+06,1.848928000000000000e+06,2.040256000000000000e+06,2.035712000000000000e+06,2.240320000000000000e+06,2.567310000000000000e+06,2.349038000000000000e+06,2.255979000000000000e+06,2.446056299999999814e+06,2.696720500000000000e+06,2.458173500000000000e+06,2.732991299999999814e+06,2.777582500000000000e+06,3.606317299999999814e+06,2.207509299999999814e+06,2.437938799999999814e+06,2.446056299999999814e+06,2.712876799999999814e+06,2.486448000000000000e+06,2.724994000000000000e+06,2.458173500000000000e+06,2.502604000000000000e+06,2.729033000000000000e+06,3.100949799999999814e+06,3.044403000000000000e+06,2.583466299999999814e+06,2.676525299999999814e+06,2.506723000000000000e+06,2.361155299999999814e+06,2.623897299999999814e+06,2.413664000000000000e+06,2.156992000000000000e+06,2.437938799999999814e+06,1.864512000000000000e+06,1.710219899999999907e+06,2.627976500000000000e+06,2.117440000000000000e+06,2.215548000000000000e+06,2.312606500000000000e+06,1.818400000000000000e+06,1.487789600000000093e+06,1.849056000000000000e+06,1.780352000000000000e+06,1.526784000000000000e+06,1.801216000000000000e+06,1.738494300000000047e+06,1.855707899999999907e+06,1.269517800000000047e+06,1.698063300000000047e+06,1.904257399999999907e+06,1.412416000000000000e+06,1.543072000000000000e+06,1.236352000000000000e+06,1.324320000000000000e+06,1.546016000000000000e+06,1.552576000000000000e+06,1.449792000000000000e+06,1.745440000000000000e+06,1.763968000000000000e+06,1.709056000000000000e+06,1.870432000000000000e+06,1.943712000000000000e+06,1.849056000000000000e+06,2.192256000000000000e+06,2.162176000000000000e+06,2.066144000000000000e+06,2.188352000000000000e+06,2.183235500000000000e+06,2.251940000000000000e+06,2.210560000000000000e+06,2.458173500000000000e+06,2.494565500000000000e+06,3.254595799999999814e+06,2.522879299999999814e+06,2.720874000000000000e+06,2.672405299999999814e+06,2.534996500000000000e+06,2.429900000000000000e+06,2.745189299999999814e+06,2.874520000000000000e+06,2.789699799999999814e+06,2.357076799999999814e+06,2.583466299999999814e+06,2.393468799999999814e+06,2.320724299999999814e+06,2.769504500000000000e+06,2.959502000000000000e+06,2.474330799999999814e+06,2.478409299999999814e+06,2.328763000000000000e+06,2.239822799999999814e+06,2.644133000000000000e+06,2.809895000000000000e+06,2.502604000000000000e+06,2.474330799999999814e+06,2.769504500000000000e+06,2.306944000000000000e+06,2.846246500000000000e+06,2.478409299999999814e+06,2.591584799999999814e+06,2.971538299999999814e+06,2.741150299999999814e+06,3.048361299999999814e+06,2.822012299999999814e+06,2.870561799999999814e+06,3.129223299999999814e+06,2.696720500000000000e+06,2.765384500000000000e+06,2.660207299999999814e+06,2.684522500000000000e+06,2.450056000000000000e+06,3.129223299999999814e+06,2.478409299999999814e+06,2.696720500000000000e+06,2.826051299999999814e+06,2.615858500000000000e+06,2.454134500000000000e+06,2.801817000000000000e+06,2.902874299999999814e+06,2.749228299999999814e+06,2.433899799999999814e+06,2.526879000000000000e+06,2.227745000000000000e+06,2.809895000000000000e+06,2.389469000000000000e+06,2.809895000000000000e+06,2.745189299999999814e+06,2.328763000000000000e+06,2.401586299999999814e+06,2.567310000000000000e+06,2.494565500000000000e+06,2.357076799999999814e+06,2.146883000000000000e+06,2.066020899999999907e+06,2.607741000000000000e+06,2.339200000000000000e+06,2.025440000000000000e+06,2.000256000000000000e+06,2.184000000000000000e+06,2.595623799999999814e+06,2.200256000000000000e+06,2.054496000000000000e+06,2.188160000000000000e+06,2.401586299999999814e+06,2.793738799999999814e+06,2.441664000000000000e+06,2.793738799999999814e+06,2.393468799999999814e+06,2.490487000000000000e+06,2.862402799999999814e+06,2.393468799999999814e+06,2.551153799999999814e+06,2.510722799999999814e+06,2.146883000000000000e+06,3.048361299999999814e+06,2.502604000000000000e+06,2.720874000000000000e+06,3.020087799999999814e+06,2.219626500000000000e+06,2.332802000000000000e+06,2.712876799999999814e+06,2.595623799999999814e+06,2.749228299999999814e+06,2.413664000000000000e+06,2.724994000000000000e+06,2.405625299999999814e+06,2.514761799999999814e+06,2.838249299999999814e+06,2.793738799999999814e+06,2.506723000000000000e+06,3.044403000000000000e+06,2.421781500000000000e+06,2.340919500000000000e+06,2.365194299999999814e+06,3.206046299999999814e+06,2.518840299999999814e+06,2.894715299999999814e+06,2.506723000000000000e+06,2.858363799999999814e+06,2.579466500000000000e+06,2.765384500000000000e+06,2.518840299999999814e+06,2.692681500000000000e+06,2.927189500000000000e+06,2.967580000000000000e+06,3.008051500000000000e+06,2.247940299999999814e+06,2.724994000000000000e+06,2.757387299999999814e+06,2.931228500000000000e+06,2.454134500000000000e+06,2.656168299999999814e+06,2.676525299999999814e+06,2.813853299999999814e+06,2.737030299999999814e+06,2.417742500000000000e+06,2.724994000000000000e+06,2.991895299999999814e+06,2.397507799999999814e+06,2.219626500000000000e+06,2.195352799999999814e+06,2.886718000000000000e+06,2.745189299999999814e+06,3.117187000000000000e+06,3.024207799999999814e+06,2.652210000000000000e+06,2.809895000000000000e+06,2.599702299999999814e+06,3.149499500000000000e+06,2.951423799999999814e+06,2.720874000000000000e+06,2.789699799999999814e+06,2.385430000000000000e+06,2.547154000000000000e+06,2.664327299999999814e+06,2.955382000000000000e+06,2.664327299999999814e+06,2.571349000000000000e+06,2.462212500000000000e+06,2.595623799999999814e+06,2.304568000000000000e+06,2.401586299999999814e+06,1.960844600000000093e+06,2.243901299999999814e+06,2.142804500000000000e+06,2.737030299999999814e+06,2.110491000000000000e+06,2.268176000000000000e+06,2.183235500000000000e+06,2.268992000000000000e+06,2.813853299999999814e+06,2.005314800000000047e+06,2.296449500000000000e+06,2.264137000000000000e+06,2.506723000000000000e+06,2.454134500000000000e+06,2.446056299999999814e+06,2.268176000000000000e+06,2.191353000000000000e+06,2.805856000000000000e+06,1.999936000000000000e+06,2.017471399999999907e+06,1.912335500000000000e+06,3.181892799999999814e+06,2.381350500000000000e+06,2.446056299999999814e+06,4.273409000000000000e+06,2.296449500000000000e+06,2.336880500000000000e+06,2.919111299999999814e+06,2.409625000000000000e+06,2.101440000000000000e+06,2.312606500000000000e+06,2.470291500000000000e+06,2.122568799999999814e+06,2.490487000000000000e+06,2.607741000000000000e+06,2.599702299999999814e+06,2.207509299999999814e+06,2.179195500000000000e+06,2.866522799999999814e+06,2.045745800000000047e+06,2.332802000000000000e+06,2.211509000000000000e+06,2.183235500000000000e+06,2.203470299999999814e+06,2.353037799999999814e+06,2.041746100000000093e+06,2.040800000000000000e+06,2.543035299999999814e+06,2.235783799999999814e+06,2.064576000000000000e+06,2.369194000000000000e+06,2.163328000000000000e+06,2.202816000000000000e+06,2.033668000000000000e+06,2.005314800000000047e+06,2.510722799999999814e+06,2.341888000000000000e+06,2.056736000000000000e+06,2.059168000000000000e+06,2.450056000000000000e+06,2.148736000000000000e+06,2.199391799999999814e+06,2.365194299999999814e+06,2.619897500000000000e+06,2.276214799999999814e+06,2.745189299999999814e+06,1.985158899999999907e+06,2.300488500000000000e+06,2.264137000000000000e+06,2.226048000000000000e+06,1.742572800000000047e+06,2.510722799999999814e+06,2.692681500000000000e+06,2.599702299999999814e+06,2.660207299999999814e+06,1.888060800000000047e+06,2.150922000000000000e+06,2.070020500000000000e+06,2.227745000000000000e+06,2.211509000000000000e+06,2.084416000000000000e+06,1.993237000000000000e+06,2.239616000000000000e+06,2.042336000000000000e+06,2.268176000000000000e+06,2.547072000000000000e+06,2.534996500000000000e+06,2.105984000000000000e+06,2.607741000000000000e+06,2.450056000000000000e+06,2.164672000000000000e+06,1.922496000000000000e+06,2.195352799999999814e+06,2.672405299999999814e+06,1.879982600000000093e+06,2.502604000000000000e+06,2.126647299999999814e+06,2.287616000000000000e+06,1.871904500000000000e+06,2.332802000000000000e+06,2.465536000000000000e+06,2.551153799999999814e+06,2.438464000000000000e+06,2.603741299999999814e+06,2.280253799999999814e+06,2.199391799999999814e+06,2.182016000000000000e+06,2.437938799999999814e+06,2.288371299999999814e+06,2.340919500000000000e+06,2.591584799999999814e+06,2.154921500000000000e+06,2.249152000000000000e+06,2.413664000000000000e+06,2.146883000000000000e+06,2.454134500000000000e+06,2.243901299999999814e+06,2.001315100000000093e+06,2.264137000000000000e+06,2.591584799999999814e+06,2.086176800000000047e+06,2.191353000000000000e+06,2.287616000000000000e+06,2.203840000000000000e+06,2.340919500000000000e+06,2.203470299999999814e+06,2.335104000000000000e+06,2.235783799999999814e+06,2.247940299999999814e+06,2.632015799999999814e+06,2.235783799999999814e+06,2.470291500000000000e+06,2.316645799999999814e+06,2.417742500000000000e+06,2.122568799999999814e+06,2.280253799999999814e+06,2.086176800000000047e+06,2.830090299999999814e+06,2.923069500000000000e+06,2.171078000000000000e+06,2.603741299999999814e+06,2.134686000000000000e+06,2.777582500000000000e+06,2.061942399999999907e+06,2.361155299999999814e+06,2.486448000000000000e+06,2.365194299999999814e+06,2.304568000000000000e+06,2.130686299999999814e+06,2.902874299999999814e+06,2.437938799999999814e+06,3.529575299999999814e+06,2.459648000000000000e+06,2.302016000000000000e+06,2.284332299999999814e+06,3.113067000000000000e+06,2.215548000000000000e+06,2.235783799999999814e+06,2.167078299999999814e+06,2.595623799999999814e+06,2.502604000000000000e+06,2.260057500000000000e+06,2.365194299999999814e+06,2.130686299999999814e+06,2.268176000000000000e+06,2.247940299999999814e+06,2.349038000000000000e+06,2.547154000000000000e+06,2.498604500000000000e+06,2.110491000000000000e+06,2.692681500000000000e+06,2.163039299999999814e+06,2.389469000000000000e+06,2.118529799999999814e+06,2.187136000000000000e+06,2.668366299999999814e+06,2.603741299999999814e+06,2.357076799999999814e+06,2.340919500000000000e+06,2.304568000000000000e+06,2.235783799999999814e+06,2.276214799999999814e+06,1.948766899999999907e+06,2.033668000000000000e+06,2.074099000000000000e+06,2.175360000000000000e+06,2.603741299999999814e+06,2.312606500000000000e+06,2.599702299999999814e+06,2.122568799999999814e+06,2.029589500000000000e+06,2.207509299999999814e+06,1.902048000000000000e+06,2.272215000000000000e+06,1.993237000000000000e+06,2.336880500000000000e+06,1.783003800000000047e+06,2.118529799999999814e+06,2.437938799999999814e+06,2.486448000000000000e+06,2.272215000000000000e+06,2.462212500000000000e+06,2.324763299999999814e+06,2.105536000000000000e+06,2.215548000000000000e+06,2.211509000000000000e+06,2.200640000000000000e+06,1.746572399999999907e+06,2.817892299999999814e+06,2.191353000000000000e+06,1.952806000000000000e+06,2.339584000000000000e+06,2.636094299999999814e+06,2.510722799999999814e+06,2.397507799999999814e+06,2.490487000000000000e+06,2.437938799999999814e+06,2.212672000000000000e+06,2.522879299999999814e+06,2.785579799999999814e+06,2.672405299999999814e+06,2.672405299999999814e+06,3.169775500000000000e+06,2.518840299999999814e+06,2.243901299999999814e+06,2.324763299999999814e+06,2.724994000000000000e+06,2.442017299999999814e+06,2.870561799999999814e+06,2.374464000000000000e+06,2.454134500000000000e+06,2.195352799999999814e+06,2.454134500000000000e+06,2.332802000000000000e+06,2.623897299999999814e+06,2.304568000000000000e+06,2.834210299999999814e+06,2.805856000000000000e+06,2.207509299999999814e+06,2.716835000000000000e+06,2.607741000000000000e+06,2.919111299999999814e+06,2.632015799999999814e+06,3.016048799999999814e+06,3.727650799999999814e+06,2.967580000000000000e+06,3.016048799999999814e+06,2.207509299999999814e+06,2.195352799999999814e+06,2.349038000000000000e+06,2.381350500000000000e+06,2.753267299999999814e+06,2.813853299999999814e+06,2.571349000000000000e+06,2.959502000000000000e+06,1.981080399999999907e+06,2.446056299999999814e+06,2.898835299999999814e+06,2.049824300000000047e+06,2.377311500000000000e+06,2.053823899999999907e+06,1.924492100000000093e+06,2.284332299999999814e+06,1.902368000000000000e+06,1.702141800000000047e+06,1.762728600000000093e+06,2.268176000000000000e+06,1.864064000000000000e+06,1.886560000000000000e+06,2.470291500000000000e+06,1.871904500000000000e+06,1.842592000000000000e+06,1.973120000000000000e+06,2.204736000000000000e+06,1.999712000000000000e+06,1.536378600000000093e+06,2.204864000000000000e+06,2.198720000000000000e+06,1.902368000000000000e+06,2.361155299999999814e+06,2.013392899999999907e+06,1.968962300000000047e+06,2.421781500000000000e+06,1.778964800000000047e+06,2.096480000000000000e+06,2.446056299999999814e+06,2.611819500000000000e+06,2.393468799999999814e+06,2.057902399999999907e+06,2.112768000000000000e+06,2.344999000000000000e+06,2.737030299999999814e+06,2.361155299999999814e+06,2.331008000000000000e+06,2.296449500000000000e+06,2.442017299999999814e+06,2.660207299999999814e+06,2.405625299999999814e+06,2.425861000000000000e+06,3.303064500000000000e+06,2.571349000000000000e+06,2.530918000000000000e+06,1.694023300000000047e+06,2.575427500000000000e+06,1.415046100000000093e+06,1.767953800000000047e+06,1.207552000000000000e+06,8.773760000000000000e+05,8.293440000000000000e+05,7.737280000000000000e+05,4.732960000000000000e+05,3.475360000000000000e+05,3.007360000000000000e+05,2.620640000000000000e+05,1.480920000000000000e+05,2.068680000000000000e+05,1.506120000000000000e+05,7.029200000000000000e+04,6.808200000000000000e+04,3.416300000000000000e+04,5.242000000000000000e+04,2.714500000000000000e+04,2.383800000000000000e+04,2.163300000000000000e+04,1.472000000000000000e+04,1.161400000000000000e+04,6.707000000000000000e+03,1.201500000000000000e+04,8.810000000000000000e+03,5.906000000000000000e+03,6.006000000000000000e+03,8.410000000000000000e+03,5.005000000000000000e+03,1.261600000000000000e+04,4.905000000000000000e+03,3.103000000000000000e+03,4.505000000000000000e+03,3.503000000000000000e+03,3.904000000000000000e+03,2.903000000000000000e+03,2.402000000000000000e+03,5.906000000000000000e+03,3.203000000000000000e+03,2.602000000000000000e+03,3.403000000000000000e+03,3.103000000000000000e+03,nan
4.795570000000000022e+01,1.499080000000000000e+05,2.021160000000000000e+05,3.176160000000000000e+05,4.158880000000000000e+05,6.006720000000000000e+05,6.546720000000000000e+05,8.894080000000000000e+05,1.124640000000000000e+06,1.177504000000000000e+06,1.320032000000000000e+06,1.455264000000000000e+06,1.694272000000000000e+06,1.703392000000000000e+06,1.943616000000000000e+06,2.025589899999999907e+06,2.737030299999999814e+06,2.336880500000000000e+06,2.563310299999999814e+06,3.129223299999999814e+06,2.640133299999999814e+06,3.052400299999999814e+06,3.028246799999999814e+06,3.060559299999999814e+06,3.169775500000000000e+06,3.428437000000000000e+06,3.145379500000000000e+06,3.044403000000000000e+06,3.169775500000000000e+06,3.307184500000000000e+06,3.666984000000000000e+06,3.549770500000000000e+06,3.210085299999999814e+06,3.388046500000000000e+06,3.941963500000000000e+06,3.428437000000000000e+06,4.188507799999999814e+06,3.998510299999999814e+06,3.606317299999999814e+06,3.832828000000000000e+06,3.610437299999999814e+06,3.788317500000000000e+06,3.966197799999999814e+06,3.970317799999999814e+06,4.746464000000000000e+06,4.649526500000000000e+06,4.192627799999999814e+06,4.067336000000000000e+06,4.075333299999999814e+06,4.152156299999999814e+06,4.394742500000000000e+06,4.079372299999999814e+06,4.128002799999999814e+06,3.630632500000000000e+06,3.962158799999999814e+06,4.087531299999999814e+06,3.654947799999999814e+06,3.481106500000000000e+06,3.448632299999999814e+06,3.614476299999999814e+06,3.679101299999999814e+06,3.501301799999999814e+06,3.416319799999999814e+06,3.557929500000000000e+06,3.699296500000000000e+06,3.586122000000000000e+06,3.590242000000000000e+06,3.363731299999999814e+06,3.424478799999999814e+06,3.719653500000000000e+06,4.168312500000000000e+06,3.966197799999999814e+06,3.537572500000000000e+06,4.313880500000000000e+06,4.698076000000000000e+06,4.524154000000000000e+06,4.827326000000000000e+06,4.321958500000000000e+06,4.410979500000000000e+06,3.953999799999999814e+06,3.578124799999999814e+06,3.481106500000000000e+06,3.776119500000000000e+06,3.622554500000000000e+06,2.935267500000000000e+06,2.890676299999999814e+06,2.583466299999999814e+06,2.542144000000000000e+06,2.785579799999999814e+06,2.648171000000000000e+06,2.381350500000000000e+06,2.688561500000000000e+06,2.910952299999999814e+06,2.676525299999999814e+06,3.355734000000000000e+06,2.842207500000000000e+06,3.133262299999999814e+06,3.181892799999999814e+06,2.769504500000000000e+06,3.020087799999999814e+06,2.664327299999999814e+06,2.894715299999999814e+06,2.890676299999999814e+06,2.947384799999999814e+06,2.979697299999999814e+06,3.161616500000000000e+06,3.169775500000000000e+06,3.258634799999999814e+06,3.355734000000000000e+06,3.481106500000000000e+06,3.367770299999999814e+06,3.456791299999999814e+06,3.295067299999999814e+06,3.335457799999999814e+06,3.088913500000000000e+06,3.072757299999999814e+06,3.028246799999999814e+06,3.117187000000000000e+06,3.096910799999999814e+06,3.012090500000000000e+06,2.473664000000000000e+06,2.199391799999999814e+06,2.498604500000000000e+06,1.929632000000000000e+06,1.851456000000000000e+06,1.658816000000000000e+06,1.955936000000000000e+06,2.090255300000000047e+06,2.648171000000000000e+06,1.847392000000000000e+06,1.809856000000000000e+06,1.766912000000000000e+06,1.665888000000000000e+06,1.471200000000000000e+06,1.540608000000000000e+06,1.471072000000000000e+06,1.415648000000000000e+06,1.155552000000000000e+06,1.165312000000000000e+06,1.198080000000000000e+06,1.509724800000000047e+06,1.171872000000000000e+06,1.248256000000000000e+06,1.398368000000000000e+06,1.602560000000000000e+06,1.677408000000000000e+06,1.651008000000000000e+06,1.769536000000000000e+06,1.637344000000000000e+06,1.635712000000000000e+06,1.636800000000000000e+06,1.736928000000000000e+06,1.792160000000000000e+06,1.716032000000000000e+06,1.790848000000000000e+06,2.051968000000000000e+06,1.915104000000000000e+06,2.008864000000000000e+06,1.977000899999999907e+06,2.223666500000000000e+06,2.062048000000000000e+06,2.207509299999999814e+06,2.153216000000000000e+06,2.437938799999999814e+06,2.340919500000000000e+06,2.268176000000000000e+06,2.522879299999999814e+06,2.627976500000000000e+06,2.401586299999999814e+06,3.109108799999999814e+06,2.478409299999999814e+06,2.724994000000000000e+06,2.716835000000000000e+06,2.753267299999999814e+06,2.777582500000000000e+06,2.785579799999999814e+06,3.177772799999999814e+06,2.688561500000000000e+06,2.919111299999999814e+06,2.732991299999999814e+06,2.906832500000000000e+06,2.308607000000000000e+06,2.975577299999999814e+06,3.800515500000000000e+06,3.250637500000000000e+06,2.688561500000000000e+06,2.729033000000000000e+06,2.732991299999999814e+06,2.692681500000000000e+06,2.619897500000000000e+06,2.640133299999999814e+06,2.910952299999999814e+06,3.100949799999999814e+06,2.983736299999999814e+06,3.222202500000000000e+06,2.514761799999999814e+06,2.761426299999999814e+06,2.502604000000000000e+06,2.640133299999999814e+06,2.716835000000000000e+06,2.716835000000000000e+06,2.975577299999999814e+06,2.817892299999999814e+06,2.785579799999999814e+06,3.404283500000000000e+06,2.672405299999999814e+06,2.890676299999999814e+06,2.611819500000000000e+06,2.935267500000000000e+06,2.729033000000000000e+06,2.684522500000000000e+06,2.611819500000000000e+06,3.040364000000000000e+06,3.032205000000000000e+06,3.096910799999999814e+06,3.121226000000000000e+06,2.636094299999999814e+06,2.664327299999999814e+06,2.154921500000000000e+06,2.652210000000000000e+06,2.745189299999999814e+06,2.854405500000000000e+06,2.510722799999999814e+06,2.510722799999999814e+06,3.998510299999999814e+06,2.615858500000000000e+06,2.425861000000000000e+06,2.417742500000000000e+06,2.724994000000000000e+06,2.458173500000000000e+06,3.594281000000000000e+06,2.749228299999999814e+06,2.328763000000000000e+06,2.571349000000000000e+06,2.664327299999999814e+06,3.464869500000000000e+06,2.401586299999999814e+06,2.959502000000000000e+06,2.729033000000000000e+06,2.923069500000000000e+06,2.591584799999999814e+06,3.489103799999999814e+06,3.343616799999999814e+06,3.493142799999999814e+06,2.498604500000000000e+06,3.105069799999999814e+06,2.999892500000000000e+06,2.627976500000000000e+06,2.478409299999999814e+06,2.696720500000000000e+06,2.777582500000000000e+06,2.579466500000000000e+06,2.729033000000000000e+06,3.351614000000000000e+06,2.927189500000000000e+06,2.429900000000000000e+06,2.741150299999999814e+06,2.377311500000000000e+06,2.534996500000000000e+06,3.533614299999999814e+06,2.462212500000000000e+06,3.254595799999999814e+06,2.320724299999999814e+06,2.142804500000000000e+06,1.892139300000000047e+06,2.353037799999999814e+06,2.239822799999999814e+06,2.094254899999999907e+06,2.789699799999999814e+06,2.134686000000000000e+06,1.944688399999999907e+06,2.332802000000000000e+06,2.813853299999999814e+06,2.522879299999999814e+06,2.082177100000000093e+06,2.033668000000000000e+06,2.874520000000000000e+06,2.175117000000000000e+06,2.175117000000000000e+06,2.231784000000000000e+06,2.255979000000000000e+06,1.839551600000000093e+06,2.247940299999999814e+06,2.126647299999999814e+06,2.599702299999999814e+06,1.787136000000000000e+06,1.817728000000000000e+06,2.397507799999999814e+06,2.361155299999999814e+06,2.163039299999999814e+06,2.129728000000000000e+06,1.929728000000000000e+06,1.772928000000000000e+06,1.763648000000000000e+06,1.786048000000000000e+06,1.659808000000000000e+06,1.831648000000000000e+06,2.510722799999999814e+06,2.070020500000000000e+06,1.715360000000000000e+06,2.012384000000000000e+06,2.632015799999999814e+06,1.812800000000000000e+06,1.755456000000000000e+06,1.786368000000000000e+06,1.682304000000000000e+06,1.498208000000000000e+06,1.661710800000000047e+06,1.515680000000000000e+06,1.461728000000000000e+06,1.628576000000000000e+06,1.583712000000000000e+06,1.936569899999999907e+06,1.896138899999999907e+06,1.606336000000000000e+06,1.808128000000000000e+06,1.795121000000000000e+06,1.589344000000000000e+06,1.430016000000000000e+06,1.875983000000000000e+06,1.433344000000000000e+06,1.424864000000000000e+06,1.475296000000000000e+06,1.762728600000000093e+06,1.892139300000000047e+06,1.311584000000000000e+06,1.604608000000000000e+06,1.564612600000000093e+06,1.879982600000000093e+06,1.320576000000000000e+06,1.197120000000000000e+06,1.140832000000000000e+06,1.121024000000000000e+06,1.272992000000000000e+06,1.236352000000000000e+06,1.544456800000000047e+06,1.104224000000000000e+06,1.309948800000000047e+06,1.382624000000000000e+06,1.193408000000000000e+06,1.157664000000000000e+06,1.162432000000000000e+06,1.645474600000000093e+06,1.277792000000000000e+06,1.219552000000000000e+06,1.320352000000000000e+06,1.184288000000000000e+06,1.576809600000000093e+06,1.301888000000000000e+06,1.233920000000000000e+06,1.346208000000000000e+06,1.827473899999999907e+06,1.714219500000000000e+06,1.373952000000000000e+06,1.762728600000000093e+06,1.404384000000000000e+06,1.380800000000000000e+06,1.730375800000000047e+06,1.417472000000000000e+06,1.350272000000000000e+06,1.572896000000000000e+06,1.445600000000000000e+06,2.239822799999999814e+06,1.667200000000000000e+06,1.956845000000000000e+06,1.423680000000000000e+06,1.985158899999999907e+06,1.212930500000000000e+06,1.625318800000000047e+06,1.522784000000000000e+06,1.700896000000000000e+06,1.940688800000000047e+06,1.537792000000000000e+06,1.758729000000000000e+06,1.461088000000000000e+06,1.394944000000000000e+06,1.233086399999999907e+06,1.691424000000000000e+06,1.931488000000000000e+06,1.404576000000000000e+06,1.459264000000000000e+06,2.066020899999999907e+06,1.454752000000000000e+06,1.426912000000000000e+06,1.440768000000000000e+06,1.281088000000000000e+06,1.211584000000000000e+06,1.823395399999999907e+06,1.222432000000000000e+06,1.041648000000000000e+06,1.234656000000000000e+06,4.839524000000000000e+06,1.204672000000000000e+06,1.358418500000000000e+06,1.200320000000000000e+06,1.071072000000000000e+06,1.172192000000000000e+06,1.141056000000000000e+06,1.225728000000000000e+06,1.205216000000000000e+06,1.059360000000000000e+06,1.009744000000000000e+06,1.126656000000000000e+06,1.218816000000000000e+06,1.186304000000000000e+06,1.322816000000000000e+06,1.657632300000000047e+06,1.334880000000000000e+06,1.233472000000000000e+06,2.110491000000000000e+06,1.483040000000000000e+06,1.577888000000000000e+06,1.474528000000000000e+06,1.336608000000000000e+06,1.489482399999999907e+06,1.679264000000000000e+06,1.851708300000000047e+06,1.501344000000000000e+06,1.720384000000000000e+06,1.589024000000000000e+06,1.679040000000000000e+06,1.568704000000000000e+06,1.557024000000000000e+06,1.612416000000000000e+06,1.696448000000000000e+06,1.477216000000000000e+06,1.648512000000000000e+06,2.247940299999999814e+06,2.198584799999999814e+06,1.620544000000000000e+06,1.827473899999999907e+06,1.377248000000000000e+06,1.758729000000000000e+06,1.867904899999999907e+06,1.351584000000000000e+06,1.429600000000000000e+06,1.450432000000000000e+06,1.298048000000000000e+06,1.343776000000000000e+06,1.188655800000000047e+06,1.091598000000000000e+06,1.509536000000000000e+06,1.510496000000000000e+06,1.560613000000000000e+06,4.059177000000000000e+06,1.645474600000000093e+06,2.385430000000000000e+06,1.875983000000000000e+06,2.340919500000000000e+06,2.001315100000000093e+06,2.210560000000000000e+06,1.922144000000000000e+06,2.336880500000000000e+06,1.930496000000000000e+06,1.865280000000000000e+06,2.267776000000000000e+06,2.567310000000000000e+06,2.055072000000000000e+06,1.959136000000000000e+06,1.965856000000000000e+06,2.215424000000000000e+06,2.036256000000000000e+06,2.429900000000000000e+06,2.154921500000000000e+06,2.519232000000000000e+06,2.377311500000000000e+06,2.203470299999999814e+06,2.029728000000000000e+06,2.064480000000000000e+06,2.146883000000000000e+06,2.185152000000000000e+06,2.053823899999999907e+06,2.407744000000000000e+06,2.530918000000000000e+06,2.251940000000000000e+06,2.640133299999999814e+06,2.144960000000000000e+06,2.094254899999999907e+06,2.014048000000000000e+06,2.113344000000000000e+06,2.211509000000000000e+06,2.017024000000000000e+06,2.149056000000000000e+06,2.230016000000000000e+06,2.061024000000000000e+06,2.122112000000000000e+06,2.130304000000000000e+06,2.138764500000000000e+06,2.113984000000000000e+06,2.072448000000000000e+06,2.302272000000000000e+06,2.353037799999999814e+06,2.300488500000000000e+06,2.522879299999999814e+06,2.660207299999999814e+06,2.482448299999999814e+06,2.660207299999999814e+06,2.595623799999999814e+06,2.413664000000000000e+06,2.365194299999999814e+06,2.421781500000000000e+06,2.057902399999999907e+06,2.373233000000000000e+06,2.231784000000000000e+06,1.936569899999999907e+06,1.892928000000000000e+06,1.858688000000000000e+06,1.964960000000000000e+06,1.975872000000000000e+06,3.816671799999999814e+06,1.960896000000000000e+06,1.940688800000000047e+06,2.293824000000000000e+06,2.510722799999999814e+06,2.567310000000000000e+06,2.339648000000000000e+06,2.547154000000000000e+06,2.522879299999999814e+06,2.340919500000000000e+06,2.421781500000000000e+06,2.288371299999999814e+06,2.251940000000000000e+06,1.828800000000000000e+06,2.045745800000000047e+06,2.039584000000000000e+06,2.166784000000000000e+06,2.029184000000000000e+06,1.859826800000000047e+06,1.904257399999999907e+06,2.454134500000000000e+06,2.268176000000000000e+06,2.199391799999999814e+06,3.024207799999999814e+06,2.114530000000000000e+06,1.948766899999999907e+06,2.385430000000000000e+06,1.895904000000000000e+06,2.235783799999999814e+06,2.187314000000000000e+06,2.413664000000000000e+06,2.219626500000000000e+06,2.442017299999999814e+06,1.564612600000000093e+06,1.810304000000000000e+06,2.001315100000000093e+06,1.334184100000000093e+06,2.061942399999999907e+06,1.722336000000000000e+06,1.726376100000000093e+06,1.953408000000000000e+06,1.887872000000000000e+06,2.559271299999999814e+06,2.171136000000000000e+06,1.980512000000000000e+06,2.070656000000000000e+06,1.926656000000000000e+06,2.003552000000000000e+06,2.292371000000000000e+06,2.049824300000000047e+06,2.021120000000000000e+06,2.118529799999999814e+06,2.328763000000000000e+06,2.304568000000000000e+06,2.393468799999999814e+06,2.235783799999999814e+06,2.656168299999999814e+06,2.603741299999999814e+06,2.494565500000000000e+06,2.510722799999999814e+06,2.510722799999999814e+06,2.320724299999999814e+06,2.482448299999999814e+06,2.422912000000000000e+06,2.518840299999999814e+06,2.381350500000000000e+06,2.421781500000000000e+06,2.587585000000000000e+06,2.273856000000000000e+06,2.312606500000000000e+06,2.110336000000000000e+06,1.993237000000000000e+06,2.284332299999999814e+06,1.649553100000000093e+06,2.122432000000000000e+06,1.612416000000000000e+06,2.381350500000000000e+06,2.268176000000000000e+06,2.120000000000000000e+06,1.807238100000000093e+06,2.070020500000000000e+06,2.551153799999999814e+06,1.758729000000000000e+06,1.996736000000000000e+06,2.134686000000000000e+06,2.587585000000000000e+06,2.255979000000000000e+06,1.885888000000000000e+06,1.741632000000000000e+06,1.590016000000000000e+06,1.968962300000000047e+06,1.725056000000000000e+06,2.296449500000000000e+06,2.227745000000000000e+06,2.001315100000000093e+06,2.381350500000000000e+06,2.074099000000000000e+06,2.417742500000000000e+06,2.288371299999999814e+06,2.261504000000000000e+06,1.896138899999999907e+06,2.030080000000000000e+06,1.852000000000000000e+06,1.698944000000000000e+06,1.548456399999999907e+06,1.538976000000000000e+06,1.566848000000000000e+06,1.712224000000000000e+06,1.578848000000000000e+06,1.569024000000000000e+06,1.845312000000000000e+06,1.966304000000000000e+06,1.947776000000000000e+06,2.047872000000000000e+06,2.339904000000000000e+06,2.239822799999999814e+06,2.357076799999999814e+06,2.490487000000000000e+06,2.450056000000000000e+06,2.579466500000000000e+06,2.462212500000000000e+06,2.692681500000000000e+06,2.464960000000000000e+06,2.150922000000000000e+06,2.490487000000000000e+06,2.393468799999999814e+06,2.567310000000000000e+06,2.385430000000000000e+06,2.652210000000000000e+06,2.409625000000000000e+06,2.595623799999999814e+06,3.060559299999999814e+06,3.036244000000000000e+06,2.826051299999999814e+06,2.716835000000000000e+06,2.745189299999999814e+06,3.153619299999999814e+06,2.603741299999999814e+06,2.583466299999999814e+06,2.927189500000000000e+06,2.595623799999999814e+06,2.324763299999999814e+06,2.340919500000000000e+06,2.632015799999999814e+06,2.458173500000000000e+06,2.595623799999999814e+06,2.336880500000000000e+06,2.470291500000000000e+06,2.207509299999999814e+06,2.543035299999999814e+06,3.096910799999999814e+06,2.353037799999999814e+06,2.664327299999999814e+06,3.088913500000000000e+06,3.064517500000000000e+06,2.789699799999999814e+06,2.421781500000000000e+06,2.939225799999999814e+06,2.429900000000000000e+06,2.340919500000000000e+06,2.349038000000000000e+06,2.599702299999999814e+06,2.255979000000000000e+06,2.571968000000000000e+06,2.660207299999999814e+06,2.987694500000000000e+06,2.611819500000000000e+06,3.715452799999999814e+06,2.712876799999999814e+06,2.915072299999999814e+06,2.522879299999999814e+06,2.664327299999999814e+06,2.761426299999999814e+06,2.955382000000000000e+06,2.773543500000000000e+06,2.676525299999999814e+06,2.579466500000000000e+06,2.522879299999999814e+06,2.235783799999999814e+06,2.433899799999999814e+06,2.385430000000000000e+06,2.061942399999999907e+06,2.551153799999999814e+06,2.073216000000000000e+06,1.994304000000000000e+06,2.446056299999999814e+06,1.763424000000000000e+06,1.692640000000000000e+06,2.070020500000000000e+06,1.671200000000000000e+06,1.558752000000000000e+06,1.411006100000000093e+06,1.613376000000000000e+06,1.993237000000000000e+06,1.572896000000000000e+06,1.635072000000000000e+06,2.409625000000000000e+06,1.904800000000000000e+06,2.179195500000000000e+06,2.106452000000000000e+06,2.708837799999999814e+06,2.324763299999999814e+06,2.720874000000000000e+06,2.421781500000000000e+06,2.393468799999999814e+06,2.377311500000000000e+06,2.421781500000000000e+06,2.595623799999999814e+06,2.215548000000000000e+06,2.255979000000000000e+06,2.373888000000000000e+06,2.130686299999999814e+06,2.113856000000000000e+06,1.916414000000000000e+06,2.224384000000000000e+06,1.974432000000000000e+06,2.191808000000000000e+06,2.023456000000000000e+06,1.917632000000000000e+06,2.033376000000000000e+06,1.904896000000000000e+06,1.976992000000000000e+06,1.735200000000000000e+06,1.922912000000000000e+06,1.916320000000000000e+06,1.801664000000000000e+06,1.999488000000000000e+06,2.243776000000000000e+06,2.425408000000000000e+06,2.191353000000000000e+06,2.648171000000000000e+06,2.405625299999999814e+06,2.991895299999999814e+06,2.425861000000000000e+06,2.526879000000000000e+06,2.328763000000000000e+06,3.129223299999999814e+06,2.632015799999999814e+06,2.599702299999999814e+06,2.494565500000000000e+06,3.165736500000000000e+06,2.737030299999999814e+06,2.753267299999999814e+06,2.854405500000000000e+06,2.599702299999999814e+06,2.470291500000000000e+06,2.644133000000000000e+06,2.745189299999999814e+06,3.064517500000000000e+06,3.012090500000000000e+06,2.692681500000000000e+06,3.962158799999999814e+06,3.149499500000000000e+06,2.429900000000000000e+06,2.393468799999999814e+06,2.134925000000000000e+06,1.992640000000000000e+06,2.261632000000000000e+06,2.442017299999999814e+06,1.998368000000000000e+06,1.997600000000000000e+06,2.022112000000000000e+06,1.962432000000000000e+06,1.731936000000000000e+06,2.053823899999999907e+06,1.771616000000000000e+06,1.863072000000000000e+06,1.476352000000000000e+06,1.526784000000000000e+06,2.227745000000000000e+06,1.627680000000000000e+06,2.158960799999999814e+06,2.041746100000000093e+06,1.521728000000000000e+06,1.444000000000000000e+06,1.591744000000000000e+06,2.534996500000000000e+06,1.665024000000000000e+06,1.494880000000000000e+06,1.305909800000000047e+06,1.617408000000000000e+06,1.505344000000000000e+06,1.801120000000000000e+06,1.944688399999999907e+06,1.731488000000000000e+06,1.865696000000000000e+06,2.261184000000000000e+06,2.103360000000000000e+06,2.438912000000000000e+06,2.250816000000000000e+06,2.012832000000000000e+06,2.231784000000000000e+06,2.231784000000000000e+06,2.045745800000000047e+06,2.340919500000000000e+06,2.514761799999999814e+06,2.696720500000000000e+06,2.530918000000000000e+06,2.563310299999999814e+06,2.409625000000000000e+06,2.632015799999999814e+06,2.708837799999999814e+06,3.008051500000000000e+06,2.506723000000000000e+06,2.344999000000000000e+06,2.781540799999999814e+06,2.955382000000000000e+06,2.951423799999999814e+06,2.539035500000000000e+06,2.175117000000000000e+06,2.603741299999999814e+06,2.559271299999999814e+06,2.765384500000000000e+06,2.514761799999999814e+06,2.737030299999999814e+06,2.757387299999999814e+06,3.133262299999999814e+06,2.417742500000000000e+06,2.898835299999999814e+06,2.862402799999999814e+06,2.384256000000000000e+06,2.757387299999999814e+06,2.247940299999999814e+06,3.052400299999999814e+06,2.652210000000000000e+06,3.493142799999999814e+06,2.636094299999999814e+06,3.363731299999999814e+06,2.680564299999999814e+06,2.223666500000000000e+06,2.437938799999999814e+06,2.999892500000000000e+06,2.854405500000000000e+06,2.268176000000000000e+06,2.684522500000000000e+06,2.680564299999999814e+06,2.446056299999999814e+06,2.599702299999999814e+06,2.518840299999999814e+06,3.133262299999999814e+06,2.219626500000000000e+06,2.150922000000000000e+06,2.433899799999999814e+06,2.716835000000000000e+06,2.551153799999999814e+06,2.211509000000000000e+06,3.307184500000000000e+06,2.353037799999999814e+06,2.514761799999999814e+06,2.575427500000000000e+06,2.498604500000000000e+06,2.652210000000000000e+06,2.494565500000000000e+06,2.652210000000000000e+06,2.417742500000000000e+06,2.676525299999999814e+06,2.377311500000000000e+06,2.239822799999999814e+06,2.575427500000000000e+06,1.935584000000000000e+06,2.054400000000000000e+06,2.106452000000000000e+06,2.098368000000000000e+06,2.148544000000000000e+06,2.282560000000000000e+06,2.331136000000000000e+06,1.940688800000000047e+06,2.143744000000000000e+06,2.340919500000000000e+06,2.057902399999999907e+06,2.417742500000000000e+06,2.660207299999999814e+06,2.478409299999999814e+06,2.421781500000000000e+06,2.846246500000000000e+06,2.324763299999999814e+06,3.153619299999999814e+06,2.765384500000000000e+06,2.239822799999999814e+06,3.246598500000000000e+06,2.421781500000000000e+06,3.012090500000000000e+06,2.640133299999999814e+06,2.991895299999999814e+06,2.417742500000000000e+06,2.361155299999999814e+06,2.211509000000000000e+06,2.720874000000000000e+06,2.611819500000000000e+06,2.526879000000000000e+06,2.607741000000000000e+06,2.680564299999999814e+06,2.632015799999999814e+06,2.813853299999999814e+06,2.672405299999999814e+06,3.258634799999999814e+06,3.420439799999999814e+06,3.060559299999999814e+06,2.668366299999999814e+06,2.615858500000000000e+06,3.076796299999999814e+06,2.959502000000000000e+06,2.886718000000000000e+06,2.797697000000000000e+06,2.830090299999999814e+06,2.498604500000000000e+06,3.028246799999999814e+06,2.591584799999999814e+06,2.975577299999999814e+06,2.518840299999999814e+06,2.466292000000000000e+06,2.862402799999999814e+06,2.563310299999999814e+06,2.729033000000000000e+06,2.599702299999999814e+06,2.506723000000000000e+06,2.587585000000000000e+06,2.623897299999999814e+06,2.781540799999999814e+06,2.632015799999999814e+06,2.830090299999999814e+06,3.100949799999999814e+06,2.506723000000000000e+06,2.927189500000000000e+06,2.692681500000000000e+06,2.611819500000000000e+06,2.729033000000000000e+06,2.801817000000000000e+06,3.100949799999999814e+06,3.181892799999999814e+06,2.919111299999999814e+06,2.526879000000000000e+06,3.036244000000000000e+06,2.636094299999999814e+06,2.749228299999999814e+06,2.543035299999999814e+06,2.583466299999999814e+06,2.393468799999999814e+06,2.935267500000000000e+06,2.349038000000000000e+06,2.349038000000000000e+06,2.559271299999999814e+06,2.373233000000000000e+06,2.421781500000000000e+06,2.482448299999999814e+06,2.393468799999999814e+06,2.781540799999999814e+06,2.150922000000000000e+06,2.106452000000000000e+06,2.042016000000000000e+06,2.158960799999999814e+06,2.280253799999999814e+06,2.393468799999999814e+06,2.340224000000000000e+06,2.235783799999999814e+06,2.353037799999999814e+06,2.765384500000000000e+06,2.328763000000000000e+06,2.284332299999999814e+06,2.486448000000000000e+06,2.284332299999999814e+06,2.696720500000000000e+06,2.401586299999999814e+06,2.611819500000000000e+06,2.076640000000000000e+06,2.280253799999999814e+06,2.644133000000000000e+06,2.680564299999999814e+06,1.977000899999999907e+06,2.393468799999999814e+06,2.227745000000000000e+06,2.276214799999999814e+06,2.223666500000000000e+06,2.154921500000000000e+06,2.393468799999999814e+06,1.920413600000000093e+06,2.340919500000000000e+06,2.179195500000000000e+06,2.389469000000000000e+06,2.446056299999999814e+06,2.353037799999999814e+06,2.490487000000000000e+06,2.361155299999999814e+06,2.510722799999999814e+06,2.745189299999999814e+06,2.336880500000000000e+06,2.466292000000000000e+06,2.571349000000000000e+06,2.187314000000000000e+06,2.090255300000000047e+06,2.494565500000000000e+06,8.061645500000000000e+06,2.198912000000000000e+06,1.831473500000000000e+06,2.421781500000000000e+06,2.338752000000000000e+06,1.981080399999999907e+06,1.839616000000000000e+06,1.891072000000000000e+06,2.207509299999999814e+06,2.401586299999999814e+06,2.070240000000000000e+06,1.920413600000000093e+06,2.113216000000000000e+06,2.074099000000000000e+06,2.251940000000000000e+06,2.072768000000000000e+06,2.494565500000000000e+06,2.086176800000000047e+06,2.122568799999999814e+06,2.340919500000000000e+06,1.924492100000000093e+06,2.765384500000000000e+06,2.098294000000000000e+06,2.421781500000000000e+06,2.202496000000000000e+06,2.567310000000000000e+06,2.142804500000000000e+06,2.403328000000000000e+06,2.239822799999999814e+06,2.138764500000000000e+06,2.389469000000000000e+06,2.280253799999999814e+06,2.324763299999999814e+06,2.292371000000000000e+06,2.106452000000000000e+06,2.106816000000000000e+06,2.636094299999999814e+06,1.823395399999999907e+06,2.268224000000000000e+06,2.235783799999999814e+06,2.476800000000000000e+06,1.936569899999999907e+06,2.358976000000000000e+06,2.142804500000000000e+06,2.150922000000000000e+06,2.013392899999999907e+06,2.547154000000000000e+06,2.482448299999999814e+06,2.490487000000000000e+06,2.389469000000000000e+06,2.211200000000000000e+06,2.644133000000000000e+06,2.086176800000000047e+06,2.741150299999999814e+06,2.724994000000000000e+06,2.106452000000000000e+06,2.664327299999999814e+06,2.475840000000000000e+06,2.179195500000000000e+06,2.187314000000000000e+06,2.753267299999999814e+06,2.284480000000000000e+06,2.777582500000000000e+06,2.187314000000000000e+06,1.993237000000000000e+06,2.393468799999999814e+06,2.369194000000000000e+06,2.086176800000000047e+06,2.417742500000000000e+06,2.518840299999999814e+06,1.993237000000000000e+06,2.260057500000000000e+06,2.490487000000000000e+06,2.086176800000000047e+06,2.118529799999999814e+06,2.268176000000000000e+06,2.219626500000000000e+06,2.224448000000000000e+06,2.471872000000000000e+06,2.223666500000000000e+06,2.575427500000000000e+06,2.085632000000000000e+06,2.110491000000000000e+06,2.090255300000000047e+06,2.235783799999999814e+06,2.437938799999999814e+06,2.409625000000000000e+06,2.466292000000000000e+06,2.122568799999999814e+06,2.195352799999999814e+06,2.361155299999999814e+06,2.720874000000000000e+06,2.075776000000000000e+06,2.320724299999999814e+06,2.526879000000000000e+06,2.353037799999999814e+06,2.696720500000000000e+06,2.284332299999999814e+06,2.664327299999999814e+06,2.482448299999999814e+06,2.483712000000000000e+06,2.421781500000000000e+06,2.243901299999999814e+06,2.526879000000000000e+06,2.025589899999999907e+06,2.179195500000000000e+06,2.652210000000000000e+06,2.116800000000000000e+06,2.320724299999999814e+06,2.539035500000000000e+06,2.195352799999999814e+06,3.169775500000000000e+06,2.454134500000000000e+06,2.292371000000000000e+06,2.579466500000000000e+06,2.490487000000000000e+06,2.349038000000000000e+06,3.016048799999999814e+06,2.490487000000000000e+06,2.365194299999999814e+06,2.619897500000000000e+06,2.098294000000000000e+06,3.290947299999999814e+06,2.060704000000000000e+06,2.502604000000000000e+06,2.199391799999999814e+06,1.985158899999999907e+06,2.389469000000000000e+06,1.912335500000000000e+06,2.267904000000000000e+06,2.163039299999999814e+06,3.072757299999999814e+06,2.429900000000000000e+06,2.268176000000000000e+06,2.045745800000000047e+06,2.369194000000000000e+06,2.272215000000000000e+06,2.894715299999999814e+06,2.413664000000000000e+06,2.122568799999999814e+06,2.240000000000000000e+06,2.300488500000000000e+06,2.130686299999999814e+06,2.154921500000000000e+06,2.082177100000000093e+06,2.215548000000000000e+06,2.567310000000000000e+06,2.356864000000000000e+06,1.884061100000000093e+06,2.716835000000000000e+06,2.134686000000000000e+06,2.534996500000000000e+06,1.879982600000000093e+06,2.393468799999999814e+06,2.466292000000000000e+06,2.397507799999999814e+06,2.361155299999999814e+06,2.324763299999999814e+06,2.074880000000000000e+06,2.251940000000000000e+06,2.425861000000000000e+06,2.377311500000000000e+06,2.336880500000000000e+06,1.940688800000000047e+06,2.045745800000000047e+06,2.660207299999999814e+06,1.982496000000000000e+06,2.104704000000000000e+06,2.712876799999999814e+06,1.948766899999999907e+06,2.421781500000000000e+06,2.268176000000000000e+06,2.344999000000000000e+06,2.243901299999999814e+06,2.498604500000000000e+06,2.599702299999999814e+06,2.656168299999999814e+06,2.793738799999999814e+06,2.656168299999999814e+06,2.704717799999999814e+06,2.571349000000000000e+06,2.579466500000000000e+06,2.231784000000000000e+06,2.013392899999999907e+06,2.183235500000000000e+06,3.214205299999999814e+06,2.587585000000000000e+06,2.381350500000000000e+06,2.801817000000000000e+06,2.777582500000000000e+06,2.466292000000000000e+06,2.433899799999999814e+06,2.349038000000000000e+06,3.315262500000000000e+06,2.801817000000000000e+06,2.700678799999999814e+06,3.040364000000000000e+06,2.955382000000000000e+06,3.169775500000000000e+06,2.009393300000000047e+06,3.311223500000000000e+06,2.409625000000000000e+06,3.169775500000000000e+06,2.045745800000000047e+06,2.057902399999999907e+06,2.226240000000000000e+06,2.761426299999999814e+06,2.142804500000000000e+06,2.652210000000000000e+06,2.583466299999999814e+06,2.409625000000000000e+06,2.332802000000000000e+06,1.924492100000000093e+06,1.831473500000000000e+06,2.154921500000000000e+06,2.510722799999999814e+06,1.989158500000000000e+06,1.642432000000000000e+06,1.739776000000000000e+06,2.361155299999999814e+06,2.312606500000000000e+06,1.820800000000000000e+06,1.966496000000000000e+06,1.879982600000000093e+06,2.171078000000000000e+06,2.021511399999999907e+06,1.865600000000000000e+06,1.677867000000000000e+06,2.242688000000000000e+06,2.143872000000000000e+06,2.603741299999999814e+06,2.108992000000000000e+06,2.286720000000000000e+06,2.183808000000000000e+06,2.094254899999999907e+06,2.005314800000000047e+06,2.458173500000000000e+06,1.993237000000000000e+06,2.126647299999999814e+06,1.748738500000000000e+06,1.977000899999999907e+06,2.349038000000000000e+06,2.163039299999999814e+06,2.450056000000000000e+06,2.004768000000000000e+06,2.219626500000000000e+06,1.783003800000000047e+06,2.272215000000000000e+06,2.137088000000000000e+06,2.231784000000000000e+06,2.555192799999999814e+06,2.203470299999999814e+06,2.915072299999999814e+06,2.365194299999999814e+06,2.510722799999999814e+06,2.421781500000000000e+06,2.219626500000000000e+06,2.603741299999999814e+06,1.770806800000000047e+06,2.207509299999999814e+06,1.398219399999999907e+06,1.312128000000000000e+06,1.210080000000000000e+06,8.868960000000000000e+05,8.026720000000000000e+05,5.182400000000000000e+05,3.845360000000000000e+05,3.304320000000000000e+05,2.267000000000000000e+05,1.548480000000000000e+05,1.838200000000000000e+05,9.069400000000000000e+04,6.376500000000000000e+04,6.486900000000000000e+04,3.195700000000000000e+04,2.554100000000000000e+04,3.416300000000000000e+04,1.842600000000000000e+04,1.281600000000000000e+04,1.391800000000000000e+04,1.952900000000000000e+04,5.806000000000000000e+03,5.005000000000000000e+03,5.005000000000000000e+03,8.209000000000000000e+03,7.008000000000000000e+03,3.203000000000000000e+03,6.207000000000000000e+03,4.905000000000000000e+03,3.804000000000000000e+03,5.306000000000000000e+03,6.107000000000000000e+03,3.503000000000000000e+03,4.004000000000000000e+03,3.704000000000000000e+03,4.004000000000000000e+03,4.004000000000000000e+03,2.802000000000000000e+03,3.503000000000000000e+03,4.705000000000000000e+03,2.502000000000000000e+03,nan
8.789870000000000516e+01,2.123320000000000000e+05,3.318560000000000000e+05,4.407360000000000000e+05,6.497120000000000000e+05,7.529440000000000000e+05,1.050592000000000000e+06,1.394848000000000000e+06,1.589568000000000000e+06,1.952512000000000000e+06,2.069120000000000000e+06,2.385152000000000000e+06,2.129254000000000000e+06,2.780480000000000000e+06,2.467523799999999814e+06,3.017088000000000000e+06,2.894715299999999814e+06,3.371890299999999814e+06,3.836786299999999814e+06,3.768122299999999814e+06,3.974356799999999814e+06,4.026783799999999814e+06,4.342154000000000000e+06,4.706073500000000000e+06,4.718190500000000000e+06,5.045758500000000000e+06,5.094308000000000000e+06,4.734427500000000000e+06,6.662837500000000000e+06,6.189782500000000000e+06,5.898808500000000000e+06,6.489158000000000000e+06,6.606129000000000000e+06,7.815263000000000000e+06,5.801709500000000000e+06,6.234374000000000000e+06,6.468962500000000000e+06,6.873192000000000000e+06,7.350286000000000000e+06,6.092845000000000000e+06,8.692386000000000000e+06,6.953973000000000000e+06,7.212634500000000000e+06,8.215291500000000000e+06,7.976987000000000000e+06,8.276039000000000000e+06,8.635839000000000000e+06,9.076743000000000000e+06,8.175062500000000000e+06,1.235113000000000000e+07,8.765412000000000000e+06,8.781407000000000000e+06,9.618462000000000000e+06,8.526622000000000000e+06,7.681650500000000000e+06,8.090080500000000000e+06,8.312390500000000000e+06,7.354325000000000000e+06,6.909543500000000000e+06,7.795067500000000000e+06,6.161509000000000000e+06,6.844918500000000000e+06,7.026838000000000000e+06,8.029333000000000000e+06,7.152210500000000000e+06,7.350286000000000000e+06,7.164327500000000000e+06,7.046871500000000000e+06,8.550857000000000000e+06,7.394554000000000000e+06,8.114315000000000000e+06,8.567175000000000000e+06,7.895882500000000000e+06,8.494472000000000000e+06,9.234428000000000000e+06,8.696425000000000000e+06,9.064626000000000000e+06,8.146627500000000000e+06,8.696425000000000000e+06,8.243726500000000000e+06,9.076743000000000000e+06,7.798945000000000000e+06,7.920440000000000000e+06,8.126594000000000000e+06,6.246491000000000000e+06,6.493197000000000000e+06,6.145514500000000000e+06,5.949578000000000000e+06,5.991868500000000000e+06,6.197860500000000000e+06,5.935160000000000000e+06,5.672459500000000000e+06,5.919004000000000000e+06,5.805748500000000000e+06,6.731501500000000000e+06,5.720766500000000000e+06,6.743780500000000000e+06,5.983790500000000000e+06,7.111658000000000000e+06,6.901465500000000000e+06,5.878451500000000000e+06,6.670915500000000000e+06,6.573816500000000000e+06,6.897264500000000000e+06,6.056493500000000000e+06,6.577855500000000000e+06,7.503932000000000000e+06,7.515887500000000000e+06,7.406833000000000000e+06,6.917460000000000000e+06,6.670915500000000000e+06,7.257226000000000000e+06,7.491653000000000000e+06,7.289700000000000000e+06,7.269181500000000000e+06,7.018598000000000000e+06,6.727462500000000000e+06,7.346247000000000000e+06,7.245109000000000000e+06,6.537465000000000000e+06,4.822310000000000000e+06,4.681839000000000000e+06,4.681839000000000000e+06,4.423016000000000000e+06,3.662945000000000000e+06,3.735809799999999814e+06,3.266496000000000000e+06,3.541611500000000000e+06,3.529575299999999814e+06,3.375929299999999814e+06,3.638682500000000000e+06,3.305860799999999814e+06,2.759238000000000000e+06,3.009569000000000000e+06,3.531504000000000000e+06,2.890676299999999814e+06,2.874496000000000000e+06,2.309224299999999814e+06,2.646041299999999814e+06,2.565504000000000000e+06,2.730368000000000000e+06,2.520640000000000000e+06,2.846336000000000000e+06,2.898835299999999814e+06,2.867554799999999814e+06,2.878559000000000000e+06,2.976042000000000000e+06,3.676645500000000000e+06,2.930820799999999814e+06,3.436596000000000000e+06,3.561968500000000000e+06,3.133297799999999814e+06,3.927920000000000000e+06,3.642830500000000000e+06,3.642830500000000000e+06,3.517458000000000000e+06,4.153792799999999814e+06,3.780239500000000000e+06,4.439253000000000000e+06,4.758662000000000000e+06,4.714151500000000000e+06,4.237057500000000000e+06,4.863758500000000000e+06,4.956818500000000000e+06,4.475604500000000000e+06,5.720766500000000000e+06,4.592899000000000000e+06,4.706073500000000000e+06,5.251993000000000000e+06,5.385363000000000000e+06,5.530769000000000000e+06,5.207482500000000000e+06,6.860913000000000000e+06,5.830144500000000000e+06,4.900110000000000000e+06,6.153592500000000000e+06,5.927082000000000000e+06,5.995907500000000000e+06,4.415018500000000000e+06,5.106344500000000000e+06,5.850178000000000000e+06,6.396098000000000000e+06,5.465982500000000000e+06,5.890730500000000000e+06,6.246491000000000000e+06,5.680537500000000000e+06,5.187206500000000000e+06,5.627706500000000000e+06,6.383819000000000000e+06,6.468962500000000000e+06,5.854379000000000000e+06,5.813665000000000000e+06,7.382598500000000000e+06,5.886529500000000000e+06,5.773436000000000000e+06,5.947115500000000000e+06,5.688454000000000000e+06,5.575360500000000000e+06,6.379780000000000000e+06,6.165548000000000000e+06,6.747819500000000000e+06,5.991868500000000000e+06,6.012064000000000000e+06,5.324615500000000000e+06,6.865114000000000000e+06,5.728844500000000000e+06,6.363785500000000000e+06,6.286720000000000000e+06,6.230173000000000000e+06,5.579399500000000000e+06,5.817865500000000000e+06,6.755897500000000000e+06,6.719546000000000000e+06,4.762701000000000000e+06,5.906725000000000000e+06,5.741123500000000000e+06,5.680537500000000000e+06,7.362241500000000000e+06,4.617214000000000000e+06,5.737084500000000000e+06,5.555165000000000000e+06,5.106344500000000000e+06,8.304312500000000000e+06,8.061645500000000000e+06,4.859800000000000000e+06,4.220982000000000000e+06,5.154894000000000000e+06,4.564625500000000000e+06,4.932584000000000000e+06,5.231717000000000000e+06,6.719546000000000000e+06,5.025482500000000000e+06,6.084767000000000000e+06,5.539009000000000000e+06,6.739579500000000000e+06,5.009407000000000000e+06,6.072488000000000000e+06,5.583438500000000000e+06,4.956818500000000000e+06,5.005206000000000000e+06,6.052454500000000000e+06,4.980972000000000000e+06,6.618408000000000000e+06,6.808567000000000000e+06,5.821904500000000000e+06,5.470021500000000000e+06,5.619790000000000000e+06,5.979589500000000000e+06,5.199404500000000000e+06,5.340771500000000000e+06,5.162891000000000000e+06,5.648063500000000000e+06,4.863758500000000000e+06,7.038955000000000000e+06,4.795013500000000000e+06,5.583438500000000000e+06,5.312336500000000000e+06,4.661563000000000000e+06,5.603634000000000000e+06,4.718190500000000000e+06,4.653565500000000000e+06,4.673761000000000000e+06,5.397480000000000000e+06,4.285607000000000000e+06,4.063297000000000000e+06,3.711413799999999814e+06,3.840825299999999814e+06,4.803172500000000000e+06,5.005206000000000000e+06,5.644024500000000000e+06,5.547087000000000000e+06,3.840825299999999814e+06,3.897533799999999814e+06,4.520115000000000000e+06,5.870535000000000000e+06,4.875875500000000000e+06,4.564625500000000000e+06,4.265331000000000000e+06,4.605016000000000000e+06,6.497236000000000000e+06,5.680537500000000000e+06,4.338195500000000000e+06,4.289646000000000000e+06,4.010627500000000000e+06,4.960857500000000000e+06,3.897533799999999814e+06,4.698076000000000000e+06,4.128002799999999814e+06,3.925807299999999814e+06,6.145514500000000000e+06,4.350232000000000000e+06,4.811250500000000000e+06,3.962158799999999814e+06,3.566007500000000000e+06,3.742137799999999814e+06,4.742425000000000000e+06,3.424478799999999814e+06,4.075333299999999814e+06,6.505152500000000000e+06,3.937924500000000000e+06,3.921687299999999814e+06,3.719653500000000000e+06,3.102533299999999814e+06,3.586122000000000000e+06,3.634590799999999814e+06,3.109108799999999814e+06,3.356032000000000000e+06,3.016048799999999814e+06,3.630632500000000000e+06,2.935815500000000000e+06,3.171008000000000000e+06,3.164416000000000000e+06,2.761426299999999814e+06,3.142848000000000000e+06,3.133262299999999814e+06,3.273019799999999814e+06,2.862402799999999814e+06,2.892594799999999814e+06,4.083492299999999814e+06,3.440635000000000000e+06,4.928545000000000000e+06,2.773543500000000000e+06,4.265331000000000000e+06,3.323421500000000000e+06,2.729033000000000000e+06,2.623897299999999814e+06,2.718134000000000000e+06,2.648960000000000000e+06,2.854405500000000000e+06,2.263072299999999814e+06,5.482500000000000000e+06,2.621568000000000000e+06,2.219626500000000000e+06,2.223666500000000000e+06,2.553984000000000000e+06,2.334208000000000000e+06,2.646400000000000000e+06,2.704717799999999814e+06,3.327460500000000000e+06,2.880576000000000000e+06,2.797697000000000000e+06,2.899417299999999814e+06,2.664384000000000000e+06,2.455168000000000000e+06,2.208668799999999814e+06,4.402820500000000000e+06,2.352768000000000000e+06,2.772928000000000000e+06,2.484480000000000000e+06,2.514761799999999814e+06,2.891136000000000000e+06,2.413664000000000000e+06,2.534996500000000000e+06,2.361155299999999814e+06,2.874520000000000000e+06,2.724994000000000000e+06,3.064517500000000000e+06,3.343616799999999814e+06,3.208000000000000000e+06,2.810176000000000000e+06,2.635468000000000000e+06,2.744320000000000000e+06,2.907648000000000000e+06,2.946019000000000000e+06,2.927189500000000000e+06,2.858363799999999814e+06,3.796314799999999814e+06,2.737030299999999814e+06,3.877257799999999814e+06,3.165736500000000000e+06,3.096896000000000000e+06,3.913690000000000000e+06,2.886718000000000000e+06,2.814656000000000000e+06,2.742476000000000000e+06,2.753267299999999814e+06,3.236288000000000000e+06,3.262754799999999814e+06,4.482428500000000000e+06,2.724994000000000000e+06,3.202088000000000000e+06,2.607741000000000000e+06,2.627712000000000000e+06,2.049824300000000047e+06,2.446056299999999814e+06,2.472690000000000000e+06,2.550357000000000000e+06,2.150922000000000000e+06,2.281664000000000000e+06,2.301035299999999814e+06,2.221760000000000000e+06,2.428800000000000000e+06,2.902874299999999814e+06,2.276214799999999814e+06,2.413696000000000000e+06,3.311223500000000000e+06,2.526208000000000000e+06,2.293760000000000000e+06,2.308607000000000000e+06,2.866039299999999814e+06,2.222202500000000000e+06,2.575040000000000000e+06,2.524103799999999814e+06,3.266793799999999814e+06,2.348096000000000000e+06,2.341696000000000000e+06,2.729033000000000000e+06,3.622554500000000000e+06,2.840768000000000000e+06,2.688561500000000000e+06,3.105069799999999814e+06,2.385430000000000000e+06,2.789699799999999814e+06,3.138432000000000000e+06,3.188864000000000000e+06,3.068224000000000000e+06,3.193929000000000000e+06,3.359773000000000000e+06,2.801817000000000000e+06,3.048361299999999814e+06,3.049664000000000000e+06,3.127079299999999814e+06,2.882679000000000000e+06,3.584425500000000000e+06,2.710398500000000000e+06,3.115800299999999814e+06,2.826051299999999814e+06,3.165736500000000000e+06,2.925568000000000000e+06,2.445772299999999814e+06,2.308607000000000000e+06,2.857920000000000000e+06,2.975104000000000000e+06,2.320724299999999814e+06,2.582976000000000000e+06,3.459440000000000000e+06,2.526336000000000000e+06,2.833344000000000000e+06,2.652210000000000000e+06,2.353037799999999814e+06,2.986176000000000000e+06,2.975552000000000000e+06,2.446056299999999814e+06,3.161616500000000000e+06,3.226241500000000000e+06,3.699296500000000000e+06,5.179128500000000000e+06,3.214205299999999814e+06,3.270752000000000000e+06,4.451451000000000000e+06,3.400244500000000000e+06,3.202088000000000000e+06,3.869098799999999814e+06,4.043020799999999814e+06,3.840825299999999814e+06,3.792275799999999814e+06,4.617214000000000000e+06,3.447395299999999814e+06,3.246598500000000000e+06,3.598320000000000000e+06,3.149809000000000000e+06,3.533614299999999814e+06,3.893494799999999814e+06,4.685959000000000000e+06,4.349433500000000000e+06,3.764002299999999814e+06,3.646788799999999814e+06,3.616269000000000000e+06,3.624238799999999814e+06,3.970317799999999814e+06,4.273051500000000000e+06,3.824669000000000000e+06,3.651909500000000000e+06,4.928545000000000000e+06,3.885335799999999814e+06,4.398781500000000000e+06,4.144159000000000000e+06,3.331418799999999814e+06,4.257143000000000000e+06,3.897533799999999814e+06,4.273409000000000000e+06,3.860867799999999814e+06,3.578124799999999814e+06,3.586122000000000000e+06,3.973210500000000000e+06,3.796314799999999814e+06,3.820630000000000000e+06,3.873137799999999814e+06,4.170666500000000000e+06,4.063297000000000000e+06,4.572703500000000000e+06,4.677800000000000000e+06,4.524154000000000000e+06,4.568664500000000000e+06,5.118542500000000000e+06,4.948659500000000000e+06,5.045758500000000000e+06,4.896071000000000000e+06,4.653565500000000000e+06,4.079372299999999814e+06,4.128002799999999814e+06,3.675143000000000000e+06,4.168312500000000000e+06,4.483763500000000000e+06,3.323421500000000000e+06,3.662945000000000000e+06,3.318611799999999814e+06,4.208784000000000000e+06,3.323089799999999814e+06,3.978315000000000000e+06,4.338544500000000000e+06,3.400244500000000000e+06,3.693672299999999814e+06,5.090269000000000000e+06,4.180510500000000000e+06,4.503506000000000000e+06,4.495880500000000000e+06,5.534808000000000000e+06,4.928545000000000000e+06,4.819248000000000000e+06,4.317919500000000000e+06,4.006669299999999814e+06,3.848984299999999814e+06,4.087531299999999814e+06,3.865140500000000000e+06,3.711413799999999814e+06,3.687260299999999814e+06,4.022825500000000000e+06,4.180510500000000000e+06,4.168312500000000000e+06,4.208784000000000000e+06,4.039062500000000000e+06,4.257333500000000000e+06,4.330117500000000000e+06,4.245135500000000000e+06,4.148198000000000000e+06,4.180510500000000000e+06,3.994471299999999814e+06,3.578124799999999814e+06,3.925807299999999814e+06,3.282950000000000000e+06,3.282950000000000000e+06,3.468908500000000000e+06,3.139904000000000000e+06,3.654947799999999814e+06,2.838249299999999814e+06,2.615858500000000000e+06,2.987694500000000000e+06,3.505260000000000000e+06,3.226241500000000000e+06,3.545731500000000000e+06,3.679101299999999814e+06,3.662945000000000000e+06,4.196586000000000000e+06,3.975388500000000000e+06,3.784278500000000000e+06,4.123882799999999814e+06,6.735540500000000000e+06,3.751966000000000000e+06,3.375929299999999814e+06,4.043020799999999814e+06,3.929846299999999814e+06,4.568664500000000000e+06,4.309841000000000000e+06,4.415018500000000000e+06,4.386745000000000000e+06,4.637328500000000000e+06,4.358391000000000000e+06,4.524154000000000000e+06,4.815209000000000000e+06,4.443292000000000000e+06,4.216943000000000000e+06,6.917460000000000000e+06,4.265331000000000000e+06,4.415018500000000000e+06,4.859800000000000000e+06,4.229060000000000000e+06,3.764002299999999814e+06,3.990513000000000000e+06,3.707455500000000000e+06,3.222202500000000000e+06,3.695257500000000000e+06,3.599296000000000000e+06,3.644672000000000000e+06,3.064517500000000000e+06,3.974356799999999814e+06,3.157577500000000000e+06,3.505260000000000000e+06,4.528274000000000000e+06,4.188507799999999814e+06,2.967580000000000000e+06,3.764002299999999814e+06,3.456791299999999814e+06,4.423016000000000000e+06,3.307184500000000000e+06,2.737030299999999814e+06,2.732991299999999814e+06,2.898835299999999814e+06,2.870561799999999814e+06,3.064517500000000000e+06,3.327460500000000000e+06,3.129223299999999814e+06,3.662945000000000000e+06,3.759963299999999814e+06,4.164354299999999814e+06,4.580701000000000000e+06,3.392085500000000000e+06,3.638791500000000000e+06,3.307184500000000000e+06,3.234481299999999814e+06,3.040364000000000000e+06,3.412280799999999814e+06,3.440635000000000000e+06,2.813853299999999814e+06,4.186691500000000000e+06,3.255858000000000000e+06,2.482448299999999814e+06,2.825664000000000000e+06,2.474330799999999814e+06,2.967580000000000000e+06,2.787369799999999814e+06,3.230361500000000000e+06,3.282950000000000000e+06,3.654947799999999814e+06,3.582163799999999814e+06,3.836786299999999814e+06,4.220982000000000000e+06,3.776119500000000000e+06,4.350232000000000000e+06,3.913690000000000000e+06,4.144159000000000000e+06,4.241373000000000000e+06,4.584740000000000000e+06,3.856981500000000000e+06,4.204745000000000000e+06,4.144159000000000000e+06,3.824669000000000000e+06,5.684415000000000000e+06,4.208784000000000000e+06,4.766821000000000000e+06,5.146816000000000000e+06,4.851722000000000000e+06,4.609136000000000000e+06,5.037680500000000000e+06,4.835485000000000000e+06,4.556466500000000000e+06,4.463568000000000000e+06,4.819248000000000000e+06,4.107645799999999814e+06,3.970317799999999814e+06,4.863758500000000000e+06,4.851722000000000000e+06,4.580701000000000000e+06,5.134618000000000000e+06,4.326078500000000000e+06,3.699296500000000000e+06,4.394742500000000000e+06,3.921687299999999814e+06,4.225021000000000000e+06,4.613175000000000000e+06,4.063297000000000000e+06,5.571159500000000000e+06,4.948659500000000000e+06,4.968935500000000000e+06,5.166930500000000000e+06,4.394742500000000000e+06,4.317919500000000000e+06,4.225021000000000000e+06,3.873137799999999814e+06,4.144159000000000000e+06,3.335457799999999814e+06,3.998510299999999814e+06,5.074032000000000000e+06,4.491841500000000000e+06,4.273409000000000000e+06,4.580701000000000000e+06,4.366469000000000000e+06,3.561968500000000000e+06,4.669641000000000000e+06,4.192627799999999814e+06,4.455490000000000000e+06,3.711413799999999814e+06,4.629250500000000000e+06,3.836786299999999814e+06,4.071375000000000000e+06,3.683140299999999814e+06,4.148198000000000000e+06,3.646788799999999814e+06,5.510735500000000000e+06,4.075333299999999814e+06,3.582163799999999814e+06,3.343616799999999814e+06,3.165736500000000000e+06,3.549770500000000000e+06,3.071360000000000000e+06,3.233472000000000000e+06,3.346304000000000000e+06,2.870561799999999814e+06,3.226241500000000000e+06,2.579466500000000000e+06,2.904192000000000000e+06,2.736576000000000000e+06,2.433899799999999814e+06,3.059840000000000000e+06,2.971538299999999814e+06,4.989131000000000000e+06,3.363731299999999814e+06,4.039062500000000000e+06,3.189890000000000000e+06,4.297805000000000000e+06,3.768122299999999814e+06,4.204745000000000000e+06,5.264029500000000000e+06,4.633289500000000000e+06,4.827326000000000000e+06,4.475604500000000000e+06,4.269370000000000000e+06,3.978315000000000000e+06,3.610437299999999814e+06,3.802227799999999814e+06,3.688000000000000000e+06,3.519559799999999814e+06,3.460749500000000000e+06,3.151120000000000000e+06,3.303064500000000000e+06,3.068556500000000000e+06,3.102533299999999814e+06,3.663296000000000000e+06,3.379887500000000000e+06,3.109108799999999814e+06,3.214205299999999814e+06,3.457664000000000000e+06,3.366080000000000000e+06,3.318087500000000000e+06,3.044403000000000000e+06,3.145379500000000000e+06,3.822553799999999814e+06,3.746604799999999814e+06,3.703416500000000000e+06,3.743807000000000000e+06,3.937924500000000000e+06,4.908269000000000000e+06,4.164354299999999814e+06,4.160315299999999814e+06,4.516076000000000000e+06,4.208784000000000000e+06,4.245135500000000000e+06,4.321958500000000000e+06,4.451451000000000000e+06,3.852942500000000000e+06,3.614476299999999814e+06,4.600977000000000000e+06,4.568664500000000000e+06,4.560505500000000000e+06,3.958119799999999814e+06,4.738386000000000000e+06,4.746464000000000000e+06,3.598320000000000000e+06,4.386745000000000000e+06,5.259990500000000000e+06,3.998510299999999814e+06,4.386745000000000000e+06,3.844945299999999814e+06,4.063297000000000000e+06,3.753600000000000000e+06,3.307184500000000000e+06,3.169775500000000000e+06,3.308480000000000000e+06,5.312336500000000000e+06,3.432557000000000000e+06,2.951423799999999814e+06,3.161616500000000000e+06,2.534996500000000000e+06,2.838272000000000000e+06,2.494789500000000000e+06,2.784064000000000000e+06,2.708837799999999814e+06,2.770304000000000000e+06,2.684522500000000000e+06,2.708837799999999814e+06,2.700678799999999814e+06,3.153619299999999814e+06,2.187314000000000000e+06,4.079372299999999814e+06,2.065708100000000093e+06,2.458173500000000000e+06,4.119843799999999814e+06,2.138132500000000000e+06,3.113067000000000000e+06,2.767808000000000000e+06,3.505260000000000000e+06,3.295067299999999814e+06,3.282950000000000000e+06,4.245135500000000000e+06,3.161884500000000000e+06,3.501301799999999814e+06,3.739293000000000000e+06,3.343616799999999814e+06,4.026783799999999814e+06,3.958119799999999814e+06,3.711413799999999814e+06,3.598320000000000000e+06,3.848984299999999814e+06,3.198049000000000000e+06,3.569965799999999814e+06,4.107645799999999814e+06,5.793469500000000000e+06,3.642830500000000000e+06,3.893494799999999814e+06,4.180510500000000000e+06,4.212904000000000000e+06,5.433670000000000000e+06,4.427055000000000000e+06,4.241096500000000000e+06,4.463568000000000000e+06,5.627706500000000000e+06,4.491841500000000000e+06,4.499839000000000000e+06,4.406940500000000000e+06,3.994471299999999814e+06,4.827326000000000000e+06,4.613175000000000000e+06,4.564625500000000000e+06,4.451451000000000000e+06,3.586122000000000000e+06,4.689998000000000000e+06,3.848984299999999814e+06,4.386745000000000000e+06,4.657524000000000000e+06,5.102305500000000000e+06,4.152156299999999814e+06,4.734427500000000000e+06,4.576742500000000000e+06,4.047059799999999814e+06,4.799133500000000000e+06,4.043020799999999814e+06,4.621253000000000000e+06,4.443292000000000000e+06,4.451451000000000000e+06,4.119843799999999814e+06,4.313880500000000000e+06,4.018786500000000000e+06,4.257333500000000000e+06,3.683140299999999814e+06,3.865140500000000000e+06,4.006669299999999814e+06,3.844945299999999814e+06,4.402820500000000000e+06,3.986474000000000000e+06,3.707455500000000000e+06,3.893494799999999814e+06,3.925807299999999814e+06,4.317919500000000000e+06,4.018786500000000000e+06,3.675143000000000000e+06,4.022825500000000000e+06,3.901492000000000000e+06,4.847683000000000000e+06,3.679101299999999814e+06,4.782896000000000000e+06,4.920386000000000000e+06,3.630632500000000000e+06,4.908269000000000000e+06,3.832828000000000000e+06,3.687260299999999814e+06,3.525455299999999814e+06,3.044403000000000000e+06,3.768122299999999814e+06,3.436596000000000000e+06,3.352849500000000000e+06,3.408322500000000000e+06,2.869598500000000000e+06,3.016048799999999814e+06,3.160274000000000000e+06,3.792275799999999814e+06,3.513419000000000000e+06,3.476986500000000000e+06,3.812632799999999814e+06,4.245135500000000000e+06,3.719653500000000000e+06,4.075333299999999814e+06,3.933804500000000000e+06,3.852942500000000000e+06,3.897533799999999814e+06,5.106344500000000000e+06,4.827326000000000000e+06,4.580701000000000000e+06,4.629250500000000000e+06,4.398781500000000000e+06,4.184468799999999814e+06,4.144159000000000000e+06,5.353050500000000000e+06,4.204745000000000000e+06,5.171131000000000000e+06,5.150855000000000000e+06,5.041719500000000000e+06,4.742425000000000000e+06,4.629250500000000000e+06,4.588779000000000000e+06,4.297805000000000000e+06,4.342154000000000000e+06,4.613175000000000000e+06,5.308297500000000000e+06,4.439253000000000000e+06,4.617214000000000000e+06,5.227678000000000000e+06,4.103687500000000000e+06,4.681839000000000000e+06,4.321958500000000000e+06,4.277529000000000000e+06,4.305883000000000000e+06,4.225021000000000000e+06,4.702115000000000000e+06,4.200706000000000000e+06,4.754623000000000000e+06,4.706073500000000000e+06,4.415018500000000000e+06,4.960857500000000000e+06,4.156195299999999814e+06,4.855761000000000000e+06,4.241096500000000000e+06,4.649526500000000000e+06,4.649526500000000000e+06,4.657524000000000000e+06,4.677800000000000000e+06,4.621253000000000000e+06,4.786935500000000000e+06,4.576742500000000000e+06,4.904149000000000000e+06,4.427055000000000000e+06,5.276227500000000000e+06,4.338195500000000000e+06,6.076689000000000000e+06,5.078071000000000000e+06,4.281568000000000000e+06,4.770860000000000000e+06,4.940581000000000000e+06,3.933804500000000000e+06,5.102305500000000000e+06,4.714151500000000000e+06,4.952698500000000000e+06,5.146816000000000000e+06,6.327434000000000000e+06,4.366469000000000000e+06,4.516076000000000000e+06,4.459529000000000000e+06,4.989131000000000000e+06,4.257333500000000000e+06,4.459529000000000000e+06,4.706073500000000000e+06,5.037680500000000000e+06,4.592899000000000000e+06,4.698076000000000000e+06,4.030822799999999814e+06,4.338195500000000000e+06,4.928545000000000000e+06,4.216943000000000000e+06,3.650827799999999814e+06,4.309841000000000000e+06,5.421714500000000000e+06,4.305883000000000000e+06,4.123882799999999814e+06,3.739848799999999814e+06,4.136000000000000000e+06,4.087531299999999814e+06,4.491841500000000000e+06,3.844945299999999814e+06,4.904149000000000000e+06,4.976933000000000000e+06,3.901492000000000000e+06,4.847683000000000000e+06,4.613175000000000000e+06,5.280266500000000000e+06,4.327163000000000000e+06,3.816671799999999814e+06,4.216943000000000000e+06,5.478099500000000000e+06,3.873137799999999814e+06,3.929846299999999814e+06,3.764002299999999814e+06,4.172351500000000000e+06,3.937924500000000000e+06,4.669641000000000000e+06,4.358391000000000000e+06,4.613175000000000000e+06,4.439253000000000000e+06,4.297805000000000000e+06,4.034942799999999814e+06,4.394742500000000000e+06,4.273409000000000000e+06,4.132041799999999814e+06,4.920386000000000000e+06,4.726349500000000000e+06,4.495880500000000000e+06,4.309841000000000000e+06,4.617214000000000000e+06,4.423016000000000000e+06,4.985011000000000000e+06,4.245135500000000000e+06,4.241096500000000000e+06,4.099648500000000000e+06,4.103687500000000000e+06,3.852942500000000000e+06,3.602278299999999814e+06,3.926250299999999814e+06,3.885335799999999814e+06,3.614476299999999814e+06,4.055218799999999814e+06,3.630632500000000000e+06,3.743807000000000000e+06,3.606317299999999814e+06,3.953999799999999814e+06,4.014666500000000000e+06,4.370589000000000000e+06,3.772161299999999814e+06,3.334204799999999814e+06,4.532313000000000000e+06,4.334156500000000000e+06,3.646788799999999814e+06,3.444593299999999814e+06,3.557929500000000000e+06,3.424478799999999814e+06,3.881377500000000000e+06,3.646788799999999814e+06,4.354271000000000000e+06,3.941963500000000000e+06,3.509299000000000000e+06,3.764002299999999814e+06,3.444593299999999814e+06,3.962158799999999814e+06,4.220982000000000000e+06,4.144159000000000000e+06,3.578124799999999814e+06,3.719653500000000000e+06,4.152156299999999814e+06,3.274872000000000000e+06,3.444593299999999814e+06,3.816671799999999814e+06,4.277529000000000000e+06,4.475604500000000000e+06,4.039062500000000000e+06,3.472947500000000000e+06,3.464869500000000000e+06,3.711413799999999814e+06,3.517458000000000000e+06,3.840825299999999814e+06,4.047059799999999814e+06,3.327460500000000000e+06,4.301844000000000000e+06,3.723692500000000000e+06,3.687260299999999814e+06,3.622554500000000000e+06,3.299106299999999814e+06,3.618434500000000000e+06,5.065954000000000000e+06,3.719653500000000000e+06,3.505260000000000000e+06,4.091489500000000000e+06,3.982354000000000000e+06,4.111684799999999814e+06,4.010627500000000000e+06,4.091489500000000000e+06,3.772161299999999814e+06,4.916347000000000000e+06,5.259990500000000000e+06,4.479643500000000000e+06,3.824669000000000000e+06,5.086068500000000000e+06,4.718190500000000000e+06,5.057795000000000000e+06,4.132041799999999814e+06,3.933804500000000000e+06,3.764002299999999814e+06,4.839524000000000000e+06,4.681839000000000000e+06,3.881377500000000000e+06,4.107645799999999814e+06,4.904149000000000000e+06,3.671104000000000000e+06,4.063297000000000000e+06,4.564625500000000000e+06,3.796314799999999814e+06,4.576742500000000000e+06,5.741123500000000000e+06,3.707455500000000000e+06,4.855761000000000000e+06,3.861101500000000000e+06,4.734427500000000000e+06,4.819248000000000000e+06,4.370589000000000000e+06,4.722310500000000000e+06,4.241096500000000000e+06,3.566007500000000000e+06,4.536352000000000000e+06,4.653565500000000000e+06,5.130579000000000000e+06,4.645487500000000000e+06,3.707455500000000000e+06,3.856981500000000000e+06,4.123882799999999814e+06,3.367770299999999814e+06,4.196586000000000000e+06,3.808512799999999814e+06,3.675143000000000000e+06,3.856981500000000000e+06,4.875875500000000000e+06,3.812632799999999814e+06,4.985011000000000000e+06,4.079372299999999814e+06,3.844945299999999814e+06,5.102305500000000000e+06,4.467526000000000000e+06,4.261372500000000000e+06,4.807211500000000000e+06,4.309841000000000000e+06,3.937924500000000000e+06,4.132041799999999814e+06,4.208784000000000000e+06,3.994471299999999814e+06,3.877257799999999814e+06,4.750584000000000000e+06,3.177772799999999814e+06,3.962158799999999814e+06,3.776119500000000000e+06,3.266793799999999814e+06,4.305883000000000000e+06,3.286908299999999814e+06,3.590242000000000000e+06,3.448632299999999814e+06,4.067336000000000000e+06,4.128002799999999814e+06,3.691299299999999814e+06,3.852942500000000000e+06,3.998510299999999814e+06,4.532313000000000000e+06,4.499839000000000000e+06,4.463568000000000000e+06,3.901492000000000000e+06,5.001248000000000000e+06,3.642830500000000000e+06,4.030822799999999814e+06,3.646788799999999814e+06,3.832828000000000000e+06,3.804473799999999814e+06,3.222202500000000000e+06,3.202088000000000000e+06,3.537572500000000000e+06,4.269370000000000000e+06,4.293766000000000000e+06,3.359773000000000000e+06,3.751966000000000000e+06,3.278911000000000000e+06,4.229060000000000000e+06,3.691299299999999814e+06,3.877257799999999814e+06,3.412280799999999814e+06,4.301844000000000000e+06,3.873137799999999814e+06,4.499839000000000000e+06,3.456791299999999814e+06,3.723692500000000000e+06,3.776119500000000000e+06,3.711413799999999814e+06,3.715452799999999814e+06,4.034942799999999814e+06,3.723692500000000000e+06,3.432557000000000000e+06,3.218244299999999814e+06,4.144159000000000000e+06,3.658986799999999814e+06,5.320414500000000000e+06,3.901492000000000000e+06,4.499839000000000000e+06,4.657524000000000000e+06,4.095609500000000000e+06,4.018786500000000000e+06,4.932584000000000000e+06,4.916347000000000000e+06,5.114503500000000000e+06,3.792275799999999814e+06,4.471565500000000000e+06,3.889374799999999814e+06,4.022825500000000000e+06,4.738386000000000000e+06,3.978315000000000000e+06,4.051179799999999814e+06,4.524154000000000000e+06,4.249255500000000000e+06,5.049797500000000000e+06,3.970317799999999814e+06,4.204745000000000000e+06,5.353050500000000000e+06,4.540391000000000000e+06,4.985011000000000000e+06,5.053756000000000000e+06,4.831446000000000000e+06,4.661563000000000000e+06,5.324615500000000000e+06,4.758662000000000000e+06,5.162891000000000000e+06,4.317919500000000000e+06,4.386745000000000000e+06,5.118542500000000000e+06,3.622554500000000000e+06,3.650827799999999814e+06,4.257333500000000000e+06,5.025482500000000000e+06,4.273409000000000000e+06,4.156195299999999814e+06,4.637328500000000000e+06,5.555165000000000000e+06,4.265331000000000000e+06,4.511956000000000000e+06,5.235756000000000000e+06,5.530769000000000000e+06,3.197952000000000000e+06,3.165736500000000000e+06,2.927189500000000000e+06,3.339577799999999814e+06,3.100949799999999814e+06,3.687260299999999814e+06,3.355734000000000000e+06,3.396124500000000000e+06,3.076796299999999814e+06,2.991895299999999814e+06,2.991895299999999814e+06,3.379887500000000000e+06,3.351614000000000000e+06,3.466005500000000000e+06,2.692681500000000000e+06,2.433899799999999814e+06,3.226241500000000000e+06,2.656168299999999814e+06,2.672405299999999814e+06,2.518840299999999814e+06,2.785579799999999814e+06,2.746880000000000000e+06,2.810880000000000000e+06,2.429900000000000000e+06,2.494483500000000000e+06,2.676525299999999814e+06,2.753267299999999814e+06,2.583466299999999814e+06,2.470291500000000000e+06,2.826051299999999814e+06,3.150976000000000000e+06,2.817280000000000000e+06,2.801817000000000000e+06,2.911424000000000000e+06,2.679168000000000000e+06,2.672768000000000000e+06,2.781540799999999814e+06,3.117187000000000000e+06,3.028246799999999814e+06,2.521600000000000000e+06,2.862402799999999814e+06,2.868736000000000000e+06,2.605248000000000000e+06,2.361155299999999814e+06,1.976544000000000000e+06,2.046560000000000000e+06,1.488512000000000000e+06,1.108864000000000000e+06,9.049920000000000000e+05,7.333120000000000000e+05,5.810880000000000000e+05,5.956160000000000000e+05,3.755600000000000000e+05,2.236640000000000000e+05,2.071720000000000000e+05,1.599960000000000000e+05,9.150000000000000000e+04,9.612600000000000000e+04,7.692400000000000000e+04,4.298900000000000000e+04,3.837500000000000000e+04,2.724500000000000000e+04,1.792500000000000000e+04,2.103200000000000000e+04,1.011200000000000000e+04,1.522100000000000000e+04,6.607000000000000000e+03,2.083100000000000000e+04,5.706000000000000000e+03,4.905000000000000000e+03,4.004000000000000000e+03,3.203000000000000000e+03,4.104000000000000000e+03,7.909000000000000000e+03,2.102000000000000000e+03,2.802000000000000000e+03,4.204000000000000000e+03,4.705000000000000000e+03,3.704000000000000000e+03,3.603000000000000000e+03,2.903000000000000000e+03,2.302000000000000000e+03,2.502000000000000000e+03,1.601000000000000000e+03,1.401000000000000000e+03,3.403000000000000000e+03,nan
8.790019999999999811e+01,2.126320000000000000e+05,3.287040000000000000e+05,4.664320000000000000e+05,7.349760000000000000e+05,7.563680000000000000e+05,1.055232000000000000e+06,1.327840000000000000e+06,1.715360000000000000e+06,1.911168000000000000e+06,2.202176000000000000e+06,2.186496000000000000e+06,2.678812500000000000e+06,2.094254899999999907e+06,3.125258000000000000e+06,3.016048799999999814e+06,5.401357500000000000e+06,3.873137799999999814e+06,4.014666500000000000e+06,4.532313000000000000e+06,5.421714500000000000e+06,4.463568000000000000e+06,5.041719500000000000e+06,5.130579000000000000e+06,5.429792500000000000e+06,5.166930500000000000e+06,5.138657000000000000e+06,5.332855000000000000e+06,5.745162500000000000e+06,6.165548000000000000e+06,6.375902500000000000e+06,6.860913000000000000e+06,6.873192000000000000e+06,7.115859000000000000e+06,6.581894500000000000e+06,6.650882000000000000e+06,6.266524500000000000e+06,7.333968000000000000e+06,8.086041500000000000e+06,7.791028500000000000e+06,8.692386000000000000e+06,8.057606500000000000e+06,8.094119500000000000e+06,8.146627500000000000e+06,8.332747500000000000e+06,8.352943000000000000e+06,8.672352000000000000e+06,8.923097000000000000e+06,9.153485000000000000e+06,9.258501000000000000e+06,8.429847000000000000e+06,8.627761000000000000e+06,8.631800000000000000e+06,8.251804500000000000e+06,7.791028500000000000e+06,8.235648500000000000e+06,1.060463900000000000e+07,8.813881000000000000e+06,7.253187000000000000e+06,7.766632500000000000e+06,7.637382500000000000e+06,7.722203000000000000e+06,7.426866500000000000e+06,6.970291000000000000e+06,7.338169000000000000e+06,7.422827500000000000e+06,8.017377500000000000e+06,7.289700000000000000e+06,6.723585000000000000e+06,7.924317500000000000e+06,9.072704000000000000e+06,8.514667000000000000e+06,8.328708500000000000e+06,8.126594000000000000e+06,8.979644000000000000e+06,8.886584000000000000e+06,9.392113000000000000e+06,8.999678000000000000e+06,8.025294000000000000e+06,9.359639000000000000e+06,9.274657000000000000e+06,8.749256000000000000e+06,7.523965500000000000e+06,7.143970500000000000e+06,7.196640000000000000e+06,6.298999000000000000e+06,6.007863000000000000e+06,6.843526000000000000e+06,5.510735500000000000e+06,6.561861000000000000e+06,6.303199500000000000e+06,6.076689000000000000e+06,6.594173500000000000e+06,6.553783000000000000e+06,6.440527500000000000e+06,6.226134000000000000e+06,6.254407500000000000e+06,6.557822000000000000e+06,6.032097500000000000e+06,6.250530000000000000e+06,7.075145000000000000e+06,6.594173500000000000e+06,6.901465500000000000e+06,6.294798000000000000e+06,6.808567000000000000e+06,6.311277500000000000e+06,7.059150500000000000e+06,6.387858000000000000e+06,6.881270000000000000e+06,7.293577500000000000e+06,6.804528000000000000e+06,7.119898000000000000e+06,7.285661000000000000e+06,7.297616500000000000e+06,7.123937000000000000e+06,6.808567000000000000e+06,7.402794000000000000e+06,7.422827500000000000e+06,6.375902500000000000e+06,5.724805500000000000e+06,5.761830000000000000e+06,5.425753500000000000e+06,4.487802500000000000e+06,4.354271000000000000e+06,4.277529000000000000e+06,3.820630000000000000e+06,3.851307000000000000e+06,5.514774500000000000e+06,3.990513000000000000e+06,4.152156299999999814e+06,3.694645299999999814e+06,4.231383000000000000e+06,3.414804000000000000e+06,3.621873500000000000e+06,3.162370500000000000e+06,3.242559500000000000e+06,2.572864000000000000e+06,3.015136000000000000e+06,2.876412799999999814e+06,2.618752000000000000e+06,2.484160000000000000e+06,2.518208000000000000e+06,2.754496000000000000e+06,3.282950000000000000e+06,3.070997000000000000e+06,3.699296500000000000e+06,3.628937000000000000e+06,3.344665000000000000e+06,4.021875000000000000e+06,3.339577799999999814e+06,3.343616799999999814e+06,3.572321500000000000e+06,4.176160000000000000e+06,4.192627799999999814e+06,3.913690000000000000e+06,4.386745000000000000e+06,3.957173000000000000e+06,4.479643500000000000e+06,4.613175000000000000e+06,4.499839000000000000e+06,4.936623000000000000e+06,4.702115000000000000e+06,4.746464000000000000e+06,5.692493000000000000e+06,5.648063500000000000e+06,6.003824000000000000e+06,5.219519000000000000e+06,5.494417500000000000e+06,5.927082000000000000e+06,7.245109000000000000e+06,6.695150000000000000e+06,6.953973000000000000e+06,9.416186000000000000e+06,6.068449000000000000e+06,7.127976000000000000e+06,7.204556500000000000e+06,5.886529500000000000e+06,6.436488500000000000e+06,6.533587500000000000e+06,5.805748500000000000e+06,5.757118000000000000e+06,6.096722500000000000e+06,6.165548000000000000e+06,6.375902500000000000e+06,6.088806000000000000e+06,6.699189000000000000e+06,5.765358000000000000e+06,5.409435500000000000e+06,6.509191500000000000e+06,6.650882000000000000e+06,5.324615500000000000e+06,5.983790500000000000e+06,6.630525000000000000e+06,7.782950500000000000e+06,5.595394000000000000e+06,6.501275000000000000e+06,5.587477500000000000e+06,6.052454500000000000e+06,6.634564000000000000e+06,6.327434000000000000e+06,6.270725500000000000e+06,6.537465000000000000e+06,9.565792000000000000e+06,6.100761500000000000e+06,6.606129000000000000e+06,5.983790500000000000e+06,5.809787500000000000e+06,5.458066000000000000e+06,5.579399500000000000e+06,6.100761500000000000e+06,7.119898000000000000e+06,6.113040500000000000e+06,5.983790500000000000e+06,6.286720000000000000e+06,5.935160000000000000e+06,6.715507000000000000e+06,5.664219500000000000e+06,6.476879000000000000e+06,5.785391500000000000e+06,5.894769500000000000e+06,6.052454500000000000e+06,5.773436000000000000e+06,5.773436000000000000e+06,8.078125000000000000e+06,1.003093100000000000e+07,4.936623000000000000e+06,6.569777500000000000e+06,5.611712000000000000e+06,6.048415500000000000e+06,6.921499000000000000e+06,7.366280500000000000e+06,4.859800000000000000e+06,5.474060500000000000e+06,5.377123000000000000e+06,5.199404500000000000e+06,5.745162500000000000e+06,4.900110000000000000e+06,5.357089500000000000e+06,6.852835000000000000e+06,6.040175500000000000e+06,6.666876500000000000e+06,5.959394500000000000e+06,6.703228000000000000e+06,5.280266500000000000e+06,5.801709500000000000e+06,6.650882000000000000e+06,6.497236000000000000e+06,7.269181500000000000e+06,5.571159500000000000e+06,5.656141500000000000e+06,5.793469500000000000e+06,5.098266000000000000e+06,6.658960000000000000e+06,6.363785500000000000e+06,5.025482500000000000e+06,4.774899000000000000e+06,5.340771500000000000e+06,5.344810500000000000e+06,4.673761000000000000e+06,6.877231000000000000e+06,4.528274000000000000e+06,5.183167500000000000e+06,5.255951000000000000e+06,5.389402000000000000e+06,4.115804799999999814e+06,6.699189000000000000e+06,4.188507799999999814e+06,5.539009000000000000e+06,4.447331000000000000e+06,4.536352000000000000e+06,4.241096500000000000e+06,4.253294500000000000e+06,4.968935500000000000e+06,5.821904500000000000e+06,4.912308000000000000e+06,5.296342000000000000e+06,4.750584000000000000e+06,6.945895000000000000e+06,5.534808000000000000e+06,4.532313000000000000e+06,4.819248000000000000e+06,4.665602000000000000e+06,4.948659500000000000e+06,3.990513000000000000e+06,4.241096500000000000e+06,4.419057500000000000e+06,4.188507799999999814e+06,4.588779000000000000e+06,5.049797500000000000e+06,4.576742500000000000e+06,4.358391000000000000e+06,4.629250500000000000e+06,5.348849500000000000e+06,4.305883000000000000e+06,3.734220799999999814e+06,3.856981500000000000e+06,6.844918500000000000e+06,4.342154000000000000e+06,4.289646000000000000e+06,3.925807299999999814e+06,7.338169000000000000e+06,4.123882799999999814e+06,4.595958500000000000e+06,3.743807000000000000e+06,3.650827799999999814e+06,3.675143000000000000e+06,3.274740299999999814e+06,3.117187000000000000e+06,3.319301500000000000e+06,3.895955000000000000e+06,4.330117500000000000e+06,2.866522799999999814e+06,3.832828000000000000e+06,2.692681500000000000e+06,3.521416299999999814e+06,3.803835799999999814e+06,3.566007500000000000e+06,3.323554500000000000e+06,3.383926500000000000e+06,3.464869500000000000e+06,3.751966000000000000e+06,3.768122299999999814e+06,3.707455500000000000e+06,3.424478799999999814e+06,4.790974500000000000e+06,3.274872000000000000e+06,2.840566000000000000e+06,2.458173500000000000e+06,3.242559500000000000e+06,2.700507000000000000e+06,2.933415500000000000e+06,2.557696000000000000e+06,2.935267500000000000e+06,2.595623799999999814e+06,3.023597000000000000e+06,2.280253799999999814e+06,2.318468000000000000e+06,2.732991299999999814e+06,3.181892799999999814e+06,2.412352000000000000e+06,5.660180500000000000e+06,2.688666299999999814e+06,2.514761799999999814e+06,2.369194000000000000e+06,2.615274000000000000e+06,2.975577299999999814e+06,2.696720500000000000e+06,2.251940000000000000e+06,2.576512000000000000e+06,2.692681500000000000e+06,2.494565500000000000e+06,3.270752000000000000e+06,3.355734000000000000e+06,3.105069799999999814e+06,3.460749500000000000e+06,3.383926500000000000e+06,3.109108799999999814e+06,3.428437000000000000e+06,3.768122299999999814e+06,2.700160000000000000e+06,2.855370000000000000e+06,3.383926500000000000e+06,3.258634799999999814e+06,3.140800000000000000e+06,2.716835000000000000e+06,3.844945299999999814e+06,4.067336000000000000e+06,3.715452799999999814e+06,3.476986500000000000e+06,3.169775500000000000e+06,3.379136000000000000e+06,3.242559500000000000e+06,3.198049000000000000e+06,3.100949799999999814e+06,3.781392799999999814e+06,3.549770500000000000e+06,3.096448000000000000e+06,4.039062500000000000e+06,3.392724500000000000e+06,3.533614299999999814e+06,3.343616799999999814e+06,2.995934299999999814e+06,2.409625000000000000e+06,2.769504500000000000e+06,3.157577500000000000e+06,2.789402000000000000e+06,2.736459000000000000e+06,2.769504500000000000e+06,2.082177100000000093e+06,3.060078799999999814e+06,3.889374799999999814e+06,2.696720500000000000e+06,3.113067000000000000e+06,2.599702299999999814e+06,2.472512000000000000e+06,2.789699799999999814e+06,3.129223299999999814e+06,2.428032000000000000e+06,2.623897299999999814e+06,2.708598299999999814e+06,2.541942799999999814e+06,2.326208000000000000e+06,2.822507299999999814e+06,3.173733799999999814e+06,2.506880000000000000e+06,2.919370500000000000e+06,2.975577299999999814e+06,3.566007500000000000e+06,2.987025500000000000e+06,2.906832500000000000e+06,3.149499500000000000e+06,3.068556500000000000e+06,3.226241500000000000e+06,2.575427500000000000e+06,2.913833500000000000e+06,3.010337000000000000e+06,4.140039000000000000e+06,3.456791299999999814e+06,3.852942500000000000e+06,3.897533799999999814e+06,3.109888000000000000e+06,3.533485000000000000e+06,3.739848799999999814e+06,3.388728500000000000e+06,3.813711799999999814e+06,3.838741799999999814e+06,3.788317500000000000e+06,3.856981500000000000e+06,3.153536000000000000e+06,3.207882500000000000e+06,2.809895000000000000e+06,2.726848000000000000e+06,2.187314000000000000e+06,4.459529000000000000e+06,2.677696000000000000e+06,3.099040000000000000e+06,2.663808000000000000e+06,2.474330799999999814e+06,5.615751000000000000e+06,3.464869500000000000e+06,3.165736500000000000e+06,2.738752000000000000e+06,3.016048799999999814e+06,2.995934299999999814e+06,6.226134000000000000e+06,4.237057500000000000e+06,1.313955500000000000e+07,4.148198000000000000e+06,3.759963299999999814e+06,3.893494799999999814e+06,5.150855000000000000e+06,3.893494799999999814e+06,3.715452799999999814e+06,4.334156500000000000e+06,4.180510500000000000e+06,4.039062500000000000e+06,4.770860000000000000e+06,3.936527799999999814e+06,3.994471299999999814e+06,4.625211000000000000e+06,3.466005500000000000e+06,3.990513000000000000e+06,4.463568000000000000e+06,4.766821000000000000e+06,6.891934500000000000e+06,4.241096500000000000e+06,4.321958500000000000e+06,5.219485500000000000e+06,4.075304799999999814e+06,4.415018500000000000e+06,4.518722500000000000e+06,4.875875500000000000e+06,4.511372000000000000e+06,4.419057500000000000e+06,4.633289500000000000e+06,4.002630299999999814e+06,4.075333299999999814e+06,4.152156299999999814e+06,3.888391500000000000e+06,4.653565500000000000e+06,3.982354000000000000e+06,4.025412500000000000e+06,4.115804799999999814e+06,4.406940500000000000e+06,5.112915500000000000e+06,4.334156500000000000e+06,4.378667000000000000e+06,4.427055000000000000e+06,4.531549500000000000e+06,4.617214000000000000e+06,5.021443500000000000e+06,5.069993000000000000e+06,4.770860000000000000e+06,5.465982500000000000e+06,5.122581500000000000e+06,5.272188500000000000e+06,5.583438500000000000e+06,5.506534500000000000e+06,5.118542500000000000e+06,4.730388500000000000e+06,4.661563000000000000e+06,4.520115000000000000e+06,4.815209000000000000e+06,4.103687500000000000e+06,4.257333500000000000e+06,4.010627500000000000e+06,3.987065500000000000e+06,3.994471299999999814e+06,3.719954299999999814e+06,4.123882799999999814e+06,4.038422000000000000e+06,7.200517500000000000e+06,4.452461500000000000e+06,4.540391000000000000e+06,6.670915500000000000e+06,5.550098500000000000e+06,4.548388500000000000e+06,4.799133500000000000e+06,5.033560500000000000e+06,5.227678000000000000e+06,4.782896000000000000e+06,4.556466500000000000e+06,4.281568000000000000e+06,4.063297000000000000e+06,4.225021000000000000e+06,4.010627500000000000e+06,6.052454500000000000e+06,4.220982000000000000e+06,4.576742500000000000e+06,4.168312500000000000e+06,4.507917000000000000e+06,5.037680500000000000e+06,4.730388500000000000e+06,4.330117500000000000e+06,1.016018100000000000e+07,3.832828000000000000e+06,4.766821000000000000e+06,4.313880500000000000e+06,4.317919500000000000e+06,3.598320000000000000e+06,6.234374000000000000e+06,3.800515500000000000e+06,3.719653500000000000e+06,2.939904000000000000e+06,2.797697000000000000e+06,3.440635000000000000e+06,3.691299299999999814e+06,3.525455299999999814e+06,3.836786299999999814e+06,3.513419000000000000e+06,3.824669000000000000e+06,3.986474000000000000e+06,3.788317500000000000e+06,3.958119799999999814e+06,4.308926000000000000e+06,4.160315299999999814e+06,4.738386000000000000e+06,4.156195299999999814e+06,4.261372500000000000e+06,4.621253000000000000e+06,4.220982000000000000e+06,5.183167500000000000e+06,4.879995500000000000e+06,4.342154000000000000e+06,4.928545000000000000e+06,4.714151500000000000e+06,5.607673000000000000e+06,4.625211000000000000e+06,4.257333500000000000e+06,4.689998000000000000e+06,4.730388500000000000e+06,4.835485000000000000e+06,5.102305500000000000e+06,4.823287000000000000e+06,4.956818500000000000e+06,4.063297000000000000e+06,4.572703500000000000e+06,4.196586000000000000e+06,4.770860000000000000e+06,4.018786500000000000e+06,3.739848799999999814e+06,3.852942500000000000e+06,3.982354000000000000e+06,3.632784299999999814e+06,4.132041799999999814e+06,3.412280799999999814e+06,4.055218799999999814e+06,4.067336000000000000e+06,3.982354000000000000e+06,4.063297000000000000e+06,4.111684799999999814e+06,4.499839000000000000e+06,4.548388500000000000e+06,3.796314799999999814e+06,4.128002799999999814e+06,4.184468799999999814e+06,3.363731299999999814e+06,3.234481299999999814e+06,3.982354000000000000e+06,4.770860000000000000e+06,3.375929299999999814e+06,3.695257500000000000e+06,4.204745000000000000e+06,4.136000000000000000e+06,5.154894000000000000e+06,4.330117500000000000e+06,1.050802500000000000e+07,4.184468799999999814e+06,3.614476299999999814e+06,4.309841000000000000e+06,3.719653500000000000e+06,3.723692500000000000e+06,3.404283500000000000e+06,3.335457799999999814e+06,3.099876000000000000e+06,3.472490799999999814e+06,2.943264799999999814e+06,2.510722799999999814e+06,3.145379500000000000e+06,3.735809799999999814e+06,3.183305299999999814e+06,3.707455500000000000e+06,3.699296500000000000e+06,4.200706000000000000e+06,3.966197799999999814e+06,4.152156299999999814e+06,4.592899000000000000e+06,4.285607000000000000e+06,4.281568000000000000e+06,4.815209000000000000e+06,5.304420000000000000e+06,4.361908500000000000e+06,4.726349500000000000e+06,4.483763500000000000e+06,4.823287000000000000e+06,4.410979500000000000e+06,4.382706000000000000e+06,4.560505500000000000e+06,5.255951000000000000e+06,5.510735500000000000e+06,5.179128500000000000e+06,4.936623000000000000e+06,4.985011000000000000e+06,5.187206500000000000e+06,4.423016000000000000e+06,5.619790000000000000e+06,5.631745500000000000e+06,5.175170000000000000e+06,5.615751000000000000e+06,4.257333500000000000e+06,5.078071000000000000e+06,4.471565500000000000e+06,5.183167500000000000e+06,5.716727500000000000e+06,4.330117500000000000e+06,5.065954000000000000e+06,4.394742500000000000e+06,4.475604500000000000e+06,5.191245500000000000e+06,4.924425000000000000e+06,5.462105000000000000e+06,4.778938000000000000e+06,5.239795000000000000e+06,4.738386000000000000e+06,4.681839000000000000e+06,5.231717000000000000e+06,4.698076000000000000e+06,5.259990500000000000e+06,4.443292000000000000e+06,4.641448500000000000e+06,4.637328500000000000e+06,4.722310500000000000e+06,5.312336500000000000e+06,4.022825500000000000e+06,5.187206500000000000e+06,4.976933000000000000e+06,4.694037000000000000e+06,4.083492299999999814e+06,4.172351500000000000e+06,4.884034500000000000e+06,5.013446000000000000e+06,4.831446000000000000e+06,4.257333500000000000e+06,4.576742500000000000e+06,4.204745000000000000e+06,4.317919500000000000e+06,4.010627500000000000e+06,4.079372299999999814e+06,3.800515500000000000e+06,3.869098799999999814e+06,4.168312500000000000e+06,3.962158799999999814e+06,3.772161299999999814e+06,3.428437000000000000e+06,3.238439500000000000e+06,2.902874299999999814e+06,3.343616799999999814e+06,3.679101299999999814e+06,3.149499500000000000e+06,3.347575000000000000e+06,2.862976000000000000e+06,2.752256000000000000e+06,3.468908500000000000e+06,2.006308899999999907e+06,3.278911000000000000e+06,3.586122000000000000e+06,3.747927000000000000e+06,3.828789000000000000e+06,3.873137799999999814e+06,4.156195299999999814e+06,4.451451000000000000e+06,4.520115000000000000e+06,4.261372500000000000e+06,4.884034500000000000e+06,4.528274000000000000e+06,4.924425000000000000e+06,4.225021000000000000e+06,4.402820500000000000e+06,4.669641000000000000e+06,4.193439299999999814e+06,3.937924500000000000e+06,3.563611299999999814e+06,4.301844000000000000e+06,3.923920000000000000e+06,3.545731500000000000e+06,3.877257799999999814e+06,3.549787000000000000e+06,3.682752000000000000e+06,3.743807000000000000e+06,3.396124500000000000e+06,3.436596000000000000e+06,3.349913000000000000e+06,3.320448000000000000e+06,3.461942299999999814e+06,3.472947500000000000e+06,3.432557000000000000e+06,3.979323799999999814e+06,3.710496500000000000e+06,4.342154000000000000e+06,4.055218799999999814e+06,4.079372299999999814e+06,4.326078500000000000e+06,4.055218799999999814e+06,4.321958500000000000e+06,4.026783799999999814e+06,4.689998000000000000e+06,4.233018500000000000e+06,5.906725000000000000e+06,4.415018500000000000e+06,4.605016000000000000e+06,4.374628000000000000e+06,5.130579000000000000e+06,4.220982000000000000e+06,4.758662000000000000e+06,4.532313000000000000e+06,5.041719500000000000e+06,4.859800000000000000e+06,4.479643500000000000e+06,5.199404500000000000e+06,4.229060000000000000e+06,4.487802500000000000e+06,4.803172500000000000e+06,4.398781500000000000e+06,4.249255500000000000e+06,3.322312500000000000e+06,3.917648299999999814e+06,3.290947299999999814e+06,3.362304000000000000e+06,3.537572500000000000e+06,3.913690000000000000e+06,3.084874500000000000e+06,3.889374799999999814e+06,3.109108799999999814e+06,3.044800000000000000e+06,3.027996000000000000e+06,2.809895000000000000e+06,3.032205000000000000e+06,3.113067000000000000e+06,3.307184500000000000e+06,3.072757299999999814e+06,2.850366500000000000e+06,2.518840299999999814e+06,2.454134500000000000e+06,3.327460500000000000e+06,2.795154500000000000e+06,3.460749500000000000e+06,3.044403000000000000e+06,2.893166799999999814e+06,2.995934299999999814e+06,2.805824000000000000e+06,3.109108799999999814e+06,1.022496800000000000e+07,3.355734000000000000e+06,3.590242000000000000e+06,4.394522500000000000e+06,4.180510500000000000e+06,4.095275299999999814e+06,4.051179799999999814e+06,3.780239500000000000e+06,3.909651000000000000e+06,4.406940500000000000e+06,3.921687299999999814e+06,4.002630299999999814e+06,4.548388500000000000e+06,4.091489500000000000e+06,4.495880500000000000e+06,4.293766000000000000e+06,4.273409000000000000e+06,4.657524000000000000e+06,5.498456500000000000e+06,4.867797500000000000e+06,5.874412500000000000e+06,4.641448500000000000e+06,4.900110000000000000e+06,4.726349500000000000e+06,4.786935500000000000e+06,4.212904000000000000e+06,4.592899000000000000e+06,4.273409000000000000e+06,4.378667000000000000e+06,4.467526000000000000e+06,5.239795000000000000e+06,4.694037000000000000e+06,4.301844000000000000e+06,4.233018500000000000e+06,4.754623000000000000e+06,5.203443500000000000e+06,5.134618000000000000e+06,4.475604500000000000e+06,4.164354299999999814e+06,5.110383500000000000e+06,4.107645799999999814e+06,4.920386000000000000e+06,4.928545000000000000e+06,7.224913500000000000e+06,5.001248000000000000e+06,3.941963500000000000e+06,4.653565500000000000e+06,4.596938000000000000e+06,4.451451000000000000e+06,4.536352000000000000e+06,4.528274000000000000e+06,4.382706000000000000e+06,4.103687500000000000e+06,4.346193000000000000e+06,4.144159000000000000e+06,5.639985500000000000e+06,4.714151500000000000e+06,4.475604500000000000e+06,4.714151500000000000e+06,4.398781500000000000e+06,5.126620500000000000e+06,4.633289500000000000e+06,4.225021000000000000e+06,3.933804500000000000e+06,4.710112500000000000e+06,4.511956000000000000e+06,4.799133500000000000e+06,3.893494799999999814e+06,5.049797500000000000e+06,4.782896000000000000e+06,5.142696000000000000e+06,4.940581000000000000e+06,4.520115000000000000e+06,4.136000000000000000e+06,3.933804500000000000e+06,4.192627799999999814e+06,3.448632299999999814e+06,3.917648299999999814e+06,3.504454299999999814e+06,4.123882799999999814e+06,3.882323000000000000e+06,4.010627500000000000e+06,3.881275500000000000e+06,3.933804500000000000e+06,3.974356799999999814e+06,3.994471299999999814e+06,5.874412500000000000e+06,4.168312500000000000e+06,4.144159000000000000e+06,4.831446000000000000e+06,4.520115000000000000e+06,4.989131000000000000e+06,4.107645799999999814e+06,5.874412500000000000e+06,4.867797500000000000e+06,4.398781500000000000e+06,5.037680500000000000e+06,4.338195500000000000e+06,4.815209000000000000e+06,8.599649000000000000e+06,4.596938000000000000e+06,4.540391000000000000e+06,5.195365500000000000e+06,5.219519000000000000e+06,4.653565500000000000e+06,5.316375500000000000e+06,4.888073500000000000e+06,4.600977000000000000e+06,5.171131000000000000e+06,5.296342000000000000e+06,5.494417500000000000e+06,5.292303000000000000e+06,4.892112500000000000e+06,5.425753500000000000e+06,4.993170000000000000e+06,5.259990500000000000e+06,5.344810500000000000e+06,4.851722000000000000e+06,5.510735500000000000e+06,6.003824000000000000e+06,5.211441000000000000e+06,5.393441000000000000e+06,5.094308000000000000e+06,4.572703500000000000e+06,5.110383500000000000e+06,5.603634000000000000e+06,4.301844000000000000e+06,5.668420500000000000e+06,5.057795000000000000e+06,5.227678000000000000e+06,4.770860000000000000e+06,4.811250500000000000e+06,4.483763500000000000e+06,4.613175000000000000e+06,5.328654500000000000e+06,4.948659500000000000e+06,4.778938000000000000e+06,4.334156500000000000e+06,6.480918000000000000e+06,5.118542500000000000e+06,5.158933000000000000e+06,5.413474500000000000e+06,5.175170000000000000e+06,5.607673000000000000e+06,4.879995500000000000e+06,5.429792500000000000e+06,5.583438500000000000e+06,5.264029500000000000e+06,4.782896000000000000e+06,5.106344500000000000e+06,4.867797500000000000e+06,4.540391000000000000e+06,5.959394500000000000e+06,5.765358000000000000e+06,5.029521500000000000e+06,5.506534500000000000e+06,5.409435500000000000e+06,5.005206000000000000e+06,4.964896500000000000e+06,5.114503500000000000e+06,4.079372299999999814e+06,4.685959000000000000e+06,4.544430000000000000e+06,5.583438500000000000e+06,5.203443500000000000e+06,4.960857500000000000e+06,4.128002799999999814e+06,4.863758500000000000e+06,4.144159000000000000e+06,4.196586000000000000e+06,4.378667000000000000e+06,4.289646000000000000e+06,4.225021000000000000e+06,4.208784000000000000e+06,4.326078500000000000e+06,4.649526500000000000e+06,4.661563000000000000e+06,4.698076000000000000e+06,5.199404500000000000e+06,4.431094000000000000e+06,4.293766000000000000e+06,4.095609500000000000e+06,4.959062000000000000e+06,5.179128500000000000e+06,4.014666500000000000e+06,4.099648500000000000e+06,5.037680500000000000e+06,5.223639000000000000e+06,4.746464000000000000e+06,5.417675500000000000e+06,4.851722000000000000e+06,5.021443500000000000e+06,4.803172500000000000e+06,5.126620500000000000e+06,5.187206500000000000e+06,5.809787500000000000e+06,4.710112500000000000e+06,4.136000000000000000e+06,5.166930500000000000e+06,4.427055000000000000e+06,4.851722000000000000e+06,4.637328500000000000e+06,6.048415500000000000e+06,6.226134000000000000e+06,5.098266000000000000e+06,5.154894000000000000e+06,4.431094000000000000e+06,5.320414500000000000e+06,4.301844000000000000e+06,4.548388500000000000e+06,4.128002799999999814e+06,4.119843799999999814e+06,5.296342000000000000e+06,4.416037000000000000e+06,3.958119799999999814e+06,4.823287000000000000e+06,3.582163799999999814e+06,3.929846299999999814e+06,3.662945000000000000e+06,4.795013500000000000e+06,4.362430000000000000e+06,4.681839000000000000e+06,4.467526000000000000e+06,4.301844000000000000e+06,4.267425000000000000e+06,4.196586000000000000e+06,4.540391000000000000e+06,4.119843799999999814e+06,4.374628000000000000e+06,3.986474000000000000e+06,4.253294500000000000e+06,4.884034500000000000e+06,4.326078500000000000e+06,3.978315000000000000e+06,4.172351500000000000e+06,4.277529000000000000e+06,3.865140500000000000e+06,5.049797500000000000e+06,3.905612000000000000e+06,4.200706000000000000e+06,4.136000000000000000e+06,4.172351500000000000e+06,4.447331000000000000e+06,4.123882799999999814e+06,3.881377500000000000e+06,4.536352000000000000e+06,4.423016000000000000e+06,4.245135500000000000e+06,4.083492299999999814e+06,4.006669299999999814e+06,4.111684799999999814e+06,4.071375000000000000e+06,3.812632799999999814e+06,4.552427500000000000e+06,3.848984299999999814e+06,4.738386000000000000e+06,3.953999799999999814e+06,5.065954000000000000e+06,4.253294500000000000e+06,4.366469000000000000e+06,4.051179799999999814e+06,4.269370000000000000e+06,4.439253000000000000e+06,4.148198000000000000e+06,4.321958500000000000e+06,5.316375500000000000e+06,3.869098799999999814e+06,4.107645799999999814e+06,5.183167500000000000e+06,4.431094000000000000e+06,4.609136000000000000e+06,4.960857500000000000e+06,4.851722000000000000e+06,4.556466500000000000e+06,4.123882799999999814e+06,4.326078500000000000e+06,4.079372299999999814e+06,4.091489500000000000e+06,4.928545000000000000e+06,3.743807000000000000e+06,4.827326000000000000e+06,4.342154000000000000e+06,4.980972000000000000e+06,4.702115000000000000e+06,4.415018500000000000e+06,5.316375500000000000e+06,4.390703500000000000e+06,5.353050500000000000e+06,4.564625500000000000e+06,4.350232000000000000e+06,4.948659500000000000e+06,5.102305500000000000e+06,4.673761000000000000e+06,4.564625500000000000e+06,5.433670000000000000e+06,4.419057500000000000e+06,5.094308000000000000e+06,4.617214000000000000e+06,5.021443500000000000e+06,4.993170000000000000e+06,6.812606000000000000e+06,5.065954000000000000e+06,4.665602000000000000e+06,6.113040500000000000e+06,4.471565500000000000e+06,4.900110000000000000e+06,4.552427500000000000e+06,3.958119799999999814e+06,4.233018500000000000e+06,4.277529000000000000e+06,4.908269000000000000e+06,4.932584000000000000e+06,4.641448500000000000e+06,4.714151500000000000e+06,5.110383500000000000e+06,4.148198000000000000e+06,5.603634000000000000e+06,4.410979500000000000e+06,4.394742500000000000e+06,4.132041799999999814e+06,4.774899000000000000e+06,4.572703500000000000e+06,4.730388500000000000e+06,4.455490000000000000e+06,3.990513000000000000e+06,5.102305500000000000e+06,3.881377500000000000e+06,3.869098799999999814e+06,4.851722000000000000e+06,4.455490000000000000e+06,3.509299000000000000e+06,4.039062500000000000e+06,4.192627799999999814e+06,4.714151500000000000e+06,4.714151500000000000e+06,4.237057500000000000e+06,4.718190500000000000e+06,4.107645799999999814e+06,3.986474000000000000e+06,3.941963500000000000e+06,4.119843799999999814e+06,4.047059799999999814e+06,4.625211000000000000e+06,3.557929500000000000e+06,4.540391000000000000e+06,4.342154000000000000e+06,4.030822799999999814e+06,4.580701000000000000e+06,4.245135500000000000e+06,3.848984299999999814e+06,4.018786500000000000e+06,3.731689799999999814e+06,3.990513000000000000e+06,4.043020799999999814e+06,4.354271000000000000e+06,4.321958500000000000e+06,4.051179799999999814e+06,4.212904000000000000e+06,3.792275799999999814e+06,3.590242000000000000e+06,3.800515500000000000e+06,4.536352000000000000e+06,5.001248000000000000e+06,4.459529000000000000e+06,4.317919500000000000e+06,4.039062500000000000e+06,4.261372500000000000e+06,4.471565500000000000e+06,3.941963500000000000e+06,4.083492299999999814e+06,4.277529000000000000e+06,4.451451000000000000e+06,4.059177000000000000e+06,3.731689799999999814e+06,4.273409000000000000e+06,3.598320000000000000e+06,4.317919500000000000e+06,4.394742500000000000e+06,3.824669000000000000e+06,3.917648299999999814e+06,4.111684799999999814e+06,4.229060000000000000e+06,4.528274000000000000e+06,4.410979500000000000e+06,5.664219500000000000e+06,4.265331000000000000e+06,4.192627799999999814e+06,4.843563000000000000e+06,4.237057500000000000e+06,5.389402000000000000e+06,4.896071000000000000e+06,4.451451000000000000e+06,4.503878000000000000e+06,3.937924500000000000e+06,4.067336000000000000e+06,4.018786500000000000e+06,4.896071000000000000e+06,5.037680500000000000e+06,4.645487500000000000e+06,4.576742500000000000e+06,5.029521500000000000e+06,4.900110000000000000e+06,5.652102500000000000e+06,5.987829500000000000e+06,5.049797500000000000e+06,4.596938000000000000e+06,6.893225500000000000e+06,4.233018500000000000e+06,5.162891000000000000e+06,4.580701000000000000e+06,5.005206000000000000e+06,5.215480000000000000e+06,4.592899000000000000e+06,3.933804500000000000e+06,4.471565500000000000e+06,3.905612000000000000e+06,5.114503500000000000e+06,5.053756000000000000e+06,5.001248000000000000e+06,4.196586000000000000e+06,4.475604500000000000e+06,5.312336500000000000e+06,6.185905000000000000e+06,4.580701000000000000e+06,3.808512799999999814e+06,5.154894000000000000e+06,3.586122000000000000e+06,3.776119500000000000e+06,3.456791299999999814e+06,3.404283500000000000e+06,4.431094000000000000e+06,3.274872000000000000e+06,3.772161299999999814e+06,3.448632299999999814e+06,3.622554500000000000e+06,3.784278500000000000e+06,3.824669000000000000e+06,4.110473799999999814e+06,3.258634799999999814e+06,3.416319799999999814e+06,3.638791500000000000e+06,3.060559299999999814e+06,2.927189500000000000e+06,2.963541000000000000e+06,3.133262299999999814e+06,2.664327299999999814e+06,2.804416000000000000e+06,3.436596000000000000e+06,2.979180500000000000e+06,3.060559299999999814e+06,2.870561799999999814e+06,3.105069799999999814e+06,3.056520299999999814e+06,3.040364000000000000e+06,2.711232000000000000e+06,2.688192000000000000e+06,3.189890000000000000e+06,2.474330799999999814e+06,2.821632000000000000e+06,2.757387299999999814e+06,3.440635000000000000e+06,3.254595799999999814e+06,3.048361299999999814e+06,2.951423799999999814e+06,3.282950000000000000e+06,2.724994000000000000e+06,2.025088000000000000e+06,2.401586299999999814e+06,1.459555600000000093e+06,1.496704000000000000e+06,1.535328000000000000e+06,1.166368000000000000e+06,9.518400000000000000e+05,8.807360000000000000e+05,6.040800000000000000e+05,4.134320000000000000e+05,3.649600000000000000e+05,2.973840000000000000e+05,1.703920000000000000e+05,1.231000000000000000e+05,1.077960000000000000e+05,1.146400000000000000e+05,5.723800000000000000e+04,4.078200000000000000e+04,5.593300000000000000e+04,3.055300000000000000e+04,1.592200000000000000e+04,1.211500000000000000e+04,8.310000000000000000e+03,7.609000000000000000e+03,9.211000000000000000e+03,6.807000000000000000e+03,4.805000000000000000e+03,2.102000000000000000e+03,1.296480000000000000e+05,3.503000000000000000e+03,4.805000000000000000e+03,4.404000000000000000e+03,2.802000000000000000e+03,5.105000000000000000e+03,3.203000000000000000e+03,3.403000000000000000e+03,1.501000000000000000e+03,1.501000000000000000e+03,2.502000000000000000e+03,2.002000000000000000e+03,2.402000000000000000e+03,1.901000000000000000e+03,1.501000000000000000e+03,2.802000000000000000e+03,nan
[truncated: 260,233 more chars]
