# Supplementary material for: Otolith microchemistry and diadromy in Patagonian river fishes
Source: PeerJ. 2019 Jan 3;7:e6149. doi: 10.7717/peerj.6149 (PMC6321752; doi:10.7717/peerj.6149)
Supplement: Supplemental Information 3 — Raw data. This archive contains the raw data used to generate the analyses reported in the paper cited above. The python script provided allows to convert from the isotopic intensities measured by LA-ICP-MS to molar concentrations of Sr:Ca. [file peerj-07-6149-s003.zip › Dataset S1/Alo_etAl_scripts/samples/3056.txt]

4.794870000000000232e+01	6.505795000000000000e+06	8.804393000000000000e+06	1.220874600000000000e+07	9.678743000000000000e+06	7.977001500000000000e+06	1.204131200000000000e+07	1.109959800000000000e+07	9.089854000000000000e+06	1.504489300000000000e+07	1.353853800000000000e+07	1.441396000000000000e+07	1.053375400000000000e+07	1.070325400000000000e+07	8.608967000000000000e+06	1.288564800000000000e+07	1.402894900000000000e+07	1.123738200000000000e+07	1.992434800000000000e+07	8.797864000000000000e+06	1.309271400000000000e+07	9.503300000000000000e+06	9.749601000000000000e+06	1.409733700000000000e+07	1.098845400000000000e+07	8.762445000000000000e+06	1.207497300000000000e+07	9.727583000000000000e+06	7.514339500000000000e+06	1.459977800000000000e+07	8.525868000000000000e+06	9.064480000000000000e+06	1.065773900000000000e+07	9.155062000000000000e+06	1.014311400000000000e+07	7.391853000000000000e+06	1.023890600000000000e+07	9.463323000000000000e+06	8.217662500000000000e+06	1.168158800000000000e+07	8.191621000000000000e+06	1.325883600000000000e+07	1.176383000000000000e+07	1.004214000000000000e+07	1.027847600000000000e+07	1.154220000000000000e+07	1.200465000000000000e+07	9.091050000000000000e+06	1.173072600000000000e+07	1.485082200000000000e+07
4.794950000000000045e+01	1.004492700000000000e+07	7.675833500000000000e+06	9.508398000000000000e+06	1.012678500000000000e+07	1.179263000000000000e+07	9.000073000000000000e+06	8.876134000000000000e+06	1.121944500000000000e+07	1.318262100000000000e+07	1.558206000000000000e+07	9.644635000000000000e+06	1.048128200000000000e+07	1.020367500000000000e+07	1.416483100000000000e+07	9.922762000000000000e+06	1.151068600000000000e+07	7.993206000000000000e+06	7.733988000000000000e+06	9.776695000000000000e+06	1.096059900000000000e+07	9.438795000000000000e+06	1.456560700000000000e+07	1.031068800000000000e+07	1.037432300000000000e+07	1.049721500000000000e+07	1.010723800000000000e+07	9.498345000000000000e+06	1.095068100000000000e+07	1.087405600000000000e+07	1.079106200000000000e+07	1.060602000000000000e+07	1.313673400000000000e+07	1.050867700000000000e+07	1.140068900000000000e+07	1.103796400000000000e+07	1.214303800000000000e+07	8.797326000000000000e+06	9.561706000000000000e+06	8.281514000000000000e+06	1.269110900000000000e+07	8.221723000000000000e+06	9.331589000000000000e+06	1.150270500000000000e+07	9.535012000000000000e+06	1.386947400000000000e+07	1.260035700000000000e+07	1.528234600000000000e+07	1.035000000000000000e+07	1.245286400000000000e+07
4.795029999999999859e+01	9.408280000000000000e+06	1.182962600000000000e+07	8.002594000000000000e+06	1.029789400000000000e+07	9.773047000000000000e+06	8.599997000000000000e+06	1.018908600000000000e+07	8.033360500000000000e+06	7.490051000000000000e+06	1.042914600000000000e+07	1.141465500000000000e+07	8.892364000000000000e+06	1.270767700000000000e+07	1.112882400000000000e+07	1.019499400000000000e+07	1.777327000000000000e+07	8.151156000000000000e+06	1.358159200000000000e+07	1.079701200000000000e+07	1.076961200000000000e+07	1.503264200000000000e+07	1.185914200000000000e+07	7.001606000000000000e+06	9.853901000000000000e+06	1.319666000000000000e+07	9.671559000000000000e+06	1.206083100000000000e+07	1.081954600000000000e+07	1.019897800000000000e+07	8.160718500000000000e+06	1.282360000000000000e+07	1.512464900000000000e+07	9.402414000000000000e+06	1.078662800000000000e+07	1.483048200000000000e+07	9.098588000000000000e+06	8.762310000000000000e+06	1.042489600000000000e+07	8.410145000000000000e+06	1.049654500000000000e+07	9.890862000000000000e+06	9.594251000000000000e+06	8.593200000000000000e+06	1.108045200000000000e+07	1.002402600000000000e+07	1.617102600000000000e+07	1.300824000000000000e+07	1.131594000000000000e+07	1.303922100000000000e+07
4.795109999999999673e+01	9.215512000000000000e+06	6.742077000000000000e+06	9.964220000000000000e+06	8.439734000000000000e+06	7.390243500000000000e+06	1.136480200000000000e+07	8.964751000000000000e+06	8.639674000000000000e+06	1.048017900000000000e+07	1.078061400000000000e+07	8.415350000000000000e+06	1.084483800000000000e+07	1.083267000000000000e+07	1.121687900000000000e+07	1.229439400000000000e+07	8.446596000000000000e+06	1.160031600000000000e+07	1.099370200000000000e+07	1.121827200000000000e+07	7.699227000000000000e+06	8.963337000000000000e+06	1.167590900000000000e+07	7.867203000000000000e+06	1.130393200000000000e+07	9.097555000000000000e+06	9.954480000000000000e+06	1.005664300000000000e+07	1.293599100000000000e+07	1.144468500000000000e+07	8.820009000000000000e+06	8.676392000000000000e+06	1.342899900000000000e+07	1.571011200000000000e+07	1.083337800000000000e+07	9.820411000000000000e+06	9.933334000000000000e+06	1.032237300000000000e+07	9.708542000000000000e+06	1.318587200000000000e+07	9.537212000000000000e+06	8.558049000000000000e+06	1.009556800000000000e+07	1.145620500000000000e+07	1.687863800000000000e+07	8.540755000000000000e+06	1.364361800000000000e+07	1.091519400000000000e+07	1.149373900000000000e+07	1.091906100000000000e+07
4.795190000000000197e+01	7.393553500000000000e+06	8.491055000000000000e+06	8.971879000000000000e+06	1.108839000000000000e+07	1.362409400000000000e+07	1.021158500000000000e+07	1.066832800000000000e+07	1.076326900000000000e+07	1.403429400000000000e+07	1.189890000000000000e+07	1.100293500000000000e+07	8.945539000000000000e+06	1.281924300000000000e+07	7.952305000000000000e+06	9.846197000000000000e+06	9.696814000000000000e+06	1.106749800000000000e+07	9.048427000000000000e+06	1.003177400000000000e+07	1.041611100000000000e+07	7.701156000000000000e+06	9.478058000000000000e+06	1.409145400000000000e+07	1.039161600000000000e+07	1.024435500000000000e+07	1.371812600000000000e+07	1.253715800000000000e+07	9.886401000000000000e+06	1.075192800000000000e+07	1.342117000000000000e+07	1.062929100000000000e+07	1.095607800000000000e+07	9.378666000000000000e+06	1.021323900000000000e+07	1.063406200000000000e+07	8.881094000000000000e+06	7.874314000000000000e+06	9.145123000000000000e+06	1.253055500000000000e+07	8.911296000000000000e+06	8.793972000000000000e+06	1.266205300000000000e+07	1.001331000000000000e+07	1.103378200000000000e+07	1.092682600000000000e+07	1.067532600000000000e+07	1.053508600000000000e+07	1.106119700000000000e+07	1.147560300000000000e+07
4.795270000000000010e+01	9.735472000000000000e+06	8.544183000000000000e+06	6.987081500000000000e+06	1.235026100000000000e+07	6.803251000000000000e+06	1.178250800000000000e+07	8.716623000000000000e+06	9.915030000000000000e+06	1.171355600000000000e+07	1.127248200000000000e+07	1.132653000000000000e+07	1.029364800000000000e+07	1.329509900000000000e+07	9.160010000000000000e+06	1.287406900000000000e+07	9.538250000000000000e+06	1.050519600000000000e+07	1.089947700000000000e+07	8.370677000000000000e+06	9.854029000000000000e+06	1.911168400000000000e+07	9.087979000000000000e+06	1.271958200000000000e+07	1.274274600000000000e+07	9.062305000000000000e+06	1.031366200000000000e+07	1.203170700000000000e+07	7.942189500000000000e+06	1.058909000000000000e+07	1.116749700000000000e+07	1.256479600000000000e+07	1.601312500000000000e+07	8.372566000000000000e+06	1.031866000000000000e+07	8.784813000000000000e+06	1.331882200000000000e+07	9.031230000000000000e+06	1.333018700000000000e+07	9.838420000000000000e+06	1.105863000000000000e+07	1.111785100000000000e+07	1.860491400000000000e+07	9.384630000000000000e+06	1.073170600000000000e+07	1.658958500000000000e+07	8.791739000000000000e+06	1.233002700000000000e+07	1.598441300000000000e+07	8.568428000000000000e+06
4.795349999999999824e+01	6.225511500000000000e+06	8.585505000000000000e+06	1.239896000000000000e+07	9.790459000000000000e+06	1.257325400000000000e+07	9.793879000000000000e+06	1.058514600000000000e+07	1.042309700000000000e+07	1.001584400000000000e+07	8.426574000000000000e+06	1.172039000000000000e+07	1.058692900000000000e+07	1.005077100000000000e+07	1.090611200000000000e+07	9.461716000000000000e+06	1.374723900000000000e+07	8.941842000000000000e+06	1.182523800000000000e+07	8.352660000000000000e+06	8.365484000000000000e+06	1.578418000000000000e+07	1.207803000000000000e+07	1.214800800000000000e+07	1.419861900000000000e+07	1.003849500000000000e+07	1.208062200000000000e+07	1.059145300000000000e+07	1.429176000000000000e+07	1.022200800000000000e+07	1.119124500000000000e+07	1.473536300000000000e+07	8.950875000000000000e+06	8.931458000000000000e+06	8.627712000000000000e+06	1.536886200000000000e+07	8.804524000000000000e+06	1.047971000000000000e+07	7.507642000000000000e+06	9.674239000000000000e+06	9.595899000000000000e+06	1.053358100000000000e+07	1.001376300000000000e+07	9.914265000000000000e+06	1.056917500000000000e+07	1.106175400000000000e+07	1.266633500000000000e+07	1.198496200000000000e+07	8.507374000000000000e+06	1.213886200000000000e+07
4.795430000000000348e+01	1.081599800000000000e+07	1.119752000000000000e+07	9.889287000000000000e+06	8.109535500000000000e+06	1.112342300000000000e+07	1.145882700000000000e+07	9.976405000000000000e+06	9.851378000000000000e+06	8.717911000000000000e+06	9.503910000000000000e+06	1.144990500000000000e+07	9.332286000000000000e+06	9.151435000000000000e+06	1.218383900000000000e+07	9.095196000000000000e+06	9.450289000000000000e+06	9.831978000000000000e+06	1.743680800000000000e+07	9.545322000000000000e+06	8.817372000000000000e+06	1.079480100000000000e+07	9.672861000000000000e+06	1.071730800000000000e+07	9.678402000000000000e+06	1.137353000000000000e+07	1.428938100000000000e+07	1.001554000000000000e+07	1.076609500000000000e+07	8.079997000000000000e+06	1.002008700000000000e+07	1.155872800000000000e+07	9.418592000000000000e+06	9.078882000000000000e+06	8.376197500000000000e+06	1.149448800000000000e+07	8.475464000000000000e+06	1.087725400000000000e+07	9.732233000000000000e+06	8.995300000000000000e+06	1.186575100000000000e+07	8.711246000000000000e+06	1.343768500000000000e+07	7.976842500000000000e+06	1.098154000000000000e+07	1.056936000000000000e+07	1.662977500000000000e+07	9.593811000000000000e+06	1.020795000000000000e+07	9.160464000000000000e+06
4.795510000000000161e+01	1.109044700000000000e+07	1.012173400000000000e+07	9.087160000000000000e+06	7.461041500000000000e+06	1.112342300000000000e+07	8.658527000000000000e+06	7.953570000000000000e+06	9.239991000000000000e+06	1.185487500000000000e+07	1.078646400000000000e+07	7.927255000000000000e+06	9.860051000000000000e+06	1.297191100000000000e+07	1.616924200000000000e+07	1.111165000000000000e+07	1.110583100000000000e+07	8.080956000000000000e+06	9.166444000000000000e+06	9.830034000000000000e+06	1.328948900000000000e+07	1.095899500000000000e+07	1.074841000000000000e+07	1.188892900000000000e+07	1.084777400000000000e+07	7.668637500000000000e+06	8.375819500000000000e+06	9.533341000000000000e+06	1.168166100000000000e+07	8.702734000000000000e+06	1.049080700000000000e+07	1.262943800000000000e+07	1.017857400000000000e+07	1.070853300000000000e+07	9.341585000000000000e+06	9.463752000000000000e+06	1.017408000000000000e+07	9.562534000000000000e+06	1.098245100000000000e+07	9.498599000000000000e+06	8.665559000000000000e+06	1.386007500000000000e+07	1.255670800000000000e+07	1.331202000000000000e+07	1.034256000000000000e+07	1.042272000000000000e+07	1.519326600000000000e+07	1.695977400000000000e+07	1.216918700000000000e+07	9.800061000000000000e+06
4.795589999999999975e+01	7.072429500000000000e+06	1.233186400000000000e+07	7.073773000000000000e+06	8.451754000000000000e+06	1.252024300000000000e+07	1.197619900000000000e+07	9.024302000000000000e+06	1.017471400000000000e+07	1.196027800000000000e+07	9.351576000000000000e+06	1.617787000000000000e+07	1.073895700000000000e+07	1.172590000000000000e+07	1.318030700000000000e+07	8.799569000000000000e+06	1.004912700000000000e+07	6.336018000000000000e+06	8.783419000000000000e+06	1.083257100000000000e+07	1.027142400000000000e+07	8.493743000000000000e+06	7.516213000000000000e+06	1.456819700000000000e+07	8.923825000000000000e+06	1.260845500000000000e+07	9.400407000000000000e+06	9.157072000000000000e+06	8.899329000000000000e+06	1.106620400000000000e+07	8.272638000000000000e+06	1.311766300000000000e+07	1.065213200000000000e+07	8.937807000000000000e+06	8.844399000000000000e+06	9.984592000000000000e+06	1.414769600000000000e+07	1.046220200000000000e+07	1.031324400000000000e+07	1.017169200000000000e+07	1.158517600000000000e+07	1.342358200000000000e+07	1.246348300000000000e+07	1.064733800000000000e+07	1.005766600000000000e+07	8.441433000000000000e+06	1.456778600000000000e+07	1.213121200000000000e+07	9.840514000000000000e+06	1.008424800000000000e+07
8.789879999999999427e+01	8.006863000000000000e+06	5.672667000000000000e+06	6.254469000000000000e+06	4.093067000000000000e+06	5.147826000000000000e+06	6.770505000000000000e+06	5.304388500000000000e+06	5.476998000000000000e+06	5.545499000000000000e+06	6.458985000000000000e+06	8.374225000000000000e+06	6.876174500000000000e+06	6.829812500000000000e+06	6.130092000000000000e+06	5.245310500000000000e+06	6.691716500000000000e+06	5.562999000000000000e+06	6.336867000000000000e+06	6.513766500000000000e+06	4.564948500000000000e+06	4.913029000000000000e+06	5.583884000000000000e+06	4.946386500000000000e+06	8.941585000000000000e+06	6.133735000000000000e+06	5.442458500000000000e+06	8.986787000000000000e+06	4.755882500000000000e+06	8.400089000000000000e+06	7.525646000000000000e+06	6.794129000000000000e+06	4.688854000000000000e+06	7.525646000000000000e+06	3.889833799999999814e+06	5.647847500000000000e+06	7.329392000000000000e+06	5.386103500000000000e+06	4.525649000000000000e+06	9.013075000000000000e+06	5.909611000000000000e+06	6.210601500000000000e+06	6.526332500000000000e+06	6.638689000000000000e+06	1.325372700000000000e+07	1.307208700000000000e+07	1.118766700000000000e+07	1.033066400000000000e+07	9.846432000000000000e+06	1.007218000000000000e+07
8.790019999999999811e+01	7.650266000000000000e+06	4.892510000000000000e+06	5.435050000000000000e+06	7.065793500000000000e+06	6.169228500000000000e+06	5.858815500000000000e+06	8.716623000000000000e+06	5.407695000000000000e+06	7.260935000000000000e+06	5.738733000000000000e+06	6.892315000000000000e+06	6.207976500000000000e+06	7.211954500000000000e+06	5.544038000000000000e+06	7.876768000000000000e+06	7.237426000000000000e+06	8.502624000000000000e+06	7.987217500000000000e+06	5.131573500000000000e+06	6.291475500000000000e+06	8.869043000000000000e+06	7.090834000000000000e+06	6.006351500000000000e+06	5.713309000000000000e+06	5.916125000000000000e+06	7.974976000000000000e+06	6.577087000000000000e+06	5.849858000000000000e+06	7.899480000000000000e+06	1.137370200000000000e+07	5.164558000000000000e+06	8.336674500000000000e+06	5.218952000000000000e+06	5.159330000000000000e+06	9.235490000000000000e+06	5.742459000000000000e+06	7.997335500000000000e+06	6.333539500000000000e+06	4.892782000000000000e+06	7.389995000000000000e+06	7.608464000000000000e+06	6.048088500000000000e+06	7.406520000000000000e+06	8.343658000000000000e+06	9.701698000000000000e+06	1.340543100000000000e+07	1.512464900000000000e+07	1.533287700000000000e+07	1.093680800000000000e+07
8.790170000000000528e+01	6.289806500000000000e+06	5.530756000000000000e+06	4.829247000000000000e+06	6.092522000000000000e+06	5.952023500000000000e+06	6.099989500000000000e+06	7.835650000000000000e+06	6.429248500000000000e+06	5.945044000000000000e+06	7.958106000000000000e+06	9.903370000000000000e+06	7.046240000000000000e+06	6.823941000000000000e+06	6.569662000000000000e+06	6.049600000000000000e+06	4.684096000000000000e+06	8.795358000000000000e+06	9.903519000000000000e+06	6.632297500000000000e+06	1.094346800000000000e+07	6.333539500000000000e+06	5.713989000000000000e+06	8.461838000000000000e+06	8.865403000000000000e+06	1.005024500000000000e+07	8.687927000000000000e+06	5.654381000000000000e+06	9.719870000000000000e+06	5.978579000000000000e+06	6.231047500000000000e+06	7.647171000000000000e+06	5.612607000000000000e+06	8.290507500000000000e+06	7.077950000000000000e+06	7.274916000000000000e+06	5.178171500000000000e+06	7.670056000000000000e+06	5.846236000000000000e+06	5.794019000000000000e+06	8.887915000000000000e+06	8.439734000000000000e+06	9.833373000000000000e+06	7.947780000000000000e+06	1.007508000000000000e+07	1.242743100000000000e+07	7.504454500000000000e+06	1.213681900000000000e+07	1.386928800000000000e+07	1.064079000000000000e+07
8.790319999999999823e+01	6.143713500000000000e+06	5.341738000000000000e+06	6.144836500000000000e+06	8.788080000000000000e+06	6.920649500000000000e+06	5.535369500000000000e+06	5.032511000000000000e+06	5.644201000000000000e+06	5.357582000000000000e+06	6.365268000000000000e+06	8.862320000000000000e+06	7.327457000000000000e+06	8.016988500000000000e+06	6.827502500000000000e+06	6.936599000000000000e+06	5.793576500000000000e+06	4.912947000000000000e+06	5.529241000000000000e+06	6.733167500000000000e+06	5.318134000000000000e+06	1.033693500000000000e+07	8.455400000000000000e+06	7.919913000000000000e+06	8.245663500000000000e+06	4.986935000000000000e+06	8.823503000000000000e+06	7.153000500000000000e+06	7.282478500000000000e+06	5.652555000000000000e+06	8.207743500000000000e+06	9.047086000000000000e+06	5.858147000000000000e+06	8.596170000000000000e+06	8.429259000000000000e+06	7.105122500000000000e+06	7.799729000000000000e+06	4.702598500000000000e+06	6.374588000000000000e+06	6.496463000000000000e+06	6.816452500000000000e+06	8.504783000000000000e+06	9.080581000000000000e+06	6.720064000000000000e+06	9.034880000000000000e+06	9.572392000000000000e+06	1.023396400000000000e+07	1.276246600000000000e+07	9.633358000000000000e+06	1.036819800000000000e+07
8.790460000000000207e+01	4.660265500000000000e+06	6.730389000000000000e+06	5.308240500000000000e+06	7.696846500000000000e+06	4.907165000000000000e+06	6.752875500000000000e+06	6.238886500000000000e+06	5.996365500000000000e+06	7.724683500000000000e+06	7.372521000000000000e+06	7.204042500000000000e+06	7.814111500000000000e+06	7.335263500000000000e+06	5.948362500000000000e+06	6.416357000000000000e+06	5.993072000000000000e+06	7.835022000000000000e+06	7.981328500000000000e+06	8.020298500000000000e+06	6.754938500000000000e+06	7.542826500000000000e+06	8.502861000000000000e+06	4.787433000000000000e+06	7.227954500000000000e+06	7.950755000000000000e+06	1.032519500000000000e+07	5.389676500000000000e+06	6.069722000000000000e+06	5.623477000000000000e+06	4.324536500000000000e+06	5.723537000000000000e+06	5.887350000000000000e+06	6.790057500000000000e+06	4.901854500000000000e+06	8.363370000000000000e+06	6.295002500000000000e+06	8.575560000000000000e+06	9.708542000000000000e+06	6.906212000000000000e+06	7.191020500000000000e+06	7.455031500000000000e+06	1.326265500000000000e+07	8.040780000000000000e+06	8.221759500000000000e+06	1.006502000000000000e+07	1.106857300000000000e+07	1.428873900000000000e+07	1.065233000000000000e+07	1.302715300000000000e+07
8.790609999999999502e+01	7.609775500000000000e+06	5.134892500000000000e+06	5.792883000000000000e+06	6.853557000000000000e+06	6.175092500000000000e+06	7.653047500000000000e+06	7.563536000000000000e+06	7.064044000000000000e+06	6.978883000000000000e+06	5.100381000000000000e+06	5.686765000000000000e+06	7.327457000000000000e+06	8.040711000000000000e+06	6.200231000000000000e+06	6.771062000000000000e+06	7.689428000000000000e+06	4.971564000000000000e+06	5.452801000000000000e+06	4.787358500000000000e+06	6.812813500000000000e+06	6.169228500000000000e+06	5.258976000000000000e+06	5.335005000000000000e+06	7.526373500000000000e+06	6.410095000000000000e+06	6.538011500000000000e+06	6.277269000000000000e+06	7.847164500000000000e+06	7.323151500000000000e+06	8.225613000000000000e+06	9.376173000000000000e+06	6.647215500000000000e+06	6.319219500000000000e+06	7.779667500000000000e+06	5.846875000000000000e+06	6.030415500000000000e+06	6.034359500000000000e+06	7.847757500000000000e+06	5.987317000000000000e+06	6.816452500000000000e+06	6.175130500000000000e+06	9.564885000000000000e+06	7.621815000000000000e+06	9.040917000000000000e+06	1.502456100000000000e+07	1.344711400000000000e+07	1.606592400000000000e+07	1.367397000000000000e+07	1.050449400000000000e+07
8.790760000000000218e+01	5.600650000000000000e+06	5.542444000000000000e+06	5.198608000000000000e+06	8.239399500000000000e+06	6.685735000000000000e+06	7.358749000000000000e+06	5.363703000000000000e+06	5.309679500000000000e+06	5.516155500000000000e+06	9.205326000000000000e+06	8.574210000000000000e+06	5.715466000000000000e+06	6.964983000000000000e+06	8.169397000000000000e+06	6.564170500000000000e+06	5.511632500000000000e+06	7.630155000000000000e+06	5.670814000000000000e+06	5.665319500000000000e+06	7.548520500000000000e+06	1.038947700000000000e+07	5.324028500000000000e+06	6.059297000000000000e+06	9.257297000000000000e+06	6.904065000000000000e+06	5.248156500000000000e+06	6.806208000000000000e+06	7.258841000000000000e+06	5.151946000000000000e+06	8.384557500000000000e+06	5.464733000000000000e+06	8.482924000000000000e+06	6.095615500000000000e+06	7.247652500000000000e+06	6.929599500000000000e+06	9.304103000000000000e+06	7.512369000000000000e+06	7.055640000000000000e+06	8.492001000000000000e+06	6.681893500000000000e+06	8.552157000000000000e+06	9.226478000000000000e+06	8.343262500000000000e+06	1.133585800000000000e+07	1.128429100000000000e+07	1.106857300000000000e+07	9.716464000000000000e+06	1.472869100000000000e+07	1.032702500000000000e+07
8.790900000000000603e+01	5.250237500000000000e+06	7.078909500000000000e+06	5.314004500000000000e+06	4.564913500000000000e+06	6.280763000000000000e+06	7.805955500000000000e+06	9.396494000000000000e+06	5.961656000000000000e+06	7.701208500000000000e+06	6.060717000000000000e+06	6.486587500000000000e+06	7.339287000000000000e+06	6.682898500000000000e+06	7.682989500000000000e+06	6.469527500000000000e+06	5.388370000000000000e+06	6.324318000000000000e+06	7.616207000000000000e+06	8.020298500000000000e+06	6.946157500000000000e+06	6.415753500000000000e+06	5.914813000000000000e+06	5.794335000000000000e+06	5.216372500000000000e+06	6.774697500000000000e+06	7.680757000000000000e+06	5.060617000000000000e+06	5.606000000000000000e+06	7.992762500000000000e+06	8.378679500000000000e+06	6.823629500000000000e+06	6.980481500000000000e+06	7.037056000000000000e+06	5.469282500000000000e+06	6.625211000000000000e+06	6.018789500000000000e+06	9.107331000000000000e+06	8.141430000000000000e+06	8.463001000000000000e+06	5.728172500000000000e+06	7.932770000000000000e+06	8.048580500000000000e+06	8.302575000000000000e+06	1.196346100000000000e+07	1.449070500000000000e+07	1.169453000000000000e+07	1.061124800000000000e+07	1.039735000000000000e+07	1.074750800000000000e+07
8.791049999999999898e+01	5.472177000000000000e+06	5.956135000000000000e+06	5.337061000000000000e+06	6.564368000000000000e+06	7.706785500000000000e+06	5.058780000000000000e+06	6.386818000000000000e+06	6.209809000000000000e+06	6.303272000000000000e+06	5.609799000000000000e+06	6.980557500000000000e+06	6.084761000000000000e+06	7.217709000000000000e+06	5.872134500000000000e+06	8.752070000000000000e+06	4.777921000000000000e+06	4.456296000000000000e+06	7.910895500000000000e+06	8.186716500000000000e+06	5.509353000000000000e+06	6.644686500000000000e+06	6.340310500000000000e+06	1.040504800000000000e+07	5.929820500000000000e+06	4.892817500000000000e+06	5.501420000000000000e+06	4.713824000000000000e+06	7.098130000000000000e+06	7.916926500000000000e+06	7.513654500000000000e+06	1.006443600000000000e+07	6.243862000000000000e+06	5.324993500000000000e+06	6.861497500000000000e+06	6.344210000000000000e+06	8.069835000000000000e+06	6.858160500000000000e+06	8.129467000000000000e+06	6.110101500000000000e+06	8.232304500000000000e+06	7.820818500000000000e+06	7.547030000000000000e+06	8.843835000000000000e+06	9.825246000000000000e+06	1.075676000000000000e+07	1.103903800000000000e+07	1.116073400000000000e+07	1.305771000000000000e+07	1.230473700000000000e+07
8.791200000000000614e+01	7.008134500000000000e+06	6.464276000000000000e+06	6.225533500000000000e+06	8.316233500000000000e+06	5.635129500000000000e+06	6.435188500000000000e+06	5.541055500000000000e+06	8.651205000000000000e+06	8.758992000000000000e+06	6.945003000000000000e+06	6.845315000000000000e+06	5.838447000000000000e+06	6.894521000000000000e+06	6.012764000000000000e+06	9.296061000000000000e+06	8.405313000000000000e+06	5.264298000000000000e+06	9.602470000000000000e+06	7.148501000000000000e+06	7.073482500000000000e+06	7.495679000000000000e+06	8.951971000000000000e+06	6.318376000000000000e+06	6.064307500000000000e+06	7.815630000000000000e+06	7.103617500000000000e+06	7.141374500000000000e+06	8.179989500000000000e+06	6.508266000000000000e+06	5.119024000000000000e+06	8.446971000000000000e+06	5.817029000000000000e+06	7.855056000000000000e+06	8.159979000000000000e+06	5.308378000000000000e+06	6.706503500000000000e+06	4.866121500000000000e+06	5.758275000000000000e+06	6.543238000000000000e+06	6.161076500000000000e+06	7.419560500000000000e+06	1.228845300000000000e+07	7.307707500000000000e+06	1.335240700000000000e+07	9.860051000000000000e+06	1.328609900000000000e+07	9.570214000000000000e+06	1.058106800000000000e+07	1.187242300000000000e+07
[truncated: 130 more columns]
