# Supplementary material for: Otolith microchemistry and diadromy in Patagonian river fishes
Source: PeerJ. 2019 Jan 3;7:e6149. doi: 10.7717/peerj.6149 (PMC6321752; doi:10.7717/peerj.6149)
Supplement: Supplemental Information 3 — Raw data. This archive contains the raw data used to generate the analyses reported in the paper cited above. The python script provided allows to convert from the isotopic intensities measured by LA-ICP-MS to molar concentrations of Sr:Ca. [file peerj-07-6149-s003.zip › Dataset S1/Alo_etAl_scripts/samples/3095.txt]

4.794870000000000232e+01	1.502000000000000000e+04	1.592200000000000000e+04	1.431900000000000000e+04	1.421900000000000000e+04	1.301700000000000000e+04	1.261600000000000000e+04	4.860700000000000000e+04	1.321700000000000000e+04	1.331700000000000000e+04	1.502000000000000000e+04	1.421900000000000000e+04	1.381800000000000000e+04	1.562100000000000000e+04	1.472000000000000000e+04	1.311700000000000000e+04	1.512000000000000000e+04	1.371800000000000000e+04	2.474000000000000000e+04	7.722400000000000000e+04	3.370480000000000000e+05	1.187808000000000000e+06	2.574016000000000000e+06	3.983076299999999814e+06	5.599646000000000000e+06	7.230480000000000000e+06	7.864583000000000000e+06	8.359356000000000000e+06	9.971550000000000000e+06	9.285952000000000000e+06	9.602359000000000000e+06	6.946306500000000000e+06	7.498860000000000000e+06	5.072269500000000000e+06	5.507010500000000000e+06	6.483895000000000000e+06	6.260948500000000000e+06	6.807173000000000000e+06	6.998275000000000000e+06	6.774085500000000000e+06	7.915007000000000000e+06	6.027897000000000000e+06	6.507351500000000000e+06	7.851767000000000000e+06	6.243979000000000000e+06	7.072203000000000000e+06	7.098911000000000000e+06	6.268349000000000000e+06	6.754270000000000000e+06	7.613681000000000000e+06
4.794950000000000045e+01	1.151400000000000000e+04	7.983800000000000000e+04	1.451900000000000000e+04	1.341700000000000000e+04	1.351800000000000000e+04	1.351800000000000000e+04	1.291700000000000000e+04	1.441900000000000000e+04	1.512000000000000000e+04	1.271600000000000000e+04	1.572100000000000000e+04	1.371800000000000000e+04	1.441900000000000000e+04	1.512000000000000000e+04	1.391800000000000000e+04	1.832600000000000000e+04	1.492000000000000000e+04	1.912800000000000000e+04	7.531600000000000000e+04	3.591520000000000000e+05	1.270624000000000000e+06	2.113549500000000000e+06	5.121948500000000000e+06	6.715813500000000000e+06	8.433557000000000000e+06	7.379970000000000000e+06	8.807525000000000000e+06	8.469731000000000000e+06	7.882975500000000000e+06	1.166359200000000000e+07	6.839059500000000000e+06	7.035055000000000000e+06	8.634111000000000000e+06	6.871991000000000000e+06	6.550548000000000000e+06	7.935585500000000000e+06	8.505968000000000000e+06	7.655222000000000000e+06	9.512146000000000000e+06	8.066381500000000000e+06	6.624544000000000000e+06	7.004192000000000000e+06	6.910203000000000000e+06	9.728916000000000000e+06	8.229330000000000000e+06	6.738460500000000000e+06	7.922183500000000000e+06	8.626711000000000000e+06	7.925227500000000000e+06
4.795029999999999859e+01	1.492000000000000000e+04	1.482000000000000000e+04	1.371800000000000000e+04	1.482000000000000000e+04	1.231600000000000000e+04	1.472000000000000000e+04	1.381800000000000000e+04	1.562100000000000000e+04	1.101400000000000000e+04	1.712400000000000000e+04	1.522100000000000000e+04	1.321700000000000000e+04	1.592200000000000000e+04	1.291700000000000000e+04	1.401800000000000000e+04	1.852700000000000000e+04	2.393800000000000000e+04	2.463900000000000000e+04	7.833000000000000000e+04	3.542560000000000000e+05	1.203072000000000000e+06	2.737927799999999814e+06	4.683508500000000000e+06	6.679765500000000000e+06	7.302592500000000000e+06	7.961312000000000000e+06	1.149752000000000000e+07	9.084681000000000000e+06	8.083192500000000000e+06	9.319972000000000000e+06	6.922619500000000000e+06	7.378275500000000000e+06	6.552403000000000000e+06	6.204576500000000000e+06	5.859052000000000000e+06	7.377252000000000000e+06	6.915236500000000000e+06	7.219179000000000000e+06	5.905128000000000000e+06	7.842463000000000000e+06	6.558183000000000000e+06	8.010221500000000000e+06	5.866668000000000000e+06	8.343042500000000000e+06	6.515049500000000000e+06	9.126857000000000000e+06	7.933873000000000000e+06	6.924447500000000000e+06	9.332513000000000000e+06
4.795109999999999673e+01	1.341700000000000000e+04	1.441900000000000000e+04	1.311700000000000000e+04	1.331700000000000000e+04	1.431900000000000000e+04	1.281600000000000000e+04	1.271600000000000000e+04	1.451900000000000000e+04	1.472000000000000000e+04	1.602200000000000000e+04	2.293600000000000000e+04	1.762500000000000000e+04	1.672300000000000000e+04	8.456200000000000000e+04	1.742500000000000000e+04	1.492000000000000000e+04	1.972900000000000000e+04	2.003000000000000000e+04	7.772800000000000000e+04	3.722960000000000000e+05	1.213056000000000000e+06	2.972106799999999814e+06	4.561699500000000000e+06	6.927039000000000000e+06	6.779176000000000000e+06	9.191307000000000000e+06	1.001139600000000000e+07	8.752979000000000000e+06	1.098622000000000000e+07	8.340502000000000000e+06	7.494326500000000000e+06	6.697731500000000000e+06	6.131276500000000000e+06	6.787663000000000000e+06	8.242931500000000000e+06	8.366033000000000000e+06	7.287402500000000000e+06	5.960848500000000000e+06	8.869407000000000000e+06	7.334052000000000000e+06	7.010426000000000000e+06	8.197626000000000000e+06	7.804474500000000000e+06	7.059636000000000000e+06	7.788648000000000000e+06	9.652214000000000000e+06	6.919267000000000000e+06	7.015549000000000000e+06	7.218233500000000000e+06
4.795190000000000197e+01	1.542100000000000000e+04	1.321700000000000000e+04	1.371800000000000000e+04	1.331700000000000000e+04	1.271600000000000000e+04	1.512000000000000000e+04	1.692400000000000000e+04	1.602200000000000000e+04	1.361800000000000000e+04	1.301700000000000000e+04	1.602200000000000000e+04	1.622200000000000000e+04	1.411900000000000000e+04	2.664400000000000000e+04	1.461900000000000000e+04	1.572100000000000000e+04	3.135500000000000000e+04	1.992900000000000000e+04	9.280600000000000000e+04	3.633280000000000000e+05	1.239552000000000000e+06	2.731929500000000000e+06	4.859955500000000000e+06	7.922403000000000000e+06	7.934298000000000000e+06	8.840226000000000000e+06	1.005410200000000000e+07	1.248727900000000000e+07	1.167254100000000000e+07	8.562858000000000000e+06	7.816068000000000000e+06	9.371890000000000000e+06	5.908631500000000000e+06	6.162412500000000000e+06	7.005486000000000000e+06	6.940622000000000000e+06	6.260977500000000000e+06	7.096400000000000000e+06	6.542038000000000000e+06	9.567070000000000000e+06	7.667292000000000000e+06	6.943782000000000000e+06	6.987515000000000000e+06	7.251745500000000000e+06	7.647952500000000000e+06	6.078590500000000000e+06	6.178769000000000000e+06	6.821077500000000000e+06	8.218462000000000000e+06
4.795270000000000010e+01	1.542100000000000000e+04	1.401800000000000000e+04	1.181500000000000000e+04	1.301700000000000000e+04	1.401800000000000000e+04	1.451900000000000000e+04	1.592200000000000000e+04	1.401800000000000000e+04	1.602200000000000000e+04	1.441900000000000000e+04	1.752500000000000000e+04	4.629900000000000000e+04	1.942800000000000000e+04	1.772500000000000000e+04	1.441900000000000000e+04	1.472000000000000000e+04	1.622200000000000000e+04	2.413800000000000000e+04	6.728000000000000000e+04	3.549680000000000000e+05	1.246784000000000000e+06	2.695937799999999814e+06	4.859955500000000000e+06	6.734018500000000000e+06	7.495133000000000000e+06	1.043389300000000000e+07	8.776845000000000000e+06	9.096976000000000000e+06	9.577420000000000000e+06	7.721579500000000000e+06	8.590485000000000000e+06	6.986917500000000000e+06	6.522228000000000000e+06	6.721594500000000000e+06	8.000314000000000000e+06	7.456165500000000000e+06	7.131364000000000000e+06	1.054647500000000000e+07	7.167174000000000000e+06	6.166219000000000000e+06	9.529738000000000000e+06	8.264695000000000000e+06	7.428754000000000000e+06	6.993721500000000000e+06	6.882570000000000000e+06	6.878832000000000000e+06	5.904183500000000000e+06	7.520252000000000000e+06	8.248384000000000000e+06
4.795349999999999824e+01	1.331700000000000000e+04	1.451900000000000000e+04	1.712400000000000000e+04	1.562100000000000000e+04	1.552100000000000000e+04	1.121400000000000000e+04	1.411900000000000000e+04	1.381800000000000000e+04	1.492000000000000000e+04	1.512000000000000000e+04	1.902800000000000000e+04	1.582200000000000000e+04	1.942800000000000000e+04	1.682300000000000000e+04	4.489500000000000000e+04	1.552100000000000000e+04	1.662300000000000000e+04	3.115500000000000000e+04	8.365800000000000000e+04	3.769920000000000000e+05	1.266272000000000000e+06	2.774037500000000000e+06	4.799233500000000000e+06	6.492652500000000000e+06	7.356677000000000000e+06	9.397598000000000000e+06	9.231150000000000000e+06	9.398545000000000000e+06	1.198245300000000000e+07	8.671154000000000000e+06	9.507740000000000000e+06	8.528762000000000000e+06	6.257626500000000000e+06	6.547293000000000000e+06	6.047014000000000000e+06	7.456165500000000000e+06	6.987319000000000000e+06	8.686516000000000000e+06	6.643135000000000000e+06	7.164783500000000000e+06	8.131217500000000000e+06	6.368008500000000000e+06	1.031431900000000000e+07	7.161623000000000000e+06	6.747747000000000000e+06	6.756647500000000000e+06	6.250457000000000000e+06	8.316722500000000000e+06	7.505842500000000000e+06
4.795430000000000348e+01	1.632200000000000000e+04	1.221500000000000000e+04	1.532100000000000000e+04	1.552100000000000000e+04	1.642300000000000000e+04	1.552100000000000000e+04	1.702400000000000000e+04	1.632200000000000000e+04	1.882700000000000000e+04	2.183300000000000000e+04	1.642300000000000000e+04	1.451900000000000000e+04	1.532100000000000000e+04	1.451900000000000000e+04	1.822600000000000000e+04	1.692400000000000000e+04	1.702400000000000000e+04	2.413800000000000000e+04	7.853200000000000000e+04	4.687920000000000000e+05	1.181216000000000000e+06	2.749983799999999814e+06	4.908874000000000000e+06	6.601158500000000000e+06	7.446817500000000000e+06	1.091862700000000000e+07	9.968199000000000000e+06	1.447821400000000000e+07	8.399172000000000000e+06	1.120687400000000000e+07	7.536106500000000000e+06	8.293610000000000000e+06	7.322404000000000000e+06	6.018262500000000000e+06	5.610496500000000000e+06	5.314472500000000000e+06	7.047167500000000000e+06	7.520177500000000000e+06	8.357500000000000000e+06	9.808882000000000000e+06	6.913835000000000000e+06	6.562072000000000000e+06	7.166560000000000000e+06	7.737592000000000000e+06	5.572024000000000000e+06	6.714048000000000000e+06	6.459557000000000000e+06	7.775579000000000000e+06	8.242639000000000000e+06
4.795510000000000161e+01	1.602200000000000000e+04	1.562100000000000000e+04	1.562100000000000000e+04	1.321700000000000000e+04	1.271600000000000000e+04	2.003000000000000000e+04	1.702400000000000000e+04	1.461900000000000000e+04	1.572100000000000000e+04	1.842600000000000000e+04	1.451900000000000000e+04	1.762500000000000000e+04	1.602200000000000000e+04	1.912800000000000000e+04	1.552100000000000000e+04	1.441900000000000000e+04	2.734600000000000000e+04	3.767300000000000000e+04	8.044000000000000000e+04	3.886240000000000000e+05	1.359904000000000000e+06	2.743985299999999814e+06	4.518987000000000000e+06	6.547026000000000000e+06	7.290574000000000000e+06	1.048837100000000000e+07	1.152844500000000000e+07	1.082804500000000000e+07	1.168491800000000000e+07	8.220199000000000000e+06	6.987967500000000000e+06	8.510710000000000000e+06	7.502972500000000000e+06	5.657407000000000000e+06	6.204800000000000000e+06	6.279252500000000000e+06	6.729213500000000000e+06	6.464107000000000000e+06	7.958822000000000000e+06	8.277967500000000000e+06	8.577559000000000000e+06	5.380502000000000000e+06	7.148572000000000000e+06	7.269722000000000000e+06	8.070038500000000000e+06	8.650325000000000000e+06	7.957968000000000000e+06	7.009475500000000000e+06	7.284061500000000000e+06
4.795589999999999975e+01	1.461900000000000000e+04	1.401800000000000000e+04	1.722400000000000000e+04	1.572100000000000000e+04	1.752500000000000000e+04	1.512000000000000000e+04	1.602200000000000000e+04	1.542100000000000000e+04	1.652300000000000000e+04	1.762500000000000000e+04	1.421900000000000000e+04	1.612200000000000000e+04	2.333600000000000000e+04	1.592200000000000000e+04	1.461900000000000000e+04	1.812600000000000000e+04	1.712400000000000000e+04	2.544100000000000000e+04	8.586800000000000000e+04	3.919920000000000000e+05	1.244448000000000000e+06	2.761981500000000000e+06	4.994055000000000000e+06	6.534970000000000000e+06	7.807861000000000000e+06	7.349704500000000000e+06	9.630477000000000000e+06	1.062941000000000000e+07	9.437632000000000000e+06	8.268224000000000000e+06	6.702054500000000000e+06	6.360408000000000000e+06	6.973529000000000000e+06	6.282778000000000000e+06	7.581732500000000000e+06	6.230765000000000000e+06	6.308952500000000000e+06	9.551733000000000000e+06	6.488516500000000000e+06	9.748671000000000000e+06	5.955514000000000000e+06	6.555897500000000000e+06	6.534483000000000000e+06	6.453945500000000000e+06	7.096794000000000000e+06	7.386002000000000000e+06	6.089308000000000000e+06	9.034117000000000000e+06	6.852827500000000000e+06
8.789879999999999427e+01	1.101400000000000000e+04	1.391800000000000000e+04	1.522100000000000000e+04	1.261600000000000000e+04	1.251600000000000000e+04	1.081300000000000000e+04	1.251600000000000000e+04	1.231600000000000000e+04	1.221500000000000000e+04	1.301700000000000000e+04	1.341700000000000000e+04	1.141400000000000000e+04	1.211500000000000000e+04	1.301700000000000000e+04	1.311700000000000000e+04	1.231600000000000000e+04	1.451900000000000000e+04	2.183300000000000000e+04	8.757800000000000000e+04	4.560880000000000000e+05	1.258816000000000000e+06	2.737472000000000000e+06	3.690782000000000000e+06	6.444427500000000000e+06	6.767277500000000000e+06	7.731414500000000000e+06	1.146684000000000000e+07	8.523970000000000000e+06	1.103500100000000000e+07	5.594312000000000000e+06	8.626433000000000000e+06	7.420516000000000000e+06	6.696785500000000000e+06	6.721594500000000000e+06	5.064547000000000000e+06	7.249851000000000000e+06	6.597042000000000000e+06	5.089130500000000000e+06	5.881340500000000000e+06	7.715269500000000000e+06	5.497249000000000000e+06	6.961820000000000000e+06	7.351323000000000000e+06	6.352078500000000000e+06	7.256085500000000000e+06	6.774957000000000000e+06	6.913183500000000000e+06	8.371383500000000000e+06	8.499967000000000000e+06
8.790019999999999811e+01	1.141400000000000000e+04	1.271600000000000000e+04	1.151400000000000000e+04	1.361800000000000000e+04	1.151400000000000000e+04	1.101400000000000000e+04	1.441900000000000000e+04	1.191500000000000000e+04	1.321700000000000000e+04	1.512000000000000000e+04	1.461900000000000000e+04	1.411900000000000000e+04	1.411900000000000000e+04	1.251600000000000000e+04	1.291700000000000000e+04	1.311700000000000000e+04	1.492000000000000000e+04	2.243400000000000000e+04	8.818000000000000000e+04	3.786240000000000000e+05	1.277152000000000000e+06	2.227639799999999814e+06	4.531277500000000000e+06	6.595251000000000000e+06	6.767277500000000000e+06	1.188785300000000000e+07	8.076612000000000000e+06	1.176915300000000000e+07	8.848629000000000000e+06	9.518315000000000000e+06	7.905579500000000000e+06	7.968682000000000000e+06	5.902620500000000000e+06	6.403023000000000000e+06	6.301992500000000000e+06	7.310703000000000000e+06	9.064157000000000000e+06	6.807912500000000000e+06	6.714735500000000000e+06	7.715269500000000000e+06	8.716303000000000000e+06	7.343530000000000000e+06	5.747543000000000000e+06	7.623620500000000000e+06	7.782653000000000000e+06	1.021419000000000000e+07	8.387857500000000000e+06	8.662908000000000000e+06	7.367962500000000000e+06
8.790170000000000528e+01	1.221500000000000000e+04	1.066900000000000000e+05	1.381800000000000000e+04	3.175600000000000000e+04	1.261600000000000000e+04	1.181500000000000000e+04	1.151400000000000000e+04	1.281600000000000000e+04	1.281600000000000000e+04	1.061300000000000000e+04	1.201500000000000000e+04	1.401800000000000000e+04	1.311700000000000000e+04	1.251600000000000000e+04	1.241600000000000000e+04	1.281600000000000000e+04	1.461900000000000000e+04	3.185700000000000000e+04	7.873200000000000000e+04	3.985200000000000000e+05	1.273504000000000000e+06	2.683941000000000000e+06	4.738268000000000000e+06	6.257314500000000000e+06	7.278555000000000000e+06	7.367864000000000000e+06	8.414334000000000000e+06	1.023117500000000000e+07	7.494311500000000000e+06	7.673434500000000000e+06	7.482542500000000000e+06	7.426413000000000000e+06	7.912077000000000000e+06	5.777652000000000000e+06	5.731684000000000000e+06	5.296411000000000000e+06	7.155351500000000000e+06	7.280752500000000000e+06	7.595586500000000000e+06	8.326330000000000000e+06	8.143502000000000000e+06	6.368008500000000000e+06	7.380985000000000000e+06	8.973181000000000000e+06	8.186754500000000000e+06	1.025105300000000000e+07	8.339906500000000000e+06	7.070453000000000000e+06	9.386612000000000000e+06
8.790319999999999823e+01	1.191500000000000000e+04	1.632200000000000000e+04	1.401800000000000000e+04	1.482000000000000000e+04	1.061300000000000000e+04	1.171500000000000000e+04	1.271600000000000000e+04	1.271600000000000000e+04	1.131400000000000000e+04	1.081300000000000000e+04	1.311700000000000000e+04	1.291700000000000000e+04	1.582200000000000000e+04	1.181500000000000000e+04	1.151400000000000000e+04	9.912000000000000000e+03	1.381800000000000000e+04	2.033000000000000000e+04	8.707600000000000000e+04	4.409360000000000000e+05	1.335104000000000000e+06	2.701996299999999814e+06	4.768811500000000000e+06	6.076350000000000000e+06	7.260527000000000000e+06	1.057916800000000000e+07	8.825687000000000000e+06	7.365664500000000000e+06	9.783947000000000000e+06	9.103619000000000000e+06	6.702054500000000000e+06	6.559216000000000000e+06	6.871223000000000000e+06	6.685557000000000000e+06	6.605203500000000000e+06	6.782674000000000000e+06	6.849271000000000000e+06	6.771238500000000000e+06	7.214749000000000000e+06	8.380979500000000000e+06	6.733058500000000000e+06	9.373143000000000000e+06	6.987515000000000000e+06	6.633951000000000000e+06	7.023265500000000000e+06	6.237516000000000000e+06	7.701155500000000000e+06	7.264924500000000000e+06	7.769394500000000000e+06
8.790460000000000207e+01	1.201500000000000000e+04	1.301700000000000000e+04	1.482000000000000000e+04	1.151400000000000000e+04	1.001200000000000000e+04	1.341700000000000000e+04	1.251600000000000000e+04	1.261600000000000000e+04	1.221500000000000000e+04	1.171500000000000000e+04	2.143200000000000000e+04	1.512000000000000000e+04	1.522100000000000000e+04	1.472000000000000000e+04	2.003000000000000000e+04	1.151400000000000000e+04	1.702400000000000000e+04	2.443900000000000000e+04	8.164600000000000000e+04	3.924000000000000000e+05	1.291744000000000000e+06	2.816026500000000000e+06	5.115986000000000000e+06	5.973751500000000000e+06	7.482994000000000000e+06	1.288153400000000000e+07	8.310023000000000000e+06	9.953712000000000000e+06	9.571110000000000000e+06	9.313728000000000000e+06	8.161735000000000000e+06	6.408545500000000000e+06	7.563202000000000000e+06	7.310807500000000000e+06	6.277512500000000000e+06	8.014499000000000000e+06	7.047167500000000000e+06	6.304654000000000000e+06	6.470676000000000000e+06	7.576227500000000000e+06	6.534095500000000000e+06	8.524979000000000000e+06	6.242269000000000000e+06	7.551594500000000000e+06	7.262080500000000000e+06	7.282004500000000000e+06	7.265421000000000000e+06	6.681267000000000000e+06	7.589743500000000000e+06
8.790609999999999502e+01	1.381800000000000000e+04	1.351800000000000000e+04	1.261600000000000000e+04	1.411900000000000000e+04	1.221500000000000000e+04	1.311700000000000000e+04	1.421900000000000000e+04	1.321700000000000000e+04	1.261600000000000000e+04	1.281600000000000000e+04	1.472000000000000000e+04	1.331700000000000000e+04	1.221500000000000000e+04	1.151400000000000000e+04	2.433900000000000000e+04	1.592200000000000000e+04	1.261600000000000000e+04	2.534100000000000000e+04	8.808000000000000000e+04	3.694400000000000000e+05	1.298880000000000000e+06	2.635893500000000000e+06	4.975802000000000000e+06	5.804722500000000000e+06	7.055968000000000000e+06	7.858530000000000000e+06	7.960029000000000000e+06	6.436730500000000000e+06	8.769756000000000000e+06	9.998805000000000000e+06	7.553961000000000000e+06	7.263949000000000000e+06	6.973529000000000000e+06	6.841839500000000000e+06	5.962304000000000000e+06	6.388349500000000000e+06	5.900685000000000000e+06	7.974373500000000000e+06	7.708696000000000000e+06	6.614055500000000000e+06	7.787970500000000000e+06	8.355249500000000000e+06	6.397370000000000000e+06	8.763215000000000000e+06	8.259916000000000000e+06	8.058078000000000000e+06	7.653443000000000000e+06	8.547756000000000000e+06	7.284061500000000000e+06
8.790760000000000218e+01	1.141400000000000000e+04	1.552100000000000000e+04	1.642300000000000000e+04	1.271600000000000000e+04	1.291700000000000000e+04	1.652300000000000000e+04	1.161400000000000000e+04	1.371800000000000000e+04	1.291700000000000000e+04	1.532100000000000000e+04	1.251600000000000000e+04	1.301700000000000000e+04	1.512000000000000000e+04	1.552100000000000000e+04	1.441900000000000000e+04	1.291700000000000000e+04	1.321700000000000000e+04	3.015200000000000000e+04	8.687400000000000000e+04	4.615200000000000000e+05	1.388928000000000000e+06	2.864074000000000000e+06	4.476396500000000000e+06	6.028125000000000000e+06	7.031810000000000000e+06	7.507328000000000000e+06	1.330958500000000000e+07	1.280692700000000000e+07	7.785900500000000000e+06	9.007569000000000000e+06	7.029747500000000000e+06	6.836126500000000000e+06	6.961387000000000000e+06	7.773649000000000000e+06	6.113909500000000000e+06	7.122571500000000000e+06	7.371359000000000000e+06	8.404161000000000000e+06	7.732602500000000000e+06	8.816726000000000000e+06	6.829529000000000000e+06	7.464835000000000000e+06	7.869874000000000000e+06	7.953550500000000000e+06	6.704927000000000000e+06	8.375440500000000000e+06	6.381785500000000000e+06	8.468315000000000000e+06	8.542097000000000000e+06
8.790900000000000603e+01	1.121400000000000000e+04	1.211500000000000000e+04	1.241600000000000000e+04	1.441900000000000000e+04	1.441900000000000000e+04	1.472000000000000000e+04	1.441900000000000000e+04	1.101400000000000000e+04	1.211500000000000000e+04	1.251600000000000000e+04	9.912000000000000000e+03	1.772500000000000000e+04	1.411900000000000000e+04	1.191500000000000000e+04	1.331700000000000000e+04	1.281600000000000000e+04	1.652300000000000000e+04	2.143200000000000000e+04	8.788000000000000000e+04	3.715840000000000000e+05	1.353280000000000000e+06	2.689880299999999814e+06	4.957549000000000000e+06	6.703878000000000000e+06	7.007893000000000000e+06	8.064699500000000000e+06	1.046594600000000000e+07	7.420024500000000000e+06	8.332190000000000000e+06	8.989560000000000000e+06	8.334330000000000000e+06	7.348189500000000000e+06	8.140733000000000000e+06	6.631380500000000000e+06	5.731684000000000000e+06	7.917281500000000000e+06	6.669005000000000000e+06	7.587638500000000000e+06	6.875301000000000000e+06	7.745738000000000000e+06	7.480614000000000000e+06	7.731414500000000000e+06	9.133790000000000000e+06	6.987849500000000000e+06	6.233291500000000000e+06	7.098911000000000000e+06	6.913183500000000000e+06	7.094747000000000000e+06	6.535296500000000000e+06
8.791049999999999898e+01	1.401800000000000000e+04	1.261600000000000000e+04	1.151400000000000000e+04	1.171500000000000000e+04	1.502000000000000000e+04	1.361800000000000000e+04	1.241600000000000000e+04	1.381800000000000000e+04	1.311700000000000000e+04	1.121400000000000000e+04	1.321700000000000000e+04	1.271600000000000000e+04	1.622200000000000000e+04	1.361800000000000000e+04	1.241600000000000000e+04	1.261600000000000000e+04	1.191500000000000000e+04	2.403800000000000000e+04	9.351000000000000000e+04	3.626160000000000000e+05	1.355200000000000000e+06	3.368423500000000000e+06	4.409346500000000000e+06	6.209089500000000000e+06	7.320500500000000000e+06	7.586018500000000000e+06	7.665136000000000000e+06	1.029119900000000000e+07	8.235115000000000000e+06	6.898311000000000000e+06	6.094400000000000000e+06	6.426717500000000000e+06	6.432064000000000000e+06	6.120369000000000000e+06	7.933418500000000000e+06	7.692784500000000000e+06	7.329380500000000000e+06	7.569240000000000000e+06	6.530144500000000000e+06	6.607889500000000000e+06	7.155071500000000000e+06	6.592337500000000000e+06	8.001150000000000000e+06	7.107813000000000000e+06	7.507135000000000000e+06	6.817801000000000000e+06	6.286360500000000000e+06	7.641842000000000000e+06	1.074626200000000000e+07
8.791200000000000614e+01	1.421900000000000000e+04	1.271600000000000000e+04	1.191500000000000000e+04	1.151400000000000000e+04	1.261600000000000000e+04	1.131400000000000000e+04	1.341700000000000000e+04	1.131400000000000000e+04	1.321700000000000000e+04	1.562100000000000000e+04	1.492000000000000000e+04	1.552100000000000000e+04	1.281600000000000000e+04	1.512000000000000000e+04	1.201500000000000000e+04	1.291700000000000000e+04	1.652300000000000000e+04	2.003000000000000000e+04	9.331000000000000000e+04	4.669440000000000000e+05	1.357760000000000000e+06	2.816026500000000000e+06	5.609307000000000000e+06	6.082257500000000000e+06	7.693562500000000000e+06	7.022593500000000000e+06	9.084133000000000000e+06	9.199427000000000000e+06	1.335485000000000000e+07	7.691684000000000000e+06	8.352423000000000000e+06	6.583284500000000000e+06	6.269528000000000000e+06	7.954197000000000000e+06	7.199507000000000000e+06	5.799832500000000000e+06	6.537073500000000000e+06	7.452594000000000000e+06	7.643399500000000000e+06	7.170829000000000000e+06	5.943350000000000000e+06	7.143656000000000000e+06	6.295994500000000000e+06	8.319313500000000000e+06	7.433484000000000000e+06	7.984718500000000000e+06	6.316181000000000000e+06	7.477616000000000000e+06	6.739124500000000000e+06
[truncated: 80 more columns]
