# Supplementary material for: Otolith microchemistry and diadromy in Patagonian river fishes
Source: PeerJ. 2019 Jan 3;7:e6149. doi: 10.7717/peerj.6149 (PMC6321752; doi:10.7717/peerj.6149)
Supplement: Supplemental Information 3 — Raw data. This archive contains the raw data used to generate the analyses reported in the paper cited above. The python script provided allows to convert from the isotopic intensities measured by LA-ICP-MS to molar concentrations of Sr:Ca. [file peerj-07-6149-s003.zip › Dataset S1/Alo_etAl_scripts/samples/TT15.txt]

4.794850000000000279e+01,3.255040000000000000e+06,3.345216000000000000e+06,2.900547500000000000e+06,3.013796000000000000e+06,3.117248000000000000e+06,3.161600000000000000e+06,2.751218000000000000e+06,2.892556500000000000e+06,3.285824000000000000e+06,3.086442799999999814e+06,3.227781500000000000e+06,3.340949000000000000e+06,3.333120000000000000e+06,3.252158500000000000e+06,2.952448000000000000e+06,2.524963299999999814e+06,2.969320000000000000e+06,2.767281000000000000e+06,3.340949000000000000e+06,3.294400000000000000e+06,2.811757000000000000e+06,2.853632000000000000e+06,3.264266299999999814e+06,2.884403799999999814e+06,2.946240000000000000e+06,2.639104000000000000e+06,2.714813799999999814e+06,2.771776000000000000e+06,3.458152799999999814e+06,2.852116299999999814e+06,2.581506799999999814e+06,2.654656000000000000e+06,2.839552000000000000e+06,2.398976000000000000e+06,2.620352000000000000e+06,2.706752000000000000e+06,1.822024000000000000e+06,2.230018000000000000e+06,2.300544000000000000e+06,1.979968000000000000e+06,2.201726000000000000e+06,1.971474800000000047e+06,2.013056000000000000e+06,1.822024000000000000e+06,1.896672000000000000e+06,2.123008000000000000e+06,1.783744000000000000e+06,1.628097300000000047e+06,1.962752000000000000e+06,1.955936000000000000e+06,2.122304000000000000e+06,1.823424000000000000e+06,2.152896000000000000e+06,1.797768000000000000e+06,1.939872000000000000e+06,2.234496000000000000e+06,2.000480000000000000e+06,2.100352000000000000e+06,2.140864000000000000e+06,2.159680000000000000e+06,2.019360000000000000e+06,2.144640000000000000e+06,2.541952000000000000e+06,2.179648000000000000e+06,1.938432000000000000e+06,1.933248000000000000e+06,1.980384000000000000e+06,2.120896000000000000e+06,2.298752000000000000e+06,2.052274300000000047e+06,2.178816000000000000e+06,2.170688000000000000e+06,1.990656000000000000e+06,1.929184000000000000e+06,2.191680000000000000e+06,2.092480000000000000e+06,1.696788899999999907e+06,2.202048000000000000e+06,1.937440000000000000e+06,1.804384000000000000e+06,2.052736000000000000e+06,1.771520000000000000e+06,1.880288000000000000e+06,1.719072000000000000e+06,2.004992000000000000e+06,1.768448000000000000e+06,1.551294300000000047e+06,2.007799300000000047e+06,1.725056000000000000e+06,1.839296000000000000e+06,1.623040000000000000e+06,1.818944000000000000e+06,1.674912000000000000e+06,1.550208000000000000e+06,1.879200000000000000e+06,1.911808000000000000e+06,1.826368000000000000e+06,1.923808000000000000e+06,1.729536000000000000e+06,1.746304000000000000e+06,1.648276899999999907e+06,1.775552000000000000e+06,1.882176000000000000e+06,2.130560000000000000e+06,2.214016000000000000e+06,2.046976000000000000e+06,1.757328899999999907e+06,2.019986800000000047e+06,1.912928000000000000e+06,1.664461000000000000e+06,2.147392000000000000e+06,2.500224000000000000e+06,1.908288000000000000e+06,1.934688000000000000e+06,1.976864000000000000e+06,1.918967300000000047e+06,1.983264000000000000e+06,1.701856000000000000e+06,1.719616000000000000e+06,1.811072000000000000e+06,1.772832000000000000e+06,2.068576000000000000e+06,1.834092500000000000e+06,1.891168000000000000e+06,1.892800000000000000e+06,1.799360000000000000e+06,1.850048000000000000e+06,1.678496000000000000e+06,1.405878500000000000e+06,2.342272000000000000e+06,1.752192000000000000e+06,1.755136000000000000e+06,1.842592000000000000e+06,1.884352000000000000e+06,1.950976000000000000e+06,1.945920000000000000e+06,2.054624000000000000e+06,2.032055100000000093e+06,2.484160000000000000e+06,2.273152000000000000e+06,2.221440000000000000e+06,2.241984000000000000e+06,2.146432000000000000e+06,2.238848000000000000e+06,1.870495600000000093e+06,2.125440000000000000e+06,2.088736000000000000e+06,1.947232000000000000e+06,1.968160000000000000e+06,2.132736000000000000e+06,2.124736000000000000e+06,2.134656000000000000e+06,2.207936000000000000e+06,1.935111000000000000e+06,2.038368000000000000e+06,2.211776000000000000e+06,2.007799300000000047e+06,1.919840000000000000e+06,2.311232000000000000e+06,1.838167800000000047e+06,2.138304000000000000e+06,2.391656299999999814e+06,2.302144000000000000e+06,1.994848000000000000e+06,2.003328000000000000e+06,2.121856000000000000e+06,2.292928000000000000e+06,2.052416000000000000e+06,2.313984000000000000e+06,2.083840000000000000e+06,2.229568000000000000e+06,2.325312000000000000e+06,1.947259100000000093e+06,2.210752000000000000e+06,2.200256000000000000e+06,2.315136000000000000e+06,2.124544000000000000e+06,2.530624000000000000e+06,2.260224000000000000e+06,2.286464000000000000e+06,2.493760000000000000e+06,2.202304000000000000e+06,2.330816000000000000e+06,2.167744000000000000e+06,2.210304000000000000e+06,2.031072000000000000e+06,2.108818799999999814e+06,2.305728000000000000e+06,2.098048000000000000e+06,2.263680000000000000e+06,2.095936000000000000e+06,2.057152000000000000e+06,2.448768000000000000e+06,2.424768000000000000e+06,2.282240000000000000e+06,2.373568000000000000e+06,2.142208000000000000e+06,2.374784000000000000e+06,2.121856000000000000e+06,2.173473500000000000e+06,2.113792000000000000e+06,2.148224000000000000e+06,2.412480000000000000e+06,2.304064000000000000e+06,2.246784000000000000e+06,2.143424000000000000e+06,2.318144000000000000e+06,2.116224000000000000e+06,2.411904000000000000e+06,2.108480000000000000e+06,2.217216000000000000e+06,2.054400000000000000e+06,2.207616000000000000e+06,2.356608000000000000e+06,2.173248000000000000e+06,2.140736000000000000e+06,2.099328000000000000e+06,2.182016000000000000e+06,2.240640000000000000e+06,2.174336000000000000e+06,2.011968000000000000e+06,2.346752000000000000e+06,2.104320000000000000e+06,2.205184000000000000e+06,2.243776000000000000e+06,2.181248000000000000e+06,2.219008000000000000e+06,1.992416000000000000e+06,2.377856000000000000e+06,2.382016000000000000e+06,2.038816000000000000e+06,2.295296000000000000e+06,2.296448000000000000e+06,2.213888000000000000e+06,2.213568000000000000e+06,2.119232000000000000e+06,2.422912000000000000e+06,1.948672000000000000e+06,2.472455799999999814e+06,2.034368000000000000e+06,2.219328000000000000e+06,2.178432000000000000e+06,2.196160000000000000e+06,1.813911800000000047e+06,2.006880000000000000e+06,2.218240000000000000e+06,2.161856000000000000e+06,2.119296000000000000e+06,1.969600000000000000e+06,2.545144000000000000e+06,2.142848000000000000e+06,2.211776000000000000e+06,2.121216000000000000e+06,2.007799300000000047e+06,2.161664000000000000e+06,2.285696000000000000e+06,2.178688000000000000e+06,2.398720000000000000e+06,2.376512000000000000e+06,2.433408000000000000e+06,2.478208000000000000e+06,2.473920000000000000e+06,2.454464000000000000e+06,2.268672000000000000e+06,2.470592000000000000e+06,2.492160000000000000e+06,2.299904000000000000e+06,2.240192000000000000e+06,2.497920000000000000e+06,2.504384000000000000e+06,2.326208000000000000e+06,2.374144000000000000e+06,2.525312000000000000e+06,2.622400000000000000e+06,2.257536000000000000e+06,2.459136000000000000e+06,2.536256000000000000e+06,2.426304000000000000e+06,2.466688000000000000e+06,2.582208000000000000e+06,2.324992000000000000e+06,2.506560000000000000e+06,2.504744299999999814e+06,2.319296000000000000e+06,2.080526800000000047e+06,2.371648000000000000e+06,2.489024000000000000e+06,2.534592000000000000e+06,2.387392000000000000e+06,2.324864000000000000e+06,2.212672000000000000e+06,2.536192000000000000e+06,2.384896000000000000e+06,2.324224000000000000e+06,2.219200000000000000e+06,2.270457000000000000e+06,2.306781500000000000e+06,2.546944000000000000e+06,2.338560000000000000e+06,2.993535500000000000e+06,2.254016000000000000e+06,2.194048000000000000e+06,1.931035600000000093e+06,2.383808000000000000e+06,1.984800000000000000e+06,2.302016000000000000e+06,2.069120000000000000e+06,2.113536000000000000e+06,2.076530300000000047e+06,1.737188600000000093e+06,2.107456000000000000e+06,2.209216000000000000e+06,2.332928000000000000e+06,2.253952000000000000e+06,2.138560000000000000e+06,2.455040000000000000e+06,1.817948800000000047e+06,2.118464000000000000e+06,1.983583500000000000e+06,2.319616000000000000e+06,2.307200000000000000e+06,2.407872000000000000e+06,2.375432799999999814e+06,2.105344000000000000e+06,2.142208000000000000e+06,2.059616000000000000e+06,2.009760000000000000e+06,2.314432000000000000e+06,2.078656000000000000e+06,2.034816000000000000e+06,2.285824000000000000e+06,2.312448000000000000e+06,2.408512000000000000e+06,2.204608000000000000e+06,2.248128000000000000e+06,2.498944000000000000e+06,2.038240000000000000e+06,2.528999299999999814e+06,2.176128000000000000e+06,2.262528000000000000e+06,2.109760000000000000e+06,2.015871000000000000e+06,2.015871000000000000e+06,2.202048000000000000e+06,3.021787000000000000e+06,2.600896000000000000e+06,2.185582299999999814e+06,2.311680000000000000e+06,2.185582299999999814e+06,2.153293799999999814e+06,2.015871000000000000e+06,2.353664000000000000e+06,2.362816000000000000e+06,2.332736000000000000e+06,2.330944000000000000e+06,1.963402899999999907e+06,2.420672000000000000e+06,2.291072000000000000e+06,2.365504000000000000e+06,2.352896000000000000e+06,2.242560000000000000e+06,2.238272000000000000e+06,2.300800000000000000e+06,2.461952000000000000e+06,2.133073799999999814e+06,2.049760000000000000e+06,2.275072000000000000e+06,2.173760000000000000e+06,2.290624000000000000e+06,2.260736000000000000e+06,2.133073799999999814e+06,2.177470000000000000e+06,2.170880000000000000e+06,2.169536000000000000e+06,2.457984000000000000e+06,2.291136000000000000e+06,2.351360000000000000e+06,2.586176000000000000e+06,2.437824000000000000e+06,1.886639399999999907e+06,2.480320000000000000e+06,2.451328000000000000e+06,2.481920000000000000e+06,2.339776000000000000e+06,2.634880000000000000e+06,2.287488000000000000e+06,1.975510800000000047e+06,2.075328000000000000e+06,2.208064000000000000e+06,2.375936000000000000e+06,2.260416000000000000e+06,2.267904000000000000e+06,2.306496000000000000e+06,2.374144000000000000e+06,2.543872000000000000e+06,2.275264000000000000e+06,2.300928000000000000e+06,2.495552000000000000e+06,2.578432000000000000e+06,2.269824000000000000e+06,2.259392000000000000e+06,2.304960000000000000e+06,2.337216000000000000e+06,2.397952000000000000e+06,2.462592000000000000e+06,2.499648000000000000e+06,2.253952000000000000e+06,2.449664000000000000e+06,2.372992000000000000e+06,2.149218500000000000e+06,2.427136000000000000e+06,2.298112000000000000e+06,2.390784000000000000e+06,2.161326299999999814e+06,2.402112000000000000e+06,2.435584000000000000e+06,2.390400000000000000e+06,2.489728000000000000e+06,2.535488000000000000e+06,2.405504000000000000e+06,2.465088000000000000e+06,2.535616000000000000e+06,2.394688000000000000e+06,2.368320000000000000e+06,2.406400000000000000e+06,2.335033000000000000e+06,2.417408000000000000e+06,2.498624000000000000e+06,2.544320000000000000e+06,2.382016000000000000e+06,2.208064000000000000e+06,2.416192000000000000e+06,2.635904000000000000e+06,2.532995799999999814e+06,2.204736000000000000e+06,2.348096000000000000e+06,2.499776000000000000e+06,2.379648000000000000e+06,2.534272000000000000e+06,2.374272000000000000e+06,2.399688799999999814e+06,2.344512000000000000e+06,2.349120000000000000e+06,2.406976000000000000e+06,2.411328000000000000e+06,2.242125799999999814e+06,2.456768000000000000e+06,2.116800000000000000e+06,2.411904000000000000e+06,2.409856000000000000e+06,2.294528000000000000e+06,2.072454899999999907e+06,2.344832000000000000e+06,2.321152000000000000e+06,2.121216000000000000e+06,2.162624000000000000e+06,2.447296000000000000e+06,2.406272000000000000e+06,2.686562299999999814e+06,2.209664000000000000e+06,2.062048000000000000e+06,2.358400000000000000e+06,2.380736000000000000e+06,2.512855500000000000e+06,2.053728000000000000e+06,1.983583500000000000e+06,2.553024000000000000e+06,2.232192000000000000e+06,2.215744000000000000e+06,2.225982000000000000e+06,2.314368000000000000e+06,2.325632000000000000e+06,2.228160000000000000e+06,2.564160000000000000e+06,2.082752000000000000e+06,2.169792000000000000e+06,2.404032000000000000e+06,2.334080000000000000e+06,2.232064000000000000e+06,2.290624000000000000e+06,2.461120000000000000e+06,2.227264000000000000e+06,2.387072000000000000e+06,2.463040000000000000e+06,2.360192000000000000e+06,2.429248000000000000e+06,2.539456000000000000e+06,2.463616000000000000e+06,2.363008000000000000e+06,2.617024000000000000e+06,2.360064000000000000e+06,2.265024000000000000e+06,2.379968000000000000e+06,2.571840000000000000e+06,2.666624000000000000e+06,2.346176000000000000e+06,2.216896000000000000e+06,2.554176000000000000e+06,2.493568000000000000e+06,2.133504000000000000e+06,2.157632000000000000e+06,2.137216000000000000e+06,1.966400000000000000e+06,2.206848000000000000e+06,2.040127000000000000e+06,2.398528000000000000e+06,2.373888000000000000e+06,2.458560000000000000e+06,2.226240000000000000e+06,2.298560000000000000e+06,2.565632000000000000e+06,2.424960000000000000e+06,2.456192000000000000e+06,2.246161799999999814e+06,2.464960000000000000e+06,2.362432000000000000e+06,2.164224000000000000e+06,2.791232000000000000e+06,2.451328000000000000e+06,2.585216000000000000e+06,2.601024000000000000e+06,2.584192000000000000e+06,2.635648000000000000e+06,2.335424000000000000e+06,2.423488000000000000e+06,2.339069000000000000e+06,2.443776000000000000e+06,2.415744000000000000e+06,2.217869799999999814e+06,2.416064000000000000e+06,2.324416000000000000e+06,2.514560000000000000e+06,2.210112000000000000e+06,2.424768000000000000e+06,2.132736000000000000e+06,2.011520000000000000e+06,2.456832000000000000e+06,2.120320000000000000e+06,2.067904000000000000e+06,2.171648000000000000e+06,2.080192000000000000e+06,2.209728000000000000e+06,2.085280000000000000e+06,2.169536000000000000e+06,1.963104000000000000e+06,2.187584000000000000e+06,2.109696000000000000e+06,2.167744000000000000e+06,2.073760000000000000e+06,2.165568000000000000e+06,2.134208000000000000e+06,2.114240000000000000e+06,2.262336000000000000e+06,2.317568000000000000e+06,2.479424000000000000e+06,2.162432000000000000e+06,2.084192000000000000e+06,2.190144000000000000e+06,2.332928000000000000e+06,2.347968000000000000e+06,2.089728000000000000e+06,2.200640000000000000e+06,2.197696000000000000e+06,2.351808000000000000e+06,2.279872000000000000e+06,2.313088000000000000e+06,2.382336000000000000e+06,2.215680000000000000e+06,2.430720000000000000e+06,2.515264000000000000e+06,2.515584000000000000e+06,2.255808000000000000e+06,2.237440000000000000e+06,2.365824000000000000e+06,2.272128000000000000e+06,2.364352000000000000e+06,2.263552000000000000e+06,2.108224000000000000e+06,2.215552000000000000e+06,2.339776000000000000e+06,2.201856000000000000e+06,2.049312000000000000e+06,2.284096000000000000e+06,2.139392000000000000e+06,2.182464000000000000e+06,2.279552000000000000e+06,2.330240000000000000e+06,2.423744000000000000e+06,2.341696000000000000e+06,2.422848000000000000e+06,2.037024000000000000e+06,2.155840000000000000e+06,2.180352000000000000e+06,2.345728000000000000e+06,2.303808000000000000e+06,2.353152000000000000e+06,2.143552000000000000e+06,2.154304000000000000e+06,2.139200000000000000e+06,2.217088000000000000e+06,2.145536000000000000e+06,2.128768000000000000e+06,2.174080000000000000e+06,2.150528000000000000e+06,2.040576000000000000e+06,1.979744000000000000e+06,1.895456000000000000e+06,2.076544000000000000e+06,1.933824000000000000e+06,2.180672000000000000e+06,2.143552000000000000e+06,2.062368000000000000e+06,2.298560000000000000e+06,2.048096000000000000e+06,2.134784000000000000e+06,2.184000000000000000e+06,2.044448000000000000e+06,2.143104000000000000e+06,2.146624000000000000e+06,2.186560000000000000e+06,2.195712000000000000e+06,2.157632000000000000e+06,2.222784000000000000e+06,2.419456000000000000e+06,1.922963800000000047e+06,2.234496000000000000e+06,2.297792000000000000e+06,2.360000000000000000e+06,2.329024000000000000e+06,2.195584000000000000e+06,2.208960000000000000e+06,2.198144000000000000e+06,2.508224000000000000e+06,2.206848000000000000e+06,2.259200000000000000e+06,2.255808000000000000e+06,2.369536000000000000e+06,2.365056000000000000e+06,2.603264000000000000e+06,2.158656000000000000e+06,2.190720000000000000e+06,2.376512000000000000e+06,2.115520000000000000e+06,2.044000000000000000e+06,2.032960000000000000e+06,1.960000000000000000e+06,2.192896000000000000e+06,1.988768000000000000e+06,2.099264000000000000e+06,1.836352000000000000e+06,1.749257000000000000e+06,1.944928000000000000e+06,2.081760000000000000e+06,1.967936000000000000e+06,2.239296000000000000e+06,2.165440000000000000e+06,2.168448000000000000e+06,2.142336000000000000e+06,2.134400000000000000e+06,2.189888000000000000e+06,2.327104000000000000e+06,2.422464000000000000e+06,2.169408000000000000e+06,2.100800000000000000e+06,2.229568000000000000e+06,1.959367000000000000e+06,2.354944000000000000e+06,2.259776000000000000e+06,2.201280000000000000e+06,2.120966000000000000e+06,2.258624000000000000e+06,2.127744000000000000e+06,2.297792000000000000e+06,2.013824000000000000e+06,2.017696000000000000e+06,2.230272000000000000e+06,2.128192000000000000e+06,1.920160000000000000e+06,1.822024000000000000e+06,2.053184000000000000e+06,2.018144000000000000e+06,2.067456000000000000e+06,2.201088000000000000e+06,2.089280000000000000e+06,2.072320000000000000e+06,1.918624000000000000e+06,2.138176000000000000e+06,1.925120000000000000e+06,2.015488000000000000e+06,1.940416000000000000e+06,2.115008000000000000e+06,2.212096000000000000e+06,2.083424000000000000e+06,2.221696000000000000e+06,2.200384000000000000e+06,2.476452299999999814e+06,2.418112000000000000e+06,2.379776000000000000e+06,2.327000500000000000e+06,2.443904000000000000e+06,2.374464000000000000e+06,2.358656000000000000e+06,2.258048000000000000e+06,2.085280000000000000e+06,2.020896000000000000e+06,1.640205000000000000e+06,1.888320000000000000e+06,2.145182500000000000e+06,1.685568000000000000e+06,1.800032000000000000e+06,1.786784000000000000e+06,1.799360000000000000e+06,1.399871300000000047e+06,1.743680000000000000e+06,1.678912000000000000e+06,1.583622100000000093e+06,1.869760000000000000e+06,1.843232000000000000e+06,1.636800000000000000e+06,2.007648000000000000e+06,1.653408000000000000e+06,1.810848000000000000e+06,1.777549000000000000e+06,1.749257000000000000e+06,1.777549000000000000e+06,2.094048000000000000e+06,1.739328000000000000e+06,1.829760000000000000e+06,1.751872000000000000e+06,1.698176000000000000e+06,1.623776000000000000e+06,1.690464000000000000e+06,1.550656000000000000e+06,1.718528000000000000e+06,1.839744000000000000e+06,1.684800000000000000e+06,1.755136000000000000e+06,1.880960000000000000e+06,1.806464000000000000e+06,1.736064000000000000e+06,1.923136000000000000e+06,1.671968000000000000e+06,1.694592000000000000e+06,1.700785399999999907e+06,1.822016000000000000e+06,1.815104000000000000e+06,1.884800000000000000e+06,1.462423000000000000e+06,1.442202899999999907e+06,1.658624000000000000e+06,1.585120000000000000e+06,1.791168000000000000e+06,1.493931399999999907e+06,1.704860800000000047e+06,2.025440000000000000e+06,1.596064000000000000e+06,1.822016000000000000e+06,1.906880000000000000e+06,1.788672000000000000e+06,1.693920000000000000e+06,1.540704000000000000e+06,1.507995800000000047e+06,1.658944000000000000e+06,1.691968000000000000e+06,1.717120000000000000e+06,1.584160000000000000e+06,1.609376000000000000e+06,1.944800000000000000e+06,1.594880000000000000e+06,1.573984000000000000e+06,1.654592000000000000e+06,1.504480000000000000e+06,1.478304000000000000e+06,1.631936000000000000e+06,1.747168000000000000e+06,1.908406500000000000e+06,1.692416000000000000e+06,1.516768000000000000e+06,1.432955300000000047e+06,1.681088000000000000e+06,1.670016000000000000e+06,1.826176000000000000e+06,1.562976000000000000e+06,1.610792899999999907e+06,1.540608000000000000e+06,1.550208000000000000e+06,1.696768000000000000e+06,1.451840000000000000e+06,1.824864000000000000e+06,1.611872000000000000e+06,1.570848000000000000e+06,1.784167000000000000e+06,1.591520000000000000e+06,1.683616000000000000e+06,1.555616000000000000e+06,1.635072000000000000e+06,1.634752000000000000e+06,1.614592000000000000e+06,1.676960000000000000e+06,1.703936000000000000e+06,1.523136000000000000e+06,1.766176000000000000e+06,1.943349899999999907e+06,1.539744000000000000e+06,2.073751300000000047e+06,1.836794600000000093e+06,1.613920000000000000e+06,1.592325000000000000e+06,1.830336000000000000e+06,1.552704000000000000e+06,1.561568000000000000e+06,1.666528000000000000e+06,1.800128000000000000e+06,1.724512000000000000e+06,1.613824000000000000e+06,1.417123800000000047e+06,1.836128000000000000e+06,1.567712000000000000e+06,1.578976000000000000e+06,1.582976000000000000e+06,1.874272000000000000e+06,1.678048000000000000e+06,1.609280000000000000e+06,1.544064000000000000e+06,1.703488000000000000e+06,1.547936000000000000e+06,1.589408600000000093e+06,1.626496000000000000e+06,1.454528000000000000e+06,1.709504000000000000e+06,1.782432000000000000e+06,1.753600000000000000e+06,1.700576000000000000e+06,1.688384000000000000e+06,1.561664000000000000e+06,1.404277899999999907e+06,1.592160000000000000e+06,1.751968000000000000e+06,1.600832000000000000e+06,1.492832000000000000e+06,1.758624000000000000e+06,1.982368000000000000e+06,1.588928000000000000e+06,1.705248000000000000e+06,1.815648000000000000e+06,1.748608000000000000e+06,1.548704000000000000e+06,1.601792000000000000e+06,1.458272000000000000e+06,1.635840000000000000e+06,1.653184000000000000e+06,1.686112000000000000e+06,1.575647500000000000e+06,1.682528000000000000e+06,1.487776000000000000e+06,1.485894399999999907e+06,1.523232000000000000e+06,1.529056000000000000e+06,1.655808000000000000e+06,1.695008000000000000e+06,1.617824000000000000e+06,1.245928600000000093e+06,1.397408000000000000e+06,1.566528000000000000e+06,1.634752000000000000e+06,1.659904000000000000e+06,1.559712000000000000e+06,1.764512000000000000e+06,1.476256000000000000e+06,1.611968000000000000e+06,1.490240000000000000e+06,1.745344000000000000e+06,1.747712000000000000e+06,1.571392000000000000e+06,1.732672000000000000e+06,1.671328000000000000e+06,1.604192000000000000e+06,1.835904000000000000e+06,1.608288000000000000e+06,1.332892399999999907e+06,1.424527800000000047e+06,1.648416000000000000e+06,1.717856000000000000e+06,1.631392000000000000e+06,1.602560000000000000e+06,1.638752000000000000e+06,1.576800000000000000e+06,1.565120000000000000e+06,1.616192000000000000e+06,1.623680000000000000e+06,1.663168000000000000e+06,1.648640000000000000e+06,1.704256000000000000e+06,1.629536000000000000e+06,1.759712000000000000e+06,1.625536000000000000e+06,1.545152000000000000e+06,1.609376000000000000e+06,1.610560000000000000e+06,1.686304000000000000e+06,1.560800000000000000e+06,1.825632000000000000e+06,1.639616000000000000e+06,1.611570100000000093e+06,1.516128000000000000e+06,1.356064000000000000e+06,1.643744000000000000e+06,1.355300800000000047e+06,1.675552000000000000e+06,1.897216000000000000e+06,1.780032000000000000e+06,1.570304000000000000e+06,1.477216000000000000e+06,1.645280000000000000e+06,1.514816000000000000e+06,1.403296000000000000e+06,1.354130000000000000e+06,1.325280000000000000e+06,1.510496000000000000e+06,1.153137000000000000e+06,1.594656000000000000e+06,1.483040000000000000e+06,1.523552000000000000e+06,1.544608000000000000e+06,1.508032000000000000e+06,1.393984800000000047e+06,1.672960000000000000e+06,1.618592000000000000e+06,1.476032000000000000e+06,1.428416300000000047e+06,1.571358800000000047e+06,1.429615800000000047e+06,1.966848000000000000e+06,1.735520000000000000e+06,1.882272000000000000e+06,1.936992000000000000e+06,1.858348399999999907e+06,1.789632000000000000e+06,1.983584000000000000e+06,1.785056000000000000e+06,2.002560000000000000e+06,1.717440000000000000e+06,1.838167800000000047e+06,1.816192000000000000e+06,1.987136000000000000e+06,1.455936000000000000e+06,1.486368000000000000e+06,1.675136000000000000e+06,1.567296000000000000e+06,1.821472000000000000e+06,1.839424000000000000e+06,1.472799500000000000e+06,1.579296000000000000e+06,1.547744000000000000e+06,1.492064000000000000e+06,1.601792000000000000e+06,1.632576000000000000e+06,1.679264000000000000e+06,1.658304000000000000e+06,1.606144000000000000e+06,1.307464600000000093e+06,1.519872000000000000e+06,1.918208000000000000e+06,1.234452000000000000e+06,1.497152000000000000e+06,1.504576000000000000e+06,1.342912000000000000e+06,1.373952000000000000e+06,1.526240000000000000e+06,1.650272000000000000e+06,1.632800000000000000e+06,1.814880000000000000e+06,1.550208000000000000e+06,1.432608000000000000e+06,1.685984000000000000e+06,1.515136000000000000e+06,1.687520000000000000e+06,1.118936899999999907e+06,1.586208000000000000e+06,1.650636600000000093e+06,1.366016000000000000e+06,1.569248000000000000e+06,1.500704000000000000e+06,1.564384000000000000e+06,1.531200000000000000e+06,1.581664000000000000e+06,1.673600000000000000e+06,1.674363399999999907e+06,1.627040000000000000e+06,1.548928000000000000e+06,8.847040000000000000e+05,1.264576000000000000e+06,1.391072000000000000e+06,1.370734899999999907e+06,1.445403800000000047e+06,1.735424000000000000e+06,1.479930100000000093e+06,1.971904000000000000e+06,1.797280000000000000e+06,1.803296000000000000e+06,1.391890500000000000e+06,1.616640000000000000e+06,1.488960000000000000e+06,1.774123100000000093e+06,1.752416000000000000e+06,1.319803600000000093e+06,1.952736000000000000e+06,1.644832000000000000e+06,1.419936000000000000e+06,1.685024000000000000e+06,1.492288000000000000e+06,1.434976000000000000e+06,1.523648000000000000e+06,1.683616000000000000e+06,1.546016000000000000e+06,1.161894800000000047e+06,1.411003100000000093e+06,1.587392000000000000e+06,1.334016000000000000e+06,1.574528000000000000e+06,1.508768000000000000e+06,1.399552000000000000e+06,1.501664000000000000e+06,1.431840000000000000e+06,1.653088000000000000e+06,1.381536000000000000e+06,1.632672000000000000e+06,1.725600000000000000e+06,1.590656000000000000e+06,1.747420899999999907e+06,1.522272000000000000e+06,1.715136000000000000e+06,1.497152000000000000e+06,1.358944000000000000e+06,1.441312000000000000e+06,1.536288000000000000e+06,1.714816000000000000e+06,1.518176000000000000e+06,1.836992000000000000e+06,1.757216000000000000e+06,1.770432000000000000e+06,1.199733600000000093e+06,1.682176000000000000e+06,1.468832000000000000e+06,1.439246300000000047e+06,1.440864000000000000e+06,1.756896000000000000e+06,1.466022399999999907e+06,1.532416000000000000e+06,2.151745299999999814e+06,1.600512000000000000e+06,1.734656000000000000e+06,1.514176000000000000e+06,1.719072000000000000e+06,1.823104000000000000e+06,1.591840000000000000e+06,1.786688000000000000e+06,1.602976000000000000e+06,1.486875899999999907e+06,1.549984000000000000e+06,1.629856000000000000e+06,1.655584000000000000e+06,1.648640000000000000e+06,1.540704000000000000e+06,1.428640000000000000e+06,1.451616000000000000e+06,1.533496100000000093e+06,1.461108899999999907e+06,1.493472000000000000e+06,1.680672000000000000e+06,1.681632000000000000e+06,1.694464000000000000e+06,1.590752000000000000e+06,1.545248000000000000e+06,1.582316500000000000e+06,2.062912000000000000e+06,1.475516100000000093e+06,1.599968000000000000e+06,1.434656000000000000e+06,1.706336000000000000e+06,2.029856000000000000e+06,1.579392000000000000e+06,1.167516000000000000e+06,1.783616000000000000e+06,1.960896000000000000e+06,1.804512000000000000e+06,1.729184000000000000e+06,1.777952000000000000e+06,1.930496000000000000e+06,1.662848000000000000e+06,1.573760000000000000e+06,1.902823500000000000e+06,2.017696000000000000e+06,1.893024000000000000e+06,1.671968000000000000e+06,1.780128000000000000e+06,1.810080000000000000e+06,1.680544000000000000e+06,1.709504000000000000e+06,1.596928000000000000e+06,1.745440000000000000e+06,1.670240000000000000e+06,1.960768000000000000e+06,1.698176000000000000e+06,1.519456000000000000e+06,1.856384000000000000e+06,1.844672000000000000e+06,1.567438000000000000e+06,1.729184000000000000e+06,1.925792000000000000e+06,1.832608000000000000e+06,1.933600000000000000e+06,1.488640000000000000e+06,1.578528000000000000e+06,1.540704000000000000e+06,1.882564000000000000e+06,1.666656000000000000e+06,1.884704000000000000e+06,1.687200000000000000e+06,1.718624000000000000e+06,2.014272000000000000e+06,1.703168000000000000e+06,1.804160000000000000e+06,1.598240000000000000e+06,1.500160000000000000e+06,1.684160000000000000e+06,1.840960000000000000e+06,1.643744000000000000e+06,1.648960000000000000e+06,1.691872000000000000e+06,1.613920000000000000e+06,1.559366100000000093e+06,1.701216000000000000e+06,1.512224000000000000e+06,1.812480000000000000e+06,1.816320000000000000e+06,1.774688000000000000e+06,1.614688000000000000e+06,1.530560000000000000e+06,1.744224000000000000e+06,1.674048000000000000e+06,1.683072000000000000e+06,1.736832000000000000e+06,1.668512000000000000e+06,1.817504000000000000e+06,1.640160000000000000e+06,1.987658899999999907e+06,1.761404300000000047e+06,1.723328000000000000e+06,2.013504000000000000e+06,1.882176000000000000e+06,1.919296000000000000e+06,1.901280000000000000e+06,1.607837800000000047e+06,1.656389100000000093e+06,1.745440000000000000e+06,1.864064000000000000e+06,2.043232000000000000e+06,1.866420300000000047e+06,1.869344000000000000e+06,1.785920000000000000e+06,1.949760000000000000e+06,1.956384000000000000e+06,1.813792000000000000e+06,1.917856000000000000e+06,1.918752000000000000e+06,2.030400000000000000e+06,1.922368000000000000e+06,2.051296000000000000e+06,1.942624000000000000e+06,2.051296000000000000e+06,1.713504000000000000e+06,1.998368000000000000e+06,2.549219299999999814e+06,1.555369600000000093e+06,2.468419799999999814e+06,1.801804000000000000e+06,2.133073799999999814e+06,1.874492100000000093e+06,2.092928000000000000e+06,1.717760000000000000e+06,1.743136000000000000e+06,1.801804000000000000e+06,2.019986800000000047e+06,1.809836500000000000e+06,1.836576000000000000e+06,1.958784000000000000e+06,1.915776000000000000e+06,1.942944000000000000e+06,1.833280000000000000e+06,1.801804000000000000e+06,1.770752000000000000e+06,1.837440000000000000e+06,9.146403000000000000e+06,1.928096000000000000e+06,1.785660300000000047e+06,1.595769399999999907e+06,2.049984000000000000e+06,1.738688000000000000e+06,1.910895399999999907e+06,1.992960000000000000e+06,1.543222399999999907e+06,1.886240000000000000e+06,1.850912000000000000e+06,1.789696100000000093e+06,1.786240000000000000e+06,1.664032000000000000e+06,1.927039100000000093e+06,1.831648000000000000e+06,2.054848000000000000e+06,1.724416000000000000e+06,1.891616000000000000e+06,2.141186000000000000e+06,1.864608000000000000e+06,2.617870500000000000e+06,1.462423000000000000e+06,1.842592000000000000e+06,1.542432000000000000e+06,1.611913100000000093e+06,1.760800000000000000e+06,1.381662899999999907e+06,1.434131000000000000e+06,1.753332399999999907e+06,1.543222399999999907e+06,2.440192000000000000e+06,1.733984000000000000e+06,2.403724799999999814e+06,1.650368000000000000e+06,2.041248000000000000e+06,1.728640000000000000e+06,1.858348399999999907e+06,1.765400800000000047e+06,1.532416000000000000e+06,1.664032000000000000e+06,1.676529500000000000e+06,1.814688000000000000e+06,1.839296000000000000e+06,1.628097300000000047e+06,1.535744000000000000e+06,1.979840000000000000e+06,2.355292500000000000e+06,1.660385800000000047e+06,1.987658899999999907e+06,1.959367000000000000e+06,1.843904000000000000e+06,1.656389100000000093e+06,1.551294300000000047e+06,1.805152000000000000e+06,1.914784000000000000e+06,1.967264000000000000e+06,1.989440000000000000e+06,1.902464000000000000e+06,2.028058600000000093e+06,1.918967300000000047e+06,2.387581000000000000e+06,1.924800000000000000e+06,2.072454899999999907e+06,2.028058600000000093e+06,1.983583500000000000e+06,1.680604800000000047e+06,1.976768000000000000e+06,1.725001000000000000e+06,2.028058600000000093e+06,1.729076399999999907e+06,2.848080500000000000e+06,1.805824000000000000e+06,1.899616000000000000e+06,1.760064000000000000e+06,2.058816000000000000e+06,1.788320000000000000e+06,1.684601300000000047e+06,1.815232000000000000e+06,1.899744000000000000e+06,2.126400000000000000e+06,1.766496000000000000e+06,1.690112000000000000e+06,2.049632000000000000e+06,2.044896000000000000e+06,1.729076399999999907e+06,1.803616000000000000e+06,2.015871000000000000e+06,2.062464000000000000e+06,1.744768000000000000e+06,1.899296000000000000e+06,2.015871000000000000e+06,1.684352000000000000e+06,1.735200000000000000e+06,1.854311500000000000e+06,1.769476100000000093e+06,1.510894500000000000e+06,1.801804000000000000e+06,2.197696000000000000e+06,2.428020000000000000e+06,1.853888000000000000e+06,1.871072000000000000e+06,1.939187300000000047e+06,1.842164300000000047e+06,2.165362299999999814e+06,1.616416000000000000e+06,1.664461000000000000e+06,2.011296000000000000e+06,1.975510800000000047e+06,1.567438000000000000e+06,1.761404300000000047e+06,1.486678000000000000e+06,1.668928000000000000e+06,1.721004500000000000e+06,2.292160000000000000e+06,1.749792000000000000e+06,2.072454899999999907e+06,1.955331000000000000e+06,1.922963800000000047e+06,1.650688000000000000e+06,1.856832000000000000e+06,1.624061300000000047e+06,1.914784000000000000e+06,1.674144000000000000e+06,1.918208000000000000e+06,1.834496000000000000e+06,1.960992000000000000e+06,1.750016000000000000e+06,1.726272000000000000e+06,1.923808000000000000e+06,1.728640000000000000e+06,2.032160000000000000e+06,1.777632000000000000e+06,1.599765899999999907e+06,2.153984000000000000e+06,2.030304000000000000e+06,1.971474800000000047e+06,2.128000000000000000e+06,1.981504000000000000e+06,1.826020500000000000e+06,1.831296000000000000e+06,1.672736000000000000e+06,1.749257000000000000e+06,1.801216000000000000e+06,1.984160000000000000e+06,2.112894000000000000e+06,1.637664000000000000e+06,1.559366100000000093e+06,2.089952000000000000e+06,2.272832000000000000e+06,2.057152000000000000e+06,1.699584000000000000e+06,1.912160000000000000e+06,2.314816000000000000e+06,1.684601300000000047e+06,1.739328000000000000e+06,1.664461000000000000e+06,1.905888000000000000e+06,2.207168000000000000e+06,1.733072899999999907e+06,2.019986800000000047e+06,1.963402899999999907e+06,1.935111000000000000e+06,2.500707299999999814e+06,1.700785399999999907e+06,3.122847000000000000e+06,1.721004500000000000e+06,1.857600000000000000e+06,1.975510800000000047e+06,1.605792000000000000e+06,1.510894500000000000e+06,1.811072000000000000e+06,1.957472000000000000e+06,1.873600000000000000e+06,1.890720000000000000e+06,2.250237000000000000e+06,1.805839899999999907e+06,2.331036500000000000e+06,1.950208000000000000e+06,2.036928000000000000e+06,1.671968000000000000e+06,1.539225899999999907e+06,1.516864000000000000e+06,1.800800000000000000e+06,1.987658899999999907e+06,1.928320000000000000e+06,1.712960000000000000e+06,1.735968000000000000e+06,1.676529500000000000e+06,2.129037799999999814e+06,2.573395500000000000e+06,1.987658899999999907e+06,1.898748100000000093e+06,2.067584000000000000e+06,2.844125299999999814e+06,1.817948800000000047e+06,1.838167800000000047e+06,2.004224000000000000e+06,2.112894000000000000e+06,2.129037799999999814e+06,1.882564000000000000e+06,2.116930000000000000e+06,1.785660300000000047e+06,2.056160000000000000e+06,1.787776000000000000e+06,1.494750800000000047e+06,2.008960000000000000e+06,1.931035600000000093e+06,1.897984000000000000e+06,1.583622100000000093e+06,1.902823500000000000e+06,2.009536000000000000e+06,1.749257000000000000e+06,1.886639399999999907e+06,2.149218500000000000e+06,1.834912000000000000e+06,2.100786299999999814e+06,2.161344000000000000e+06,1.628097300000000047e+06,2.032055100000000093e+06,1.692673300000000047e+06,2.359289000000000000e+06,1.478566800000000047e+06,1.644384000000000000e+06,1.698944000000000000e+06,1.730720000000000000e+06,1.918967300000000047e+06,1.707648000000000000e+06,1.971474800000000047e+06,1.766912000000000000e+06,1.757328899999999907e+06,1.691200000000000000e+06,1.702624000000000000e+06,1.725001000000000000e+06,1.870976000000000000e+06,1.771168000000000000e+06,1.638848000000000000e+06,1.734112000000000000e+06,2.674373500000000000e+06,2.625982799999999814e+06,2.110784000000000000e+06,1.842048000000000000e+06,1.752640000000000000e+06,1.845536000000000000e+06,2.030720000000000000e+06,2.189618299999999814e+06,2.020800000000000000e+06,1.834092500000000000e+06,2.153293799999999814e+06,2.327000500000000000e+06,2.239296000000000000e+06,2.197729500000000000e+06,2.827981500000000000e+06,1.999727300000000047e+06,2.104782799999999814e+06,1.726688000000000000e+06,1.657088000000000000e+06,1.838304000000000000e+06,2.541107000000000000e+06,1.741185100000000093e+06,2.464344500000000000e+06,1.875904000000000000e+06,1.991655500000000000e+06,1.950304000000000000e+06,2.084602100000000093e+06,2.119296000000000000e+06,1.668457500000000000e+06,1.684601300000000047e+06,1.909056000000000000e+06,2.164992000000000000e+06,2.088288000000000000e+06,1.852352000000000000e+06,1.963402899999999907e+06,2.143616000000000000e+06,1.691968000000000000e+06,1.813920000000000000e+06,2.148544000000000000e+06,1.749257000000000000e+06,2.436092000000000000e+06,1.925664000000000000e+06,2.136768000000000000e+06,2.095584000000000000e+06,1.963648000000000000e+06,1.970912000000000000e+06,2.270457000000000000e+06,1.801804000000000000e+06,1.929632000000000000e+06,1.846239600000000093e+06,2.009632000000000000e+06,2.080526800000000047e+06,2.312128000000000000e+06,2.189618299999999814e+06,2.246161799999999814e+06,2.051200000000000000e+06,2.048864000000000000e+06,3.114694500000000000e+06,1.583622100000000093e+06,2.205762000000000000e+06,2.042240000000000000e+06,2.121664000000000000e+06,1.957152000000000000e+06,1.773472600000000093e+06,1.648276899999999907e+06,2.135296000000000000e+06,1.992416000000000000e+06,1.922963800000000047e+06,2.403724799999999814e+06,1.815104000000000000e+06,2.040127000000000000e+06,2.076530300000000047e+06,1.960544000000000000e+06,1.963402899999999907e+06,2.249600000000000000e+06,1.765400800000000047e+06,1.716128000000000000e+06,2.153664000000000000e+06,1.935584000000000000e+06,2.071680000000000000e+06,1.797768000000000000e+06,1.801804000000000000e+06,1.971474800000000047e+06,1.999808000000000000e+06,1.571513399999999907e+06,2.044992000000000000e+06,1.891264000000000000e+06,1.793692800000000047e+06,2.193728000000000000e+06,1.773472600000000093e+06,1.969472000000000000e+06,2.076530300000000047e+06,1.842164300000000047e+06,2.028058600000000093e+06,1.612960000000000000e+06,1.593248000000000000e+06,1.574304000000000000e+06,1.650784000000000000e+06,1.461088000000000000e+06,1.438720000000000000e+06,1.438496000000000000e+06,1.384864000000000000e+06,1.309664000000000000e+06,1.366336000000000000e+06,1.411360000000000000e+06,1.305728000000000000e+06,1.461728000000000000e+06,1.603968000000000000e+06,1.771616000000000000e+06,1.365478800000000047e+06,1.649504000000000000e+06,1.716576000000000000e+06,1.691328000000000000e+06,1.452160000000000000e+06,1.539225899999999907e+06,1.458400000000000000e+06,1.253472000000000000e+06,1.177504000000000000e+06,1.083712000000000000e+06,1.028688000000000000e+06,6.417600000000000000e+05,5.194720000000000000e+05,5.097120000000000000e+05,3.139520000000000000e+05,2.617600000000000000e+05,1.879640000000000000e+05,1.812960000000000000e+05,1.158500000000000000e+05,8.245000000000000000e+04,5.111600000000000000e+04,5.472900000000000000e+04,4.308900000000000000e+04,2.484000000000000000e+04,3.145600000000000000e+04,1.802600000000000000e+04,1.211500000000000000e+04,1.682300000000000000e+04,1.121400000000000000e+04,1.011200000000000000e+04,7.709000000000000000e+03,5.706000000000000000e+03,7.508000000000000000e+03,4.004000000000000000e+03,5.306000000000000000e+03,4.805000000000000000e+03,3.003000000000000000e+03,4.104000000000000000e+03,4.204000000000000000e+03,4.505000000000000000e+03,3.603000000000000000e+03,3.303000000000000000e+03,4.004000000000000000e+03,3.003000000000000000e+03,3.503000000000000000e+03,3.303000000000000000e+03,3.603000000000000000e+03,2.702000000000000000e+03,3.203000000000000000e+03,3.804000000000000000e+03,2.903000000000000000e+03,4.004000000000000000e+03,1.801000000000000000e+03,2.202000000000000000e+03,2.102000000000000000e+03,2.502000000000000000e+03,2.702000000000000000e+03,3.003000000000000000e+03,2.702000000000000000e+03,3.403000000000000000e+03,2.602000000000000000e+03,3.904000000000000000e+03,3.904000000000000000e+03,5.005000000000000000e+03,3.403000000000000000e+03,4.304000000000000000e+03,3.403000000000000000e+03,2.802000000000000000e+03,2.502000000000000000e+03,3.704000000000000000e+03,3.103000000000000000e+03,2.502000000000000000e+03,3.804000000000000000e+03,3.603000000000000000e+03,2.502000000000000000e+03,2.502000000000000000e+03,3.003000000000000000e+03,2.502000000000000000e+03,2.502000000000000000e+03,2.903000000000000000e+03,1.901000000000000000e+03,3.503000000000000000e+03,2.903000000000000000e+03,2.702000000000000000e+03,3.403000000000000000e+03,3.103000000000000000e+03,3.203000000000000000e+03,2.802000000000000000e+03,2.102000000000000000e+03,2.802000000000000000e+03,3.003000000000000000e+03,3.003000000000000000e+03,3.103000000000000000e+03,4.004000000000000000e+03,3.403000000000000000e+03,2.802000000000000000e+03,2.702000000000000000e+03,3.503000000000000000e+03,3.603000000000000000e+03,2.802000000000000000e+03,2.702000000000000000e+03,2.502000000000000000e+03,3.103000000000000000e+03,2.002000000000000000e+03,4.204000000000000000e+03,3.603000000000000000e+03,2.702000000000000000e+03,2.402000000000000000e+03,3.103000000000000000e+03,2.502000000000000000e+03,3.503000000000000000e+03,2.402000000000000000e+03,2.402000000000000000e+03,2.202000000000000000e+03,3.704000000000000000e+03,4.304000000000000000e+03,2.402000000000000000e+03,3.203000000000000000e+03,2.102000000000000000e+03,2.702000000000000000e+03,2.202000000000000000e+03,2.802000000000000000e+03,3.603000000000000000e+03,2.402000000000000000e+03,2.202000000000000000e+03,2.102000000000000000e+03,1.901000000000000000e+03,1.601000000000000000e+03,3.403000000000000000e+03,3.103000000000000000e+03,2.602000000000000000e+03,2.002000000000000000e+03,2.702000000000000000e+03,1.701000000000000000e+03,2.502000000000000000e+03,2.102000000000000000e+03,2.402000000000000000e+03,3.003000000000000000e+03,3.804000000000000000e+03,2.903000000000000000e+03,1.401000000000000000e+03,2.102000000000000000e+03,3.003000000000000000e+03,2.402000000000000000e+03,2.602000000000000000e+03,2.802000000000000000e+03,2.903000000000000000e+03,2.002000000000000000e+03,3.003000000000000000e+03,1.601000000000000000e+03,2.602000000000000000e+03,3.203000000000000000e+03,2.802000000000000000e+03,2.502000000000000000e+03,2.102000000000000000e+03,2.702000000000000000e+03,2.602000000000000000e+03,2.402000000000000000e+03,3.804000000000000000e+03,2.202000000000000000e+03,4.204000000000000000e+03,2.903000000000000000e+03,2.802000000000000000e+03,2.302000000000000000e+03,3.003000000000000000e+03,4.004000000000000000e+03,4.004000000000000000e+03,2.802000000000000000e+03,3.203000000000000000e+03,2.302000000000000000e+03,2.602000000000000000e+03,1.701000000000000000e+03,1.801000000000000000e+03,3.003000000000000000e+03,3.403000000000000000e+03,2.903000000000000000e+03,3.103000000000000000e+03,3.303000000000000000e+03,2.102000000000000000e+03,2.102000000000000000e+03,2.402000000000000000e+03,3.003000000000000000e+03,2.302000000000000000e+03,2.302000000000000000e+03,2.502000000000000000e+03,3.003000000000000000e+03,2.502000000000000000e+03,2.202000000000000000e+03,3.003000000000000000e+03,2.702000000000000000e+03,2.702000000000000000e+03,3.704000000000000000e+03,2.002000000000000000e+03,2.202000000000000000e+03,3.103000000000000000e+03,3.203000000000000000e+03,3.103000000000000000e+03,2.102000000000000000e+03,3.203000000000000000e+03,2.903000000000000000e+03,4.204000000000000000e+03,2.302000000000000000e+03,2.402000000000000000e+03,2.002000000000000000e+03,3.303000000000000000e+03,2.302000000000000000e+03,2.502000000000000000e+03,3.003000000000000000e+03,3.203000000000000000e+03,1.601000000000000000e+03,nan
4.794930000000000092e+01,3.494476000000000000e+06,2.904664299999999814e+06,3.409721500000000000e+06,3.753099000000000000e+06,3.276224000000000000e+06,3.037931000000000000e+06,3.514655799999999814e+06,3.296553799999999814e+06,3.078451799999999814e+06,3.409721500000000000e+06,3.478332500000000000e+06,3.442009000000000000e+06,2.945023500000000000e+06,3.183386000000000000e+06,3.066263299999999814e+06,3.183386000000000000e+06,3.146982000000000000e+06,3.542907500000000000e+06,3.805647000000000000e+06,3.078451799999999814e+06,3.401568799999999814e+06,3.316814299999999814e+06,3.288482000000000000e+06,3.361209500000000000e+06,2.621906500000000000e+06,3.126883000000000000e+06,3.401568799999999814e+06,3.106703299999999814e+06,3.413757500000000000e+06,2.989499500000000000e+06,2.945023500000000000e+06,2.742984500000000000e+06,2.425664000000000000e+06,2.742400000000000000e+06,2.883776000000000000e+06,2.104782799999999814e+06,2.928879799999999814e+06,2.690517500000000000e+06,2.331036500000000000e+06,2.365696000000000000e+06,2.819748000000000000e+06,2.432056000000000000e+06,1.932064000000000000e+06,2.549219299999999814e+06,1.984576000000000000e+06,1.619986000000000000e+06,2.213184000000000000e+06,2.480488299999999814e+06,1.571062399999999907e+06,1.899392000000000000e+06,1.721004500000000000e+06,2.045312000000000000e+06,1.910816000000000000e+06,2.512855500000000000e+06,2.186496000000000000e+06,2.351232000000000000e+06,2.242688000000000000e+06,2.074432000000000000e+06,2.134528000000000000e+06,2.216320000000000000e+06,2.084288000000000000e+06,2.258176000000000000e+06,2.097216000000000000e+06,2.364480000000000000e+06,2.071232000000000000e+06,2.071456000000000000e+06,1.909728000000000000e+06,1.885472000000000000e+06,2.067360000000000000e+06,2.044202399999999907e+06,1.863072000000000000e+06,1.862423800000000047e+06,2.029728000000000000e+06,2.045664000000000000e+06,2.026304000000000000e+06,2.061376000000000000e+06,2.613795299999999814e+06,1.943712000000000000e+06,1.931712000000000000e+06,1.817948800000000047e+06,1.910496000000000000e+06,2.031168000000000000e+06,1.708064000000000000e+06,2.009856000000000000e+06,1.788448000000000000e+06,1.656768000000000000e+06,2.209837299999999814e+06,2.149218500000000000e+06,1.851232000000000000e+06,1.610144000000000000e+06,1.762464000000000000e+06,1.714272000000000000e+06,1.740864000000000000e+06,1.804288000000000000e+06,1.725280000000000000e+06,1.706112000000000000e+06,1.822976000000000000e+06,1.746752000000000000e+06,1.929184000000000000e+06,1.800256000000000000e+06,2.444163799999999814e+06,1.788096000000000000e+06,2.263872000000000000e+06,1.809836500000000000e+06,1.858348399999999907e+06,2.124962500000000000e+06,2.597651500000000000e+06,2.415832500000000000e+06,2.164096000000000000e+06,2.411836000000000000e+06,2.033056000000000000e+06,2.186112000000000000e+06,1.832960000000000000e+06,2.077216000000000000e+06,2.775433500000000000e+06,2.581506799999999814e+06,1.945248000000000000e+06,1.875904000000000000e+06,1.676224000000000000e+06,1.727552000000000000e+06,2.003456000000000000e+06,1.708288000000000000e+06,2.278529000000000000e+06,1.535150500000000000e+06,1.956256000000000000e+06,1.832192000000000000e+06,1.749792000000000000e+06,1.837440000000000000e+06,2.254273000000000000e+06,1.700768000000000000e+06,1.815456000000000000e+06,1.944032000000000000e+06,1.823424000000000000e+06,1.903232000000000000e+06,1.823424000000000000e+06,2.166528000000000000e+06,1.845664000000000000e+06,2.355292500000000000e+06,2.075424000000000000e+06,1.950112000000000000e+06,2.109312000000000000e+06,2.164672000000000000e+06,2.100032000000000000e+06,2.278400000000000000e+06,2.484563500000000000e+06,2.174080000000000000e+06,2.472000000000000000e+06,2.203072000000000000e+06,1.932832000000000000e+06,2.132672000000000000e+06,2.179648000000000000e+06,2.230592000000000000e+06,2.052736000000000000e+06,2.440088500000000000e+06,2.098560000000000000e+06,2.038912000000000000e+06,2.638051299999999814e+06,2.322176000000000000e+06,2.429440000000000000e+06,2.678409500000000000e+06,2.019360000000000000e+06,2.553255299999999814e+06,2.176448000000000000e+06,2.216448000000000000e+06,2.128192000000000000e+06,2.036384000000000000e+06,2.123968000000000000e+06,2.321280000000000000e+06,2.151168000000000000e+06,2.211776000000000000e+06,2.202624000000000000e+06,2.105472000000000000e+06,2.646041299999999814e+06,2.234816000000000000e+06,2.154752000000000000e+06,2.422272000000000000e+06,2.498944000000000000e+06,2.016256000000000000e+06,2.429440000000000000e+06,2.292608000000000000e+06,2.377920000000000000e+06,2.055712000000000000e+06,2.306752000000000000e+06,1.995730800000000047e+06,2.289728000000000000e+06,2.463744000000000000e+06,2.718849799999999814e+06,2.316800000000000000e+06,2.229376000000000000e+06,2.104256000000000000e+06,2.085728000000000000e+06,2.236608000000000000e+06,2.268992000000000000e+06,2.045760000000000000e+06,2.161984000000000000e+06,2.279424000000000000e+06,2.224128000000000000e+06,2.261888000000000000e+06,2.169216000000000000e+06,2.666382500000000000e+06,2.375360000000000000e+06,2.319808000000000000e+06,1.672532899999999907e+06,2.045120000000000000e+06,2.215680000000000000e+06,2.140288000000000000e+06,2.272704000000000000e+06,3.502628799999999814e+06,2.119232000000000000e+06,2.183488000000000000e+06,2.014176000000000000e+06,2.127616000000000000e+06,2.023983300000000047e+06,2.136768000000000000e+06,2.153856000000000000e+06,2.156672000000000000e+06,2.139200000000000000e+06,2.123520000000000000e+06,2.154112000000000000e+06,2.127552000000000000e+06,1.996288000000000000e+06,2.420544000000000000e+06,2.122432000000000000e+06,2.075328000000000000e+06,2.207872000000000000e+06,2.213312000000000000e+06,2.219136000000000000e+06,2.187904000000000000e+06,2.090624000000000000e+06,2.451008000000000000e+06,2.055296000000000000e+06,2.100786299999999814e+06,2.115136000000000000e+06,2.317952000000000000e+06,2.319040000000000000e+06,2.188928000000000000e+06,1.987904000000000000e+06,2.220032000000000000e+06,2.528999299999999814e+06,2.007424000000000000e+06,2.436092000000000000e+06,1.935456000000000000e+06,2.250237000000000000e+06,2.888520500000000000e+06,2.136192000000000000e+06,1.902144000000000000e+06,1.878336000000000000e+06,2.022016000000000000e+06,1.901056000000000000e+06,2.528999299999999814e+06,1.999136000000000000e+06,2.214208000000000000e+06,2.224704000000000000e+06,3.510620000000000000e+06,2.095392000000000000e+06,2.347181299999999814e+06,2.888520500000000000e+06,2.229952000000000000e+06,2.768448000000000000e+06,2.433280000000000000e+06,2.421504000000000000e+06,2.368192000000000000e+06,2.366144000000000000e+06,2.490368000000000000e+06,2.273856000000000000e+06,2.487872000000000000e+06,2.456768000000000000e+06,2.165362299999999814e+06,2.477760000000000000e+06,2.595904000000000000e+06,2.412928000000000000e+06,2.343145299999999814e+06,2.458560000000000000e+06,2.324992000000000000e+06,2.356480000000000000e+06,2.446720000000000000e+06,2.310856799999999814e+06,2.508800000000000000e+06,2.374784000000000000e+06,2.457280000000000000e+06,2.375360000000000000e+06,2.416960000000000000e+06,2.694553299999999814e+06,2.599104000000000000e+06,2.638051299999999814e+06,2.242432000000000000e+06,2.360192000000000000e+06,2.470592000000000000e+06,2.366016000000000000e+06,2.364160000000000000e+06,2.465856000000000000e+06,2.412224000000000000e+06,2.388992000000000000e+06,2.185582299999999814e+06,2.205824000000000000e+06,2.678409500000000000e+06,2.771316799999999814e+06,2.166976000000000000e+06,2.233536000000000000e+06,2.730957500000000000e+06,2.263552000000000000e+06,2.340224000000000000e+06,2.428020000000000000e+06,1.947456000000000000e+06,2.133440000000000000e+06,2.124736000000000000e+06,2.024768000000000000e+06,2.222784000000000000e+06,2.565363000000000000e+06,2.585583000000000000e+06,2.109312000000000000e+06,2.034592000000000000e+06,2.165362299999999814e+06,2.234093299999999814e+06,2.072096000000000000e+06,2.244992000000000000e+06,2.508819500000000000e+06,2.304832000000000000e+06,2.690517500000000000e+06,2.201408000000000000e+06,2.350912000000000000e+06,2.095488000000000000e+06,2.625982799999999814e+06,2.353664000000000000e+06,2.009312000000000000e+06,2.254464000000000000e+06,2.023328000000000000e+06,2.307264000000000000e+06,2.193152000000000000e+06,2.001568000000000000e+06,2.165312000000000000e+06,2.069120000000000000e+06,2.595008000000000000e+06,2.509504000000000000e+06,2.287808000000000000e+06,2.283904000000000000e+06,2.313536000000000000e+06,3.094595500000000000e+06,2.072544000000000000e+06,3.381389299999999814e+06,2.884403799999999814e+06,2.912736000000000000e+06,2.787460500000000000e+06,2.367168000000000000e+06,3.215673500000000000e+06,2.282525500000000000e+06,2.318889299999999814e+06,2.492596000000000000e+06,2.726840799999999814e+06,2.953176299999999814e+06,2.432056000000000000e+06,2.113024000000000000e+06,2.268992000000000000e+06,2.391104000000000000e+06,2.352704000000000000e+06,2.827981500000000000e+06,2.343936000000000000e+06,2.329792000000000000e+06,2.322880000000000000e+06,2.225792000000000000e+06,2.336064000000000000e+06,1.890635899999999907e+06,2.361664000000000000e+06,2.115008000000000000e+06,2.738948500000000000e+06,2.132864000000000000e+06,2.515776000000000000e+06,2.341824000000000000e+06,2.012608000000000000e+06,2.223104000000000000e+06,2.928879799999999814e+06,2.573395500000000000e+06,2.582272000000000000e+06,2.238129299999999814e+06,2.032055100000000093e+06,2.229376000000000000e+06,2.289600000000000000e+06,2.278400000000000000e+06,2.359552000000000000e+06,2.759289799999999814e+06,2.276416000000000000e+06,2.420224000000000000e+06,2.302745500000000000e+06,2.003802600000000093e+06,2.379776000000000000e+06,2.359104000000000000e+06,2.787460500000000000e+06,2.138624000000000000e+06,2.176256000000000000e+06,2.177792000000000000e+06,2.494528000000000000e+06,2.261632000000000000e+06,2.201726000000000000e+06,2.148416000000000000e+06,2.390208000000000000e+06,2.219328000000000000e+06,2.530880000000000000e+06,2.355968000000000000e+06,2.514560000000000000e+06,2.491200000000000000e+06,2.417792000000000000e+06,1.935111000000000000e+06,2.472768000000000000e+06,2.575168000000000000e+06,2.340096000000000000e+06,2.314560000000000000e+06,2.399296000000000000e+06,2.799568500000000000e+06,2.378304000000000000e+06,2.795613299999999814e+06,2.397824000000000000e+06,2.452196299999999814e+06,2.234304000000000000e+06,2.945023500000000000e+06,2.287936000000000000e+06,2.162304000000000000e+06,2.560192000000000000e+06,2.463872000000000000e+06,2.396864000000000000e+06,2.505728000000000000e+06,2.523584000000000000e+06,2.748672000000000000e+06,2.698560000000000000e+06,2.243072000000000000e+06,2.341824000000000000e+06,2.953176299999999814e+06,2.432064000000000000e+06,2.627008000000000000e+06,2.378880000000000000e+06,2.356864000000000000e+06,2.153293799999999814e+06,2.566336000000000000e+06,2.177792000000000000e+06,2.799568500000000000e+06,2.241856000000000000e+06,2.328000000000000000e+06,2.424832000000000000e+06,2.399688799999999814e+06,2.549632000000000000e+06,2.283328000000000000e+06,2.613795299999999814e+06,2.405952000000000000e+06,2.572224000000000000e+06,2.318889299999999814e+06,2.301696000000000000e+06,3.005643500000000000e+06,2.015168000000000000e+06,2.300672000000000000e+06,2.300544000000000000e+06,2.244864000000000000e+06,2.500416000000000000e+06,2.949140299999999814e+06,2.213873299999999814e+06,2.299456000000000000e+06,2.480488299999999814e+06,2.475008000000000000e+06,2.367168000000000000e+06,2.413056000000000000e+06,2.835972500000000000e+06,2.321856000000000000e+06,2.210880000000000000e+06,2.178688000000000000e+06,2.080526800000000047e+06,2.981427799999999814e+06,2.479680000000000000e+06,2.751218000000000000e+06,2.368640000000000000e+06,2.213873299999999814e+06,2.366400000000000000e+06,2.625982799999999814e+06,2.260864000000000000e+06,2.453120000000000000e+06,2.336640000000000000e+06,2.447808000000000000e+06,2.387392000000000000e+06,2.533888000000000000e+06,2.307392000000000000e+06,2.106240000000000000e+06,2.487872000000000000e+06,2.396288000000000000e+06,2.271232000000000000e+06,2.339008000000000000e+06,2.523584000000000000e+06,2.515904000000000000e+06,2.466240000000000000e+06,2.524864000000000000e+06,2.439936000000000000e+06,2.704384000000000000e+06,2.638272000000000000e+06,2.416832000000000000e+06,2.265344000000000000e+06,2.651712000000000000e+06,2.246208000000000000e+06,2.364480000000000000e+06,2.445376000000000000e+06,2.326208000000000000e+06,2.549219299999999814e+06,2.250237000000000000e+06,2.279552000000000000e+06,2.501760000000000000e+06,2.096670500000000000e+06,2.342144000000000000e+06,2.292928000000000000e+06,2.380672000000000000e+06,2.856233000000000000e+06,2.367360000000000000e+06,2.205760000000000000e+06,2.200704000000000000e+06,2.372992000000000000e+06,2.304832000000000000e+06,2.448768000000000000e+06,2.332928000000000000e+06,2.307968000000000000e+06,2.549219299999999814e+06,2.373824000000000000e+06,2.521024000000000000e+06,2.395008000000000000e+06,2.369984000000000000e+06,2.713408000000000000e+06,2.502464000000000000e+06,2.278656000000000000e+06,2.590336000000000000e+06,2.257408000000000000e+06,2.796736000000000000e+06,2.434560000000000000e+06,2.763325799999999814e+06,2.430848000000000000e+06,2.406144000000000000e+06,2.597651500000000000e+06,2.166528000000000000e+06,2.353600000000000000e+06,2.216000000000000000e+06,2.363776000000000000e+06,2.492992000000000000e+06,2.249344000000000000e+06,2.349760000000000000e+06,2.394496000000000000e+06,2.074208000000000000e+06,2.211520000000000000e+06,2.035936000000000000e+06,2.109120000000000000e+06,2.122304000000000000e+06,2.092384000000000000e+06,2.003802600000000093e+06,2.356032000000000000e+06,2.086176000000000000e+06,1.998592000000000000e+06,2.093280000000000000e+06,2.127232000000000000e+06,2.059808000000000000e+06,1.842164300000000047e+06,2.110784000000000000e+06,2.215872000000000000e+06,2.146176000000000000e+06,2.122752000000000000e+06,2.281408000000000000e+06,2.229184000000000000e+06,2.221440000000000000e+06,2.108480000000000000e+06,2.300224000000000000e+06,2.255168000000000000e+06,2.399872000000000000e+06,2.088598600000000093e+06,2.342016000000000000e+06,2.446592000000000000e+06,2.326336000000000000e+06,2.304064000000000000e+06,2.309184000000000000e+06,2.156096000000000000e+06,2.267584000000000000e+06,2.811757000000000000e+06,2.370432000000000000e+06,2.314892799999999814e+06,2.258304000000000000e+06,2.140416000000000000e+06,2.172800000000000000e+06,2.349760000000000000e+06,2.328256000000000000e+06,2.299200000000000000e+06,2.233280000000000000e+06,2.256064000000000000e+06,2.113856000000000000e+06,2.318144000000000000e+06,2.205056000000000000e+06,2.213184000000000000e+06,2.380288000000000000e+06,2.124962500000000000e+06,2.340672000000000000e+06,2.204160000000000000e+06,2.084960000000000000e+06,2.135744000000000000e+06,2.299136000000000000e+06,2.398976000000000000e+06,2.145984000000000000e+06,2.455168000000000000e+06,2.081184000000000000e+06,2.228928000000000000e+06,2.340032000000000000e+06,2.377472000000000000e+06,2.003802600000000093e+06,2.309184000000000000e+06,2.224256000000000000e+06,2.185792000000000000e+06,2.109120000000000000e+06,2.153856000000000000e+06,1.963402899999999907e+06,2.279296000000000000e+06,1.856512000000000000e+06,2.219008000000000000e+06,2.198592000000000000e+06,2.023456000000000000e+06,2.324992000000000000e+06,2.382016000000000000e+06,2.371776000000000000e+06,2.075552000000000000e+06,2.224832000000000000e+06,1.977760000000000000e+06,2.147008000000000000e+06,2.154560000000000000e+06,2.133504000000000000e+06,2.367168000000000000e+06,2.169984000000000000e+06,2.023983300000000047e+06,2.291264000000000000e+06,2.742984500000000000e+06,1.958368000000000000e+06,2.183488000000000000e+06,2.158528000000000000e+06,2.128000000000000000e+06,2.168896000000000000e+06,2.067680000000000000e+06,2.285440000000000000e+06,2.122560000000000000e+06,2.346944000000000000e+06,2.335744000000000000e+06,2.235520000000000000e+06,2.232960000000000000e+06,2.267776000000000000e+06,2.195712000000000000e+06,2.213873299999999814e+06,2.288896000000000000e+06,2.004992000000000000e+06,2.051296000000000000e+06,2.141184000000000000e+06,1.962432000000000000e+06,2.218112000000000000e+06,1.769664000000000000e+06,2.048192000000000000e+06,2.087520000000000000e+06,2.061376000000000000e+06,2.432056000000000000e+06,2.107584000000000000e+06,2.129664000000000000e+06,1.931488000000000000e+06,2.046560000000000000e+06,1.943168000000000000e+06,2.090720000000000000e+06,2.216320000000000000e+06,2.173696000000000000e+06,2.024864000000000000e+06,2.259840000000000000e+06,2.168320000000000000e+06,2.073664000000000000e+06,2.451008000000000000e+06,2.187008000000000000e+06,2.783505500000000000e+06,2.204416000000000000e+06,2.340352000000000000e+06,2.142656000000000000e+06,2.565363000000000000e+06,2.097152000000000000e+06,2.133312000000000000e+06,2.003232000000000000e+06,1.996736000000000000e+06,2.153088000000000000e+06,1.972128000000000000e+06,1.872192000000000000e+06,2.272512000000000000e+06,2.609759299999999814e+06,2.168448000000000000e+06,2.046432000000000000e+06,2.202944000000000000e+06,2.305408000000000000e+06,2.246656000000000000e+06,2.230144000000000000e+06,2.117184000000000000e+06,2.155200000000000000e+06,2.174784000000000000e+06,2.190592000000000000e+06,2.085856000000000000e+06,2.189824000000000000e+06,1.966624000000000000e+06,2.158400000000000000e+06,2.233856000000000000e+06,2.436224000000000000e+06,2.900547500000000000e+06,2.385344000000000000e+06,2.482496000000000000e+06,2.904664299999999814e+06,2.535616000000000000e+06,2.545216000000000000e+06,2.266368000000000000e+06,2.312768000000000000e+06,2.015040000000000000e+06,2.098688000000000000e+06,2.278529000000000000e+06,2.013504000000000000e+06,2.270457000000000000e+06,1.798176000000000000e+06,1.684576000000000000e+06,1.658624000000000000e+06,1.587697500000000000e+06,1.958280500000000000e+06,1.813792000000000000e+06,1.807456000000000000e+06,2.274493000000000000e+06,1.615989399999999907e+06,1.843584000000000000e+06,2.308608000000000000e+06,1.446278300000000047e+06,1.939187300000000047e+06,1.798816000000000000e+06,2.318889299999999814e+06,2.335033000000000000e+06,2.250237000000000000e+06,2.072896000000000000e+06,1.765400800000000047e+06,1.656768000000000000e+06,1.697088000000000000e+06,1.539225899999999907e+06,1.718752000000000000e+06,1.608192000000000000e+06,1.748256000000000000e+06,1.357406899999999907e+06,1.742272000000000000e+06,1.612096000000000000e+06,1.759168000000000000e+06,1.869120000000000000e+06,1.814880000000000000e+06,2.046432000000000000e+06,1.854080000000000000e+06,1.676544000000000000e+06,1.724192000000000000e+06,1.971474800000000047e+06,1.709280000000000000e+06,1.892032000000000000e+06,1.228096399999999907e+06,1.927039100000000093e+06,1.801804000000000000e+06,1.614240000000000000e+06,1.852000000000000000e+06,1.593472000000000000e+06,2.069179000000000000e+06,2.124962500000000000e+06,1.752640000000000000e+06,1.923808000000000000e+06,1.649504000000000000e+06,1.849824000000000000e+06,1.814560000000000000e+06,1.540512000000000000e+06,1.544288000000000000e+06,1.810413800000000047e+06,1.579625600000000093e+06,1.599840000000000000e+06,1.587392000000000000e+06,1.632133100000000093e+06,1.642432000000000000e+06,1.679456000000000000e+06,1.542432000000000000e+06,1.578752000000000000e+06,2.006925300000000047e+06,1.713088000000000000e+06,1.633344000000000000e+06,1.619136000000000000e+06,1.484320000000000000e+06,1.936209600000000093e+06,1.620320000000000000e+06,1.651136000000000000e+06,2.093739800000000047e+06,1.694144000000000000e+06,1.425408000000000000e+06,1.771744000000000000e+06,1.512544000000000000e+06,2.016480800000000047e+06,1.627488000000000000e+06,1.668512000000000000e+06,1.595744000000000000e+06,1.737696000000000000e+06,1.715680000000000000e+06,1.779040000000000000e+06,1.406608399999999907e+06,2.063571100000000093e+06,1.591801899999999907e+06,1.638432000000000000e+06,1.877888000000000000e+06,1.722786500000000000e+06,1.757312000000000000e+06,1.649056000000000000e+06,1.673696000000000000e+06,1.837440000000000000e+06,1.681099600000000093e+06,1.804064000000000000e+06,2.205668500000000000e+06,1.609376000000000000e+06,2.097563799999999814e+06,2.190687799999999814e+06,1.600168800000000047e+06,1.966741899999999907e+06,1.592608000000000000e+06,1.688160000000000000e+06,1.848160000000000000e+06,1.709152000000000000e+06,1.778496000000000000e+06,1.537376000000000000e+06,1.934016000000000000e+06,2.129679299999999814e+06,1.690336000000000000e+06,1.698816000000000000e+06,1.859456000000000000e+06,1.572480000000000000e+06,1.857376000000000000e+06,1.661216000000000000e+06,1.514793800000000047e+06,1.503392000000000000e+06,1.583392000000000000e+06,2.409339500000000000e+06,2.071507000000000000e+06,1.628768000000000000e+06,1.554304000000000000e+06,1.846656000000000000e+06,1.505440000000000000e+06,1.746848000000000000e+06,1.591936000000000000e+06,1.626624000000000000e+06,2.126220500000000000e+06,1.821633300000000047e+06,1.779904000000000000e+06,1.685568000000000000e+06,1.685248000000000000e+06,1.751328000000000000e+06,1.616960000000000000e+06,1.518912000000000000e+06,1.637440000000000000e+06,1.300241100000000093e+06,1.698720000000000000e+06,1.573120000000000000e+06,1.586976000000000000e+06,1.646830399999999907e+06,1.451296000000000000e+06,1.586112000000000000e+06,1.642784000000000000e+06,1.462816000000000000e+06,1.959732100000000093e+06,1.708416000000000000e+06,1.661760000000000000e+06,1.907640000000000000e+06,1.485304800000000047e+06,1.691648000000000000e+06,1.625312000000000000e+06,1.627168000000000000e+06,1.247339100000000093e+06,1.712725800000000047e+06,1.515680000000000000e+06,1.427891300000000047e+06,1.556480000000000000e+06,1.231095300000000047e+06,1.654912000000000000e+06,1.681440000000000000e+06,1.703168000000000000e+06,1.681440000000000000e+06,1.638656000000000000e+06,1.717984000000000000e+06,1.720800000000000000e+06,1.723968000000000000e+06,1.437755100000000093e+06,1.640160000000000000e+06,1.682848000000000000e+06,1.611552000000000000e+06,1.724832000000000000e+06,2.217662299999999814e+06,2.058088000000000000e+06,1.705344000000000000e+06,1.631584000000000000e+06,1.384179800000000047e+06,1.797504000000000000e+06,1.533920000000000000e+06,1.551200000000000000e+06,1.638432000000000000e+06,1.760256000000000000e+06,1.747168000000000000e+06,1.718400000000000000e+06,1.590528000000000000e+06,1.594656000000000000e+06,1.668608000000000000e+06,1.605141899999999907e+06,1.649184000000000000e+06,1.688384000000000000e+06,1.576256000000000000e+06,1.586112000000000000e+06,1.530016000000000000e+06,1.570208000000000000e+06,1.707872000000000000e+06,1.701216000000000000e+06,1.972265800000000047e+06,1.557888000000000000e+06,1.340436899999999907e+06,1.449056000000000000e+06,1.863548399999999907e+06,1.408032000000000000e+06,1.280231500000000000e+06,1.530336000000000000e+06,1.406944000000000000e+06,1.639392000000000000e+06,1.671968000000000000e+06,1.477760000000000000e+06,1.379936000000000000e+06,1.764948000000000000e+06,1.394624000000000000e+06,1.410816000000000000e+06,2.132599299999999814e+06,1.623136000000000000e+06,2.664746000000000000e+06,1.631392000000000000e+06,1.588064000000000000e+06,1.444356000000000000e+06,1.964200000000000000e+06,1.661984000000000000e+06,1.596288000000000000e+06,1.676224000000000000e+06,2.065052300000000047e+06,2.197543299999999814e+06,2.176122299999999814e+06,1.766176000000000000e+06,1.895232000000000000e+06,1.900512000000000000e+06,1.712932600000000093e+06,2.432056000000000000e+06,1.783072000000000000e+06,1.801120000000000000e+06,1.910400000000000000e+06,1.944928000000000000e+06,1.846080000000000000e+06,2.165362299999999814e+06,1.761376000000000000e+06,1.645280000000000000e+06,1.362630600000000093e+06,1.555392000000000000e+06,1.538784000000000000e+06,1.689472000000000000e+06,1.382980000000000000e+06,1.569248000000000000e+06,1.982237899999999907e+06,1.732576000000000000e+06,1.707872000000000000e+06,2.004672000000000000e+06,1.457386000000000000e+06,1.664928000000000000e+06,1.431968000000000000e+06,1.655584000000000000e+06,1.474976000000000000e+06,2.070597399999999907e+06,1.344416000000000000e+06,1.527648000000000000e+06,1.991012800000000047e+06,1.536192000000000000e+06,1.348065500000000000e+06,1.435072000000000000e+06,1.604192000000000000e+06,1.471616000000000000e+06,1.263290500000000000e+06,2.324323299999999814e+06,1.759712000000000000e+06,1.895552000000000000e+06,1.485952000000000000e+06,1.705888000000000000e+06,1.783200000000000000e+06,1.644832000000000000e+06,1.908578100000000093e+06,1.504256000000000000e+06,1.956225300000000047e+06,1.346408899999999907e+06,1.380896000000000000e+06,1.677952000000000000e+06,1.425088000000000000e+06,1.590112000000000000e+06,1.541472000000000000e+06,1.446584399999999907e+06,1.738318300000000047e+06,1.651232000000000000e+06,1.568384000000000000e+06,7.773760000000000000e+05,9.633920000000000000e+05,1.597152000000000000e+06,2.703185299999999814e+06,2.076560899999999907e+06,1.727680000000000000e+06,2.339991000000000000e+06,1.791477300000000047e+06,1.620320000000000000e+06,1.918208000000000000e+06,2.466708500000000000e+06,1.703296000000000000e+06,1.621728000000000000e+06,1.985593800000000047e+06,1.647968000000000000e+06,1.813287300000000047e+06,1.424000000000000000e+06,1.212511500000000000e+06,1.602784000000000000e+06,1.704800000000000000e+06,1.501984000000000000e+06,1.552384000000000000e+06,1.471200000000000000e+06,1.620544000000000000e+06,1.559520000000000000e+06,1.922259800000000047e+06,1.757857500000000000e+06,1.575840000000000000e+06,1.401600000000000000e+06,1.610368000000000000e+06,1.544608000000000000e+06,1.568480000000000000e+06,1.478624000000000000e+06,1.356160000000000000e+06,1.357568000000000000e+06,1.488864000000000000e+06,1.414688000000000000e+06,1.443872000000000000e+06,1.485632000000000000e+06,1.942471300000000047e+06,1.315365600000000093e+06,1.595296000000000000e+06,1.689437800000000047e+06,1.689920000000000000e+06,1.631584000000000000e+06,1.467424000000000000e+06,1.660256000000000000e+06,1.739776000000000000e+06,1.750016000000000000e+06,1.553344000000000000e+06,1.547392000000000000e+06,1.903855000000000000e+06,1.741887800000000047e+06,1.714720000000000000e+06,2.105318500000000000e+06,1.660896000000000000e+06,1.549120000000000000e+06,1.941607600000000093e+06,1.638976000000000000e+06,1.934172300000000047e+06,1.558663100000000093e+06,1.586848000000000000e+06,1.550432000000000000e+06,1.684896000000000000e+06,1.583072000000000000e+06,1.393024000000000000e+06,1.610733100000000093e+06,1.613184000000000000e+06,1.970700000000000000e+06,1.580384000000000000e+06,1.357040000000000000e+06,1.587392000000000000e+06,1.088718000000000000e+06,1.545568000000000000e+06,1.611872000000000000e+06,1.496288000000000000e+06,2.013761800000000047e+06,2.083330300000000047e+06,1.753184000000000000e+06,1.356042300000000047e+06,1.676864000000000000e+06,1.833728000000000000e+06,1.700896000000000000e+06,1.619360000000000000e+06,2.286053500000000000e+06,2.138730799999999814e+06,2.094260500000000000e+06,1.650688000000000000e+06,1.656128000000000000e+06,1.756768000000000000e+06,1.881632000000000000e+06,1.691424000000000000e+06,1.963402899999999907e+06,1.612736000000000000e+06,1.615265600000000093e+06,1.987136000000000000e+06,1.834368000000000000e+06,1.708192000000000000e+06,1.630080000000000000e+06,1.473977300000000047e+06,1.964192000000000000e+06,2.428020000000000000e+06,1.709920000000000000e+06,1.649728000000000000e+06,1.696864000000000000e+06,1.837216000000000000e+06,1.670560000000000000e+06,1.762656000000000000e+06,1.732800000000000000e+06,1.668457500000000000e+06,1.353331500000000000e+06,1.652096000000000000e+06,1.724608000000000000e+06,1.750560000000000000e+06,1.615989399999999907e+06,1.734528000000000000e+06,1.797504000000000000e+06,2.428020000000000000e+06,1.541376000000000000e+06,1.727136000000000000e+06,1.707200000000000000e+06,1.657312000000000000e+06,1.812256000000000000e+06,1.579392000000000000e+06,1.689568000000000000e+06,2.217869799999999814e+06,1.753332399999999907e+06,1.685344000000000000e+06,1.699360000000000000e+06,1.607552000000000000e+06,1.652273500000000000e+06,1.607648000000000000e+06,1.658720000000000000e+06,1.956032000000000000e+06,1.834272000000000000e+06,1.454390500000000000e+06,1.865280000000000000e+06,1.753728000000000000e+06,2.015936000000000000e+06,2.065344000000000000e+06,1.571513399999999907e+06,2.153293799999999814e+06,1.585472000000000000e+06,1.803520000000000000e+06,2.024448000000000000e+06,1.636576000000000000e+06,1.791712000000000000e+06,1.896224000000000000e+06,1.478566800000000047e+06,1.260424300000000047e+06,1.704032000000000000e+06,1.721004500000000000e+06,1.446278300000000047e+06,1.838528000000000000e+06,1.770528000000000000e+06,1.751104000000000000e+06,2.044202399999999907e+06,2.428020000000000000e+06,1.618688000000000000e+06,1.919520000000000000e+06,1.614688000000000000e+06,1.500160000000000000e+06,1.881632000000000000e+06,2.343145299999999814e+06,2.561287799999999814e+06,2.002688000000000000e+06,2.023872000000000000e+06,1.611913100000000093e+06,2.331036500000000000e+06,1.793692800000000047e+06,1.898748100000000093e+06,1.778944000000000000e+06,1.430134500000000000e+06,1.815872000000000000e+06,1.985152000000000000e+06,1.677952000000000000e+06,1.535150500000000000e+06,1.909184000000000000e+06,1.878567500000000000e+06,1.897536000000000000e+06,2.161326299999999814e+06,2.184896000000000000e+06,2.100786299999999814e+06,2.432056000000000000e+06,3.046083500000000000e+06,2.815793000000000000e+06,2.621906500000000000e+06,2.387581000000000000e+06,2.516852000000000000e+06,1.536704000000000000e+06,1.937344000000000000e+06,1.714272000000000000e+06,2.262345799999999814e+06,2.088598600000000093e+06,2.423944799999999814e+06,2.484563500000000000e+06,1.843584000000000000e+06,2.172544000000000000e+06,2.104782799999999814e+06,1.770304000000000000e+06,2.363325000000000000e+06,1.890944000000000000e+06,1.782880000000000000e+06,2.036130500000000000e+06,1.963402899999999907e+06,2.294633299999999814e+06,2.605762799999999814e+06,2.280640000000000000e+06,2.024544000000000000e+06,2.452196299999999814e+06,1.745260500000000000e+06,2.124962500000000000e+06,1.628097300000000047e+06,1.804512000000000000e+06,2.278529000000000000e+06,1.776320000000000000e+06,1.716896000000000000e+06,2.234093299999999814e+06,1.571513399999999907e+06,2.029856000000000000e+06,2.029632000000000000e+06,1.774560000000000000e+06,1.914891899999999907e+06,1.711552000000000000e+06,2.076530300000000047e+06,2.137070299999999814e+06,1.284639899999999907e+06,1.483136000000000000e+06,2.072454899999999907e+06,1.974880000000000000e+06,2.197729500000000000e+06,2.064383000000000000e+06,2.242125799999999814e+06,2.411836000000000000e+06,1.846976000000000000e+06,1.688676600000000093e+06,2.189618299999999814e+06,1.636129800000000047e+06,1.579625600000000093e+06,2.520888000000000000e+06,2.516852000000000000e+06,2.286600799999999814e+06,1.539225899999999907e+06,1.951648000000000000e+06,2.177470000000000000e+06,1.849376000000000000e+06,1.652640000000000000e+06,2.133073799999999814e+06,1.871296000000000000e+06,2.060608000000000000e+06,2.197729500000000000e+06,2.076530300000000047e+06,2.718849799999999814e+06,4.140872000000000000e+06,1.773472600000000093e+06,2.068458399999999907e+06,2.076530300000000047e+06,1.885344000000000000e+06,1.870495600000000093e+06,2.079520000000000000e+06,1.727904000000000000e+06,1.931035600000000093e+06,2.213873299999999814e+06,2.625982799999999814e+06,3.312778299999999814e+06,1.956928000000000000e+06,2.900547500000000000e+06,2.799568500000000000e+06,2.347181299999999814e+06,2.197729500000000000e+06,1.573888000000000000e+06,2.391656299999999814e+06,1.939187300000000047e+06,2.306781500000000000e+06,2.351256500000000000e+06,1.763968000000000000e+06,1.833728000000000000e+06,2.124962500000000000e+06,1.644064000000000000e+06,1.629440000000000000e+06,2.036130500000000000e+06,1.762016000000000000e+06,1.821664000000000000e+06,1.728000000000000000e+06,1.648276899999999907e+06,1.579625600000000093e+06,1.597792000000000000e+06,1.971808000000000000e+06,2.169437500000000000e+06,1.882564000000000000e+06,2.032055100000000093e+06,1.640205000000000000e+06,1.810176000000000000e+06,1.782656000000000000e+06,2.625982799999999814e+06,1.629088000000000000e+06,2.674373500000000000e+06,2.230018000000000000e+06,2.052274300000000047e+06,2.225982000000000000e+06,2.367400299999999814e+06,1.727136000000000000e+06,2.492596000000000000e+06,2.036130500000000000e+06,2.061472000000000000e+06,2.403724799999999814e+06,2.096670500000000000e+06,2.254273000000000000e+06,2.117632000000000000e+06,2.355292500000000000e+06,1.740096000000000000e+06,2.157329799999999814e+06,2.351256500000000000e+06,2.048198899999999907e+06,2.363325000000000000e+06,1.882564000000000000e+06,2.516852000000000000e+06,1.696788899999999907e+06,2.032055100000000093e+06,2.262345799999999814e+06,2.120966000000000000e+06,2.189618299999999814e+06,1.723744000000000000e+06,2.147648000000000000e+06,2.367400299999999814e+06,1.860448000000000000e+06,1.898848000000000000e+06,1.797824000000000000e+06,1.815328000000000000e+06,2.406848000000000000e+06,1.937760000000000000e+06,1.801804000000000000e+06,1.652273500000000000e+06,1.983936000000000000e+06,1.591694000000000000e+06,2.100786299999999814e+06,2.177470000000000000e+06,1.794560000000000000e+06,1.980960000000000000e+06,2.084602100000000093e+06,1.769888000000000000e+06,1.644241000000000000e+06,2.359289000000000000e+06,1.877120000000000000e+06,1.711232000000000000e+06,2.209837299999999814e+06,1.975510800000000047e+06,1.798048000000000000e+06,4.096395799999999814e+06,1.995730800000000047e+06,2.520888000000000000e+06,2.347181299999999814e+06,1.740544000000000000e+06,1.540384000000000000e+06,1.617952000000000000e+06,1.704860800000000047e+06,1.850464000000000000e+06,2.331036500000000000e+06,1.761404300000000047e+06,2.282525500000000000e+06,1.826496000000000000e+06,1.667424000000000000e+06,2.339069000000000000e+06,4.027785000000000000e+06,2.500707299999999814e+06,2.428020000000000000e+06,4.039973500000000000e+06,2.528999299999999814e+06,2.795613299999999814e+06,2.468419799999999814e+06,1.823552000000000000e+06,2.254273000000000000e+06,2.036130500000000000e+06,1.931035600000000093e+06,1.898528000000000000e+06,1.902823500000000000e+06,1.850464000000000000e+06,2.080526800000000047e+06,2.532995799999999814e+06,2.508819500000000000e+06,2.545144000000000000e+06,2.068458399999999907e+06,1.660352000000000000e+06,1.686432000000000000e+06,2.541107000000000000e+06,1.705472000000000000e+06,1.954272000000000000e+06,2.335033000000000000e+06,1.898748100000000093e+06,2.080526800000000047e+06,2.011874500000000000e+06,2.379468799999999814e+06,2.787460500000000000e+06,2.100786299999999814e+06,3.260149500000000000e+06,2.775433500000000000e+06,2.169437500000000000e+06,2.480488299999999814e+06,1.963402899999999907e+06,2.298669299999999814e+06,2.250496000000000000e+06,2.278529000000000000e+06,2.060386500000000000e+06,2.508819500000000000e+06,2.314892799999999814e+06,2.383545000000000000e+06,1.927039100000000093e+06,1.609152000000000000e+06,2.015871000000000000e+06,1.838167800000000047e+06,2.322925299999999814e+06,1.749257000000000000e+06,1.943223300000000047e+06,2.367400299999999814e+06,2.003802600000000093e+06,2.108818799999999814e+06,2.403724799999999814e+06,2.367400299999999814e+06,2.259840000000000000e+06,2.726840799999999814e+06,2.136064000000000000e+06,3.143026799999999814e+06,2.783505500000000000e+06,3.143026799999999814e+06,2.161326299999999814e+06,2.266381799999999814e+06,1.951255800000000047e+06,1.922963800000000047e+06,1.935360000000000000e+06,1.991655500000000000e+06,1.976000000000000000e+06,3.967165000000000000e+06,1.984928000000000000e+06,2.274493000000000000e+06,1.789312000000000000e+06,1.955331000000000000e+06,2.112894000000000000e+06,1.554976000000000000e+06,1.632133100000000093e+06,1.839616000000000000e+06,1.627488000000000000e+06,2.666382500000000000e+06,2.428020000000000000e+06,1.957248000000000000e+06,1.748704000000000000e+06,2.068458399999999907e+06,1.927328000000000000e+06,1.684601300000000047e+06,2.230018000000000000e+06,1.910895399999999907e+06,2.387581000000000000e+06,2.387581000000000000e+06,2.545144000000000000e+06,1.510894500000000000e+06,2.282525500000000000e+06,2.456232299999999814e+06,2.989499500000000000e+06,2.941068500000000000e+06,2.015871000000000000e+06,1.914891899999999907e+06,2.020224000000000000e+06,2.561287799999999814e+06,2.395692299999999814e+06,2.456232299999999814e+06,1.955331000000000000e+06,2.181585799999999814e+06,2.034944000000000000e+06,2.230018000000000000e+06,1.922963800000000047e+06,2.395692299999999814e+06,2.157329799999999814e+06,2.146432000000000000e+06,2.197729500000000000e+06,1.874144000000000000e+06,1.900512000000000000e+06,2.472455799999999814e+06,2.043776000000000000e+06,2.120128000000000000e+06,2.073760000000000000e+06,1.563441500000000000e+06,2.286600799999999814e+06,2.246161799999999814e+06,1.826020500000000000e+06,2.036130500000000000e+06,1.458426399999999907e+06,1.774016000000000000e+06,2.254273000000000000e+06,2.023983300000000047e+06,2.621906500000000000e+06,2.165632000000000000e+06,2.666382500000000000e+06,1.855072000000000000e+06,2.638051299999999814e+06,1.763872000000000000e+06,2.710697000000000000e+06,2.702706000000000000e+06,1.882564000000000000e+06,1.898748100000000093e+06,2.997652299999999814e+06,2.440088500000000000e+06,2.811757000000000000e+06,2.003232000000000000e+06,2.129216000000000000e+06,1.973440000000000000e+06,2.234093299999999814e+06,2.460307500000000000e+06,2.039456000000000000e+06,1.763008000000000000e+06,2.609759299999999814e+06,2.698670000000000000e+06,2.153293799999999814e+06,2.464344500000000000e+06,2.520888000000000000e+06,1.934368000000000000e+06,2.496632000000000000e+06,1.932480000000000000e+06,2.201726000000000000e+06,2.213568000000000000e+06,1.846656000000000000e+06,1.737188600000000093e+06,2.119680000000000000e+06,2.436092000000000000e+06,2.468419799999999814e+06,2.811757000000000000e+06,1.832608000000000000e+06,2.528999299999999814e+06,1.696788899999999907e+06,1.712932600000000093e+06,2.234093299999999814e+06,1.899520000000000000e+06,2.100786299999999814e+06,2.089056000000000000e+06,1.967399500000000000e+06,2.282525500000000000e+06,2.076530300000000047e+06,1.714816000000000000e+06,1.737600000000000000e+06,1.624061300000000047e+06,1.587697500000000000e+06,1.700785399999999907e+06,1.304860000000000000e+06,1.735616000000000000e+06,1.599200000000000000e+06,1.405120000000000000e+06,1.310304000000000000e+06,1.421984000000000000e+06,1.249760000000000000e+06,1.340224000000000000e+06,1.672416000000000000e+06,1.546208000000000000e+06,1.987658899999999907e+06,1.565024000000000000e+06,1.708288000000000000e+06,1.522912000000000000e+06,1.516960000000000000e+06,2.072454899999999907e+06,1.070533399999999907e+06,1.284288000000000000e+06,1.218496000000000000e+06,1.195008000000000000e+06,8.571200000000000000e+05,6.396960000000000000e+05,5.379680000000000000e+05,4.543520000000000000e+05,3.049040000000000000e+05,2.501000000000000000e+05,2.091960000000000000e+05,1.191720000000000000e+05,9.190200000000000000e+04,8.838200000000000000e+04,5.252100000000000000e+04,5.884500000000000000e+04,2.874900000000000000e+04,2.854800000000000000e+04,2.484000000000000000e+04,2.293600000000000000e+04,1.451900000000000000e+04,1.552100000000000000e+04,1.021200000000000000e+04,9.611000000000000000e+03,6.006000000000000000e+03,8.009000000000000000e+03,4.905000000000000000e+03,6.807000000000000000e+03,3.403000000000000000e+03,4.404000000000000000e+03,4.404000000000000000e+03,4.505000000000000000e+03,6.908000000000000000e+03,6.407000000000000000e+03,2.903000000000000000e+03,2.702000000000000000e+03,2.502000000000000000e+03,3.503000000000000000e+03,4.505000000000000000e+03,3.704000000000000000e+03,2.302000000000000000e+03,1.801000000000000000e+03,3.704000000000000000e+03,3.203000000000000000e+03,3.503000000000000000e+03,3.403000000000000000e+03,2.502000000000000000e+03,4.204000000000000000e+03,3.203000000000000000e+03,2.602000000000000000e+03,3.003000000000000000e+03,2.502000000000000000e+03,4.805000000000000000e+03,1.801000000000000000e+03,4.004000000000000000e+03,4.605000000000000000e+03,3.904000000000000000e+03,4.404000000000000000e+03,4.004000000000000000e+03,3.904000000000000000e+03,3.303000000000000000e+03,3.203000000000000000e+03,1.701000000000000000e+03,2.402000000000000000e+03,2.903000000000000000e+03,5.105000000000000000e+03,2.802000000000000000e+03,3.603000000000000000e+03,3.603000000000000000e+03,3.203000000000000000e+03,2.502000000000000000e+03,3.503000000000000000e+03,2.502000000000000000e+03,2.202000000000000000e+03,2.702000000000000000e+03,3.503000000000000000e+03,2.002000000000000000e+03,3.603000000000000000e+03,4.004000000000000000e+03,2.202000000000000000e+03,4.505000000000000000e+03,2.202000000000000000e+03,4.204000000000000000e+03,3.503000000000000000e+03,3.303000000000000000e+03,3.203000000000000000e+03,3.103000000000000000e+03,2.602000000000000000e+03,2.903000000000000000e+03,2.002000000000000000e+03,2.502000000000000000e+03,3.203000000000000000e+03,3.103000000000000000e+03,2.002000000000000000e+03,2.302000000000000000e+03,1.301000000000000000e+03,3.303000000000000000e+03,2.802000000000000000e+03,3.103000000000000000e+03,2.202000000000000000e+03,1.901000000000000000e+03,3.203000000000000000e+03,7.308000000000000000e+03,2.502000000000000000e+03,2.302000000000000000e+03,2.903000000000000000e+03,3.003000000000000000e+03,2.002000000000000000e+03,2.402000000000000000e+03,3.303000000000000000e+03,2.802000000000000000e+03,3.303000000000000000e+03,2.802000000000000000e+03,2.903000000000000000e+03,1.801000000000000000e+03,3.403000000000000000e+03,2.802000000000000000e+03,2.702000000000000000e+03,2.602000000000000000e+03,2.302000000000000000e+03,2.202000000000000000e+03,2.102000000000000000e+03,2.302000000000000000e+03,2.402000000000000000e+03,4.204000000000000000e+03,2.002000000000000000e+03,3.603000000000000000e+03,3.403000000000000000e+03,4.304000000000000000e+03,3.103000000000000000e+03,2.702000000000000000e+03,3.203000000000000000e+03,2.502000000000000000e+03,4.104000000000000000e+03,2.102000000000000000e+03,2.903000000000000000e+03,2.302000000000000000e+03,3.503000000000000000e+03,3.503000000000000000e+03,2.302000000000000000e+03,3.804000000000000000e+03,3.603000000000000000e+03,1.501000000000000000e+03,3.904000000000000000e+03,3.503000000000000000e+03,3.203000000000000000e+03,1.801000000000000000e+03,2.502000000000000000e+03,3.804000000000000000e+03,2.802000000000000000e+03,1.901000000000000000e+03,2.802000000000000000e+03,2.802000000000000000e+03,3.303000000000000000e+03,3.403000000000000000e+03,3.303000000000000000e+03,3.403000000000000000e+03,2.602000000000000000e+03,2.002000000000000000e+03,2.702000000000000000e+03,3.203000000000000000e+03,3.203000000000000000e+03,2.903000000000000000e+03,2.702000000000000000e+03,3.403000000000000000e+03,4.104000000000000000e+03,3.203000000000000000e+03,2.002000000000000000e+03,2.302000000000000000e+03,2.202000000000000000e+03,2.202000000000000000e+03,3.103000000000000000e+03,2.702000000000000000e+03,4.104000000000000000e+03,2.302000000000000000e+03,2.502000000000000000e+03,2.002000000000000000e+03,2.802000000000000000e+03,3.103000000000000000e+03,2.702000000000000000e+03,2.602000000000000000e+03,4.404000000000000000e+03,1.901000000000000000e+03,2.302000000000000000e+03,2.202000000000000000e+03,2.302000000000000000e+03,1.501000000000000000e+03,2.802000000000000000e+03,2.002000000000000000e+03,4.404000000000000000e+03,2.903000000000000000e+03,2.502000000000000000e+03,2.402000000000000000e+03,2.802000000000000000e+03,2.402000000000000000e+03,3.403000000000000000e+03,3.203000000000000000e+03,2.802000000000000000e+03,2.903000000000000000e+03,2.602000000000000000e+03,3.904000000000000000e+03,2.202000000000000000e+03,3.003000000000000000e+03,2.402000000000000000e+03,nan
4.795009999999999906e+01,3.280410000000000000e+06,3.082407000000000000e+06,3.462108000000000000e+06,2.738948500000000000e+06,3.126883000000000000e+06,3.571320500000000000e+06,3.256194500000000000e+06,3.470260500000000000e+06,3.219790299999999814e+06,3.579392299999999814e+06,2.658230000000000000e+06,3.829781799999999814e+06,3.098631500000000000e+06,3.268302299999999814e+06,3.922689000000000000e+06,3.409721500000000000e+06,3.579392299999999814e+06,3.361209500000000000e+06,2.734993500000000000e+06,3.252158500000000000e+06,3.025823000000000000e+06,3.332958000000000000e+06,2.937032500000000000e+06,3.274240000000000000e+06,3.215673500000000000e+06,3.106703299999999814e+06,2.507456000000000000e+06,3.001688299999999814e+06,2.815793000000000000e+06,2.815793000000000000e+06,2.621906500000000000e+06,2.783505500000000000e+06,2.893696000000000000e+06,2.732096000000000000e+06,2.580928000000000000e+06,2.997652299999999814e+06,2.634015299999999814e+06,2.298669299999999814e+06,2.351256500000000000e+06,2.506176000000000000e+06,2.256192000000000000e+06,2.742984500000000000e+06,2.124096000000000000e+06,2.263232000000000000e+06,2.109120000000000000e+06,2.314892799999999814e+06,1.890635899999999907e+06,1.915552000000000000e+06,2.286701500000000000e+06,2.302745500000000000e+06,2.375432799999999814e+06,1.968384000000000000e+06,1.858348399999999907e+06,1.901696000000000000e+06,2.012608000000000000e+06,2.163200000000000000e+06,1.805839899999999907e+06,2.045536000000000000e+06,2.118208000000000000e+06,2.293312000000000000e+06,2.103040000000000000e+06,2.090400000000000000e+06,2.208768000000000000e+06,2.097472000000000000e+06,2.103104000000000000e+06,1.927648000000000000e+06,1.990336000000000000e+06,1.652273500000000000e+06,2.030528000000000000e+06,2.193693500000000000e+06,1.894688000000000000e+06,2.213873299999999814e+06,2.073984000000000000e+06,1.967168000000000000e+06,2.258880000000000000e+06,2.162624000000000000e+06,1.962976000000000000e+06,1.948128000000000000e+06,2.195904000000000000e+06,2.395692299999999814e+06,2.078432000000000000e+06,2.259840000000000000e+06,1.797952000000000000e+06,1.799904000000000000e+06,1.822784000000000000e+06,1.755264000000000000e+06,1.682080000000000000e+06,1.767136000000000000e+06,1.591392000000000000e+06,1.659712000000000000e+06,1.719616000000000000e+06,1.610016000000000000e+06,1.698400000000000000e+06,1.640205000000000000e+06,1.645472000000000000e+06,1.973664000000000000e+06,1.852448000000000000e+06,1.547392000000000000e+06,1.675136000000000000e+06,1.886112000000000000e+06,1.974016000000000000e+06,2.028288000000000000e+06,2.066688000000000000e+06,2.367400299999999814e+06,2.302745500000000000e+06,1.995730800000000047e+06,2.066688000000000000e+06,2.198400000000000000e+06,1.969152000000000000e+06,1.868896000000000000e+06,1.700785399999999907e+06,1.893920000000000000e+06,2.150976000000000000e+06,1.852992000000000000e+06,2.444163799999999814e+06,2.139520000000000000e+06,1.658816000000000000e+06,1.893152000000000000e+06,2.034944000000000000e+06,1.717760000000000000e+06,1.627168000000000000e+06,2.516852000000000000e+06,1.827808000000000000e+06,2.258269500000000000e+06,1.800800000000000000e+06,1.672416000000000000e+06,1.884256000000000000e+06,1.820800000000000000e+06,1.695008000000000000e+06,1.984480000000000000e+06,1.649728000000000000e+06,2.052288000000000000e+06,1.924896000000000000e+06,2.039232000000000000e+06,1.834092500000000000e+06,1.897312000000000000e+06,1.978400000000000000e+06,2.092480000000000000e+06,2.198912000000000000e+06,2.115520000000000000e+06,2.204416000000000000e+06,2.137728000000000000e+06,2.348864000000000000e+06,1.866420300000000047e+06,2.343145299999999814e+06,2.052274300000000047e+06,2.073888000000000000e+06,1.850464000000000000e+06,2.104782799999999814e+06,2.212096000000000000e+06,2.156224000000000000e+06,2.143872000000000000e+06,2.160320000000000000e+06,1.805839899999999907e+06,2.021344000000000000e+06,2.137408000000000000e+06,2.092928000000000000e+06,1.996608000000000000e+06,2.179648000000000000e+06,2.072320000000000000e+06,2.201472000000000000e+06,2.215296000000000000e+06,2.017696000000000000e+06,1.975510800000000047e+06,2.084602100000000093e+06,2.201152000000000000e+06,2.245312000000000000e+06,2.102016000000000000e+06,2.419008000000000000e+06,2.125568000000000000e+06,2.331584000000000000e+06,2.205376000000000000e+06,2.309504000000000000e+06,2.227008000000000000e+06,2.262400000000000000e+06,2.380288000000000000e+06,2.361920000000000000e+06,2.247680000000000000e+06,2.476608000000000000e+06,2.147776000000000000e+06,2.459584000000000000e+06,2.474816000000000000e+06,2.414976000000000000e+06,2.755173000000000000e+06,2.367744000000000000e+06,2.307712000000000000e+06,2.318144000000000000e+06,2.148416000000000000e+06,2.195264000000000000e+06,2.127232000000000000e+06,2.133504000000000000e+06,1.925664000000000000e+06,2.226368000000000000e+06,2.125312000000000000e+06,2.211968000000000000e+06,1.943223300000000047e+06,2.136960000000000000e+06,2.090848000000000000e+06,2.164416000000000000e+06,2.264768000000000000e+06,2.398528000000000000e+06,2.249664000000000000e+06,2.767281000000000000e+06,2.040127000000000000e+06,2.247808000000000000e+06,2.001696000000000000e+06,2.259072000000000000e+06,2.532995799999999814e+06,2.233152000000000000e+06,2.187776000000000000e+06,2.310784000000000000e+06,2.532864000000000000e+06,2.141186000000000000e+06,2.166976000000000000e+06,2.239552000000000000e+06,2.389952000000000000e+06,2.133952000000000000e+06,2.255744000000000000e+06,1.959367000000000000e+06,1.990528000000000000e+06,1.890635899999999907e+06,2.220672000000000000e+06,2.056270800000000047e+06,2.071680000000000000e+06,2.368064000000000000e+06,2.037376000000000000e+06,2.101568000000000000e+06,2.196352000000000000e+06,2.296192000000000000e+06,2.341696000000000000e+06,2.221760000000000000e+06,2.573395500000000000e+06,2.565363000000000000e+06,2.126400000000000000e+06,2.280192000000000000e+06,2.210624000000000000e+06,2.173888000000000000e+06,2.090176000000000000e+06,2.058720000000000000e+06,2.151744000000000000e+06,2.225982000000000000e+06,1.935111000000000000e+06,2.242125799999999814e+06,2.730957500000000000e+06,2.180352000000000000e+06,2.189696000000000000e+06,1.712932600000000093e+06,2.083616000000000000e+06,1.949984000000000000e+06,2.159552000000000000e+06,1.761404300000000047e+06,2.110144000000000000e+06,1.987658899999999907e+06,2.133073799999999814e+06,2.642126500000000000e+06,2.411836000000000000e+06,2.314892799999999814e+06,2.288704000000000000e+06,2.747182000000000000e+06,2.360640000000000000e+06,2.387264000000000000e+06,2.332608000000000000e+06,2.355264000000000000e+06,2.532864000000000000e+06,2.207168000000000000e+06,2.513408000000000000e+06,2.336640000000000000e+06,2.597651500000000000e+06,2.514880000000000000e+06,2.028058600000000093e+06,2.478208000000000000e+06,3.054074500000000000e+06,2.420800000000000000e+06,2.516352000000000000e+06,4.726648000000000000e+06,2.505536000000000000e+06,2.464344500000000000e+06,2.552832000000000000e+06,2.520320000000000000e+06,2.674368000000000000e+06,2.237440000000000000e+06,2.342784000000000000e+06,2.795613299999999814e+06,2.587520000000000000e+06,2.827981500000000000e+06,2.320256000000000000e+06,2.516928000000000000e+06,2.371200000000000000e+06,2.357504000000000000e+06,2.270784000000000000e+06,2.153293799999999814e+06,2.155840000000000000e+06,2.068458399999999907e+06,4.165168299999999814e+06,2.164096000000000000e+06,2.379468799999999814e+06,2.307264000000000000e+06,2.080526800000000047e+06,2.722805000000000000e+06,1.999727300000000047e+06,1.955808000000000000e+06,2.336320000000000000e+06,2.197729500000000000e+06,2.142784000000000000e+06,1.954720000000000000e+06,2.411264000000000000e+06,2.225024000000000000e+06,2.140736000000000000e+06,2.076864000000000000e+06,2.097600000000000000e+06,1.914891899999999907e+06,2.181760000000000000e+06,2.403724799999999814e+06,2.242125799999999814e+06,2.160512000000000000e+06,2.116864000000000000e+06,2.193693500000000000e+06,2.045760000000000000e+06,1.902823500000000000e+06,2.262080000000000000e+06,2.289792000000000000e+06,2.149632000000000000e+06,2.338560000000000000e+06,2.200704000000000000e+06,2.028058600000000093e+06,2.037472000000000000e+06,2.339456000000000000e+06,2.267008000000000000e+06,2.107904000000000000e+06,2.220480000000000000e+06,2.043552000000000000e+06,2.361792000000000000e+06,2.032608000000000000e+06,2.199168000000000000e+06,2.430144000000000000e+06,1.910895399999999907e+06,2.198720000000000000e+06,2.007799300000000047e+06,2.438848000000000000e+06,2.375432799999999814e+06,2.322925299999999814e+06,2.387581000000000000e+06,2.650158000000000000e+06,2.398208000000000000e+06,2.375432799999999814e+06,2.791577299999999814e+06,2.694553299999999814e+06,2.734993500000000000e+06,2.028058600000000093e+06,2.549219299999999814e+06,2.528999299999999814e+06,2.469696000000000000e+06,2.368960000000000000e+06,2.313088000000000000e+06,2.362112000000000000e+06,2.342784000000000000e+06,2.363584000000000000e+06,2.288384000000000000e+06,2.481664000000000000e+06,2.404928000000000000e+06,2.252608000000000000e+06,2.658230000000000000e+06,2.140992000000000000e+06,2.115136000000000000e+06,2.366400000000000000e+06,2.307200000000000000e+06,2.192704000000000000e+06,2.371520000000000000e+06,2.405824000000000000e+06,2.394368000000000000e+06,2.194944000000000000e+06,2.456232299999999814e+06,2.234093299999999814e+06,2.230018000000000000e+06,2.387581000000000000e+06,2.399688799999999814e+06,2.323328000000000000e+06,2.295424000000000000e+06,2.348224000000000000e+06,2.118848000000000000e+06,2.250688000000000000e+06,2.238129299999999814e+06,2.331036500000000000e+06,2.432056000000000000e+06,2.013184000000000000e+06,2.321408000000000000e+06,2.235392000000000000e+06,2.274304000000000000e+06,2.618496000000000000e+06,2.276608000000000000e+06,2.220032000000000000e+06,2.254016000000000000e+06,2.314892799999999814e+06,2.177024000000000000e+06,2.458432000000000000e+06,2.189618299999999814e+06,2.342784000000000000e+06,2.304704000000000000e+06,2.171200000000000000e+06,2.292736000000000000e+06,2.396928000000000000e+06,2.803604299999999814e+06,2.408512000000000000e+06,2.402816000000000000e+06,2.246161799999999814e+06,2.477056000000000000e+06,1.906820000000000000e+06,2.537031799999999814e+06,2.308288000000000000e+06,2.384000000000000000e+06,2.269376000000000000e+06,2.403724799999999814e+06,2.537216000000000000e+06,4.807447500000000000e+06,2.461248000000000000e+06,2.283456000000000000e+06,2.534784000000000000e+06,2.318720000000000000e+06,2.522048000000000000e+06,2.615104000000000000e+06,2.465216000000000000e+06,5.373124500000000000e+06,2.259200000000000000e+06,2.310856799999999814e+06,2.308864000000000000e+06,2.552448000000000000e+06,2.630336000000000000e+06,2.502016000000000000e+06,7.679905000000000000e+06,2.303808000000000000e+06,2.484563500000000000e+06,2.290636799999999814e+06,2.153293799999999814e+06,2.473920000000000000e+06,2.478976000000000000e+06,2.239616000000000000e+06,2.189618299999999814e+06,2.569399000000000000e+06,2.157329799999999814e+06,2.234093299999999814e+06,2.738948500000000000e+06,2.310528000000000000e+06,2.260992000000000000e+06,2.488599500000000000e+06,2.504744299999999814e+06,2.409792000000000000e+06,2.324224000000000000e+06,2.230464000000000000e+06,2.174976000000000000e+06,2.112894000000000000e+06,2.528832000000000000e+06,2.353152000000000000e+06,2.896511500000000000e+06,2.157329799999999814e+06,2.286600799999999814e+06,2.011874500000000000e+06,2.021440000000000000e+06,2.633728000000000000e+06,2.528999299999999814e+06,2.219136000000000000e+06,2.399552000000000000e+06,2.435328000000000000e+06,2.573395500000000000e+06,1.999727300000000047e+06,2.161326299999999814e+06,2.282688000000000000e+06,2.164096000000000000e+06,2.432056000000000000e+06,2.297792000000000000e+06,2.440064000000000000e+06,2.346432000000000000e+06,2.276864000000000000e+06,2.124224000000000000e+06,2.355392000000000000e+06,2.448768000000000000e+06,2.250560000000000000e+06,2.084602100000000093e+06,3.054074500000000000e+06,2.572736000000000000e+06,2.172096000000000000e+06,2.469184000000000000e+06,2.382336000000000000e+06,2.129408000000000000e+06,2.448320000000000000e+06,2.599104000000000000e+06,2.313024000000000000e+06,2.613795299999999814e+06,2.435008000000000000e+06,2.501120000000000000e+06,2.702528000000000000e+06,2.459328000000000000e+06,2.480488299999999814e+06,2.367400299999999814e+06,2.478976000000000000e+06,2.268480000000000000e+06,2.357760000000000000e+06,2.367400299999999814e+06,2.254273000000000000e+06,2.023983300000000047e+06,2.270592000000000000e+06,2.298669299999999814e+06,2.362816000000000000e+06,2.353600000000000000e+06,2.399744000000000000e+06,2.267328000000000000e+06,2.454144000000000000e+06,2.335616000000000000e+06,2.191232000000000000e+06,2.551936000000000000e+06,2.253184000000000000e+06,2.285824000000000000e+06,2.283776000000000000e+06,2.536832000000000000e+06,2.621906500000000000e+06,2.468352000000000000e+06,2.389632000000000000e+06,2.339008000000000000e+06,2.464344500000000000e+06,2.415744000000000000e+06,2.691904000000000000e+06,2.648768000000000000e+06,2.403456000000000000e+06,2.916852799999999814e+06,2.266880000000000000e+06,2.266381799999999814e+06,2.243968000000000000e+06,2.371968000000000000e+06,2.218304000000000000e+06,2.452196299999999814e+06,2.048544000000000000e+06,2.204288000000000000e+06,2.296448000000000000e+06,2.106432000000000000e+06,2.299136000000000000e+06,2.019136000000000000e+06,2.179776000000000000e+06,2.209280000000000000e+06,2.129344000000000000e+06,2.319936000000000000e+06,2.284032000000000000e+06,2.464640000000000000e+06,2.080736000000000000e+06,2.148864000000000000e+06,2.161326299999999814e+06,2.197952000000000000e+06,2.236864000000000000e+06,2.133120000000000000e+06,1.953952000000000000e+06,1.989120000000000000e+06,2.141760000000000000e+06,2.625982799999999814e+06,2.025536000000000000e+06,2.127616000000000000e+06,2.146432000000000000e+06,2.161344000000000000e+06,2.268800000000000000e+06,2.238208000000000000e+06,2.326208000000000000e+06,2.291264000000000000e+06,2.321600000000000000e+06,2.204288000000000000e+06,2.370432000000000000e+06,2.254273000000000000e+06,2.522240000000000000e+06,2.453952000000000000e+06,2.313536000000000000e+06,2.373696000000000000e+06,2.309760000000000000e+06,2.195392000000000000e+06,2.304128000000000000e+06,2.209837299999999814e+06,2.169024000000000000e+06,2.440088500000000000e+06,2.235392000000000000e+06,2.235264000000000000e+06,2.336320000000000000e+06,2.170112000000000000e+06,2.108224000000000000e+06,2.118336000000000000e+06,2.105536000000000000e+06,2.087168000000000000e+06,2.256064000000000000e+06,2.220928000000000000e+06,2.449408000000000000e+06,2.272064000000000000e+06,2.176576000000000000e+06,2.423944799999999814e+06,2.198912000000000000e+06,2.449728000000000000e+06,2.318464000000000000e+06,2.126080000000000000e+06,2.217664000000000000e+06,2.316608000000000000e+06,2.377024000000000000e+06,2.103360000000000000e+06,2.521344000000000000e+06,2.440384000000000000e+06,2.063360000000000000e+06,2.285248000000000000e+06,2.278529000000000000e+06,2.161984000000000000e+06,2.273152000000000000e+06,2.238129299999999814e+06,2.185664000000000000e+06,2.012288000000000000e+06,2.270457000000000000e+06,2.228288000000000000e+06,2.165760000000000000e+06,1.830095899999999907e+06,2.232192000000000000e+06,2.157312000000000000e+06,2.183680000000000000e+06,2.154752000000000000e+06,2.399424000000000000e+06,2.137536000000000000e+06,2.229184000000000000e+06,2.040576000000000000e+06,2.037920000000000000e+06,2.210752000000000000e+06,2.137664000000000000e+06,2.167872000000000000e+06,2.046560000000000000e+06,2.274493000000000000e+06,2.266432000000000000e+06,2.028736000000000000e+06,2.411456000000000000e+06,1.951255800000000047e+06,2.260096000000000000e+06,2.227392000000000000e+06,2.304128000000000000e+06,2.233600000000000000e+06,2.157632000000000000e+06,2.259776000000000000e+06,2.203264000000000000e+06,2.488448000000000000e+06,2.165120000000000000e+06,2.331036500000000000e+06,2.367360000000000000e+06,2.254912000000000000e+06,2.472455799999999814e+06,2.239744000000000000e+06,2.151424000000000000e+06,2.049088000000000000e+06,1.999136000000000000e+06,2.099904000000000000e+06,1.879104000000000000e+06,2.061696000000000000e+06,2.057728000000000000e+06,1.999936000000000000e+06,1.789696100000000093e+06,1.850592000000000000e+06,2.009952000000000000e+06,1.953408000000000000e+06,2.030528000000000000e+06,2.009312000000000000e+06,2.150400000000000000e+06,2.010528000000000000e+06,2.103872000000000000e+06,2.055296000000000000e+06,2.039232000000000000e+06,2.155008000000000000e+06,2.235648000000000000e+06,2.279168000000000000e+06,2.103488000000000000e+06,2.260224000000000000e+06,2.190016000000000000e+06,2.235200000000000000e+06,2.267328000000000000e+06,2.449408000000000000e+06,2.243008000000000000e+06,2.482944000000000000e+06,1.785660300000000047e+06,2.168576000000000000e+06,2.096608000000000000e+06,1.863840000000000000e+06,2.137984000000000000e+06,2.082080000000000000e+06,2.193792000000000000e+06,2.245696000000000000e+06,2.069568000000000000e+06,2.007648000000000000e+06,2.192384000000000000e+06,2.283776000000000000e+06,2.041024000000000000e+06,1.759072000000000000e+06,1.988448000000000000e+06,1.943168000000000000e+06,2.141440000000000000e+06,1.805839899999999907e+06,2.119296000000000000e+06,2.197184000000000000e+06,2.310656000000000000e+06,2.197504000000000000e+06,2.267648000000000000e+06,1.999727300000000047e+06,2.289152000000000000e+06,2.510720000000000000e+06,2.161326299999999814e+06,2.263296000000000000e+06,2.307392000000000000e+06,2.465792000000000000e+06,2.035488000000000000e+06,2.354944000000000000e+06,2.265344000000000000e+06,1.996064000000000000e+06,1.789696100000000093e+06,1.952512000000000000e+06,1.834592000000000000e+06,1.629856000000000000e+06,1.868992000000000000e+06,1.792800000000000000e+06,2.165362299999999814e+06,1.611872000000000000e+06,1.562656000000000000e+06,1.713408000000000000e+06,1.621088000000000000e+06,2.185582299999999814e+06,1.705696000000000000e+06,1.510894500000000000e+06,2.306781500000000000e+06,2.286600799999999814e+06,1.894912000000000000e+06,1.878208000000000000e+06,2.678409500000000000e+06,2.407800000000000000e+06,1.782656000000000000e+06,2.258269500000000000e+06,1.878880000000000000e+06,1.729076399999999907e+06,2.403724799999999814e+06,1.795968000000000000e+06,1.902823500000000000e+06,1.579296000000000000e+06,2.246161799999999814e+06,1.740736000000000000e+06,1.482642000000000000e+06,1.853760000000000000e+06,1.909280000000000000e+06,2.070336000000000000e+06,1.725504000000000000e+06,1.938528000000000000e+06,1.929408000000000000e+06,1.736323500000000000e+06,1.794016000000000000e+06,1.665792000000000000e+06,1.849920000000000000e+06,2.161326299999999814e+06,1.704860800000000047e+06,1.648096000000000000e+06,1.498336000000000000e+06,1.603872000000000000e+06,1.739456000000000000e+06,1.877024000000000000e+06,1.724416000000000000e+06,1.757328899999999907e+06,1.839840000000000000e+06,1.506898000000000000e+06,1.629760000000000000e+06,1.756448000000000000e+06,1.626272000000000000e+06,1.881056000000000000e+06,1.985472800000000047e+06,2.803604299999999814e+06,2.064928000000000000e+06,1.587697500000000000e+06,2.096670500000000000e+06,1.623456000000000000e+06,1.620768000000000000e+06,1.526784000000000000e+06,1.632256000000000000e+06,2.142339799999999814e+06,1.577760000000000000e+06,1.420992000000000000e+06,1.670880000000000000e+06,1.628576000000000000e+06,1.545888000000000000e+06,1.763776000000000000e+06,1.668160000000000000e+06,1.676640000000000000e+06,1.591296000000000000e+06,1.359392000000000000e+06,1.419402000000000000e+06,1.637024000000000000e+06,1.558656000000000000e+06,1.744672000000000000e+06,1.656672000000000000e+06,1.553024000000000000e+06,1.669792000000000000e+06,1.558256300000000047e+06,1.434752000000000000e+06,2.233789500000000000e+06,1.413376000000000000e+06,2.064187100000000093e+06,1.757120000000000000e+06,1.744032000000000000e+06,2.064187100000000093e+06,1.566528000000000000e+06,1.756768000000000000e+06,1.622247500000000000e+06,1.634528000000000000e+06,2.003733899999999907e+06,1.700352000000000000e+06,1.891072000000000000e+06,1.712898800000000047e+06,1.648288000000000000e+06,1.713632000000000000e+06,1.990230800000000047e+06,6.377175000000000000e+06,1.620224000000000000e+06,1.839520000000000000e+06,1.597376000000000000e+06,1.706976000000000000e+06,1.907104000000000000e+06,1.793568000000000000e+06,1.569440000000000000e+06,1.823872000000000000e+06,1.775552000000000000e+06,1.567936000000000000e+06,1.757216000000000000e+06,1.740320000000000000e+06,1.897088000000000000e+06,1.705792000000000000e+06,2.067440399999999907e+06,1.563168000000000000e+06,1.468192000000000000e+06,2.119114500000000000e+06,1.469056000000000000e+06,1.643200000000000000e+06,1.813221500000000000e+06,1.736384000000000000e+06,1.752864000000000000e+06,1.595755000000000000e+06,1.661536000000000000e+06,1.564704000000000000e+06,2.087172600000000093e+06,1.686208000000000000e+06,1.651232000000000000e+06,1.270929000000000000e+06,1.459360000000000000e+06,1.645152000000000000e+06,1.887776000000000000e+06,1.931392000000000000e+06,1.615648000000000000e+06,2.032582899999999907e+06,1.631936000000000000e+06,1.696448000000000000e+06,1.746752000000000000e+06,1.920612800000000047e+06,1.460128000000000000e+06,1.608736000000000000e+06,1.880096000000000000e+06,2.248770799999999814e+06,1.543520000000000000e+06,1.760160000000000000e+06,1.648832000000000000e+06,1.602656000000000000e+06,2.103876799999999814e+06,1.591744000000000000e+06,1.588064000000000000e+06,1.559936000000000000e+06,1.902474800000000047e+06,1.511264000000000000e+06,1.540512000000000000e+06,1.758299399999999907e+06,1.482400000000000000e+06,2.090131500000000000e+06,1.360352000000000000e+06,1.614464000000000000e+06,1.515040000000000000e+06,1.727232000000000000e+06,1.609504000000000000e+06,1.707968000000000000e+06,1.468192000000000000e+06,1.526240000000000000e+06,1.910501600000000093e+06,1.626080000000000000e+06,1.571840000000000000e+06,1.892947000000000000e+06,1.723424000000000000e+06,1.753600000000000000e+06,1.742272000000000000e+06,1.621088000000000000e+06,1.523328000000000000e+06,2.130977500000000000e+06,1.403424000000000000e+06,1.582848000000000000e+06,1.686112000000000000e+06,1.741504000000000000e+06,1.651456000000000000e+06,1.805600000000000000e+06,1.658720000000000000e+06,1.798816000000000000e+06,1.663488000000000000e+06,1.620224000000000000e+06,2.323693500000000000e+06,1.607968000000000000e+06,1.583392000000000000e+06,1.459456000000000000e+06,1.627238899999999907e+06,1.706240000000000000e+06,1.591392000000000000e+06,1.450016000000000000e+06,1.578304000000000000e+06,1.612832000000000000e+06,1.619904000000000000e+06,2.096896500000000000e+06,1.636800000000000000e+06,1.930538000000000000e+06,1.415840000000000000e+06,1.708284100000000093e+06,1.500576000000000000e+06,1.575392000000000000e+06,1.414628300000000047e+06,1.447872000000000000e+06,1.564704000000000000e+06,1.674368000000000000e+06,1.416288000000000000e+06,1.367520000000000000e+06,1.409408000000000000e+06,1.927206300000000047e+06,1.547200000000000000e+06,1.825595899999999907e+06,1.398464000000000000e+06,1.599424000000000000e+06,2.049152300000000047e+06,1.661440000000000000e+06,1.400197600000000093e+06,1.683936000000000000e+06,1.713952000000000000e+06,1.866103500000000000e+06,1.467104000000000000e+06,1.658080000000000000e+06,1.721152000000000000e+06,1.951968000000000000e+06,1.922912000000000000e+06,2.153293799999999814e+06,1.902144000000000000e+06,1.800256000000000000e+06,1.931616000000000000e+06,1.427926500000000000e+06,1.862423800000000047e+06,2.529465299999999814e+06,1.820704000000000000e+06,1.843232000000000000e+06,1.731808000000000000e+06,2.045891600000000093e+06,1.735424000000000000e+06,1.641568000000000000e+06,1.878336000000000000e+06,1.931477600000000093e+06,1.685344000000000000e+06,1.508549800000000047e+06,1.713856000000000000e+06,1.723104000000000000e+06,1.536512000000000000e+06,2.076902000000000000e+06,1.625632000000000000e+06,1.541888000000000000e+06,1.565664000000000000e+06,1.545344000000000000e+06,1.409088000000000000e+06,1.653184000000000000e+06,1.267266000000000000e+06,1.582304000000000000e+06,1.415200000000000000e+06,1.998293000000000000e+06,1.513408000000000000e+06,1.513536000000000000e+06,1.546432000000000000e+06,1.904908800000000047e+06,2.153777299999999814e+06,1.629856000000000000e+06,1.706336000000000000e+06,1.594656000000000000e+06,1.700768000000000000e+06,1.729856000000000000e+06,1.489280000000000000e+06,1.468512000000000000e+06,1.645280000000000000e+06,1.587936000000000000e+06,1.983795600000000093e+06,1.451200000000000000e+06,1.529784800000000047e+06,1.418656000000000000e+06,1.576160000000000000e+06,1.459136000000000000e+06,2.158023799999999814e+06,1.858203600000000093e+06,1.575840000000000000e+06,1.620864000000000000e+06,8.291360000000000000e+05,1.072544000000000000e+06,1.447104000000000000e+06,2.000518100000000093e+06,1.855744000000000000e+06,1.475790600000000093e+06,1.777312000000000000e+06,2.075727300000000047e+06,1.785824000000000000e+06,1.807360000000000000e+06,2.242490299999999814e+06,1.621952000000000000e+06,1.695232000000000000e+06,1.840713899999999907e+06,1.390016000000000000e+06,1.639392000000000000e+06,1.454432000000000000e+06,2.019642000000000000e+06,1.505440000000000000e+06,1.508032000000000000e+06,1.331836100000000093e+06,1.615456000000000000e+06,1.469792000000000000e+06,1.508352000000000000e+06,1.669152000000000000e+06,1.477764800000000047e+06,1.655040000000000000e+06,1.713632000000000000e+06,1.261152000000000000e+06,1.133616000000000000e+06,1.661440000000000000e+06,1.454848000000000000e+06,1.641888000000000000e+06,1.416928000000000000e+06,1.797280000000000000e+06,1.352864000000000000e+06,1.643840000000000000e+06,1.847200000000000000e+06,1.430144000000000000e+06,1.414688000000000000e+06,1.883038300000000047e+06,1.529824000000000000e+06,2.003751800000000047e+06,1.507392000000000000e+06,1.542432000000000000e+06,1.732576000000000000e+06,1.519842399999999907e+06,2.096422500000000000e+06,1.777088000000000000e+06,1.668608000000000000e+06,1.442462000000000000e+06,1.794336000000000000e+06,1.686656000000000000e+06,1.742048000000000000e+06,1.468608000000000000e+06,1.695360000000000000e+06,1.611424000000000000e+06,1.705792000000000000e+06,1.639616000000000000e+06,1.660352000000000000e+06,2.095352500000000000e+06,1.750240000000000000e+06,2.551768000000000000e+06,1.565733600000000093e+06,1.740000000000000000e+06,1.532832000000000000e+06,2.067592800000000047e+06,1.478176000000000000e+06,1.765632000000000000e+06,1.544480000000000000e+06,1.856659500000000000e+06,1.855296000000000000e+06,2.043816000000000000e+06,1.626944000000000000e+06,1.465824000000000000e+06,1.695552000000000000e+06,1.548928000000000000e+06,1.563392000000000000e+06,1.827488000000000000e+06,1.994179800000000047e+06,1.586528000000000000e+06,1.819040000000000000e+06,1.786240000000000000e+06,2.470939500000000000e+06,1.671552000000000000e+06,1.821249899999999907e+06,1.716224000000000000e+06,1.329754399999999907e+06,1.785565300000000047e+06,1.927468600000000093e+06,1.579072000000000000e+06,1.665568000000000000e+06,1.667072000000000000e+06,1.567438000000000000e+06,2.420906299999999814e+06,1.728640000000000000e+06,1.926656000000000000e+06,1.781216000000000000e+06,1.614592000000000000e+06,2.141051000000000000e+06,1.802112000000000000e+06,1.826592000000000000e+06,1.619986000000000000e+06,1.854080000000000000e+06,1.682848000000000000e+06,1.632133100000000093e+06,1.799584000000000000e+06,1.742048000000000000e+06,1.611008000000000000e+06,2.092674000000000000e+06,2.064383000000000000e+06,1.691328000000000000e+06,1.710240000000000000e+06,1.533696000000000000e+06,1.822024000000000000e+06,1.664461000000000000e+06,1.760384000000000000e+06,1.601248000000000000e+06,1.473568000000000000e+06,1.785660300000000047e+06,1.668457500000000000e+06,1.704032000000000000e+06,1.790400000000000000e+06,1.647232000000000000e+06,1.739104000000000000e+06,1.539968000000000000e+06,1.906820000000000000e+06,1.706880000000000000e+06,1.761248000000000000e+06,1.556064000000000000e+06,2.104782799999999814e+06,1.637344000000000000e+06,1.758080000000000000e+06,1.595840000000000000e+06,1.858592000000000000e+06,2.411836000000000000e+06,1.506898000000000000e+06,1.792576000000000000e+06,1.874048000000000000e+06,1.847392000000000000e+06,2.036130500000000000e+06,2.083520000000000000e+06,1.551294300000000047e+06,2.025312000000000000e+06,1.252352399999999907e+06,1.586112000000000000e+06,1.442202899999999907e+06,1.760384000000000000e+06,1.947259100000000093e+06,2.221985500000000000e+06,1.624061300000000047e+06,2.327000500000000000e+06,2.246161799999999814e+06,1.741088000000000000e+06,1.973120000000000000e+06,1.724288000000000000e+06,2.282525500000000000e+06,1.607648000000000000e+06,2.831936500000000000e+06,1.678912000000000000e+06,1.721344000000000000e+06,1.822880000000000000e+06,1.894240000000000000e+06,2.073344000000000000e+06,2.075648000000000000e+06,1.809856000000000000e+06,1.700785399999999907e+06,2.173473500000000000e+06,2.480488299999999814e+06,2.585583000000000000e+06,2.181585799999999814e+06,1.809836500000000000e+06,2.403724799999999814e+06,1.940416000000000000e+06,1.961760000000000000e+06,1.654496000000000000e+06,2.019986800000000047e+06,1.710784000000000000e+06,2.573395500000000000e+06,1.913344000000000000e+06,2.484563500000000000e+06,1.871296000000000000e+06,2.339069000000000000e+06,3.272257500000000000e+06,2.217869799999999814e+06,2.884403799999999814e+06,2.965284000000000000e+06,2.654194000000000000e+06,1.607837800000000047e+06,1.587697500000000000e+06,1.906820000000000000e+06,1.430134500000000000e+06,2.055712000000000000e+06,2.048198899999999907e+06,1.844992000000000000e+06,2.496632000000000000e+06,1.917088000000000000e+06,1.739008000000000000e+06,1.939187300000000047e+06,1.935111000000000000e+06,1.733440000000000000e+06,1.745260500000000000e+06,2.036130500000000000e+06,1.862423800000000047e+06,2.658230000000000000e+06,2.149218500000000000e+06,1.914891899999999907e+06,1.788320000000000000e+06,1.732352000000000000e+06,1.959367000000000000e+06,2.298669299999999814e+06,1.843360000000000000e+06,5.857759500000000000e+06,2.126656000000000000e+06,2.444163799999999814e+06,1.654720000000000000e+06,1.824512000000000000e+06,2.089184000000000000e+06,2.278529000000000000e+06,1.769476100000000093e+06,1.951255800000000047e+06,1.679808000000000000e+06,2.609759299999999814e+06,2.112448000000000000e+06,1.737188600000000093e+06,1.804512000000000000e+06,2.088598600000000093e+06,1.696788899999999907e+06,1.753184000000000000e+06,1.880736000000000000e+06,1.593024000000000000e+06,1.725001000000000000e+06,1.845984000000000000e+06,1.606240000000000000e+06,2.799568500000000000e+06,2.064383000000000000e+06,1.736832000000000000e+06,2.440088500000000000e+06,2.298669299999999814e+06,2.751218000000000000e+06,1.708857300000000047e+06,2.310856799999999814e+06,2.149218500000000000e+06,1.527038300000000047e+06,2.294633299999999814e+06,1.697408000000000000e+06,1.458426399999999907e+06,2.221985500000000000e+06,1.430134500000000000e+06,2.686562299999999814e+06,2.524963299999999814e+06,1.725001000000000000e+06,2.136000000000000000e+06,2.807721000000000000e+06,2.181585799999999814e+06,1.393731300000000047e+06,2.444163799999999814e+06,1.757216000000000000e+06,2.250237000000000000e+06,1.845120000000000000e+06,1.909504000000000000e+06,2.403724799999999814e+06,2.111424000000000000e+06,1.660128000000000000e+06,2.044202399999999907e+06,1.813911800000000047e+06,2.165362299999999814e+06,1.870495600000000093e+06,2.254273000000000000e+06,2.213873299999999814e+06,1.683072000000000000e+06,1.571513399999999907e+06,1.677184000000000000e+06,1.636129800000000047e+06,1.745260500000000000e+06,1.656672000000000000e+06,1.882564000000000000e+06,2.347181299999999814e+06,1.883264000000000000e+06,1.852224000000000000e+06,1.629440000000000000e+06,1.918304000000000000e+06,1.725824000000000000e+06,1.796416000000000000e+06,2.403724799999999814e+06,2.221985500000000000e+06,1.867584000000000000e+06,2.484563500000000000e+06,1.704860800000000047e+06,2.432056000000000000e+06,1.624061300000000047e+06,2.888520500000000000e+06,2.007744000000000000e+06,1.869760000000000000e+06,1.660385800000000047e+06,1.956704000000000000e+06,4.694360500000000000e+06,2.102784000000000000e+06,2.098880000000000000e+06,1.896000000000000000e+06,2.025984000000000000e+06,1.984160000000000000e+06,1.972352000000000000e+06,2.452196299999999814e+06,1.805600000000000000e+06,2.597651500000000000e+06,2.581506799999999814e+06,1.733072899999999907e+06,1.862423800000000047e+06,1.935111000000000000e+06,2.065696000000000000e+06,1.839616000000000000e+06,1.689376000000000000e+06,2.472455799999999814e+06,1.813911800000000047e+06,2.019986800000000047e+06,1.704608000000000000e+06,2.322925299999999814e+06,2.690517500000000000e+06,1.967399500000000000e+06,3.930841799999999814e+06,2.238129299999999814e+06,1.808672000000000000e+06,1.680604800000000047e+06,2.411836000000000000e+06,1.805696000000000000e+06,1.930304000000000000e+06,1.563441500000000000e+06,1.814336000000000000e+06,1.742720000000000000e+06,1.995616000000000000e+06,2.250237000000000000e+06,2.452196299999999814e+06,1.890635899999999907e+06,2.221985500000000000e+06,2.322925299999999814e+06,2.856233000000000000e+06,1.992736000000000000e+06,1.896224000000000000e+06,2.504744299999999814e+06,1.854528000000000000e+06,2.076530300000000047e+06,2.075424000000000000e+06,2.738948500000000000e+06,1.945376000000000000e+06,2.456232299999999814e+06,2.185582299999999814e+06,1.704860800000000047e+06,2.419868500000000000e+06,2.492596000000000000e+06,1.749376000000000000e+06,2.120966000000000000e+06,1.651776000000000000e+06,2.156736000000000000e+06,2.282525500000000000e+06,2.359289000000000000e+06,1.886639399999999907e+06,1.886639399999999907e+06,2.262345799999999814e+06,2.379468799999999814e+06,2.089184000000000000e+06,1.889312000000000000e+06,1.753332399999999907e+06,2.028058600000000093e+06,1.785660300000000047e+06,1.853120000000000000e+06,2.577431500000000000e+06,1.776320000000000000e+06,2.844125299999999814e+06,1.928544000000000000e+06,1.699168000000000000e+06,1.779264000000000000e+06,2.355292500000000000e+06,2.116930000000000000e+06,1.659808000000000000e+06,2.064383000000000000e+06,1.854311500000000000e+06,2.209837299999999814e+06,1.918304000000000000e+06,2.726840799999999814e+06,1.963200000000000000e+06,2.460307500000000000e+06,1.887776000000000000e+06,1.922963800000000047e+06,2.237440000000000000e+06,1.894016000000000000e+06,1.607837800000000047e+06,1.624061300000000047e+06,3.595536000000000000e+06,2.581506799999999814e+06,2.941068500000000000e+06,1.969600000000000000e+06,2.000128000000000000e+06,1.955331000000000000e+06,2.589619000000000000e+06,2.290636799999999814e+06,2.068458399999999907e+06,2.141186000000000000e+06,2.044202399999999907e+06,2.642126500000000000e+06,1.737188600000000093e+06,1.963402899999999907e+06,2.015871000000000000e+06,2.076530300000000047e+06,2.545144000000000000e+06,7.586917000000000000e+06,2.791577299999999814e+06,1.866048000000000000e+06,2.092674000000000000e+06,2.165362299999999814e+06,3.369200500000000000e+06,2.581506799999999814e+06,2.945023500000000000e+06,2.322925299999999814e+06,2.076530300000000047e+06,3.066263299999999814e+06,2.589619000000000000e+06,2.306781500000000000e+06,2.536512000000000000e+06,2.407800000000000000e+06,2.383545000000000000e+06,2.520888000000000000e+06,2.015871000000000000e+06,2.213873299999999814e+06,1.896672000000000000e+06,1.876256000000000000e+06,2.314892799999999814e+06,2.274493000000000000e+06,1.818176000000000000e+06,2.314892799999999814e+06,1.812064000000000000e+06,2.500707299999999814e+06,1.696448000000000000e+06,1.662304000000000000e+06,2.168320000000000000e+06,2.371436299999999814e+06,2.484563500000000000e+06,1.713088000000000000e+06,2.221985500000000000e+06,1.689248000000000000e+06,1.790176000000000000e+06,2.375432799999999814e+06,1.938656000000000000e+06,2.932996500000000000e+06,3.041966799999999814e+06,2.246161799999999814e+06,2.092674000000000000e+06,2.646041299999999814e+06,2.310856799999999814e+06,2.157329799999999814e+06,2.314892799999999814e+06,1.976096000000000000e+06,2.783505500000000000e+06,2.601726799999999814e+06,2.089280000000000000e+06,1.796640000000000000e+06,2.383545000000000000e+06,2.011392000000000000e+06,2.254273000000000000e+06,3.542907500000000000e+06,1.906820000000000000e+06,1.597248000000000000e+06,1.757328899999999907e+06,2.265216000000000000e+06,2.040127000000000000e+06,2.634015299999999814e+06,2.541107000000000000e+06,2.189618299999999814e+06,2.464344500000000000e+06,2.460307500000000000e+06,2.339069000000000000e+06,1.960128000000000000e+06,2.033952000000000000e+06,1.678720000000000000e+06,1.782432000000000000e+06,1.963402899999999907e+06,1.951255800000000047e+06,1.951520000000000000e+06,2.209664000000000000e+06,2.331036500000000000e+06,2.314892799999999814e+06,1.987456000000000000e+06,2.532995799999999814e+06,1.862423800000000047e+06,2.500707299999999814e+06,1.619986000000000000e+06,1.846239600000000093e+06,2.225982000000000000e+06,1.815648000000000000e+06,2.581506799999999814e+06,1.813911800000000047e+06,1.944256000000000000e+06,1.758752000000000000e+06,2.133073799999999814e+06,2.090048000000000000e+06,2.480488299999999814e+06,2.532995799999999814e+06,2.399688799999999814e+06,2.351256500000000000e+06,2.322925299999999814e+06,2.569399000000000000e+06,2.084602100000000093e+06,2.356032000000000000e+06,2.200832000000000000e+06,1.704860800000000047e+06,2.432056000000000000e+06,1.904128000000000000e+06,2.294080000000000000e+06,1.706112000000000000e+06,1.947456000000000000e+06,2.585583000000000000e+06,2.149218500000000000e+06,2.316032000000000000e+06,2.589619000000000000e+06,1.733072899999999907e+06,2.057824000000000000e+06,2.767281000000000000e+06,2.173473500000000000e+06,2.098816000000000000e+06,2.496632000000000000e+06,1.703840000000000000e+06,1.918624000000000000e+06,1.992640000000000000e+06,1.858348399999999907e+06,2.125440000000000000e+06,1.725001000000000000e+06,2.335033000000000000e+06,2.157329799999999814e+06,1.878336000000000000e+06,2.087392000000000000e+06,2.456232299999999814e+06,2.133073799999999814e+06,2.359289000000000000e+06,2.151296000000000000e+06,1.931035600000000093e+06,1.720160000000000000e+06,1.663392000000000000e+06,2.165362299999999814e+06,1.991655500000000000e+06,1.922963800000000047e+06,1.995730800000000047e+06,1.730400000000000000e+06,1.364416000000000000e+06,1.308928000000000000e+06,1.536192000000000000e+06,1.365056000000000000e+06,1.305824000000000000e+06,1.721024000000000000e+06,1.518966500000000000e+06,1.555520000000000000e+06,1.627168000000000000e+06,1.576576000000000000e+06,1.485632000000000000e+06,1.801344000000000000e+06,1.663488000000000000e+06,1.411136000000000000e+06,1.514969899999999907e+06,1.449152000000000000e+06,1.103904000000000000e+06,1.111840000000000000e+06,8.222560000000000000e+05,6.952480000000000000e+05,5.457760000000000000e+05,4.303040000000000000e+05,3.391840000000000000e+05,3.807600000000000000e+05,2.241720000000000000e+05,1.880640000000000000e+05,1.300500000000000000e+05,1.071920000000000000e+05,5.543200000000000000e+04,3.857500000000000000e+04,4.690100000000000000e+04,2.784700000000000000e+04,2.223400000000000000e+04,2.033000000000000000e+04,1.051300000000000000e+04,1.161400000000000000e+04,1.532100000000000000e+04,7.108000000000000000e+03,6.407000000000000000e+03,4.805000000000000000e+03,5.406000000000000000e+03,5.406000000000000000e+03,4.805000000000000000e+03,8.410000000000000000e+03,4.805000000000000000e+03,2.903000000000000000e+03,5.806000000000000000e+03,3.203000000000000000e+03,5.005000000000000000e+03,3.503000000000000000e+03,2.903000000000000000e+03,3.403000000000000000e+03,2.402000000000000000e+03,3.904000000000000000e+03,3.704000000000000000e+03,3.904000000000000000e+03,3.403000000000000000e+03,2.502000000000000000e+03,4.605000000000000000e+03,2.402000000000000000e+03,2.302000000000000000e+03,2.602000000000000000e+03,2.802000000000000000e+03,3.203000000000000000e+03,3.103000000000000000e+03,3.103000000000000000e+03,2.402000000000000000e+03,3.203000000000000000e+03,3.904000000000000000e+03,4.104000000000000000e+03,3.103000000000000000e+03,5.205000000000000000e+03,3.203000000000000000e+03,4.104000000000000000e+03,3.503000000000000000e+03,2.903000000000000000e+03,3.403000000000000000e+03,2.702000000000000000e+03,3.303000000000000000e+03,3.303000000000000000e+03,3.103000000000000000e+03,4.304000000000000000e+03,4.605000000000000000e+03,3.403000000000000000e+03,3.203000000000000000e+03,3.303000000000000000e+03,3.103000000000000000e+03,3.804000000000000000e+03,3.403000000000000000e+03,3.303000000000000000e+03,2.102000000000000000e+03,2.402000000000000000e+03,4.204000000000000000e+03,2.903000000000000000e+03,3.303000000000000000e+03,2.202000000000000000e+03,3.203000000000000000e+03,2.802000000000000000e+03,3.503000000000000000e+03,3.503000000000000000e+03,2.802000000000000000e+03,2.502000000000000000e+03,2.102000000000000000e+03,4.505000000000000000e+03,3.904000000000000000e+03,2.602000000000000000e+03,2.903000000000000000e+03,2.802000000000000000e+03,2.602000000000000000e+03,2.102000000000000000e+03,2.502000000000000000e+03,2.102000000000000000e+03,2.702000000000000000e+03,2.903000000000000000e+03,3.103000000000000000e+03,2.002000000000000000e+03,2.903000000000000000e+03,3.603000000000000000e+03,2.903000000000000000e+03,2.502000000000000000e+03,4.104000000000000000e+03,2.702000000000000000e+03,1.801000000000000000e+03,3.203000000000000000e+03,2.802000000000000000e+03,2.903000000000000000e+03,2.502000000000000000e+03,3.203000000000000000e+03,3.503000000000000000e+03,2.302000000000000000e+03,4.104000000000000000e+03,2.702000000000000000e+03,2.903000000000000000e+03,3.203000000000000000e+03,2.202000000000000000e+03,2.402000000000000000e+03,3.704000000000000000e+03,1.901000000000000000e+03,2.502000000000000000e+03,2.502000000000000000e+03,2.802000000000000000e+03,2.903000000000000000e+03,2.302000000000000000e+03,2.202000000000000000e+03,3.103000000000000000e+03,3.203000000000000000e+03,3.003000000000000000e+03,2.102000000000000000e+03,3.203000000000000000e+03,3.804000000000000000e+03,3.403000000000000000e+03,2.502000000000000000e+03,3.904000000000000000e+03,3.203000000000000000e+03,2.802000000000000000e+03,2.802000000000000000e+03,1.701000000000000000e+03,2.702000000000000000e+03,2.502000000000000000e+03,3.003000000000000000e+03,2.602000000000000000e+03,2.903000000000000000e+03,2.802000000000000000e+03,3.103000000000000000e+03,3.303000000000000000e+03,2.502000000000000000e+03,2.802000000000000000e+03,4.004000000000000000e+03,3.704000000000000000e+03,3.103000000000000000e+03,5.005000000000000000e+03,2.802000000000000000e+03,3.303000000000000000e+03,3.303000000000000000e+03,3.103000000000000000e+03,3.103000000000000000e+03,3.403000000000000000e+03,2.102000000000000000e+03,2.802000000000000000e+03,2.102000000000000000e+03,3.804000000000000000e+03,2.903000000000000000e+03,3.403000000000000000e+03,2.802000000000000000e+03,2.903000000000000000e+03,3.403000000000000000e+03,3.804000000000000000e+03,2.903000000000000000e+03,2.202000000000000000e+03,1.801000000000000000e+03,3.003000000000000000e+03,3.303000000000000000e+03,2.302000000000000000e+03,2.802000000000000000e+03,3.003000000000000000e+03,4.104000000000000000e+03,2.502000000000000000e+03,1.901000000000000000e+03,1.901000000000000000e+03,3.103000000000000000e+03,2.302000000000000000e+03,2.602000000000000000e+03,3.203000000000000000e+03,2.302000000000000000e+03,2.602000000000000000e+03,2.602000000000000000e+03,2.903000000000000000e+03,3.704000000000000000e+03,3.403000000000000000e+03,2.302000000000000000e+03,3.303000000000000000e+03,3.804000000000000000e+03,2.502000000000000000e+03,2.602000000000000000e+03,2.802000000000000000e+03,2.702000000000000000e+03,3.403000000000000000e+03,2.102000000000000000e+03,nan
4.795089999999999719e+01,3.393577799999999814e+06,3.454116799999999814e+06,3.211637500000000000e+06,3.789422500000000000e+06,3.450000000000000000e+06,2.904664299999999814e+06,3.231978799999999814e+06,3.219790299999999814e+06,3.413757500000000000e+06,3.244005799999999814e+06,3.280410000000000000e+06,3.211637500000000000e+06,3.231978799999999814e+06,3.126883000000000000e+06,3.256194500000000000e+06,3.542907500000000000e+06,3.559131799999999814e+06,3.389380299999999814e+06,3.223826299999999814e+06,3.316814299999999814e+06,3.296553799999999814e+06,2.941068500000000000e+06,2.864224000000000000e+06,3.189824000000000000e+06,2.981427799999999814e+06,2.949140299999999814e+06,2.545144000000000000e+06,3.106703299999999814e+06,2.831936500000000000e+06,3.413757500000000000e+06,2.896511500000000000e+06,2.532995799999999814e+06,2.496632000000000000e+06,2.671744000000000000e+06,2.488599500000000000e+06,2.589619000000000000e+06,2.565363000000000000e+06,2.294633299999999814e+06,2.286600799999999814e+06,2.369536000000000000e+06,2.449664000000000000e+06,2.079072000000000000e+06,1.918967300000000047e+06,1.955331000000000000e+06,2.040032000000000000e+06,1.971456000000000000e+06,2.092674000000000000e+06,1.803072000000000000e+06,1.772928000000000000e+06,2.419868500000000000e+06,2.185582299999999814e+06,1.745664000000000000e+06,2.577431500000000000e+06,2.049984000000000000e+06,2.128000000000000000e+06,2.005344000000000000e+06,2.860269000000000000e+06,2.463872000000000000e+06,2.221376000000000000e+06,2.162624000000000000e+06,2.402112000000000000e+06,2.144640000000000000e+06,2.342272000000000000e+06,1.652273500000000000e+06,1.940736000000000000e+06,1.974656000000000000e+06,1.704860800000000047e+06,2.314892799999999814e+06,1.894711300000000047e+06,1.975510800000000047e+06,2.100928000000000000e+06,2.557251799999999814e+06,2.052960000000000000e+06,1.988352000000000000e+06,2.083200000000000000e+06,2.021120000000000000e+06,2.008736000000000000e+06,2.087520000000000000e+06,1.953728000000000000e+06,1.905664000000000000e+06,1.958592000000000000e+06,1.631264000000000000e+06,1.806240000000000000e+06,1.826272000000000000e+06,1.821120000000000000e+06,1.762336000000000000e+06,1.820800000000000000e+06,1.704256000000000000e+06,1.567438000000000000e+06,1.901504000000000000e+06,1.846239600000000093e+06,1.807552000000000000e+06,1.696096000000000000e+06,2.302745500000000000e+06,1.560160000000000000e+06,1.642240000000000000e+06,1.686848000000000000e+06,1.772928000000000000e+06,1.963328000000000000e+06,1.822016000000000000e+06,3.494476000000000000e+06,1.735424000000000000e+06,1.943488000000000000e+06,2.014496000000000000e+06,2.258624000000000000e+06,2.452196299999999814e+06,1.975424000000000000e+06,1.992192000000000000e+06,2.128512000000000000e+06,2.408448000000000000e+06,2.771316799999999814e+06,2.222656000000000000e+06,1.939648000000000000e+06,1.829888000000000000e+06,2.021792000000000000e+06,2.024000000000000000e+06,1.818720000000000000e+06,1.760384000000000000e+06,1.838656000000000000e+06,2.004992000000000000e+06,1.731168000000000000e+06,2.011874500000000000e+06,2.014272000000000000e+06,1.957152000000000000e+06,1.879872000000000000e+06,1.700992000000000000e+06,1.760480000000000000e+06,1.660576000000000000e+06,1.611913100000000093e+06,3.639931299999999814e+06,1.840288000000000000e+06,1.570432000000000000e+06,2.193024000000000000e+06,2.073888000000000000e+06,2.593655000000000000e+06,1.863072000000000000e+06,2.028864000000000000e+06,2.326080000000000000e+06,2.299328000000000000e+06,2.057824000000000000e+06,1.809836500000000000e+06,2.113344000000000000e+06,2.256704000000000000e+06,2.767281000000000000e+06,2.181585799999999814e+06,2.137070299999999814e+06,2.082976000000000000e+06,2.223552000000000000e+06,2.395692299999999814e+06,2.182784000000000000e+06,2.124544000000000000e+06,2.053632000000000000e+06,2.201152000000000000e+06,2.597651500000000000e+06,2.103808000000000000e+06,2.136512000000000000e+06,2.172672000000000000e+06,1.946144000000000000e+06,1.986784000000000000e+06,1.955040000000000000e+06,2.250112000000000000e+06,2.053856000000000000e+06,2.136064000000000000e+06,2.722805000000000000e+06,2.225982000000000000e+06,2.011744000000000000e+06,2.244800000000000000e+06,2.188928000000000000e+06,2.272832000000000000e+06,2.152192000000000000e+06,2.367744000000000000e+06,2.175104000000000000e+06,2.048544000000000000e+06,2.293056000000000000e+06,2.011874500000000000e+06,1.959367000000000000e+06,2.388416000000000000e+06,2.415616000000000000e+06,2.266112000000000000e+06,2.363264000000000000e+06,2.198848000000000000e+06,2.042240000000000000e+06,2.367488000000000000e+06,2.298240000000000000e+06,2.247488000000000000e+06,2.013280000000000000e+06,2.157568000000000000e+06,2.075200000000000000e+06,2.194496000000000000e+06,2.106880000000000000e+06,2.373248000000000000e+06,2.239424000000000000e+06,2.138432000000000000e+06,2.189696000000000000e+06,2.114112000000000000e+06,2.791577299999999814e+06,2.429376000000000000e+06,2.164096000000000000e+06,2.267776000000000000e+06,2.217536000000000000e+06,2.181585799999999814e+06,2.143872000000000000e+06,2.267328000000000000e+06,2.246161799999999814e+06,2.396032000000000000e+06,2.068458399999999907e+06,2.157329799999999814e+06,2.335033000000000000e+06,2.125760000000000000e+06,2.094368000000000000e+06,2.295424000000000000e+06,1.946560000000000000e+06,2.068458399999999907e+06,1.927328000000000000e+06,2.094496000000000000e+06,2.284096000000000000e+06,1.963520000000000000e+06,2.064383000000000000e+06,2.500707299999999814e+06,2.355264000000000000e+06,2.520888000000000000e+06,2.056928000000000000e+06,2.339069000000000000e+06,2.307840000000000000e+06,2.105472000000000000e+06,2.207104000000000000e+06,2.240960000000000000e+06,2.287488000000000000e+06,2.143744000000000000e+06,2.391232000000000000e+06,2.177470000000000000e+06,2.484563500000000000e+06,2.480488299999999814e+06,2.085728000000000000e+06,2.068458399999999907e+06,2.169856000000000000e+06,2.289280000000000000e+06,2.043104000000000000e+06,2.103552000000000000e+06,3.442009000000000000e+06,2.367400299999999814e+06,2.528999299999999814e+06,2.391656299999999814e+06,1.992416000000000000e+06,1.975008000000000000e+06,2.147392000000000000e+06,2.807721000000000000e+06,2.484480000000000000e+06,2.130432000000000000e+06,1.761404300000000047e+06,2.484563500000000000e+06,2.157312000000000000e+06,2.642126500000000000e+06,2.157329799999999814e+06,2.197729500000000000e+06,2.298669299999999814e+06,2.189618299999999814e+06,2.228608000000000000e+06,2.452196299999999814e+06,2.157329799999999814e+06,2.165362299999999814e+06,2.748800000000000000e+06,2.365568000000000000e+06,2.350080000000000000e+06,2.507648000000000000e+06,2.386624000000000000e+06,2.442176000000000000e+06,2.528999299999999814e+06,2.330496000000000000e+06,2.516852000000000000e+06,2.586368000000000000e+06,2.524963299999999814e+06,2.436544000000000000e+06,2.351256500000000000e+06,2.383545000000000000e+06,2.019986800000000047e+06,2.799568500000000000e+06,2.636928000000000000e+06,2.357760000000000000e+06,2.563264000000000000e+06,2.403724799999999814e+06,2.577280000000000000e+06,2.896511500000000000e+06,2.173473500000000000e+06,2.993535500000000000e+06,2.381120000000000000e+06,2.642048000000000000e+06,2.494656000000000000e+06,2.447488000000000000e+06,2.674373500000000000e+06,2.646041299999999814e+06,2.471552000000000000e+06,2.290636799999999814e+06,2.484563500000000000e+06,2.456768000000000000e+06,2.294633299999999814e+06,2.216896000000000000e+06,2.181585799999999814e+06,2.428020000000000000e+06,2.589619000000000000e+06,2.166656000000000000e+06,2.350336000000000000e+06,2.177470000000000000e+06,2.339456000000000000e+06,2.143424000000000000e+06,2.367400299999999814e+06,1.956800000000000000e+06,2.397824000000000000e+06,2.241216000000000000e+06,2.200960000000000000e+06,2.500707299999999814e+06,2.273728000000000000e+06,2.169437500000000000e+06,2.197729500000000000e+06,1.944608000000000000e+06,2.242560000000000000e+06,2.339069000000000000e+06,2.173696000000000000e+06,2.448199799999999814e+06,2.174912000000000000e+06,2.384448000000000000e+06,2.348736000000000000e+06,2.217216000000000000e+06,2.084602100000000093e+06,2.327000500000000000e+06,2.094944000000000000e+06,1.995730800000000047e+06,2.039904000000000000e+06,2.170880000000000000e+06,1.940288000000000000e+06,2.241344000000000000e+06,2.396480000000000000e+06,2.481792000000000000e+06,2.187264000000000000e+06,2.306048000000000000e+06,2.714813799999999814e+06,2.172096000000000000e+06,2.585583000000000000e+06,2.263680000000000000e+06,3.429820500000000000e+06,2.464344500000000000e+06,3.555096000000000000e+06,2.848080500000000000e+06,1.878567500000000000e+06,2.456232299999999814e+06,2.799568500000000000e+06,2.545144000000000000e+06,2.496632000000000000e+06,2.359289000000000000e+06,2.508819500000000000e+06,2.318889299999999814e+06,2.378496000000000000e+06,2.055712000000000000e+06,2.392576000000000000e+06,2.147008000000000000e+06,2.231488000000000000e+06,2.446720000000000000e+06,2.355840000000000000e+06,2.497856000000000000e+06,2.267456000000000000e+06,2.323392000000000000e+06,2.214848000000000000e+06,2.436480000000000000e+06,2.440768000000000000e+06,2.333376000000000000e+06,2.216896000000000000e+06,2.292736000000000000e+06,2.204864000000000000e+06,2.155456000000000000e+06,1.914891899999999907e+06,2.205504000000000000e+06,2.440088500000000000e+06,2.452196299999999814e+06,2.391656299999999814e+06,2.306781500000000000e+06,2.242125799999999814e+06,2.223040000000000000e+06,2.284544000000000000e+06,2.145536000000000000e+06,2.124544000000000000e+06,2.176256000000000000e+06,2.621906500000000000e+06,2.399688799999999814e+06,2.444163799999999814e+06,2.520192000000000000e+06,2.303616000000000000e+06,2.213184000000000000e+06,2.519104000000000000e+06,2.395712000000000000e+06,2.350336000000000000e+06,2.237312000000000000e+06,2.316032000000000000e+06,2.359289000000000000e+06,2.356288000000000000e+06,2.381440000000000000e+06,2.532995799999999814e+06,2.379840000000000000e+06,2.481792000000000000e+06,2.309760000000000000e+06,2.493120000000000000e+06,2.415616000000000000e+06,2.486848000000000000e+06,2.228736000000000000e+06,2.496000000000000000e+06,2.638051299999999814e+06,2.249344000000000000e+06,2.811757000000000000e+06,2.411836000000000000e+06,2.166208000000000000e+06,2.463040000000000000e+06,2.241984000000000000e+06,2.395692299999999814e+06,2.421952000000000000e+06,2.468419799999999814e+06,2.262784000000000000e+06,2.401536000000000000e+06,2.435904000000000000e+06,2.546560000000000000e+06,2.545144000000000000e+06,2.478208000000000000e+06,2.269696000000000000e+06,2.428020000000000000e+06,2.452928000000000000e+06,2.621906500000000000e+06,2.306752000000000000e+06,2.694784000000000000e+06,2.232960000000000000e+06,2.040127000000000000e+06,2.480488299999999814e+06,2.048198899999999907e+06,2.395692299999999814e+06,2.302745500000000000e+06,2.573395500000000000e+06,2.299456000000000000e+06,2.347200000000000000e+06,2.608064000000000000e+06,2.468419799999999814e+06,2.403724799999999814e+06,2.730957500000000000e+06,2.557251799999999814e+06,2.428020000000000000e+06,2.462144000000000000e+06,2.595328000000000000e+06,2.512855500000000000e+06,2.173473500000000000e+06,2.447808000000000000e+06,4.908426500000000000e+06,2.382976000000000000e+06,2.888520500000000000e+06,2.484563500000000000e+06,2.145536000000000000e+06,2.302336000000000000e+06,2.524963299999999814e+06,2.504744299999999814e+06,2.803604299999999814e+06,2.609759299999999814e+06,2.886656000000000000e+06,2.214080000000000000e+06,2.476452299999999814e+06,2.541107000000000000e+06,2.292416000000000000e+06,2.386816000000000000e+06,2.298669299999999814e+06,2.573395500000000000e+06,2.306781500000000000e+06,2.048198899999999907e+06,2.409408000000000000e+06,2.290636799999999814e+06,2.189696000000000000e+06,2.195904000000000000e+06,2.115136000000000000e+06,2.154624000000000000e+06,2.220992000000000000e+06,2.307520000000000000e+06,2.340672000000000000e+06,2.293760000000000000e+06,2.456232299999999814e+06,2.500707299999999814e+06,2.469952000000000000e+06,2.064383000000000000e+06,2.085056000000000000e+06,2.504640000000000000e+06,2.401984000000000000e+06,2.296064000000000000e+06,2.470080000000000000e+06,2.464768000000000000e+06,2.407800000000000000e+06,2.550976000000000000e+06,2.359168000000000000e+06,2.434560000000000000e+06,2.300224000000000000e+06,2.367400299999999814e+06,2.545144000000000000e+06,2.532864000000000000e+06,2.511936000000000000e+06,2.441216000000000000e+06,2.440088500000000000e+06,2.189618299999999814e+06,2.585583000000000000e+06,2.346304000000000000e+06,2.149218500000000000e+06,2.081408000000000000e+06,2.354112000000000000e+06,2.266688000000000000e+06,2.236096000000000000e+06,2.518848000000000000e+06,2.502464000000000000e+06,2.731200000000000000e+06,2.190912000000000000e+06,2.296192000000000000e+06,2.407424000000000000e+06,2.485312000000000000e+06,2.330944000000000000e+06,2.500707299999999814e+06,2.400192000000000000e+06,3.732838500000000000e+06,2.387072000000000000e+06,2.524963299999999814e+06,2.056270800000000047e+06,2.480192000000000000e+06,2.254273000000000000e+06,2.347181299999999814e+06,2.698670000000000000e+06,2.497600000000000000e+06,2.391656299999999814e+06,2.448832000000000000e+06,2.334656000000000000e+06,2.464896000000000000e+06,2.415832500000000000e+06,2.312768000000000000e+06,1.910895399999999907e+06,2.313664000000000000e+06,3.397533000000000000e+06,2.231616000000000000e+06,2.294656000000000000e+06,2.260992000000000000e+06,2.259520000000000000e+06,2.033280000000000000e+06,2.076640000000000000e+06,2.616832000000000000e+06,2.075328000000000000e+06,2.218688000000000000e+06,1.955331000000000000e+06,2.044202399999999907e+06,2.302144000000000000e+06,2.180992000000000000e+06,2.215552000000000000e+06,2.165362299999999814e+06,2.241536000000000000e+06,2.292480000000000000e+06,2.158400000000000000e+06,2.209664000000000000e+06,2.274816000000000000e+06,2.175808000000000000e+06,2.207296000000000000e+06,2.349888000000000000e+06,2.152640000000000000e+06,2.370112000000000000e+06,2.253056000000000000e+06,2.325120000000000000e+06,2.266688000000000000e+06,2.273408000000000000e+06,2.225982000000000000e+06,2.208064000000000000e+06,2.322048000000000000e+06,2.264128000000000000e+06,2.322432000000000000e+06,2.510592000000000000e+06,2.702706000000000000e+06,2.358208000000000000e+06,2.718849799999999814e+06,2.445696000000000000e+06,2.234093299999999814e+06,2.417664000000000000e+06,2.219584000000000000e+06,2.403904000000000000e+06,2.236992000000000000e+06,2.109888000000000000e+06,2.237056000000000000e+06,2.116416000000000000e+06,2.060480000000000000e+06,2.069568000000000000e+06,2.529152000000000000e+06,2.125632000000000000e+06,2.261760000000000000e+06,2.174784000000000000e+06,2.609759299999999814e+06,2.320640000000000000e+06,2.249152000000000000e+06,2.189056000000000000e+06,2.242240000000000000e+06,2.259072000000000000e+06,2.161856000000000000e+06,2.040127000000000000e+06,2.435776000000000000e+06,2.415832500000000000e+06,2.168896000000000000e+06,2.245888000000000000e+06,2.116930000000000000e+06,2.298669299999999814e+06,2.257856000000000000e+06,2.102016000000000000e+06,2.129037799999999814e+06,2.235520000000000000e+06,2.261184000000000000e+06,2.561287799999999814e+06,2.065120000000000000e+06,2.054496000000000000e+06,2.452196299999999814e+06,1.858048000000000000e+06,2.180544000000000000e+06,2.215424000000000000e+06,2.169792000000000000e+06,2.023008000000000000e+06,2.094592000000000000e+06,2.169536000000000000e+06,1.931936000000000000e+06,2.339136000000000000e+06,2.143872000000000000e+06,2.070016000000000000e+06,1.963402899999999907e+06,2.174912000000000000e+06,2.343145299999999814e+06,2.627584000000000000e+06,2.328448000000000000e+06,2.184576000000000000e+06,2.630018799999999814e+06,2.327232000000000000e+06,2.012384000000000000e+06,2.184896000000000000e+06,2.296448000000000000e+06,2.271168000000000000e+06,2.182464000000000000e+06,2.120966000000000000e+06,2.257280000000000000e+06,2.224128000000000000e+06,2.302745500000000000e+06,2.432832000000000000e+06,2.446400000000000000e+06,2.213873299999999814e+06,2.022560000000000000e+06,2.166336000000000000e+06,2.223552000000000000e+06,1.978080000000000000e+06,3.506664799999999814e+06,2.193693500000000000e+06,1.906208000000000000e+06,1.981184000000000000e+06,2.234944000000000000e+06,2.504744299999999814e+06,2.076768000000000000e+06,2.036704000000000000e+06,2.144768000000000000e+06,2.049408000000000000e+06,2.228608000000000000e+06,2.128896000000000000e+06,2.135104000000000000e+06,2.249920000000000000e+06,2.055712000000000000e+06,2.331392000000000000e+06,2.233600000000000000e+06,2.191680000000000000e+06,2.196160000000000000e+06,2.316672000000000000e+06,2.145280000000000000e+06,2.190912000000000000e+06,2.071232000000000000e+06,2.097344000000000000e+06,2.281856000000000000e+06,2.198464000000000000e+06,1.906820000000000000e+06,2.593655000000000000e+06,2.181888000000000000e+06,2.017600000000000000e+06,2.234368000000000000e+06,2.153536000000000000e+06,1.854311500000000000e+06,2.055936000000000000e+06,2.040032000000000000e+06,2.205184000000000000e+06,2.036608000000000000e+06,2.094144000000000000e+06,2.248704000000000000e+06,2.071776000000000000e+06,2.045440000000000000e+06,2.047104000000000000e+06,1.884128000000000000e+06,2.408768000000000000e+06,2.573395500000000000e+06,2.031936000000000000e+06,2.231936000000000000e+06,2.146176000000000000e+06,2.123456000000000000e+06,2.283584000000000000e+06,2.888520500000000000e+06,2.230592000000000000e+06,2.181585799999999814e+06,2.116930000000000000e+06,2.343168000000000000e+06,2.346048000000000000e+06,2.360512000000000000e+06,2.123456000000000000e+06,2.088960000000000000e+06,2.124962500000000000e+06,2.203392000000000000e+06,2.318889299999999814e+06,1.739328000000000000e+06,1.789760000000000000e+06,1.746304000000000000e+06,1.550752000000000000e+06,1.651232000000000000e+06,1.735520000000000000e+06,1.572704000000000000e+06,1.662400000000000000e+06,1.886432000000000000e+06,1.671648000000000000e+06,1.684800000000000000e+06,1.970240000000000000e+06,2.549219299999999814e+06,1.922963800000000047e+06,1.842368000000000000e+06,1.831840000000000000e+06,1.709824000000000000e+06,1.799040000000000000e+06,1.772608000000000000e+06,1.881280000000000000e+06,2.106816000000000000e+06,1.656389100000000093e+06,2.100786299999999814e+06,1.450274800000000047e+06,1.622176000000000000e+06,2.201726000000000000e+06,1.837888000000000000e+06,1.758976000000000000e+06,1.928736000000000000e+06,2.363325000000000000e+06,1.832192000000000000e+06,1.959367000000000000e+06,1.748704000000000000e+06,1.820896000000000000e+06,1.950304000000000000e+06,1.675328000000000000e+06,1.972417899999999907e+06,1.840608000000000000e+06,1.785280000000000000e+06,1.524000000000000000e+06,1.622912000000000000e+06,2.169437500000000000e+06,1.240243600000000093e+06,1.802304000000000000e+06,1.566848000000000000e+06,1.531552000000000000e+06,1.783744000000000000e+06,1.699808000000000000e+06,2.149218500000000000e+06,1.734304000000000000e+06,2.290636799999999814e+06,1.701216000000000000e+06,1.610688000000000000e+06,1.563616000000000000e+06,1.300863399999999907e+06,1.659488000000000000e+06,2.230018000000000000e+06,1.828448000000000000e+06,1.975510800000000047e+06,1.665664000000000000e+06,1.462272000000000000e+06,1.590528000000000000e+06,1.691328000000000000e+06,1.799488000000000000e+06,1.608832000000000000e+06,1.550208000000000000e+06,1.680224000000000000e+06,1.599968000000000000e+06,1.626085600000000093e+06,1.631392000000000000e+06,1.498976000000000000e+06,1.540288000000000000e+06,1.405118399999999907e+06,1.407584000000000000e+06,1.478400000000000000e+06,1.974487800000000047e+06,1.779584000000000000e+06,1.403975399999999907e+06,1.397020600000000093e+06,1.480896000000000000e+06,1.840192000000000000e+06,1.513216000000000000e+06,1.950703100000000093e+06,1.596064000000000000e+06,1.370638800000000047e+06,1.699360000000000000e+06,1.791392000000000000e+06,1.910944000000000000e+06,1.799136000000000000e+06,1.831104000000000000e+06,1.659808000000000000e+06,1.397288000000000000e+06,2.360025500000000000e+06,1.711136000000000000e+06,1.698944000000000000e+06,1.740864000000000000e+06,1.639072000000000000e+06,1.884173000000000000e+06,1.608931300000000047e+06,1.699680000000000000e+06,1.998183899999999907e+06,1.647489399999999907e+06,1.555072000000000000e+06,1.866048000000000000e+06,1.802304000000000000e+06,1.635072000000000000e+06,1.591200000000000000e+06,1.671008000000000000e+06,1.485273800000000047e+06,1.921504000000000000e+06,1.606240000000000000e+06,1.642880000000000000e+06,1.557984000000000000e+06,1.634624000000000000e+06,1.633760000000000000e+06,1.766912000000000000e+06,1.646688000000000000e+06,1.620864000000000000e+06,1.535840000000000000e+06,1.552256000000000000e+06,1.602880000000000000e+06,1.545792000000000000e+06,1.992615600000000093e+06,1.809702100000000093e+06,1.624672000000000000e+06,2.126390799999999814e+06,1.594976000000000000e+06,1.617728000000000000e+06,1.617728000000000000e+06,2.006208000000000000e+06,1.627904000000000000e+06,2.247677500000000000e+06,1.636160000000000000e+06,1.561984000000000000e+06,1.706784000000000000e+06,1.650272000000000000e+06,1.556704000000000000e+06,1.954254600000000093e+06,1.195967800000000047e+06,1.527872000000000000e+06,1.529824000000000000e+06,1.670560000000000000e+06,1.584576000000000000e+06,1.633760000000000000e+06,1.492736000000000000e+06,1.953377899999999907e+06,1.640160000000000000e+06,1.736160000000000000e+06,1.513536000000000000e+06,1.538880000000000000e+06,1.598976000000000000e+06,1.731392000000000000e+06,1.539835500000000000e+06,1.421664000000000000e+06,1.605280000000000000e+06,1.448608000000000000e+06,1.350816000000000000e+06,1.573888000000000000e+06,1.397824000000000000e+06,1.594016000000000000e+06,1.396320000000000000e+06,1.634848000000000000e+06,1.413056000000000000e+06,1.627904000000000000e+06,1.490560000000000000e+06,1.650912000000000000e+06,1.342144000000000000e+06,1.669248000000000000e+06,1.492416000000000000e+06,1.589293100000000093e+06,1.786144000000000000e+06,1.642240000000000000e+06,1.466911500000000000e+06,1.540608000000000000e+06,1.416192000000000000e+06,1.888416000000000000e+06,1.767904000000000000e+06,1.657088000000000000e+06,1.841376000000000000e+06,1.733568000000000000e+06,1.546208000000000000e+06,1.681984000000000000e+06,1.604832000000000000e+06,1.544704000000000000e+06,1.641568000000000000e+06,1.735616000000000000e+06,1.618592000000000000e+06,1.706240000000000000e+06,1.821792000000000000e+06,1.525308800000000047e+06,1.625088000000000000e+06,1.546432000000000000e+06,1.674246100000000093e+06,1.595520000000000000e+06,1.643968000000000000e+06,1.528512000000000000e+06,1.521504000000000000e+06,1.573440000000000000e+06,1.156919899999999907e+06,1.477536000000000000e+06,1.553664000000000000e+06,1.583821300000000047e+06,1.593888000000000000e+06,1.801700800000000047e+06,1.592704000000000000e+06,1.497472000000000000e+06,1.941707600000000093e+06,1.708081399999999907e+06,1.444096000000000000e+06,1.676320000000000000e+06,1.650272000000000000e+06,1.159602399999999907e+06,1.860768000000000000e+06,1.895643800000000047e+06,1.505120000000000000e+06,1.988705500000000000e+06,1.460960000000000000e+06,1.501344000000000000e+06,1.640160000000000000e+06,1.756672000000000000e+06,2.226904000000000000e+06,1.664480000000000000e+06,1.574752000000000000e+06,2.160571500000000000e+06,1.639200000000000000e+06,1.874816000000000000e+06,1.722924500000000000e+06,1.695232000000000000e+06,1.489251899999999907e+06,1.656389100000000093e+06,2.096480000000000000e+06,1.835456000000000000e+06,1.899744000000000000e+06,2.086335500000000000e+06,2.415832500000000000e+06,2.509676500000000000e+06,1.773472600000000093e+06,2.005423500000000000e+06,1.701312000000000000e+06,1.517824000000000000e+06,1.564704000000000000e+06,1.548480000000000000e+06,1.533792000000000000e+06,1.700768000000000000e+06,1.700224000000000000e+06,1.994246100000000093e+06,1.665248000000000000e+06,1.729184000000000000e+06,1.519680000000000000e+06,1.540737600000000093e+06,1.625632000000000000e+06,1.642336000000000000e+06,1.514176000000000000e+06,1.478304000000000000e+06,1.460000000000000000e+06,1.310432000000000000e+06,1.984059399999999907e+06,1.449248000000000000e+06,1.662848000000000000e+06,1.513536000000000000e+06,1.538880000000000000e+06,1.383040000000000000e+06,1.754176000000000000e+06,1.516864000000000000e+06,1.524416000000000000e+06,1.690336000000000000e+06,1.605280000000000000e+06,1.608455000000000000e+06,1.670784000000000000e+06,1.590016000000000000e+06,1.607744000000000000e+06,1.738464000000000000e+06,1.478528000000000000e+06,1.434656000000000000e+06,1.497835000000000000e+06,1.277193000000000000e+06,1.755745300000000047e+06,1.752512000000000000e+06,1.883040000000000000e+06,1.544384000000000000e+06,1.627904000000000000e+06,1.541152000000000000e+06,1.534336000000000000e+06,1.526144000000000000e+06,9.388320000000000000e+05,1.223264000000000000e+06,1.801568000000000000e+06,1.701008100000000093e+06,1.799584000000000000e+06,1.926464899999999907e+06,1.627119100000000093e+06,1.703488000000000000e+06,1.769984000000000000e+06,1.305716100000000093e+06,1.724736000000000000e+06,1.705888000000000000e+06,1.649932800000000047e+06,1.613554100000000093e+06,1.415424000000000000e+06,1.268902000000000000e+06,1.570112000000000000e+06,1.498297300000000047e+06,1.598240000000000000e+06,1.567827800000000047e+06,2.011003399999999907e+06,1.597888000000000000e+06,1.384538600000000093e+06,1.491764600000000093e+06,1.192951100000000093e+06,1.918402500000000000e+06,1.911577500000000000e+06,1.505024000000000000e+06,1.252251000000000000e+06,2.161348500000000000e+06,1.467328000000000000e+06,1.554432000000000000e+06,1.280864000000000000e+06,1.477760000000000000e+06,1.557792000000000000e+06,1.650048000000000000e+06,1.546976000000000000e+06,1.514912000000000000e+06,1.728640000000000000e+06,1.544800000000000000e+06,1.473024000000000000e+06,1.442272000000000000e+06,1.643296000000000000e+06,1.506304000000000000e+06,1.423040000000000000e+06,1.565440000000000000e+06,2.333044500000000000e+06,2.029166899999999907e+06,1.786518300000000047e+06,1.650912000000000000e+06,2.028070500000000000e+06,1.559520000000000000e+06,1.656992000000000000e+06,1.415328000000000000e+06,1.737600000000000000e+06,1.458080000000000000e+06,1.520000000000000000e+06,1.507712000000000000e+06,1.782656000000000000e+06,1.674688000000000000e+06,1.483721100000000093e+06,1.586752000000000000e+06,2.061023800000000047e+06,1.938555399999999907e+06,1.589664000000000000e+06,1.681760000000000000e+06,1.674368000000000000e+06,1.808448000000000000e+06,1.605056000000000000e+06,1.420031899999999907e+06,1.536384000000000000e+06,1.573248000000000000e+06,2.004511100000000093e+06,1.631264000000000000e+06,1.576896000000000000e+06,1.289473899999999907e+06,1.485504000000000000e+06,1.605376000000000000e+06,1.555392000000000000e+06,1.774336000000000000e+06,1.773696000000000000e+06,1.599744000000000000e+06,1.521539399999999907e+06,1.886018300000000047e+06,1.752192000000000000e+06,2.317311799999999814e+06,1.755360000000000000e+06,2.135569500000000000e+06,1.841474899999999907e+06,2.078538000000000000e+06,1.701856000000000000e+06,1.591072000000000000e+06,1.765400800000000047e+06,2.310856799999999814e+06,1.604064000000000000e+06,1.693376000000000000e+06,1.527271100000000093e+06,1.648276899999999907e+06,1.551294300000000047e+06,1.745440000000000000e+06,1.909952000000000000e+06,1.993728000000000000e+06,2.120966000000000000e+06,1.369475300000000047e+06,1.959904000000000000e+06,2.448199799999999814e+06,1.730720000000000000e+06,1.745536000000000000e+06,1.708512000000000000e+06,1.648276899999999907e+06,1.813911800000000047e+06,1.484544000000000000e+06,1.593344000000000000e+06,1.401803100000000093e+06,1.762240000000000000e+06,2.250237000000000000e+06,1.859584000000000000e+06,1.579392000000000000e+06,1.733072899999999907e+06,2.072454899999999907e+06,2.205762000000000000e+06,1.955331000000000000e+06,1.624448000000000000e+06,1.693920000000000000e+06,1.596384000000000000e+06,1.738912000000000000e+06,2.625982799999999814e+06,1.581984000000000000e+06,1.627360000000000000e+06,1.603968000000000000e+06,1.498826100000000093e+06,1.797768000000000000e+06,1.377587500000000000e+06,1.606688000000000000e+06,1.292791500000000000e+06,1.700128000000000000e+06,2.286600799999999814e+06,1.680000000000000000e+06,1.772288000000000000e+06,1.649376000000000000e+06,2.815793000000000000e+06,1.916864000000000000e+06,2.238129299999999814e+06,1.764192000000000000e+06,2.347181299999999814e+06,1.690880000000000000e+06,2.254273000000000000e+06,1.530560000000000000e+06,1.715680000000000000e+06,1.612416000000000000e+06,1.894711300000000047e+06,1.784832000000000000e+06,1.591744000000000000e+06,2.102784000000000000e+06,1.765400800000000047e+06,1.856512000000000000e+06,1.640832000000000000e+06,1.694368000000000000e+06,2.270457000000000000e+06,1.799040000000000000e+06,1.791936000000000000e+06,1.582528000000000000e+06,1.525504000000000000e+06,1.766816000000000000e+06,3.546943299999999814e+06,1.786048000000000000e+06,2.407800000000000000e+06,2.351256500000000000e+06,2.042112000000000000e+06,2.351256500000000000e+06,2.225982000000000000e+06,2.488599500000000000e+06,2.306781500000000000e+06,1.632133100000000093e+06,1.949760000000000000e+06,1.815008000000000000e+06,2.460307500000000000e+06,1.903680000000000000e+06,2.068458399999999907e+06,2.104782799999999814e+06,2.104782799999999814e+06,1.773472600000000093e+06,2.112894000000000000e+06,2.270457000000000000e+06,2.335033000000000000e+06,2.028058600000000093e+06,1.749257000000000000e+06,2.080526800000000047e+06,2.302745500000000000e+06,2.452196299999999814e+06,2.613795299999999814e+06,4.068225000000000000e+06,1.644241000000000000e+06,1.983583500000000000e+06,1.939187300000000047e+06,1.994720000000000000e+06,1.976640000000000000e+06,2.028058600000000093e+06,2.201726000000000000e+06,2.787460500000000000e+06,1.737188600000000093e+06,2.116930000000000000e+06,2.197729500000000000e+06,2.310856799999999814e+06,1.822024000000000000e+06,2.149218500000000000e+06,2.270457000000000000e+06,1.952512000000000000e+06,1.826496000000000000e+06,2.120966000000000000e+06,1.753332399999999907e+06,1.870208000000000000e+06,2.593655000000000000e+06,1.967616000000000000e+06,1.646144000000000000e+06,1.831520000000000000e+06,2.098560000000000000e+06,1.676529500000000000e+06,1.984928000000000000e+06,2.682526299999999814e+06,2.092674000000000000e+06,1.680992000000000000e+06,1.875040000000000000e+06,1.730624000000000000e+06,2.298669299999999814e+06,1.777549000000000000e+06,2.258269500000000000e+06,1.975510800000000047e+06,1.651328000000000000e+06,1.718528000000000000e+06,1.686432000000000000e+06,2.242125799999999814e+06,1.726144000000000000e+06,1.955331000000000000e+06,2.213873299999999814e+06,2.508819500000000000e+06,2.116096000000000000e+06,2.225982000000000000e+06,2.286600799999999814e+06,1.887328000000000000e+06,2.347181299999999814e+06,1.745260500000000000e+06,1.983936000000000000e+06,2.896511500000000000e+06,1.695008000000000000e+06,1.636129800000000047e+06,2.116930000000000000e+06,1.700224000000000000e+06,2.052274300000000047e+06,2.193693500000000000e+06,1.805839899999999907e+06,2.108818799999999814e+06,2.049408000000000000e+06,2.028058600000000093e+06,2.193693500000000000e+06,1.842164300000000047e+06,1.628097300000000047e+06,1.668064000000000000e+06,1.535150500000000000e+06,2.001248000000000000e+06,1.749257000000000000e+06,2.456232299999999814e+06,2.064928000000000000e+06,1.866272000000000000e+06,2.480488299999999814e+06,2.419868500000000000e+06,2.512855500000000000e+06,2.185582299999999814e+06,2.238129299999999814e+06,1.999727300000000047e+06,1.818496000000000000e+06,2.234093299999999814e+06,2.220480000000000000e+06,2.508819500000000000e+06,2.197729500000000000e+06,1.864064000000000000e+06,2.096670500000000000e+06,1.810624000000000000e+06,1.645152000000000000e+06,1.510894500000000000e+06,1.702944000000000000e+06,1.797408000000000000e+06,1.741185100000000093e+06,1.685248000000000000e+06,1.930176000000000000e+06,1.873504000000000000e+06,2.063584000000000000e+06,1.753332399999999907e+06,2.403724799999999814e+06,2.932996500000000000e+06,2.508819500000000000e+06,1.784384000000000000e+06,1.918208000000000000e+06,2.109760000000000000e+06,2.335033000000000000e+06,1.660672000000000000e+06,2.060386500000000000e+06,1.743136000000000000e+06,1.779584000000000000e+06,1.708960000000000000e+06,1.940096000000000000e+06,1.900288000000000000e+06,1.765400800000000047e+06,1.943616000000000000e+06,1.817948800000000047e+06,1.928416000000000000e+06,1.823744000000000000e+06,2.528999299999999814e+06,2.262345799999999814e+06,2.428020000000000000e+06,2.023983300000000047e+06,1.693280000000000000e+06,1.810080000000000000e+06,1.983583500000000000e+06,3.062227299999999814e+06,1.951255800000000047e+06,1.527038300000000047e+06,2.888520500000000000e+06,1.749257000000000000e+06,2.104782799999999814e+06,2.133073799999999814e+06,1.688676600000000093e+06,1.704860800000000047e+06,2.444163799999999814e+06,1.906820000000000000e+06,1.595769399999999907e+06,1.535150500000000000e+06,2.440088500000000000e+06,2.034496000000000000e+06,1.919616000000000000e+06,1.828256000000000000e+06,2.742984500000000000e+06,2.140992000000000000e+06,2.092674000000000000e+06,1.951104000000000000e+06,2.201726000000000000e+06,2.084602100000000093e+06,1.959367000000000000e+06,1.841376000000000000e+06,1.450274800000000047e+06,1.587697500000000000e+06,2.411836000000000000e+06,2.136320000000000000e+06,2.262345799999999814e+06,1.809836500000000000e+06,1.785660300000000047e+06,2.298669299999999814e+06,2.686562299999999814e+06,1.789696100000000093e+06,1.917856000000000000e+06,1.761404300000000047e+06,1.785660300000000047e+06,1.903584000000000000e+06,1.944256000000000000e+06,4.633821500000000000e+06,1.918208000000000000e+06,2.314892799999999814e+06,1.947259100000000093e+06,1.429152000000000000e+06,1.973024000000000000e+06,1.608288000000000000e+06,2.036480000000000000e+06,2.799568500000000000e+06,2.625982799999999814e+06,2.807721000000000000e+06,2.327000500000000000e+06,3.171359000000000000e+06,1.846239600000000093e+06,2.339069000000000000e+06,2.343145299999999814e+06,2.108992000000000000e+06,1.808992000000000000e+06,1.890635899999999907e+06,2.351256500000000000e+06,1.886336000000000000e+06,2.016160000000000000e+06,2.278529000000000000e+06,4.068225000000000000e+06,2.075200000000000000e+06,2.153293799999999814e+06,2.157760000000000000e+06,2.363325000000000000e+06,2.091840000000000000e+06,2.145182500000000000e+06,1.741185100000000093e+06,1.770432000000000000e+06,2.177470000000000000e+06,2.747182000000000000e+06,2.205762000000000000e+06,1.991655500000000000e+06,1.822024000000000000e+06,1.842164300000000047e+06,1.853440000000000000e+06,2.496632000000000000e+06,2.201726000000000000e+06,1.971474800000000047e+06,2.092674000000000000e+06,2.468419799999999814e+06,2.331036500000000000e+06,2.310856799999999814e+06,2.423944799999999814e+06,1.914891899999999907e+06,2.124962500000000000e+06,2.064383000000000000e+06,1.846239600000000093e+06,1.668457500000000000e+06,2.799568500000000000e+06,1.854311500000000000e+06,2.428020000000000000e+06,2.173473500000000000e+06,3.555096000000000000e+06,2.072454899999999907e+06,2.367400299999999814e+06,1.870495600000000093e+06,2.015871000000000000e+06,2.036130500000000000e+06,2.359289000000000000e+06,2.464344500000000000e+06,1.716929100000000093e+06,2.605762799999999814e+06,2.060386500000000000e+06,4.144907799999999814e+06,3.009679299999999814e+06,1.708857300000000047e+06,1.690112000000000000e+06,1.830752000000000000e+06,2.440088500000000000e+06,1.849696000000000000e+06,1.552928000000000000e+06,1.676529500000000000e+06,1.952864000000000000e+06,1.725001000000000000e+06,1.707648000000000000e+06,1.846208000000000000e+06,1.781624300000000047e+06,2.274493000000000000e+06,2.251712000000000000e+06,1.638752000000000000e+06,1.625312000000000000e+06,1.466784000000000000e+06,1.972224000000000000e+06,1.704860800000000047e+06,1.661216000000000000e+06,2.129037799999999814e+06,2.504744299999999814e+06,2.670418500000000000e+06,2.371436299999999814e+06,2.383545000000000000e+06,2.181585799999999814e+06,2.617870500000000000e+06,2.056064000000000000e+06,2.375432799999999814e+06,2.456232299999999814e+06,1.924576000000000000e+06,1.977088000000000000e+06,2.779469500000000000e+06,2.165362299999999814e+06,2.336512000000000000e+06,2.056270800000000047e+06,2.331036500000000000e+06,2.274493000000000000e+06,2.048198899999999907e+06,2.177470000000000000e+06,1.769476100000000093e+06,2.448199799999999814e+06,2.045760000000000000e+06,2.937032500000000000e+06,2.201726000000000000e+06,1.656389100000000093e+06,1.820480000000000000e+06,2.298669299999999814e+06,1.810848000000000000e+06,2.015871000000000000e+06,1.973216000000000000e+06,2.177088000000000000e+06,2.440088500000000000e+06,2.165362299999999814e+06,1.866420300000000047e+06,1.785660300000000047e+06,1.660385800000000047e+06,2.139968000000000000e+06,1.822336000000000000e+06,1.975200000000000000e+06,2.573395500000000000e+06,2.327000500000000000e+06,2.205762000000000000e+06,2.375432799999999814e+06,1.668457500000000000e+06,1.907968000000000000e+06,2.048198899999999907e+06,2.500707299999999814e+06,2.011874500000000000e+06,1.721004500000000000e+06,2.395692299999999814e+06,2.375432799999999814e+06,2.674373500000000000e+06,1.874492100000000093e+06,2.468419799999999814e+06,2.068458399999999907e+06,1.846239600000000093e+06,2.787460500000000000e+06,1.995730800000000047e+06,2.056270800000000047e+06,1.797768000000000000e+06,2.512855500000000000e+06,1.874492100000000093e+06,2.032055100000000093e+06,1.967264000000000000e+06,1.789696100000000093e+06,1.834092500000000000e+06,1.970048000000000000e+06,2.500707299999999814e+06,1.991655500000000000e+06,2.387581000000000000e+06,2.545144000000000000e+06,2.162304000000000000e+06,2.094592000000000000e+06,1.870495600000000093e+06,2.230464000000000000e+06,1.926336000000000000e+06,2.069888000000000000e+06,2.512855500000000000e+06,1.632133100000000093e+06,2.343145299999999814e+06,1.847968000000000000e+06,2.234093299999999814e+06,1.887552000000000000e+06,2.084602100000000093e+06,2.048198899999999907e+06,2.126080000000000000e+06,1.879104000000000000e+06,2.460307500000000000e+06,2.157329799999999814e+06,1.764960000000000000e+06,2.492596000000000000e+06,1.786144000000000000e+06,1.823200000000000000e+06,1.751008000000000000e+06,1.498826100000000093e+06,1.418336000000000000e+06,1.587520000000000000e+06,1.262848000000000000e+06,1.464096000000000000e+06,1.361403500000000000e+06,1.207915800000000047e+06,1.422944000000000000e+06,1.435488000000000000e+06,1.453568000000000000e+06,1.850236300000000047e+06,1.423264000000000000e+06,1.341263100000000093e+06,1.674464000000000000e+06,1.559840000000000000e+06,1.529472000000000000e+06,1.575550300000000047e+06,1.482176000000000000e+06,1.918967300000000047e+06,1.211040000000000000e+06,1.185344000000000000e+06,1.124640000000000000e+06,8.940160000000000000e+05,7.237600000000000000e+05,5.231680000000000000e+05,5.570880000000000000e+05,3.463120000000000000e+05,2.207280000000000000e+05,1.749320000000000000e+05,1.221920000000000000e+05,1.141380000000000000e+05,7.752600000000000000e+04,6.607400000000000000e+04,4.258700000000000000e+04,3.616800000000000000e+04,2.323600000000000000e+04,2.774600000000000000e+04,1.401800000000000000e+04,1.772500000000000000e+04,1.461900000000000000e+04,1.021200000000000000e+04,8.310000000000000000e+03,6.607000000000000000e+03,5.406000000000000000e+03,6.407000000000000000e+03,5.606000000000000000e+03,3.403000000000000000e+03,4.304000000000000000e+03,3.003000000000000000e+03,5.706000000000000000e+03,3.704000000000000000e+03,4.505000000000000000e+03,3.503000000000000000e+03,5.706000000000000000e+03,3.904000000000000000e+03,3.303000000000000000e+03,4.204000000000000000e+03,3.003000000000000000e+03,4.004000000000000000e+03,2.802000000000000000e+03,1.801000000000000000e+03,3.003000000000000000e+03,4.204000000000000000e+03,3.704000000000000000e+03,3.103000000000000000e+03,2.903000000000000000e+03,3.704000000000000000e+03,2.302000000000000000e+03,3.003000000000000000e+03,4.004000000000000000e+03,4.505000000000000000e+03,2.202000000000000000e+03,2.602000000000000000e+03,3.804000000000000000e+03,3.503000000000000000e+03,3.603000000000000000e+03,4.004000000000000000e+03,2.903000000000000000e+03,3.603000000000000000e+03,1.901000000000000000e+03,3.603000000000000000e+03,2.802000000000000000e+03,2.502000000000000000e+03,2.802000000000000000e+03,3.003000000000000000e+03,3.603000000000000000e+03,1.201000000000000000e+03,4.204000000000000000e+03,3.103000000000000000e+03,3.303000000000000000e+03,2.102000000000000000e+03,2.602000000000000000e+03,4.404000000000000000e+03,2.802000000000000000e+03,3.704000000000000000e+03,2.102000000000000000e+03,3.804000000000000000e+03,2.002000000000000000e+03,2.402000000000000000e+03,3.203000000000000000e+03,4.104000000000000000e+03,3.103000000000000000e+03,2.402000000000000000e+03,3.203000000000000000e+03,2.202000000000000000e+03,3.704000000000000000e+03,3.603000000000000000e+03,2.602000000000000000e+03,4.204000000000000000e+03,2.903000000000000000e+03,2.903000000000000000e+03,2.602000000000000000e+03,4.605000000000000000e+03,3.904000000000000000e+03,2.402000000000000000e+03,3.003000000000000000e+03,2.903000000000000000e+03,3.003000000000000000e+03,3.403000000000000000e+03,2.602000000000000000e+03,3.303000000000000000e+03,2.502000000000000000e+03,3.503000000000000000e+03,3.203000000000000000e+03,2.702000000000000000e+03,3.804000000000000000e+03,3.403000000000000000e+03,3.804000000000000000e+03,2.702000000000000000e+03,5.406000000000000000e+03,2.002000000000000000e+03,2.502000000000000000e+03,2.502000000000000000e+03,3.503000000000000000e+03,2.002000000000000000e+03,3.203000000000000000e+03,2.402000000000000000e+03,2.202000000000000000e+03,4.304000000000000000e+03,3.403000000000000000e+03,3.303000000000000000e+03,2.202000000000000000e+03,2.903000000000000000e+03,3.303000000000000000e+03,4.104000000000000000e+03,3.804000000000000000e+03,3.003000000000000000e+03,4.404000000000000000e+03,2.402000000000000000e+03,3.704000000000000000e+03,2.903000000000000000e+03,3.303000000000000000e+03,2.502000000000000000e+03,3.403000000000000000e+03,2.903000000000000000e+03,3.503000000000000000e+03,3.603000000000000000e+03,3.303000000000000000e+03,3.203000000000000000e+03,2.502000000000000000e+03,1.901000000000000000e+03,2.502000000000000000e+03,3.503000000000000000e+03,3.003000000000000000e+03,2.802000000000000000e+03,3.603000000000000000e+03,3.003000000000000000e+03,2.302000000000000000e+03,2.102000000000000000e+03,2.402000000000000000e+03,2.903000000000000000e+03,2.202000000000000000e+03,3.503000000000000000e+03,4.404000000000000000e+03,3.103000000000000000e+03,3.904000000000000000e+03,3.203000000000000000e+03,2.402000000000000000e+03,3.003000000000000000e+03,2.903000000000000000e+03,2.202000000000000000e+03,2.802000000000000000e+03,2.602000000000000000e+03,2.502000000000000000e+03,3.203000000000000000e+03,2.102000000000000000e+03,2.302000000000000000e+03,1.401000000000000000e+03,2.202000000000000000e+03,4.204000000000000000e+03,2.502000000000000000e+03,3.403000000000000000e+03,2.402000000000000000e+03,1.601000000000000000e+03,2.802000000000000000e+03,2.502000000000000000e+03,3.103000000000000000e+03,2.402000000000000000e+03,2.302000000000000000e+03,3.003000000000000000e+03,2.903000000000000000e+03,3.403000000000000000e+03,3.503000000000000000e+03,3.704000000000000000e+03,3.203000000000000000e+03,2.302000000000000000e+03,2.602000000000000000e+03,2.302000000000000000e+03,2.002000000000000000e+03,3.103000000000000000e+03,2.502000000000000000e+03,4.104000000000000000e+03,2.903000000000000000e+03,2.903000000000000000e+03,2.202000000000000000e+03,2.402000000000000000e+03,2.502000000000000000e+03,2.402000000000000000e+03,3.003000000000000000e+03,2.402000000000000000e+03,2.502000000000000000e+03,2.502000000000000000e+03,nan
4.795170000000000243e+01,3.199529799999999814e+06,3.227781500000000000e+06,3.345065799999999814e+06,3.494476000000000000e+06,3.252158500000000000e+06,3.639931299999999814e+06,3.405685500000000000e+06,3.340949000000000000e+06,3.211637500000000000e+06,3.615715799999999814e+06,3.393577799999999814e+06,3.138990799999999814e+06,3.316814299999999814e+06,3.179350000000000000e+06,4.076297000000000000e+06,3.231978799999999814e+06,3.078451799999999814e+06,3.236014799999999814e+06,3.134874000000000000e+06,3.510620000000000000e+06,3.009679299999999814e+06,3.421829299999999814e+06,2.722805000000000000e+06,2.811757000000000000e+06,3.001688299999999814e+06,3.494476000000000000e+06,3.288482000000000000e+06,3.328922000000000000e+06,3.066263299999999814e+06,2.993535500000000000e+06,3.025823000000000000e+06,2.941068500000000000e+06,3.106703299999999814e+06,2.574464000000000000e+06,2.682526299999999814e+06,2.512855500000000000e+06,2.347181299999999814e+06,2.322925299999999814e+06,2.355292500000000000e+06,2.060386500000000000e+06,2.176000000000000000e+06,2.175680000000000000e+06,2.553255299999999814e+06,2.395692299999999814e+06,1.892608000000000000e+06,1.889184000000000000e+06,1.947259100000000093e+06,1.787456000000000000e+06,1.699021100000000093e+06,1.983583500000000000e+06,1.999727300000000047e+06,2.131968000000000000e+06,1.878432000000000000e+06,1.823200000000000000e+06,2.331264000000000000e+06,2.127232000000000000e+06,2.488599500000000000e+06,2.111104000000000000e+06,2.370752000000000000e+06,2.359289000000000000e+06,2.231168000000000000e+06,1.882564000000000000e+06,2.191488000000000000e+06,2.318889299999999814e+06,1.918967300000000047e+06,2.081952000000000000e+06,2.197729500000000000e+06,1.928320000000000000e+06,2.217869799999999814e+06,2.355292500000000000e+06,1.971360000000000000e+06,1.870495600000000093e+06,1.924896000000000000e+06,1.994528000000000000e+06,2.024992000000000000e+06,1.993728000000000000e+06,2.278656000000000000e+06,2.216448000000000000e+06,1.920160000000000000e+06,1.958144000000000000e+06,2.171200000000000000e+06,2.044320000000000000e+06,1.737792000000000000e+06,1.831296000000000000e+06,1.788992000000000000e+06,1.996512000000000000e+06,1.649184000000000000e+06,1.861216000000000000e+06,2.193693500000000000e+06,1.727232000000000000e+06,2.230018000000000000e+06,1.558976000000000000e+06,1.523041800000000047e+06,1.898400000000000000e+06,1.628992000000000000e+06,1.706432000000000000e+06,1.611872000000000000e+06,1.656389100000000093e+06,2.062368000000000000e+06,1.896224000000000000e+06,1.894711300000000047e+06,1.909184000000000000e+06,1.911392000000000000e+06,1.817948800000000047e+06,1.925664000000000000e+06,2.072896000000000000e+06,2.180544000000000000e+06,2.051200000000000000e+06,2.146176000000000000e+06,2.018912000000000000e+06,1.952640000000000000e+06,1.994944000000000000e+06,1.982272000000000000e+06,2.106560000000000000e+06,1.785660300000000047e+06,2.034816000000000000e+06,1.801804000000000000e+06,2.109568000000000000e+06,1.745984000000000000e+06,1.865504000000000000e+06,1.782112000000000000e+06,1.773472600000000093e+06,1.704032000000000000e+06,1.749257000000000000e+06,1.713088000000000000e+06,1.843040000000000000e+06,1.741504000000000000e+06,1.940096000000000000e+06,2.193693500000000000e+06,1.842164300000000047e+06,1.698944000000000000e+06,1.769216000000000000e+06,1.691008000000000000e+06,2.055296000000000000e+06,1.982048000000000000e+06,2.055936000000000000e+06,2.019680000000000000e+06,2.361984000000000000e+06,2.189120000000000000e+06,2.066144000000000000e+06,2.367400299999999814e+06,1.953504000000000000e+06,2.210304000000000000e+06,2.444163799999999814e+06,2.274493000000000000e+06,2.294633299999999814e+06,2.218560000000000000e+06,2.136640000000000000e+06,2.213873299999999814e+06,2.056270800000000047e+06,2.361920000000000000e+06,2.107200000000000000e+06,1.933920000000000000e+06,1.539225899999999907e+06,1.797768000000000000e+06,2.153216000000000000e+06,2.199040000000000000e+06,2.347072000000000000e+06,2.168768000000000000e+06,2.147328000000000000e+06,1.890635899999999907e+06,2.193472000000000000e+06,2.079968000000000000e+06,2.140992000000000000e+06,2.080526800000000047e+06,2.032055100000000093e+06,2.181568000000000000e+06,2.013184000000000000e+06,1.926112000000000000e+06,2.291520000000000000e+06,2.161536000000000000e+06,2.082528000000000000e+06,2.373120000000000000e+06,2.160640000000000000e+06,2.310856799999999814e+06,2.440088500000000000e+06,2.205184000000000000e+06,2.104448000000000000e+06,2.224896000000000000e+06,2.282880000000000000e+06,2.288832000000000000e+06,2.270457000000000000e+06,2.337408000000000000e+06,2.243072000000000000e+06,2.113472000000000000e+06,2.407296000000000000e+06,2.357504000000000000e+06,2.313664000000000000e+06,2.070240000000000000e+06,2.100786299999999814e+06,2.116930000000000000e+06,2.018912000000000000e+06,2.099008000000000000e+06,2.316480000000000000e+06,2.084602100000000093e+06,2.273408000000000000e+06,2.438144000000000000e+06,2.316800000000000000e+06,1.955040000000000000e+06,2.437376000000000000e+06,2.407800000000000000e+06,2.126528000000000000e+06,2.065248000000000000e+06,2.205762000000000000e+06,1.920928000000000000e+06,2.415832500000000000e+06,2.262345799999999814e+06,2.310856799999999814e+06,2.038368000000000000e+06,2.340352000000000000e+06,2.035168000000000000e+06,2.219648000000000000e+06,2.217869799999999814e+06,2.188928000000000000e+06,2.130112000000000000e+06,2.037696000000000000e+06,2.283200000000000000e+06,2.129037799999999814e+06,2.516352000000000000e+06,2.050432000000000000e+06,2.019456000000000000e+06,2.163904000000000000e+06,2.310856799999999814e+06,2.113216000000000000e+06,1.822024000000000000e+06,2.212672000000000000e+06,2.467904000000000000e+06,2.160000000000000000e+06,2.219776000000000000e+06,2.754048000000000000e+06,2.116930000000000000e+06,2.322925299999999814e+06,2.201726000000000000e+06,2.391680000000000000e+06,2.581506799999999814e+06,2.012384000000000000e+06,2.051968000000000000e+06,2.049088000000000000e+06,2.056288000000000000e+06,2.193693500000000000e+06,1.947259100000000093e+06,2.080526800000000047e+06,2.508819500000000000e+06,2.448199799999999814e+06,2.213440000000000000e+06,2.117888000000000000e+06,1.892800000000000000e+06,2.025536000000000000e+06,2.040800000000000000e+06,2.452196299999999814e+06,1.914464000000000000e+06,2.152000000000000000e+06,2.230592000000000000e+06,2.403724799999999814e+06,2.250237000000000000e+06,2.686562299999999814e+06,2.335033000000000000e+06,2.387581000000000000e+06,2.953176299999999814e+06,2.444163799999999814e+06,2.532995799999999814e+06,2.424064000000000000e+06,2.496832000000000000e+06,2.448199799999999814e+06,2.349440000000000000e+06,2.622272000000000000e+06,2.348288000000000000e+06,2.423944799999999814e+06,2.502464000000000000e+06,2.432056000000000000e+06,2.546944000000000000e+06,2.666382500000000000e+06,2.157329799999999814e+06,2.718849799999999814e+06,2.532995799999999814e+06,2.549219299999999814e+06,2.504744299999999814e+06,2.209984000000000000e+06,2.444096000000000000e+06,2.308096000000000000e+06,2.500707299999999814e+06,2.548288000000000000e+06,2.646041299999999814e+06,2.662185000000000000e+06,2.634015299999999814e+06,2.251584000000000000e+06,2.512640000000000000e+06,2.449728000000000000e+06,2.449408000000000000e+06,2.298669299999999814e+06,2.399688799999999814e+06,2.253376000000000000e+06,2.258269500000000000e+06,2.419868500000000000e+06,2.072454899999999907e+06,2.585583000000000000e+06,2.240512000000000000e+06,2.306781500000000000e+06,2.395692299999999814e+06,2.165362299999999814e+06,2.198400000000000000e+06,2.160320000000000000e+06,2.306781500000000000e+06,2.186240000000000000e+06,2.103808000000000000e+06,2.379468799999999814e+06,2.175808000000000000e+06,2.120000000000000000e+06,3.353057000000000000e+06,2.357952000000000000e+06,2.090720000000000000e+06,2.238129299999999814e+06,2.464344500000000000e+06,2.161326299999999814e+06,2.001920000000000000e+06,2.184704000000000000e+06,2.060386500000000000e+06,2.196480000000000000e+06,2.026304000000000000e+06,2.499520000000000000e+06,2.140224000000000000e+06,2.166464000000000000e+06,3.130919000000000000e+06,2.399688799999999814e+06,2.120966000000000000e+06,2.097664000000000000e+06,2.710697000000000000e+06,2.593536000000000000e+06,2.193344000000000000e+06,2.503488000000000000e+06,2.128320000000000000e+06,2.157568000000000000e+06,2.446144000000000000e+06,2.080192000000000000e+06,2.063584000000000000e+06,2.742984500000000000e+06,2.348416000000000000e+06,2.444163799999999814e+06,2.052288000000000000e+06,2.415832500000000000e+06,2.423944799999999814e+06,2.823864799999999814e+06,2.702706000000000000e+06,2.920888799999999814e+06,2.682526299999999814e+06,2.504744299999999814e+06,2.900547500000000000e+06,2.387581000000000000e+06,2.646041299999999814e+06,2.658230000000000000e+06,2.363325000000000000e+06,2.305920000000000000e+06,2.405056000000000000e+06,3.627823500000000000e+06,2.375360000000000000e+06,1.870495600000000093e+06,2.565184000000000000e+06,3.482368299999999814e+06,2.320704000000000000e+06,2.294272000000000000e+06,2.234624000000000000e+06,2.689664000000000000e+06,2.198272000000000000e+06,2.301888000000000000e+06,2.317248000000000000e+06,2.064383000000000000e+06,2.211968000000000000e+06,2.527488000000000000e+06,2.352768000000000000e+06,2.928879799999999814e+06,2.375680000000000000e+06,2.314892799999999814e+06,4.193339000000000000e+06,2.722805000000000000e+06,2.512855500000000000e+06,2.363325000000000000e+06,2.379840000000000000e+06,2.347072000000000000e+06,2.242112000000000000e+06,2.088598600000000093e+06,2.388288000000000000e+06,2.415832500000000000e+06,2.423944799999999814e+06,2.391656299999999814e+06,2.563136000000000000e+06,2.212864000000000000e+06,2.492096000000000000e+06,2.290944000000000000e+06,2.171904000000000000e+06,2.357376000000000000e+06,2.433216000000000000e+06,2.263680000000000000e+06,2.452196299999999814e+06,2.486336000000000000e+06,2.537031799999999814e+06,2.730957500000000000e+06,2.327000500000000000e+06,2.301440000000000000e+06,2.530624000000000000e+06,2.217869799999999814e+06,2.213873299999999814e+06,2.219200000000000000e+06,2.427328000000000000e+06,2.414528000000000000e+06,2.581506799999999814e+06,2.110656000000000000e+06,2.383488000000000000e+06,2.581506799999999814e+06,2.293504000000000000e+06,2.461824000000000000e+06,2.375808000000000000e+06,2.472455799999999814e+06,2.421568000000000000e+06,2.642126500000000000e+06,2.320512000000000000e+06,2.306781500000000000e+06,2.564480000000000000e+06,2.516928000000000000e+06,2.472455799999999814e+06,2.508480000000000000e+06,2.499520000000000000e+06,2.726840799999999814e+06,2.324672000000000000e+06,2.302745500000000000e+06,2.536832000000000000e+06,2.425536000000000000e+06,2.710697000000000000e+06,2.363325000000000000e+06,2.541107000000000000e+06,2.508819500000000000e+06,2.209837299999999814e+06,2.181585799999999814e+06,2.266381799999999814e+06,2.536512000000000000e+06,2.434432000000000000e+06,2.449216000000000000e+06,2.742984500000000000e+06,2.617870500000000000e+06,2.432056000000000000e+06,2.537031799999999814e+06,2.710697000000000000e+06,2.595584000000000000e+06,2.241344000000000000e+06,2.371436299999999814e+06,2.726840799999999814e+06,2.478848000000000000e+06,2.436092000000000000e+06,2.329024000000000000e+06,2.347181299999999814e+06,2.569399000000000000e+06,2.341376000000000000e+06,2.262656000000000000e+06,2.322925299999999814e+06,2.238129299999999814e+06,2.528999299999999814e+06,2.460307500000000000e+06,2.439296000000000000e+06,2.334208000000000000e+06,5.340837000000000000e+06,2.532995799999999814e+06,2.274493000000000000e+06,2.286600799999999814e+06,2.351256500000000000e+06,2.625982799999999814e+06,2.577431500000000000e+06,2.282525500000000000e+06,2.270457000000000000e+06,2.597651500000000000e+06,2.429440000000000000e+06,2.368064000000000000e+06,2.574912000000000000e+06,2.579904000000000000e+06,2.483584000000000000e+06,2.454848000000000000e+06,2.347520000000000000e+06,2.266432000000000000e+06,2.436092000000000000e+06,2.484563500000000000e+06,2.149184000000000000e+06,2.528999299999999814e+06,3.894518299999999814e+06,2.254016000000000000e+06,2.321856000000000000e+06,2.396288000000000000e+06,2.648448000000000000e+06,2.426752000000000000e+06,2.682526299999999814e+06,2.482048000000000000e+06,2.528384000000000000e+06,2.169437500000000000e+06,2.181585799999999814e+06,2.528999299999999814e+06,2.585583000000000000e+06,2.414016000000000000e+06,2.259648000000000000e+06,2.319744000000000000e+06,2.654194000000000000e+06,2.274493000000000000e+06,2.169437500000000000e+06,2.260416000000000000e+06,2.359289000000000000e+06,2.285376000000000000e+06,2.524963299999999814e+06,2.327424000000000000e+06,2.269568000000000000e+06,2.194368000000000000e+06,2.081536000000000000e+06,2.208064000000000000e+06,2.413056000000000000e+06,2.405504000000000000e+06,2.121664000000000000e+06,2.367872000000000000e+06,2.347648000000000000e+06,2.310856799999999814e+06,2.387072000000000000e+06,2.638051299999999814e+06,2.540480000000000000e+06,2.314892799999999814e+06,2.488599500000000000e+06,2.437888000000000000e+06,2.484563500000000000e+06,2.561287799999999814e+06,2.532995799999999814e+06,2.464640000000000000e+06,2.638051299999999814e+06,2.390336000000000000e+06,2.261184000000000000e+06,2.376832000000000000e+06,2.819748000000000000e+06,2.108818799999999814e+06,3.191538799999999814e+06,2.158784000000000000e+06,2.064383000000000000e+06,2.218304000000000000e+06,2.170752000000000000e+06,2.233152000000000000e+06,2.244672000000000000e+06,2.076320000000000000e+06,2.190912000000000000e+06,2.400064000000000000e+06,2.073888000000000000e+06,2.013056000000000000e+06,2.638051299999999814e+06,2.694553299999999814e+06,2.071456000000000000e+06,2.100032000000000000e+06,2.125888000000000000e+06,2.516852000000000000e+06,1.997504000000000000e+06,2.043328000000000000e+06,2.172864000000000000e+06,2.318272000000000000e+06,1.813911800000000047e+06,2.068458399999999907e+06,2.293632000000000000e+06,2.060608000000000000e+06,2.161408000000000000e+06,2.138560000000000000e+06,2.128192000000000000e+06,2.277504000000000000e+06,2.145728000000000000e+06,2.261760000000000000e+06,2.383545000000000000e+06,2.417664000000000000e+06,2.625664000000000000e+06,2.346944000000000000e+06,2.197504000000000000e+06,2.282240000000000000e+06,1.963402899999999907e+06,2.484608000000000000e+06,2.436092000000000000e+06,2.434880000000000000e+06,2.464344500000000000e+06,2.033056000000000000e+06,2.360448000000000000e+06,2.479168000000000000e+06,2.366400000000000000e+06,2.298240000000000000e+06,2.334208000000000000e+06,2.118784000000000000e+06,2.293184000000000000e+06,2.318144000000000000e+06,2.239872000000000000e+06,2.262345799999999814e+06,2.674624000000000000e+06,2.333952000000000000e+06,2.549219299999999814e+06,2.241792000000000000e+06,1.983583500000000000e+06,2.123072000000000000e+06,2.325568000000000000e+06,2.355584000000000000e+06,2.078208000000000000e+06,2.335033000000000000e+06,2.174784000000000000e+06,3.090559500000000000e+06,2.369536000000000000e+06,2.294080000000000000e+06,2.702706000000000000e+06,2.452196299999999814e+06,2.182464000000000000e+06,2.052274300000000047e+06,2.302745500000000000e+06,2.158848000000000000e+06,2.127872000000000000e+06,2.142336000000000000e+06,2.189504000000000000e+06,2.062688000000000000e+06,2.085632000000000000e+06,1.967399500000000000e+06,2.202624000000000000e+06,2.152448000000000000e+06,2.275200000000000000e+06,2.331136000000000000e+06,2.048198899999999907e+06,2.030080000000000000e+06,2.033152000000000000e+06,2.033376000000000000e+06,2.038464000000000000e+06,2.170112000000000000e+06,2.779469500000000000e+06,2.211968000000000000e+06,2.225982000000000000e+06,1.983583500000000000e+06,2.365120000000000000e+06,2.287360000000000000e+06,2.347328000000000000e+06,2.155456000000000000e+06,2.078880000000000000e+06,2.262080000000000000e+06,2.444163799999999814e+06,2.385920000000000000e+06,1.979840000000000000e+06,2.541107000000000000e+06,2.418112000000000000e+06,2.368512000000000000e+06,2.391656299999999814e+06,2.365504000000000000e+06,2.274624000000000000e+06,2.318889299999999814e+06,2.278720000000000000e+06,2.126400000000000000e+06,2.011296000000000000e+06,2.069120000000000000e+06,1.886639399999999907e+06,2.504744299999999814e+06,1.894560000000000000e+06,1.925792000000000000e+06,2.041248000000000000e+06,2.092928000000000000e+06,2.077088000000000000e+06,2.321600000000000000e+06,2.143744000000000000e+06,1.977536000000000000e+06,2.161792000000000000e+06,2.122752000000000000e+06,2.013952000000000000e+06,2.114240000000000000e+06,2.030848000000000000e+06,2.135552000000000000e+06,2.251456000000000000e+06,2.130176000000000000e+06,2.302720000000000000e+06,2.290816000000000000e+06,2.140544000000000000e+06,2.344960000000000000e+06,1.866420300000000047e+06,2.366848000000000000e+06,2.226560000000000000e+06,2.217536000000000000e+06,2.569399000000000000e+06,2.110656000000000000e+06,2.039680000000000000e+06,2.209280000000000000e+06,1.910944000000000000e+06,2.142848000000000000e+06,2.528999299999999814e+06,2.196480000000000000e+06,2.094496000000000000e+06,2.220672000000000000e+06,2.103040000000000000e+06,2.309440000000000000e+06,1.903232000000000000e+06,2.277952000000000000e+06,2.021440000000000000e+06,2.339904000000000000e+06,2.069440000000000000e+06,1.858912000000000000e+06,2.282752000000000000e+06,2.280640000000000000e+06,2.154560000000000000e+06,2.110912000000000000e+06,2.209664000000000000e+06,2.463872000000000000e+06,2.143552000000000000e+06,2.261632000000000000e+06,2.363325000000000000e+06,2.440088500000000000e+06,2.437248000000000000e+06,2.236416000000000000e+06,2.424384000000000000e+06,2.358080000000000000e+06,2.244224000000000000e+06,2.003802600000000093e+06,2.174080000000000000e+06,1.967936000000000000e+06,1.780480000000000000e+06,1.632352000000000000e+06,1.705792000000000000e+06,1.830976000000000000e+06,1.690112000000000000e+06,1.761024000000000000e+06,1.684896000000000000e+06,1.771840000000000000e+06,1.654912000000000000e+06,1.693920000000000000e+06,1.737920000000000000e+06,1.802208000000000000e+06,2.613795299999999814e+06,2.460307500000000000e+06,1.686752000000000000e+06,2.000928000000000000e+06,2.048992000000000000e+06,2.015871000000000000e+06,1.773472600000000093e+06,1.514969899999999907e+06,2.104128000000000000e+06,2.084602100000000093e+06,1.663392000000000000e+06,2.440088500000000000e+06,1.466498300000000047e+06,1.668704000000000000e+06,2.210915500000000000e+06,1.698176000000000000e+06,1.680448000000000000e+06,1.591072000000000000e+06,1.753056000000000000e+06,2.282525500000000000e+06,1.523041800000000047e+06,1.723648000000000000e+06,1.975424000000000000e+06,1.821344000000000000e+06,1.701120000000000000e+06,1.381662899999999907e+06,1.623360000000000000e+06,1.714400000000000000e+06,1.756768000000000000e+06,1.492832000000000000e+06,1.834092500000000000e+06,1.627168000000000000e+06,1.539840000000000000e+06,1.558752000000000000e+06,1.657312000000000000e+06,1.745664000000000000e+06,1.737600000000000000e+06,1.830976000000000000e+06,1.703168000000000000e+06,1.855072000000000000e+06,1.770080000000000000e+06,1.662304000000000000e+06,2.217869799999999814e+06,1.736608000000000000e+06,1.715264000000000000e+06,1.708288000000000000e+06,1.625536000000000000e+06,1.710240000000000000e+06,1.575550300000000047e+06,1.623680000000000000e+06,1.735840000000000000e+06,1.600928000000000000e+06,1.474304000000000000e+06,1.653632000000000000e+06,1.654048000000000000e+06,1.475392000000000000e+06,2.162806000000000000e+06,1.537248000000000000e+06,1.496832000000000000e+06,1.486912000000000000e+06,2.037989300000000047e+06,1.781216000000000000e+06,1.524000000000000000e+06,1.521504000000000000e+06,1.664160000000000000e+06,1.471603300000000047e+06,2.227179299999999814e+06,1.668288000000000000e+06,1.752736000000000000e+06,1.813568000000000000e+06,1.954546899999999907e+06,1.628768000000000000e+06,2.165921500000000000e+06,1.764229500000000000e+06,1.825824000000000000e+06,1.735072000000000000e+06,1.465957800000000047e+06,1.619561300000000047e+06,1.741088000000000000e+06,2.040353800000000047e+06,1.567616000000000000e+06,1.680352000000000000e+06,1.634080000000000000e+06,1.537792000000000000e+06,1.617184000000000000e+06,1.424797000000000000e+06,1.938655000000000000e+06,1.653928500000000000e+06,1.894712800000000047e+06,1.931304399999999907e+06,1.595616000000000000e+06,1.559383899999999907e+06,1.702624000000000000e+06,1.712938100000000093e+06,1.921504000000000000e+06,1.871520000000000000e+06,2.118471000000000000e+06,1.736288000000000000e+06,1.551296000000000000e+06,1.851360000000000000e+06,1.779264000000000000e+06,1.646016000000000000e+06,1.667968000000000000e+06,1.734208000000000000e+06,1.588160000000000000e+06,1.557664000000000000e+06,1.534784000000000000e+06,1.728224000000000000e+06,1.543840000000000000e+06,1.875680000000000000e+06,1.781760000000000000e+06,2.207443299999999814e+06,1.901504000000000000e+06,1.649920000000000000e+06,1.739328000000000000e+06,1.805376000000000000e+06,1.743208800000000047e+06,1.632672000000000000e+06,1.735968000000000000e+06,1.863209899999999907e+06,1.559455100000000093e+06,1.570432000000000000e+06,1.751104000000000000e+06,1.788320000000000000e+06,1.332788000000000000e+06,1.598880000000000000e+06,2.079363300000000047e+06,1.699584000000000000e+06,1.574432000000000000e+06,1.664704000000000000e+06,1.523776000000000000e+06,1.447872000000000000e+06,1.811616000000000000e+06,1.763776000000000000e+06,1.316904000000000000e+06,1.649600000000000000e+06,1.626624000000000000e+06,1.308549399999999907e+06,1.327671500000000000e+06,1.382624000000000000e+06,1.698994500000000000e+06,1.474304000000000000e+06,1.641568000000000000e+06,1.328990500000000000e+06,1.629760000000000000e+06,1.349536000000000000e+06,1.539520000000000000e+06,1.608960000000000000e+06,1.611104000000000000e+06,1.716672000000000000e+06,1.278591000000000000e+06,1.606880000000000000e+06,1.565888000000000000e+06,1.822656000000000000e+06,1.780480000000000000e+06,1.508360800000000047e+06,1.607328000000000000e+06,1.973708899999999907e+06,1.390878600000000093e+06,1.521504000000000000e+06,2.044164500000000000e+06,1.659584000000000000e+06,1.821120000000000000e+06,1.656320000000000000e+06,1.740640000000000000e+06,1.676640000000000000e+06,1.545888000000000000e+06,1.743488000000000000e+06,1.843232000000000000e+06,1.652224000000000000e+06,1.568576000000000000e+06,1.612192000000000000e+06,1.726688000000000000e+06,1.631488000000000000e+06,1.578432000000000000e+06,1.798496000000000000e+06,1.558976000000000000e+06,2.033758100000000093e+06,1.756768000000000000e+06,1.623456000000000000e+06,2.019349399999999907e+06,1.528832000000000000e+06,1.611424000000000000e+06,1.671729399999999907e+06,1.459360000000000000e+06,1.191962000000000000e+06,1.848714399999999907e+06,1.674368000000000000e+06,1.590112000000000000e+06,1.938409899999999907e+06,1.462134100000000093e+06,1.414464000000000000e+06,1.552480000000000000e+06,1.419840000000000000e+06,1.693504000000000000e+06,1.855566500000000000e+06,1.331584000000000000e+06,1.239424000000000000e+06,1.432608000000000000e+06,1.692734100000000093e+06,1.385176000000000000e+06,1.567488000000000000e+06,1.628224000000000000e+06,1.641792000000000000e+06,1.553120000000000000e+06,1.439246300000000047e+06,1.705696000000000000e+06,1.803616000000000000e+06,1.675008000000000000e+06,1.602596899999999907e+06,1.580160000000000000e+06,1.614240000000000000e+06,1.651164899999999907e+06,1.774016000000000000e+06,2.392976799999999814e+06,1.621088000000000000e+06,2.154275000000000000e+06,2.157329799999999814e+06,2.137070299999999814e+06,2.112448000000000000e+06,1.807776000000000000e+06,1.499291100000000093e+06,1.830095899999999907e+06,1.838528000000000000e+06,2.391656299999999814e+06,1.874606800000000047e+06,1.766816000000000000e+06,1.572800000000000000e+06,1.602784000000000000e+06,1.728754500000000000e+06,1.793152000000000000e+06,1.515040000000000000e+06,1.828672000000000000e+06,2.109685799999999814e+06,2.026884300000000047e+06,1.801888000000000000e+06,1.526670600000000093e+06,2.231781000000000000e+06,1.410366500000000000e+06,1.429630500000000000e+06,1.543164899999999907e+06,2.024864000000000000e+06,1.423360000000000000e+06,1.712960000000000000e+06,1.450432000000000000e+06,1.390432000000000000e+06,1.624128000000000000e+06,1.408224000000000000e+06,1.559616000000000000e+06,1.581568000000000000e+06,1.439904000000000000e+06,1.327031300000000047e+06,1.519143300000000047e+06,1.522688000000000000e+06,1.788000000000000000e+06,2.155187299999999814e+06,1.591840000000000000e+06,1.550432000000000000e+06,1.476896000000000000e+06,1.583616000000000000e+06,1.483136000000000000e+06,1.672192000000000000e+06,1.880283000000000000e+06,1.995118800000000047e+06,1.650272000000000000e+06,1.474848000000000000e+06,1.512352000000000000e+06,1.481062800000000047e+06,1.474208000000000000e+06,1.506492899999999907e+06,1.820480000000000000e+06,1.527776000000000000e+06,8.290400000000000000e+05,1.128640000000000000e+06,2.243961299999999814e+06,2.038915899999999907e+06,1.912352000000000000e+06,1.817408000000000000e+06,2.018445399999999907e+06,1.751552000000000000e+06,1.547072000000000000e+06,2.109523000000000000e+06,1.492392800000000047e+06,1.802976000000000000e+06,1.976793800000000047e+06,2.106960500000000000e+06,1.984055500000000000e+06,1.930779600000000093e+06,1.417568000000000000e+06,1.826558500000000000e+06,1.815104000000000000e+06,1.820565500000000000e+06,1.448608000000000000e+06,1.622048000000000000e+06,1.952501899999999907e+06,1.570318800000000047e+06,2.197570500000000000e+06,1.560704000000000000e+06,2.207205000000000000e+06,1.597792000000000000e+06,1.858752500000000000e+06,1.483264000000000000e+06,1.583072000000000000e+06,1.364960000000000000e+06,1.461952000000000000e+06,1.455488000000000000e+06,1.373952000000000000e+06,1.653728000000000000e+06,1.710784000000000000e+06,1.581664000000000000e+06,1.771947300000000047e+06,1.463328000000000000e+06,1.597248000000000000e+06,1.507168000000000000e+06,1.478528000000000000e+06,1.742176000000000000e+06,1.565440000000000000e+06,1.620544000000000000e+06,1.535840000000000000e+06,1.731392000000000000e+06,2.105264000000000000e+06,1.754149100000000093e+06,1.756448000000000000e+06,1.524512000000000000e+06,1.703616000000000000e+06,1.628224000000000000e+06,1.417248000000000000e+06,1.653280000000000000e+06,1.565120000000000000e+06,1.632800000000000000e+06,1.688480000000000000e+06,1.985621600000000093e+06,1.961198899999999907e+06,1.459768500000000000e+06,1.527099800000000047e+06,1.869440000000000000e+06,1.487872000000000000e+06,1.512864000000000000e+06,1.515360000000000000e+06,1.706656000000000000e+06,1.725376000000000000e+06,1.935293500000000000e+06,1.494464000000000000e+06,1.667616000000000000e+06,1.666976000000000000e+06,1.467200000000000000e+06,1.638857600000000093e+06,1.760184000000000000e+06,1.517504000000000000e+06,1.609152000000000000e+06,1.740640000000000000e+06,1.542880000000000000e+06,1.601248000000000000e+06,1.786048000000000000e+06,2.161104500000000000e+06,2.088942000000000000e+06,1.642432000000000000e+06,1.526560000000000000e+06,1.749152000000000000e+06,1.643356000000000000e+06,1.685680899999999907e+06,1.422761500000000000e+06,1.765952000000000000e+06,1.492288000000000000e+06,2.310856799999999814e+06,1.687520000000000000e+06,1.948672000000000000e+06,1.633984000000000000e+06,2.096067800000000047e+06,2.064383000000000000e+06,2.383545000000000000e+06,1.917415500000000000e+06,2.066240000000000000e+06,1.607837800000000047e+06,1.969920000000000000e+06,2.153293799999999814e+06,1.799584000000000000e+06,1.591072000000000000e+06,1.669472000000000000e+06,1.720928000000000000e+06,1.711008000000000000e+06,1.757328899999999907e+06,2.084602100000000093e+06,1.822880000000000000e+06,1.292791500000000000e+06,2.234093299999999814e+06,1.675776000000000000e+06,1.987658899999999907e+06,1.767360000000000000e+06,1.712932600000000093e+06,2.205762000000000000e+06,1.886016000000000000e+06,1.639936000000000000e+06,2.165362299999999814e+06,1.754912000000000000e+06,1.688064000000000000e+06,1.834272000000000000e+06,1.470534300000000047e+06,1.855392000000000000e+06,1.838848000000000000e+06,1.664576000000000000e+06,1.583622100000000093e+06,2.145182500000000000e+06,2.072454899999999907e+06,2.169437500000000000e+06,1.545792000000000000e+06,2.040127000000000000e+06,2.051072000000000000e+06,1.672832000000000000e+06,1.333191300000000047e+06,1.808128000000000000e+06,2.081632000000000000e+06,2.262345799999999814e+06,1.889408000000000000e+06,1.975200000000000000e+06,1.783520000000000000e+06,1.733344000000000000e+06,1.789696100000000093e+06,1.830336000000000000e+06,1.559366100000000093e+06,1.700448000000000000e+06,1.475392000000000000e+06,1.366560000000000000e+06,1.680224000000000000e+06,1.734528000000000000e+06,2.044202399999999907e+06,2.246161799999999814e+06,1.617504000000000000e+06,2.011874500000000000e+06,2.686562299999999814e+06,1.836672000000000000e+06,1.454390500000000000e+06,1.911392000000000000e+06,1.510400000000000000e+06,1.629440000000000000e+06,1.984480000000000000e+06,2.100786299999999814e+06,1.805839899999999907e+06,2.022112000000000000e+06,1.902823500000000000e+06,1.708857300000000047e+06,3.336913000000000000e+06,2.322925299999999814e+06,1.673696000000000000e+06,2.010176000000000000e+06,2.149218500000000000e+06,1.726592000000000000e+06,2.003802600000000093e+06,2.230018000000000000e+06,2.192256000000000000e+06,2.318889299999999814e+06,2.347181299999999814e+06,2.351256500000000000e+06,2.452196299999999814e+06,2.432056000000000000e+06,2.339069000000000000e+06,2.221985500000000000e+06,3.417712500000000000e+06,2.476452299999999814e+06,2.363325000000000000e+06,2.375432799999999814e+06,2.472455799999999814e+06,2.036256000000000000e+06,2.650158000000000000e+06,2.553255299999999814e+06,2.234093299999999814e+06,2.347181299999999814e+06,1.901824000000000000e+06,1.749248000000000000e+06,2.246161799999999814e+06,2.145856000000000000e+06,1.886639399999999907e+06,2.302745500000000000e+06,1.783200000000000000e+06,1.865600000000000000e+06,1.717440000000000000e+06,2.419868500000000000e+06,1.737188600000000093e+06,1.545664000000000000e+06,1.823968000000000000e+06,2.001024000000000000e+06,2.436092000000000000e+06,2.036130500000000000e+06,1.651680000000000000e+06,2.060608000000000000e+06,1.797632000000000000e+06,1.798368000000000000e+06,1.559366100000000093e+06,1.975510800000000047e+06,2.322925299999999814e+06,1.672832000000000000e+06,1.816960000000000000e+06,2.545144000000000000e+06,1.849280000000000000e+06,1.924032000000000000e+06,1.801804000000000000e+06,1.595769399999999907e+06,2.019986800000000047e+06,1.725280000000000000e+06,1.500256000000000000e+06,1.661888000000000000e+06,1.776320000000000000e+06,1.703616000000000000e+06,1.655680000000000000e+06,1.802752000000000000e+06,2.238129299999999814e+06,1.809536000000000000e+06,1.991655500000000000e+06,2.407800000000000000e+06,1.753332399999999907e+06,1.716929100000000093e+06,1.728096000000000000e+06,1.741185100000000093e+06,2.322925299999999814e+06,1.953728000000000000e+06,2.149218500000000000e+06,1.660385800000000047e+06,2.347181299999999814e+06,2.117568000000000000e+06,1.575550300000000047e+06,1.951255800000000047e+06,2.250237000000000000e+06,2.763325799999999814e+06,2.221985500000000000e+06,2.028058600000000093e+06,1.704860800000000047e+06,1.644241000000000000e+06,2.234093299999999814e+06,2.549219299999999814e+06,1.892704000000000000e+06,2.072454899999999907e+06,1.925344000000000000e+06,2.076530300000000047e+06,1.673376000000000000e+06,1.801804000000000000e+06,2.040127000000000000e+06,2.322925299999999814e+06,2.274493000000000000e+06,2.496632000000000000e+06,2.722805000000000000e+06,1.906820000000000000e+06,3.001688299999999814e+06,2.120966000000000000e+06,1.651552000000000000e+06,1.545568000000000000e+06,2.149218500000000000e+06,1.739008000000000000e+06,1.600384000000000000e+06,1.842164300000000047e+06,1.657408000000000000e+06,2.014944000000000000e+06,2.371436299999999814e+06,1.580800000000000000e+06,1.906820000000000000e+06,2.112894000000000000e+06,1.705344000000000000e+06,2.060704000000000000e+06,1.816544000000000000e+06,1.928416000000000000e+06,2.056270800000000047e+06,1.894711300000000047e+06,2.032055100000000093e+06,2.044896000000000000e+06,2.197729500000000000e+06,1.763104000000000000e+06,2.957131500000000000e+06,1.955331000000000000e+06,1.601792000000000000e+06,2.011874500000000000e+06,1.700785399999999907e+06,2.037152000000000000e+06,1.644241000000000000e+06,1.632133100000000093e+06,1.906820000000000000e+06,2.104782799999999814e+06,2.029408000000000000e+06,2.238129299999999814e+06,1.757328899999999907e+06,1.639296000000000000e+06,1.737188600000000093e+06,2.472455799999999814e+06,2.234093299999999814e+06,2.145182500000000000e+06,1.466498300000000047e+06,1.991200000000000000e+06,2.484563500000000000e+06,2.124962500000000000e+06,1.995730800000000047e+06,2.217869799999999814e+06,2.129037799999999814e+06,2.177470000000000000e+06,2.099328000000000000e+06,1.971474800000000047e+06,2.221985500000000000e+06,2.161326299999999814e+06,2.017248000000000000e+06,2.541107000000000000e+06,2.234093299999999814e+06,2.177470000000000000e+06,1.896544000000000000e+06,1.908096000000000000e+06,1.680224000000000000e+06,2.147072000000000000e+06,2.169437500000000000e+06,1.838167800000000047e+06,2.250237000000000000e+06,1.777549000000000000e+06,2.011874500000000000e+06,2.080526800000000047e+06,2.399688799999999814e+06,1.959367000000000000e+06,5.005450500000000000e+06,2.217869799999999814e+06,1.995168000000000000e+06,1.821568000000000000e+06,2.284672000000000000e+06,2.032055100000000093e+06,2.205762000000000000e+06,1.873824000000000000e+06,2.145182500000000000e+06,1.882564000000000000e+06,1.866420300000000047e+06,2.387581000000000000e+06,2.250237000000000000e+06,2.468419799999999814e+06,1.708064000000000000e+06,1.918967300000000047e+06,1.750336000000000000e+06,1.794112000000000000e+06,2.403724799999999814e+06,2.282525500000000000e+06,1.551294300000000047e+06,2.197632000000000000e+06,1.801120000000000000e+06,1.910895399999999907e+06,2.088598600000000093e+06,3.086442799999999814e+06,2.209837299999999814e+06,2.197729500000000000e+06,2.088598600000000093e+06,2.096670500000000000e+06,2.056270800000000047e+06,1.894560000000000000e+06,1.730720000000000000e+06,2.436092000000000000e+06,1.862423800000000047e+06,1.797768000000000000e+06,1.862423800000000047e+06,2.129037799999999814e+06,2.169437500000000000e+06,2.129037799999999814e+06,2.032055100000000093e+06,1.943223300000000047e+06,1.757328899999999907e+06,1.850464000000000000e+06,2.173473500000000000e+06,2.209837299999999814e+06,1.676320000000000000e+06,1.563441500000000000e+06,2.395692299999999814e+06,2.088598600000000093e+06,2.048198899999999907e+06,2.537031799999999814e+06,2.561287799999999814e+06,1.721004500000000000e+06,2.137070299999999814e+06,1.688676600000000093e+06,2.759289799999999814e+06,3.850042299999999814e+06,2.197729500000000000e+06,2.803604299999999814e+06,2.835972500000000000e+06,2.327000500000000000e+06,2.589619000000000000e+06,1.935111000000000000e+06,2.363325000000000000e+06,2.403724799999999814e+06,2.100786299999999814e+06,2.116930000000000000e+06,2.387581000000000000e+06,2.456232299999999814e+06,1.753280000000000000e+06,2.217869799999999814e+06,2.124962500000000000e+06,2.065920000000000000e+06,2.532995799999999814e+06,2.638051299999999814e+06,1.518966500000000000e+06,2.747182000000000000e+06,2.327000500000000000e+06,2.137070299999999814e+06,2.213873299999999814e+06,3.684326500000000000e+06,2.589619000000000000e+06,2.549219299999999814e+06,2.133073799999999814e+06,1.397806600000000093e+06,1.776320000000000000e+06,1.886639399999999907e+06,1.865696000000000000e+06,1.756768000000000000e+06,2.040127000000000000e+06,1.759168000000000000e+06,2.290636799999999814e+06,1.644241000000000000e+06,1.981056000000000000e+06,2.294633299999999814e+06,2.079200000000000000e+06,1.874492100000000093e+06,1.927424000000000000e+06,1.617824000000000000e+06,1.733072899999999907e+06,1.942400000000000000e+06,2.524963299999999814e+06,1.694592000000000000e+06,2.747182000000000000e+06,1.854311500000000000e+06,2.169437500000000000e+06,2.044202399999999907e+06,2.076530300000000047e+06,2.149218500000000000e+06,2.266381799999999814e+06,2.016704000000000000e+06,2.383545000000000000e+06,1.729076399999999907e+06,2.343145299999999814e+06,2.077216000000000000e+06,2.327000500000000000e+06,3.623706799999999814e+06,2.084602100000000093e+06,2.238129299999999814e+06,1.951255800000000047e+06,1.873184000000000000e+06,2.856233000000000000e+06,1.579625600000000093e+06,2.286600799999999814e+06,1.797768000000000000e+06,2.131840000000000000e+06,2.036130500000000000e+06,2.480488299999999814e+06,2.807721000000000000e+06,2.008320000000000000e+06,2.601726799999999814e+06,2.057280000000000000e+06,2.468419799999999814e+06,1.955331000000000000e+06,1.624061300000000047e+06,1.902823500000000000e+06,2.387581000000000000e+06,2.242125799999999814e+06,2.545144000000000000e+06,2.100786299999999814e+06,2.124962500000000000e+06,2.019136000000000000e+06,1.353331500000000000e+06,1.539225899999999907e+06,1.502822800000000047e+06,2.771316799999999814e+06,2.193693500000000000e+06,2.379468799999999814e+06,1.963402899999999907e+06,2.363325000000000000e+06,2.124962500000000000e+06,2.698670000000000000e+06,2.690517500000000000e+06,2.079520000000000000e+06,2.460307500000000000e+06,2.036130500000000000e+06,2.363325000000000000e+06,2.023983300000000047e+06,2.460307500000000000e+06,2.585583000000000000e+06,2.686562299999999814e+06,2.472455799999999814e+06,2.472455799999999814e+06,2.161326299999999814e+06,1.535150500000000000e+06,2.634015299999999814e+06,2.775433500000000000e+06,2.056270800000000047e+06,2.052274300000000047e+06,2.286600799999999814e+06,2.155840000000000000e+06,1.943223300000000047e+06,2.722805000000000000e+06,1.983583500000000000e+06,2.480488299999999814e+06,2.200960000000000000e+06,1.764416000000000000e+06,2.367400299999999814e+06,1.914464000000000000e+06,2.255936000000000000e+06,1.700785399999999907e+06,2.116930000000000000e+06,2.464344500000000000e+06,1.914891899999999907e+06,1.906820000000000000e+06,2.436092000000000000e+06,2.116930000000000000e+06,2.335033000000000000e+06,3.611679799999999814e+06,1.821472000000000000e+06,1.805839899999999907e+06,1.805839899999999907e+06,1.927039100000000093e+06,1.704860800000000047e+06,1.886560000000000000e+06,1.748256000000000000e+06,1.606144000000000000e+06,1.676224000000000000e+06,1.971474800000000047e+06,1.789312000000000000e+06,1.514969899999999907e+06,1.565024000000000000e+06,1.449696000000000000e+06,1.817948800000000047e+06,1.826020500000000000e+06,1.372128000000000000e+06,1.269888000000000000e+06,1.384224000000000000e+06,1.301984000000000000e+06,1.454390500000000000e+06,1.611913100000000093e+06,1.526048000000000000e+06,1.656320000000000000e+06,1.627584000000000000e+06,1.890635899999999907e+06,1.523008000000000000e+06,1.805839899999999907e+06,1.226240000000000000e+06,1.218368000000000000e+06,9.199680000000000000e+05,1.001120000000000000e+06,9.219680000000000000e+05,4.885285999999999767e+05,4.150720000000000000e+05,3.505920000000000000e+05,2.486800000000000000e+05,2.235640000000000000e+05,1.261220000000000000e+05,1.256180000000000000e+05,6.667600000000000000e+04,6.195700000000000000e+04,4.870700000000000000e+04,5.563200000000000000e+04,2.704500000000000000e+04,2.363700000000000000e+04,3.275900000000000000e+04,1.281600000000000000e+04,1.061300000000000000e+04,1.411900000000000000e+04,6.908000000000000000e+03,4.404000000000000000e+03,6.107000000000000000e+03,9.111000000000000000e+03,4.705000000000000000e+03,5.806000000000000000e+03,7.108000000000000000e+03,4.404000000000000000e+03,2.802000000000000000e+03,4.805000000000000000e+03,4.404000000000000000e+03,3.804000000000000000e+03,4.304000000000000000e+03,3.503000000000000000e+03,3.003000000000000000e+03,2.502000000000000000e+03,4.304000000000000000e+03,4.104000000000000000e+03,3.003000000000000000e+03,3.503000000000000000e+03,3.003000000000000000e+03,4.104000000000000000e+03,3.303000000000000000e+03,3.303000000000000000e+03,3.904000000000000000e+03,2.903000000000000000e+03,2.602000000000000000e+03,2.602000000000000000e+03,2.602000000000000000e+03,1.501000000000000000e+03,3.503000000000000000e+03,3.303000000000000000e+03,4.905000000000000000e+03,4.505000000000000000e+03,2.802000000000000000e+03,4.004000000000000000e+03,3.303000000000000000e+03,2.802000000000000000e+03,5.306000000000000000e+03,2.402000000000000000e+03,2.903000000000000000e+03,2.802000000000000000e+03,4.505000000000000000e+03,3.403000000000000000e+03,2.202000000000000000e+03,3.103000000000000000e+03,2.802000000000000000e+03,4.204000000000000000e+03,1.501000000000000000e+03,3.804000000000000000e+03,2.702000000000000000e+03,3.503000000000000000e+03,2.903000000000000000e+03,4.404000000000000000e+03,3.704000000000000000e+03,3.103000000000000000e+03,2.802000000000000000e+03,3.603000000000000000e+03,3.103000000000000000e+03,3.503000000000000000e+03,3.403000000000000000e+03,2.602000000000000000e+03,1.801000000000000000e+03,3.303000000000000000e+03,3.003000000000000000e+03,2.102000000000000000e+03,3.603000000000000000e+03,2.002000000000000000e+03,3.003000000000000000e+03,2.802000000000000000e+03,2.102000000000000000e+03,2.202000000000000000e+03,2.202000000000000000e+03,3.303000000000000000e+03,3.003000000000000000e+03,2.402000000000000000e+03,3.403000000000000000e+03,2.202000000000000000e+03,2.602000000000000000e+03,2.602000000000000000e+03,2.202000000000000000e+03,2.402000000000000000e+03,5.306000000000000000e+03,3.003000000000000000e+03,2.602000000000000000e+03,2.802000000000000000e+03,1.701000000000000000e+03,2.102000000000000000e+03,3.403000000000000000e+03,2.502000000000000000e+03,1.701000000000000000e+03,1.801000000000000000e+03,2.903000000000000000e+03,2.402000000000000000e+03,2.502000000000000000e+03,2.602000000000000000e+03,2.402000000000000000e+03,3.003000000000000000e+03,2.002000000000000000e+03,1.601000000000000000e+03,2.702000000000000000e+03,2.002000000000000000e+03,4.204000000000000000e+03,3.804000000000000000e+03,2.602000000000000000e+03,3.403000000000000000e+03,2.602000000000000000e+03,4.004000000000000000e+03,3.303000000000000000e+03,2.502000000000000000e+03,2.202000000000000000e+03,3.103000000000000000e+03,2.802000000000000000e+03,4.404000000000000000e+03,2.302000000000000000e+03,2.802000000000000000e+03,3.503000000000000000e+03,3.303000000000000000e+03,2.402000000000000000e+03,3.403000000000000000e+03,2.702000000000000000e+03,2.702000000000000000e+03,3.303000000000000000e+03,2.302000000000000000e+03,2.602000000000000000e+03,2.702000000000000000e+03,4.104000000000000000e+03,2.302000000000000000e+03,3.003000000000000000e+03,2.202000000000000000e+03,3.303000000000000000e+03,3.603000000000000000e+03,4.304000000000000000e+03,3.403000000000000000e+03,3.804000000000000000e+03,2.602000000000000000e+03,3.403000000000000000e+03,3.704000000000000000e+03,2.402000000000000000e+03,3.704000000000000000e+03,2.702000000000000000e+03,2.102000000000000000e+03,3.203000000000000000e+03,2.903000000000000000e+03,2.903000000000000000e+03,1.801000000000000000e+03,2.802000000000000000e+03,2.903000000000000000e+03,1.701000000000000000e+03,2.502000000000000000e+03,2.202000000000000000e+03,2.903000000000000000e+03,3.303000000000000000e+03,3.003000000000000000e+03,2.302000000000000000e+03,2.702000000000000000e+03,2.502000000000000000e+03,2.903000000000000000e+03,2.903000000000000000e+03,2.602000000000000000e+03,2.202000000000000000e+03,3.904000000000000000e+03,3.303000000000000000e+03,3.704000000000000000e+03,4.705000000000000000e+03,2.402000000000000000e+03,3.303000000000000000e+03,3.804000000000000000e+03,1.401000000000000000e+03,2.102000000000000000e+03,2.702000000000000000e+03,3.003000000000000000e+03,2.903000000000000000e+03,3.303000000000000000e+03,3.203000000000000000e+03,3.303000000000000000e+03,2.002000000000000000e+03,3.704000000000000000e+03,2.903000000000000000e+03,3.403000000000000000e+03,3.203000000000000000e+03,nan
4.795250000000000057e+01,3.405685500000000000e+06,3.268302299999999814e+06,3.587383500000000000e+06,2.961167299999999814e+06,3.037931000000000000e+06,3.417712500000000000e+06,3.506664799999999814e+06,3.898554299999999814e+06,3.425865299999999814e+06,3.304545000000000000e+06,3.058110500000000000e+06,3.175395000000000000e+06,3.538952299999999814e+06,3.413757500000000000e+06,3.272257500000000000e+06,2.924844000000000000e+06,3.462108000000000000e+06,3.009679299999999814e+06,3.506664799999999814e+06,3.946985500000000000e+06,3.288482000000000000e+06,3.312778299999999814e+06,3.312778299999999814e+06,3.502628799999999814e+06,3.239970000000000000e+06,2.868260000000000000e+06,3.058110500000000000e+06,2.803604299999999814e+06,3.021787000000000000e+06,2.957131500000000000e+06,2.997652299999999814e+06,2.751218000000000000e+06,2.791577299999999814e+06,2.636032000000000000e+06,2.985463799999999814e+06,2.840089299999999814e+06,2.763325799999999814e+06,2.359289000000000000e+06,2.395692299999999814e+06,2.286600799999999814e+06,2.250816000000000000e+06,1.995392000000000000e+06,2.415832500000000000e+06,1.930496000000000000e+06,2.119424000000000000e+06,1.882564000000000000e+06,2.367400299999999814e+06,1.889536000000000000e+06,2.238736500000000000e+06,2.120966000000000000e+06,2.355292500000000000e+06,1.626235000000000000e+06,1.922963800000000047e+06,2.018240000000000000e+06,2.264128000000000000e+06,1.714315800000000047e+06,2.209837299999999814e+06,2.216320000000000000e+06,2.092608000000000000e+06,2.189618299999999814e+06,2.128000000000000000e+06,2.524963299999999814e+06,2.076530300000000047e+06,2.516852000000000000e+06,2.448199799999999814e+06,2.027296000000000000e+06,2.018592000000000000e+06,2.074976000000000000e+06,2.150208000000000000e+06,2.118336000000000000e+06,2.010400000000000000e+06,2.537031799999999814e+06,2.064928000000000000e+06,1.937888000000000000e+06,2.024096000000000000e+06,2.101568000000000000e+06,1.916096000000000000e+06,2.199296000000000000e+06,2.468419799999999814e+06,1.914891899999999907e+06,1.872288000000000000e+06,1.917408000000000000e+06,1.791936000000000000e+06,1.821120000000000000e+06,1.604384000000000000e+06,1.927328000000000000e+06,1.656389100000000093e+06,1.723200000000000000e+06,1.608192000000000000e+06,1.610240000000000000e+06,1.553024000000000000e+06,1.557024000000000000e+06,2.391656299999999814e+06,1.756000000000000000e+06,1.724736000000000000e+06,1.679680000000000000e+06,1.836352000000000000e+06,2.666382500000000000e+06,1.804160000000000000e+06,1.775232000000000000e+06,2.367400299999999814e+06,2.057280000000000000e+06,1.811072000000000000e+06,2.375432799999999814e+06,1.966720000000000000e+06,1.981184000000000000e+06,2.069568000000000000e+06,1.874492100000000093e+06,2.238976000000000000e+06,1.921504000000000000e+06,1.991424000000000000e+06,2.079424000000000000e+06,2.084192000000000000e+06,2.021664000000000000e+06,2.351256500000000000e+06,1.925664000000000000e+06,2.528999299999999814e+06,1.579625600000000093e+06,1.904224000000000000e+06,1.553344000000000000e+06,1.794560000000000000e+06,2.230018000000000000e+06,1.922272000000000000e+06,2.238129299999999814e+06,1.721004500000000000e+06,4.540914000000000000e+06,2.039232000000000000e+06,1.745440000000000000e+06,1.818176000000000000e+06,2.193693500000000000e+06,2.050304000000000000e+06,1.767488000000000000e+06,1.971360000000000000e+06,1.923040000000000000e+06,2.041120000000000000e+06,1.893792000000000000e+06,2.027296000000000000e+06,2.082080000000000000e+06,2.259776000000000000e+06,2.213120000000000000e+06,2.059392000000000000e+06,1.987658899999999907e+06,2.347776000000000000e+06,1.970912000000000000e+06,2.068458399999999907e+06,2.032055100000000093e+06,1.896096000000000000e+06,1.971904000000000000e+06,2.028058600000000093e+06,2.339069000000000000e+06,2.145536000000000000e+06,2.025440000000000000e+06,2.318144000000000000e+06,2.524963299999999814e+06,2.775433500000000000e+06,1.973888000000000000e+06,2.203712000000000000e+06,2.243200000000000000e+06,2.277824000000000000e+06,2.192128000000000000e+06,2.553255299999999814e+06,2.171776000000000000e+06,2.064032000000000000e+06,1.971474800000000047e+06,2.205762000000000000e+06,2.165362299999999814e+06,2.157632000000000000e+06,2.149632000000000000e+06,2.186880000000000000e+06,2.093152000000000000e+06,2.303232000000000000e+06,2.422464000000000000e+06,2.049536000000000000e+06,2.251008000000000000e+06,2.246161799999999814e+06,2.674373500000000000e+06,2.313344000000000000e+06,2.378368000000000000e+06,2.233152000000000000e+06,2.324736000000000000e+06,2.056270800000000047e+06,2.197729500000000000e+06,2.175232000000000000e+06,2.184128000000000000e+06,2.344064000000000000e+06,2.300096000000000000e+06,2.281984000000000000e+06,2.360192000000000000e+06,2.289344000000000000e+06,2.185582299999999814e+06,1.979587000000000000e+06,1.968384000000000000e+06,2.230016000000000000e+06,2.470848000000000000e+06,2.355292500000000000e+06,2.418432000000000000e+06,1.878567500000000000e+06,1.960352000000000000e+06,2.358272000000000000e+06,2.154880000000000000e+06,2.129037799999999814e+06,2.021216000000000000e+06,2.305024000000000000e+06,2.242125799999999814e+06,2.113344000000000000e+06,2.242125799999999814e+06,2.302745500000000000e+06,2.173473500000000000e+06,3.534916299999999814e+06,2.125888000000000000e+06,2.279872000000000000e+06,2.120448000000000000e+06,2.177470000000000000e+06,2.258624000000000000e+06,2.153293799999999814e+06,2.231040000000000000e+06,2.276608000000000000e+06,2.327000500000000000e+06,2.419868500000000000e+06,2.223808000000000000e+06,2.194176000000000000e+06,2.113024000000000000e+06,2.230018000000000000e+06,2.058176000000000000e+06,2.670418500000000000e+06,2.120448000000000000e+06,2.332032000000000000e+06,2.194176000000000000e+06,2.134208000000000000e+06,2.246161799999999814e+06,2.230018000000000000e+06,4.504510000000000000e+06,2.242125799999999814e+06,2.069344000000000000e+06,2.375432799999999814e+06,2.264448000000000000e+06,1.921056000000000000e+06,2.049312000000000000e+06,1.846239600000000093e+06,2.189618299999999814e+06,2.537031799999999814e+06,2.169437500000000000e+06,2.080526800000000047e+06,3.502628799999999814e+06,2.116224000000000000e+06,2.124962500000000000e+06,2.152192000000000000e+06,1.967488000000000000e+06,2.037024000000000000e+06,2.139776000000000000e+06,2.015871000000000000e+06,2.048992000000000000e+06,2.061024000000000000e+06,2.379468799999999814e+06,2.367400299999999814e+06,2.666382500000000000e+06,2.444163799999999814e+06,2.452196299999999814e+06,2.395692299999999814e+06,2.484563500000000000e+06,2.621906500000000000e+06,2.635648000000000000e+06,2.741696000000000000e+06,2.815793000000000000e+06,2.412352000000000000e+06,2.336064000000000000e+06,2.528384000000000000e+06,2.912736000000000000e+06,2.290636799999999814e+06,2.181585799999999814e+06,2.104782799999999814e+06,2.638051299999999814e+06,2.625982799999999814e+06,2.593655000000000000e+06,2.585583000000000000e+06,2.407800000000000000e+06,2.504744299999999814e+06,2.282525500000000000e+06,2.413568000000000000e+06,2.511296000000000000e+06,2.965284000000000000e+06,2.566528000000000000e+06,2.395692299999999814e+06,2.367400299999999814e+06,2.605762799999999814e+06,2.492160000000000000e+06,2.273280000000000000e+06,2.226688000000000000e+06,2.145088000000000000e+06,2.456232299999999814e+06,2.432056000000000000e+06,2.378944000000000000e+06,2.472455799999999814e+06,2.234093299999999814e+06,2.500707299999999814e+06,2.670418500000000000e+06,2.294208000000000000e+06,2.375432799999999814e+06,2.213873299999999814e+06,2.036130500000000000e+06,2.336448000000000000e+06,2.221888000000000000e+06,2.213873299999999814e+06,2.256640000000000000e+06,2.098560000000000000e+06,2.246161799999999814e+06,2.290048000000000000e+06,2.200960000000000000e+06,2.472455799999999814e+06,2.299648000000000000e+06,2.208064000000000000e+06,2.133073799999999814e+06,2.375432799999999814e+06,2.080526800000000047e+06,2.248128000000000000e+06,2.250237000000000000e+06,2.375432799999999814e+06,1.990880000000000000e+06,2.284352000000000000e+06,1.922963800000000047e+06,2.253824000000000000e+06,2.176768000000000000e+06,2.581506799999999814e+06,2.112894000000000000e+06,2.258269500000000000e+06,2.387968000000000000e+06,2.282560000000000000e+06,2.213120000000000000e+06,2.168448000000000000e+06,2.385792000000000000e+06,2.234816000000000000e+06,2.355840000000000000e+06,2.137216000000000000e+06,2.224576000000000000e+06,2.551488000000000000e+06,2.617870500000000000e+06,2.023776000000000000e+06,2.440088500000000000e+06,2.500352000000000000e+06,2.230018000000000000e+06,4.476258500000000000e+06,4.035937500000000000e+06,2.290636799999999814e+06,2.474560000000000000e+06,2.484563500000000000e+06,2.411836000000000000e+06,2.613795299999999814e+06,2.262345799999999814e+06,2.488599500000000000e+06,2.488599500000000000e+06,2.282525500000000000e+06,2.453504000000000000e+06,2.339069000000000000e+06,2.258269500000000000e+06,2.605120000000000000e+06,2.953176299999999814e+06,2.333376000000000000e+06,2.213873299999999814e+06,2.255744000000000000e+06,2.317824000000000000e+06,2.186112000000000000e+06,2.261184000000000000e+06,2.188800000000000000e+06,2.425408000000000000e+06,1.979587000000000000e+06,2.266381799999999814e+06,2.341248000000000000e+06,2.293312000000000000e+06,2.203264000000000000e+06,2.108818799999999814e+06,2.151104000000000000e+06,2.331036500000000000e+06,2.314892799999999814e+06,2.177470000000000000e+06,2.480488299999999814e+06,2.419868500000000000e+06,2.129344000000000000e+06,2.475136000000000000e+06,2.492096000000000000e+06,2.306781500000000000e+06,2.307968000000000000e+06,2.351256500000000000e+06,2.238129299999999814e+06,2.411836000000000000e+06,2.293056000000000000e+06,2.344704000000000000e+06,2.261440000000000000e+06,2.415488000000000000e+06,2.310856799999999814e+06,2.268032000000000000e+06,2.385280000000000000e+06,2.514112000000000000e+06,2.359289000000000000e+06,2.318592000000000000e+06,2.504744299999999814e+06,2.415832500000000000e+06,2.250237000000000000e+06,2.163200000000000000e+06,2.342912000000000000e+06,2.638051299999999814e+06,2.322925299999999814e+06,2.372096000000000000e+06,2.391656299999999814e+06,2.486976000000000000e+06,2.537031799999999814e+06,2.407744000000000000e+06,2.356032000000000000e+06,2.496632000000000000e+06,2.467904000000000000e+06,2.392128000000000000e+06,2.432768000000000000e+06,4.371162500000000000e+06,2.384832000000000000e+06,2.318889299999999814e+06,2.349568000000000000e+06,2.464344500000000000e+06,2.486976000000000000e+06,2.407744000000000000e+06,2.504744299999999814e+06,2.563904000000000000e+06,2.311680000000000000e+06,2.807721000000000000e+06,2.153293799999999814e+06,2.625982799999999814e+06,2.133073799999999814e+06,2.319808000000000000e+06,2.516852000000000000e+06,2.359289000000000000e+06,2.532995799999999814e+06,2.545144000000000000e+06,2.242125799999999814e+06,2.734993500000000000e+06,2.500707299999999814e+06,2.345984000000000000e+06,2.682688000000000000e+06,2.321152000000000000e+06,2.448199799999999814e+06,4.460034000000000000e+06,2.436092000000000000e+06,2.355292500000000000e+06,2.565363000000000000e+06,2.300800000000000000e+06,2.489024000000000000e+06,2.432056000000000000e+06,2.662185000000000000e+06,2.265088000000000000e+06,2.480488299999999814e+06,2.204864000000000000e+06,2.339069000000000000e+06,2.225982000000000000e+06,2.494464000000000000e+06,1.797768000000000000e+06,2.613795299999999814e+06,2.464344500000000000e+06,2.266381799999999814e+06,2.225982000000000000e+06,2.373568000000000000e+06,2.145182500000000000e+06,2.585583000000000000e+06,2.654194000000000000e+06,2.185582299999999814e+06,2.848080500000000000e+06,2.230018000000000000e+06,2.496632000000000000e+06,2.250237000000000000e+06,2.149218500000000000e+06,2.415832500000000000e+06,2.327000500000000000e+06,2.222144000000000000e+06,2.396736000000000000e+06,2.143104000000000000e+06,2.355136000000000000e+06,2.564032000000000000e+06,2.318272000000000000e+06,2.133073799999999814e+06,2.125888000000000000e+06,2.363325000000000000e+06,2.787460500000000000e+06,2.179776000000000000e+06,2.779469500000000000e+06,2.674373500000000000e+06,2.432056000000000000e+06,2.586368000000000000e+06,2.418304000000000000e+06,2.307264000000000000e+06,2.626688000000000000e+06,2.835972500000000000e+06,2.180544000000000000e+06,2.630336000000000000e+06,2.844125299999999814e+06,2.613795299999999814e+06,2.920888799999999814e+06,2.953176299999999814e+06,2.416512000000000000e+06,2.375432799999999814e+06,2.197696000000000000e+06,2.290636799999999814e+06,2.415832500000000000e+06,2.541107000000000000e+06,2.130560000000000000e+06,2.177470000000000000e+06,2.095712000000000000e+06,2.133073799999999814e+06,2.611904000000000000e+06,2.197504000000000000e+06,2.393216000000000000e+06,2.415832500000000000e+06,2.396416000000000000e+06,2.418112000000000000e+06,2.031840000000000000e+06,2.254273000000000000e+06,2.646592000000000000e+06,2.421376000000000000e+06,2.496632000000000000e+06,2.589696000000000000e+06,2.504744299999999814e+06,2.464344500000000000e+06,2.339069000000000000e+06,2.464344500000000000e+06,2.553600000000000000e+06,2.593655000000000000e+06,2.456232299999999814e+06,2.941068500000000000e+06,2.417856000000000000e+06,2.617870500000000000e+06,2.307840000000000000e+06,2.655616000000000000e+06,2.217472000000000000e+06,2.242125799999999814e+06,2.258269500000000000e+06,2.799568500000000000e+06,2.248000000000000000e+06,2.266381799999999814e+06,2.101376000000000000e+06,2.008320000000000000e+06,2.118336000000000000e+06,2.313792000000000000e+06,1.943168000000000000e+06,2.297664000000000000e+06,2.037248000000000000e+06,2.295616000000000000e+06,2.303808000000000000e+06,1.968256000000000000e+06,2.278529000000000000e+06,2.220224000000000000e+06,2.169664000000000000e+06,1.940864000000000000e+06,1.876672000000000000e+06,2.103360000000000000e+06,2.231488000000000000e+06,2.170688000000000000e+06,2.184000000000000000e+06,2.524963299999999814e+06,2.415832500000000000e+06,2.357376000000000000e+06,2.268992000000000000e+06,2.208192000000000000e+06,2.184320000000000000e+06,2.251712000000000000e+06,2.137664000000000000e+06,2.198272000000000000e+06,2.382336000000000000e+06,2.161326299999999814e+06,2.145984000000000000e+06,2.171648000000000000e+06,2.473216000000000000e+06,2.402880000000000000e+06,2.336640000000000000e+06,2.706661000000000000e+06,2.358848000000000000e+06,2.124962500000000000e+06,2.264768000000000000e+06,2.213873299999999814e+06,2.253632000000000000e+06,2.257280000000000000e+06,2.421824000000000000e+06,2.181888000000000000e+06,2.132288000000000000e+06,2.264000000000000000e+06,2.124672000000000000e+06,2.389760000000000000e+06,2.426624000000000000e+06,2.218304000000000000e+06,2.242125799999999814e+06,2.399616000000000000e+06,2.263232000000000000e+06,2.432056000000000000e+06,2.351360000000000000e+06,2.848080500000000000e+06,2.279616000000000000e+06,2.253056000000000000e+06,2.127616000000000000e+06,2.164096000000000000e+06,2.310856799999999814e+06,2.288128000000000000e+06,2.331036500000000000e+06,2.275520000000000000e+06,2.075648000000000000e+06,2.100786299999999814e+06,2.702706000000000000e+06,2.081536000000000000e+06,2.290636799999999814e+06,2.310856799999999814e+06,2.069216000000000000e+06,2.188032000000000000e+06,2.058592000000000000e+06,2.081536000000000000e+06,1.954176000000000000e+06,1.986912000000000000e+06,2.549219299999999814e+06,2.249152000000000000e+06,2.136320000000000000e+06,2.080320000000000000e+06,2.280896000000000000e+06,2.096670500000000000e+06,2.230400000000000000e+06,2.195136000000000000e+06,2.030080000000000000e+06,2.387968000000000000e+06,2.260608000000000000e+06,3.248122500000000000e+06,2.141952000000000000e+06,2.359289000000000000e+06,2.589619000000000000e+06,2.332608000000000000e+06,2.309504000000000000e+06,2.173248000000000000e+06,2.223360000000000000e+06,2.281664000000000000e+06,2.130304000000000000e+06,2.242125799999999814e+06,2.204416000000000000e+06,2.424064000000000000e+06,2.403724799999999814e+06,2.377152000000000000e+06,2.477248000000000000e+06,2.335033000000000000e+06,2.424320000000000000e+06,2.250237000000000000e+06,2.549219299999999814e+06,2.345024000000000000e+06,2.164224000000000000e+06,2.243200000000000000e+06,2.068128000000000000e+06,2.545144000000000000e+06,1.764320000000000000e+06,2.164864000000000000e+06,1.992096000000000000e+06,1.887328000000000000e+06,2.001120000000000000e+06,1.965312000000000000e+06,2.058944000000000000e+06,1.974560000000000000e+06,2.096384000000000000e+06,2.153664000000000000e+06,2.168768000000000000e+06,2.002016000000000000e+06,2.098368000000000000e+06,2.216896000000000000e+06,2.282688000000000000e+06,2.215424000000000000e+06,2.225472000000000000e+06,2.151744000000000000e+06,2.356608000000000000e+06,2.264896000000000000e+06,2.238272000000000000e+06,2.585583000000000000e+06,2.174784000000000000e+06,2.364608000000000000e+06,2.259968000000000000e+06,2.015871000000000000e+06,2.081312000000000000e+06,2.215744000000000000e+06,2.086176000000000000e+06,2.108992000000000000e+06,2.102592000000000000e+06,2.142784000000000000e+06,2.031520000000000000e+06,2.436544000000000000e+06,2.226816000000000000e+06,2.117120000000000000e+06,2.178560000000000000e+06,2.236096000000000000e+06,2.082304000000000000e+06,2.050976000000000000e+06,1.897312000000000000e+06,2.195072000000000000e+06,2.026976000000000000e+06,2.085504000000000000e+06,2.123776000000000000e+06,2.043456000000000000e+06,2.392192000000000000e+06,2.185472000000000000e+06,2.182336000000000000e+06,2.259072000000000000e+06,2.061600000000000000e+06,2.395692299999999814e+06,2.379468799999999814e+06,2.299328000000000000e+06,2.391680000000000000e+06,2.346496000000000000e+06,2.336896000000000000e+06,2.291520000000000000e+06,2.262345799999999814e+06,2.037696000000000000e+06,1.922816000000000000e+06,1.854752000000000000e+06,1.679456000000000000e+06,1.688676600000000093e+06,1.813696000000000000e+06,1.455168000000000000e+06,1.713312000000000000e+06,1.915456000000000000e+06,1.600704000000000000e+06,1.688288000000000000e+06,1.681984000000000000e+06,1.641248000000000000e+06,1.762016000000000000e+06,1.955331000000000000e+06,1.737376000000000000e+06,1.859360000000000000e+06,2.022336000000000000e+06,1.807136000000000000e+06,3.526763500000000000e+06,2.541107000000000000e+06,2.488599500000000000e+06,1.502822800000000047e+06,1.750112000000000000e+06,1.757664000000000000e+06,2.044202399999999907e+06,2.411836000000000000e+06,1.897088000000000000e+06,2.147122000000000000e+06,1.559366100000000093e+06,1.895552000000000000e+06,1.902592000000000000e+06,1.748480000000000000e+06,2.205762000000000000e+06,2.262345799999999814e+06,1.830880000000000000e+06,1.715904000000000000e+06,1.828576000000000000e+06,1.842592000000000000e+06,2.205762000000000000e+06,1.745760000000000000e+06,1.557792000000000000e+06,1.947552000000000000e+06,1.871520000000000000e+06,2.230018000000000000e+06,1.737248000000000000e+06,1.664576000000000000e+06,1.609824000000000000e+06,1.712320000000000000e+06,1.826272000000000000e+06,1.749696000000000000e+06,1.820352000000000000e+06,1.762784000000000000e+06,1.649920000000000000e+06,1.893024000000000000e+06,1.564800000000000000e+06,2.036130500000000000e+06,1.551392000000000000e+06,1.974432000000000000e+06,1.761376000000000000e+06,1.610912000000000000e+06,1.517184000000000000e+06,2.076530300000000047e+06,1.762464000000000000e+06,1.530016000000000000e+06,1.696788899999999907e+06,1.620768000000000000e+06,1.653088000000000000e+06,1.472160000000000000e+06,1.414560000000000000e+06,1.695680000000000000e+06,1.615552000000000000e+06,1.757536000000000000e+06,1.649920000000000000e+06,1.478400000000000000e+06,1.349632000000000000e+06,1.640160000000000000e+06,1.435246800000000047e+06,1.656544000000000000e+06,2.227311500000000000e+06,1.173481399999999907e+06,1.605472000000000000e+06,1.681216000000000000e+06,1.525376000000000000e+06,1.589120000000000000e+06,1.607648000000000000e+06,1.815456000000000000e+06,2.083548500000000000e+06,1.731488000000000000e+06,1.627584000000000000e+06,2.095346300000000047e+06,2.218965500000000000e+06,1.827360000000000000e+06,1.601696000000000000e+06,1.443776500000000000e+06,1.660896000000000000e+06,1.609385600000000093e+06,1.764192000000000000e+06,1.767488000000000000e+06,1.864650899999999907e+06,1.561227899999999907e+06,1.920322100000000093e+06,2.089763100000000093e+06,1.670560000000000000e+06,1.918752000000000000e+06,1.968078800000000047e+06,1.721888000000000000e+06,2.294568500000000000e+06,1.792800000000000000e+06,1.637248000000000000e+06,1.742720000000000000e+06,1.748480000000000000e+06,1.666656000000000000e+06,1.874912000000000000e+06,1.480768000000000000e+06,1.833582500000000000e+06,1.651328000000000000e+06,1.868352000000000000e+06,1.852000000000000000e+06,1.657312000000000000e+06,1.516864000000000000e+06,1.727232000000000000e+06,1.621728000000000000e+06,1.579072000000000000e+06,1.718528000000000000e+06,1.968759800000000047e+06,1.475296000000000000e+06,1.752936300000000047e+06,1.621632000000000000e+06,1.710464000000000000e+06,1.973781500000000000e+06,1.669472000000000000e+06,1.537056000000000000e+06,1.804427600000000093e+06,2.126220500000000000e+06,1.615232000000000000e+06,1.394223399999999907e+06,1.609376000000000000e+06,1.715836899999999907e+06,1.578208000000000000e+06,2.044182000000000000e+06,1.665918899999999907e+06,1.667200000000000000e+06,1.591840000000000000e+06,1.491008000000000000e+06,1.770432000000000000e+06,1.595744000000000000e+06,1.602864399999999907e+06,1.885295100000000093e+06,1.690240000000000000e+06,1.543200000000000000e+06,1.982531300000000047e+06,2.139339500000000000e+06,1.560160000000000000e+06,1.814388800000000047e+06,1.713632000000000000e+06,1.564800000000000000e+06,1.775990300000000047e+06,1.208449300000000047e+06,1.460864000000000000e+06,1.459584000000000000e+06,1.597376000000000000e+06,1.527872000000000000e+06,1.620544000000000000e+06,1.939696100000000093e+06,1.716448000000000000e+06,1.335492800000000047e+06,1.539263500000000000e+06,1.546528000000000000e+06,2.016368300000000047e+06,1.423360000000000000e+06,1.571936000000000000e+06,1.976894800000000047e+06,1.657088000000000000e+06,1.509440000000000000e+06,1.539520000000000000e+06,1.855744000000000000e+06,1.936000000000000000e+06,1.509952000000000000e+06,1.603744000000000000e+06,1.450112000000000000e+06,1.640064000000000000e+06,1.507904000000000000e+06,1.671968000000000000e+06,1.700768000000000000e+06,1.543296000000000000e+06,1.805376000000000000e+06,1.786592000000000000e+06,1.678912000000000000e+06,1.585472000000000000e+06,1.600064000000000000e+06,1.626624000000000000e+06,1.500384000000000000e+06,1.453527300000000047e+06,1.534016000000000000e+06,1.639616000000000000e+06,1.577344000000000000e+06,1.923503500000000000e+06,1.628352000000000000e+06,1.729203300000000047e+06,1.544928000000000000e+06,1.323680000000000000e+06,1.877589600000000093e+06,1.467872000000000000e+06,2.091012399999999907e+06,1.382720000000000000e+06,1.534464000000000000e+06,1.514592000000000000e+06,1.139454100000000093e+06,1.203421000000000000e+06,1.421440000000000000e+06,1.373952000000000000e+06,1.356480000000000000e+06,1.391616000000000000e+06,1.967590600000000093e+06,1.508352000000000000e+06,1.590976000000000000e+06,1.724608000000000000e+06,1.650912000000000000e+06,1.863463600000000093e+06,1.471424000000000000e+06,2.787969500000000000e+06,1.673600000000000000e+06,2.152634799999999814e+06,1.607200000000000000e+06,1.931840000000000000e+06,2.197543299999999814e+06,1.575616000000000000e+06,1.683079800000000047e+06,1.950976000000000000e+06,1.782336000000000000e+06,1.916448000000000000e+06,2.270457000000000000e+06,2.037152000000000000e+06,2.204488500000000000e+06,2.264807500000000000e+06,2.036130500000000000e+06,1.770528000000000000e+06,1.664461000000000000e+06,1.637568000000000000e+06,1.625088000000000000e+06,1.529824000000000000e+06,1.584800000000000000e+06,2.285154000000000000e+06,1.843456000000000000e+06,1.697952000000000000e+06,1.655456000000000000e+06,1.692288000000000000e+06,1.630400000000000000e+06,1.817088000000000000e+06,1.928265899999999907e+06,1.712640000000000000e+06,2.052165399999999907e+06,1.908811500000000000e+06,2.171603799999999814e+06,1.237528399999999907e+06,1.500704000000000000e+06,1.596064000000000000e+06,1.756896000000000000e+06,1.391072000000000000e+06,1.387552000000000000e+06,1.467648000000000000e+06,1.638208000000000000e+06,1.473568000000000000e+06,1.591296000000000000e+06,1.892965000000000000e+06,1.681764300000000047e+06,1.527872000000000000e+06,1.439264000000000000e+06,1.560480000000000000e+06,1.654496000000000000e+06,1.524096000000000000e+06,2.281595500000000000e+06,1.483136000000000000e+06,1.340104000000000000e+06,1.388608000000000000e+06,1.790848000000000000e+06,1.316857600000000093e+06,1.580576000000000000e+06,1.672832000000000000e+06,1.491968000000000000e+06,2.047399000000000000e+06,1.490336300000000047e+06,2.473560500000000000e+06,1.521088000000000000e+06,1.625088000000000000e+06,1.023744000000000000e+06,1.125280000000000000e+06,1.808916899999999907e+06,1.731936000000000000e+06,1.701312000000000000e+06,1.554848000000000000e+06,1.538023500000000000e+06,1.754912000000000000e+06,1.696992000000000000e+06,1.676544000000000000e+06,1.859716500000000000e+06,1.813248000000000000e+06,2.046846500000000000e+06,1.787008000000000000e+06,2.113440299999999814e+06,1.662400000000000000e+06,1.688704000000000000e+06,2.575630000000000000e+06,1.460388600000000093e+06,1.678048000000000000e+06,1.650144000000000000e+06,1.571296000000000000e+06,1.723968000000000000e+06,1.786218000000000000e+06,1.640608000000000000e+06,1.783968000000000000e+06,1.722016000000000000e+06,1.574624000000000000e+06,1.456352000000000000e+06,1.675232000000000000e+06,1.475616000000000000e+06,1.409260600000000093e+06,1.836128000000000000e+06,1.515360000000000000e+06,1.455584000000000000e+06,1.489600000000000000e+06,1.645056000000000000e+06,1.503616000000000000e+06,1.807039800000000047e+06,1.842938899999999907e+06,1.147038899999999907e+06,1.392446500000000000e+06,1.644384000000000000e+06,1.479712000000000000e+06,1.494336000000000000e+06,1.574304000000000000e+06,1.586965000000000000e+06,1.514911500000000000e+06,1.498336000000000000e+06,1.971424600000000093e+06,1.600704000000000000e+06,1.550976000000000000e+06,1.544288000000000000e+06,1.579072000000000000e+06,1.454432000000000000e+06,1.684256000000000000e+06,1.493379100000000093e+06,1.513088000000000000e+06,1.905042100000000093e+06,1.855062000000000000e+06,1.507264000000000000e+06,1.856150399999999907e+06,2.367243799999999814e+06,1.585248000000000000e+06,1.626720000000000000e+06,1.537696000000000000e+06,1.372448000000000000e+06,1.507392000000000000e+06,1.380695800000000047e+06,1.427891300000000047e+06,1.527008000000000000e+06,1.621856000000000000e+06,1.827360000000000000e+06,1.458080000000000000e+06,1.751447100000000093e+06,1.553248000000000000e+06,1.519232000000000000e+06,1.337760000000000000e+06,1.492608000000000000e+06,1.352018000000000000e+06,1.783296000000000000e+06,1.690240000000000000e+06,1.938528000000000000e+06,1.578432000000000000e+06,1.726816000000000000e+06,1.833376000000000000e+06,1.646784000000000000e+06,2.135569500000000000e+06,2.017261000000000000e+06,2.169896000000000000e+06,1.489376000000000000e+06,1.691968000000000000e+06,1.528192000000000000e+06,1.881728000000000000e+06,1.605920000000000000e+06,1.875584000000000000e+06,1.669472000000000000e+06,1.470534300000000047e+06,2.169437500000000000e+06,2.061197800000000047e+06,1.595769399999999907e+06,2.258269500000000000e+06,1.714272000000000000e+06,1.426059100000000093e+06,1.680768000000000000e+06,1.737188600000000093e+06,1.764960000000000000e+06,1.898528000000000000e+06,1.679808000000000000e+06,2.060386500000000000e+06,9.505763000000000000e+06,1.426272000000000000e+06,1.999727300000000047e+06,1.416288000000000000e+06,1.674144000000000000e+06,2.674373500000000000e+06,1.571513399999999907e+06,2.209837299999999814e+06,1.839200000000000000e+06,1.862304000000000000e+06,1.792704000000000000e+06,1.743136000000000000e+06,1.685120000000000000e+06,1.592480000000000000e+06,1.583616000000000000e+06,1.979587000000000000e+06,1.831968000000000000e+06,1.674368000000000000e+06,1.690784000000000000e+06,2.225982000000000000e+06,1.611648000000000000e+06,1.738144000000000000e+06,1.668064000000000000e+06,1.600512000000000000e+06,1.819392000000000000e+06,8.467720000000000000e+06,1.464096000000000000e+06,2.048198899999999907e+06,1.912800000000000000e+06,1.705152000000000000e+06,1.652273500000000000e+06,1.474570100000000093e+06,1.740416000000000000e+06,2.059808000000000000e+06,2.033600000000000000e+06,2.137070299999999814e+06,1.779264000000000000e+06,2.048198899999999907e+06,1.580256000000000000e+06,1.518966500000000000e+06,1.803840000000000000e+06,1.562976000000000000e+06,1.764864000000000000e+06,1.777549000000000000e+06,1.887648000000000000e+06,1.811488000000000000e+06,2.116930000000000000e+06,2.738948500000000000e+06,1.630528000000000000e+06,2.343145299999999814e+06,1.750784000000000000e+06,1.758208000000000000e+06,1.843584000000000000e+06,1.849920000000000000e+06,2.339069000000000000e+06,2.545144000000000000e+06,1.875264000000000000e+06,2.133073799999999814e+06,2.561287799999999814e+06,1.922963800000000047e+06,1.676529500000000000e+06,1.746976000000000000e+06,1.792576000000000000e+06,1.660385800000000047e+06,1.854311500000000000e+06,2.468419799999999814e+06,1.830095899999999907e+06,1.986784000000000000e+06,2.104782799999999814e+06,1.983584000000000000e+06,2.246161799999999814e+06,1.999584000000000000e+06,2.310856799999999814e+06,2.415832500000000000e+06,2.379468799999999814e+06,1.991655500000000000e+06,2.528999299999999814e+06,2.625982799999999814e+06,2.221985500000000000e+06,2.258269500000000000e+06,2.107904000000000000e+06,1.725001000000000000e+06,1.834912000000000000e+06,2.201726000000000000e+06,1.762784000000000000e+06,1.652273500000000000e+06,1.924800000000000000e+06,1.936352000000000000e+06,1.535150500000000000e+06,1.773472600000000093e+06,2.775433500000000000e+06,2.108818799999999814e+06,1.739552000000000000e+06,1.992640000000000000e+06,1.972032000000000000e+06,2.254273000000000000e+06,1.966720000000000000e+06,1.857824000000000000e+06,1.821472000000000000e+06,1.850236300000000047e+06,1.470534300000000047e+06,1.923264000000000000e+06,1.664032000000000000e+06,1.827264000000000000e+06,2.242125799999999814e+06,2.137070299999999814e+06,2.112894000000000000e+06,1.738912000000000000e+06,1.640480000000000000e+06,1.834092500000000000e+06,1.858816000000000000e+06,2.080864000000000000e+06,1.792704000000000000e+06,2.124962500000000000e+06,2.205762000000000000e+06,3.926805799999999814e+06,1.591694000000000000e+06,1.735616000000000000e+06,1.488864000000000000e+06,1.401803100000000093e+06,1.431648000000000000e+06,1.836032000000000000e+06,1.694816000000000000e+06,1.553984000000000000e+06,1.567438000000000000e+06,2.742984500000000000e+06,1.668457500000000000e+06,2.335033000000000000e+06,2.419868500000000000e+06,1.858912000000000000e+06,2.080526800000000047e+06,2.104782799999999814e+06,3.082407000000000000e+06,1.914891899999999907e+06,2.238129299999999814e+06,1.704860800000000047e+06,1.799808000000000000e+06,2.112894000000000000e+06,6.847694500000000000e+06,1.809836500000000000e+06,2.221985500000000000e+06,2.084602100000000093e+06,1.951255800000000047e+06,2.528999299999999814e+06,2.213873299999999814e+06,1.563441500000000000e+06,2.411836000000000000e+06,1.861536000000000000e+06,2.242125799999999814e+06,1.660385800000000047e+06,2.128896000000000000e+06,1.911936000000000000e+06,2.274493000000000000e+06,2.129037799999999814e+06,2.076530300000000047e+06,2.019986800000000047e+06,1.749257000000000000e+06,2.920888799999999814e+06,2.169437500000000000e+06,1.921824000000000000e+06,2.448199799999999814e+06,2.266381799999999814e+06,1.636129800000000047e+06,2.106112000000000000e+06,1.899968000000000000e+06,1.954272000000000000e+06,2.290636799999999814e+06,2.017696000000000000e+06,1.934688000000000000e+06,1.547297800000000047e+06,1.582432000000000000e+06,2.100786299999999814e+06,2.063680000000000000e+06,1.731488000000000000e+06,1.873280000000000000e+06,1.710592000000000000e+06,1.679456000000000000e+06,1.889088000000000000e+06,2.367400299999999814e+06,2.003802600000000093e+06,1.914891899999999907e+06,2.238129299999999814e+06,2.105344000000000000e+06,1.991655500000000000e+06,2.302745500000000000e+06,1.700785399999999907e+06,1.599765899999999907e+06,2.302745500000000000e+06,2.198272000000000000e+06,2.407800000000000000e+06,2.508819500000000000e+06,2.238129299999999814e+06,2.072454899999999907e+06,2.161326299999999814e+06,2.630018799999999814e+06,2.545144000000000000e+06,2.209837299999999814e+06,2.448199799999999814e+06,2.335033000000000000e+06,1.603841300000000047e+06,2.391656299999999814e+06,2.504744299999999814e+06,1.726272000000000000e+06,2.379468799999999814e+06,2.654194000000000000e+06,2.290636799999999814e+06,2.371072000000000000e+06,2.189618299999999814e+06,3.934797000000000000e+06,1.882176000000000000e+06,2.423944799999999814e+06,2.415832500000000000e+06,1.831648000000000000e+06,1.580800000000000000e+06,1.903456000000000000e+06,1.813696000000000000e+06,1.640064000000000000e+06,1.790528000000000000e+06,1.853984000000000000e+06,1.434131000000000000e+06,1.902823500000000000e+06,1.834092500000000000e+06,2.371436299999999814e+06,1.744576000000000000e+06,2.310856799999999814e+06,2.145182500000000000e+06,1.963402899999999907e+06,1.986464000000000000e+06,2.023983300000000047e+06,2.549219299999999814e+06,2.674373500000000000e+06,1.792800000000000000e+06,1.757328899999999907e+06,1.919296000000000000e+06,2.347181299999999814e+06,1.992192000000000000e+06,2.407800000000000000e+06,2.044202399999999907e+06,2.331036500000000000e+06,2.246161799999999814e+06,1.796192000000000000e+06,2.270457000000000000e+06,2.274493000000000000e+06,2.398080000000000000e+06,2.209837299999999814e+06,1.527038300000000047e+06,1.803424000000000000e+06,2.157440000000000000e+06,2.557251799999999814e+06,2.306781500000000000e+06,1.741185100000000093e+06,1.579625600000000093e+06,1.927039100000000093e+06,2.561287799999999814e+06,2.173473500000000000e+06,1.877888000000000000e+06,2.019986800000000047e+06,2.294633299999999814e+06,2.310856799999999814e+06,2.246161799999999814e+06,1.977760000000000000e+06,3.025823000000000000e+06,2.129037799999999814e+06,2.524963299999999814e+06,2.387581000000000000e+06,2.399688799999999814e+06,2.177470000000000000e+06,2.023983300000000047e+06,2.242125799999999814e+06,2.379468799999999814e+06,2.646041299999999814e+06,2.339069000000000000e+06,1.696096000000000000e+06,1.692673300000000047e+06,2.169437500000000000e+06,1.583200000000000000e+06,1.890635899999999907e+06,1.955331000000000000e+06,2.407800000000000000e+06,2.032055100000000093e+06,2.205762000000000000e+06,2.044202399999999907e+06,2.504744299999999814e+06,1.551294300000000047e+06,2.682526299999999814e+06,2.718849799999999814e+06,2.225982000000000000e+06,1.979587000000000000e+06,2.108818799999999814e+06,2.185582299999999814e+06,2.456232299999999814e+06,3.163206500000000000e+06,2.169437500000000000e+06,2.387581000000000000e+06,1.733072899999999907e+06,1.999727300000000047e+06,2.129037799999999814e+06,2.472455799999999814e+06,1.850236300000000047e+06,2.690517500000000000e+06,2.064383000000000000e+06,2.048198899999999907e+06,2.003802600000000093e+06,2.335033000000000000e+06,2.266381799999999814e+06,2.763325799999999814e+06,2.250237000000000000e+06,2.807721000000000000e+06,1.971474800000000047e+06,2.730957500000000000e+06,2.335033000000000000e+06,2.060386500000000000e+06,2.387581000000000000e+06,2.456232299999999814e+06,3.167242299999999814e+06,2.079648000000000000e+06,2.116930000000000000e+06,1.644736000000000000e+06,1.962112000000000000e+06,1.745260500000000000e+06,1.822024000000000000e+06,2.625982799999999814e+06,2.561287799999999814e+06,1.956608000000000000e+06,1.446278300000000047e+06,1.979520000000000000e+06,2.411836000000000000e+06,1.720704000000000000e+06,1.674592000000000000e+06,2.048198899999999907e+06,1.548064000000000000e+06,2.351256500000000000e+06,3.389380299999999814e+06,2.270457000000000000e+06,2.492596000000000000e+06,1.918967300000000047e+06,2.052274300000000047e+06,2.577431500000000000e+06,3.373236500000000000e+06,2.011874500000000000e+06,2.246161799999999814e+06,2.359289000000000000e+06,2.133073799999999814e+06,2.569399000000000000e+06,1.775776000000000000e+06,2.116930000000000000e+06,2.306781500000000000e+06,2.298669299999999814e+06,2.112894000000000000e+06,2.625982799999999814e+06,1.692673300000000047e+06,2.343145299999999814e+06,2.262345799999999814e+06,1.830095899999999907e+06,2.625982799999999814e+06,1.922688000000000000e+06,2.331036500000000000e+06,2.597651500000000000e+06,2.149218500000000000e+06,2.044202399999999907e+06,2.157329799999999814e+06,1.882176000000000000e+06,2.209837299999999814e+06,2.262345799999999814e+06,2.225982000000000000e+06,1.902823500000000000e+06,1.636129800000000047e+06,2.504744299999999814e+06,2.103552000000000000e+06,3.062227299999999814e+06,1.910895399999999907e+06,2.353024000000000000e+06,2.496632000000000000e+06,2.310856799999999814e+06,2.597651500000000000e+06,1.834092500000000000e+06,2.799568500000000000e+06,2.795613299999999814e+06,2.617870500000000000e+06,1.894711300000000047e+06,2.759289799999999814e+06,2.585583000000000000e+06,2.500707299999999814e+06,1.854311500000000000e+06,3.033975799999999814e+06,2.007799300000000047e+06,2.480488299999999814e+06,2.573395500000000000e+06,2.706661000000000000e+06,2.252928000000000000e+06,2.290636799999999814e+06,1.811488000000000000e+06,2.137070299999999814e+06,2.605762799999999814e+06,2.177470000000000000e+06,1.785660300000000047e+06,1.936672000000000000e+06,2.052274300000000047e+06,2.343145299999999814e+06,2.609759299999999814e+06,1.984928000000000000e+06,2.379468799999999814e+06,2.460307500000000000e+06,2.476452299999999814e+06,1.822024000000000000e+06,2.234304000000000000e+06,1.988672000000000000e+06,1.668457500000000000e+06,1.892800000000000000e+06,1.954272000000000000e+06,2.298669299999999814e+06,2.278529000000000000e+06,1.963424000000000000e+06,2.407800000000000000e+06,2.302745500000000000e+06,1.955331000000000000e+06,2.504744299999999814e+06,1.716929100000000093e+06,2.072454899999999907e+06,1.906976000000000000e+06,2.116930000000000000e+06,2.524963299999999814e+06,2.359289000000000000e+06,2.294633299999999814e+06,2.225982000000000000e+06,1.845120000000000000e+06,1.660576000000000000e+06,1.619986000000000000e+06,1.506898000000000000e+06,1.470534300000000047e+06,2.193693500000000000e+06,1.614784000000000000e+06,1.422624000000000000e+06,1.542752000000000000e+06,1.317007100000000093e+06,1.363328000000000000e+06,1.477984000000000000e+06,1.481088000000000000e+06,1.577024000000000000e+06,1.862423800000000047e+06,2.351256500000000000e+06,1.700785399999999907e+06,1.856160000000000000e+06,1.696544000000000000e+06,1.400416000000000000e+06,1.520416000000000000e+06,1.290880000000000000e+06,1.253376000000000000e+06,1.202240000000000000e+06,1.052704000000000000e+06,8.940160000000000000e+05,6.855200000000000000e+05,9.534415000000000000e+05,4.793440000000000000e+05,3.675040000000000000e+05,2.506080000000000000e+05,1.742280000000000000e+05,1.343800000000000000e+05,1.037720000000000000e+05,7.953600000000000000e+04,4.800500000000000000e+04,4.008000000000000000e+04,3.326000000000000000e+04,3.035300000000000000e+04,1.802600000000000000e+04,2.153300000000000000e+04,1.361800000000000000e+04,1.101400000000000000e+04,9.111000000000000000e+03,5.806000000000000000e+03,6.407000000000000000e+03,4.605000000000000000e+03,5.506000000000000000e+03,4.605000000000000000e+03,5.506000000000000000e+03,2.002000000000000000e+03,4.505000000000000000e+03,3.203000000000000000e+03,5.406000000000000000e+03,3.503000000000000000e+03,5.306000000000000000e+03,4.605000000000000000e+03,4.304000000000000000e+03,3.403000000000000000e+03,4.204000000000000000e+03,4.204000000000000000e+03,3.704000000000000000e+03,3.103000000000000000e+03,4.404000000000000000e+03,2.302000000000000000e+03,3.303000000000000000e+03,3.203000000000000000e+03,3.403000000000000000e+03,3.003000000000000000e+03,2.602000000000000000e+03,2.903000000000000000e+03,3.503000000000000000e+03,4.304000000000000000e+03,3.203000000000000000e+03,2.903000000000000000e+03,3.603000000000000000e+03,5.205000000000000000e+03,3.503000000000000000e+03,3.203000000000000000e+03,4.705000000000000000e+03,2.302000000000000000e+03,3.603000000000000000e+03,2.802000000000000000e+03,3.403000000000000000e+03,1.901000000000000000e+03,3.303000000000000000e+03,3.704000000000000000e+03,2.002000000000000000e+03,2.802000000000000000e+03,3.103000000000000000e+03,3.003000000000000000e+03,3.003000000000000000e+03,2.702000000000000000e+03,2.402000000000000000e+03,2.802000000000000000e+03,2.702000000000000000e+03,2.702000000000000000e+03,3.403000000000000000e+03,3.003000000000000000e+03,3.804000000000000000e+03,2.602000000000000000e+03,2.903000000000000000e+03,2.502000000000000000e+03,2.202000000000000000e+03,3.503000000000000000e+03,3.003000000000000000e+03,3.503000000000000000e+03,3.103000000000000000e+03,3.503000000000000000e+03,2.802000000000000000e+03,2.702000000000000000e+03,3.403000000000000000e+03,3.804000000000000000e+03,3.403000000000000000e+03,2.702000000000000000e+03,3.904000000000000000e+03,3.704000000000000000e+03,3.403000000000000000e+03,4.204000000000000000e+03,1.901000000000000000e+03,2.402000000000000000e+03,3.303000000000000000e+03,3.203000000000000000e+03,2.502000000000000000e+03,2.402000000000000000e+03,3.203000000000000000e+03,2.802000000000000000e+03,1.501000000000000000e+03,3.904000000000000000e+03,3.904000000000000000e+03,3.103000000000000000e+03,3.503000000000000000e+03,2.802000000000000000e+03,2.903000000000000000e+03,3.103000000000000000e+03,3.303000000000000000e+03,3.503000000000000000e+03,2.802000000000000000e+03,4.505000000000000000e+03,3.003000000000000000e+03,2.903000000000000000e+03,2.802000000000000000e+03,2.702000000000000000e+03,3.704000000000000000e+03,2.802000000000000000e+03,2.702000000000000000e+03,3.203000000000000000e+03,2.302000000000000000e+03,3.003000000000000000e+03,3.403000000000000000e+03,3.403000000000000000e+03,3.103000000000000000e+03,3.203000000000000000e+03,3.503000000000000000e+03,2.202000000000000000e+03,2.602000000000000000e+03,2.602000000000000000e+03,3.804000000000000000e+03,3.603000000000000000e+03,2.502000000000000000e+03,2.002000000000000000e+03,3.203000000000000000e+03,2.502000000000000000e+03,2.302000000000000000e+03,2.802000000000000000e+03,3.904000000000000000e+03,2.602000000000000000e+03,2.802000000000000000e+03,2.002000000000000000e+03,2.602000000000000000e+03,3.904000000000000000e+03,2.102000000000000000e+03,2.602000000000000000e+03,3.003000000000000000e+03,2.302000000000000000e+03,3.704000000000000000e+03,3.904000000000000000e+03,2.903000000000000000e+03,2.102000000000000000e+03,4.505000000000000000e+03,2.002000000000000000e+03,3.904000000000000000e+03,3.003000000000000000e+03,3.904000000000000000e+03,3.003000000000000000e+03,3.103000000000000000e+03,2.302000000000000000e+03,2.602000000000000000e+03,3.804000000000000000e+03,2.702000000000000000e+03,2.903000000000000000e+03,2.802000000000000000e+03,2.402000000000000000e+03,4.004000000000000000e+03,2.202000000000000000e+03,2.903000000000000000e+03,4.605000000000000000e+03,2.903000000000000000e+03,2.502000000000000000e+03,3.203000000000000000e+03,2.202000000000000000e+03,2.802000000000000000e+03,2.302000000000000000e+03,4.104000000000000000e+03,2.502000000000000000e+03,2.802000000000000000e+03,2.702000000000000000e+03,2.602000000000000000e+03,2.102000000000000000e+03,2.702000000000000000e+03,2.202000000000000000e+03,3.103000000000000000e+03,2.002000000000000000e+03,2.903000000000000000e+03,3.603000000000000000e+03,4.505000000000000000e+03,1.901000000000000000e+03,3.403000000000000000e+03,3.804000000000000000e+03,2.302000000000000000e+03,2.602000000000000000e+03,3.103000000000000000e+03,2.702000000000000000e+03,2.402000000000000000e+03,3.403000000000000000e+03,nan
4.795329999999999870e+01,3.171359000000000000e+06,3.890401500000000000e+06,3.231978799999999814e+06,3.207682500000000000e+06,3.591419299999999814e+06,3.171359000000000000e+06,3.369200500000000000e+06,3.151098500000000000e+06,3.542907500000000000e+06,3.155215299999999814e+06,3.769242799999999814e+06,3.401568799999999814e+06,3.385344500000000000e+06,3.385344500000000000e+06,3.559131799999999814e+06,3.349101799999999814e+06,3.575275500000000000e+06,3.744946500000000000e+06,3.227781500000000000e+06,3.264266299999999814e+06,3.534916299999999814e+06,3.082407000000000000e+06,3.171359000000000000e+06,3.207682500000000000e+06,3.138990799999999814e+06,2.949140299999999814e+06,3.538952299999999814e+06,2.860269000000000000e+06,4.185348000000000000e+06,3.078451799999999814e+06,2.557251799999999814e+06,3.203646500000000000e+06,2.787460500000000000e+06,2.395692299999999814e+06,2.844125299999999814e+06,2.912736000000000000e+06,2.468419799999999814e+06,2.464344500000000000e+06,2.848080500000000000e+06,2.327000500000000000e+06,2.157329799999999814e+06,2.071232000000000000e+06,2.036928000000000000e+06,1.968480000000000000e+06,1.984928000000000000e+06,2.577431500000000000e+06,1.960544000000000000e+06,2.230144000000000000e+06,1.929856000000000000e+06,1.750336000000000000e+06,1.876256000000000000e+06,2.323227299999999814e+06,2.516852000000000000e+06,1.912928000000000000e+06,1.956256000000000000e+06,2.886671799999999814e+06,2.157329799999999814e+06,2.409664000000000000e+06,2.235392000000000000e+06,2.250237000000000000e+06,1.890635899999999907e+06,2.268352000000000000e+06,2.492596000000000000e+06,2.126848000000000000e+06,2.052736000000000000e+06,2.197376000000000000e+06,2.137280000000000000e+06,1.968704000000000000e+06,2.100786299999999814e+06,1.795104000000000000e+06,2.135744000000000000e+06,2.331136000000000000e+06,2.013504000000000000e+06,2.319808000000000000e+06,2.148544000000000000e+06,2.305152000000000000e+06,1.959232000000000000e+06,2.217856000000000000e+06,2.581506799999999814e+06,2.597651500000000000e+06,1.514969899999999907e+06,1.482642000000000000e+06,1.680604800000000047e+06,1.844672000000000000e+06,1.858272000000000000e+06,1.822432000000000000e+06,1.834092500000000000e+06,1.875680000000000000e+06,1.849504000000000000e+06,1.612096000000000000e+06,1.665344000000000000e+06,1.791392000000000000e+06,1.761472000000000000e+06,1.486678000000000000e+06,1.644064000000000000e+06,1.599520000000000000e+06,1.648192000000000000e+06,2.428020000000000000e+06,1.808448000000000000e+06,1.879104000000000000e+06,1.980288000000000000e+06,2.185582299999999814e+06,1.836032000000000000e+06,1.826020500000000000e+06,2.267456000000000000e+06,1.990336000000000000e+06,2.131648000000000000e+06,2.351256500000000000e+06,2.023983300000000047e+06,2.165120000000000000e+06,2.382528000000000000e+06,1.853760000000000000e+06,1.668384000000000000e+06,2.093152000000000000e+06,1.676529500000000000e+06,1.846656000000000000e+06,1.899968000000000000e+06,2.403724799999999814e+06,1.749568000000000000e+06,2.028640000000000000e+06,1.822024000000000000e+06,1.976640000000000000e+06,1.758208000000000000e+06,1.972576000000000000e+06,3.155215299999999814e+06,2.440088500000000000e+06,1.777549000000000000e+06,1.946688000000000000e+06,1.751104000000000000e+06,1.775776000000000000e+06,1.831648000000000000e+06,1.756672000000000000e+06,1.700785399999999907e+06,1.987136000000000000e+06,2.015392000000000000e+06,1.892384000000000000e+06,2.100544000000000000e+06,1.696788899999999907e+06,2.152000000000000000e+06,2.178560000000000000e+06,2.123456000000000000e+06,2.520888000000000000e+06,2.048544000000000000e+06,1.931035600000000093e+06,2.080526800000000047e+06,2.347181299999999814e+06,2.168320000000000000e+06,2.140736000000000000e+06,2.282525500000000000e+06,2.193693500000000000e+06,2.134208000000000000e+06,2.058496000000000000e+06,2.162432000000000000e+06,2.654194000000000000e+06,1.918967300000000047e+06,2.068448000000000000e+06,2.129216000000000000e+06,2.060704000000000000e+06,2.249216000000000000e+06,2.212736000000000000e+06,2.397312000000000000e+06,2.281984000000000000e+06,2.182656000000000000e+06,2.561287799999999814e+06,2.250237000000000000e+06,2.274493000000000000e+06,2.156544000000000000e+06,2.370880000000000000e+06,2.148096000000000000e+06,2.188800000000000000e+06,2.212672000000000000e+06,2.127552000000000000e+06,2.067584000000000000e+06,3.183386000000000000e+06,2.133073799999999814e+06,2.007799300000000047e+06,2.321408000000000000e+06,2.020128000000000000e+06,2.183680000000000000e+06,2.687808000000000000e+06,2.318889299999999814e+06,2.238129299999999814e+06,2.153293799999999814e+06,2.087840000000000000e+06,2.200704000000000000e+06,2.116800000000000000e+06,2.107328000000000000e+06,2.292288000000000000e+06,2.204288000000000000e+06,2.201726000000000000e+06,2.545144000000000000e+06,2.386816000000000000e+06,2.302720000000000000e+06,2.187008000000000000e+06,2.278529000000000000e+06,2.302784000000000000e+06,2.682526299999999814e+06,2.108818799999999814e+06,2.105536000000000000e+06,2.307392000000000000e+06,2.189618299999999814e+06,2.011296000000000000e+06,2.374016000000000000e+06,2.048198899999999907e+06,2.252480000000000000e+06,2.242125799999999814e+06,2.032055100000000093e+06,2.302745500000000000e+06,2.387581000000000000e+06,2.020224000000000000e+06,2.292160000000000000e+06,2.318889299999999814e+06,2.387581000000000000e+06,2.092480000000000000e+06,2.221985500000000000e+06,2.062144000000000000e+06,2.092064000000000000e+06,2.100786299999999814e+06,2.262345799999999814e+06,2.036130500000000000e+06,1.993184000000000000e+06,2.042016000000000000e+06,2.238129299999999814e+06,2.115200000000000000e+06,2.417856000000000000e+06,2.176768000000000000e+06,2.181376000000000000e+06,2.464344500000000000e+06,2.228032000000000000e+06,2.221985500000000000e+06,2.100786299999999814e+06,2.423944799999999814e+06,2.238129299999999814e+06,2.169088000000000000e+06,2.068458399999999907e+06,2.265472000000000000e+06,2.202176000000000000e+06,2.318464000000000000e+06,2.613795299999999814e+06,2.173473500000000000e+06,2.274176000000000000e+06,2.262345799999999814e+06,2.327000500000000000e+06,2.072454899999999907e+06,1.858348399999999907e+06,3.765126000000000000e+06,2.153664000000000000e+06,2.178112000000000000e+06,2.121216000000000000e+06,3.046083500000000000e+06,2.524963299999999814e+06,2.141056000000000000e+06,2.309888000000000000e+06,2.137070299999999814e+06,2.133073799999999814e+06,2.294633299999999814e+06,2.472455799999999814e+06,2.496632000000000000e+06,2.379468799999999814e+06,2.565363000000000000e+06,2.880368000000000000e+06,1.967399500000000000e+06,2.366848000000000000e+06,2.532995799999999814e+06,2.477952000000000000e+06,2.322304000000000000e+06,2.714496000000000000e+06,2.581506799999999814e+06,2.468419799999999814e+06,3.046083500000000000e+06,2.335033000000000000e+06,2.678409500000000000e+06,2.973356000000000000e+06,2.472455799999999814e+06,2.379468799999999814e+06,2.646041299999999814e+06,2.896511500000000000e+06,2.549219299999999814e+06,2.288832000000000000e+06,2.303232000000000000e+06,2.512855500000000000e+06,2.724800000000000000e+06,2.674373500000000000e+06,2.532995799999999814e+06,2.601726799999999814e+06,2.300224000000000000e+06,2.408000000000000000e+06,2.447296000000000000e+06,2.152000000000000000e+06,2.327000500000000000e+06,2.339069000000000000e+06,2.264000000000000000e+06,2.185582299999999814e+06,2.605762799999999814e+06,2.209837299999999814e+06,2.286600799999999814e+06,2.206656000000000000e+06,2.205762000000000000e+06,2.557251799999999814e+06,2.395692299999999814e+06,2.419868500000000000e+06,2.096832000000000000e+06,2.181585799999999814e+06,2.160896000000000000e+06,2.329600000000000000e+06,2.108818799999999814e+06,1.989760000000000000e+06,2.310848000000000000e+06,2.355292500000000000e+06,2.192448000000000000e+06,2.040127000000000000e+06,2.310856799999999814e+06,2.165362299999999814e+06,2.605762799999999814e+06,2.223232000000000000e+06,2.032055100000000093e+06,2.310856799999999814e+06,2.185024000000000000e+06,2.107904000000000000e+06,2.864224000000000000e+06,2.330496000000000000e+06,2.148992000000000000e+06,2.145182500000000000e+06,2.282525500000000000e+06,2.387581000000000000e+06,2.238720000000000000e+06,2.222016000000000000e+06,2.224384000000000000e+06,2.125632000000000000e+06,2.042336000000000000e+06,2.349568000000000000e+06,2.086176000000000000e+06,2.367296000000000000e+06,2.378944000000000000e+06,2.442880000000000000e+06,2.161326299999999814e+06,2.313088000000000000e+06,2.339069000000000000e+06,2.007552000000000000e+06,2.658230000000000000e+06,3.587383500000000000e+06,2.278529000000000000e+06,3.268302299999999814e+06,2.593655000000000000e+06,2.399688799999999814e+06,2.569399000000000000e+06,2.553255299999999814e+06,2.674373500000000000e+06,2.520888000000000000e+06,2.549219299999999814e+06,2.468419799999999814e+06,2.298304000000000000e+06,2.391656299999999814e+06,2.145182500000000000e+06,2.299328000000000000e+06,2.174016000000000000e+06,2.153280000000000000e+06,2.120966000000000000e+06,2.312000000000000000e+06,2.381568000000000000e+06,2.259328000000000000e+06,2.080526800000000047e+06,2.318400000000000000e+06,2.192448000000000000e+06,2.852116299999999814e+06,2.395692299999999814e+06,2.511424000000000000e+06,2.325632000000000000e+06,2.285248000000000000e+06,2.173473500000000000e+06,2.259328000000000000e+06,2.250237000000000000e+06,2.343145299999999814e+06,2.387581000000000000e+06,2.444163799999999814e+06,2.508819500000000000e+06,2.570368000000000000e+06,2.283648000000000000e+06,2.036130500000000000e+06,2.383545000000000000e+06,2.900547500000000000e+06,2.520888000000000000e+06,3.066263299999999814e+06,2.448199799999999814e+06,2.076530300000000047e+06,2.246464000000000000e+06,2.584448000000000000e+06,2.181120000000000000e+06,2.116930000000000000e+06,2.303168000000000000e+06,2.263744000000000000e+06,2.211968000000000000e+06,2.432056000000000000e+06,2.468224000000000000e+06,2.367400299999999814e+06,2.310856799999999814e+06,2.520888000000000000e+06,2.575360000000000000e+06,2.303616000000000000e+06,2.428020000000000000e+06,2.440088500000000000e+06,2.234624000000000000e+06,2.391656299999999814e+06,2.201726000000000000e+06,3.567284500000000000e+06,2.146752000000000000e+06,2.344512000000000000e+06,2.476452299999999814e+06,2.503936000000000000e+06,2.516852000000000000e+06,2.455040000000000000e+06,2.460307500000000000e+06,2.230592000000000000e+06,2.444163799999999814e+06,2.686562299999999814e+06,2.290636799999999814e+06,2.533248000000000000e+06,2.286600799999999814e+06,2.407800000000000000e+06,2.528000000000000000e+06,2.368320000000000000e+06,2.351256500000000000e+06,2.634015299999999814e+06,2.500707299999999814e+06,2.593655000000000000e+06,2.744000000000000000e+06,2.646041299999999814e+06,2.415832500000000000e+06,2.488599500000000000e+06,2.399688799999999814e+06,2.270457000000000000e+06,2.375432799999999814e+06,2.391656299999999814e+06,2.427776000000000000e+06,2.194944000000000000e+06,2.528999299999999814e+06,2.646041299999999814e+06,2.561287799999999814e+06,2.448199799999999814e+06,2.722805000000000000e+06,2.456232299999999814e+06,2.407800000000000000e+06,2.240192000000000000e+06,2.395692299999999814e+06,2.225982000000000000e+06,2.149218500000000000e+06,2.432056000000000000e+06,2.595008000000000000e+06,2.710697000000000000e+06,2.718849799999999814e+06,2.092674000000000000e+06,2.617870500000000000e+06,2.407800000000000000e+06,2.310856799999999814e+06,2.516852000000000000e+06,2.339069000000000000e+06,2.549219299999999814e+06,2.468419799999999814e+06,2.666382500000000000e+06,2.674373500000000000e+06,2.302745500000000000e+06,2.327000500000000000e+06,2.189618299999999814e+06,2.710697000000000000e+06,2.419868500000000000e+06,2.448199799999999814e+06,2.335033000000000000e+06,2.274493000000000000e+06,2.392320000000000000e+06,2.203200000000000000e+06,2.053408000000000000e+06,2.243904000000000000e+06,2.165760000000000000e+06,2.531520000000000000e+06,2.318889299999999814e+06,2.353792000000000000e+06,3.397533000000000000e+06,2.561287799999999814e+06,2.431808000000000000e+06,2.403724799999999814e+06,2.355292500000000000e+06,2.322925299999999814e+06,2.362240000000000000e+06,2.108992000000000000e+06,2.496000000000000000e+06,2.290636799999999814e+06,2.537031799999999814e+06,3.878374500000000000e+06,2.468419799999999814e+06,2.391656299999999814e+06,2.468419799999999814e+06,2.557251799999999814e+06,2.339069000000000000e+06,2.624448000000000000e+06,2.355292500000000000e+06,2.341696000000000000e+06,2.262345799999999814e+06,2.238129299999999814e+06,2.593655000000000000e+06,2.443456000000000000e+06,2.399688799999999814e+06,2.115968000000000000e+06,2.472455799999999814e+06,1.927039100000000093e+06,2.200960000000000000e+06,2.329344000000000000e+06,2.318889299999999814e+06,2.619328000000000000e+06,1.886639399999999907e+06,4.617597000000000000e+06,2.339069000000000000e+06,2.402880000000000000e+06,2.443776000000000000e+06,2.751218000000000000e+06,2.333056000000000000e+06,2.751218000000000000e+06,2.371436299999999814e+06,2.650158000000000000e+06,2.532995799999999814e+06,2.499520000000000000e+06,2.375432799999999814e+06,2.549219299999999814e+06,2.500707299999999814e+06,2.407872000000000000e+06,2.355292500000000000e+06,2.429952000000000000e+06,2.249600000000000000e+06,2.290240000000000000e+06,2.686562299999999814e+06,2.456232299999999814e+06,2.173696000000000000e+06,2.313664000000000000e+06,2.383545000000000000e+06,2.165362299999999814e+06,2.360896000000000000e+06,2.243456000000000000e+06,2.342016000000000000e+06,2.218688000000000000e+06,2.265472000000000000e+06,2.054496000000000000e+06,2.135168000000000000e+06,2.119744000000000000e+06,2.110976000000000000e+06,2.185582299999999814e+06,2.411712000000000000e+06,2.193344000000000000e+06,2.029088000000000000e+06,1.965504000000000000e+06,2.021216000000000000e+06,1.745260500000000000e+06,2.121088000000000000e+06,2.231488000000000000e+06,2.076096000000000000e+06,2.367400299999999814e+06,2.397056000000000000e+06,2.375680000000000000e+06,2.257152000000000000e+06,2.189568000000000000e+06,5.874065000000000000e+06,2.202752000000000000e+06,2.380416000000000000e+06,2.052288000000000000e+06,2.044202399999999907e+06,2.270464000000000000e+06,2.231808000000000000e+06,2.318848000000000000e+06,2.383552000000000000e+06,2.294720000000000000e+06,2.176320000000000000e+06,2.197376000000000000e+06,2.411836000000000000e+06,2.124992000000000000e+06,2.561287799999999814e+06,2.193280000000000000e+06,2.515008000000000000e+06,2.243072000000000000e+06,2.181568000000000000e+06,2.215552000000000000e+06,2.119680000000000000e+06,2.206400000000000000e+06,2.181376000000000000e+06,2.313024000000000000e+06,2.467712000000000000e+06,2.395692299999999814e+06,2.145856000000000000e+06,2.412224000000000000e+06,2.343145299999999814e+06,2.379648000000000000e+06,2.166656000000000000e+06,2.352000000000000000e+06,2.297088000000000000e+06,2.281216000000000000e+06,2.293760000000000000e+06,2.452196299999999814e+06,2.294633299999999814e+06,2.339069000000000000e+06,2.074336000000000000e+06,2.246016000000000000e+06,2.217869799999999814e+06,2.242125799999999814e+06,2.146432000000000000e+06,2.197729500000000000e+06,2.048198899999999907e+06,2.258752000000000000e+06,2.131520000000000000e+06,2.057504000000000000e+06,1.931936000000000000e+06,2.144448000000000000e+06,2.227264000000000000e+06,2.135744000000000000e+06,2.176896000000000000e+06,2.223104000000000000e+06,2.143168000000000000e+06,2.097600000000000000e+06,2.157329799999999814e+06,2.245120000000000000e+06,2.143552000000000000e+06,2.166656000000000000e+06,2.094592000000000000e+06,2.348416000000000000e+06,2.419868500000000000e+06,2.275072000000000000e+06,2.230018000000000000e+06,2.245888000000000000e+06,2.248128000000000000e+06,2.116352000000000000e+06,2.171520000000000000e+06,2.411904000000000000e+06,2.220672000000000000e+06,2.308160000000000000e+06,2.419868500000000000e+06,2.161984000000000000e+06,2.243072000000000000e+06,2.262345799999999814e+06,2.276416000000000000e+06,2.334720000000000000e+06,2.258269500000000000e+06,2.169437500000000000e+06,2.581506799999999814e+06,2.363325000000000000e+06,2.157952000000000000e+06,2.141888000000000000e+06,2.192064000000000000e+06,2.157120000000000000e+06,2.167744000000000000e+06,2.018816000000000000e+06,2.065248000000000000e+06,2.073536000000000000e+06,2.070880000000000000e+06,2.058368000000000000e+06,2.035584000000000000e+06,1.797632000000000000e+06,1.871840000000000000e+06,2.205056000000000000e+06,2.303808000000000000e+06,2.317568000000000000e+06,1.893152000000000000e+06,2.160960000000000000e+06,2.114304000000000000e+06,2.257728000000000000e+06,2.270784000000000000e+06,2.023104000000000000e+06,2.015808000000000000e+06,2.382976000000000000e+06,2.187264000000000000e+06,2.020896000000000000e+06,2.238272000000000000e+06,2.109312000000000000e+06,2.065344000000000000e+06,2.118656000000000000e+06,2.048198899999999907e+06,1.990752000000000000e+06,1.905760000000000000e+06,2.063488000000000000e+06,1.943392000000000000e+06,2.104448000000000000e+06,1.928192000000000000e+06,2.121088000000000000e+06,2.053280000000000000e+06,2.387581000000000000e+06,2.325312000000000000e+06,2.126400000000000000e+06,2.060704000000000000e+06,2.261632000000000000e+06,2.173760000000000000e+06,2.066688000000000000e+06,2.057280000000000000e+06,2.169216000000000000e+06,2.118208000000000000e+06,2.099776000000000000e+06,2.242880000000000000e+06,2.229248000000000000e+06,2.387581000000000000e+06,2.324288000000000000e+06,2.682112000000000000e+06,2.169088000000000000e+06,2.444163799999999814e+06,2.339069000000000000e+06,2.338688000000000000e+06,2.488000000000000000e+06,2.447296000000000000e+06,2.310856799999999814e+06,2.209664000000000000e+06,2.153293799999999814e+06,1.910176000000000000e+06,1.777088000000000000e+06,1.772064000000000000e+06,1.547297800000000047e+06,2.120966000000000000e+06,1.801120000000000000e+06,1.788544000000000000e+06,1.682848000000000000e+06,1.617504000000000000e+06,1.744672000000000000e+06,1.716224000000000000e+06,2.169088000000000000e+06,1.925664000000000000e+06,2.030720000000000000e+06,2.254273000000000000e+06,1.953280000000000000e+06,1.780128000000000000e+06,1.815008000000000000e+06,1.805280000000000000e+06,2.044202399999999907e+06,1.680604800000000047e+06,1.920736000000000000e+06,2.363325000000000000e+06,1.740096000000000000e+06,1.692416000000000000e+06,1.664800000000000000e+06,1.686304000000000000e+06,1.772064000000000000e+06,1.806144000000000000e+06,2.266381799999999814e+06,1.775008000000000000e+06,1.831200000000000000e+06,1.636129800000000047e+06,2.098368000000000000e+06,1.860768000000000000e+06,1.781888000000000000e+06,1.776416000000000000e+06,1.674368000000000000e+06,1.753504000000000000e+06,1.656389100000000093e+06,1.878560000000000000e+06,1.571513399999999907e+06,1.453888000000000000e+06,1.372128000000000000e+06,1.418016000000000000e+06,1.675008000000000000e+06,1.614592000000000000e+06,1.657312000000000000e+06,1.724064000000000000e+06,1.517824000000000000e+06,1.804512000000000000e+06,1.718400000000000000e+06,1.668457500000000000e+06,1.494750800000000047e+06,1.608192000000000000e+06,1.646560000000000000e+06,1.750784000000000000e+06,1.803424000000000000e+06,1.584576000000000000e+06,1.660352000000000000e+06,1.665344000000000000e+06,1.540832000000000000e+06,1.712544000000000000e+06,1.616864000000000000e+06,1.727680000000000000e+06,1.983583500000000000e+06,1.645792000000000000e+06,1.628576000000000000e+06,1.605792000000000000e+06,1.763648000000000000e+06,1.423168000000000000e+06,1.538625000000000000e+06,1.551712000000000000e+06,1.580160000000000000e+06,1.517728000000000000e+06,1.545664000000000000e+06,1.545152000000000000e+06,2.303563500000000000e+06,1.627680000000000000e+06,1.783616000000000000e+06,2.103486000000000000e+06,1.724288000000000000e+06,1.604832000000000000e+06,1.639744000000000000e+06,1.770080000000000000e+06,2.360025500000000000e+06,1.442616899999999907e+06,1.734304000000000000e+06,1.809760000000000000e+06,1.703840000000000000e+06,1.771616000000000000e+06,1.761568000000000000e+06,1.817952000000000000e+06,1.788224000000000000e+06,2.062560500000000000e+06,1.850592000000000000e+06,2.103344500000000000e+06,1.628352000000000000e+06,1.860352000000000000e+06,1.659264000000000000e+06,1.763871300000000047e+06,1.800352000000000000e+06,1.691709300000000047e+06,1.618592000000000000e+06,1.700128000000000000e+06,1.854624000000000000e+06,1.455936000000000000e+06,1.687072000000000000e+06,1.804832000000000000e+06,1.705248000000000000e+06,1.659360000000000000e+06,1.714592000000000000e+06,1.760608000000000000e+06,1.899392000000000000e+06,1.899744000000000000e+06,2.048308000000000000e+06,1.953728000000000000e+06,1.642784000000000000e+06,1.613728000000000000e+06,1.468709899999999907e+06,1.630080000000000000e+06,1.467968000000000000e+06,1.387328000000000000e+06,1.564256000000000000e+06,1.680448000000000000e+06,1.660800000000000000e+06,1.413485399999999907e+06,2.114571799999999814e+06,1.433752000000000000e+06,1.684032000000000000e+06,1.696864000000000000e+06,1.836224000000000000e+06,1.790624000000000000e+06,2.055462800000000047e+06,1.657312000000000000e+06,1.428416000000000000e+06,1.980043000000000000e+06,1.460864000000000000e+06,1.946409600000000093e+06,1.716896000000000000e+06,1.534880000000000000e+06,2.104109000000000000e+06,1.791264000000000000e+06,1.566208000000000000e+06,1.719840000000000000e+06,1.532416000000000000e+06,1.425824000000000000e+06,1.831294300000000047e+06,1.614368000000000000e+06,1.539520000000000000e+06,1.670016000000000000e+06,1.505536000000000000e+06,1.639936000000000000e+06,1.653728000000000000e+06,1.526464000000000000e+06,1.271685800000000047e+06,1.462592000000000000e+06,1.799700600000000093e+06,1.939043300000000047e+06,1.288544000000000000e+06,1.514048000000000000e+06,1.593568000000000000e+06,1.496832000000000000e+06,1.404384000000000000e+06,1.453024000000000000e+06,1.442912000000000000e+06,2.048272000000000000e+06,1.795094000000000000e+06,1.552704000000000000e+06,1.576800000000000000e+06,1.836128000000000000e+06,1.905568000000000000e+06,1.471840000000000000e+06,1.572800000000000000e+06,1.585472000000000000e+06,1.336859800000000047e+06,1.487328000000000000e+06,1.749152000000000000e+06,1.567712000000000000e+06,1.699488000000000000e+06,1.601472000000000000e+06,1.682304000000000000e+06,1.610368000000000000e+06,1.638528000000000000e+06,1.632352000000000000e+06,1.491328000000000000e+06,1.470752000000000000e+06,1.543072000000000000e+06,1.708192000000000000e+06,1.606688000000000000e+06,1.550403899999999907e+06,1.638336000000000000e+06,1.354342100000000093e+06,2.037309600000000093e+06,1.623680000000000000e+06,1.618688000000000000e+06,1.583520000000000000e+06,1.458624000000000000e+06,1.713856000000000000e+06,2.062439399999999907e+06,1.476480000000000000e+06,1.653952000000000000e+06,2.145828000000000000e+06,1.491648000000000000e+06,1.534144000000000000e+06,1.450880000000000000e+06,1.448832000000000000e+06,1.514912000000000000e+06,1.612287500000000000e+06,1.956476300000000047e+06,1.525558800000000047e+06,1.212607600000000093e+06,1.646688000000000000e+06,1.480032000000000000e+06,1.475296000000000000e+06,1.656544000000000000e+06,1.533696000000000000e+06,1.625408000000000000e+06,1.495648000000000000e+06,1.574752000000000000e+06,1.593344000000000000e+06,2.055311500000000000e+06,1.599968000000000000e+06,1.428501300000000047e+06,1.508128000000000000e+06,1.567840000000000000e+06,1.663118000000000000e+06,1.777088000000000000e+06,2.221449500000000000e+06,1.514387899999999907e+06,1.866816000000000000e+06,1.619986000000000000e+06,1.999727300000000047e+06,1.881280000000000000e+06,2.279558000000000000e+06,1.905568000000000000e+06,2.375432799999999814e+06,2.012288000000000000e+06,2.201726000000000000e+06,1.692277500000000000e+06,1.703551000000000000e+06,1.553440000000000000e+06,1.967876899999999907e+06,1.718752000000000000e+06,1.573568000000000000e+06,1.886112000000000000e+06,1.615552000000000000e+06,1.655584000000000000e+06,1.671328000000000000e+06,1.485196000000000000e+06,2.186677000000000000e+06,1.346185800000000047e+06,1.704160000000000000e+06,1.615328000000000000e+06,1.748384000000000000e+06,1.836460300000000047e+06,1.510400000000000000e+06,1.584384000000000000e+06,1.455936000000000000e+06,1.371040000000000000e+06,1.557120000000000000e+06,1.383675300000000047e+06,1.549984000000000000e+06,1.407808000000000000e+06,1.566752000000000000e+06,1.633536000000000000e+06,2.300548299999999814e+06,1.542976000000000000e+06,1.680352000000000000e+06,2.420637799999999814e+06,1.666976000000000000e+06,1.451936000000000000e+06,2.170444299999999814e+06,1.462688000000000000e+06,1.986371500000000000e+06,1.693056000000000000e+06,1.386272000000000000e+06,1.796795600000000093e+06,1.479488000000000000e+06,1.647008000000000000e+06,1.488975300000000047e+06,1.497344000000000000e+06,2.050706100000000093e+06,1.616544000000000000e+06,1.579712000000000000e+06,1.628032000000000000e+06,1.017104000000000000e+06,1.017312000000000000e+06,1.660076899999999907e+06,1.232563500000000000e+06,1.820352000000000000e+06,1.610996000000000000e+06,2.239246799999999814e+06,1.787776000000000000e+06,1.543296000000000000e+06,1.875264000000000000e+06,2.053034600000000093e+06,1.754912000000000000e+06,1.579392000000000000e+06,1.542016000000000000e+06,1.467200000000000000e+06,1.339040000000000000e+06,1.653952000000000000e+06,2.089122300000000047e+06,1.931484300000000047e+06,1.531200000000000000e+06,1.433024000000000000e+06,1.508128000000000000e+06,1.557024000000000000e+06,1.531200000000000000e+06,1.599744000000000000e+06,1.575712000000000000e+06,1.414688000000000000e+06,1.676544000000000000e+06,1.723744000000000000e+06,1.630304000000000000e+06,1.693504000000000000e+06,1.898836800000000047e+06,1.777504000000000000e+06,1.563936000000000000e+06,1.550432000000000000e+06,1.426688000000000000e+06,1.146044100000000093e+06,1.570208000000000000e+06,1.748602500000000000e+06,1.779273100000000093e+06,1.836028800000000047e+06,2.128083000000000000e+06,1.769440000000000000e+06,1.418208000000000000e+06,2.127638000000000000e+06,1.421664000000000000e+06,2.135698500000000000e+06,1.981708600000000093e+06,1.615008000000000000e+06,1.608416000000000000e+06,1.756901100000000093e+06,1.561760000000000000e+06,1.469792000000000000e+06,1.601152000000000000e+06,1.534144000000000000e+06,1.269664000000000000e+06,2.026721300000000047e+06,1.257756500000000000e+06,1.837839800000000047e+06,2.048886100000000093e+06,1.516448000000000000e+06,1.954236600000000093e+06,1.464960000000000000e+06,1.609280000000000000e+06,1.708176100000000093e+06,1.625536000000000000e+06,1.654816000000000000e+06,1.546016000000000000e+06,2.006106500000000000e+06,1.951012300000000047e+06,1.416102300000000047e+06,1.375744000000000000e+06,1.582432000000000000e+06,1.651872000000000000e+06,1.516544000000000000e+06,1.501664000000000000e+06,1.492832000000000000e+06,1.591072000000000000e+06,1.596160000000000000e+06,2.057930800000000047e+06,1.546432000000000000e+06,1.473339399999999907e+06,1.954944000000000000e+06,1.706880000000000000e+06,1.363664899999999907e+06,1.609696000000000000e+06,1.781344000000000000e+06,1.662208000000000000e+06,1.753184000000000000e+06,1.792032000000000000e+06,1.974880000000000000e+06,1.649600000000000000e+06,1.689792000000000000e+06,1.728224000000000000e+06,1.726688000000000000e+06,1.673184000000000000e+06,1.679264000000000000e+06,1.959367000000000000e+06,1.844352000000000000e+06,1.846528000000000000e+06,2.537031799999999814e+06,1.733072899999999907e+06,1.603841300000000047e+06,2.177470000000000000e+06,1.859232000000000000e+06,2.246161799999999814e+06,1.801804000000000000e+06,1.556480000000000000e+06,1.729408000000000000e+06,1.716929100000000093e+06,1.696788899999999907e+06,1.671104000000000000e+06,2.129037799999999814e+06,1.670784000000000000e+06,1.714944000000000000e+06,1.752960000000000000e+06,2.104782799999999814e+06,1.642976000000000000e+06,1.802432000000000000e+06,1.763648000000000000e+06,1.599744000000000000e+06,1.674464000000000000e+06,1.740736000000000000e+06,1.641792000000000000e+06,1.697408000000000000e+06,1.959367000000000000e+06,1.547297800000000047e+06,1.730080000000000000e+06,1.647648000000000000e+06,1.496384000000000000e+06,1.663072000000000000e+06,1.938432000000000000e+06,1.564800000000000000e+06,1.570112000000000000e+06,1.649280000000000000e+06,1.535150500000000000e+06,1.858592000000000000e+06,1.758624000000000000e+06,1.540928000000000000e+06,1.683168000000000000e+06,2.133073799999999814e+06,2.217869799999999814e+06,1.676096000000000000e+06,1.681856000000000000e+06,1.923904000000000000e+06,1.636129800000000047e+06,1.553248000000000000e+06,1.581248000000000000e+06,2.011874500000000000e+06,2.193693500000000000e+06,1.543936000000000000e+06,1.981728000000000000e+06,1.675136000000000000e+06,2.258269500000000000e+06,1.772384000000000000e+06,1.876672000000000000e+06,1.847840000000000000e+06,1.914891899999999907e+06,1.897760000000000000e+06,1.816096000000000000e+06,1.607837800000000047e+06,1.454390500000000000e+06,1.800672000000000000e+06,2.195136000000000000e+06,2.706661000000000000e+06,1.704860800000000047e+06,4.342911000000000000e+06,2.011840000000000000e+06,1.745260500000000000e+06,2.904664299999999814e+06,2.359289000000000000e+06,1.766912000000000000e+06,1.831200000000000000e+06,2.472455799999999814e+06,2.347181299999999814e+06,1.547297800000000047e+06,2.173473500000000000e+06,1.696788899999999907e+06,2.274493000000000000e+06,2.084960000000000000e+06,2.399688799999999814e+06,1.842164300000000047e+06,2.347181299999999814e+06,2.246161799999999814e+06,2.129037799999999814e+06,2.698670000000000000e+06,1.925344000000000000e+06,2.028058600000000093e+06,2.278529000000000000e+06,2.161326299999999814e+06,1.729076399999999907e+06,2.064383000000000000e+06,1.678816000000000000e+06,1.866420300000000047e+06,2.351256500000000000e+06,2.363325000000000000e+06,1.716929100000000093e+06,2.015871000000000000e+06,2.638051299999999814e+06,2.201726000000000000e+06,1.773472600000000093e+06,2.036130500000000000e+06,2.090624000000000000e+06,1.653824000000000000e+06,2.176256000000000000e+06,2.055616000000000000e+06,1.713312000000000000e+06,2.096670500000000000e+06,1.832736000000000000e+06,2.221985500000000000e+06,2.488599500000000000e+06,1.965088000000000000e+06,1.683072000000000000e+06,3.175395000000000000e+06,2.278529000000000000e+06,1.775232000000000000e+06,1.716896000000000000e+06,1.664461000000000000e+06,2.058944000000000000e+06,2.379468799999999814e+06,1.593024000000000000e+06,1.947552000000000000e+06,1.787232000000000000e+06,1.797768000000000000e+06,1.836032000000000000e+06,2.149218500000000000e+06,2.076530300000000047e+06,1.670240000000000000e+06,1.690560000000000000e+06,1.975510800000000047e+06,1.837440000000000000e+06,1.932160000000000000e+06,1.712932600000000093e+06,1.555369600000000093e+06,2.343145299999999814e+06,2.133073799999999814e+06,2.411836000000000000e+06,1.934016000000000000e+06,1.851136000000000000e+06,1.851680000000000000e+06,2.500707299999999814e+06,1.434131000000000000e+06,1.846239600000000093e+06,2.331036500000000000e+06,1.857696000000000000e+06,2.391656299999999814e+06,1.665120000000000000e+06,2.003802600000000093e+06,2.452196299999999814e+06,1.870495600000000093e+06,1.975510800000000047e+06,1.898748100000000093e+06,1.963402899999999907e+06,1.650784000000000000e+06,1.571513399999999907e+06,2.242125799999999814e+06,1.801804000000000000e+06,1.787904000000000000e+06,1.736384000000000000e+06,2.432056000000000000e+06,1.688676600000000093e+06,2.206656000000000000e+06,2.327000500000000000e+06,1.725001000000000000e+06,3.324805299999999814e+06,2.811757000000000000e+06,2.492596000000000000e+06,1.862423800000000047e+06,1.726912000000000000e+06,1.896544000000000000e+06,1.894711300000000047e+06,2.019986800000000047e+06,2.145182500000000000e+06,1.839968000000000000e+06,2.061024000000000000e+06,1.592288000000000000e+06,1.757328899999999907e+06,1.601920000000000000e+06,1.723648000000000000e+06,2.036130500000000000e+06,1.702304000000000000e+06,1.777632000000000000e+06,1.765728000000000000e+06,1.601568000000000000e+06,1.648276899999999907e+06,1.943223300000000047e+06,1.843584000000000000e+06,1.938880000000000000e+06,1.898748100000000093e+06,2.197729500000000000e+06,2.258269500000000000e+06,1.878567500000000000e+06,1.712932600000000093e+06,2.436092000000000000e+06,1.925888000000000000e+06,2.238129299999999814e+06,1.874492100000000093e+06,1.660385800000000047e+06,1.975510800000000047e+06,1.827136000000000000e+06,2.147392000000000000e+06,1.822024000000000000e+06,2.011874500000000000e+06,2.331036500000000000e+06,1.709696000000000000e+06,1.539225899999999907e+06,2.230018000000000000e+06,1.870495600000000093e+06,2.092674000000000000e+06,2.189618299999999814e+06,2.339069000000000000e+06,1.893568000000000000e+06,2.056270800000000047e+06,1.729076399999999907e+06,2.149218500000000000e+06,2.011874500000000000e+06,1.560896000000000000e+06,2.755173000000000000e+06,2.359289000000000000e+06,1.879744000000000000e+06,2.209837299999999814e+06,1.700785399999999907e+06,1.804832000000000000e+06,2.115904000000000000e+06,1.624061300000000047e+06,1.904032000000000000e+06,1.486678000000000000e+06,1.903680000000000000e+06,1.879328000000000000e+06,2.569399000000000000e+06,2.411836000000000000e+06,1.991655500000000000e+06,1.506898000000000000e+06,2.101120000000000000e+06,1.947259100000000093e+06,2.084602100000000093e+06,2.028058600000000093e+06,1.925792000000000000e+06,1.858348399999999907e+06,2.159232000000000000e+06,2.267456000000000000e+06,1.846080000000000000e+06,2.322925299999999814e+06,2.129037799999999814e+06,1.918967300000000047e+06,1.797056000000000000e+06,2.549219299999999814e+06,1.935111000000000000e+06,1.822024000000000000e+06,2.185582299999999814e+06,1.838167800000000047e+06,2.115648000000000000e+06,1.812480000000000000e+06,1.393731300000000047e+06,1.943223300000000047e+06,2.213873299999999814e+06,2.059616000000000000e+06,1.778400000000000000e+06,2.375432799999999814e+06,1.906656000000000000e+06,2.363325000000000000e+06,2.023983300000000047e+06,2.541107000000000000e+06,2.230018000000000000e+06,2.840089299999999814e+06,2.347181299999999814e+06,2.742984500000000000e+06,1.951255800000000047e+06,2.181585799999999814e+06,2.116930000000000000e+06,2.149218500000000000e+06,2.625982799999999814e+06,2.044202399999999907e+06,1.817948800000000047e+06,1.991104000000000000e+06,2.916852799999999814e+06,2.112894000000000000e+06,2.492596000000000000e+06,1.987658899999999907e+06,2.120966000000000000e+06,1.878336000000000000e+06,2.145182500000000000e+06,1.830095899999999907e+06,2.068458399999999907e+06,1.688676600000000093e+06,1.830336000000000000e+06,2.048198899999999907e+06,2.282525500000000000e+06,1.943223300000000047e+06,2.011874500000000000e+06,2.205762000000000000e+06,2.153293799999999814e+06,4.270183500000000000e+06,2.335033000000000000e+06,2.452196299999999814e+06,2.221985500000000000e+06,2.367400299999999814e+06,2.997652299999999814e+06,2.201726000000000000e+06,2.294633299999999814e+06,2.428020000000000000e+06,2.120966000000000000e+06,2.767281000000000000e+06,1.870495600000000093e+06,2.658230000000000000e+06,2.258269500000000000e+06,1.947259100000000093e+06,2.246161799999999814e+06,2.254273000000000000e+06,2.040127000000000000e+06,2.343145299999999814e+06,1.741185100000000093e+06,1.725001000000000000e+06,2.068458399999999907e+06,2.157329799999999814e+06,1.886639399999999907e+06,2.375432799999999814e+06,1.983583500000000000e+06,1.906820000000000000e+06,2.500707299999999814e+06,2.011874500000000000e+06,2.423944799999999814e+06,2.141186000000000000e+06,2.199360000000000000e+06,2.549219299999999814e+06,1.660385800000000047e+06,2.492596000000000000e+06,1.551294300000000047e+06,1.733072899999999907e+06,2.512855500000000000e+06,2.068458399999999907e+06,2.088598600000000093e+06,1.869536000000000000e+06,1.664461000000000000e+06,2.165362299999999814e+06,1.787456000000000000e+06,1.727360000000000000e+06,1.756768000000000000e+06,1.636032000000000000e+06,3.054074500000000000e+06,1.837664000000000000e+06,2.726840799999999814e+06,2.379468799999999814e+06,1.999727300000000047e+06,2.654194000000000000e+06,2.508819500000000000e+06,2.185582299999999814e+06,3.256194500000000000e+06,1.959367000000000000e+06,2.787460500000000000e+06,2.331036500000000000e+06,3.066263299999999814e+06,1.773472600000000093e+06,2.852116299999999814e+06,2.157120000000000000e+06,3.268302299999999814e+06,1.995730800000000047e+06,2.129037799999999814e+06,2.464344500000000000e+06,2.290636799999999814e+06,2.375432799999999814e+06,2.080526800000000047e+06,2.387581000000000000e+06,2.545144000000000000e+06,2.403724799999999814e+06,2.141186000000000000e+06,2.476452299999999814e+06,2.225982000000000000e+06,2.799568500000000000e+06,3.179350000000000000e+06,3.223826299999999814e+06,1.943223300000000047e+06,2.007799300000000047e+06,2.351256500000000000e+06,2.225982000000000000e+06,2.702706000000000000e+06,2.060386500000000000e+06,1.834092500000000000e+06,1.974784000000000000e+06,1.795872000000000000e+06,2.569399000000000000e+06,2.127296000000000000e+06,1.871840000000000000e+06,2.860269000000000000e+06,2.751218000000000000e+06,2.387581000000000000e+06,2.452196299999999814e+06,1.886639399999999907e+06,2.375432799999999814e+06,2.355292500000000000e+06,1.955331000000000000e+06,2.484563500000000000e+06,1.987658899999999907e+06,2.436092000000000000e+06,3.167242299999999814e+06,1.906820000000000000e+06,3.009679299999999814e+06,2.201726000000000000e+06,2.019986800000000047e+06,2.387581000000000000e+06,2.137070299999999814e+06,1.999727300000000047e+06,2.040127000000000000e+06,1.817312000000000000e+06,2.694553299999999814e+06,2.322925299999999814e+06,1.996512000000000000e+06,2.197729500000000000e+06,2.104128000000000000e+06,1.987904000000000000e+06,2.141186000000000000e+06,1.826020500000000000e+06,2.077536000000000000e+06,1.729076399999999907e+06,2.702706000000000000e+06,1.822784000000000000e+06,4.908426500000000000e+06,2.488599500000000000e+06,2.125760000000000000e+06,2.198400000000000000e+06,1.995296000000000000e+06,1.927039100000000093e+06,1.628097300000000047e+06,2.589619000000000000e+06,1.749696000000000000e+06,2.129037799999999814e+06,1.619986000000000000e+06,2.133073799999999814e+06,2.230018000000000000e+06,1.922816000000000000e+06,2.549219299999999814e+06,2.314892799999999814e+06,1.945472000000000000e+06,1.733072899999999907e+06,2.173473500000000000e+06,1.878336000000000000e+06,1.671200000000000000e+06,1.866420300000000047e+06,2.032055100000000093e+06,2.088598600000000093e+06,1.455584000000000000e+06,1.270208000000000000e+06,1.446278300000000047e+06,1.378752000000000000e+06,2.019986800000000047e+06,1.495200000000000000e+06,1.507168000000000000e+06,1.326752000000000000e+06,1.540064000000000000e+06,1.459904000000000000e+06,1.504800000000000000e+06,1.882564000000000000e+06,1.860768000000000000e+06,1.911040000000000000e+06,1.751328000000000000e+06,1.471072000000000000e+06,1.375328000000000000e+06,1.406304000000000000e+06,1.184512000000000000e+06,9.260480000000000000e+05,8.576320000000000000e+05,7.948640000000000000e+05,5.485600000000000000e+05,3.999520000000000000e+05,3.453920000000000000e+05,2.546640000000000000e+05,3.070400000000000000e+05,2.754560000000000000e+05,8.798000000000000000e+04,7.682200000000000000e+04,5.673700000000000000e+04,5.272200000000000000e+04,3.466400000000000000e+04,3.075400000000000000e+04,2.203400000000000000e+04,1.411900000000000000e+04,1.722400000000000000e+04,1.411900000000000000e+04,1.081300000000000000e+04,7.008000000000000000e+03,6.407000000000000000e+03,7.909000000000000000e+03,4.505000000000000000e+03,6.507000000000000000e+03,7.508000000000000000e+03,4.104000000000000000e+03,5.205000000000000000e+03,6.507000000000000000e+03,6.507000000000000000e+03,3.303000000000000000e+03,3.704000000000000000e+03,3.003000000000000000e+03,4.004000000000000000e+03,3.904000000000000000e+03,2.402000000000000000e+03,2.502000000000000000e+03,3.804000000000000000e+03,2.802000000000000000e+03,4.505000000000000000e+03,2.502000000000000000e+03,2.802000000000000000e+03,2.402000000000000000e+03,2.903000000000000000e+03,2.502000000000000000e+03,3.103000000000000000e+03,2.202000000000000000e+03,3.203000000000000000e+03,2.502000000000000000e+03,3.403000000000000000e+03,2.702000000000000000e+03,3.003000000000000000e+03,4.104000000000000000e+03,2.502000000000000000e+03,2.802000000000000000e+03,4.404000000000000000e+03,3.503000000000000000e+03,3.503000000000000000e+03,4.705000000000000000e+03,3.403000000000000000e+03,2.802000000000000000e+03,2.702000000000000000e+03,2.903000000000000000e+03,2.502000000000000000e+03,4.605000000000000000e+03,2.002000000000000000e+03,3.704000000000000000e+03,3.403000000000000000e+03,3.603000000000000000e+03,2.502000000000000000e+03,2.302000000000000000e+03,3.503000000000000000e+03,4.304000000000000000e+03,2.702000000000000000e+03,2.702000000000000000e+03,2.302000000000000000e+03,3.403000000000000000e+03,4.204000000000000000e+03,3.003000000000000000e+03,3.303000000000000000e+03,3.003000000000000000e+03,2.802000000000000000e+03,3.003000000000000000e+03,2.502000000000000000e+03,3.904000000000000000e+03,2.802000000000000000e+03,2.302000000000000000e+03,3.704000000000000000e+03,4.404000000000000000e+03,3.103000000000000000e+03,2.702000000000000000e+03,3.003000000000000000e+03,2.802000000000000000e+03,2.602000000000000000e+03,2.802000000000000000e+03,4.104000000000000000e+03,2.402000000000000000e+03,3.704000000000000000e+03,3.804000000000000000e+03,2.903000000000000000e+03,3.804000000000000000e+03,2.202000000000000000e+03,3.704000000000000000e+03,3.403000000000000000e+03,4.404000000000000000e+03,3.403000000000000000e+03,2.402000000000000000e+03,1.901000000000000000e+03,3.103000000000000000e+03,3.103000000000000000e+03,2.702000000000000000e+03,2.202000000000000000e+03,3.403000000000000000e+03,2.903000000000000000e+03,3.303000000000000000e+03,4.004000000000000000e+03,3.203000000000000000e+03,2.702000000000000000e+03,2.202000000000000000e+03,2.002000000000000000e+03,1.801000000000000000e+03,3.303000000000000000e+03,3.603000000000000000e+03,3.103000000000000000e+03,3.203000000000000000e+03,4.104000000000000000e+03,3.303000000000000000e+03,3.103000000000000000e+03,3.403000000000000000e+03,3.403000000000000000e+03,3.303000000000000000e+03,2.202000000000000000e+03,2.302000000000000000e+03,2.502000000000000000e+03,2.602000000000000000e+03,2.903000000000000000e+03,3.203000000000000000e+03,3.003000000000000000e+03,2.002000000000000000e+03,2.702000000000000000e+03,3.804000000000000000e+03,3.904000000000000000e+03,2.802000000000000000e+03,3.303000000000000000e+03,2.602000000000000000e+03,4.204000000000000000e+03,2.102000000000000000e+03,2.102000000000000000e+03,2.502000000000000000e+03,4.605000000000000000e+03,2.302000000000000000e+03,3.303000000000000000e+03,4.304000000000000000e+03,3.403000000000000000e+03,3.704000000000000000e+03,4.204000000000000000e+03,3.203000000000000000e+03,1.901000000000000000e+03,3.704000000000000000e+03,3.503000000000000000e+03,2.702000000000000000e+03,3.003000000000000000e+03,2.102000000000000000e+03,2.102000000000000000e+03,3.503000000000000000e+03,3.003000000000000000e+03,3.904000000000000000e+03,2.903000000000000000e+03,1.801000000000000000e+03,2.402000000000000000e+03,3.403000000000000000e+03,3.704000000000000000e+03,4.705000000000000000e+03,3.904000000000000000e+03,2.102000000000000000e+03,3.503000000000000000e+03,3.704000000000000000e+03,2.602000000000000000e+03,3.203000000000000000e+03,2.302000000000000000e+03,2.302000000000000000e+03,2.302000000000000000e+03,3.003000000000000000e+03,3.303000000000000000e+03,2.702000000000000000e+03,3.303000000000000000e+03,4.304000000000000000e+03,3.003000000000000000e+03,2.802000000000000000e+03,1.901000000000000000e+03,3.603000000000000000e+03,3.804000000000000000e+03,3.904000000000000000e+03,3.804000000000000000e+03,3.203000000000000000e+03,2.402000000000000000e+03,3.103000000000000000e+03,2.502000000000000000e+03,1.901000000000000000e+03,3.203000000000000000e+03,2.802000000000000000e+03,nan
4.795409999999999684e+01,3.583428299999999814e+06,3.203646500000000000e+06,3.353057000000000000e+06,3.397533000000000000e+06,3.332958000000000000e+06,3.033975799999999814e+06,3.421829299999999814e+06,3.369200500000000000e+06,3.320769500000000000e+06,3.409721500000000000e+06,3.417712500000000000e+06,3.244005799999999814e+06,3.385344500000000000e+06,3.377353299999999814e+06,3.223826299999999814e+06,3.005643500000000000e+06,2.888520500000000000e+06,3.393577799999999814e+06,3.211637500000000000e+06,3.013796000000000000e+06,3.284446000000000000e+06,3.345065799999999814e+06,3.033975799999999814e+06,2.945023500000000000e+06,3.146982000000000000e+06,3.595536000000000000e+06,3.102586500000000000e+06,2.957131500000000000e+06,2.698670000000000000e+06,2.755173000000000000e+06,2.945023500000000000e+06,2.799568500000000000e+06,2.941068500000000000e+06,2.605762799999999814e+06,2.702706000000000000e+06,2.690517500000000000e+06,2.456232299999999814e+06,2.411836000000000000e+06,2.698670000000000000e+06,2.549219299999999814e+06,2.541107000000000000e+06,2.278528000000000000e+06,1.922963800000000047e+06,2.137856000000000000e+06,2.118016000000000000e+06,2.310856799999999814e+06,1.832288000000000000e+06,1.690784000000000000e+06,1.830528000000000000e+06,1.993632000000000000e+06,1.858912000000000000e+06,1.490061899999999907e+06,2.391656299999999814e+06,2.174080000000000000e+06,2.087936000000000000e+06,2.146560000000000000e+06,2.165362299999999814e+06,2.019986800000000047e+06,2.223104000000000000e+06,2.516852000000000000e+06,2.472455799999999814e+06,2.034944000000000000e+06,2.541107000000000000e+06,2.170432000000000000e+06,1.940192000000000000e+06,2.032160000000000000e+06,2.166208000000000000e+06,2.060480000000000000e+06,2.116930000000000000e+06,1.902823500000000000e+06,2.139776000000000000e+06,2.098816000000000000e+06,1.914891899999999907e+06,1.822112000000000000e+06,2.031520000000000000e+06,1.976000000000000000e+06,1.890400000000000000e+06,2.047104000000000000e+06,1.858348399999999907e+06,1.947008000000000000e+06,2.331036500000000000e+06,2.537031799999999814e+06,2.541107000000000000e+06,1.802112000000000000e+06,1.774144000000000000e+06,1.864608000000000000e+06,2.209837299999999814e+06,1.595769399999999907e+06,1.963402899999999907e+06,1.809836500000000000e+06,1.530880000000000000e+06,1.489920000000000000e+06,1.838167800000000047e+06,1.955331000000000000e+06,1.962976000000000000e+06,1.601696000000000000e+06,1.624061300000000047e+06,1.523041800000000047e+06,1.650688000000000000e+06,1.837344000000000000e+06,1.865376000000000000e+06,1.725001000000000000e+06,2.176128000000000000e+06,2.258269500000000000e+06,2.010624000000000000e+06,2.028096000000000000e+06,2.314892799999999814e+06,2.054720000000000000e+06,2.072454899999999907e+06,2.008096000000000000e+06,2.264192000000000000e+06,1.761404300000000047e+06,2.264576000000000000e+06,1.611913100000000093e+06,2.040127000000000000e+06,1.855968000000000000e+06,1.682304000000000000e+06,1.896096000000000000e+06,1.666208000000000000e+06,1.767904000000000000e+06,2.205762000000000000e+06,1.846208000000000000e+06,1.859584000000000000e+06,1.799808000000000000e+06,2.230018000000000000e+06,1.648640000000000000e+06,2.379468799999999814e+06,1.764192000000000000e+06,1.891072000000000000e+06,1.837216000000000000e+06,1.676864000000000000e+06,1.990976000000000000e+06,2.302745500000000000e+06,2.171456000000000000e+06,1.867040000000000000e+06,2.003232000000000000e+06,2.216640000000000000e+06,2.209837299999999814e+06,2.125440000000000000e+06,1.967392000000000000e+06,2.147520000000000000e+06,2.049312000000000000e+06,2.132992000000000000e+06,2.387581000000000000e+06,2.327000500000000000e+06,2.096670500000000000e+06,2.003802600000000093e+06,2.320064000000000000e+06,2.282525500000000000e+06,2.347181299999999814e+06,2.249920000000000000e+06,2.017696000000000000e+06,1.831200000000000000e+06,2.010176000000000000e+06,2.403724799999999814e+06,2.218752000000000000e+06,2.108480000000000000e+06,2.093824000000000000e+06,2.385920000000000000e+06,2.112320000000000000e+06,2.150656000000000000e+06,2.443072000000000000e+06,2.225664000000000000e+06,2.370880000000000000e+06,2.189618299999999814e+06,2.266381799999999814e+06,2.267648000000000000e+06,2.271616000000000000e+06,2.312192000000000000e+06,2.104000000000000000e+06,2.174528000000000000e+06,2.122880000000000000e+06,2.196736000000000000e+06,2.011874500000000000e+06,2.298669299999999814e+06,2.209837299999999814e+06,2.325888000000000000e+06,2.130624000000000000e+06,2.344128000000000000e+06,2.234304000000000000e+06,2.193693500000000000e+06,2.298669299999999814e+06,2.302745500000000000e+06,2.219776000000000000e+06,2.401344000000000000e+06,2.424384000000000000e+06,2.327000500000000000e+06,2.281216000000000000e+06,2.126848000000000000e+06,2.270457000000000000e+06,2.042240000000000000e+06,2.224832000000000000e+06,2.267776000000000000e+06,2.036160000000000000e+06,2.266381799999999814e+06,2.164352000000000000e+06,2.168128000000000000e+06,2.448199799999999814e+06,2.190144000000000000e+06,2.045888000000000000e+06,2.399688799999999814e+06,2.406848000000000000e+06,2.196032000000000000e+06,2.310856799999999814e+06,1.797768000000000000e+06,2.254273000000000000e+06,2.230018000000000000e+06,2.060386500000000000e+06,2.124962500000000000e+06,5.397340000000000000e+06,2.071680000000000000e+06,2.221985500000000000e+06,2.201726000000000000e+06,2.139328000000000000e+06,2.185582299999999814e+06,2.395456000000000000e+06,2.183552000000000000e+06,2.282525500000000000e+06,2.314892799999999814e+06,2.124962500000000000e+06,2.053632000000000000e+06,3.369200500000000000e+06,2.314892799999999814e+06,2.071904000000000000e+06,2.068448000000000000e+06,2.016928000000000000e+06,2.261952000000000000e+06,2.250237000000000000e+06,2.159680000000000000e+06,2.234093299999999814e+06,2.306781500000000000e+06,2.242125799999999814e+06,2.532995799999999814e+06,2.194048000000000000e+06,2.052274300000000047e+06,2.024672000000000000e+06,1.862423800000000047e+06,1.989536000000000000e+06,3.134874000000000000e+06,2.072454899999999907e+06,1.855392000000000000e+06,2.254273000000000000e+06,1.971474800000000047e+06,2.173473500000000000e+06,4.589264500000000000e+06,2.238129299999999814e+06,1.972448000000000000e+06,1.984704000000000000e+06,2.116672000000000000e+06,1.894711300000000047e+06,2.026976000000000000e+06,2.151168000000000000e+06,2.183552000000000000e+06,2.173473500000000000e+06,2.403724799999999814e+06,3.207682500000000000e+06,3.146982000000000000e+06,2.391656299999999814e+06,2.508819500000000000e+06,2.314892799999999814e+06,2.512855500000000000e+06,2.779469500000000000e+06,2.706560000000000000e+06,2.605762799999999814e+06,2.252608000000000000e+06,2.826240000000000000e+06,2.193693500000000000e+06,2.670418500000000000e+06,2.840089299999999814e+06,2.391656299999999814e+06,2.512855500000000000e+06,2.516852000000000000e+06,2.605762799999999814e+06,2.472455799999999814e+06,2.581506799999999814e+06,2.763325799999999814e+06,2.557251799999999814e+06,3.098631500000000000e+06,2.458304000000000000e+06,2.112894000000000000e+06,2.492596000000000000e+06,2.417856000000000000e+06,2.625982799999999814e+06,5.413322000000000000e+06,2.605762799999999814e+06,2.597184000000000000e+06,2.470080000000000000e+06,2.486336000000000000e+06,2.504704000000000000e+06,2.428020000000000000e+06,2.306781500000000000e+06,2.581632000000000000e+06,2.387581000000000000e+06,2.274493000000000000e+06,2.302745500000000000e+06,2.553255299999999814e+06,2.364224000000000000e+06,2.221985500000000000e+06,2.322925299999999814e+06,2.278529000000000000e+06,2.331036500000000000e+06,2.228352000000000000e+06,2.185582299999999814e+06,2.124864000000000000e+06,2.361536000000000000e+06,2.351256500000000000e+06,2.312896000000000000e+06,1.852448000000000000e+06,2.145182500000000000e+06,2.408640000000000000e+06,2.108818799999999814e+06,2.339069000000000000e+06,2.714813799999999814e+06,2.060386500000000000e+06,2.545144000000000000e+06,2.185582299999999814e+06,1.947259100000000093e+06,2.029312000000000000e+06,2.217792000000000000e+06,2.182784000000000000e+06,2.456768000000000000e+06,2.277376000000000000e+06,2.290636799999999814e+06,2.023983300000000047e+06,2.169437500000000000e+06,2.269824000000000000e+06,2.214784000000000000e+06,2.229824000000000000e+06,2.550336000000000000e+06,2.066688000000000000e+06,2.117760000000000000e+06,2.094720000000000000e+06,2.028736000000000000e+06,2.394688000000000000e+06,2.373120000000000000e+06,2.351256500000000000e+06,2.129037799999999814e+06,2.391656299999999814e+06,2.395692299999999814e+06,2.225982000000000000e+06,2.803604299999999814e+06,2.331036500000000000e+06,2.605762799999999814e+06,2.621906500000000000e+06,2.387581000000000000e+06,2.367400299999999814e+06,2.722805000000000000e+06,2.581506799999999814e+06,2.658230000000000000e+06,2.520888000000000000e+06,2.472455799999999814e+06,2.274493000000000000e+06,2.375432799999999814e+06,2.298669299999999814e+06,2.224704000000000000e+06,2.315136000000000000e+06,2.531648000000000000e+06,2.213873299999999814e+06,2.158976000000000000e+06,2.549760000000000000e+06,2.180672000000000000e+06,2.452196299999999814e+06,2.235968000000000000e+06,2.238656000000000000e+06,2.342784000000000000e+06,2.387581000000000000e+06,2.171904000000000000e+06,2.326336000000000000e+06,2.378048000000000000e+06,2.205762000000000000e+06,2.302016000000000000e+06,2.221985500000000000e+06,2.339069000000000000e+06,2.456232299999999814e+06,2.399688799999999814e+06,2.246161799999999814e+06,2.312192000000000000e+06,2.239616000000000000e+06,2.322925299999999814e+06,2.423944799999999814e+06,2.242125799999999814e+06,2.480488299999999814e+06,2.383545000000000000e+06,2.193693500000000000e+06,2.266381799999999814e+06,2.497152000000000000e+06,2.072454899999999907e+06,2.286592000000000000e+06,2.302745500000000000e+06,2.363136000000000000e+06,2.276864000000000000e+06,2.464512000000000000e+06,2.399688799999999814e+06,2.208192000000000000e+06,2.363325000000000000e+06,2.387581000000000000e+06,2.593655000000000000e+06,2.430592000000000000e+06,2.451904000000000000e+06,2.795613299999999814e+06,2.484563500000000000e+06,2.264576000000000000e+06,2.456232299999999814e+06,2.423944799999999814e+06,2.581506799999999814e+06,2.472000000000000000e+06,2.231296000000000000e+06,2.561287799999999814e+06,2.319744000000000000e+06,2.375432799999999814e+06,2.486208000000000000e+06,2.331036500000000000e+06,2.280768000000000000e+06,2.561287799999999814e+06,2.670418500000000000e+06,2.452196299999999814e+06,2.614400000000000000e+06,2.436092000000000000e+06,2.266381799999999814e+06,2.538304000000000000e+06,2.491968000000000000e+06,2.674373500000000000e+06,2.468419799999999814e+06,2.488599500000000000e+06,2.581506799999999814e+06,2.477376000000000000e+06,2.654194000000000000e+06,2.504744299999999814e+06,2.646041299999999814e+06,2.399688799999999814e+06,2.286600799999999814e+06,2.549219299999999814e+06,2.359289000000000000e+06,2.508096000000000000e+06,2.573312000000000000e+06,3.086442799999999814e+06,2.638051299999999814e+06,2.722805000000000000e+06,2.452196299999999814e+06,2.419868500000000000e+06,2.436092000000000000e+06,2.634015299999999814e+06,2.471872000000000000e+06,2.359289000000000000e+06,2.387581000000000000e+06,2.532995799999999814e+06,2.452196299999999814e+06,1.991655500000000000e+06,2.221985500000000000e+06,2.613795299999999814e+06,2.537031799999999814e+06,2.432960000000000000e+06,2.528999299999999814e+06,2.169437500000000000e+06,2.730957500000000000e+06,2.605762799999999814e+06,2.888520500000000000e+06,2.690517500000000000e+06,2.738948500000000000e+06,2.359289000000000000e+06,2.456232299999999814e+06,2.654194000000000000e+06,2.702706000000000000e+06,2.444163799999999814e+06,2.577431500000000000e+06,2.528999299999999814e+06,2.331036500000000000e+06,2.512855500000000000e+06,2.421952000000000000e+06,2.172096000000000000e+06,2.436800000000000000e+06,2.338432000000000000e+06,2.364352000000000000e+06,2.171136000000000000e+06,2.415832500000000000e+06,2.096670500000000000e+06,2.318889299999999814e+06,2.468419799999999814e+06,2.512768000000000000e+06,2.492596000000000000e+06,2.363325000000000000e+06,2.347181299999999814e+06,2.319616000000000000e+06,2.463424000000000000e+06,2.369088000000000000e+06,2.379468799999999814e+06,2.565363000000000000e+06,2.670418500000000000e+06,2.690517500000000000e+06,2.993535500000000000e+06,2.888520500000000000e+06,2.428020000000000000e+06,2.387581000000000000e+06,2.430848000000000000e+06,2.508819500000000000e+06,2.316032000000000000e+06,2.351256500000000000e+06,2.415832500000000000e+06,2.407800000000000000e+06,2.253952000000000000e+06,2.456232299999999814e+06,2.341888000000000000e+06,2.286600799999999814e+06,2.900547500000000000e+06,2.275520000000000000e+06,2.219776000000000000e+06,2.335033000000000000e+06,2.255808000000000000e+06,2.722805000000000000e+06,2.423944799999999814e+06,2.678409500000000000e+06,2.427200000000000000e+06,4.112539500000000000e+06,2.468419799999999814e+06,2.638051299999999814e+06,2.423944799999999814e+06,2.234093299999999814e+06,2.528999299999999814e+06,2.375432799999999814e+06,2.405056000000000000e+06,2.581506799999999814e+06,2.456232299999999814e+06,2.573395500000000000e+06,2.343145299999999814e+06,2.658230000000000000e+06,2.487808000000000000e+06,2.310848000000000000e+06,1.878567500000000000e+06,2.589619000000000000e+06,2.286600799999999814e+06,2.195264000000000000e+06,2.058176000000000000e+06,2.173473500000000000e+06,2.060386500000000000e+06,1.846239600000000093e+06,2.305280000000000000e+06,2.359744000000000000e+06,2.294080000000000000e+06,2.021024000000000000e+06,2.238080000000000000e+06,2.296960000000000000e+06,2.215744000000000000e+06,2.201408000000000000e+06,2.124962500000000000e+06,2.397376000000000000e+06,2.269248000000000000e+06,2.053280000000000000e+06,2.121664000000000000e+06,2.141186000000000000e+06,2.581506799999999814e+06,2.230018000000000000e+06,2.387264000000000000e+06,2.066912000000000000e+06,2.306781500000000000e+06,2.405056000000000000e+06,2.164992000000000000e+06,2.195392000000000000e+06,2.285568000000000000e+06,2.363325000000000000e+06,2.183104000000000000e+06,1.932064000000000000e+06,2.293184000000000000e+06,2.282525500000000000e+06,2.486976000000000000e+06,2.233536000000000000e+06,2.399872000000000000e+06,2.272384000000000000e+06,2.172864000000000000e+06,2.195712000000000000e+06,2.254016000000000000e+06,2.335033000000000000e+06,2.391232000000000000e+06,2.379468799999999814e+06,2.359552000000000000e+06,2.265344000000000000e+06,2.484736000000000000e+06,2.455168000000000000e+06,2.132672000000000000e+06,2.315264000000000000e+06,2.279424000000000000e+06,2.260544000000000000e+06,2.354048000000000000e+06,2.405824000000000000e+06,2.064383000000000000e+06,2.462400000000000000e+06,2.347648000000000000e+06,2.553255299999999814e+06,2.136000000000000000e+06,2.257728000000000000e+06,2.204608000000000000e+06,2.167872000000000000e+06,2.193728000000000000e+06,2.196160000000000000e+06,2.395692299999999814e+06,2.371436299999999814e+06,2.120966000000000000e+06,2.354944000000000000e+06,2.034272000000000000e+06,2.302745500000000000e+06,2.331036500000000000e+06,2.285376000000000000e+06,2.411836000000000000e+06,2.205762000000000000e+06,2.200832000000000000e+06,2.140544000000000000e+06,2.191808000000000000e+06,2.101696000000000000e+06,2.225344000000000000e+06,2.298688000000000000e+06,2.066016000000000000e+06,2.111872000000000000e+06,2.071904000000000000e+06,2.226688000000000000e+06,2.326208000000000000e+06,2.108818799999999814e+06,1.955331000000000000e+06,1.992320000000000000e+06,1.858348399999999907e+06,2.137728000000000000e+06,2.125312000000000000e+06,2.120966000000000000e+06,2.332736000000000000e+06,2.221985500000000000e+06,2.133760000000000000e+06,2.294633299999999814e+06,2.317952000000000000e+06,2.023983300000000047e+06,2.242752000000000000e+06,2.150848000000000000e+06,2.195904000000000000e+06,2.520888000000000000e+06,2.462272000000000000e+06,2.459456000000000000e+06,3.041966799999999814e+06,2.358656000000000000e+06,2.268928000000000000e+06,2.597651500000000000e+06,2.815793000000000000e+06,2.213873299999999814e+06,2.165362299999999814e+06,2.587968000000000000e+06,2.010848000000000000e+06,1.946688000000000000e+06,1.892928000000000000e+06,2.017472000000000000e+06,2.194816000000000000e+06,2.018592000000000000e+06,1.940288000000000000e+06,1.997056000000000000e+06,1.943264000000000000e+06,1.985792000000000000e+06,2.094720000000000000e+06,1.978400000000000000e+06,1.900832000000000000e+06,2.015488000000000000e+06,2.092928000000000000e+06,2.087840000000000000e+06,2.120768000000000000e+06,2.184128000000000000e+06,1.974880000000000000e+06,2.040128000000000000e+06,2.157329799999999814e+06,2.223104000000000000e+06,2.113472000000000000e+06,2.165440000000000000e+06,2.368192000000000000e+06,2.330816000000000000e+06,2.265344000000000000e+06,2.294720000000000000e+06,2.181888000000000000e+06,2.209837299999999814e+06,2.152448000000000000e+06,2.166464000000000000e+06,2.097056000000000000e+06,1.945792000000000000e+06,2.228608000000000000e+06,2.005440000000000000e+06,2.342272000000000000e+06,2.099136000000000000e+06,2.092674000000000000e+06,2.065248000000000000e+06,2.044992000000000000e+06,2.096160000000000000e+06,2.118464000000000000e+06,2.013056000000000000e+06,2.043328000000000000e+06,2.048198899999999907e+06,1.733072899999999907e+06,2.154752000000000000e+06,2.280000000000000000e+06,1.916448000000000000e+06,2.237952000000000000e+06,2.432056000000000000e+06,2.279168000000000000e+06,2.360896000000000000e+06,2.380288000000000000e+06,2.347181299999999814e+06,2.585583000000000000e+06,2.286784000000000000e+06,2.506624000000000000e+06,2.398976000000000000e+06,2.306781500000000000e+06,2.400448000000000000e+06,2.242125799999999814e+06,2.039584000000000000e+06,2.225982000000000000e+06,1.791488000000000000e+06,2.415832500000000000e+06,2.084602100000000093e+06,1.635168000000000000e+06,1.618272000000000000e+06,1.815776000000000000e+06,1.586528000000000000e+06,1.697312000000000000e+06,1.713088000000000000e+06,1.687936000000000000e+06,1.623264000000000000e+06,1.999264000000000000e+06,2.064480000000000000e+06,2.084288000000000000e+06,1.813920000000000000e+06,1.741185100000000093e+06,2.031616000000000000e+06,2.124962500000000000e+06,2.298669299999999814e+06,1.632133100000000093e+06,1.928320000000000000e+06,1.458426399999999907e+06,1.725728000000000000e+06,1.505760000000000000e+06,1.949664000000000000e+06,1.749248000000000000e+06,1.729536000000000000e+06,1.840064000000000000e+06,1.671200000000000000e+06,1.591392000000000000e+06,2.205762000000000000e+06,2.000032000000000000e+06,1.889184000000000000e+06,1.650688000000000000e+06,1.757760000000000000e+06,1.743488000000000000e+06,1.731392000000000000e+06,1.995730800000000047e+06,1.713408000000000000e+06,1.979587000000000000e+06,1.550208000000000000e+06,1.548064000000000000e+06,1.600160000000000000e+06,1.688288000000000000e+06,1.732032000000000000e+06,1.642784000000000000e+06,1.575392000000000000e+06,1.909728000000000000e+06,1.849280000000000000e+06,1.776000000000000000e+06,2.120966000000000000e+06,2.145182500000000000e+06,1.618816000000000000e+06,1.458400000000000000e+06,1.825408000000000000e+06,1.735968000000000000e+06,1.712640000000000000e+06,1.663072000000000000e+06,1.580704000000000000e+06,1.539104000000000000e+06,1.658400000000000000e+06,1.594752000000000000e+06,1.633216000000000000e+06,1.581248000000000000e+06,1.778816000000000000e+06,1.517408000000000000e+06,1.404800000000000000e+06,1.637792000000000000e+06,1.508768000000000000e+06,1.729434800000000047e+06,1.570528000000000000e+06,1.540384000000000000e+06,1.616320000000000000e+06,1.493280000000000000e+06,1.571072000000000000e+06,1.599840000000000000e+06,1.560160000000000000e+06,1.740096000000000000e+06,1.285251000000000000e+06,1.505216000000000000e+06,1.862976000000000000e+06,1.688384000000000000e+06,1.653952000000000000e+06,2.237069000000000000e+06,2.149912799999999814e+06,1.647552000000000000e+06,2.009952000000000000e+06,1.641152000000000000e+06,1.628032000000000000e+06,1.815552000000000000e+06,2.058944000000000000e+06,1.580160000000000000e+06,1.855072000000000000e+06,1.541701500000000000e+06,1.581440000000000000e+06,1.602464000000000000e+06,4.864506500000000000e+06,1.729312000000000000e+06,2.153167000000000000e+06,1.770080000000000000e+06,2.320603500000000000e+06,1.564032000000000000e+06,1.572910899999999907e+06,1.558208000000000000e+06,1.763552000000000000e+06,1.841504000000000000e+06,1.554976000000000000e+06,1.704032000000000000e+06,1.724736000000000000e+06,1.618592000000000000e+06,1.350109300000000047e+06,1.752512000000000000e+06,1.796864000000000000e+06,1.809440000000000000e+06,1.660032000000000000e+06,1.312029500000000000e+06,1.614240000000000000e+06,2.095912100000000093e+06,1.529920000000000000e+06,1.757440000000000000e+06,1.598560000000000000e+06,1.588800000000000000e+06,1.592384000000000000e+06,1.561664000000000000e+06,2.156209000000000000e+06,1.870889300000000047e+06,2.066036100000000093e+06,1.784928000000000000e+06,1.687200000000000000e+06,1.804064000000000000e+06,1.386592000000000000e+06,1.498451600000000093e+06,1.438330800000000047e+06,1.661216000000000000e+06,1.684256000000000000e+06,1.907968000000000000e+06,1.759296000000000000e+06,1.766816000000000000e+06,1.722016000000000000e+06,1.692288000000000000e+06,1.688288000000000000e+06,1.752320000000000000e+06,1.567816300000000047e+06,1.644608000000000000e+06,1.674688000000000000e+06,1.949440000000000000e+06,1.436160000000000000e+06,1.606047300000000047e+06,1.625312000000000000e+06,1.490784000000000000e+06,1.685440000000000000e+06,1.506080000000000000e+06,1.633120000000000000e+06,1.984843000000000000e+06,1.328352000000000000e+06,1.653952000000000000e+06,1.565120000000000000e+06,1.342272000000000000e+06,1.352736000000000000e+06,1.505760000000000000e+06,1.353504000000000000e+06,1.461312000000000000e+06,1.459040000000000000e+06,1.535520000000000000e+06,1.566565000000000000e+06,1.548928000000000000e+06,1.558208000000000000e+06,1.539744000000000000e+06,1.685120000000000000e+06,1.450556600000000093e+06,1.633068500000000000e+06,1.593888000000000000e+06,1.451072000000000000e+06,2.111446799999999814e+06,1.486816000000000000e+06,1.476672000000000000e+06,1.388832000000000000e+06,1.617728000000000000e+06,1.556704000000000000e+06,1.556064000000000000e+06,1.609280000000000000e+06,1.409952000000000000e+06,1.591296000000000000e+06,1.849600000000000000e+06,1.592064000000000000e+06,1.772160000000000000e+06,1.459060000000000000e+06,1.777408000000000000e+06,2.093305399999999907e+06,1.659264000000000000e+06,2.072789399999999907e+06,1.459808000000000000e+06,1.769216000000000000e+06,1.534240000000000000e+06,1.714816000000000000e+06,1.536192000000000000e+06,1.580384000000000000e+06,1.531104000000000000e+06,1.689248000000000000e+06,1.543840000000000000e+06,1.714816000000000000e+06,1.570304000000000000e+06,1.194853000000000000e+06,1.806368000000000000e+06,1.562848000000000000e+06,1.644192000000000000e+06,1.778933000000000000e+06,1.419392000000000000e+06,1.873376600000000093e+06,1.929312100000000093e+06,1.379616000000000000e+06,1.412736000000000000e+06,1.511904000000000000e+06,1.507808000000000000e+06,1.568576000000000000e+06,1.536512000000000000e+06,1.534880000000000000e+06,1.566115100000000093e+06,1.572384000000000000e+06,1.789952000000000000e+06,1.795787600000000093e+06,1.701543600000000093e+06,1.684480000000000000e+06,1.543200000000000000e+06,2.125744799999999814e+06,1.449451600000000093e+06,1.633440000000000000e+06,2.327320299999999814e+06,1.937344000000000000e+06,2.205762000000000000e+06,2.351256500000000000e+06,2.192448000000000000e+06,2.125472000000000000e+06,2.055936000000000000e+06,1.880288000000000000e+06,1.574431899999999907e+06,1.751104000000000000e+06,2.048977500000000000e+06,2.100666500000000000e+06,1.811296000000000000e+06,2.262652299999999814e+06,1.689050399999999907e+06,1.522592000000000000e+06,1.730624000000000000e+06,1.634304000000000000e+06,1.713856000000000000e+06,1.551616000000000000e+06,1.608259100000000093e+06,1.710240000000000000e+06,2.211905500000000000e+06,1.668512000000000000e+06,1.362295100000000093e+06,1.586336000000000000e+06,1.648192000000000000e+06,1.718304000000000000e+06,1.481312000000000000e+06,1.707872000000000000e+06,1.661344000000000000e+06,1.468512000000000000e+06,2.156889000000000000e+06,1.792480000000000000e+06,1.611872000000000000e+06,1.375648000000000000e+06,1.508672000000000000e+06,1.463552000000000000e+06,1.640160000000000000e+06,1.685760000000000000e+06,1.984843000000000000e+06,1.535424000000000000e+06,1.501984000000000000e+06,1.451616000000000000e+06,1.478720000000000000e+06,1.169625300000000047e+06,1.478848000000000000e+06,1.564256000000000000e+06,1.518496000000000000e+06,1.611552000000000000e+06,1.468736000000000000e+06,1.853344899999999907e+06,1.517632000000000000e+06,1.519136000000000000e+06,1.636160000000000000e+06,1.597024000000000000e+06,1.647328000000000000e+06,8.063200000000000000e+05,1.056384000000000000e+06,1.574432000000000000e+06,1.965956399999999907e+06,2.329786500000000000e+06,1.979024300000000047e+06,1.820828300000000047e+06,1.709657399999999907e+06,1.730848000000000000e+06,1.659584000000000000e+06,1.737472000000000000e+06,1.476541300000000047e+06,1.486048000000000000e+06,1.484000000000000000e+06,1.700224000000000000e+06,1.631584000000000000e+06,1.646016000000000000e+06,1.367015899999999907e+06,1.784512000000000000e+06,1.528296800000000047e+06,1.524512000000000000e+06,1.470976000000000000e+06,1.419296000000000000e+06,1.377376000000000000e+06,1.517504000000000000e+06,1.593568000000000000e+06,1.533183800000000047e+06,1.458944000000000000e+06,1.713408000000000000e+06,1.579712000000000000e+06,1.393067800000000047e+06,1.388928000000000000e+06,1.651136000000000000e+06,1.418299800000000047e+06,1.636480000000000000e+06,1.655904000000000000e+06,1.862770300000000047e+06,1.391200000000000000e+06,1.453440000000000000e+06,1.182153500000000000e+06,1.515019000000000000e+06,1.497568000000000000e+06,1.390880000000000000e+06,1.592160000000000000e+06,1.929197300000000047e+06,1.584800000000000000e+06,1.744872800000000047e+06,1.610688000000000000e+06,1.651008000000000000e+06,1.623783899999999907e+06,1.961278800000000047e+06,1.854752000000000000e+06,1.473792000000000000e+06,1.676960000000000000e+06,1.561120000000000000e+06,1.813061300000000047e+06,1.552800000000000000e+06,1.941607600000000093e+06,1.750895100000000093e+06,1.651008000000000000e+06,1.620960000000000000e+06,1.708416000000000000e+06,1.633344000000000000e+06,1.802656000000000000e+06,1.841449000000000000e+06,1.620768000000000000e+06,1.502624000000000000e+06,1.589792000000000000e+06,1.659168000000000000e+06,1.820032000000000000e+06,2.124115000000000000e+06,1.316378500000000000e+06,1.762784000000000000e+06,1.642656000000000000e+06,1.423584000000000000e+06,1.860672000000000000e+06,1.419072000000000000e+06,1.494976000000000000e+06,1.585984000000000000e+06,1.544704000000000000e+06,1.831296000000000000e+06,2.229977799999999814e+06,1.644928000000000000e+06,1.897440000000000000e+06,2.087299800000000047e+06,1.788096000000000000e+06,1.510816000000000000e+06,1.870656000000000000e+06,1.777728000000000000e+06,1.563616000000000000e+06,1.995712000000000000e+06,1.596480000000000000e+06,1.692673300000000047e+06,1.660448000000000000e+06,1.548704000000000000e+06,1.824288000000000000e+06,1.746008899999999907e+06,2.060386500000000000e+06,1.634944000000000000e+06,1.613280000000000000e+06,1.931035600000000093e+06,2.258269500000000000e+06,2.322925299999999814e+06,2.044202399999999907e+06,1.633216000000000000e+06,2.099264000000000000e+06,2.230018000000000000e+06,1.696788899999999907e+06,1.292791500000000000e+06,2.165362299999999814e+06,1.862423800000000047e+06,1.841504000000000000e+06,1.821344000000000000e+06,1.728864000000000000e+06,1.595616000000000000e+06,1.524864000000000000e+06,2.060386500000000000e+06,1.643744000000000000e+06,2.023232000000000000e+06,1.866420300000000047e+06,1.922496000000000000e+06,1.906112000000000000e+06,1.799584000000000000e+06,1.659904000000000000e+06,1.839744000000000000e+06,1.987658899999999907e+06,2.003802600000000093e+06,1.890720000000000000e+06,1.676529500000000000e+06,1.670784000000000000e+06,1.608736000000000000e+06,1.870304000000000000e+06,1.643744000000000000e+06,1.581248000000000000e+06,1.958688000000000000e+06,2.023983300000000047e+06,1.777549000000000000e+06,1.786592000000000000e+06,1.668064000000000000e+06,1.630400000000000000e+06,1.778944000000000000e+06,2.738948500000000000e+06,1.807360000000000000e+06,1.748256000000000000e+06,1.694816000000000000e+06,2.185582299999999814e+06,1.630400000000000000e+06,1.699584000000000000e+06,1.672532899999999907e+06,1.385659399999999907e+06,1.677184000000000000e+06,1.567438000000000000e+06,1.836352000000000000e+06,1.768672000000000000e+06,1.912576000000000000e+06,1.365478800000000047e+06,1.979587000000000000e+06,2.112894000000000000e+06,2.108818799999999814e+06,1.890635899999999907e+06,1.975510800000000047e+06,1.971474800000000047e+06,1.809836500000000000e+06,2.173248000000000000e+06,2.335033000000000000e+06,2.266381799999999814e+06,2.730957500000000000e+06,1.909632000000000000e+06,2.278529000000000000e+06,2.347181299999999814e+06,2.133073799999999814e+06,1.615989399999999907e+06,1.782112000000000000e+06,1.930496000000000000e+06,1.653728000000000000e+06,2.339069000000000000e+06,2.034592000000000000e+06,2.266381799999999814e+06,2.173473500000000000e+06,1.793692800000000047e+06,2.621906500000000000e+06,2.076530300000000047e+06,2.230018000000000000e+06,3.098631500000000000e+06,2.112894000000000000e+06,2.170880000000000000e+06,2.036130500000000000e+06,2.524963299999999814e+06,1.963402899999999907e+06,2.775433500000000000e+06,2.674373500000000000e+06,1.588928000000000000e+06,2.022016000000000000e+06,2.331036500000000000e+06,2.642126500000000000e+06,1.803840000000000000e+06,2.306781500000000000e+06,2.112894000000000000e+06,1.862423800000000047e+06,1.922963800000000047e+06,2.161326299999999814e+06,1.963402899999999907e+06,1.865152000000000000e+06,1.850236300000000047e+06,2.074432000000000000e+06,1.673920000000000000e+06,2.819748000000000000e+06,2.415832500000000000e+06,1.943808000000000000e+06,2.193693500000000000e+06,1.660256000000000000e+06,1.871520000000000000e+06,1.683712000000000000e+06,2.508819500000000000e+06,1.700785399999999907e+06,1.916320000000000000e+06,1.896224000000000000e+06,2.173473500000000000e+06,1.741824000000000000e+06,1.862423800000000047e+06,1.894711300000000047e+06,2.000928000000000000e+06,1.599765899999999907e+06,2.585583000000000000e+06,1.866420300000000047e+06,1.716929100000000093e+06,1.495424000000000000e+06,1.630848000000000000e+06,2.003802600000000093e+06,1.631712000000000000e+06,1.827264000000000000e+06,1.880416000000000000e+06,2.112894000000000000e+06,2.347181299999999814e+06,1.498826100000000093e+06,1.826020500000000000e+06,1.622816000000000000e+06,2.084602100000000093e+06,1.979587000000000000e+06,1.882564000000000000e+06,1.798496000000000000e+06,2.274493000000000000e+06,2.137070299999999814e+06,1.745536000000000000e+06,1.490713899999999907e+06,1.887104000000000000e+06,1.786464000000000000e+06,2.028058600000000093e+06,2.173473500000000000e+06,1.906820000000000000e+06,3.510620000000000000e+06,2.185582299999999814e+06,2.112894000000000000e+06,2.100786299999999814e+06,2.945023500000000000e+06,2.589619000000000000e+06,2.274493000000000000e+06,1.700785399999999907e+06,1.620768000000000000e+06,1.904128000000000000e+06,2.428020000000000000e+06,1.933024000000000000e+06,1.962752000000000000e+06,2.444163799999999814e+06,2.714813799999999814e+06,3.284446000000000000e+06,2.504744299999999814e+06,2.484563500000000000e+06,1.716929100000000093e+06,1.852000000000000000e+06,2.375432799999999814e+06,2.116930000000000000e+06,2.108818799999999814e+06,1.753332399999999907e+06,1.720160000000000000e+06,1.531113600000000093e+06,2.133073799999999814e+06,1.658496000000000000e+06,1.591694000000000000e+06,1.699360000000000000e+06,1.559366100000000093e+06,1.854752000000000000e+06,1.826496000000000000e+06,1.680604800000000047e+06,2.197729500000000000e+06,2.605762799999999814e+06,1.857920000000000000e+06,2.095584000000000000e+06,2.339069000000000000e+06,2.157329799999999814e+06,2.269696000000000000e+06,2.278529000000000000e+06,2.504744299999999814e+06,1.705888000000000000e+06,1.872832000000000000e+06,2.355292500000000000e+06,2.169437500000000000e+06,2.541107000000000000e+06,2.060386500000000000e+06,1.697856000000000000e+06,1.967399500000000000e+06,2.549219299999999814e+06,2.088598600000000093e+06,2.230018000000000000e+06,1.783968000000000000e+06,2.266381799999999814e+06,1.987658899999999907e+06,2.480488299999999814e+06,1.834092500000000000e+06,2.686562299999999814e+06,1.947259100000000093e+06,2.092384000000000000e+06,2.318889299999999814e+06,2.799568500000000000e+06,1.733072899999999907e+06,2.670418500000000000e+06,2.193152000000000000e+06,2.169437500000000000e+06,1.922963800000000047e+06,1.304860000000000000e+06,2.003802600000000093e+06,2.080526800000000047e+06,2.125120000000000000e+06,1.854976000000000000e+06,2.472455799999999814e+06,1.944032000000000000e+06,2.512855500000000000e+06,1.753332399999999907e+06,1.975510800000000047e+06,2.108818799999999814e+06,1.728768000000000000e+06,1.676529500000000000e+06,2.609759299999999814e+06,1.949536000000000000e+06,2.722805000000000000e+06,2.028058600000000093e+06,2.116930000000000000e+06,1.737188600000000093e+06,2.177470000000000000e+06,1.682400000000000000e+06,2.223104000000000000e+06,2.003456000000000000e+06,1.717984000000000000e+06,2.133073799999999814e+06,2.726840799999999814e+06,1.733072899999999907e+06,1.902144000000000000e+06,2.052274300000000047e+06,2.573395500000000000e+06,2.609759299999999814e+06,2.480488299999999814e+06,1.813911800000000047e+06,1.749257000000000000e+06,2.335033000000000000e+06,2.182656000000000000e+06,1.862423800000000047e+06,1.848928000000000000e+06,1.592384000000000000e+06,2.528999299999999814e+06,2.128064000000000000e+06,1.911264000000000000e+06,2.254273000000000000e+06,1.985696000000000000e+06,2.225982000000000000e+06,2.133073799999999814e+06,2.747182000000000000e+06,2.937032500000000000e+06,2.537031799999999814e+06,2.634015299999999814e+06,2.601726799999999814e+06,2.302745500000000000e+06,1.961216000000000000e+06,2.197729500000000000e+06,2.411836000000000000e+06,1.931616000000000000e+06,2.217869799999999814e+06,2.423944799999999814e+06,6.621520500000000000e+06,2.686562299999999814e+06,2.613795299999999814e+06,2.000480000000000000e+06,2.488599500000000000e+06,2.217869799999999814e+06,2.221985500000000000e+06,2.217869799999999814e+06,2.001344000000000000e+06,1.890635899999999907e+06,1.805839899999999907e+06,2.225982000000000000e+06,2.044202399999999907e+06,2.532995799999999814e+06,2.100786299999999814e+06,2.104782799999999814e+06,1.781624300000000047e+06,1.725001000000000000e+06,2.811757000000000000e+06,3.143026799999999814e+06,2.541107000000000000e+06,2.072454899999999907e+06,2.262345799999999814e+06,2.056270800000000047e+06,2.189618299999999814e+06,2.343145299999999814e+06,2.484563500000000000e+06,1.842164300000000047e+06,2.310856799999999814e+06,2.452196299999999814e+06,2.189618299999999814e+06,1.971474800000000047e+06,2.056270800000000047e+06,2.217869799999999814e+06,2.759289799999999814e+06,2.411836000000000000e+06,2.165362299999999814e+06,2.015871000000000000e+06,2.783505500000000000e+06,2.387581000000000000e+06,2.771316799999999814e+06,2.831936500000000000e+06,2.686562299999999814e+06,1.809836500000000000e+06,2.852116299999999814e+06,1.906820000000000000e+06,2.040127000000000000e+06,1.999727300000000047e+06,2.310856799999999814e+06,1.715136000000000000e+06,2.238129299999999814e+06,2.230018000000000000e+06,1.365478800000000047e+06,1.835040000000000000e+06,1.668457500000000000e+06,1.932704000000000000e+06,2.379468799999999814e+06,2.379468799999999814e+06,1.633984000000000000e+06,1.523041800000000047e+06,2.001024000000000000e+06,1.697536000000000000e+06,1.878567500000000000e+06,1.401803100000000093e+06,2.177470000000000000e+06,1.955331000000000000e+06,2.569399000000000000e+06,1.898748100000000093e+06,2.282525500000000000e+06,1.842164300000000047e+06,2.682526299999999814e+06,2.173473500000000000e+06,2.747182000000000000e+06,2.104782799999999814e+06,2.464344500000000000e+06,3.215673500000000000e+06,3.134874000000000000e+06,1.918967300000000047e+06,2.460307500000000000e+06,2.581506799999999814e+06,1.725001000000000000e+06,1.995730800000000047e+06,3.025823000000000000e+06,1.967399500000000000e+06,1.850236300000000047e+06,2.565363000000000000e+06,2.331036500000000000e+06,1.704860800000000047e+06,2.246161799999999814e+06,2.286600799999999814e+06,2.262345799999999814e+06,1.793692800000000047e+06,3.138990799999999814e+06,2.347181299999999814e+06,2.363325000000000000e+06,2.169437500000000000e+06,1.774144000000000000e+06,1.785660300000000047e+06,1.870495600000000093e+06,2.472455799999999814e+06,2.537031799999999814e+06,2.059616000000000000e+06,1.911168000000000000e+06,2.062368000000000000e+06,1.801804000000000000e+06,1.957472000000000000e+06,1.749257000000000000e+06,2.145182500000000000e+06,2.290636799999999814e+06,2.690517500000000000e+06,2.605762799999999814e+06,2.076530300000000047e+06,2.476452299999999814e+06,2.472455799999999814e+06,2.019986800000000047e+06,2.444163799999999814e+06,2.197729500000000000e+06,3.167242299999999814e+06,2.601726799999999814e+06,2.888520500000000000e+06,2.496632000000000000e+06,2.282525500000000000e+06,2.294633299999999814e+06,2.428020000000000000e+06,2.674373500000000000e+06,1.914891899999999907e+06,1.907648000000000000e+06,2.197729500000000000e+06,3.114694500000000000e+06,2.088598600000000093e+06,2.630018799999999814e+06,2.144640000000000000e+06,2.032160000000000000e+06,2.306781500000000000e+06,2.512855500000000000e+06,2.484563500000000000e+06,2.407800000000000000e+06,2.379468799999999814e+06,2.108864000000000000e+06,1.801804000000000000e+06,1.818944000000000000e+06,1.886656000000000000e+06,2.347648000000000000e+06,2.078080000000000000e+06,2.411836000000000000e+06,2.234093299999999814e+06,2.069344000000000000e+06,2.194240000000000000e+06,2.734993500000000000e+06,2.258269500000000000e+06,2.864224000000000000e+06,2.250237000000000000e+06,1.734208000000000000e+06,1.830095899999999907e+06,2.015871000000000000e+06,1.751328000000000000e+06,2.173473500000000000e+06,1.676529500000000000e+06,1.744224000000000000e+06,1.667840000000000000e+06,1.438400000000000000e+06,1.527038300000000047e+06,2.023983300000000047e+06,1.471424000000000000e+06,1.452160000000000000e+06,1.991655500000000000e+06,1.572896000000000000e+06,1.377056000000000000e+06,1.403104000000000000e+06,1.322496000000000000e+06,1.979587000000000000e+06,1.382816000000000000e+06,1.357406899999999907e+06,1.748704000000000000e+06,2.092674000000000000e+06,1.353331500000000000e+06,1.317007100000000093e+06,1.586752000000000000e+06,1.640384000000000000e+06,1.422400000000000000e+06,1.315136000000000000e+06,1.084768000000000000e+06,1.111744000000000000e+06,5.541714000000000233e+05,7.705120000000000000e+05,5.183360000000000000e+05,3.547680000000000000e+05,3.272800000000000000e+05,2.593280000000000000e+05,2.670320000000000000e+05,1.748320000000000000e+05,1.455720000000000000e+05,6.808200000000000000e+04,7.391000000000000000e+04,4.419200000000000000e+04,3.977900000000000000e+04,2.634300000000000000e+04,2.393800000000000000e+04,1.522100000000000000e+04,1.842600000000000000e+04,1.652300000000000000e+04,8.910000000000000000e+03,1.922800000000000000e+04,8.710000000000000000e+03,6.707000000000000000e+03,4.304000000000000000e+03,8.710000000000000000e+03,6.407000000000000000e+03,3.904000000000000000e+03,4.304000000000000000e+03,4.505000000000000000e+03,3.603000000000000000e+03,4.304000000000000000e+03,4.104000000000000000e+03,4.505000000000000000e+03,4.204000000000000000e+03,3.303000000000000000e+03,4.004000000000000000e+03,3.003000000000000000e+03,2.702000000000000000e+03,3.704000000000000000e+03,2.102000000000000000e+03,3.804000000000000000e+03,5.205000000000000000e+03,2.353700000000000000e+04,3.403000000000000000e+03,2.903000000000000000e+03,3.303000000000000000e+03,1.301000000000000000e+03,3.403000000000000000e+03,3.403000000000000000e+03,4.905000000000000000e+03,2.802000000000000000e+03,2.402000000000000000e+03,4.304000000000000000e+03,5.906000000000000000e+03,4.705000000000000000e+03,3.303000000000000000e+03,3.503000000000000000e+03,3.003000000000000000e+03,3.203000000000000000e+03,2.102000000000000000e+03,4.404000000000000000e+03,4.104000000000000000e+03,3.003000000000000000e+03,3.904000000000000000e+03,3.303000000000000000e+03,3.103000000000000000e+03,3.704000000000000000e+03,2.702000000000000000e+03,3.804000000000000000e+03,4.204000000000000000e+03,3.003000000000000000e+03,2.202000000000000000e+03,2.302000000000000000e+03,2.802000000000000000e+03,2.602000000000000000e+03,4.505000000000000000e+03,4.104000000000000000e+03,3.003000000000000000e+03,3.303000000000000000e+03,4.004000000000000000e+03,3.203000000000000000e+03,3.203000000000000000e+03,2.202000000000000000e+03,1.801000000000000000e+03,2.702000000000000000e+03,2.802000000000000000e+03,2.502000000000000000e+03,3.203000000000000000e+03,2.502000000000000000e+03,2.702000000000000000e+03,3.503000000000000000e+03,3.503000000000000000e+03,2.402000000000000000e+03,3.003000000000000000e+03,2.002000000000000000e+03,2.002000000000000000e+03,2.302000000000000000e+03,3.203000000000000000e+03,2.602000000000000000e+03,1.901000000000000000e+03,4.104000000000000000e+03,2.502000000000000000e+03,3.403000000000000000e+03,3.503000000000000000e+03,2.802000000000000000e+03,2.502000000000000000e+03,3.804000000000000000e+03,2.702000000000000000e+03,3.704000000000000000e+03,3.503000000000000000e+03,2.702000000000000000e+03,3.203000000000000000e+03,3.103000000000000000e+03,3.503000000000000000e+03,1.901000000000000000e+03,3.503000000000000000e+03,2.903000000000000000e+03,2.903000000000000000e+03,2.802000000000000000e+03,3.103000000000000000e+03,3.203000000000000000e+03,2.903000000000000000e+03,3.603000000000000000e+03,2.402000000000000000e+03,2.903000000000000000e+03,4.004000000000000000e+03,2.502000000000000000e+03,2.602000000000000000e+03,2.502000000000000000e+03,2.802000000000000000e+03,3.103000000000000000e+03,3.203000000000000000e+03,2.002000000000000000e+03,3.003000000000000000e+03,2.102000000000000000e+03,3.503000000000000000e+03,3.303000000000000000e+03,3.103000000000000000e+03,3.203000000000000000e+03,3.804000000000000000e+03,2.702000000000000000e+03,3.904000000000000000e+03,3.503000000000000000e+03,2.903000000000000000e+03,3.003000000000000000e+03,2.402000000000000000e+03,3.303000000000000000e+03,3.704000000000000000e+03,2.502000000000000000e+03,2.202000000000000000e+03,3.003000000000000000e+03,3.403000000000000000e+03,4.104000000000000000e+03,5.706000000000000000e+03,4.104000000000000000e+03,2.903000000000000000e+03,2.802000000000000000e+03,2.903000000000000000e+03,2.802000000000000000e+03,2.102000000000000000e+03,1.901000000000000000e+03,3.303000000000000000e+03,2.502000000000000000e+03,3.603000000000000000e+03,3.303000000000000000e+03,2.502000000000000000e+03,3.503000000000000000e+03,2.402000000000000000e+03,2.802000000000000000e+03,4.605000000000000000e+03,4.404000000000000000e+03,3.603000000000000000e+03,3.303000000000000000e+03,3.804000000000000000e+03,2.402000000000000000e+03,3.904000000000000000e+03,2.502000000000000000e+03,2.903000000000000000e+03,1.501000000000000000e+03,2.202000000000000000e+03,2.502000000000000000e+03,3.603000000000000000e+03,3.103000000000000000e+03,2.402000000000000000e+03,2.102000000000000000e+03,3.603000000000000000e+03,3.203000000000000000e+03,3.403000000000000000e+03,4.204000000000000000e+03,2.903000000000000000e+03,2.602000000000000000e+03,2.702000000000000000e+03,3.303000000000000000e+03,3.704000000000000000e+03,2.702000000000000000e+03,2.802000000000000000e+03,2.502000000000000000e+03,2.903000000000000000e+03,2.202000000000000000e+03,3.303000000000000000e+03,2.602000000000000000e+03,nan
4.795490000000000208e+01,3.256194500000000000e+06,3.486485000000000000e+06,3.316814299999999814e+06,3.551060000000000000e+06,3.345065799999999814e+06,3.668183000000000000e+06,3.058110500000000000e+06,3.446045000000000000e+06,3.025823000000000000e+06,2.977311000000000000e+06,3.005643500000000000e+06,3.296553799999999814e+06,3.611679799999999814e+06,3.627823500000000000e+06,3.462108000000000000e+06,3.345065799999999814e+06,3.058110500000000000e+06,3.704506299999999814e+06,3.789422500000000000e+06,3.207682500000000000e+06,3.244005799999999814e+06,2.928879799999999814e+06,3.037931000000000000e+06,3.446045000000000000e+06,3.248122500000000000e+06,3.320769500000000000e+06,3.094595500000000000e+06,2.896511500000000000e+06,3.143026799999999814e+06,3.114694500000000000e+06,2.941068500000000000e+06,3.211637500000000000e+06,3.688362500000000000e+06,2.844125299999999814e+06,2.726840799999999814e+06,2.347181299999999814e+06,2.666382500000000000e+06,2.516852000000000000e+06,2.589619000000000000e+06,2.225982000000000000e+06,2.270457000000000000e+06,2.213312000000000000e+06,2.710697000000000000e+06,2.005664000000000000e+06,1.982720000000000000e+06,2.007799300000000047e+06,1.628097300000000047e+06,1.951968000000000000e+06,1.877024000000000000e+06,2.081856000000000000e+06,1.899392000000000000e+06,2.507420000000000000e+06,1.874720000000000000e+06,1.934144000000000000e+06,1.728302100000000093e+06,2.134400000000000000e+06,2.084602100000000093e+06,2.347181299999999814e+06,2.165568000000000000e+06,2.052274300000000047e+06,2.112894000000000000e+06,2.449408000000000000e+06,2.145182500000000000e+06,2.101248000000000000e+06,2.029952000000000000e+06,1.828896000000000000e+06,2.055616000000000000e+06,1.950752000000000000e+06,2.270457000000000000e+06,2.306781500000000000e+06,1.835680000000000000e+06,2.634015299999999814e+06,2.238129299999999814e+06,1.854567300000000047e+06,2.005440000000000000e+06,2.057207100000000093e+06,2.060928000000000000e+06,2.143872000000000000e+06,2.706661000000000000e+06,1.983360000000000000e+06,1.995936000000000000e+06,2.021344000000000000e+06,1.859776000000000000e+06,1.730080000000000000e+06,1.754496000000000000e+06,1.668704000000000000e+06,1.621952000000000000e+06,2.238129299999999814e+06,2.246161799999999814e+06,2.294633299999999814e+06,1.611648000000000000e+06,1.577888000000000000e+06,2.149218500000000000e+06,2.080526800000000047e+06,1.802656000000000000e+06,1.671872000000000000e+06,2.274493000000000000e+06,2.003802600000000093e+06,1.615989399999999907e+06,1.840384000000000000e+06,1.780896000000000000e+06,2.537031799999999814e+06,1.855744000000000000e+06,2.012736000000000000e+06,2.189618299999999814e+06,1.845440000000000000e+06,1.753332399999999907e+06,2.162112000000000000e+06,2.088598600000000093e+06,2.134656000000000000e+06,1.977088000000000000e+06,2.835972500000000000e+06,1.969696000000000000e+06,2.302745500000000000e+06,2.399688799999999814e+06,1.974208000000000000e+06,1.874272000000000000e+06,1.763008000000000000e+06,1.703936000000000000e+06,1.864736000000000000e+06,1.814240000000000000e+06,1.800896000000000000e+06,1.796192000000000000e+06,1.938208000000000000e+06,1.639200000000000000e+06,1.977408000000000000e+06,1.357406899999999907e+06,1.864512000000000000e+06,1.622816000000000000e+06,1.827264000000000000e+06,1.816416000000000000e+06,1.760256000000000000e+06,1.753952000000000000e+06,1.814016000000000000e+06,1.712932600000000093e+06,2.187904000000000000e+06,2.113792000000000000e+06,2.007799300000000047e+06,2.110016000000000000e+06,1.947259100000000093e+06,2.068458399999999907e+06,2.056270800000000047e+06,2.133073799999999814e+06,2.282880000000000000e+06,2.565363000000000000e+06,2.137070299999999814e+06,2.363325000000000000e+06,1.934240000000000000e+06,2.116930000000000000e+06,2.019986800000000047e+06,1.753332399999999907e+06,2.264000000000000000e+06,2.057824000000000000e+06,2.174208000000000000e+06,2.201920000000000000e+06,2.091264000000000000e+06,2.312576000000000000e+06,2.149760000000000000e+06,2.021792000000000000e+06,2.076544000000000000e+06,1.993632000000000000e+06,2.076768000000000000e+06,2.022432000000000000e+06,2.222464000000000000e+06,2.080526800000000047e+06,2.173473500000000000e+06,2.175680000000000000e+06,2.124672000000000000e+06,2.070016000000000000e+06,2.092160000000000000e+06,2.196032000000000000e+06,2.165120000000000000e+06,2.163328000000000000e+06,2.492596000000000000e+06,2.165362299999999814e+06,2.157329799999999814e+06,2.313664000000000000e+06,2.211776000000000000e+06,1.963402899999999907e+06,2.253056000000000000e+06,2.234093299999999814e+06,2.193693500000000000e+06,2.314892799999999814e+06,2.206976000000000000e+06,2.110144000000000000e+06,2.354624000000000000e+06,2.096670500000000000e+06,2.307264000000000000e+06,2.212544000000000000e+06,2.278529000000000000e+06,2.276416000000000000e+06,2.145182500000000000e+06,2.201728000000000000e+06,2.237504000000000000e+06,2.411836000000000000e+06,2.284544000000000000e+06,1.930176000000000000e+06,2.060386500000000000e+06,2.355072000000000000e+06,2.165362299999999814e+06,2.363325000000000000e+06,2.154880000000000000e+06,2.277184000000000000e+06,2.181585799999999814e+06,2.779469500000000000e+06,2.363325000000000000e+06,2.545144000000000000e+06,2.201726000000000000e+06,2.080526800000000047e+06,2.177470000000000000e+06,2.215680000000000000e+06,1.971474800000000047e+06,2.153293799999999814e+06,2.106112000000000000e+06,2.359289000000000000e+06,2.231744000000000000e+06,2.136896000000000000e+06,2.092674000000000000e+06,2.391656299999999814e+06,2.225982000000000000e+06,2.136768000000000000e+06,2.173473500000000000e+06,2.149218500000000000e+06,2.100160000000000000e+06,2.248768000000000000e+06,2.266381799999999814e+06,1.981376000000000000e+06,2.234093299999999814e+06,2.135104000000000000e+06,2.432056000000000000e+06,2.399688799999999814e+06,2.120966000000000000e+06,2.508819500000000000e+06,3.914698000000000000e+06,2.270457000000000000e+06,2.274752000000000000e+06,2.690517500000000000e+06,2.351104000000000000e+06,2.375432799999999814e+06,2.056270800000000047e+06,2.125632000000000000e+06,1.959367000000000000e+06,3.211637500000000000e+06,2.173473500000000000e+06,2.432056000000000000e+06,2.225982000000000000e+06,2.137070299999999814e+06,2.149888000000000000e+06,2.148736000000000000e+06,2.484563500000000000e+06,2.126656000000000000e+06,2.199808000000000000e+06,2.155200000000000000e+06,2.092674000000000000e+06,2.375432799999999814e+06,2.448199799999999814e+06,2.181585799999999814e+06,2.177470000000000000e+06,2.318889299999999814e+06,2.468419799999999814e+06,2.383545000000000000e+06,2.527680000000000000e+06,2.306781500000000000e+06,2.605762799999999814e+06,2.623872000000000000e+06,2.489024000000000000e+06,2.520888000000000000e+06,2.565363000000000000e+06,2.674373500000000000e+06,2.456232299999999814e+06,2.815793000000000000e+06,2.516852000000000000e+06,2.444163799999999814e+06,2.642126500000000000e+06,2.734993500000000000e+06,2.811757000000000000e+06,2.411836000000000000e+06,2.508819500000000000e+06,2.388416000000000000e+06,2.589619000000000000e+06,2.428020000000000000e+06,2.488000000000000000e+06,2.597651500000000000e+06,2.270457000000000000e+06,2.347181299999999814e+06,3.349101799999999814e+06,2.124962500000000000e+06,2.286144000000000000e+06,2.451648000000000000e+06,2.347181299999999814e+06,2.464344500000000000e+06,2.329792000000000000e+06,2.343145299999999814e+06,2.670418500000000000e+06,2.367400299999999814e+06,2.266381799999999814e+06,2.254912000000000000e+06,2.335033000000000000e+06,2.205762000000000000e+06,2.322925299999999814e+06,2.537031799999999814e+06,2.098560000000000000e+06,2.217869799999999814e+06,2.200384000000000000e+06,2.121408000000000000e+06,2.480488299999999814e+06,2.157120000000000000e+06,2.231808000000000000e+06,2.484563500000000000e+06,2.193693500000000000e+06,2.274493000000000000e+06,2.460307500000000000e+06,2.456232299999999814e+06,2.149218500000000000e+06,2.120966000000000000e+06,2.096670500000000000e+06,4.161051500000000000e+06,1.927039100000000093e+06,2.230018000000000000e+06,2.100786299999999814e+06,2.137536000000000000e+06,2.277056000000000000e+06,2.617870500000000000e+06,2.375432799999999814e+06,2.230018000000000000e+06,2.118656000000000000e+06,2.163456000000000000e+06,1.891392000000000000e+06,2.269120000000000000e+06,1.980736000000000000e+06,2.281792000000000000e+06,2.101440000000000000e+06,2.167104000000000000e+06,2.243968000000000000e+06,2.280064000000000000e+06,2.133073799999999814e+06,3.542907500000000000e+06,2.258269500000000000e+06,2.476452299999999814e+06,2.561287799999999814e+06,2.217869799999999814e+06,2.565363000000000000e+06,2.278529000000000000e+06,2.597651500000000000e+06,2.646041299999999814e+06,2.577431500000000000e+06,3.090559500000000000e+06,2.444163799999999814e+06,2.516852000000000000e+06,2.835972500000000000e+06,2.545144000000000000e+06,2.472455799999999814e+06,2.246161799999999814e+06,2.347181299999999814e+06,2.383360000000000000e+06,2.473088000000000000e+06,2.407424000000000000e+06,2.589619000000000000e+06,2.215424000000000000e+06,2.312320000000000000e+06,1.761404300000000047e+06,2.254273000000000000e+06,2.495360000000000000e+06,2.323840000000000000e+06,2.336448000000000000e+06,2.318889299999999814e+06,2.420032000000000000e+06,1.963402899999999907e+06,2.191616000000000000e+06,2.306781500000000000e+06,2.206976000000000000e+06,2.177470000000000000e+06,4.124728000000000000e+06,2.137070299999999814e+06,2.472455799999999814e+06,2.387581000000000000e+06,1.906820000000000000e+06,2.590720000000000000e+06,2.343145299999999814e+06,2.298669299999999814e+06,2.359289000000000000e+06,2.290636799999999814e+06,2.242125799999999814e+06,2.242125799999999814e+06,2.290636799999999814e+06,1.993728000000000000e+06,2.383545000000000000e+06,2.385024000000000000e+06,2.108818799999999814e+06,2.161326299999999814e+06,2.197248000000000000e+06,2.203712000000000000e+06,2.238129299999999814e+06,2.363584000000000000e+06,2.258269500000000000e+06,2.670418500000000000e+06,2.472455799999999814e+06,2.341248000000000000e+06,2.337408000000000000e+06,2.436092000000000000e+06,2.520888000000000000e+06,2.488768000000000000e+06,2.492596000000000000e+06,2.428020000000000000e+06,2.407800000000000000e+06,2.412480000000000000e+06,2.423488000000000000e+06,2.375432799999999814e+06,2.390080000000000000e+06,2.512855500000000000e+06,2.557120000000000000e+06,2.371436299999999814e+06,2.390656000000000000e+06,2.230018000000000000e+06,2.581506799999999814e+06,2.714813799999999814e+06,2.579328000000000000e+06,2.282525500000000000e+06,2.630018799999999814e+06,2.592512000000000000e+06,2.315264000000000000e+06,2.496632000000000000e+06,2.456232299999999814e+06,2.767281000000000000e+06,2.286600799999999814e+06,2.254273000000000000e+06,2.371436299999999814e+06,2.343145299999999814e+06,2.706661000000000000e+06,2.278529000000000000e+06,2.238129299999999814e+06,2.630018799999999814e+06,2.322925299999999814e+06,2.328128000000000000e+06,2.465856000000000000e+06,2.589619000000000000e+06,2.351256500000000000e+06,2.399688799999999814e+06,2.524963299999999814e+06,2.419868500000000000e+06,2.605762799999999814e+06,2.367400299999999814e+06,2.636352000000000000e+06,2.492596000000000000e+06,2.492596000000000000e+06,2.250237000000000000e+06,2.363325000000000000e+06,2.734993500000000000e+06,2.557251799999999814e+06,2.306781500000000000e+06,2.480488299999999814e+06,2.338880000000000000e+06,2.468419799999999814e+06,2.339069000000000000e+06,2.367400299999999814e+06,2.541107000000000000e+06,2.456232299999999814e+06,2.900547500000000000e+06,2.472455799999999814e+06,2.343145299999999814e+06,2.327000500000000000e+06,2.351256500000000000e+06,2.137070299999999814e+06,2.557251799999999814e+06,2.327000500000000000e+06,2.250237000000000000e+06,2.290636799999999814e+06,2.242125799999999814e+06,2.338304000000000000e+06,2.389888000000000000e+06,2.246656000000000000e+06,2.107584000000000000e+06,2.625982799999999814e+06,1.995730800000000047e+06,2.294633299999999814e+06,2.484563500000000000e+06,2.432056000000000000e+06,2.476452299999999814e+06,2.415936000000000000e+06,2.395692299999999814e+06,2.694553299999999814e+06,2.189618299999999814e+06,2.451008000000000000e+06,2.290048000000000000e+06,2.311744000000000000e+06,2.722805000000000000e+06,2.500707299999999814e+06,2.343145299999999814e+06,2.617870500000000000e+06,2.541107000000000000e+06,2.310856799999999814e+06,2.581506799999999814e+06,2.278529000000000000e+06,2.288832000000000000e+06,2.403724799999999814e+06,2.526464000000000000e+06,2.597651500000000000e+06,2.734993500000000000e+06,2.359289000000000000e+06,2.164672000000000000e+06,2.339069000000000000e+06,2.202752000000000000e+06,2.189618299999999814e+06,2.231168000000000000e+06,2.096704000000000000e+06,2.350528000000000000e+06,2.246161799999999814e+06,2.374912000000000000e+06,2.227712000000000000e+06,2.246161799999999814e+06,2.456232299999999814e+06,2.455168000000000000e+06,2.734993500000000000e+06,2.468419799999999814e+06,2.460307500000000000e+06,2.557251799999999814e+06,2.686562299999999814e+06,2.553255299999999814e+06,2.419868500000000000e+06,2.435200000000000000e+06,2.698670000000000000e+06,2.634015299999999814e+06,2.852116299999999814e+06,2.432056000000000000e+06,2.452196299999999814e+06,2.274752000000000000e+06,2.426752000000000000e+06,2.835972500000000000e+06,2.589619000000000000e+06,2.254273000000000000e+06,2.435584000000000000e+06,2.180224000000000000e+06,2.250237000000000000e+06,2.157329799999999814e+06,2.642126500000000000e+06,2.016256000000000000e+06,2.170752000000000000e+06,2.099776000000000000e+06,2.068576000000000000e+06,2.322304000000000000e+06,2.170304000000000000e+06,2.146560000000000000e+06,1.971474800000000047e+06,2.015871000000000000e+06,2.351232000000000000e+06,2.274752000000000000e+06,1.978528000000000000e+06,1.905216000000000000e+06,2.096670500000000000e+06,2.167552000000000000e+06,2.339069000000000000e+06,2.102336000000000000e+06,2.264320000000000000e+06,2.209837299999999814e+06,2.279744000000000000e+06,2.284800000000000000e+06,2.154752000000000000e+06,2.261888000000000000e+06,2.411836000000000000e+06,2.451904000000000000e+06,2.280192000000000000e+06,1.995730800000000047e+06,2.528999299999999814e+06,2.169088000000000000e+06,2.201280000000000000e+06,2.385280000000000000e+06,2.347520000000000000e+06,1.838167800000000047e+06,2.199360000000000000e+06,2.339776000000000000e+06,2.432056000000000000e+06,2.137280000000000000e+06,2.290636799999999814e+06,2.329920000000000000e+06,2.256064000000000000e+06,2.168128000000000000e+06,2.099264000000000000e+06,3.551060000000000000e+06,2.161088000000000000e+06,1.972448000000000000e+06,2.376256000000000000e+06,2.305856000000000000e+06,2.362112000000000000e+06,2.375432799999999814e+06,2.147072000000000000e+06,2.080526800000000047e+06,2.314892799999999814e+06,2.336960000000000000e+06,2.333248000000000000e+06,2.487872000000000000e+06,1.801804000000000000e+06,2.318144000000000000e+06,2.210112000000000000e+06,2.302745500000000000e+06,2.395692299999999814e+06,2.331036500000000000e+06,2.082400000000000000e+06,2.225982000000000000e+06,2.076530300000000047e+06,2.230018000000000000e+06,2.261888000000000000e+06,2.270457000000000000e+06,2.145182500000000000e+06,2.136960000000000000e+06,2.052864000000000000e+06,2.014816000000000000e+06,2.006880000000000000e+06,2.160960000000000000e+06,2.191040000000000000e+06,2.153216000000000000e+06,2.229824000000000000e+06,2.261056000000000000e+06,2.180544000000000000e+06,2.319168000000000000e+06,2.327000500000000000e+06,2.682526299999999814e+06,2.267264000000000000e+06,2.597651500000000000e+06,3.442009000000000000e+06,2.096704000000000000e+06,2.234093299999999814e+06,2.137216000000000000e+06,2.318889299999999814e+06,2.476452299999999814e+06,2.500707299999999814e+06,2.242125799999999814e+06,2.363325000000000000e+06,2.271360000000000000e+06,2.226944000000000000e+06,2.094592000000000000e+06,2.302745500000000000e+06,2.154432000000000000e+06,2.129536000000000000e+06,2.213873299999999814e+06,2.313024000000000000e+06,2.203072000000000000e+06,2.375432799999999814e+06,2.347181299999999814e+06,2.310856799999999814e+06,3.110739299999999814e+06,3.850042299999999814e+06,2.234304000000000000e+06,1.996160000000000000e+06,1.966176000000000000e+06,2.106688000000000000e+06,1.848832000000000000e+06,2.064928000000000000e+06,2.066688000000000000e+06,2.142336000000000000e+06,1.966176000000000000e+06,1.888192000000000000e+06,2.136960000000000000e+06,2.019232000000000000e+06,2.214400000000000000e+06,1.995730800000000047e+06,2.107648000000000000e+06,2.260608000000000000e+06,2.103104000000000000e+06,2.159680000000000000e+06,2.146304000000000000e+06,1.960000000000000000e+06,2.181585799999999814e+06,2.116864000000000000e+06,2.304064000000000000e+06,2.613632000000000000e+06,2.253248000000000000e+06,2.331904000000000000e+06,2.243200000000000000e+06,2.118656000000000000e+06,2.319296000000000000e+06,2.444163799999999814e+06,2.061920000000000000e+06,2.032736000000000000e+06,2.276160000000000000e+06,2.256960000000000000e+06,2.198848000000000000e+06,2.253184000000000000e+06,2.072454899999999907e+06,2.226496000000000000e+06,1.967399500000000000e+06,1.916864000000000000e+06,2.089728000000000000e+06,2.157312000000000000e+06,1.951200000000000000e+06,2.214528000000000000e+06,2.149312000000000000e+06,2.060386500000000000e+06,2.726840799999999814e+06,1.940960000000000000e+06,1.696788899999999907e+06,2.268032000000000000e+06,2.277504000000000000e+06,2.133073799999999814e+06,2.223104000000000000e+06,2.210304000000000000e+06,2.238400000000000000e+06,2.524963299999999814e+06,2.476452299999999814e+06,2.209837299999999814e+06,2.423744000000000000e+06,2.336320000000000000e+06,2.290636799999999814e+06,2.141952000000000000e+06,2.423944799999999814e+06,2.077632000000000000e+06,1.999727300000000047e+06,1.736064000000000000e+06,1.869440000000000000e+06,1.915104000000000000e+06,1.698176000000000000e+06,1.598976000000000000e+06,1.708192000000000000e+06,1.751776000000000000e+06,1.812608000000000000e+06,1.765280000000000000e+06,1.651680000000000000e+06,1.695680000000000000e+06,1.716896000000000000e+06,1.721152000000000000e+06,1.899392000000000000e+06,1.935776000000000000e+06,2.246161799999999814e+06,1.741824000000000000e+06,2.100786299999999814e+06,1.979744000000000000e+06,2.565363000000000000e+06,1.690336000000000000e+06,2.246161799999999814e+06,1.818176000000000000e+06,1.539225899999999907e+06,1.781664000000000000e+06,1.703488000000000000e+06,1.591840000000000000e+06,1.805280000000000000e+06,1.854080000000000000e+06,1.782656000000000000e+06,1.849920000000000000e+06,1.986560000000000000e+06,1.923456000000000000e+06,1.928736000000000000e+06,1.824192000000000000e+06,1.700896000000000000e+06,1.744576000000000000e+06,1.729088000000000000e+06,1.728320000000000000e+06,1.443552000000000000e+06,1.669248000000000000e+06,2.694553299999999814e+06,1.317007100000000093e+06,1.842164300000000047e+06,1.847840000000000000e+06,1.571513399999999907e+06,1.763200000000000000e+06,1.558304000000000000e+06,1.845312000000000000e+06,1.800032000000000000e+06,1.931392000000000000e+06,1.711232000000000000e+06,1.587744000000000000e+06,1.567840000000000000e+06,1.769664000000000000e+06,1.629088000000000000e+06,1.620864000000000000e+06,1.644512000000000000e+06,1.724192000000000000e+06,1.710688000000000000e+06,1.470534300000000047e+06,1.671424000000000000e+06,1.584160000000000000e+06,1.803296000000000000e+06,1.656492300000000047e+06,1.714272000000000000e+06,1.498384300000000047e+06,1.700768000000000000e+06,1.514496000000000000e+06,1.940181500000000000e+06,1.742496000000000000e+06,1.369250800000000047e+06,1.656128000000000000e+06,1.545472000000000000e+06,1.487456000000000000e+06,1.640288000000000000e+06,1.662400000000000000e+06,1.513952000000000000e+06,1.804144399999999907e+06,1.594208000000000000e+06,1.650144000000000000e+06,1.768896000000000000e+06,1.642784000000000000e+06,1.608288000000000000e+06,1.498112000000000000e+06,1.603968000000000000e+06,1.531200000000000000e+06,1.618272000000000000e+06,1.983360000000000000e+06,1.737152000000000000e+06,2.087158300000000047e+06,1.794112000000000000e+06,1.779584000000000000e+06,2.290737000000000000e+06,1.865504000000000000e+06,1.634528000000000000e+06,1.979161100000000093e+06,1.512224000000000000e+06,1.878560000000000000e+06,1.639936000000000000e+06,1.527968000000000000e+06,1.533920000000000000e+06,2.233956000000000000e+06,1.515456000000000000e+06,1.505164399999999907e+06,1.650144000000000000e+06,1.611872000000000000e+06,1.827488000000000000e+06,1.763552000000000000e+06,1.575508000000000000e+06,2.204981000000000000e+06,1.637984000000000000e+06,1.725920000000000000e+06,1.781344000000000000e+06,1.499882399999999907e+06,2.063390000000000000e+06,1.625408000000000000e+06,1.733568000000000000e+06,1.535968000000000000e+06,1.625312000000000000e+06,1.700032000000000000e+06,1.558976000000000000e+06,1.509312000000000000e+06,1.664160000000000000e+06,1.658944000000000000e+06,2.035923600000000093e+06,1.720384000000000000e+06,1.673056000000000000e+06,1.461728000000000000e+06,1.990976000000000000e+06,1.684256000000000000e+06,2.079014500000000000e+06,2.059800800000000047e+06,1.654496000000000000e+06,1.554304000000000000e+06,1.521504000000000000e+06,1.818400000000000000e+06,1.507264000000000000e+06,1.527328000000000000e+06,1.598240000000000000e+06,1.576575000000000000e+06,1.626272000000000000e+06,1.940114899999999907e+06,1.769216000000000000e+06,1.904896000000000000e+06,1.520320000000000000e+06,1.650048000000000000e+06,1.890122300000000047e+06,1.610912000000000000e+06,1.745120000000000000e+06,1.501888000000000000e+06,1.647008000000000000e+06,1.557024000000000000e+06,1.454944000000000000e+06,1.505856000000000000e+06,1.654176000000000000e+06,1.580256000000000000e+06,1.575392000000000000e+06,1.514272000000000000e+06,1.591520000000000000e+06,1.547072000000000000e+06,1.479488000000000000e+06,1.512544000000000000e+06,1.801984000000000000e+06,1.883790500000000000e+06,1.735616000000000000e+06,1.849696000000000000e+06,1.549248000000000000e+06,1.443232000000000000e+06,2.072812000000000000e+06,2.117601500000000000e+06,1.556704000000000000e+06,1.929496000000000000e+06,1.795648000000000000e+06,1.629312000000000000e+06,1.715040000000000000e+06,1.496979100000000093e+06,1.684704000000000000e+06,1.657216000000000000e+06,1.753824000000000000e+06,1.444960000000000000e+06,1.751552000000000000e+06,1.787232000000000000e+06,1.642656000000000000e+06,1.516128000000000000e+06,1.734112000000000000e+06,1.924558600000000093e+06,1.599424000000000000e+06,1.586656000000000000e+06,1.600288000000000000e+06,1.758528000000000000e+06,1.525280000000000000e+06,1.544704000000000000e+06,1.671744000000000000e+06,1.414144000000000000e+06,1.631168000000000000e+06,1.552704000000000000e+06,1.525274500000000000e+06,1.666112000000000000e+06,1.362272000000000000e+06,1.546528000000000000e+06,1.603968000000000000e+06,1.870889300000000047e+06,1.346752000000000000e+06,1.581024000000000000e+06,1.426912000000000000e+06,1.504896000000000000e+06,1.449888000000000000e+06,1.439904000000000000e+06,1.410592000000000000e+06,1.278054000000000000e+06,1.567392000000000000e+06,1.992736000000000000e+06,1.657216000000000000e+06,1.619680000000000000e+06,1.623776000000000000e+06,1.448704000000000000e+06,2.176655000000000000e+06,1.659168000000000000e+06,1.535424000000000000e+06,1.922356100000000093e+06,2.065586899999999907e+06,1.633216000000000000e+06,1.726816000000000000e+06,1.693376000000000000e+06,2.116575000000000000e+06,1.946784000000000000e+06,2.239692000000000000e+06,1.847392000000000000e+06,1.884480000000000000e+06,1.886639399999999907e+06,2.094913500000000000e+06,1.734336800000000047e+06,1.858368000000000000e+06,1.907200000000000000e+06,2.213736500000000000e+06,1.478566800000000047e+06,1.561568000000000000e+06,1.814751300000000047e+06,1.579392000000000000e+06,1.716032000000000000e+06,2.082469600000000093e+06,1.684032000000000000e+06,1.747072000000000000e+06,1.698176000000000000e+06,1.706336000000000000e+06,1.834816000000000000e+06,2.263558299999999814e+06,1.546016000000000000e+06,1.653632000000000000e+06,1.394535300000000047e+06,2.039486500000000000e+06,1.647328000000000000e+06,1.604064000000000000e+06,1.259819899999999907e+06,1.486464000000000000e+06,1.567712000000000000e+06,1.487328000000000000e+06,1.505344000000000000e+06,1.413376000000000000e+06,1.565120000000000000e+06,1.478080000000000000e+06,1.659904000000000000e+06,1.464512000000000000e+06,1.463008000000000000e+06,1.634848000000000000e+06,1.447761800000000047e+06,1.421760000000000000e+06,1.618912000000000000e+06,1.643520000000000000e+06,1.665984000000000000e+06,1.388416000000000000e+06,1.740516100000000093e+06,1.598112000000000000e+06,1.457312000000000000e+06,1.404576000000000000e+06,1.383680000000000000e+06,1.558848000000000000e+06,1.603648000000000000e+06,1.548704000000000000e+06,1.498016000000000000e+06,1.732128000000000000e+06,1.667424000000000000e+06,1.625312000000000000e+06,8.597280000000000000e+05,1.106880000000000000e+06,1.337120000000000000e+06,2.058058300000000047e+06,1.811657600000000093e+06,1.652338300000000047e+06,1.824736300000000047e+06,1.939399800000000047e+06,1.569120000000000000e+06,1.529230899999999907e+06,1.556800000000000000e+06,2.314217799999999814e+06,1.631168000000000000e+06,1.323716100000000093e+06,1.140999399999999907e+06,1.652960000000000000e+06,1.456277800000000047e+06,2.042788899999999907e+06,1.582084399999999907e+06,2.172053299999999814e+06,1.773792000000000000e+06,1.137574000000000000e+06,1.470432000000000000e+06,1.536704000000000000e+06,1.559072000000000000e+06,1.236021600000000093e+06,2.215080000000000000e+06,1.516544000000000000e+06,1.434656000000000000e+06,1.231664100000000093e+06,1.811839000000000000e+06,1.601472000000000000e+06,1.437120000000000000e+06,1.868809300000000047e+06,1.599648000000000000e+06,1.549120000000000000e+06,1.677696300000000047e+06,1.809632000000000000e+06,1.522144000000000000e+06,1.934518100000000093e+06,1.902592899999999907e+06,1.571520000000000000e+06,1.678720000000000000e+06,1.704800000000000000e+06,1.887200000000000000e+06,1.636800000000000000e+06,1.792237300000000047e+06,1.794016000000000000e+06,1.592800000000000000e+06,1.991198500000000000e+06,1.500256000000000000e+06,1.423923300000000047e+06,1.381120000000000000e+06,1.606144000000000000e+06,1.833600000000000000e+06,1.880038100000000093e+06,1.440224000000000000e+06,1.414937800000000047e+06,2.165876000000000000e+06,1.659040000000000000e+06,1.777856000000000000e+06,1.703101399999999907e+06,1.690112000000000000e+06,1.287117000000000000e+06,1.750016000000000000e+06,1.753728000000000000e+06,1.520125500000000000e+06,1.607424000000000000e+06,1.575392000000000000e+06,1.577248000000000000e+06,1.676864000000000000e+06,2.009910300000000047e+06,1.638848000000000000e+06,1.764960000000000000e+06,1.273779000000000000e+06,1.728640000000000000e+06,1.538112000000000000e+06,1.688288000000000000e+06,1.537568000000000000e+06,1.814683600000000093e+06,1.729088000000000000e+06,1.585472000000000000e+06,2.061248000000000000e+06,1.715680000000000000e+06,1.932480000000000000e+06,1.777644300000000047e+06,1.698272000000000000e+06,1.654592000000000000e+06,1.525504000000000000e+06,1.870656000000000000e+06,1.642976000000000000e+06,1.593248000000000000e+06,2.064383000000000000e+06,1.654048000000000000e+06,1.511552399999999907e+06,1.705248000000000000e+06,2.318818799999999814e+06,1.785056000000000000e+06,1.765504000000000000e+06,1.910624000000000000e+06,2.440088500000000000e+06,1.886639399999999907e+06,2.003802600000000093e+06,1.886639399999999907e+06,1.754368000000000000e+06,1.646688000000000000e+06,1.776736000000000000e+06,2.432056000000000000e+06,2.512855500000000000e+06,1.587697500000000000e+06,2.339069000000000000e+06,1.804160000000000000e+06,1.490713899999999907e+06,1.692832000000000000e+06,1.609056000000000000e+06,1.922963800000000047e+06,1.885344000000000000e+06,1.548160000000000000e+06,1.591694000000000000e+06,2.363325000000000000e+06,1.822784000000000000e+06,1.670016000000000000e+06,1.567438000000000000e+06,1.521280000000000000e+06,1.615872000000000000e+06,1.739776000000000000e+06,1.720928000000000000e+06,1.698720000000000000e+06,2.096670500000000000e+06,1.570752000000000000e+06,1.721004500000000000e+06,1.895552000000000000e+06,1.738336000000000000e+06,1.665664000000000000e+06,1.595200000000000000e+06,1.628672000000000000e+06,2.282525500000000000e+06,1.572032000000000000e+06,1.712960000000000000e+06,1.727904000000000000e+06,1.764096000000000000e+06,1.680604800000000047e+06,1.470534300000000047e+06,1.705792000000000000e+06,1.888096000000000000e+06,1.960000000000000000e+06,1.852768000000000000e+06,1.565248000000000000e+06,2.221985500000000000e+06,2.258269500000000000e+06,1.723872000000000000e+06,2.258269500000000000e+06,2.003552000000000000e+06,1.741185100000000093e+06,1.850236300000000047e+06,2.355292500000000000e+06,2.593655000000000000e+06,1.856832000000000000e+06,2.072454899999999907e+06,2.133073799999999814e+06,2.205762000000000000e+06,2.456232299999999814e+06,2.363325000000000000e+06,1.799808000000000000e+06,1.854311500000000000e+06,1.803424000000000000e+06,1.531113600000000093e+06,1.839424000000000000e+06,1.870495600000000093e+06,1.634624000000000000e+06,1.797768000000000000e+06,2.359289000000000000e+06,2.073216000000000000e+06,1.764736000000000000e+06,2.012960000000000000e+06,2.104782799999999814e+06,2.036130500000000000e+06,2.262848000000000000e+06,2.048198899999999907e+06,2.508819500000000000e+06,2.145182500000000000e+06,2.124962500000000000e+06,2.601726799999999814e+06,2.193693500000000000e+06,2.403724799999999814e+06,2.306781500000000000e+06,1.846239600000000093e+06,2.589619000000000000e+06,2.605762799999999814e+06,2.359289000000000000e+06,1.612960000000000000e+06,2.103232000000000000e+06,1.970144000000000000e+06,2.173473500000000000e+06,1.810304000000000000e+06,1.915872000000000000e+06,1.757328899999999907e+06,1.846239600000000093e+06,2.286600799999999814e+06,2.351256500000000000e+06,2.577431500000000000e+06,2.351256500000000000e+06,1.796960000000000000e+06,2.335033000000000000e+06,2.069568000000000000e+06,1.679584000000000000e+06,2.581506799999999814e+06,2.056270800000000047e+06,1.932160000000000000e+06,1.850236300000000047e+06,3.134874000000000000e+06,1.653408000000000000e+06,1.916000000000000000e+06,1.971474800000000047e+06,2.678409500000000000e+06,1.886639399999999907e+06,1.764416000000000000e+06,2.117632000000000000e+06,1.898528000000000000e+06,2.545144000000000000e+06,2.278529000000000000e+06,2.565363000000000000e+06,2.116930000000000000e+06,1.861760000000000000e+06,2.060386500000000000e+06,2.161326299999999814e+06,1.619986000000000000e+06,1.462423000000000000e+06,1.882564000000000000e+06,1.901280000000000000e+06,1.421984000000000000e+06,1.444192000000000000e+06,1.675456000000000000e+06,1.859904000000000000e+06,2.080526800000000047e+06,2.141186000000000000e+06,1.868896000000000000e+06,2.108818799999999814e+06,2.528999299999999814e+06,2.444163799999999814e+06,1.707648000000000000e+06,1.948992000000000000e+06,2.193693500000000000e+06,1.742048000000000000e+06,2.395692299999999814e+06,1.975510800000000047e+06,1.461632000000000000e+06,1.882564000000000000e+06,1.575550300000000047e+06,1.793692800000000047e+06,2.197729500000000000e+06,3.207682500000000000e+06,2.690517500000000000e+06,2.335033000000000000e+06,2.262345799999999814e+06,2.193693500000000000e+06,2.403724799999999814e+06,2.294633299999999814e+06,2.020128000000000000e+06,1.826020500000000000e+06,2.013280000000000000e+06,1.767040000000000000e+06,1.688676600000000093e+06,1.918967300000000047e+06,1.454390500000000000e+06,2.003802600000000093e+06,1.914891899999999907e+06,1.866420300000000047e+06,1.846239600000000093e+06,2.884403799999999814e+06,2.161326299999999814e+06,2.189618299999999814e+06,2.116930000000000000e+06,2.116930000000000000e+06,1.941408000000000000e+06,2.234093299999999814e+06,1.943488000000000000e+06,1.603841300000000047e+06,2.476452299999999814e+06,1.663296000000000000e+06,2.432056000000000000e+06,1.759840000000000000e+06,1.952960000000000000e+06,2.205762000000000000e+06,2.282525500000000000e+06,1.838656000000000000e+06,1.876448000000000000e+06,1.731168000000000000e+06,2.043104000000000000e+06,2.060386500000000000e+06,1.841696000000000000e+06,2.480488299999999814e+06,2.662185000000000000e+06,2.050624000000000000e+06,1.749257000000000000e+06,1.777549000000000000e+06,1.793692800000000047e+06,1.981600000000000000e+06,2.428020000000000000e+06,2.084602100000000093e+06,2.185582299999999814e+06,1.838167800000000047e+06,1.991655500000000000e+06,1.822024000000000000e+06,1.992192000000000000e+06,1.965408000000000000e+06,3.236014799999999814e+06,2.103808000000000000e+06,2.274493000000000000e+06,1.922963800000000047e+06,2.137070299999999814e+06,1.817948800000000047e+06,2.035168000000000000e+06,2.149218500000000000e+06,2.387581000000000000e+06,2.327000500000000000e+06,1.721004500000000000e+06,1.753332399999999907e+06,2.617870500000000000e+06,2.250237000000000000e+06,2.044202399999999907e+06,2.314892799999999814e+06,1.885344000000000000e+06,1.979587000000000000e+06,1.729076399999999907e+06,1.949536000000000000e+06,1.966944000000000000e+06,2.096670500000000000e+06,1.999727300000000047e+06,2.088598600000000093e+06,2.207104000000000000e+06,2.238129299999999814e+06,1.656389100000000093e+06,2.279744000000000000e+06,2.508819500000000000e+06,2.318889299999999814e+06,2.033056000000000000e+06,2.112894000000000000e+06,1.450274800000000047e+06,1.866688000000000000e+06,1.801216000000000000e+06,2.597651500000000000e+06,2.407800000000000000e+06,2.133073799999999814e+06,2.013280000000000000e+06,2.367400299999999814e+06,1.595769399999999907e+06,2.266381799999999814e+06,2.613795299999999814e+06,2.391656299999999814e+06,1.793692800000000047e+06,1.935111000000000000e+06,2.120966000000000000e+06,1.830095899999999907e+06,1.714048000000000000e+06,2.092674000000000000e+06,2.198912000000000000e+06,1.638848000000000000e+06,1.797768000000000000e+06,1.703072000000000000e+06,1.824192000000000000e+06,1.927039100000000093e+06,2.537031799999999814e+06,2.488599500000000000e+06,2.181585799999999814e+06,2.993535500000000000e+06,2.100786299999999814e+06,2.920888799999999814e+06,2.545144000000000000e+06,2.064383000000000000e+06,1.781624300000000047e+06,1.737188600000000093e+06,2.133073799999999814e+06,2.197729500000000000e+06,1.997376000000000000e+06,2.064383000000000000e+06,3.728883500000000000e+06,2.108818799999999814e+06,2.908781000000000000e+06,1.826020500000000000e+06,2.234093299999999814e+06,2.464344500000000000e+06,1.958240000000000000e+06,1.963402899999999907e+06,1.909184000000000000e+06,1.603841300000000047e+06,2.363325000000000000e+06,2.823864799999999814e+06,2.003802600000000093e+06,2.157329799999999814e+06,2.577431500000000000e+06,2.137070299999999814e+06,2.274493000000000000e+06,2.516852000000000000e+06,2.407800000000000000e+06,2.674373500000000000e+06,2.100786299999999814e+06,1.898748100000000093e+06,3.474377299999999814e+06,2.496632000000000000e+06,2.141186000000000000e+06,1.813911800000000047e+06,2.056270800000000047e+06,2.654194000000000000e+06,2.201726000000000000e+06,1.797768000000000000e+06,2.238129299999999814e+06,1.826020500000000000e+06,2.294633299999999814e+06,2.383545000000000000e+06,2.399688799999999814e+06,2.228032000000000000e+06,1.668457500000000000e+06,2.423944799999999814e+06,2.286600799999999814e+06,1.964960000000000000e+06,2.104782799999999814e+06,2.484563500000000000e+06,2.395692299999999814e+06,2.460307500000000000e+06,1.999727300000000047e+06,2.076530300000000047e+06,2.092674000000000000e+06,2.185582299999999814e+06,2.464344500000000000e+06,2.200192000000000000e+06,2.415832500000000000e+06,2.153293799999999814e+06,1.640205000000000000e+06,2.391656299999999814e+06,1.506898000000000000e+06,2.133073799999999814e+06,2.039040000000000000e+06,1.595769399999999907e+06,1.976640000000000000e+06,1.862423800000000047e+06,2.019986800000000047e+06,1.905344000000000000e+06,1.469696000000000000e+06,2.112894000000000000e+06,2.286600799999999814e+06,2.120966000000000000e+06,2.343145299999999814e+06,2.584000000000000000e+06,3.510620000000000000e+06,2.056270800000000047e+06,2.682526299999999814e+06,2.032055100000000093e+06,3.163206500000000000e+06,2.080526800000000047e+06,2.205762000000000000e+06,2.197729500000000000e+06,2.468419799999999814e+06,2.347181299999999814e+06,2.181585799999999814e+06,1.886639399999999907e+06,2.100786299999999814e+06,2.646041299999999814e+06,2.625982799999999814e+06,2.278529000000000000e+06,2.545144000000000000e+06,2.981427799999999814e+06,2.428020000000000000e+06,1.979587000000000000e+06,2.630018799999999814e+06,1.951255800000000047e+06,2.165362299999999814e+06,2.331036500000000000e+06,2.512855500000000000e+06,1.902823500000000000e+06,1.971474800000000047e+06,2.064383000000000000e+06,1.781624300000000047e+06,1.828576000000000000e+06,2.686562299999999814e+06,2.339069000000000000e+06,1.563441500000000000e+06,2.646041299999999814e+06,1.936544000000000000e+06,1.721004500000000000e+06,1.773472000000000000e+06,2.428020000000000000e+06,1.935776000000000000e+06,2.165362299999999814e+06,2.234093299999999814e+06,2.666382500000000000e+06,2.327000500000000000e+06,2.119744000000000000e+06,2.335033000000000000e+06,1.922963800000000047e+06,1.822024000000000000e+06,2.395692299999999814e+06,1.967399500000000000e+06,2.456232299999999814e+06,2.363325000000000000e+06,2.500707299999999814e+06,2.274493000000000000e+06,2.157329799999999814e+06,1.817948800000000047e+06,2.625982799999999814e+06,2.060386500000000000e+06,2.036130500000000000e+06,2.710697000000000000e+06,1.778496000000000000e+06,2.096670500000000000e+06,2.080526800000000047e+06,2.036130500000000000e+06,8.431235000000000000e+06,2.133632000000000000e+06,2.075200000000000000e+06,1.971474800000000047e+06,1.829760000000000000e+06,2.371436299999999814e+06,2.154624000000000000e+06,1.981600000000000000e+06,1.902823500000000000e+06,4.427746500000000000e+06,1.848736000000000000e+06,2.009184000000000000e+06,1.805839899999999907e+06,2.007799300000000047e+06,2.169437500000000000e+06,4.350983000000000000e+06,1.882564000000000000e+06,1.769476100000000093e+06,2.028960000000000000e+06,2.306781500000000000e+06,2.015871000000000000e+06,2.108818799999999814e+06,1.749257000000000000e+06,2.262345799999999814e+06,1.886639399999999907e+06,1.789216000000000000e+06,1.864384000000000000e+06,2.221985500000000000e+06,1.757328899999999907e+06,1.819808000000000000e+06,1.586848000000000000e+06,1.684601300000000047e+06,1.434336000000000000e+06,1.558208000000000000e+06,1.405024000000000000e+06,1.361408000000000000e+06,1.346528000000000000e+06,1.422720000000000000e+06,1.504672000000000000e+06,1.384960000000000000e+06,1.866420300000000047e+06,1.342912000000000000e+06,2.015871000000000000e+06,1.694912000000000000e+06,1.566624000000000000e+06,1.983583500000000000e+06,2.129037799999999814e+06,1.540512000000000000e+06,1.494880000000000000e+06,1.236168300000000047e+06,1.289728000000000000e+06,1.110144000000000000e+06,1.028688000000000000e+06,1.223184899999999907e+06,6.393760000000000000e+05,4.842640000000000000e+05,4.267200000000000000e+05,3.213760000000000000e+05,2.621600000000000000e+05,2.179960000000000000e+05,1.408320000000000000e+05,9.451600000000000000e+04,8.054200000000000000e+04,4.710200000000000000e+04,4.198500000000000000e+04,4.068100000000000000e+04,5.422700000000000000e+04,8.647200000000000000e+04,2.043000000000000000e+04,1.431900000000000000e+04,1.622200000000000000e+04,9.912000000000000000e+03,7.308000000000000000e+03,5.806000000000000000e+03,7.809000000000000000e+03,5.306000000000000000e+03,5.606000000000000000e+03,5.205000000000000000e+03,5.306000000000000000e+03,3.704000000000000000e+03,3.003000000000000000e+03,6.908000000000000000e+03,4.805000000000000000e+03,3.103000000000000000e+03,3.103000000000000000e+03,5.005000000000000000e+03,3.403000000000000000e+03,4.705000000000000000e+03,3.403000000000000000e+03,4.404000000000000000e+03,3.603000000000000000e+03,2.002000000000000000e+03,4.705000000000000000e+03,3.003000000000000000e+03,4.404000000000000000e+03,2.302000000000000000e+03,3.603000000000000000e+03,3.704000000000000000e+03,2.302000000000000000e+03,3.303000000000000000e+03,2.002000000000000000e+03,3.503000000000000000e+03,4.605000000000000000e+03,1.501000000000000000e+03,4.004000000000000000e+03,3.904000000000000000e+03,2.702000000000000000e+03,4.905000000000000000e+03,4.004000000000000000e+03,4.004000000000000000e+03,2.903000000000000000e+03,2.202000000000000000e+03,3.503000000000000000e+03,3.503000000000000000e+03,2.102000000000000000e+03,2.903000000000000000e+03,3.603000000000000000e+03,3.203000000000000000e+03,2.502000000000000000e+03,3.704000000000000000e+03,5.105000000000000000e+03,2.602000000000000000e+03,3.403000000000000000e+03,2.502000000000000000e+03,4.004000000000000000e+03,3.203000000000000000e+03,3.303000000000000000e+03,4.404000000000000000e+03,3.203000000000000000e+03,3.804000000000000000e+03,4.104000000000000000e+03,3.603000000000000000e+03,4.605000000000000000e+03,1.701000000000000000e+03,3.704000000000000000e+03,3.603000000000000000e+03,3.303000000000000000e+03,2.702000000000000000e+03,2.903000000000000000e+03,2.903000000000000000e+03,2.903000000000000000e+03,2.502000000000000000e+03,2.903000000000000000e+03,4.004000000000000000e+03,3.303000000000000000e+03,4.104000000000000000e+03,2.302000000000000000e+03,3.003000000000000000e+03,2.702000000000000000e+03,2.602000000000000000e+03,4.104000000000000000e+03,3.303000000000000000e+03,3.804000000000000000e+03,2.903000000000000000e+03,2.903000000000000000e+03,4.705000000000000000e+03,4.304000000000000000e+03,3.603000000000000000e+03,1.701000000000000000e+03,3.403000000000000000e+03,4.705000000000000000e+03,3.603000000000000000e+03,2.602000000000000000e+03,3.704000000000000000e+03,4.004000000000000000e+03,3.704000000000000000e+03,2.402000000000000000e+03,3.904000000000000000e+03,2.903000000000000000e+03,2.102000000000000000e+03,4.004000000000000000e+03,2.802000000000000000e+03,4.705000000000000000e+03,4.104000000000000000e+03,3.603000000000000000e+03,2.602000000000000000e+03,3.003000000000000000e+03,3.003000000000000000e+03,3.003000000000000000e+03,2.502000000000000000e+03,1.801000000000000000e+03,3.303000000000000000e+03,3.403000000000000000e+03,2.903000000000000000e+03,2.702000000000000000e+03,2.702000000000000000e+03,3.003000000000000000e+03,4.004000000000000000e+03,3.503000000000000000e+03,2.602000000000000000e+03,3.103000000000000000e+03,1.701000000000000000e+03,2.802000000000000000e+03,4.505000000000000000e+03,3.904000000000000000e+03,3.003000000000000000e+03,2.602000000000000000e+03,3.603000000000000000e+03,2.402000000000000000e+03,3.403000000000000000e+03,3.603000000000000000e+03,3.203000000000000000e+03,2.302000000000000000e+03,2.402000000000000000e+03,4.304000000000000000e+03,3.303000000000000000e+03,3.503000000000000000e+03,2.002000000000000000e+03,3.904000000000000000e+03,2.602000000000000000e+03,3.203000000000000000e+03,3.704000000000000000e+03,2.202000000000000000e+03,3.704000000000000000e+03,2.302000000000000000e+03,2.102000000000000000e+03,3.303000000000000000e+03,2.702000000000000000e+03,3.804000000000000000e+03,2.602000000000000000e+03,3.403000000000000000e+03,1.701000000000000000e+03,3.203000000000000000e+03,3.003000000000000000e+03,3.503000000000000000e+03,2.402000000000000000e+03,3.503000000000000000e+03,2.002000000000000000e+03,4.805000000000000000e+03,4.304000000000000000e+03,1.801000000000000000e+03,3.103000000000000000e+03,4.204000000000000000e+03,3.603000000000000000e+03,4.705000000000000000e+03,2.702000000000000000e+03,3.804000000000000000e+03,2.602000000000000000e+03,4.104000000000000000e+03,3.704000000000000000e+03,2.402000000000000000e+03,3.804000000000000000e+03,3.003000000000000000e+03,3.103000000000000000e+03,3.503000000000000000e+03,4.905000000000000000e+03,3.503000000000000000e+03,2.502000000000000000e+03,3.403000000000000000e+03,2.802000000000000000e+03,2.802000000000000000e+03,3.503000000000000000e+03,2.402000000000000000e+03,nan
[truncated: 481,570 more chars]
