# Supplementary material for: Otolith microchemistry and diadromy in Patagonian river fishes
Source: PeerJ. 2019 Jan 3;7:e6149. doi: 10.7717/peerj.6149 (PMC6321752; doi:10.7717/peerj.6149)
Supplement: Supplemental Information 3 — Raw data. This archive contains the raw data used to generate the analyses reported in the paper cited above. The python script provided allows to convert from the isotopic intensities measured by LA-ICP-MS to molar concentrations of Sr:Ca. [file peerj-07-6149-s003.zip › Dataset S1/Alo_etAl_scripts/samples/TT14.txt]

4.794850000000000279e+01,1.076768000000000000e+06,1.138592000000000000e+06,1.245408000000000000e+06,1.114176000000000000e+06,1.242208000000000000e+06,1.509952000000000000e+06,1.403118100000000093e+06,2.267904000000000000e+06,1.795872000000000000e+06,1.859360000000000000e+06,2.123391000000000000e+06,2.371520000000000000e+06,2.007670899999999907e+06,2.359296000000000000e+06,2.313749000000000000e+06,2.690688000000000000e+06,2.372096000000000000e+06,2.948126799999999814e+06,2.582323000000000000e+06,2.287578500000000000e+06,2.668800000000000000e+06,2.489120000000000000e+06,2.836208500000000000e+06,2.574941500000000000e+06,2.691264000000000000e+06,2.557440000000000000e+06,2.649472000000000000e+06,2.175659299999999814e+06,2.369671799999999814e+06,2.430720000000000000e+06,2.262976000000000000e+06,1.995392000000000000e+06,1.973120000000000000e+06,1.966944000000000000e+06,2.096832000000000000e+06,2.085632000000000000e+06,1.995712000000000000e+06,1.669056000000000000e+06,2.015936000000000000e+06,2.266688000000000000e+06,1.995840000000000000e+06,1.802473899999999907e+06,1.739021300000000047e+06,2.086304000000000000e+06,1.863968000000000000e+06,1.873346500000000000e+06,1.868352000000000000e+06,1.488975899999999907e+06,1.732480000000000000e+06,1.829664000000000000e+06,2.057824000000000000e+06,1.671104000000000000e+06,1.720344300000000047e+06,1.826048000000000000e+06,1.995616000000000000e+06,1.608425000000000000e+06,1.246387800000000047e+06,1.661440000000000000e+06,1.429600000000000000e+06,1.679264000000000000e+06,1.825632000000000000e+06,1.306148600000000093e+06,1.593152000000000000e+06,1.533792000000000000e+06,1.723648000000000000e+06,1.937760000000000000e+06,1.542432000000000000e+06,1.314816000000000000e+06,1.477791500000000000e+06,1.555296000000000000e+06,1.858688000000000000e+06,1.573760000000000000e+06,1.641248000000000000e+06,1.526294399999999907e+06,1.788448000000000000e+06,1.776416000000000000e+06,1.766496000000000000e+06,1.923808000000000000e+06,1.613728000000000000e+06,1.567342000000000000e+06,1.403520000000000000e+06,1.555200000000000000e+06,1.642336000000000000e+06,1.489280000000000000e+06,1.638250000000000000e+06,1.701664000000000000e+06,1.477791500000000000e+06,1.620960000000000000e+06,1.571106500000000000e+06,1.593696000000000000e+06,1.507584000000000000e+06,1.729856000000000000e+06,1.298618800000000047e+06,1.497472000000000000e+06,1.391712000000000000e+06,1.562976000000000000e+06,1.444192000000000000e+06,1.530023500000000000e+06,1.806816000000000000e+06,1.774784000000000000e+06,1.798745800000000047e+06,1.469792000000000000e+06,2.035040000000000000e+06,1.638250000000000000e+06,1.787776000000000000e+06,1.603520000000000000e+06,1.324789300000000047e+06,1.468608000000000000e+06,1.972352000000000000e+06,1.515110000000000000e+06,1.686432000000000000e+06,1.898848000000000000e+06,1.678272000000000000e+06,1.819808000000000000e+06,1.618912000000000000e+06,1.461952000000000000e+06,1.813568000000000000e+06,1.785920000000000000e+06,1.626272000000000000e+06,1.719072000000000000e+06,1.268793800000000047e+06,1.795328000000000000e+06,1.526368000000000000e+06,1.804160000000000000e+06,1.567296000000000000e+06,1.718400000000000000e+06,1.759072000000000000e+06,2.940670500000000000e+06,1.377020300000000047e+06,1.709122600000000093e+06,1.615881300000000047e+06,1.998272000000000000e+06,1.358848000000000000e+06,1.713088000000000000e+06,1.675568500000000000e+06,1.679297600000000093e+06,1.557664000000000000e+06,1.827040000000000000e+06,1.562656000000000000e+06,1.673824000000000000e+06,1.939872000000000000e+06,1.829344000000000000e+06,1.580384000000000000e+06,1.477664000000000000e+06,1.712224000000000000e+06,1.326880000000000000e+06,2.000214600000000093e+06,1.522566300000000047e+06,1.412736000000000000e+06,1.634752000000000000e+06,1.507653800000000047e+06,1.473344000000000000e+06,1.324789300000000047e+06,1.554208000000000000e+06,1.969920000000000000e+06,1.328517399999999907e+06,1.619609399999999907e+06,1.476160000000000000e+06,1.476256000000000000e+06,1.552392300000000047e+06,1.742048000000000000e+06,1.537479800000000047e+06,2.037569500000000000e+06,1.541472000000000000e+06,1.727800500000000000e+06,1.550432000000000000e+06,1.825632000000000000e+06,1.418104300000000047e+06,1.622912000000000000e+06,1.692640000000000000e+06,1.414302500000000000e+06,1.663488000000000000e+06,2.265208799999999814e+06,1.470432000000000000e+06,1.933070100000000093e+06,1.756992000000000000e+06,1.749248000000000000e+06,1.478624000000000000e+06,1.706656000000000000e+06,1.720344300000000047e+06,1.806144000000000000e+06,1.433016800000000047e+06,1.723744000000000000e+06,1.838656000000000000e+06,1.739021300000000047e+06,1.880802800000000047e+06,1.978848000000000000e+06,2.451689500000000000e+06,1.826720000000000000e+06,2.115898299999999814e+06,1.735256800000000047e+06,1.971360000000000000e+06,1.921885800000000047e+06,1.433016800000000047e+06,1.854668600000000093e+06,1.828800000000000000e+06,2.392077799999999814e+06,1.335973600000000093e+06,1.800128000000000000e+06,1.752096000000000000e+06,1.767360000000000000e+06,1.876800000000000000e+06,2.254024500000000000e+06,1.414302500000000000e+06,1.459264000000000000e+06,2.049760000000000000e+06,1.918157600000000093e+06,1.362107800000000047e+06,1.680768000000000000e+06,1.847212399999999907e+06,1.604696899999999907e+06,1.737152000000000000e+06,1.552392300000000047e+06,1.913024000000000000e+06,1.739021300000000047e+06,1.636160000000000000e+06,1.940563600000000093e+06,1.544936000000000000e+06,1.567342000000000000e+06,1.584160000000000000e+06,2.742781500000000000e+06,1.615648000000000000e+06,1.828571800000000047e+06,2.172864000000000000e+06,1.599744000000000000e+06,2.066912000000000000e+06,1.537479800000000047e+06,1.802752000000000000e+06,1.666528000000000000e+06,1.900064000000000000e+06,1.630793800000000047e+06,1.582254500000000000e+06,1.746208000000000000e+06,1.714272000000000000e+06,1.808320000000000000e+06,1.936352000000000000e+06,1.870880000000000000e+06,1.758624000000000000e+06,1.321061100000000093e+06,1.753952000000000000e+06,1.740320000000000000e+06,1.862208000000000000e+06,1.671840399999999907e+06,1.460768000000000000e+06,1.966176000000000000e+06,2.239112000000000000e+06,2.087296000000000000e+06,1.766592000000000000e+06,2.001568000000000000e+06,1.639744000000000000e+06,2.209213299999999814e+06,1.466607100000000093e+06,1.832288000000000000e+06,1.682720000000000000e+06,1.789632000000000000e+06,1.783796000000000000e+06,1.358379600000000093e+06,2.511488799999999814e+06,1.948019899999999907e+06,1.507653800000000047e+06,1.444164800000000047e+06,1.850912000000000000e+06,1.533280000000000000e+06,1.821114500000000000e+06,1.999584000000000000e+06,1.653199800000000047e+06,1.806202000000000000e+06,2.123391000000000000e+06,1.668112300000000047e+06,1.730272000000000000e+06,1.563576600000000093e+06,1.654176000000000000e+06,1.663296000000000000e+06,1.791936000000000000e+06,1.671648000000000000e+06,1.724416000000000000e+06,1.953408000000000000e+06,1.847616000000000000e+06,1.861536000000000000e+06,1.582254500000000000e+06,1.782976000000000000e+06,1.623337500000000000e+06,1.925613899999999907e+06,1.906432000000000000e+06,1.877344000000000000e+06,1.772611600000000093e+06,1.843484300000000047e+06,1.981728000000000000e+06,1.675568500000000000e+06,1.906973300000000047e+06,1.738016000000000000e+06,1.899479800000000047e+06,2.273024000000000000e+06,1.664384100000000093e+06,2.306255500000000000e+06,1.414302500000000000e+06,1.831744000000000000e+06,1.836028000000000000e+06,2.069024000000000000e+06,2.043552000000000000e+06,2.015200800000000047e+06,1.804736000000000000e+06,1.870752000000000000e+06,1.961664000000000000e+06,2.087072000000000000e+06,1.962432000000000000e+06,1.940512000000000000e+06,1.768128000000000000e+06,2.119662799999999814e+06,1.638848000000000000e+06,1.840064000000000000e+06,1.783796000000000000e+06,1.723424000000000000e+06,1.735256800000000047e+06,1.757699100000000093e+06,1.798745800000000047e+06,1.977408000000000000e+06,1.690482000000000000e+06,1.840832000000000000e+06,2.002688000000000000e+06,1.642015399999999907e+06,2.156672000000000000e+06,2.287936000000000000e+06,2.045025800000000047e+06,1.653199800000000047e+06,1.884567300000000047e+06,1.951748000000000000e+06,1.697938300000000047e+06,1.948019899999999907e+06,1.690482000000000000e+06,1.932928000000000000e+06,2.026304000000000000e+06,2.034816000000000000e+06,1.757856000000000000e+06,1.817386399999999907e+06,1.488975899999999907e+06,1.921885800000000047e+06,2.155456000000000000e+06,1.670880000000000000e+06,2.045025800000000047e+06,1.685888000000000000e+06,1.880802800000000047e+06,1.761024000000000000e+06,1.752640000000000000e+06,1.904992000000000000e+06,1.902816000000000000e+06,1.619609399999999907e+06,1.706880000000000000e+06,2.392448000000000000e+06,1.586019000000000000e+06,1.560896000000000000e+06,1.593475300000000047e+06,1.715904000000000000e+06,1.895715300000000047e+06,1.821792000000000000e+06,1.940563600000000093e+06,1.874592000000000000e+06,1.743040000000000000e+06,1.819392000000000000e+06,1.661120000000000000e+06,1.729632000000000000e+06,1.705394500000000000e+06,1.377020300000000047e+06,1.790848000000000000e+06,1.678912000000000000e+06,1.683264000000000000e+06,1.708832000000000000e+06,1.719072000000000000e+06,1.709280000000000000e+06,1.799264000000000000e+06,2.105472000000000000e+06,1.626176000000000000e+06,2.100985799999999814e+06,1.604288000000000000e+06,1.737056000000000000e+06,1.659488000000000000e+06,1.814784000000000000e+06,1.482080000000000000e+06,1.526294399999999907e+06,1.599520000000000000e+06,1.534880000000000000e+06,1.599200000000000000e+06,1.726368000000000000e+06,1.717120000000000000e+06,1.608425000000000000e+06,1.433016800000000047e+06,1.561024000000000000e+06,1.728640000000000000e+06,1.874816000000000000e+06,1.530023500000000000e+06,2.130112000000000000e+06,1.645743500000000000e+06,1.678816000000000000e+06,1.875584000000000000e+06,1.727008000000000000e+06,2.133504000000000000e+06,1.421796000000000000e+06,1.561760000000000000e+06,1.642784000000000000e+06,1.753728000000000000e+06,1.649471600000000093e+06,1.635168000000000000e+06,1.642015399999999907e+06,1.697632000000000000e+06,1.619609399999999907e+06,1.822208000000000000e+06,2.963039299999999814e+06,1.697938300000000047e+06,1.777184000000000000e+06,2.015712000000000000e+06,1.760160000000000000e+06,1.863072000000000000e+06,1.757699100000000093e+06,2.228608000000000000e+06,2.027072000000000000e+06,2.007424000000000000e+06,2.314368000000000000e+06,2.141312000000000000e+06,2.045312000000000000e+06,4.246782000000000000e+06,2.339584000000000000e+06,2.057952000000000000e+06,1.989120000000000000e+06,1.953728000000000000e+06,1.964640000000000000e+06,1.847212399999999907e+06,2.208064000000000000e+06,2.408192000000000000e+06,2.514112000000000000e+06,2.579712000000000000e+06,2.658240000000000000e+06,2.263872000000000000e+06,2.312192000000000000e+06,2.099904000000000000e+06,2.023456000000000000e+06,1.920832000000000000e+06,2.133888000000000000e+06,1.960896000000000000e+06,2.020128000000000000e+06,1.864608000000000000e+06,1.791936000000000000e+06,1.551200000000000000e+06,1.673920000000000000e+06,1.674144000000000000e+06,1.689472000000000000e+06,1.309876800000000047e+06,1.613824000000000000e+06,1.696864000000000000e+06,1.560160000000000000e+06,1.579616000000000000e+06,1.523872000000000000e+06,1.537479800000000047e+06,1.617600000000000000e+06,1.966660500000000000e+06,1.666528000000000000e+06,1.829344000000000000e+06,1.851008000000000000e+06,2.134848000000000000e+06,1.880512000000000000e+06,1.840608000000000000e+06,2.144192000000000000e+06,2.045216000000000000e+06,2.082344300000000047e+06,2.877217799999999814e+06,2.182208000000000000e+06,2.124992000000000000e+06,2.206720000000000000e+06,1.975008000000000000e+06,2.083968000000000000e+06,1.936768000000000000e+06,2.052519300000000047e+06,1.785056000000000000e+06,1.773152000000000000e+06,2.343168000000000000e+06,2.380892500000000000e+06,2.526401299999999814e+06,2.157952000000000000e+06,1.974116800000000047e+06,2.056247399999999907e+06,2.220544000000000000e+06,2.237056000000000000e+06,2.122624000000000000e+06,2.177024000000000000e+06,2.220672000000000000e+06,2.230016000000000000e+06,2.066144000000000000e+06,3.063847799999999814e+06,1.910701399999999907e+06,2.021344000000000000e+06,2.103232000000000000e+06,2.413248000000000000e+06,1.709122600000000093e+06,2.306255500000000000e+06,2.649578500000000000e+06,2.116864000000000000e+06,1.880864000000000000e+06,1.873346500000000000e+06,2.336117799999999814e+06,1.649471600000000093e+06,1.836028000000000000e+06,1.746477500000000000e+06,1.840608000000000000e+06,2.474207500000000000e+06,2.125760000000000000e+06,1.759616000000000000e+06,2.136448000000000000e+06,1.608425000000000000e+06,2.266688000000000000e+06,1.988000000000000000e+06,1.905344000000000000e+06,1.787524100000000093e+06,1.931072000000000000e+06,1.515110000000000000e+06,1.391933800000000047e+06,1.268608000000000000e+06,1.215392000000000000e+06,1.035536000000000000e+06,1.141792000000000000e+06,1.244768000000000000e+06,1.208192000000000000e+06,1.493920000000000000e+06,1.577024000000000000e+06,1.471936000000000000e+06,1.685248000000000000e+06,1.614144000000000000e+06,1.421796000000000000e+06,1.466607100000000093e+06,1.819584000000000000e+06,2.092928000000000000e+06,1.948768000000000000e+06,2.197504000000000000e+06,2.158336000000000000e+06,2.737792000000000000e+06,2.456832000000000000e+06,2.444308000000000000e+06,2.580608000000000000e+06,4.746872500000000000e+06,2.737024000000000000e+06,2.372864000000000000e+06,2.309947299999999814e+06,2.433280000000000000e+06,2.722752000000000000e+06,2.521344000000000000e+06,2.361344000000000000e+06,2.360768000000000000e+06,2.590784000000000000e+06,1.884567300000000047e+06,2.419584000000000000e+06,2.625472000000000000e+06,2.673024000000000000e+06,2.052519300000000047e+06,2.295034799999999814e+06,2.386496000000000000e+06,2.415168000000000000e+06,2.635456000000000000e+06,2.434304000000000000e+06,2.235346500000000000e+06,2.518945000000000000e+06,2.235346500000000000e+06,2.198028000000000000e+06,2.595904000000000000e+06,2.298112000000000000e+06,2.515142299999999814e+06,3.014656000000000000e+06,2.478528000000000000e+06,2.777024000000000000e+06,2.466880000000000000e+06,2.100985799999999814e+06,2.534592000000000000e+06,2.556416000000000000e+06,2.670848000000000000e+06,2.484160000000000000e+06,2.574272000000000000e+06,2.428480000000000000e+06,2.413120000000000000e+06,2.274944000000000000e+06,1.956608000000000000e+06,1.852768000000000000e+06,1.648736000000000000e+06,1.959552000000000000e+06,1.781888000000000000e+06,1.474528000000000000e+06,1.463776000000000000e+06,1.363328000000000000e+06,1.764044800000000047e+06,1.415520000000000000e+06,1.272544000000000000e+06,1.446880000000000000e+06,1.104569899999999907e+06,1.055040000000000000e+06,1.309984000000000000e+06,1.031216000000000000e+06,1.176128000000000000e+06,1.048384000000000000e+06,1.166784000000000000e+06,1.180992000000000000e+06,1.441680399999999907e+06,9.366550999999999767e+05,8.337280000000000000e+05,9.061440000000000000e+05,8.923360000000000000e+05,8.619200000000000000e+05,1.308192000000000000e+06,1.120608000000000000e+06,1.096690100000000093e+06,1.113632000000000000e+06,7.604320000000000000e+05,9.975360000000000000e+05,6.370290000000000000e+05,6.625440000000000000e+05,8.115200000000000000e+05,1.244768000000000000e+06,9.596160000000000000e+05,7.114240000000000000e+05,6.885280000000000000e+05,7.457760000000000000e+05,7.148480000000000000e+05,7.198240000000000000e+05,7.656160000000000000e+05,6.735040000000000000e+05,8.486560000000000000e+05,5.603840000000000000e+05,6.940160000000000000e+05,5.900480000000000000e+05,5.611040000000000000e+05,5.127920000000000000e+05,4.571120000000000000e+05,5.626560000000000000e+05,5.024240000000000000e+05,5.006800000000000000e+05,6.077920000000000000e+05,4.822160000000000000e+05,4.148640000000000000e+05,6.419680000000000000e+05,4.228400000000000000e+05,4.332640000000000000e+05,3.937200000000000000e+05,5.382720000000000000e+05,4.489200000000000000e+05,4.554720000000000000e+05,3.608800000000000000e+05,3.623040000000000000e+05,4.495360000000000000e+05,3.556800000000000000e+05,3.430560000000000000e+05,3.083600000000000000e+05,3.541520000000000000e+05,4.182400000000000000e+05,3.949520000000000000e+05,2.994160000000000000e+05,3.699520000000000000e+05,3.323680000000000000e+05,2.926080000000000000e+05,2.514200000000000000e+05,3.117120000000000000e+05,2.707840000000000000e+05,3.585360000000000000e+05,2.713920000000000000e+05,2.220440000000000000e+05,2.779920000000000000e+05,2.066640000000000000e+05,2.006000000000000000e+05,2.596320000000000000e+05,2.308520000000000000e+05,2.954560000000000000e+05,2.449320000000000000e+05,2.021160000000000000e+05,1.988800000000000000e+05,2.085880000000000000e+05,2.285240000000000000e+05,1.611040000000000000e+05,1.794800000000000000e+05,2.106120000000000000e+05,1.692800000000000000e+05,1.702880000000000000e+05,1.583800000000000000e+05,1.482920000000000000e+05,1.389160000000000000e+05,1.600960000000000000e+05,1.161520000000000000e+05,1.381120000000000000e+05,1.174600000000000000e+05,1.046760000000000000e+05,9.894200000000000000e+04,1.032680000000000000e+05,8.647200000000000000e+04,9.381200000000000000e+04,7.712400000000000000e+04,8.687400000000000000e+04,7.802800000000000000e+04,7.039200000000000000e+04,6.225800000000000000e+04,7.441200000000000000e+04,6.235900000000000000e+04,6.607400000000000000e+04,5.814200000000000000e+04,6.356400000000000000e+04,6.115400000000000000e+04,6.738000000000000000e+04,0.000000000000000000e+00,5.422700000000000000e+04,1.091040000000000000e+05,4.890800000000000000e+04,4.700200000000000000e+04,3.717100000000000000e+04,3.937800000000000000e+04,3.416300000000000000e+04,3.516600000000000000e+04,3.306000000000000000e+04,2.774600000000000000e+04,2.564200000000000000e+04,2.504000000000000000e+04,2.674400000000000000e+04,2.654400000000000000e+04,2.443900000000000000e+04,2.744600000000000000e+04,2.143200000000000000e+04,2.173300000000000000e+04,2.353700000000000000e+04,2.053100000000000000e+04,1.812600000000000000e+04,2.023000000000000000e+04,1.782500000000000000e+04,1.642300000000000000e+04,1.722400000000000000e+04,1.391800000000000000e+04,1.832600000000000000e+04,1.451900000000000000e+04,1.421900000000000000e+04,1.211500000000000000e+04,1.341700000000000000e+04,1.311700000000000000e+04,1.321700000000000000e+04,1.211500000000000000e+04,1.121400000000000000e+04,1.061300000000000000e+04,1.091300000000000000e+04,1.391800000000000000e+04,1.001200000000000000e+04,1.101400000000000000e+04,1.001200000000000000e+04,1.061300000000000000e+04,1.231600000000000000e+04,1.151400000000000000e+04,1.021200000000000000e+04,1.051300000000000000e+04,1.131400000000000000e+04,8.410000000000000000e+03,7.408000000000000000e+03,9.611000000000000000e+03,1.061300000000000000e+04,8.910000000000000000e+03,6.707000000000000000e+03,9.111000000000000000e+03,7.609000000000000000e+03,7.709000000000000000e+03,8.510000000000000000e+03,7.609000000000000000e+03,6.908000000000000000e+03,6.607000000000000000e+03,7.809000000000000000e+03,6.807000000000000000e+03,8.009000000000000000e+03,6.006000000000000000e+03,7.809000000000000000e+03,5.306000000000000000e+03,7.609000000000000000e+03,4.905000000000000000e+03,6.107000000000000000e+03,5.706000000000000000e+03,6.006000000000000000e+03,7.308000000000000000e+03,4.605000000000000000e+03,4.605000000000000000e+03,4.104000000000000000e+03,5.306000000000000000e+03,3.603000000000000000e+03,3.603000000000000000e+03,4.605000000000000000e+03,4.004000000000000000e+03,4.404000000000000000e+03,4.304000000000000000e+03,3.603000000000000000e+03,4.505000000000000000e+03,3.303000000000000000e+03,4.705000000000000000e+03,3.503000000000000000e+03,3.804000000000000000e+03,5.306000000000000000e+03,3.203000000000000000e+03,2.102000000000000000e+03,4.304000000000000000e+03,4.104000000000000000e+03,4.404000000000000000e+03,3.003000000000000000e+03,4.104000000000000000e+03,5.205000000000000000e+03,4.705000000000000000e+03,4.204000000000000000e+03,2.802000000000000000e+03,4.304000000000000000e+03,2.802000000000000000e+03,3.303000000000000000e+03,3.503000000000000000e+03,3.103000000000000000e+03,3.904000000000000000e+03,3.804000000000000000e+03,3.804000000000000000e+03,4.505000000000000000e+03,3.403000000000000000e+03,3.603000000000000000e+03,2.903000000000000000e+03,3.003000000000000000e+03,4.805000000000000000e+03,3.003000000000000000e+03,3.003000000000000000e+03,4.004000000000000000e+03,4.104000000000000000e+03,3.403000000000000000e+03,4.104000000000000000e+03,4.805000000000000000e+03,3.704000000000000000e+03,3.103000000000000000e+03,3.603000000000000000e+03,3.003000000000000000e+03,3.603000000000000000e+03,2.903000000000000000e+03,4.104000000000000000e+03,4.004000000000000000e+03,3.003000000000000000e+03,3.203000000000000000e+03,5.205000000000000000e+03,3.203000000000000000e+03,3.203000000000000000e+03,3.503000000000000000e+03,3.904000000000000000e+03,3.203000000000000000e+03,3.503000000000000000e+03,4.204000000000000000e+03,3.403000000000000000e+03,3.804000000000000000e+03,3.303000000000000000e+03,3.403000000000000000e+03,4.104000000000000000e+03,4.104000000000000000e+03,3.603000000000000000e+03,3.203000000000000000e+03,2.502000000000000000e+03,4.304000000000000000e+03,4.004000000000000000e+03,4.705000000000000000e+03,3.303000000000000000e+03,3.904000000000000000e+03,4.004000000000000000e+03,3.704000000000000000e+03,3.904000000000000000e+03,4.204000000000000000e+03,5.005000000000000000e+03,3.704000000000000000e+03,3.603000000000000000e+03,3.103000000000000000e+03,5.005000000000000000e+03,4.805000000000000000e+03,4.104000000000000000e+03,3.003000000000000000e+03,3.804000000000000000e+03,4.304000000000000000e+03,3.303000000000000000e+03,3.904000000000000000e+03,4.004000000000000000e+03,3.403000000000000000e+03,3.403000000000000000e+03,3.804000000000000000e+03,3.403000000000000000e+03,3.904000000000000000e+03,4.605000000000000000e+03,2.802000000000000000e+03,4.404000000000000000e+03,4.705000000000000000e+03,4.204000000000000000e+03,3.503000000000000000e+03,4.705000000000000000e+03,1.742500000000000000e+04,4.104000000000000000e+03,7.687394000000000233e+05,2.702000000000000000e+03,3.904000000000000000e+03,4.304000000000000000e+03,2.602000000000000000e+03,3.704000000000000000e+03,2.802000000000000000e+03,4.104000000000000000e+03,3.203000000000000000e+03,3.003000000000000000e+03,3.303000000000000000e+03,4.705000000000000000e+03,4.505000000000000000e+03,2.702000000000000000e+03,4.304000000000000000e+03,3.303000000000000000e+03,4.104000000000000000e+03,2.102000000000000000e+03,3.603000000000000000e+03,3.103000000000000000e+03,2.302000000000000000e+03,3.103000000000000000e+03,3.904000000000000000e+03,4.404000000000000000e+03,3.303000000000000000e+03,3.704000000000000000e+03,3.303000000000000000e+03,3.704000000000000000e+03,4.104000000000000000e+03,4.505000000000000000e+03,3.704000000000000000e+03,4.505000000000000000e+03,3.904000000000000000e+03,3.403000000000000000e+03,3.403000000000000000e+03,4.004000000000000000e+03,2.903000000000000000e+03,4.605000000000000000e+03,3.303000000000000000e+03,4.104000000000000000e+03,3.303000000000000000e+03,2.702000000000000000e+03,3.804000000000000000e+03,4.404000000000000000e+03,3.503000000000000000e+03,3.103000000000000000e+03,5.606000000000000000e+03,4.304000000000000000e+03,3.804000000000000000e+03,3.704000000000000000e+03,5.706000000000000000e+03,4.004000000000000000e+03,3.904000000000000000e+03,3.704000000000000000e+03,4.304000000000000000e+03,2.903000000000000000e+03,3.904000000000000000e+03,4.605000000000000000e+03,4.404000000000000000e+03,4.805000000000000000e+03,2.202000000000000000e+03,4.505000000000000000e+03,4.805000000000000000e+03,3.003000000000000000e+03,4.304000000000000000e+03,2.702000000000000000e+03,3.003000000000000000e+03,5.806000000000000000e+03,2.903000000000000000e+03,3.003000000000000000e+03,3.704000000000000000e+03,4.004000000000000000e+03,4.004000000000000000e+03,3.403000000000000000e+03,3.804000000000000000e+03,4.705000000000000000e+03,3.804000000000000000e+03,3.303000000000000000e+03,2.602000000000000000e+03,3.804000000000000000e+03,3.603000000000000000e+03,3.603000000000000000e+03,2.802000000000000000e+03,2.802000000000000000e+03,3.503000000000000000e+03,3.103000000000000000e+03,3.403000000000000000e+03,3.103000000000000000e+03,3.503000000000000000e+03,4.204000000000000000e+03,3.103000000000000000e+03,3.603000000000000000e+03,4.004000000000000000e+03,3.403000000000000000e+03,3.303000000000000000e+03,5.506000000000000000e+03,3.303000000000000000e+03,3.403000000000000000e+03,3.003000000000000000e+03,5.706000000000000000e+03,4.404000000000000000e+03,5.306000000000000000e+03,4.004000000000000000e+03,4.404000000000000000e+03,2.903000000000000000e+03,4.104000000000000000e+03,3.403000000000000000e+03,3.704000000000000000e+03,4.104000000000000000e+03,4.004000000000000000e+03,4.204000000000000000e+03,4.004000000000000000e+03,3.503000000000000000e+03,3.403000000000000000e+03,3.403000000000000000e+03,6.006000000000000000e+03,3.603000000000000000e+03,3.303000000000000000e+03,3.203000000000000000e+03,4.605000000000000000e+03,5.005000000000000000e+03,3.603000000000000000e+03,4.805000000000000000e+03,3.003000000000000000e+03,4.304000000000000000e+03,3.003000000000000000e+03,5.205000000000000000e+03,2.502000000000000000e+03,1.901000000000000000e+03,3.503000000000000000e+03,4.004000000000000000e+03,9.111000000000000000e+03,5.606000000000000000e+03,4.505000000000000000e+03,4.304000000000000000e+03,3.804000000000000000e+03,3.403000000000000000e+03,4.805000000000000000e+03,3.503000000000000000e+03,3.403000000000000000e+03,2.802000000000000000e+03,4.304000000000000000e+03,3.603000000000000000e+03,4.404000000000000000e+03,4.404000000000000000e+03,4.505000000000000000e+03,3.704000000000000000e+03,5.306000000000000000e+03,3.704000000000000000e+03,3.904000000000000000e+03,4.204000000000000000e+03,2.802000000000000000e+03,4.004000000000000000e+03,5.706000000000000000e+03,4.805000000000000000e+03,5.005000000000000000e+03,3.904000000000000000e+03,3.603000000000000000e+03,3.603000000000000000e+03,3.503000000000000000e+03,4.505000000000000000e+03,4.505000000000000000e+03,5.906000000000000000e+03,2.802000000000000000e+03,4.505000000000000000e+03,3.403000000000000000e+03,4.004000000000000000e+03,4.004000000000000000e+03,5.306000000000000000e+03,4.805000000000000000e+03,3.303000000000000000e+03,5.205000000000000000e+03,4.204000000000000000e+03,3.403000000000000000e+03,4.204000000000000000e+03,4.404000000000000000e+03,4.805000000000000000e+03,5.005000000000000000e+03,4.204000000000000000e+03,4.505000000000000000e+03,4.304000000000000000e+03,3.103000000000000000e+03,2.903000000000000000e+03,3.303000000000000000e+03,3.503000000000000000e+03,3.503000000000000000e+03,3.103000000000000000e+03,4.404000000000000000e+03,2.903000000000000000e+03,3.103000000000000000e+03,1.801000000000000000e+03,3.704000000000000000e+03,5.306000000000000000e+03,2.903000000000000000e+03,3.503000000000000000e+03,3.704000000000000000e+03,3.704000000000000000e+03,5.105000000000000000e+03,2.802000000000000000e+03,3.503000000000000000e+03,3.103000000000000000e+03,4.705000000000000000e+03,4.505000000000000000e+03,5.506000000000000000e+03,4.004000000000000000e+03,4.805000000000000000e+03,3.904000000000000000e+03,3.403000000000000000e+03,3.503000000000000000e+03,8.710000000000000000e+03,2.202000000000000000e+03,3.804000000000000000e+03,3.203000000000000000e+03,2.502000000000000000e+03,4.104000000000000000e+03,3.804000000000000000e+03,4.104000000000000000e+03,3.203000000000000000e+03,5.005000000000000000e+03,3.003000000000000000e+03,4.104000000000000000e+03,4.104000000000000000e+03,4.004000000000000000e+03,4.705000000000000000e+03,4.004000000000000000e+03,2.903000000000000000e+03,3.704000000000000000e+03,3.704000000000000000e+03,2.202000000000000000e+03,3.203000000000000000e+03,3.103000000000000000e+03,3.603000000000000000e+03,4.805000000000000000e+03,4.104000000000000000e+03,3.704000000000000000e+03,3.503000000000000000e+03,5.306000000000000000e+03,2.402000000000000000e+03,4.104000000000000000e+03,2.802000000000000000e+03,3.003000000000000000e+03,2.903000000000000000e+03,2.602000000000000000e+03,3.603000000000000000e+03,3.203000000000000000e+03,4.505000000000000000e+03,4.004000000000000000e+03,3.704000000000000000e+03,2.202000000000000000e+03,2.602000000000000000e+03,3.904000000000000000e+03,2.802000000000000000e+03,3.403000000000000000e+03,2.903000000000000000e+03,2.302000000000000000e+03,4.104000000000000000e+03,3.203000000000000000e+03,3.303000000000000000e+03,3.003000000000000000e+03,2.802000000000000000e+03,3.904000000000000000e+03,3.603000000000000000e+03,3.603000000000000000e+03,4.104000000000000000e+03,3.103000000000000000e+03,3.503000000000000000e+03,3.503000000000000000e+03,2.202000000000000000e+03,3.003000000000000000e+03,3.103000000000000000e+03,4.004000000000000000e+03,2.802000000000000000e+03,2.702000000000000000e+03,2.903000000000000000e+03,2.802000000000000000e+03,4.505000000000000000e+03,3.103000000000000000e+03,3.303000000000000000e+03,3.704000000000000000e+03,3.303000000000000000e+03,2.903000000000000000e+03,3.403000000000000000e+03,2.002000000000000000e+03,4.605000000000000000e+03,2.802000000000000000e+03,4.905000000000000000e+03,2.402000000000000000e+03,3.704000000000000000e+03,4.304000000000000000e+03,3.503000000000000000e+03,3.403000000000000000e+03,2.903000000000000000e+03,4.004000000000000000e+03,2.502000000000000000e+03,3.503000000000000000e+03,3.603000000000000000e+03,3.203000000000000000e+03,3.603000000000000000e+03,2.903000000000000000e+03,5.105000000000000000e+03,4.004000000000000000e+03,3.403000000000000000e+03,9.211000000000000000e+03,2.602000000000000000e+03,4.905000000000000000e+03,4.104000000000000000e+03,2.502000000000000000e+03,3.804000000000000000e+03,3.704000000000000000e+03,3.303000000000000000e+03,1.901000000000000000e+03,3.603000000000000000e+03,4.304000000000000000e+03,4.805000000000000000e+03,3.804000000000000000e+03,3.403000000000000000e+03,3.704000000000000000e+03,2.002000000000000000e+03,3.203000000000000000e+03,3.203000000000000000e+03,3.704000000000000000e+03,3.603000000000000000e+03,3.804000000000000000e+03,3.403000000000000000e+03,2.702000000000000000e+03,2.802000000000000000e+03,2.903000000000000000e+03,4.304000000000000000e+03,5.105000000000000000e+03,2.602000000000000000e+03,2.802000000000000000e+03,3.003000000000000000e+03,3.704000000000000000e+03,2.502000000000000000e+03,4.304000000000000000e+03,2.903000000000000000e+03,3.704000000000000000e+03,2.903000000000000000e+03,3.003000000000000000e+03,3.603000000000000000e+03,2.602000000000000000e+03,2.702000000000000000e+03,4.605000000000000000e+03,3.203000000000000000e+03,2.302000000000000000e+03,2.302000000000000000e+03,3.403000000000000000e+03,3.103000000000000000e+03,2.702000000000000000e+03,3.303000000000000000e+03,3.303000000000000000e+03,2.602000000000000000e+03,2.802000000000000000e+03,4.805000000000000000e+03,3.403000000000000000e+03,2.202000000000000000e+03,3.103000000000000000e+03,3.203000000000000000e+03,2.702000000000000000e+03,3.103000000000000000e+03,2.502000000000000000e+03,4.104000000000000000e+03,2.302000000000000000e+03,4.505000000000000000e+03,3.704000000000000000e+03,2.502000000000000000e+03,4.304000000000000000e+03,2.502000000000000000e+03,3.403000000000000000e+03,4.304000000000000000e+03,3.103000000000000000e+03,3.904000000000000000e+03,2.602000000000000000e+03,2.802000000000000000e+03,3.103000000000000000e+03,2.903000000000000000e+03,3.103000000000000000e+03,3.103000000000000000e+03,3.303000000000000000e+03,3.303000000000000000e+03,3.403000000000000000e+03,2.402000000000000000e+03,1.701000000000000000e+03,4.505000000000000000e+03,2.502000000000000000e+03,2.802000000000000000e+03,3.503000000000000000e+03,2.702000000000000000e+03,4.304000000000000000e+03,3.103000000000000000e+03,2.202000000000000000e+03,3.904000000000000000e+03,2.903000000000000000e+03,1.901000000000000000e+03,2.903000000000000000e+03,4.004000000000000000e+03,3.003000000000000000e+03,3.804000000000000000e+03,2.502000000000000000e+03,3.003000000000000000e+03,5.105000000000000000e+03,3.003000000000000000e+03,3.103000000000000000e+03,3.603000000000000000e+03,1.801000000000000000e+03,2.502000000000000000e+03,3.804000000000000000e+03,4.004000000000000000e+03,2.202000000000000000e+03,3.704000000000000000e+03,3.603000000000000000e+03,3.904000000000000000e+03,4.404000000000000000e+03,3.804000000000000000e+03,3.303000000000000000e+03,2.702000000000000000e+03,nan
4.794930000000000092e+01,8.793760000000000000e+05,1.419072000000000000e+06,1.312352000000000000e+06,1.806888800000000047e+06,1.050280399999999907e+06,1.394400000000000000e+06,1.750169300000000047e+06,1.577568000000000000e+06,1.889536000000000000e+06,1.786048000000000000e+06,2.086072399999999907e+06,2.015200800000000047e+06,2.817493299999999814e+06,2.444308000000000000e+06,3.037676299999999814e+06,2.518945000000000000e+06,2.351067500000000000e+06,3.037676299999999814e+06,2.996667000000000000e+06,2.806234299999999814e+06,2.811520000000000000e+06,3.265241000000000000e+06,3.675856799999999814e+06,3.112238799999999814e+06,2.728576000000000000e+06,2.325760000000000000e+06,2.007670899999999907e+06,2.757694000000000000e+06,2.675600799999999814e+06,1.936798300000000047e+06,1.951748000000000000e+06,2.189696000000000000e+06,2.282432000000000000e+06,2.027296000000000000e+06,2.142400000000000000e+06,2.196288000000000000e+06,2.212992000000000000e+06,2.091488000000000000e+06,2.373120000000000000e+06,2.291584000000000000e+06,2.250296299999999814e+06,2.339809500000000000e+06,2.589854000000000000e+06,1.770080000000000000e+06,2.011392000000000000e+06,2.212977799999999814e+06,1.705394500000000000e+06,2.705575000000000000e+06,1.962656000000000000e+06,1.693920000000000000e+06,1.973344000000000000e+06,1.647648000000000000e+06,2.134576299999999814e+06,1.697728000000000000e+06,1.477984000000000000e+06,1.992758399999999907e+06,2.123391000000000000e+06,1.660800000000000000e+06,1.619552000000000000e+06,1.659488000000000000e+06,1.845312000000000000e+06,1.649471600000000093e+06,1.650784000000000000e+06,1.447648000000000000e+06,1.768883500000000000e+06,1.672096000000000000e+06,1.668832000000000000e+06,1.251456000000000000e+06,1.578562800000000047e+06,1.614784000000000000e+06,1.526294399999999907e+06,1.786592000000000000e+06,1.533751600000000093e+06,2.328661500000000000e+06,1.791289500000000000e+06,1.796736000000000000e+06,1.530023500000000000e+06,1.404384000000000000e+06,1.342784000000000000e+06,1.630793800000000047e+06,1.806912000000000000e+06,1.894336000000000000e+06,1.429252300000000047e+06,1.403118100000000093e+06,1.936798300000000047e+06,1.681088000000000000e+06,2.190571799999999814e+06,1.914429500000000000e+06,1.709122600000000093e+06,1.785920000000000000e+06,1.684896000000000000e+06,1.580384000000000000e+06,1.791289500000000000e+06,1.589664000000000000e+06,1.985568000000000000e+06,1.619232000000000000e+06,1.826720000000000000e+06,2.041261300000000047e+06,1.819808000000000000e+06,1.646688000000000000e+06,2.100985799999999814e+06,1.317333000000000000e+06,1.465056000000000000e+06,1.753971000000000000e+06,1.526048000000000000e+06,1.563840000000000000e+06,2.227890299999999814e+06,1.500928000000000000e+06,1.459040000000000000e+06,2.093565899999999907e+06,1.354464000000000000e+06,1.812480000000000000e+06,2.013280000000000000e+06,1.660352000000000000e+06,1.405760000000000000e+06,1.384477500000000000e+06,1.511168000000000000e+06,1.906973300000000047e+06,1.602336000000000000e+06,1.384477500000000000e+06,1.884567300000000047e+06,1.503925600000000093e+06,1.807904000000000000e+06,1.738240000000000000e+06,1.644064000000000000e+06,1.929504000000000000e+06,1.473120000000000000e+06,2.179351000000000000e+06,1.955476100000000093e+06,2.399570500000000000e+06,1.970388600000000093e+06,1.537479800000000047e+06,1.528096000000000000e+06,1.663392000000000000e+06,1.884567300000000047e+06,2.530054799999999814e+06,1.794016000000000000e+06,1.608096000000000000e+06,1.619609399999999907e+06,1.810752000000000000e+06,1.650464000000000000e+06,1.880640000000000000e+06,1.362107800000000047e+06,1.522464000000000000e+06,1.947776000000000000e+06,1.575712000000000000e+06,2.086072399999999907e+06,2.168203000000000000e+06,1.871744000000000000e+06,2.010304000000000000e+06,1.854668600000000093e+06,1.638848000000000000e+06,1.780067899999999907e+06,1.804736000000000000e+06,1.617824000000000000e+06,2.425668299999999814e+06,2.261444299999999814e+06,1.675232000000000000e+06,1.718752000000000000e+06,2.037569500000000000e+06,1.623337500000000000e+06,2.239112000000000000e+06,2.108478500000000000e+06,1.832416000000000000e+06,2.309947299999999814e+06,1.716768000000000000e+06,1.500197500000000000e+06,2.164438500000000000e+06,1.679297600000000093e+06,1.665344000000000000e+06,2.254024500000000000e+06,1.783744000000000000e+06,1.936798300000000047e+06,1.938880000000000000e+06,1.933070100000000093e+06,1.720928000000000000e+06,1.733216000000000000e+06,2.262336000000000000e+06,1.997504000000000000e+06,2.179351000000000000e+06,1.884567300000000047e+06,1.750169300000000047e+06,1.508768000000000000e+06,1.914429500000000000e+06,2.056247399999999907e+06,2.052519300000000047e+06,1.873504000000000000e+06,1.850940500000000000e+06,1.706560000000000000e+06,2.332353299999999814e+06,1.977845899999999907e+06,1.739104000000000000e+06,2.074888000000000000e+06,2.198028000000000000e+06,2.388386000000000000e+06,1.715136000000000000e+06,1.880802800000000047e+06,1.981574000000000000e+06,1.339701800000000047e+06,1.630793800000000047e+06,1.644608000000000000e+06,1.746477500000000000e+06,2.444308000000000000e+06,1.742713000000000000e+06,2.286272000000000000e+06,1.867904000000000000e+06,1.836028000000000000e+06,2.153253299999999814e+06,1.821114500000000000e+06,2.190571799999999814e+06,2.421902799999999814e+06,1.832736000000000000e+06,2.239112000000000000e+06,1.614784000000000000e+06,2.056247399999999907e+06,1.750112000000000000e+06,1.948019899999999907e+06,2.351067500000000000e+06,2.142032500000000000e+06,1.915552000000000000e+06,2.354759299999999814e+06,1.948019899999999907e+06,2.018892500000000000e+06,1.805152000000000000e+06,1.712850800000000047e+06,1.947904000000000000e+06,1.892023500000000000e+06,1.743360000000000000e+06,1.818176000000000000e+06,1.856160000000000000e+06,2.384584299999999814e+06,2.436889000000000000e+06,1.694210100000000093e+06,1.785600000000000000e+06,1.566112000000000000e+06,1.619136000000000000e+06,1.768883500000000000e+06,1.940864000000000000e+06,2.489120000000000000e+06,1.823424000000000000e+06,1.760256000000000000e+06,1.673824000000000000e+06,2.015200800000000047e+06,1.818272000000000000e+06,1.752320000000000000e+06,2.160709500000000000e+06,1.757699100000000093e+06,1.858396800000000047e+06,1.895715300000000047e+06,1.574798300000000047e+06,2.466751299999999814e+06,2.015200800000000047e+06,1.518838100000000093e+06,1.707744000000000000e+06,1.824288000000000000e+06,2.377128000000000000e+06,2.627209799999999814e+06,1.888259000000000000e+06,2.082344300000000047e+06,1.847212399999999907e+06,1.936798300000000047e+06,1.796192000000000000e+06,1.772480000000000000e+06,1.940563600000000093e+06,1.574798300000000047e+06,1.798745800000000047e+06,2.212977799999999814e+06,2.261444299999999814e+06,2.071159899999999907e+06,4.328875000000000000e+06,3.026492000000000000e+06,1.817728000000000000e+06,1.571106500000000000e+06,1.723648000000000000e+06,1.458496000000000000e+06,1.720344300000000047e+06,1.924576000000000000e+06,2.321728000000000000e+06,1.593475300000000047e+06,2.392077799999999814e+06,1.899744000000000000e+06,2.056247399999999907e+06,2.280122299999999814e+06,1.650272000000000000e+06,1.946240000000000000e+06,2.250296299999999814e+06,2.451689500000000000e+06,1.772611600000000093e+06,1.936798300000000047e+06,2.295034799999999814e+06,1.716652500000000000e+06,2.317440799999999814e+06,1.901376000000000000e+06,2.145797000000000000e+06,2.235346500000000000e+06,2.642122299999999814e+06,1.940563600000000093e+06,2.414483000000000000e+06,1.776960000000000000e+06,2.096032000000000000e+06,2.455492299999999814e+06,1.880640000000000000e+06,1.938752000000000000e+06,2.232256000000000000e+06,1.727800500000000000e+06,2.155328000000000000e+06,1.500197500000000000e+06,1.653199800000000047e+06,2.556300799999999814e+06,1.653199800000000047e+06,1.742713000000000000e+06,2.108478500000000000e+06,2.054304000000000000e+06,2.254024500000000000e+06,2.261444299999999814e+06,2.500229799999999814e+06,1.955476100000000093e+06,2.477861000000000000e+06,2.004320000000000000e+06,1.791289500000000000e+06,2.160709500000000000e+06,1.940563600000000093e+06,1.507653800000000047e+06,2.250296299999999814e+06,2.313749000000000000e+06,2.160709500000000000e+06,2.052519300000000047e+06,2.138340799999999814e+06,1.765155399999999907e+06,2.115898299999999814e+06,1.713408000000000000e+06,1.875680000000000000e+06,1.869654800000000047e+06,2.783865500000000000e+06,2.022657000000000000e+06,2.324897000000000000e+06,2.186807299999999814e+06,1.593475300000000047e+06,1.858396800000000047e+06,2.365980000000000000e+06,1.819936000000000000e+06,2.280122299999999814e+06,1.968384000000000000e+06,2.108478500000000000e+06,1.574798300000000047e+06,1.679297600000000093e+06,2.489120000000000000e+06,1.649471600000000093e+06,1.965088000000000000e+06,2.216669500000000000e+06,1.679297600000000093e+06,1.977845899999999907e+06,1.914429500000000000e+06,3.444489299999999814e+06,1.801760000000000000e+06,1.653199800000000047e+06,2.045025800000000047e+06,1.714816000000000000e+06,1.672832000000000000e+06,1.742713000000000000e+06,1.656128000000000000e+06,2.224125799999999814e+06,1.914429500000000000e+06,1.459150899999999907e+06,1.720800000000000000e+06,1.653199800000000047e+06,1.795328000000000000e+06,2.347265799999999814e+06,1.944291800000000047e+06,1.530023500000000000e+06,1.859776000000000000e+06,1.483776000000000000e+06,2.142032500000000000e+06,1.496469399999999907e+06,1.475808000000000000e+06,1.481519600000000093e+06,1.555392000000000000e+06,1.865890300000000047e+06,1.697938300000000047e+06,1.708736000000000000e+06,1.612096000000000000e+06,1.463008000000000000e+06,1.693184000000000000e+06,1.565888000000000000e+06,1.959204300000000047e+06,3.638501000000000000e+06,2.235346500000000000e+06,1.669696000000000000e+06,1.671840399999999907e+06,2.026348800000000047e+06,1.697312000000000000e+06,1.914429500000000000e+06,2.115898299999999814e+06,1.613504000000000000e+06,1.628992000000000000e+06,1.526294399999999907e+06,2.186807299999999814e+06,2.010080000000000000e+06,1.854624000000000000e+06,1.627065600000000093e+06,2.209213299999999814e+06,1.862124899999999907e+06,1.809930100000000093e+06,2.276608000000000000e+06,2.048717500000000000e+06,1.780800000000000000e+06,1.966660500000000000e+06,2.108478500000000000e+06,1.943264000000000000e+06,2.059975500000000000e+06,1.762112000000000000e+06,1.806464000000000000e+06,2.186807299999999814e+06,2.100985799999999814e+06,1.974656000000000000e+06,2.283886799999999814e+06,1.724108800000000047e+06,2.044672000000000000e+06,1.974880000000000000e+06,2.268937000000000000e+06,1.993312000000000000e+06,2.268032000000000000e+06,1.882720000000000000e+06,1.787524100000000093e+06,2.060928000000000000e+06,2.507686000000000000e+06,2.486976000000000000e+06,2.572544000000000000e+06,2.425280000000000000e+06,2.346624000000000000e+06,2.320832000000000000e+06,2.397184000000000000e+06,2.343574000000000000e+06,2.243328000000000000e+06,2.288128000000000000e+06,2.214784000000000000e+06,1.888259000000000000e+06,1.736832000000000000e+06,1.693920000000000000e+06,1.876672000000000000e+06,1.872736000000000000e+06,1.995936000000000000e+06,1.522566300000000047e+06,1.658624000000000000e+06,1.683616000000000000e+06,2.048717500000000000e+06,1.757312000000000000e+06,1.377020300000000047e+06,1.726272000000000000e+06,1.734752000000000000e+06,1.600931500000000000e+06,2.074888000000000000e+06,2.015200800000000047e+06,2.563757000000000000e+06,1.856608000000000000e+06,1.899840000000000000e+06,1.955936000000000000e+06,1.656927899999999907e+06,2.933214299999999814e+06,1.996486500000000000e+06,2.345280000000000000e+06,2.352000000000000000e+06,2.604766500000000000e+06,2.824949500000000000e+06,2.212977799999999814e+06,2.037569500000000000e+06,2.048717500000000000e+06,2.083296000000000000e+06,2.177088000000000000e+06,1.864512000000000000e+06,2.470404799999999814e+06,2.149056000000000000e+06,1.922144000000000000e+06,2.112206500000000000e+06,2.448036000000000000e+06,2.134576299999999814e+06,2.141952000000000000e+06,2.504032500000000000e+06,2.414483000000000000e+06,1.880736000000000000e+06,2.325568000000000000e+06,2.085856000000000000e+06,2.030113300000000047e+06,2.316352000000000000e+06,2.115898299999999814e+06,2.192448000000000000e+06,2.537585500000000000e+06,2.552498000000000000e+06,2.198028000000000000e+06,2.128320000000000000e+06,2.145797000000000000e+06,2.280122299999999814e+06,2.209213299999999814e+06,2.671947299999999814e+06,1.821114500000000000e+06,1.683025800000000047e+06,2.440580799999999814e+06,2.936867799999999814e+06,2.291343000000000000e+06,2.369671799999999814e+06,2.451689500000000000e+06,2.511488799999999814e+06,1.955476100000000093e+06,2.016800000000000000e+06,2.022560000000000000e+06,1.444164800000000047e+06,2.436889000000000000e+06,1.660656000000000000e+06,1.691104000000000000e+06,2.072320000000000000e+06,2.254024500000000000e+06,1.537479800000000047e+06,1.936798300000000047e+06,1.951748000000000000e+06,1.272128000000000000e+06,1.263168000000000000e+06,1.251360000000000000e+06,1.022346599999999977e+06,1.106752000000000000e+06,1.026241000000000000e+06,1.197921100000000093e+06,1.280960000000000000e+06,1.456768000000000000e+06,1.428000000000000000e+06,1.478080000000000000e+06,2.205521500000000000e+06,2.134576299999999814e+06,1.544936000000000000e+06,3.127151299999999814e+06,2.139008000000000000e+06,2.256960000000000000e+06,2.325312000000000000e+06,2.319488000000000000e+06,2.529280000000000000e+06,3.007851299999999814e+06,2.553600000000000000e+06,2.589854000000000000e+06,2.280122299999999814e+06,2.653440000000000000e+06,2.791321799999999814e+06,2.279616000000000000e+06,2.941952000000000000e+06,2.500416000000000000e+06,2.465856000000000000e+06,2.572416000000000000e+06,2.596928000000000000e+06,2.787668299999999814e+06,2.313749000000000000e+06,2.588736000000000000e+06,2.556352000000000000e+06,2.992938799999999814e+06,2.974149000000000000e+06,2.168203000000000000e+06,2.520896000000000000e+06,2.412800000000000000e+06,2.496256000000000000e+06,2.903240000000000000e+06,2.780212000000000000e+06,2.716759299999999814e+06,3.157125500000000000e+06,2.662656000000000000e+06,2.624320000000000000e+06,3.116041500000000000e+06,2.721344000000000000e+06,2.539008000000000000e+06,2.709824000000000000e+06,2.392077799999999814e+06,2.806234299999999814e+06,2.433124500000000000e+06,2.745024000000000000e+06,2.688832000000000000e+06,2.501760000000000000e+06,2.500800000000000000e+06,2.576832000000000000e+06,2.396416000000000000e+06,2.215872000000000000e+06,2.243648000000000000e+06,1.944160000000000000e+06,1.872608000000000000e+06,1.985302100000000093e+06,1.574798300000000047e+06,1.523872000000000000e+06,1.580704000000000000e+06,1.411680000000000000e+06,1.926154899999999907e+06,1.153072800000000047e+06,1.210528000000000000e+06,1.239552000000000000e+06,1.776339800000000047e+06,1.301984000000000000e+06,1.399390000000000000e+06,1.197344000000000000e+06,1.100841800000000047e+06,1.071015800000000047e+06,1.103045399999999907e+06,1.021104000000000000e+06,1.482761500000000000e+06,1.481519600000000093e+06,1.065152000000000000e+06,9.621280000000000000e+05,9.186080000000000000e+05,7.266720000000000000e+05,8.021440000000000000e+05,9.419840000000000000e+05,1.305564899999999907e+06,9.369600000000000000e+05,8.045440000000000000e+05,1.182496000000000000e+06,1.296295000000000000e+06,7.395360000000000000e+05,1.144692500000000000e+06,7.333120000000000000e+05,1.069056000000000000e+06,7.921038000000000466e+05,7.632320000000000000e+05,6.608800000000000000e+05,7.883040000000000000e+05,8.518880000000000000e+05,7.922560000000000000e+05,6.029440000000000000e+05,8.060000000000000000e+05,5.892320000000000000e+05,6.983680000000000000e+05,5.155680000000000000e+05,6.685440000000000000e+05,7.069600000000000000e+05,6.390720000000000000e+05,5.919040000000000000e+05,4.037280000000000000e+05,5.984000000000000000e+05,4.643840000000000000e+05,4.501520000000000000e+05,6.167680000000000000e+05,4.543520000000000000e+05,4.337760000000000000e+05,5.047840000000000000e+05,4.087360000000000000e+05,4.470800000000000000e+05,4.361280000000000000e+05,5.158720000000000000e+05,3.457040000000000000e+05,4.215120000000000000e+05,3.614880000000000000e+05,3.689360000000000000e+05,3.561920000000000000e+05,3.430560000000000000e+05,3.512000000000000000e+05,3.335840000000000000e+05,3.696480000000000000e+05,3.134480000000000000e+05,2.824560000000000000e+05,2.839760000000000000e+05,3.125280000000000000e+05,4.590560000000000000e+05,2.350040000000000000e+05,2.517240000000000000e+05,2.242720000000000000e+05,2.452360000000000000e+05,2.525320000000000000e+05,2.427040000000000000e+05,2.124320000000000000e+05,2.557760000000000000e+05,3.504880000000000000e+05,5.083760000000000000e+05,3.145600000000000000e+05,2.126320000000000000e+05,2.187040000000000000e+05,3.744369999999999709e+04,1.803880000000000000e+05,1.900880000000000000e+05,1.643360000000000000e+05,1.900880000000000000e+05,1.794800000000000000e+05,1.464800000000000000e+05,1.778640000000000000e+05,1.564640000000000000e+05,1.638280000000000000e+05,1.635280000000000000e+05,1.322640000000000000e+05,1.259200000000000000e+05,1.169560000000000000e+05,1.065880000000000000e+05,1.034700000000000000e+05,8.898600000000000000e+04,9.914400000000000000e+04,1.049780000000000000e+05,9.180000000000000000e+04,7.943600000000000000e+04,7.913400000000000000e+04,8.325600000000000000e+04,6.898600000000000000e+04,6.456800000000000000e+04,6.205800000000000000e+04,6.768000000000000000e+04,6.748000000000000000e+04,5.964800000000000000e+04,5.834300000000000000e+04,5.954700000000000000e+04,5.713800000000000000e+04,4.351615000000000000e+05,5.151700000000000000e+04,5.151700000000000000e+04,4.971100000000000000e+04,4.850700000000000000e+04,4.479400000000000000e+04,4.028000000000000000e+04,3.857500000000000000e+04,3.436300000000000000e+04,3.416300000000000000e+04,2.905000000000000000e+04,2.734600000000000000e+04,2.854800000000000000e+04,2.413800000000000000e+04,2.614300000000000000e+04,2.433900000000000000e+04,2.544100000000000000e+04,2.033000000000000000e+04,2.423800000000000000e+04,2.644300000000000000e+04,1.672300000000000000e+04,1.962900000000000000e+04,2.213400000000000000e+04,2.113200000000000000e+04,1.802600000000000000e+04,1.932800000000000000e+04,1.622200000000000000e+04,1.281600000000000000e+04,1.878640000000000000e+05,1.582200000000000000e+04,1.451900000000000000e+04,1.231600000000000000e+04,1.532100000000000000e+04,1.431900000000000000e+04,4.308900000000000000e+04,2.253500000000000000e+04,1.441900000000000000e+04,1.321700000000000000e+04,1.301700000000000000e+04,1.371800000000000000e+04,1.181500000000000000e+04,1.171500000000000000e+04,1.101400000000000000e+04,1.081300000000000000e+04,1.071300000000000000e+04,1.111400000000000000e+04,1.141400000000000000e+04,1.011200000000000000e+04,1.151400000000000000e+04,1.031200000000000000e+04,9.111000000000000000e+03,8.009000000000000000e+03,6.307000000000000000e+03,8.310000000000000000e+03,6.407000000000000000e+03,1.001200000000000000e+04,8.310000000000000000e+03,7.508000000000000000e+03,7.008000000000000000e+03,8.410000000000000000e+03,8.710000000000000000e+03,7.008000000000000000e+03,6.507000000000000000e+03,6.507000000000000000e+03,5.806000000000000000e+03,5.906000000000000000e+03,7.709000000000000000e+03,5.205000000000000000e+03,6.607000000000000000e+03,5.706000000000000000e+03,5.406000000000000000e+03,5.406000000000000000e+03,8.510000000000000000e+03,6.908000000000000000e+03,4.805000000000000000e+03,6.707000000000000000e+03,4.905000000000000000e+03,5.105000000000000000e+03,4.104000000000000000e+03,3.503000000000000000e+03,5.306000000000000000e+03,3.704000000000000000e+03,3.403000000000000000e+03,3.704000000000000000e+03,4.905000000000000000e+03,4.204000000000000000e+03,3.904000000000000000e+03,5.205000000000000000e+03,4.605000000000000000e+03,3.704000000000000000e+03,2.302000000000000000e+03,3.203000000000000000e+03,4.204000000000000000e+03,5.906000000000000000e+03,4.505000000000000000e+03,3.203000000000000000e+03,4.104000000000000000e+03,4.705000000000000000e+03,4.204000000000000000e+03,5.506000000000000000e+03,4.304000000000000000e+03,3.904000000000000000e+03,3.804000000000000000e+03,4.104000000000000000e+03,3.904000000000000000e+03,4.404000000000000000e+03,4.905000000000000000e+03,8.109000000000000000e+03,4.004000000000000000e+03,4.705000000000000000e+03,3.303000000000000000e+03,4.104000000000000000e+03,6.707000000000000000e+03,3.303000000000000000e+03,2.903000000000000000e+03,2.202000000000000000e+03,3.503000000000000000e+03,4.304000000000000000e+03,3.704000000000000000e+03,2.802000000000000000e+03,3.203000000000000000e+03,2.702000000000000000e+03,3.804000000000000000e+03,5.005000000000000000e+03,3.804000000000000000e+03,3.303000000000000000e+03,3.904000000000000000e+03,4.404000000000000000e+03,4.605000000000000000e+03,5.105000000000000000e+03,4.705000000000000000e+03,3.303000000000000000e+03,3.804000000000000000e+03,5.005000000000000000e+03,4.004000000000000000e+03,3.603000000000000000e+03,5.406000000000000000e+03,2.502000000000000000e+03,3.804000000000000000e+03,3.603000000000000000e+03,4.304000000000000000e+03,3.503000000000000000e+03,3.003000000000000000e+03,4.104000000000000000e+03,4.304000000000000000e+03,3.203000000000000000e+03,3.203000000000000000e+03,3.203000000000000000e+03,4.104000000000000000e+03,3.603000000000000000e+03,3.303000000000000000e+03,3.103000000000000000e+03,3.403000000000000000e+03,5.506000000000000000e+03,3.403000000000000000e+03,2.202000000000000000e+03,4.505000000000000000e+03,3.303000000000000000e+03,3.503000000000000000e+03,4.404000000000000000e+03,4.605000000000000000e+03,5.706000000000000000e+03,4.104000000000000000e+03,3.303000000000000000e+03,3.704000000000000000e+03,4.004000000000000000e+03,4.404000000000000000e+03,3.804000000000000000e+03,4.404000000000000000e+03,3.603000000000000000e+03,3.503000000000000000e+03,4.304000000000000000e+03,3.603000000000000000e+03,4.505000000000000000e+03,4.705000000000000000e+03,3.303000000000000000e+03,4.204000000000000000e+03,2.502000000000000000e+03,3.904000000000000000e+03,3.103000000000000000e+03,4.905000000000000000e+03,4.004000000000000000e+03,4.505000000000000000e+03,7.008000000000000000e+03,3.603000000000000000e+03,3.806415999999999767e+05,4.004000000000000000e+03,3.704000000000000000e+03,2.702000000000000000e+03,4.805000000000000000e+03,3.804000000000000000e+03,3.704000000000000000e+03,2.502000000000000000e+03,3.804000000000000000e+03,4.805000000000000000e+03,3.303000000000000000e+03,3.003000000000000000e+03,3.103000000000000000e+03,4.705000000000000000e+03,3.503000000000000000e+03,4.104000000000000000e+03,4.304000000000000000e+03,5.205000000000000000e+03,4.104000000000000000e+03,5.105000000000000000e+03,4.004000000000000000e+03,4.605000000000000000e+03,3.603000000000000000e+03,3.904000000000000000e+03,3.804000000000000000e+03,3.303000000000000000e+03,4.705000000000000000e+03,4.304000000000000000e+03,3.904000000000000000e+03,3.403000000000000000e+03,3.003000000000000000e+03,3.303000000000000000e+03,4.104000000000000000e+03,3.303000000000000000e+03,4.905000000000000000e+03,3.904000000000000000e+03,4.104000000000000000e+03,3.103000000000000000e+03,4.505000000000000000e+03,2.502000000000000000e+03,4.204000000000000000e+03,3.503000000000000000e+03,3.103000000000000000e+03,4.404000000000000000e+03,4.404000000000000000e+03,4.505000000000000000e+03,3.203000000000000000e+03,4.605000000000000000e+03,4.605000000000000000e+03,3.503000000000000000e+03,3.003000000000000000e+03,5.806000000000000000e+03,4.605000000000000000e+03,4.505000000000000000e+03,2.502000000000000000e+03,3.403000000000000000e+03,3.103000000000000000e+03,5.306000000000000000e+03,3.303000000000000000e+03,3.704000000000000000e+03,3.403000000000000000e+03,5.306000000000000000e+03,4.104000000000000000e+03,5.706000000000000000e+03,3.804000000000000000e+03,3.403000000000000000e+03,3.003000000000000000e+03,4.705000000000000000e+03,4.004000000000000000e+03,4.204000000000000000e+03,3.904000000000000000e+03,5.506000000000000000e+03,4.004000000000000000e+03,5.306000000000000000e+03,2.802000000000000000e+03,5.205000000000000000e+03,4.905000000000000000e+03,2.002000000000000000e+03,2.602000000000000000e+03,3.203000000000000000e+03,4.204000000000000000e+03,2.602000000000000000e+03,3.603000000000000000e+03,4.605000000000000000e+03,3.003000000000000000e+03,4.104000000000000000e+03,3.103000000000000000e+03,3.003000000000000000e+03,4.404000000000000000e+03,3.203000000000000000e+03,4.104000000000000000e+03,6.407000000000000000e+03,3.403000000000000000e+03,4.304000000000000000e+03,3.704000000000000000e+03,3.503000000000000000e+03,3.403000000000000000e+03,4.404000000000000000e+03,7.208000000000000000e+03,4.208600000000000000e+04,3.603000000000000000e+03,4.605000000000000000e+03,3.103000000000000000e+03,4.004000000000000000e+03,3.503000000000000000e+03,4.004000000000000000e+03,4.705000000000000000e+03,2.903000000000000000e+03,2.903000000000000000e+03,2.602000000000000000e+03,5.306000000000000000e+03,4.304000000000000000e+03,4.104000000000000000e+03,4.104000000000000000e+03,5.306000000000000000e+03,3.403000000000000000e+03,3.704000000000000000e+03,4.304000000000000000e+03,4.805000000000000000e+03,3.904000000000000000e+03,2.602000000000000000e+03,3.403000000000000000e+03,3.704000000000000000e+03,4.404000000000000000e+03,3.704000000000000000e+03,4.104000000000000000e+03,4.204000000000000000e+03,3.804000000000000000e+03,4.404000000000000000e+03,3.303000000000000000e+03,4.104000000000000000e+03,3.503000000000000000e+03,3.503000000000000000e+03,3.503000000000000000e+03,4.004000000000000000e+03,3.003000000000000000e+03,4.204000000000000000e+03,4.505000000000000000e+03,3.503000000000000000e+03,4.905000000000000000e+03,4.204000000000000000e+03,4.004000000000000000e+03,3.403000000000000000e+03,2.602000000000000000e+03,5.005000000000000000e+03,5.306000000000000000e+03,3.403000000000000000e+03,4.004000000000000000e+03,3.303000000000000000e+03,3.904000000000000000e+03,5.005000000000000000e+03,3.904000000000000000e+03,4.505000000000000000e+03,3.704000000000000000e+03,4.404000000000000000e+03,5.105000000000000000e+03,5.606000000000000000e+03,3.603000000000000000e+03,4.004000000000000000e+03,5.606000000000000000e+03,3.203000000000000000e+03,3.003000000000000000e+03,3.904000000000000000e+03,2.602000000000000000e+03,3.203000000000000000e+03,4.004000000000000000e+03,2.903000000000000000e+03,3.403000000000000000e+03,4.304000000000000000e+03,2.903000000000000000e+03,4.404000000000000000e+03,4.204000000000000000e+03,3.603000000000000000e+03,3.804000000000000000e+03,4.304000000000000000e+03,3.804000000000000000e+03,3.704000000000000000e+03,3.603000000000000000e+03,4.004000000000000000e+03,4.304000000000000000e+03,3.804000000000000000e+03,2.802000000000000000e+03,3.203000000000000000e+03,4.805000000000000000e+03,4.004000000000000000e+03,4.004000000000000000e+03,3.503000000000000000e+03,3.804000000000000000e+03,3.904000000000000000e+03,2.202000000000000000e+03,3.704000000000000000e+03,3.403000000000000000e+03,4.905000000000000000e+03,4.104000000000000000e+03,3.904000000000000000e+03,3.704000000000000000e+03,4.204000000000000000e+03,2.903000000000000000e+03,3.603000000000000000e+03,2.702000000000000000e+03,3.804000000000000000e+03,3.904000000000000000e+03,3.904000000000000000e+03,2.702000000000000000e+03,3.704000000000000000e+03,5.205000000000000000e+03,3.103000000000000000e+03,4.304000000000000000e+03,4.404000000000000000e+03,4.705000000000000000e+03,2.402000000000000000e+03,4.104000000000000000e+03,3.303000000000000000e+03,4.705000000000000000e+03,2.602000000000000000e+03,3.804000000000000000e+03,2.702000000000000000e+03,3.203000000000000000e+03,6.908000000000000000e+03,3.403000000000000000e+03,5.205000000000000000e+03,3.203000000000000000e+03,3.303000000000000000e+03,3.403000000000000000e+03,4.505000000000000000e+03,1.901000000000000000e+03,4.004000000000000000e+03,4.204000000000000000e+03,5.306000000000000000e+03,3.403000000000000000e+03,2.802000000000000000e+03,5.506000000000000000e+03,3.904000000000000000e+03,3.103000000000000000e+03,4.004000000000000000e+03,5.205000000000000000e+03,4.304000000000000000e+03,3.804000000000000000e+03,4.605000000000000000e+03,3.303000000000000000e+03,5.306000000000000000e+03,4.905000000000000000e+03,3.904000000000000000e+03,5.005000000000000000e+03,2.502000000000000000e+03,2.903000000000000000e+03,5.406000000000000000e+03,4.104000000000000000e+03,4.905000000000000000e+03,4.404000000000000000e+03,4.905000000000000000e+03,3.203000000000000000e+03,5.105000000000000000e+03,3.804000000000000000e+03,3.203000000000000000e+03,3.603000000000000000e+03,3.003000000000000000e+03,8.710000000000000000e+03,3.603000000000000000e+03,4.204000000000000000e+03,4.404000000000000000e+03,3.003000000000000000e+03,3.603000000000000000e+03,2.202000000000000000e+03,4.104000000000000000e+03,3.203000000000000000e+03,2.802000000000000000e+03,5.506000000000000000e+03,3.103000000000000000e+03,3.904000000000000000e+03,3.303000000000000000e+03,2.002000000000000000e+03,4.505000000000000000e+03,2.302000000000000000e+03,3.003000000000000000e+03,3.003000000000000000e+03,4.004000000000000000e+03,4.204000000000000000e+03,5.005000000000000000e+03,3.303000000000000000e+03,2.402000000000000000e+03,2.903000000000000000e+03,3.403000000000000000e+03,4.404000000000000000e+03,2.903000000000000000e+03,4.004000000000000000e+03,3.904000000000000000e+03,3.503000000000000000e+03,3.203000000000000000e+03,4.304000000000000000e+03,5.806000000000000000e+03,2.602000000000000000e+03,4.505000000000000000e+03,2.903000000000000000e+03,2.702000000000000000e+03,3.303000000000000000e+03,2.802000000000000000e+03,2.502000000000000000e+03,3.603000000000000000e+03,3.403000000000000000e+03,3.704000000000000000e+03,2.202000000000000000e+03,3.303000000000000000e+03,2.903000000000000000e+03,4.304000000000000000e+03,3.704000000000000000e+03,2.202000000000000000e+03,2.502000000000000000e+03,4.104000000000000000e+03,5.105000000000000000e+03,3.203000000000000000e+03,3.804000000000000000e+03,3.303000000000000000e+03,4.104000000000000000e+03,3.603000000000000000e+03,3.503000000000000000e+03,2.602000000000000000e+03,2.502000000000000000e+03,3.503000000000000000e+03,4.004000000000000000e+03,3.103000000000000000e+03,3.003000000000000000e+03,2.002000000000000000e+03,3.403000000000000000e+03,4.104000000000000000e+03,2.602000000000000000e+03,3.503000000000000000e+03,3.003000000000000000e+03,4.104000000000000000e+03,2.402000000000000000e+03,2.602000000000000000e+03,3.303000000000000000e+03,4.004000000000000000e+03,2.702000000000000000e+03,3.804000000000000000e+03,4.004000000000000000e+03,3.003000000000000000e+03,4.004000000000000000e+03,3.103000000000000000e+03,2.002000000000000000e+03,3.503000000000000000e+03,2.602000000000000000e+03,4.204000000000000000e+03,4.004000000000000000e+03,2.502000000000000000e+03,3.804000000000000000e+03,3.904000000000000000e+03,4.004000000000000000e+03,3.003000000000000000e+03,2.903000000000000000e+03,2.802000000000000000e+03,3.103000000000000000e+03,3.704000000000000000e+03,2.903000000000000000e+03,3.203000000000000000e+03,4.004000000000000000e+03,3.303000000000000000e+03,3.103000000000000000e+03,2.002000000000000000e+03,2.502000000000000000e+03,2.602000000000000000e+03,3.403000000000000000e+03,3.003000000000000000e+03,3.203000000000000000e+03,3.303000000000000000e+03,2.802000000000000000e+03,1.801000000000000000e+03,3.503000000000000000e+03,3.603000000000000000e+03,3.303000000000000000e+03,2.402000000000000000e+03,2.802000000000000000e+03,2.903000000000000000e+03,2.002000000000000000e+03,3.403000000000000000e+03,2.702000000000000000e+03,4.505000000000000000e+03,5.105000000000000000e+03,3.704000000000000000e+03,2.402000000000000000e+03,3.704000000000000000e+03,3.804000000000000000e+03,3.603000000000000000e+03,3.904000000000000000e+03,4.404000000000000000e+03,4.104000000000000000e+03,2.802000000000000000e+03,2.402000000000000000e+03,3.603000000000000000e+03,3.003000000000000000e+03,3.003000000000000000e+03,2.702000000000000000e+03,2.802000000000000000e+03,3.403000000000000000e+03,2.402000000000000000e+03,2.202000000000000000e+03,3.203000000000000000e+03,3.103000000000000000e+03,2.202000000000000000e+03,3.403000000000000000e+03,3.403000000000000000e+03,2.602000000000000000e+03,2.502000000000000000e+03,3.303000000000000000e+03,3.103000000000000000e+03,2.502000000000000000e+03,3.003000000000000000e+03,3.704000000000000000e+03,2.502000000000000000e+03,3.704000000000000000e+03,2.903000000000000000e+03,4.004000000000000000e+03,3.303000000000000000e+03,1.021200000000000000e+04,4.404000000000000000e+03,4.004000000000000000e+03,nan
4.795009999999999906e+01,9.806080000000000000e+05,1.134272000000000000e+06,1.094496000000000000e+06,1.450853800000000047e+06,1.716643300000000047e+06,1.524000000000000000e+06,1.606560000000000000e+06,1.770080000000000000e+06,1.583712000000000000e+06,2.354759299999999814e+06,2.179351000000000000e+06,2.309947299999999814e+06,1.914429500000000000e+06,2.433124500000000000e+06,2.592512000000000000e+06,2.444308000000000000e+06,2.474207500000000000e+06,2.819200000000000000e+06,2.627209799999999814e+06,2.821146799999999814e+06,2.537585500000000000e+06,2.638319500000000000e+06,2.936867799999999814e+06,2.683057000000000000e+06,2.686934299999999814e+06,2.577280000000000000e+06,2.873415000000000000e+06,2.246531799999999814e+06,2.473984000000000000e+06,2.802580799999999814e+06,2.783865500000000000e+06,2.248320000000000000e+06,1.999136000000000000e+06,2.111680000000000000e+06,1.918848000000000000e+06,1.914429500000000000e+06,1.888096000000000000e+06,2.131008000000000000e+06,1.911712000000000000e+06,1.863072000000000000e+06,2.194263500000000000e+06,2.175659299999999814e+06,1.600931500000000000e+06,2.072896000000000000e+06,1.923904000000000000e+06,2.125568000000000000e+06,2.302491000000000000e+06,2.063703600000000093e+06,1.343467100000000093e+06,1.653199800000000047e+06,2.011399000000000000e+06,2.043008000000000000e+06,1.563576600000000093e+06,2.530054799999999814e+06,1.528096000000000000e+06,2.302491000000000000e+06,1.959204300000000047e+06,1.708960000000000000e+06,1.656224000000000000e+06,1.810848000000000000e+06,1.574798300000000047e+06,1.134468500000000000e+06,1.451936000000000000e+06,1.717984000000000000e+06,1.880802800000000047e+06,1.572800000000000000e+06,1.602240000000000000e+06,1.474848000000000000e+06,1.388608000000000000e+06,1.721472000000000000e+06,2.198028000000000000e+06,1.524640000000000000e+06,1.966660500000000000e+06,1.659488000000000000e+06,1.798745800000000047e+06,1.659168000000000000e+06,1.668112300000000047e+06,1.541207899999999907e+06,2.115898299999999814e+06,2.119662799999999814e+06,1.246387800000000047e+06,1.325472000000000000e+06,2.459220500000000000e+06,2.190571799999999814e+06,1.836032000000000000e+06,1.904896000000000000e+06,1.966660500000000000e+06,1.847212399999999907e+06,1.658080000000000000e+06,1.736704000000000000e+06,1.730496000000000000e+06,1.759936000000000000e+06,1.573888000000000000e+06,1.518272000000000000e+06,1.507653800000000047e+06,1.546112000000000000e+06,1.194193000000000000e+06,1.758304000000000000e+06,1.619776000000000000e+06,1.439680000000000000e+06,1.538656000000000000e+06,1.940563600000000093e+06,1.604832000000000000e+06,1.463680000000000000e+06,1.362107800000000047e+06,1.335973600000000093e+06,1.599520000000000000e+06,1.610912000000000000e+06,1.413504000000000000e+06,1.362107800000000047e+06,1.767584000000000000e+06,1.564800000000000000e+06,1.697088000000000000e+06,1.731565000000000000e+06,1.597167000000000000e+06,1.914429500000000000e+06,1.519872000000000000e+06,2.295034799999999814e+06,1.992758399999999907e+06,2.003942800000000047e+06,2.209213299999999814e+06,1.966660500000000000e+06,1.339701800000000047e+06,1.415840000000000000e+06,1.609504000000000000e+06,1.911712000000000000e+06,1.376608000000000000e+06,1.598880000000000000e+06,1.705344000000000000e+06,1.944291800000000047e+06,1.526294399999999907e+06,3.731778500000000000e+06,1.339488000000000000e+06,1.781344000000000000e+06,1.431968000000000000e+06,1.317333000000000000e+06,1.585664000000000000e+06,1.768032000000000000e+06,2.067431800000000047e+06,1.607648000000000000e+06,1.561568000000000000e+06,2.010944000000000000e+06,1.761427300000000047e+06,1.377020300000000047e+06,1.733216000000000000e+06,1.332245500000000000e+06,1.518838100000000093e+06,1.921885800000000047e+06,1.637984000000000000e+06,1.716652500000000000e+06,2.410754799999999814e+06,1.642015399999999907e+06,2.339809500000000000e+06,1.880640000000000000e+06,1.302383300000000047e+06,2.351067500000000000e+06,1.743136000000000000e+06,1.702752000000000000e+06,1.708288000000000000e+06,1.686753899999999907e+06,2.295034799999999814e+06,1.754496000000000000e+06,1.869654800000000047e+06,1.756576000000000000e+06,2.518945000000000000e+06,1.332245500000000000e+06,2.149488799999999814e+06,2.235346500000000000e+06,1.869654800000000047e+06,1.579840000000000000e+06,1.961664000000000000e+06,1.616416000000000000e+06,1.653952000000000000e+06,1.762336000000000000e+06,2.261444299999999814e+06,1.485247800000000047e+06,3.250328500000000000e+06,2.037569500000000000e+06,1.629856000000000000e+06,1.969600000000000000e+06,1.671840399999999907e+06,1.962932399999999907e+06,1.925613899999999907e+06,2.328661500000000000e+06,1.451621000000000000e+06,2.380892500000000000e+06,1.492741300000000047e+06,2.675600799999999814e+06,1.757699100000000093e+06,2.839936500000000000e+06,2.149488799999999814e+06,1.692192000000000000e+06,1.884567300000000047e+06,2.164438500000000000e+06,1.623360000000000000e+06,1.541248000000000000e+06,1.925613899999999907e+06,1.791488000000000000e+06,2.645775799999999814e+06,1.783796000000000000e+06,1.869664000000000000e+06,1.977845899999999907e+06,1.787524100000000093e+06,2.082344300000000047e+06,2.227392000000000000e+06,1.901600000000000000e+06,1.824842600000000093e+06,1.635072000000000000e+06,2.078616100000000093e+06,2.171894799999999814e+06,2.276430500000000000e+06,1.693600000000000000e+06,1.679297600000000093e+06,1.810752000000000000e+06,1.763552000000000000e+06,1.466607100000000093e+06,2.000214600000000093e+06,1.709122600000000093e+06,2.100480000000000000e+06,1.888096000000000000e+06,1.968480000000000000e+06,2.295034799999999814e+06,1.912704000000000000e+06,1.701666399999999907e+06,2.171894799999999814e+06,1.963968000000000000e+06,1.388205600000000093e+06,1.702624000000000000e+06,1.853440000000000000e+06,1.515110000000000000e+06,1.842464000000000000e+06,1.889536000000000000e+06,2.119662799999999814e+06,1.772611600000000093e+06,1.551936000000000000e+06,2.183115500000000000e+06,2.097294000000000000e+06,2.059936000000000000e+06,1.992758399999999907e+06,1.921885800000000047e+06,2.069888000000000000e+06,1.806048000000000000e+06,2.179351000000000000e+06,1.992544000000000000e+06,1.877111000000000000e+06,2.059975500000000000e+06,2.186807299999999814e+06,2.560029000000000000e+06,2.291343000000000000e+06,2.578669500000000000e+06,2.780212000000000000e+06,1.638250000000000000e+06,2.787668299999999814e+06,1.947552000000000000e+06,1.865152000000000000e+06,2.291343000000000000e+06,2.201757000000000000e+06,1.896672000000000000e+06,1.712000000000000000e+06,2.078616100000000093e+06,2.675600799999999814e+06,1.660128000000000000e+06,1.835904000000000000e+06,1.515680000000000000e+06,2.059975500000000000e+06,2.720487500000000000e+06,1.618368000000000000e+06,1.966944000000000000e+06,1.757984000000000000e+06,2.067431800000000047e+06,2.097294000000000000e+06,1.485247800000000047e+06,2.955583000000000000e+06,1.918752000000000000e+06,1.791289500000000000e+06,2.754040500000000000e+06,1.916768000000000000e+06,1.935232000000000000e+06,2.033805000000000000e+06,2.138340799999999814e+06,1.888259000000000000e+06,2.205521500000000000e+06,2.179351000000000000e+06,1.861664000000000000e+06,1.780128000000000000e+06,2.056247399999999907e+06,1.887200000000000000e+06,2.268937000000000000e+06,2.227890299999999814e+06,2.045025800000000047e+06,2.615950799999999814e+06,2.686934299999999814e+06,2.007968000000000000e+06,1.849920000000000000e+06,1.820352000000000000e+06,1.816416000000000000e+06,2.515142299999999814e+06,2.024992000000000000e+06,1.944384000000000000e+06,1.991424000000000000e+06,2.087168000000000000e+06,2.130560000000000000e+06,1.966944000000000000e+06,1.768883500000000000e+06,2.149488799999999814e+06,2.043104000000000000e+06,2.574941500000000000e+06,2.384584299999999814e+06,1.880802800000000047e+06,2.227890299999999814e+06,1.948019899999999907e+06,2.153253299999999814e+06,1.988992000000000000e+06,2.112206500000000000e+06,2.047648000000000000e+06,1.709600000000000000e+06,2.235346500000000000e+06,2.069568000000000000e+06,2.145797000000000000e+06,2.429432799999999814e+06,2.250296299999999814e+06,2.276430500000000000e+06,2.209213299999999814e+06,1.809856000000000000e+06,1.916640000000000000e+06,2.176448000000000000e+06,1.974116800000000047e+06,1.872064000000000000e+06,2.324897000000000000e+06,1.895715300000000047e+06,1.837760000000000000e+06,2.145216000000000000e+06,1.914429500000000000e+06,2.089837800000000047e+06,1.768883500000000000e+06,3.306399500000000000e+06,1.776339800000000047e+06,2.194263500000000000e+06,2.321205299999999814e+06,1.840384000000000000e+06,1.571106500000000000e+06,1.747296000000000000e+06,1.712850800000000047e+06,2.365980000000000000e+06,2.115898299999999814e+06,2.235346500000000000e+06,1.779712000000000000e+06,2.336117799999999814e+06,1.891712000000000000e+06,1.662400000000000000e+06,2.224125799999999814e+06,2.209213299999999814e+06,1.853536000000000000e+06,2.444308000000000000e+06,1.716224000000000000e+06,2.104750299999999814e+06,2.265208799999999814e+06,1.711776000000000000e+06,1.615881300000000047e+06,2.086072399999999907e+06,1.750169300000000047e+06,1.212833600000000093e+06,1.678400000000000000e+06,2.462948500000000000e+06,1.892928000000000000e+06,1.615881300000000047e+06,2.705575000000000000e+06,1.989030300000000047e+06,2.332353299999999814e+06,2.130884500000000000e+06,1.850464000000000000e+06,1.430560000000000000e+06,1.395661899999999907e+06,1.858396800000000047e+06,1.547936000000000000e+06,1.765155399999999907e+06,1.444164800000000047e+06,2.142032500000000000e+06,3.567592000000000000e+06,1.658400000000000000e+06,1.618048000000000000e+06,1.693376000000000000e+06,1.598240000000000000e+06,3.127151299999999814e+06,1.670112000000000000e+06,2.227890299999999814e+06,2.358523799999999814e+06,1.604384000000000000e+06,2.067431800000000047e+06,1.924448000000000000e+06,1.623136000000000000e+06,1.556120399999999907e+06,2.067431800000000047e+06,1.761427300000000047e+06,1.524640000000000000e+06,2.100985799999999814e+06,1.658720000000000000e+06,1.391933800000000047e+06,1.608608000000000000e+06,1.795017600000000093e+06,1.735616000000000000e+06,2.074888000000000000e+06,1.977845899999999907e+06,1.912160000000000000e+06,1.676000000000000000e+06,1.847212399999999907e+06,1.929342000000000000e+06,1.614368000000000000e+06,1.910701399999999907e+06,2.115898299999999814e+06,1.850940500000000000e+06,1.695008000000000000e+06,2.029728000000000000e+06,2.164438500000000000e+06,2.155456000000000000e+06,2.433124500000000000e+06,2.623407000000000000e+06,1.981824000000000000e+06,2.060704000000000000e+06,2.011399000000000000e+06,2.216128000000000000e+06,1.970240000000000000e+06,2.116416000000000000e+06,2.410754799999999814e+06,2.171648000000000000e+06,2.108800000000000000e+06,2.118080000000000000e+06,2.660608000000000000e+06,1.854668600000000093e+06,2.537585500000000000e+06,2.420480000000000000e+06,2.190571799999999814e+06,2.392077799999999814e+06,2.239744000000000000e+06,2.336640000000000000e+06,1.887008000000000000e+06,2.313749000000000000e+06,1.694210100000000093e+06,1.946464000000000000e+06,1.916320000000000000e+06,1.809440000000000000e+06,1.965088000000000000e+06,1.992758399999999907e+06,1.749152000000000000e+06,1.580160000000000000e+06,1.948019899999999907e+06,1.666336000000000000e+06,1.836028000000000000e+06,1.447008000000000000e+06,1.484000000000000000e+06,2.283886799999999814e+06,1.671872000000000000e+06,2.246531799999999814e+06,1.541024000000000000e+06,1.817088000000000000e+06,1.698176000000000000e+06,1.817386399999999907e+06,2.276430500000000000e+06,2.347265799999999814e+06,1.909504000000000000e+06,1.832299899999999907e+06,2.200640000000000000e+06,3.537767000000000000e+06,2.235346500000000000e+06,2.268937000000000000e+06,2.164438500000000000e+06,1.977845899999999907e+06,2.171894799999999814e+06,2.095488000000000000e+06,2.087936000000000000e+06,1.940563600000000093e+06,2.115328000000000000e+06,1.957024000000000000e+06,2.119662799999999814e+06,2.184000000000000000e+06,1.780067899999999907e+06,1.845984000000000000e+06,2.190571799999999814e+06,2.055616000000000000e+06,2.162880000000000000e+06,2.127744000000000000e+06,2.227264000000000000e+06,2.160709500000000000e+06,2.430464000000000000e+06,2.209213299999999814e+06,1.877111000000000000e+06,2.154304000000000000e+06,1.980960000000000000e+06,1.970388600000000093e+06,2.074112000000000000e+06,2.712956500000000000e+06,2.179351000000000000e+06,2.201757000000000000e+06,2.317440799999999814e+06,2.545116500000000000e+06,2.716759299999999814e+06,2.011399000000000000e+06,1.705394500000000000e+06,1.884567300000000047e+06,1.833376000000000000e+06,1.823552000000000000e+06,2.033805000000000000e+06,3.489226799999999814e+06,1.793472000000000000e+06,2.772755799999999814e+06,2.638319500000000000e+06,1.918528000000000000e+06,2.082344300000000047e+06,1.924672000000000000e+06,2.186807299999999814e+06,1.977856000000000000e+06,2.022657000000000000e+06,1.313604899999999907e+06,1.450752000000000000e+06,1.476576000000000000e+06,1.337984000000000000e+06,1.074528000000000000e+06,1.793872500000000000e+06,1.724108800000000047e+06,1.668112300000000047e+06,1.839756100000000093e+06,1.460000000000000000e+06,1.388832000000000000e+06,1.411040000000000000e+06,1.690336000000000000e+06,1.610144000000000000e+06,2.414483000000000000e+06,2.227890299999999814e+06,2.074888000000000000e+06,1.880802800000000047e+06,2.141760000000000000e+06,2.329920000000000000e+06,2.160709500000000000e+06,2.359104000000000000e+06,1.906973300000000047e+06,2.156736000000000000e+06,2.339809500000000000e+06,2.377128000000000000e+06,2.490176000000000000e+06,2.435456000000000000e+06,2.175680000000000000e+06,2.100985799999999814e+06,2.472064000000000000e+06,2.633856000000000000e+06,2.909248000000000000e+06,3.772862500000000000e+06,2.373440000000000000e+06,2.377128000000000000e+06,2.621952000000000000e+06,2.317504000000000000e+06,2.370112000000000000e+06,2.481792000000000000e+06,2.295034799999999814e+06,2.291343000000000000e+06,2.480896000000000000e+06,2.673024000000000000e+06,2.115648000000000000e+06,2.147520000000000000e+06,2.365980000000000000e+06,2.456960000000000000e+06,2.716928000000000000e+06,2.194263500000000000e+06,3.011579500000000000e+06,2.495104000000000000e+06,2.659712000000000000e+06,2.746944000000000000e+06,2.612297299999999814e+06,2.615950799999999814e+06,2.522598500000000000e+06,3.433305000000000000e+06,2.757056000000000000e+06,2.382208000000000000e+06,2.402688000000000000e+06,2.495936000000000000e+06,2.397824000000000000e+06,1.959204300000000047e+06,2.028512000000000000e+06,1.874912000000000000e+06,1.721792000000000000e+06,1.668112300000000047e+06,1.686753899999999907e+06,1.753952000000000000e+06,1.411776000000000000e+06,1.420352000000000000e+06,1.428512000000000000e+06,1.753971000000000000e+06,1.389248000000000000e+06,1.377568000000000000e+06,1.313604899999999907e+06,1.156416000000000000e+06,1.571106500000000000e+06,1.321856000000000000e+06,2.074888000000000000e+06,1.515110000000000000e+06,1.362776800000000047e+06,1.004480000000000000e+06,1.122624000000000000e+06,1.110784000000000000e+06,1.050496000000000000e+06,1.103488000000000000e+06,1.007840000000000000e+06,8.802080000000000000e+05,1.081728000000000000e+06,8.371680000000000000e+05,9.794560000000000000e+05,1.128224000000000000e+06,8.343520000000000000e+05,8.369600000000000000e+05,1.031952000000000000e+06,7.478560000000000000e+05,1.249104300000000047e+06,6.515840000000000000e+05,9.870240000000000000e+05,1.397416800000000047e+06,9.269920000000000000e+05,8.996640000000000000e+05,6.746400000000000000e+05,8.313280000000000000e+05,5.620320000000000000e+05,6.798240000000000000e+05,6.577760000000000000e+05,5.368320000000000000e+05,6.775520000000000000e+05,6.960800000000000000e+05,5.918080000000000000e+05,7.105920000000000000e+05,5.597760000000000000e+05,4.965760000000000000e+05,6.163695000000000000e+05,5.207040000000000000e+05,4.529120000000000000e+05,4.581360000000000000e+05,5.045840000000000000e+05,4.222240000000000000e+05,4.709440000000000000e+05,5.223440000000000000e+05,4.570080000000000000e+05,5.310720000000000000e+05,5.473280000000000000e+05,4.062800000000000000e+05,4.240640000000000000e+05,4.276400000000000000e+05,3.858640000000000000e+05,5.238880000000000000e+05,5.605920000000000000e+05,4.078160000000000000e+05,6.328800000000000000e+05,3.880080000000000000e+05,3.386720000000000000e+05,3.292080000000000000e+05,3.630240000000000000e+05,3.162880000000000000e+05,2.582120000000000000e+05,2.825600000000000000e+05,2.833680000000000000e+05,3.085680000000000000e+05,3.238160000000000000e+05,2.623680000000000000e+05,3.057200000000000000e+05,3.684240000000000000e+05,2.154680000000000000e+05,2.383480000000000000e+05,3.061280000000000000e+05,2.247760000000000000e+05,2.180960000000000000e+05,1.740240000000000000e+05,2.001960000000000000e+05,5.691360999999999767e+05,2.083840000000000000e+05,1.963520000000000000e+05,1.771560000000000000e+05,1.552520000000000000e+05,1.627200000000000000e+05,1.577760000000000000e+05,1.561600000000000000e+05,1.716000000000000000e+05,1.526320000000000000e+05,1.347840000000000000e+05,1.282360000000000000e+05,1.412360000000000000e+05,1.279340000000000000e+05,1.091040000000000000e+05,1.228980000000000000e+05,1.008540000000000000e+05,9.471800000000000000e+04,8.174800000000000000e+04,8.908600000000000000e+04,8.064200000000000000e+04,7.712400000000000000e+04,7.752600000000000000e+04,6.125400000000000000e+04,7.019200000000000000e+04,6.818400000000000000e+04,6.125400000000000000e+04,6.657600000000000000e+04,6.155600000000000000e+04,6.266000000000000000e+04,5.824200000000000000e+04,5.613400000000000000e+04,4.981100000000000000e+04,5.252100000000000000e+04,4.720200000000000000e+04,4.690100000000000000e+04,4.820600000000000000e+04,4.599800000000000000e+04,4.228600000000000000e+04,3.285900000000000000e+04,3.416300000000000000e+04,4.519600000000000000e+04,2.995200000000000000e+04,2.905000000000000000e+04,8.446200000000000000e+04,2.544100000000000000e+04,2.463900000000000000e+04,2.474000000000000000e+04,2.313600000000000000e+04,2.193300000000000000e+04,2.233400000000000000e+04,2.243400000000000000e+04,1.952900000000000000e+04,1.962900000000000000e+04,2.083100000000000000e+04,1.772500000000000000e+04,1.672300000000000000e+04,1.932800000000000000e+04,1.952900000000000000e+04,1.552100000000000000e+04,1.331700000000000000e+04,5.242000000000000000e+04,1.381800000000000000e+04,1.371800000000000000e+04,1.331700000000000000e+04,1.321700000000000000e+04,1.241600000000000000e+04,1.271600000000000000e+04,1.251600000000000000e+04,1.161400000000000000e+04,9.712000000000000000e+03,1.241600000000000000e+04,1.441900000000000000e+04,1.191500000000000000e+04,1.021200000000000000e+04,1.001200000000000000e+04,1.111400000000000000e+04,1.141400000000000000e+04,1.041300000000000000e+04,9.912000000000000000e+03,9.511000000000000000e+03,1.031200000000000000e+04,9.211000000000000000e+03,7.909000000000000000e+03,7.809000000000000000e+03,6.607000000000000000e+03,6.006000000000000000e+03,6.006000000000000000e+03,5.706000000000000000e+03,9.511000000000000000e+03,7.809000000000000000e+03,8.310000000000000000e+03,7.308000000000000000e+03,9.011000000000000000e+03,8.009000000000000000e+03,5.806000000000000000e+03,6.107000000000000000e+03,7.508000000000000000e+03,6.006000000000000000e+03,4.705000000000000000e+03,7.108000000000000000e+03,4.505000000000000000e+03,6.006000000000000000e+03,6.107000000000000000e+03,5.806000000000000000e+03,6.607000000000000000e+03,5.205000000000000000e+03,5.606000000000000000e+03,5.706000000000000000e+03,4.505000000000000000e+03,4.605000000000000000e+03,4.404000000000000000e+03,4.104000000000000000e+03,4.705000000000000000e+03,4.905000000000000000e+03,2.903000000000000000e+03,3.804000000000000000e+03,3.103000000000000000e+03,5.306000000000000000e+03,5.005000000000000000e+03,3.804000000000000000e+03,4.404000000000000000e+03,3.904000000000000000e+03,4.605000000000000000e+03,2.702000000000000000e+03,4.304000000000000000e+03,3.103000000000000000e+03,5.706000000000000000e+03,3.904000000000000000e+03,5.806000000000000000e+03,3.603000000000000000e+03,4.004000000000000000e+03,3.704000000000000000e+03,3.203000000000000000e+03,3.603000000000000000e+03,2.802000000000000000e+03,3.804000000000000000e+03,3.904000000000000000e+03,3.103000000000000000e+03,4.805000000000000000e+03,4.104000000000000000e+03,2.802000000000000000e+03,3.003000000000000000e+03,4.605000000000000000e+03,3.203000000000000000e+03,3.804000000000000000e+03,4.304000000000000000e+03,2.802000000000000000e+03,3.804000000000000000e+03,5.606000000000000000e+03,4.304000000000000000e+03,3.003000000000000000e+03,4.505000000000000000e+03,3.003000000000000000e+03,4.404000000000000000e+03,4.505000000000000000e+03,3.503000000000000000e+03,4.304000000000000000e+03,2.802000000000000000e+03,4.004000000000000000e+03,5.906000000000000000e+03,5.005000000000000000e+03,2.202000000000000000e+03,2.302000000000000000e+03,4.705000000000000000e+03,4.905000000000000000e+03,3.203000000000000000e+03,5.005000000000000000e+03,3.804000000000000000e+03,3.303000000000000000e+03,4.204000000000000000e+03,3.203000000000000000e+03,3.904000000000000000e+03,4.004000000000000000e+03,5.406000000000000000e+03,3.303000000000000000e+03,4.905000000000000000e+03,3.704000000000000000e+03,3.804000000000000000e+03,3.103000000000000000e+03,4.605000000000000000e+03,2.903000000000000000e+03,3.603000000000000000e+03,3.804000000000000000e+03,5.406000000000000000e+03,3.704000000000000000e+03,4.404000000000000000e+03,4.505000000000000000e+03,2.802000000000000000e+03,4.204000000000000000e+03,5.005000000000000000e+03,2.702000000000000000e+03,2.602000000000000000e+03,4.605000000000000000e+03,3.103000000000000000e+03,3.603000000000000000e+03,4.104000000000000000e+03,4.304000000000000000e+03,3.704000000000000000e+03,3.904000000000000000e+03,2.302000000000000000e+03,3.403000000000000000e+03,4.204000000000000000e+03,3.403000000000000000e+03,4.705000000000000000e+03,3.503000000000000000e+03,3.403000000000000000e+03,3.603000000000000000e+03,4.204000000000000000e+03,3.203000000000000000e+03,3.103000000000000000e+03,3.403000000000000000e+03,5.406000000000000000e+03,4.104000000000000000e+03,3.003000000000000000e+03,7.008000000000000000e+03,3.704000000000000000e+03,2.702000000000000000e+03,5.606000000000000000e+03,5.205000000000000000e+03,2.102000000000000000e+03,3.403000000000000000e+03,3.203000000000000000e+03,4.204000000000000000e+03,4.204000000000000000e+03,3.303000000000000000e+03,4.104000000000000000e+03,4.004000000000000000e+03,3.804000000000000000e+03,3.203000000000000000e+03,4.204000000000000000e+03,3.804000000000000000e+03,4.004000000000000000e+03,4.204000000000000000e+03,5.906000000000000000e+03,4.705000000000000000e+03,3.603000000000000000e+03,2.402000000000000000e+03,4.705000000000000000e+03,3.003000000000000000e+03,3.503000000000000000e+03,3.203000000000000000e+03,2.903000000000000000e+03,2.903000000000000000e+03,3.904000000000000000e+03,3.704000000000000000e+03,2.102000000000000000e+03,3.503000000000000000e+03,4.204000000000000000e+03,2.802000000000000000e+03,4.304000000000000000e+03,3.904000000000000000e+03,4.204000000000000000e+03,3.704000000000000000e+03,3.904000000000000000e+03,4.805000000000000000e+03,4.304000000000000000e+03,3.503000000000000000e+03,3.003000000000000000e+03,2.903000000000000000e+03,4.905000000000000000e+03,3.403000000000000000e+03,5.506000000000000000e+03,4.805000000000000000e+03,3.704000000000000000e+03,2.903000000000000000e+03,3.403000000000000000e+03,4.505000000000000000e+03,4.505000000000000000e+03,4.104000000000000000e+03,4.204000000000000000e+03,3.804000000000000000e+03,2.002000000000000000e+03,3.303000000000000000e+03,3.804000000000000000e+03,4.104000000000000000e+03,3.103000000000000000e+03,4.304000000000000000e+03,3.904000000000000000e+03,3.303000000000000000e+03,4.104000000000000000e+03,3.503000000000000000e+03,3.904000000000000000e+03,4.404000000000000000e+03,3.904000000000000000e+03,2.702000000000000000e+03,4.404000000000000000e+03,2.975100000000000000e+04,3.603000000000000000e+03,4.004000000000000000e+03,4.605000000000000000e+03,2.502000000000000000e+03,3.103000000000000000e+03,3.103000000000000000e+03,3.303000000000000000e+03,4.104000000000000000e+03,3.704000000000000000e+03,3.704000000000000000e+03,4.104000000000000000e+03,3.904000000000000000e+03,3.904000000000000000e+03,5.005000000000000000e+03,3.704000000000000000e+03,4.505000000000000000e+03,4.404000000000000000e+03,4.204000000000000000e+03,3.503000000000000000e+03,3.904000000000000000e+03,2.802000000000000000e+03,3.603000000000000000e+03,3.003000000000000000e+03,3.003000000000000000e+03,2.802000000000000000e+03,4.104000000000000000e+03,8.510000000000000000e+03,3.704000000000000000e+03,4.805000000000000000e+03,5.105000000000000000e+03,5.205000000000000000e+03,2.702000000000000000e+03,3.603000000000000000e+03,3.003000000000000000e+03,3.804000000000000000e+03,4.004000000000000000e+03,3.503000000000000000e+03,3.303000000000000000e+03,3.303000000000000000e+03,3.503000000000000000e+03,4.004000000000000000e+03,3.403000000000000000e+03,2.063100000000000000e+04,4.404000000000000000e+03,4.805000000000000000e+03,2.602000000000000000e+03,4.004000000000000000e+03,3.704000000000000000e+03,4.004000000000000000e+03,4.204000000000000000e+03,4.304000000000000000e+03,4.204000000000000000e+03,2.002000000000000000e+03,3.003000000000000000e+03,4.304000000000000000e+03,3.904000000000000000e+03,4.204000000000000000e+03,3.303000000000000000e+03,4.004000000000000000e+03,4.505000000000000000e+03,3.603000000000000000e+03,4.404000000000000000e+03,4.304000000000000000e+03,3.603000000000000000e+03,4.805000000000000000e+03,2.802000000000000000e+03,4.304000000000000000e+03,4.404000000000000000e+03,3.603000000000000000e+03,3.003000000000000000e+03,4.505000000000000000e+03,3.603000000000000000e+03,3.704000000000000000e+03,4.605000000000000000e+03,3.503000000000000000e+03,3.203000000000000000e+03,4.104000000000000000e+03,4.204000000000000000e+03,4.304000000000000000e+03,3.403000000000000000e+03,4.004000000000000000e+03,4.004000000000000000e+03,3.503000000000000000e+03,1.701000000000000000e+03,4.404000000000000000e+03,6.107000000000000000e+03,3.203000000000000000e+03,4.004000000000000000e+03,3.904000000000000000e+03,4.204000000000000000e+03,4.505000000000000000e+03,3.103000000000000000e+03,4.505000000000000000e+03,4.104000000000000000e+03,3.103000000000000000e+03,3.003000000000000000e+03,3.904000000000000000e+03,3.503000000000000000e+03,4.004000000000000000e+03,4.204000000000000000e+03,4.104000000000000000e+03,3.403000000000000000e+03,2.302000000000000000e+03,3.704000000000000000e+03,4.404000000000000000e+03,4.404000000000000000e+03,3.403000000000000000e+03,3.403000000000000000e+03,3.503000000000000000e+03,3.503000000000000000e+03,4.605000000000000000e+03,2.702000000000000000e+03,3.403000000000000000e+03,3.704000000000000000e+03,3.203000000000000000e+03,3.303000000000000000e+03,5.105000000000000000e+03,3.503000000000000000e+03,4.304000000000000000e+03,4.104000000000000000e+03,3.303000000000000000e+03,3.203000000000000000e+03,5.306000000000000000e+03,2.903000000000000000e+03,3.303000000000000000e+03,3.303000000000000000e+03,2.702000000000000000e+03,3.603000000000000000e+03,2.702000000000000000e+03,4.805000000000000000e+03,3.904000000000000000e+03,5.105000000000000000e+03,3.303000000000000000e+03,4.304000000000000000e+03,6.107000000000000000e+03,3.303000000000000000e+03,4.104000000000000000e+03,3.704000000000000000e+03,3.704000000000000000e+03,3.904000000000000000e+03,3.603000000000000000e+03,3.003000000000000000e+03,4.505000000000000000e+03,4.104000000000000000e+03,4.304000000000000000e+03,5.706000000000000000e+03,3.403000000000000000e+03,6.908000000000000000e+03,4.404000000000000000e+03,4.705000000000000000e+03,4.304000000000000000e+03,4.705000000000000000e+03,4.304000000000000000e+03,4.905000000000000000e+03,3.904000000000000000e+03,4.805000000000000000e+03,3.503000000000000000e+03,5.506000000000000000e+03,4.004000000000000000e+03,4.404000000000000000e+03,4.805000000000000000e+03,4.404000000000000000e+03,3.303000000000000000e+03,4.905000000000000000e+03,2.202000000000000000e+03,4.404000000000000000e+03,3.804000000000000000e+03,3.203000000000000000e+03,4.304000000000000000e+03,4.805000000000000000e+03,2.602000000000000000e+03,3.303000000000000000e+03,4.004000000000000000e+03,3.503000000000000000e+03,2.802000000000000000e+03,4.004000000000000000e+03,4.905000000000000000e+03,3.904000000000000000e+03,3.203000000000000000e+03,3.603000000000000000e+03,3.003000000000000000e+03,3.203000000000000000e+03,4.605000000000000000e+03,3.203000000000000000e+03,4.705000000000000000e+03,4.605000000000000000e+03,2.903000000000000000e+03,4.304000000000000000e+03,4.705000000000000000e+03,4.605000000000000000e+03,3.303000000000000000e+03,3.403000000000000000e+03,2.903000000000000000e+03,3.804000000000000000e+03,3.804000000000000000e+03,2.502000000000000000e+03,3.403000000000000000e+03,4.505000000000000000e+03,2.602000000000000000e+03,3.103000000000000000e+03,4.404000000000000000e+03,3.203000000000000000e+03,2.702000000000000000e+03,3.503000000000000000e+03,4.304000000000000000e+03,2.602000000000000000e+03,3.303000000000000000e+03,4.705000000000000000e+03,2.802000000000000000e+03,4.204000000000000000e+03,3.603000000000000000e+03,3.804000000000000000e+03,4.505000000000000000e+03,2.903000000000000000e+03,2.802000000000000000e+03,3.704000000000000000e+03,4.404000000000000000e+03,3.503000000000000000e+03,4.004000000000000000e+03,3.203000000000000000e+03,3.904000000000000000e+03,4.404000000000000000e+03,3.603000000000000000e+03,2.602000000000000000e+03,2.502000000000000000e+03,4.204000000000000000e+03,3.503000000000000000e+03,3.403000000000000000e+03,4.304000000000000000e+03,3.904000000000000000e+03,4.004000000000000000e+03,4.304000000000000000e+03,3.603000000000000000e+03,3.704000000000000000e+03,3.503000000000000000e+03,3.804000000000000000e+03,4.505000000000000000e+03,2.202000000000000000e+03,5.005000000000000000e+03,5.005000000000000000e+03,2.802000000000000000e+03,3.403000000000000000e+03,2.802000000000000000e+03,4.104000000000000000e+03,4.304000000000000000e+03,3.503000000000000000e+03,2.802000000000000000e+03,3.503000000000000000e+03,4.204000000000000000e+03,2.502000000000000000e+03,3.603000000000000000e+03,3.103000000000000000e+03,2.802000000000000000e+03,4.004000000000000000e+03,3.003000000000000000e+03,2.903000000000000000e+03,3.103000000000000000e+03,2.602000000000000000e+03,4.204000000000000000e+03,2.202000000000000000e+03,5.706000000000000000e+03,2.903000000000000000e+03,3.603000000000000000e+03,3.003000000000000000e+03,3.103000000000000000e+03,3.904000000000000000e+03,3.303000000000000000e+03,4.104000000000000000e+03,4.104000000000000000e+03,3.103000000000000000e+03,2.903000000000000000e+03,2.602000000000000000e+03,3.704000000000000000e+03,2.702000000000000000e+03,4.505000000000000000e+03,1.901000000000000000e+03,2.602000000000000000e+03,2.502000000000000000e+03,2.002000000000000000e+03,2.502000000000000000e+03,3.503000000000000000e+03,3.303000000000000000e+03,3.303000000000000000e+03,2.903000000000000000e+03,3.003000000000000000e+03,2.802000000000000000e+03,2.702000000000000000e+03,3.503000000000000000e+03,2.802000000000000000e+03,2.302000000000000000e+03,2.402000000000000000e+03,3.503000000000000000e+03,3.303000000000000000e+03,3.103000000000000000e+03,2.702000000000000000e+03,3.704000000000000000e+03,3.603000000000000000e+03,5.806000000000000000e+03,3.403000000000000000e+03,2.802000000000000000e+03,3.303000000000000000e+03,3.603000000000000000e+03,2.402000000000000000e+03,3.503000000000000000e+03,4.304000000000000000e+03,2.602000000000000000e+03,3.503000000000000000e+03,3.704000000000000000e+03,2.802000000000000000e+03,2.903000000000000000e+03,4.004000000000000000e+03,2.602000000000000000e+03,2.002000000000000000e+03,3.103000000000000000e+03,2.502000000000000000e+03,2.903000000000000000e+03,2.002000000000000000e+03,2.602000000000000000e+03,3.103000000000000000e+03,3.704000000000000000e+03,2.502000000000000000e+03,2.502000000000000000e+03,3.303000000000000000e+03,3.303000000000000000e+03,3.804000000000000000e+03,3.503000000000000000e+03,3.403000000000000000e+03,2.802000000000000000e+03,4.404000000000000000e+03,2.102000000000000000e+03,3.904000000000000000e+03,3.003000000000000000e+03,3.804000000000000000e+03,2.602000000000000000e+03,3.103000000000000000e+03,2.802000000000000000e+03,4.004000000000000000e+03,2.302000000000000000e+03,3.103000000000000000e+03,3.603000000000000000e+03,3.704000000000000000e+03,2.702000000000000000e+03,4.204000000000000000e+03,2.903000000000000000e+03,3.704000000000000000e+03,nan
4.795089999999999719e+01,9.764160000000000000e+05,1.282560000000000000e+06,1.177088000000000000e+06,1.575851600000000093e+06,1.232096000000000000e+06,1.429252300000000047e+06,1.647968000000000000e+06,1.715680000000000000e+06,1.977632000000000000e+06,2.153253299999999814e+06,2.123391000000000000e+06,2.324897000000000000e+06,2.683057000000000000e+06,2.388386000000000000e+06,2.354759299999999814e+06,2.828603000000000000e+06,2.944324000000000000e+06,2.857472000000000000e+06,2.798778000000000000e+06,2.858502500000000000e+06,2.772755799999999814e+06,2.724215500000000000e+06,2.608494500000000000e+06,2.966692799999999814e+06,2.548844500000000000e+06,2.496576299999999814e+06,2.414483000000000000e+06,2.518945000000000000e+06,2.398528000000000000e+06,2.620352000000000000e+06,2.096704000000000000e+06,2.101824000000000000e+06,2.268096000000000000e+06,2.090400000000000000e+06,1.791289500000000000e+06,2.265208799999999814e+06,2.119296000000000000e+06,1.821114500000000000e+06,1.776339800000000047e+06,1.634521899999999907e+06,1.989030300000000047e+06,2.560640000000000000e+06,2.198028000000000000e+06,1.989030300000000047e+06,2.110016000000000000e+06,1.776339800000000047e+06,1.811712000000000000e+06,1.843484300000000047e+06,2.254024500000000000e+06,2.332353299999999814e+06,1.701666399999999907e+06,1.623337500000000000e+06,2.097294000000000000e+06,2.138340799999999814e+06,1.873346500000000000e+06,1.959204300000000047e+06,1.581792000000000000e+06,1.350923399999999907e+06,1.515110000000000000e+06,1.718400000000000000e+06,2.127120000000000000e+06,2.261444299999999814e+06,1.818176000000000000e+06,1.831200000000000000e+06,1.513952000000000000e+06,1.447929300000000047e+06,1.556384000000000000e+06,1.640704000000000000e+06,1.645280000000000000e+06,1.434336000000000000e+06,1.958912000000000000e+06,1.720344300000000047e+06,1.500197500000000000e+06,1.642432000000000000e+06,1.547296000000000000e+06,1.467008000000000000e+06,2.086072399999999907e+06,1.888259000000000000e+06,2.276430500000000000e+06,1.614592000000000000e+06,2.280122299999999814e+06,1.530023500000000000e+06,1.778816000000000000e+06,1.227746100000000093e+06,1.408768000000000000e+06,1.821114500000000000e+06,2.011399000000000000e+06,1.540608000000000000e+06,1.568256000000000000e+06,1.693728000000000000e+06,1.344096000000000000e+06,1.567296000000000000e+06,1.530023500000000000e+06,1.425184000000000000e+06,1.962932399999999907e+06,1.566976000000000000e+06,1.806202000000000000e+06,1.547296000000000000e+06,1.356704000000000000e+06,1.477664000000000000e+06,1.413920000000000000e+06,1.751104000000000000e+06,1.631168000000000000e+06,1.583072000000000000e+06,1.892023500000000000e+06,2.045025800000000047e+06,1.436256000000000000e+06,1.421440000000000000e+06,1.719072000000000000e+06,1.854668600000000093e+06,1.787360000000000000e+06,1.639296000000000000e+06,2.353024000000000000e+06,1.974116800000000047e+06,2.000214600000000093e+06,1.782528000000000000e+06,1.655456000000000000e+06,1.732256000000000000e+06,1.974116800000000047e+06,1.491232000000000000e+06,1.627488000000000000e+06,1.939520000000000000e+06,2.373436299999999814e+06,1.619609399999999907e+06,1.544928000000000000e+06,1.486048000000000000e+06,1.717216000000000000e+06,1.614464000000000000e+06,1.542016000000000000e+06,1.824842600000000093e+06,2.018892500000000000e+06,1.899479800000000047e+06,1.634528000000000000e+06,1.205377399999999907e+06,1.776960000000000000e+06,1.918157600000000093e+06,1.887104000000000000e+06,1.422400000000000000e+06,1.171787000000000000e+06,1.348032000000000000e+06,1.516864000000000000e+06,1.578432000000000000e+06,2.000128000000000000e+06,2.115898299999999814e+06,1.685440000000000000e+06,2.089837800000000047e+06,2.000214600000000093e+06,1.989030300000000047e+06,1.482592000000000000e+06,2.160709500000000000e+06,1.764192000000000000e+06,1.873346500000000000e+06,1.593475300000000047e+06,1.509760000000000000e+06,1.977845899999999907e+06,1.865920000000000000e+06,1.636800000000000000e+06,1.858396800000000047e+06,1.567342000000000000e+06,2.112206500000000000e+06,2.104750299999999814e+06,1.756000000000000000e+06,1.925613899999999907e+06,1.486048000000000000e+06,2.003904000000000000e+06,2.410754799999999814e+06,1.697536000000000000e+06,2.045025800000000047e+06,1.769120000000000000e+06,1.786048000000000000e+06,2.145797000000000000e+06,1.851584000000000000e+06,1.539840000000000000e+06,1.758080000000000000e+06,1.435392000000000000e+06,2.097294000000000000e+06,2.175659299999999814e+06,1.996486500000000000e+06,1.716576000000000000e+06,2.015200800000000047e+06,2.313749000000000000e+06,1.887008000000000000e+06,2.041261300000000047e+06,1.826816000000000000e+06,2.324897000000000000e+06,1.572576000000000000e+06,3.056317000000000000e+06,2.608494500000000000e+06,2.171894799999999814e+06,2.037569500000000000e+06,2.119662799999999814e+06,1.358379600000000093e+06,1.630793800000000047e+06,1.563576600000000093e+06,1.630793800000000047e+06,1.597152000000000000e+06,1.642015399999999907e+06,1.518838100000000093e+06,2.399570500000000000e+06,1.944291800000000047e+06,1.728096000000000000e+06,1.530023500000000000e+06,2.518945000000000000e+06,1.888259000000000000e+06,2.116416000000000000e+06,1.887104000000000000e+06,1.925613899999999907e+06,2.317440799999999814e+06,1.724108800000000047e+06,2.030176000000000000e+06,2.045025800000000047e+06,1.758848000000000000e+06,2.071159899999999907e+06,2.007670899999999907e+06,2.511488799999999814e+06,2.306255500000000000e+06,2.074888000000000000e+06,2.190571799999999814e+06,1.783520000000000000e+06,1.959204300000000047e+06,1.616864000000000000e+06,3.560135799999999814e+06,1.716652500000000000e+06,2.093565899999999907e+06,2.022657000000000000e+06,1.959204300000000047e+06,2.127120000000000000e+06,1.897312000000000000e+06,1.844896000000000000e+06,2.000214600000000093e+06,1.921885800000000047e+06,1.697938300000000047e+06,1.706336000000000000e+06,2.082344300000000047e+06,1.598240000000000000e+06,2.048717500000000000e+06,2.073120000000000000e+06,1.761472000000000000e+06,2.757694000000000000e+06,1.735256800000000047e+06,1.873952000000000000e+06,1.948448000000000000e+06,1.473024000000000000e+06,1.807456000000000000e+06,1.839756100000000093e+06,2.231582000000000000e+06,1.484640000000000000e+06,1.970388600000000093e+06,2.489120000000000000e+06,1.731565000000000000e+06,2.108478500000000000e+06,1.974116800000000047e+06,2.071159899999999907e+06,1.673824000000000000e+06,1.515110000000000000e+06,1.944291800000000047e+06,1.532064000000000000e+06,1.559848500000000000e+06,1.716448000000000000e+06,1.726368000000000000e+06,2.242840000000000000e+06,1.758208000000000000e+06,1.877024000000000000e+06,1.683025800000000047e+06,2.220434000000000000e+06,1.977845899999999907e+06,1.895715300000000047e+06,1.740544000000000000e+06,1.977845899999999907e+06,1.999488000000000000e+06,2.115898299999999814e+06,2.373436299999999814e+06,2.045025800000000047e+06,1.612416000000000000e+06,2.362215500000000000e+06,2.003942800000000047e+06,2.057600000000000000e+06,2.020224000000000000e+06,2.440580799999999814e+06,2.022657000000000000e+06,2.373436299999999814e+06,2.131968000000000000e+06,1.634521899999999907e+06,1.923904000000000000e+06,1.742496000000000000e+06,2.541388299999999814e+06,1.862124899999999907e+06,1.802473899999999907e+06,2.429432799999999814e+06,2.056247399999999907e+06,1.995712000000000000e+06,2.324897000000000000e+06,1.834144000000000000e+06,1.735256800000000047e+06,1.895680000000000000e+06,2.169216000000000000e+06,2.302491000000000000e+06,1.906973300000000047e+06,1.705344000000000000e+06,2.058592000000000000e+06,1.930080000000000000e+06,2.139776000000000000e+06,1.764736000000000000e+06,2.265208799999999814e+06,2.261444299999999814e+06,2.321205299999999814e+06,1.750169300000000047e+06,1.653199800000000047e+06,1.918157600000000093e+06,1.981728000000000000e+06,5.668539500000000000e+06,2.034272000000000000e+06,2.071159899999999907e+06,2.093565899999999907e+06,1.832299899999999907e+06,2.462948500000000000e+06,1.895776000000000000e+06,1.978304000000000000e+06,2.302491000000000000e+06,1.897632000000000000e+06,1.908416000000000000e+06,2.268937000000000000e+06,2.086072399999999907e+06,1.515110000000000000e+06,1.831104000000000000e+06,1.736608000000000000e+06,2.130884500000000000e+06,3.101129000000000000e+06,1.828800000000000000e+06,2.414483000000000000e+06,1.726592000000000000e+06,1.855392000000000000e+06,2.309947299999999814e+06,1.873346500000000000e+06,2.474207500000000000e+06,1.757699100000000093e+06,2.414483000000000000e+06,2.313749000000000000e+06,1.488975899999999907e+06,1.306148600000000093e+06,1.959204300000000047e+06,1.593475300000000047e+06,2.373436299999999814e+06,1.748160000000000000e+06,1.753971000000000000e+06,2.776409299999999814e+06,1.777504000000000000e+06,1.808864000000000000e+06,1.619609399999999907e+06,1.772611600000000093e+06,2.504032500000000000e+06,1.838752000000000000e+06,1.613728000000000000e+06,1.839756100000000093e+06,1.613920000000000000e+06,1.716652500000000000e+06,1.746477500000000000e+06,1.629984000000000000e+06,1.850940500000000000e+06,1.805504000000000000e+06,2.123391000000000000e+06,2.380892500000000000e+06,1.743264000000000000e+06,2.448036000000000000e+06,1.798944000000000000e+06,2.138340799999999814e+06,1.918157600000000093e+06,2.089837800000000047e+06,2.276430500000000000e+06,1.516864000000000000e+06,1.518272000000000000e+06,1.582304000000000000e+06,2.037569500000000000e+06,1.925613899999999907e+06,1.820896000000000000e+06,1.725920000000000000e+06,2.052519300000000047e+06,1.477791500000000000e+06,2.093565899999999907e+06,1.548664100000000093e+06,1.447008000000000000e+06,1.913344000000000000e+06,1.550656000000000000e+06,2.022657000000000000e+06,1.533280000000000000e+06,1.992758399999999907e+06,1.537479800000000047e+06,1.763200000000000000e+06,1.667520000000000000e+06,1.889856000000000000e+06,1.817312000000000000e+06,2.541388299999999814e+06,1.616000000000000000e+06,2.018892500000000000e+06,1.541207899999999907e+06,1.619232000000000000e+06,1.561024000000000000e+06,1.757699100000000093e+06,1.335973600000000093e+06,1.974116800000000047e+06,1.700896000000000000e+06,2.552498000000000000e+06,1.694210100000000093e+06,1.735256800000000047e+06,1.707648000000000000e+06,2.015200800000000047e+06,1.981574000000000000e+06,1.746477500000000000e+06,1.992758399999999907e+06,1.992758399999999907e+06,2.063703600000000093e+06,1.969824000000000000e+06,1.488975899999999907e+06,2.045025800000000047e+06,2.074888000000000000e+06,1.850940500000000000e+06,2.079296000000000000e+06,2.388544000000000000e+06,2.255616000000000000e+06,2.481663799999999814e+06,2.213760000000000000e+06,2.133888000000000000e+06,2.038240000000000000e+06,1.824640000000000000e+06,2.309760000000000000e+06,2.330496000000000000e+06,2.358400000000000000e+06,2.310400000000000000e+06,2.739128000000000000e+06,2.709303000000000000e+06,2.552498000000000000e+06,2.642122299999999814e+06,2.608494500000000000e+06,1.955476100000000093e+06,2.144640000000000000e+06,2.119744000000000000e+06,2.010304000000000000e+06,2.380892500000000000e+06,1.904896000000000000e+06,1.755040000000000000e+06,1.813658300000000047e+06,2.343574000000000000e+06,1.873346500000000000e+06,1.727800500000000000e+06,1.548664100000000093e+06,1.818272000000000000e+06,1.739648000000000000e+06,2.138340799999999814e+06,1.523872000000000000e+06,1.507653800000000047e+06,1.716672000000000000e+06,1.552800000000000000e+06,1.508032000000000000e+06,1.272558300000000047e+06,1.820896000000000000e+06,1.817386399999999907e+06,2.201757000000000000e+06,2.121664000000000000e+06,1.970464000000000000e+06,2.030624000000000000e+06,2.280122299999999814e+06,3.194332000000000000e+06,2.362215500000000000e+06,2.485317299999999814e+06,2.033805000000000000e+06,2.235346500000000000e+06,2.283886799999999814e+06,2.171894799999999814e+06,1.961888000000000000e+06,1.959232000000000000e+06,2.254024500000000000e+06,2.265208799999999814e+06,1.981574000000000000e+06,2.220434000000000000e+06,2.065024000000000000e+06,2.873415000000000000e+06,2.142032500000000000e+06,2.268937000000000000e+06,2.119662799999999814e+06,2.343360000000000000e+06,2.187328000000000000e+06,2.436992000000000000e+06,1.910701399999999907e+06,1.869654800000000047e+06,2.067431800000000047e+06,2.768953000000000000e+06,2.121664000000000000e+06,2.049856000000000000e+06,2.739128000000000000e+06,1.985302100000000093e+06,2.395842299999999814e+06,2.216669500000000000e+06,2.399570500000000000e+06,2.242840000000000000e+06,1.938336000000000000e+06,2.254024500000000000e+06,2.317440799999999814e+06,2.156945000000000000e+06,2.574941500000000000e+06,2.324897000000000000e+06,1.955476100000000093e+06,2.186807299999999814e+06,2.996667000000000000e+06,2.058944000000000000e+06,2.377128000000000000e+06,2.295034799999999814e+06,1.840832000000000000e+06,1.825632000000000000e+06,1.809930100000000093e+06,2.123391000000000000e+06,1.925440000000000000e+06,1.643648000000000000e+06,1.895715300000000047e+06,1.433016800000000047e+06,1.288448000000000000e+06,1.115083300000000047e+06,1.197921100000000093e+06,1.383429399999999907e+06,1.291162500000000000e+06,1.229344000000000000e+06,1.212960000000000000e+06,2.000214600000000093e+06,1.638250000000000000e+06,1.543424000000000000e+06,1.523648000000000000e+06,1.675568500000000000e+06,2.031072000000000000e+06,1.914429500000000000e+06,1.914429500000000000e+06,3.328768299999999814e+06,2.164224000000000000e+06,2.326464000000000000e+06,2.485317299999999814e+06,2.640256000000000000e+06,2.563757000000000000e+06,2.686934299999999814e+06,2.627209799999999814e+06,2.791321799999999814e+06,2.644992000000000000e+06,2.656832000000000000e+06,2.729152000000000000e+06,3.776516000000000000e+06,2.377856000000000000e+06,2.205521500000000000e+06,2.367040000000000000e+06,2.593582000000000000e+06,2.709504000000000000e+06,2.436889000000000000e+06,2.497920000000000000e+06,2.443904000000000000e+06,2.476288000000000000e+06,2.305600000000000000e+06,2.403298500000000000e+06,2.541388299999999814e+06,2.524416000000000000e+06,2.160709500000000000e+06,2.480128000000000000e+06,2.753344000000000000e+06,2.791321799999999814e+06,2.138340799999999814e+06,2.597248000000000000e+06,2.537585500000000000e+06,2.623407000000000000e+06,2.387840000000000000e+06,2.771904000000000000e+06,2.680064000000000000e+06,2.757694000000000000e+06,2.246531799999999814e+06,2.444308000000000000e+06,2.459220500000000000e+06,2.517824000000000000e+06,2.600448000000000000e+06,2.617920000000000000e+06,2.341568000000000000e+06,2.528448000000000000e+06,2.295034799999999814e+06,2.009088000000000000e+06,1.781344000000000000e+06,1.726592000000000000e+06,2.175659299999999814e+06,2.018892500000000000e+06,1.376416000000000000e+06,1.212833600000000093e+06,1.141924800000000047e+06,1.553120000000000000e+06,1.535648000000000000e+06,1.195872000000000000e+06,1.206272000000000000e+06,1.802473899999999907e+06,9.569335999999999767e+05,1.214016000000000000e+06,1.115754300000000047e+06,1.176960000000000000e+06,1.257572100000000093e+06,1.088480000000000000e+06,1.074240000000000000e+06,1.172769300000000047e+06,9.153600000000000000e+05,1.170304000000000000e+06,1.113632000000000000e+06,8.956800000000000000e+05,9.404160000000000000e+05,7.338733000000000466e+05,8.132960000000000000e+05,1.003008000000000000e+06,8.237280000000000000e+05,9.012320000000000000e+05,8.625440000000000000e+05,9.628640000000000000e+05,8.060215999999999767e+05,6.955680000000000000e+05,8.167360000000000000e+05,6.964960000000000000e+05,7.017760000000000000e+05,8.905600000000000000e+05,7.033228000000000466e+05,7.694720000000000000e+05,6.575680000000000000e+05,8.573280000000000000e+05,7.896480000000000000e+05,8.045440000000000000e+05,6.422720000000000000e+05,6.781600000000000000e+05,6.118080000000000000e+05,5.414560000000000000e+05,5.538080000000000000e+05,4.653040000000000000e+05,4.700160000000000000e+05,8.568583000000000466e+05,5.154640000000000000e+05,4.056720000000000000e+05,5.685120000000000000e+05,4.934960000000000000e+05,4.806800000000000000e+05,4.109840000000000000e+05,4.370560000000000000e+05,4.484080000000000000e+05,3.666880000000000000e+05,4.136400000000000000e+05,3.437184000000000233e+05,3.688320000000000000e+05,4.439040000000000000e+05,4.055680000000000000e+05,6.120160000000000000e+05,4.084320000000000000e+05,4.807840000000000000e+05,3.646480000000000000e+05,3.185280000000000000e+05,3.446800000000000000e+05,3.019600000000000000e+05,3.172080000000000000e+05,3.415280000000000000e+05,4.858080000000000000e+05,3.140560000000000000e+05,3.124240000000000000e+05,2.589200000000000000e+05,2.591240000000000000e+05,2.133440000000000000e+05,2.330800000000000000e+05,2.065640000000000000e+05,2.327760000000000000e+05,2.725120000000000000e+05,3.072400000000000000e+05,2.304480000000000000e+05,2.511160000000000000e+05,1.992840000000000000e+05,2.131400000000000000e+05,2.066640000000000000e+05,2.052520000000000000e+05,1.975640000000000000e+05,1.878640000000000000e+05,1.807920000000000000e+05,1.915000000000000000e+05,1.475880000000000000e+05,1.654440000000000000e+05,1.563640000000000000e+05,1.617120000000000000e+05,1.577760000000000000e+05,1.392200000000000000e+05,1.461760000000000000e+05,1.252140000000000000e+05,1.024640000000000000e+05,1.124260000000000000e+05,1.045760000000000000e+05,1.005520000000000000e+05,9.753400000000000000e+04,8.597000000000000000e+04,8.305400000000000000e+04,8.828200000000000000e+04,7.411000000000000000e+04,6.898600000000000000e+04,6.306200000000000000e+04,6.979000000000000000e+04,6.948800000000000000e+04,6.707800000000000000e+04,6.366400000000000000e+04,6.497000000000000000e+04,6.286100000000000000e+04,5.402600000000000000e+04,1.423440000000000000e+05,5.432700000000000000e+04,5.663600000000000000e+04,4.389100000000000000e+04,4.318900000000000000e+04,4.038100000000000000e+04,4.308900000000000000e+04,3.697100000000000000e+04,3.376200000000000000e+04,3.125500000000000000e+04,2.965100000000000000e+04,3.135500000000000000e+04,3.025300000000000000e+04,2.484000000000000000e+04,2.443900000000000000e+04,2.453900000000000000e+04,2.504000000000000000e+04,2.474000000000000000e+04,2.213400000000000000e+04,1.992900000000000000e+04,1.962900000000000000e+04,2.093100000000000000e+04,1.912800000000000000e+04,1.762500000000000000e+04,1.692400000000000000e+04,1.682300000000000000e+04,1.702400000000000000e+04,1.522100000000000000e+04,1.662300000000000000e+04,1.602200000000000000e+04,1.251600000000000000e+04,1.201500000000000000e+04,1.441900000000000000e+04,1.441900000000000000e+04,1.441900000000000000e+04,1.622200000000000000e+04,1.061300000000000000e+04,1.181500000000000000e+04,1.311700000000000000e+04,1.091300000000000000e+04,1.031200000000000000e+04,1.181500000000000000e+04,9.211000000000000000e+03,1.051300000000000000e+04,9.611000000000000000e+03,1.151400000000000000e+04,1.011200000000000000e+04,8.710000000000000000e+03,8.810000000000000000e+03,9.011000000000000000e+03,9.011000000000000000e+03,1.081300000000000000e+04,6.006000000000000000e+03,8.710000000000000000e+03,8.510000000000000000e+03,8.109000000000000000e+03,7.408000000000000000e+03,1.031200000000000000e+04,6.507000000000000000e+03,7.008000000000000000e+03,8.510000000000000000e+03,5.906000000000000000e+03,8.109000000000000000e+03,8.610000000000000000e+03,6.207000000000000000e+03,7.408000000000000000e+03,6.407000000000000000e+03,6.107000000000000000e+03,6.707000000000000000e+03,5.005000000000000000e+03,4.104000000000000000e+03,7.609000000000000000e+03,4.204000000000000000e+03,4.404000000000000000e+03,7.208000000000000000e+03,4.905000000000000000e+03,5.706000000000000000e+03,6.006000000000000000e+03,4.304000000000000000e+03,3.203000000000000000e+03,4.004000000000000000e+03,3.403000000000000000e+03,2.802000000000000000e+03,4.104000000000000000e+03,4.505000000000000000e+03,5.406000000000000000e+03,4.805000000000000000e+03,3.603000000000000000e+03,3.003000000000000000e+03,3.704000000000000000e+03,3.003000000000000000e+03,4.705000000000000000e+03,4.004000000000000000e+03,3.603000000000000000e+03,3.804000000000000000e+03,4.605000000000000000e+03,4.605000000000000000e+03,4.404000000000000000e+03,4.304000000000000000e+03,5.105000000000000000e+03,3.203000000000000000e+03,4.104000000000000000e+03,4.104000000000000000e+03,3.603000000000000000e+03,3.403000000000000000e+03,5.306000000000000000e+03,4.004000000000000000e+03,5.005000000000000000e+03,3.403000000000000000e+03,3.003000000000000000e+03,4.705000000000000000e+03,4.905000000000000000e+03,3.603000000000000000e+03,5.005000000000000000e+03,3.603000000000000000e+03,4.605000000000000000e+03,3.904000000000000000e+03,3.804000000000000000e+03,3.203000000000000000e+03,3.203000000000000000e+03,3.003000000000000000e+03,4.505000000000000000e+03,3.403000000000000000e+03,3.804000000000000000e+03,3.403000000000000000e+03,4.204000000000000000e+03,4.004000000000000000e+03,3.804000000000000000e+03,3.804000000000000000e+03,3.904000000000000000e+03,2.802000000000000000e+03,6.307000000000000000e+03,3.303000000000000000e+03,4.805000000000000000e+03,5.005000000000000000e+03,3.503000000000000000e+03,2.702000000000000000e+03,3.203000000000000000e+03,2.602000000000000000e+03,3.804000000000000000e+03,2.602000000000000000e+03,5.005000000000000000e+03,4.605000000000000000e+03,4.004000000000000000e+03,5.005000000000000000e+03,4.104000000000000000e+03,3.904000000000000000e+03,3.704000000000000000e+03,4.805000000000000000e+03,3.303000000000000000e+03,4.705000000000000000e+03,3.603000000000000000e+03,4.104000000000000000e+03,4.304000000000000000e+03,4.204000000000000000e+03,3.203000000000000000e+03,3.503000000000000000e+03,4.204000000000000000e+03,3.904000000000000000e+03,3.003000000000000000e+03,3.203000000000000000e+03,2.802000000000000000e+03,3.503000000000000000e+03,4.004000000000000000e+03,4.605000000000000000e+03,5.105000000000000000e+03,4.605000000000000000e+03,4.004000000000000000e+03,3.904000000000000000e+03,4.004000000000000000e+03,3.704000000000000000e+03,4.805000000000000000e+03,3.003000000000000000e+03,3.904000000000000000e+03,4.004000000000000000e+03,4.404000000000000000e+03,4.404000000000000000e+03,3.503000000000000000e+03,4.104000000000000000e+03,5.306000000000000000e+03,3.904000000000000000e+03,4.905000000000000000e+03,4.404000000000000000e+03,4.004000000000000000e+03,4.905000000000000000e+03,4.605000000000000000e+03,3.003000000000000000e+03,4.605000000000000000e+03,3.603000000000000000e+03,2.702000000000000000e+03,3.303000000000000000e+03,5.306000000000000000e+03,5.723800000000000000e+04,3.603000000000000000e+03,4.905000000000000000e+03,4.404000000000000000e+03,4.404000000000000000e+03,3.804000000000000000e+03,4.705000000000000000e+03,3.904000000000000000e+03,4.505000000000000000e+03,3.704000000000000000e+03,4.404000000000000000e+03,2.903000000000000000e+03,3.704000000000000000e+03,3.704000000000000000e+03,3.603000000000000000e+03,5.306000000000000000e+03,4.404000000000000000e+03,3.103000000000000000e+03,4.204000000000000000e+03,3.403000000000000000e+03,4.204000000000000000e+03,3.804000000000000000e+03,3.003000000000000000e+03,4.204000000000000000e+03,4.705000000000000000e+03,4.104000000000000000e+03,3.503000000000000000e+03,3.704000000000000000e+03,3.503000000000000000e+03,3.904000000000000000e+03,6.307000000000000000e+03,2.802000000000000000e+03,4.304000000000000000e+03,5.506000000000000000e+03,3.303000000000000000e+03,3.603000000000000000e+03,3.904000000000000000e+03,2.302000000000000000e+03,4.204000000000000000e+03,4.505000000000000000e+03,2.903000000000000000e+03,3.003000000000000000e+03,3.904000000000000000e+03,4.605000000000000000e+03,3.603000000000000000e+03,3.095400000000000000e+04,2.602000000000000000e+03,3.103000000000000000e+03,3.804000000000000000e+03,4.805000000000000000e+03,3.804000000000000000e+03,3.303000000000000000e+03,2.602000000000000000e+03,3.103000000000000000e+03,5.105000000000000000e+03,3.303000000000000000e+03,4.304000000000000000e+03,3.603000000000000000e+03,3.804000000000000000e+03,3.904000000000000000e+03,4.404000000000000000e+03,4.605000000000000000e+03,4.104000000000000000e+03,2.802000000000000000e+03,3.904000000000000000e+03,3.603000000000000000e+03,2.802000000000000000e+03,3.603000000000000000e+03,3.804000000000000000e+03,3.804000000000000000e+03,4.505000000000000000e+03,3.603000000000000000e+03,5.005000000000000000e+03,4.404000000000000000e+03,3.403000000000000000e+03,4.104000000000000000e+03,4.505000000000000000e+03,2.602000000000000000e+03,4.905000000000000000e+03,3.904000000000000000e+03,5.005000000000000000e+03,3.804000000000000000e+03,3.203000000000000000e+03,4.304000000000000000e+03,4.404000000000000000e+03,3.704000000000000000e+03,3.503000000000000000e+03,3.804000000000000000e+03,4.104000000000000000e+03,3.403000000000000000e+03,4.204000000000000000e+03,1.482000000000000000e+04,4.004000000000000000e+03,5.205000000000000000e+03,4.304000000000000000e+03,2.115200000000000000e+05,3.804000000000000000e+03,3.904000000000000000e+03,3.603000000000000000e+03,4.304000000000000000e+03,4.805000000000000000e+03,5.005000000000000000e+03,3.503000000000000000e+03,3.904000000000000000e+03,3.804000000000000000e+03,4.304000000000000000e+03,3.203000000000000000e+03,2.702000000000000000e+03,3.804000000000000000e+03,2.602000000000000000e+03,2.802000000000000000e+03,3.503000000000000000e+03,3.303000000000000000e+03,4.204000000000000000e+03,3.904000000000000000e+03,2.802000000000000000e+03,4.905000000000000000e+03,3.103000000000000000e+03,1.502000000000000000e+04,3.603000000000000000e+03,3.904000000000000000e+03,2.302000000000000000e+03,4.605000000000000000e+03,4.605000000000000000e+03,4.404000000000000000e+03,4.104000000000000000e+03,2.302000000000000000e+03,4.705000000000000000e+03,3.603000000000000000e+03,5.506000000000000000e+03,4.004000000000000000e+03,4.304000000000000000e+03,3.403000000000000000e+03,2.602000000000000000e+03,4.304000000000000000e+03,3.003000000000000000e+03,4.905000000000000000e+03,6.107000000000000000e+03,3.704000000000000000e+03,4.705000000000000000e+03,5.706000000000000000e+03,4.304000000000000000e+03,5.506000000000000000e+03,4.404000000000000000e+03,3.904000000000000000e+03,3.103000000000000000e+03,4.805000000000000000e+03,4.204000000000000000e+03,4.004000000000000000e+03,4.705000000000000000e+03,2.702000000000000000e+03,5.906000000000000000e+03,5.606000000000000000e+03,3.503000000000000000e+03,4.104000000000000000e+03,4.404000000000000000e+03,2.802000000000000000e+03,4.004000000000000000e+03,4.004000000000000000e+03,5.806000000000000000e+03,5.406000000000000000e+03,4.004000000000000000e+03,4.505000000000000000e+03,3.403000000000000000e+03,5.005000000000000000e+03,4.404000000000000000e+03,2.402000000000000000e+03,4.905000000000000000e+03,2.903000000000000000e+03,4.304000000000000000e+03,4.004000000000000000e+03,4.805000000000000000e+03,3.804000000000000000e+03,3.203000000000000000e+03,3.303000000000000000e+03,4.404000000000000000e+03,4.304000000000000000e+03,4.705000000000000000e+03,3.503000000000000000e+03,3.503000000000000000e+03,4.004000000000000000e+03,4.104000000000000000e+03,3.904000000000000000e+03,4.104000000000000000e+03,3.503000000000000000e+03,4.404000000000000000e+03,3.503000000000000000e+03,3.804000000000000000e+03,3.704000000000000000e+03,3.103000000000000000e+03,5.005000000000000000e+03,3.603000000000000000e+03,4.004000000000000000e+03,4.104000000000000000e+03,4.104000000000000000e+03,5.005000000000000000e+03,4.605000000000000000e+03,2.443900000000000000e+04,2.802000000000000000e+03,3.804000000000000000e+03,2.402000000000000000e+03,2.802000000000000000e+03,5.306000000000000000e+03,3.303000000000000000e+03,4.304000000000000000e+03,3.303000000000000000e+03,3.603000000000000000e+03,3.503000000000000000e+03,4.905000000000000000e+03,2.702000000000000000e+03,5.806000000000000000e+03,4.705000000000000000e+03,3.704000000000000000e+03,4.705000000000000000e+03,5.406000000000000000e+03,3.003000000000000000e+03,3.503000000000000000e+03,4.805000000000000000e+03,3.704000000000000000e+03,4.404000000000000000e+03,4.304000000000000000e+03,3.103000000000000000e+03,3.003000000000000000e+03,4.605000000000000000e+03,4.705000000000000000e+03,3.003000000000000000e+03,4.104000000000000000e+03,4.705000000000000000e+03,4.505000000000000000e+03,3.003000000000000000e+03,2.702000000000000000e+03,3.303000000000000000e+03,4.304000000000000000e+03,3.603000000000000000e+03,3.103000000000000000e+03,3.103000000000000000e+03,3.303000000000000000e+03,4.204000000000000000e+03,3.103000000000000000e+03,3.503000000000000000e+03,3.904000000000000000e+03,4.304000000000000000e+03,3.203000000000000000e+03,3.203000000000000000e+03,2.702000000000000000e+03,3.303000000000000000e+03,4.705000000000000000e+03,3.203000000000000000e+03,3.203000000000000000e+03,5.806000000000000000e+03,5.406000000000000000e+03,2.502000000000000000e+03,4.104000000000000000e+03,3.904000000000000000e+03,3.804000000000000000e+03,4.104000000000000000e+03,4.404000000000000000e+03,2.602000000000000000e+03,2.402000000000000000e+03,4.204000000000000000e+03,3.203000000000000000e+03,4.404000000000000000e+03,3.303000000000000000e+03,4.505000000000000000e+03,3.003000000000000000e+03,2.903000000000000000e+03,2.302000000000000000e+03,2.102000000000000000e+03,3.403000000000000000e+03,3.904000000000000000e+03,3.704000000000000000e+03,2.602000000000000000e+03,3.003000000000000000e+03,4.905000000000000000e+03,2.702000000000000000e+03,4.004000000000000000e+03,4.104000000000000000e+03,4.805000000000000000e+03,2.302000000000000000e+03,2.502000000000000000e+03,2.602000000000000000e+03,3.603000000000000000e+03,1.601000000000000000e+03,4.304000000000000000e+03,4.304000000000000000e+03,2.602000000000000000e+03,2.903000000000000000e+03,2.402000000000000000e+03,4.104000000000000000e+03,4.505000000000000000e+03,3.704000000000000000e+03,3.603000000000000000e+03,2.502000000000000000e+03,4.605000000000000000e+03,2.903000000000000000e+03,3.503000000000000000e+03,3.503000000000000000e+03,3.804000000000000000e+03,4.905000000000000000e+03,5.005000000000000000e+03,3.704000000000000000e+03,3.403000000000000000e+03,4.304000000000000000e+03,2.602000000000000000e+03,4.404000000000000000e+03,4.304000000000000000e+03,3.704000000000000000e+03,6.006000000000000000e+03,4.605000000000000000e+03,3.804000000000000000e+03,3.403000000000000000e+03,2.802000000000000000e+03,3.603000000000000000e+03,2.502000000000000000e+03,3.103000000000000000e+03,2.802000000000000000e+03,3.103000000000000000e+03,3.804000000000000000e+03,3.303000000000000000e+03,3.103000000000000000e+03,3.303000000000000000e+03,2.702000000000000000e+03,3.503000000000000000e+03,3.904000000000000000e+03,3.503000000000000000e+03,3.303000000000000000e+03,2.102000000000000000e+03,3.403000000000000000e+03,4.605000000000000000e+03,3.203000000000000000e+03,3.203000000000000000e+03,3.804000000000000000e+03,3.904000000000000000e+03,2.802000000000000000e+03,3.403000000000000000e+03,2.903000000000000000e+03,2.602000000000000000e+03,3.003000000000000000e+03,3.503000000000000000e+03,4.204000000000000000e+03,2.602000000000000000e+03,4.004000000000000000e+03,4.605000000000000000e+03,3.904000000000000000e+03,3.603000000000000000e+03,4.404000000000000000e+03,3.203000000000000000e+03,4.104000000000000000e+03,3.303000000000000000e+03,3.503000000000000000e+03,3.403000000000000000e+03,3.103000000000000000e+03,4.204000000000000000e+03,5.706000000000000000e+03,2.402000000000000000e+03,4.505000000000000000e+03,2.802000000000000000e+03,3.103000000000000000e+03,3.303000000000000000e+03,3.804000000000000000e+03,2.602000000000000000e+03,3.503000000000000000e+03,2.802000000000000000e+03,3.603000000000000000e+03,3.103000000000000000e+03,2.702000000000000000e+03,3.303000000000000000e+03,3.503000000000000000e+03,2.402000000000000000e+03,2.903000000000000000e+03,4.204000000000000000e+03,2.402000000000000000e+03,2.502000000000000000e+03,3.103000000000000000e+03,3.603000000000000000e+03,2.702000000000000000e+03,4.605000000000000000e+03,4.204000000000000000e+03,2.402000000000000000e+03,2.802000000000000000e+03,5.306000000000000000e+03,3.203000000000000000e+03,2.903000000000000000e+03,2.903000000000000000e+03,3.203000000000000000e+03,3.103000000000000000e+03,3.704000000000000000e+03,3.303000000000000000e+03,3.503000000000000000e+03,2.802000000000000000e+03,3.804000000000000000e+03,4.204000000000000000e+03,3.704000000000000000e+03,2.903000000000000000e+03,3.103000000000000000e+03,3.603000000000000000e+03,3.603000000000000000e+03,3.103000000000000000e+03,3.603000000000000000e+03,3.403000000000000000e+03,3.403000000000000000e+03,3.804000000000000000e+03,4.004000000000000000e+03,2.302000000000000000e+03,3.603000000000000000e+03,3.503000000000000000e+03,3.503000000000000000e+03,3.503000000000000000e+03,2.302000000000000000e+03,nan
4.795170000000000243e+01,9.415680000000000000e+05,1.225408000000000000e+06,1.153120000000000000e+06,1.097792000000000000e+06,1.201184000000000000e+06,1.683025800000000047e+06,2.548844500000000000e+06,1.718208000000000000e+06,1.754720000000000000e+06,1.911808000000000000e+06,2.175659299999999814e+06,2.235346500000000000e+06,2.164438500000000000e+06,2.351067500000000000e+06,2.548844500000000000e+06,2.574941500000000000e+06,2.433124500000000000e+06,2.988736000000000000e+06,2.705575000000000000e+06,3.168309799999999814e+06,2.899586500000000000e+06,2.810037000000000000e+06,2.869761500000000000e+06,2.701846799999999814e+06,2.929411500000000000e+06,2.347265799999999814e+06,2.567410500000000000e+06,2.298799299999999814e+06,2.071159899999999907e+06,2.332928000000000000e+06,2.276736000000000000e+06,1.981574000000000000e+06,2.247104000000000000e+06,2.228288000000000000e+06,2.474207500000000000e+06,1.892023500000000000e+06,2.222016000000000000e+06,2.429432799999999814e+06,2.500229799999999814e+06,2.183115500000000000e+06,2.481663799999999814e+06,2.089837800000000047e+06,2.406990299999999814e+06,2.235346500000000000e+06,1.936128000000000000e+06,2.227890299999999814e+06,1.709122600000000093e+06,2.395842299999999814e+06,1.892023500000000000e+06,2.149488799999999814e+06,2.254024500000000000e+06,2.265208799999999814e+06,1.958784000000000000e+06,1.655136000000000000e+06,2.160709500000000000e+06,2.276430500000000000e+06,1.661216000000000000e+06,1.974116800000000047e+06,1.787524100000000093e+06,1.313604899999999907e+06,1.687840000000000000e+06,1.410574399999999907e+06,1.548608000000000000e+06,1.602784000000000000e+06,2.339809500000000000e+06,1.989030300000000047e+06,1.557664000000000000e+06,1.350923399999999907e+06,1.832299899999999907e+06,1.683936000000000000e+06,1.365835899999999907e+06,1.765155399999999907e+06,1.802473899999999907e+06,1.627065600000000093e+06,1.827360000000000000e+06,1.436896000000000000e+06,1.515110000000000000e+06,1.888259000000000000e+06,1.569344000000000000e+06,1.587520000000000000e+06,1.970368000000000000e+06,2.257752500000000000e+06,1.643104000000000000e+06,2.362215500000000000e+06,1.809088000000000000e+06,2.078616100000000093e+06,1.673600000000000000e+06,1.548064000000000000e+06,1.694210100000000093e+06,3.179419500000000000e+06,1.762464000000000000e+06,1.878336000000000000e+06,1.832299899999999907e+06,1.556160000000000000e+06,1.735840000000000000e+06,1.604192000000000000e+06,1.806202000000000000e+06,1.921696000000000000e+06,1.760160000000000000e+06,1.603520000000000000e+06,1.592480000000000000e+06,1.702944000000000000e+06,1.777184000000000000e+06,1.123247800000000047e+06,1.425824000000000000e+06,1.619904000000000000e+06,1.560800000000000000e+06,1.617728000000000000e+06,1.677952000000000000e+06,2.003942800000000047e+06,1.451744000000000000e+06,1.530023500000000000e+06,1.548664100000000093e+06,1.653504000000000000e+06,1.615881300000000047e+06,1.485247800000000047e+06,1.473120000000000000e+06,1.452576000000000000e+06,1.801120000000000000e+06,1.391933800000000047e+06,1.403118100000000093e+06,1.841696000000000000e+06,1.705394500000000000e+06,1.809930100000000093e+06,2.063703600000000093e+06,1.589710800000000047e+06,1.551616000000000000e+06,1.640288000000000000e+06,1.601376000000000000e+06,1.414302500000000000e+06,2.030113300000000047e+06,2.067431800000000047e+06,1.317333000000000000e+06,1.970388600000000093e+06,1.770976000000000000e+06,1.502848000000000000e+06,1.492741300000000047e+06,1.564256000000000000e+06,1.697938300000000047e+06,1.365835899999999907e+06,1.513952000000000000e+06,1.679456000000000000e+06,1.276250000000000000e+06,1.294927000000000000e+06,1.731584000000000000e+06,1.987456000000000000e+06,1.526368000000000000e+06,1.757664000000000000e+06,1.828800000000000000e+06,1.985302100000000093e+06,1.719168000000000000e+06,1.555616000000000000e+06,2.078616100000000093e+06,1.681536000000000000e+06,2.145797000000000000e+06,1.546208000000000000e+06,2.061024000000000000e+06,2.130884500000000000e+06,2.011399000000000000e+06,1.996486500000000000e+06,1.238931500000000000e+06,1.743584000000000000e+06,2.086072399999999907e+06,2.190720000000000000e+06,1.529920000000000000e+06,1.493792000000000000e+06,1.466607100000000093e+06,1.410574399999999907e+06,1.339701800000000047e+06,1.618592000000000000e+06,2.347265799999999814e+06,1.574798300000000047e+06,1.530023500000000000e+06,1.388205600000000093e+06,1.688832000000000000e+06,2.134576299999999814e+06,1.559848500000000000e+06,2.059975500000000000e+06,1.875904000000000000e+06,2.123391000000000000e+06,2.306255500000000000e+06,1.377020300000000047e+06,2.429432799999999814e+06,1.759392000000000000e+06,2.403298500000000000e+06,1.741408000000000000e+06,2.209213299999999814e+06,1.507653800000000047e+06,1.884896000000000000e+06,1.712850800000000047e+06,1.828571800000000047e+06,1.862124899999999907e+06,2.164438500000000000e+06,2.526401299999999814e+06,2.198028000000000000e+06,1.765056000000000000e+06,2.239112000000000000e+06,2.302491000000000000e+06,1.526912000000000000e+06,2.104750299999999814e+06,1.623337500000000000e+06,1.813658300000000047e+06,1.831424000000000000e+06,1.624992000000000000e+06,1.774144000000000000e+06,1.799136000000000000e+06,2.339809500000000000e+06,2.164438500000000000e+06,1.966660500000000000e+06,2.007424000000000000e+06,1.783796000000000000e+06,1.808992000000000000e+06,1.440473000000000000e+06,1.959204300000000047e+06,2.209213299999999814e+06,1.907328000000000000e+06,1.966080000000000000e+06,1.895715300000000047e+06,1.440473000000000000e+06,2.235346500000000000e+06,1.845216000000000000e+06,1.944291800000000047e+06,2.153253299999999814e+06,1.884567300000000047e+06,1.772611600000000093e+06,1.925613899999999907e+06,1.826176000000000000e+06,1.500197500000000000e+06,1.753280000000000000e+06,1.742713000000000000e+06,1.857152000000000000e+06,2.052519300000000047e+06,1.641888000000000000e+06,1.583840000000000000e+06,1.686753899999999907e+06,1.701666399999999907e+06,1.551296000000000000e+06,1.388205600000000093e+06,1.772611600000000093e+06,2.231582000000000000e+06,1.697184000000000000e+06,1.953952000000000000e+06,1.692192000000000000e+06,1.625312000000000000e+06,1.835584000000000000e+06,1.865890300000000047e+06,1.700128000000000000e+06,2.212977799999999814e+06,2.433124500000000000e+06,2.205521500000000000e+06,1.925613899999999907e+06,1.940563600000000093e+06,1.936798300000000047e+06,1.799360000000000000e+06,2.022657000000000000e+06,2.108478500000000000e+06,1.884567300000000047e+06,2.153253299999999814e+06,1.470335300000000047e+06,1.594016000000000000e+06,1.564576000000000000e+06,1.716032000000000000e+06,1.645056000000000000e+06,1.925613899999999907e+06,1.768883500000000000e+06,1.764640000000000000e+06,2.015200800000000047e+06,1.636800000000000000e+06,2.235346500000000000e+06,1.776339800000000047e+06,2.317440799999999814e+06,2.103680000000000000e+06,1.832192000000000000e+06,1.918752000000000000e+06,1.970912000000000000e+06,1.514272000000000000e+06,1.888259000000000000e+06,1.721568000000000000e+06,1.694210100000000093e+06,2.078616100000000093e+06,3.246675000000000000e+06,1.857696000000000000e+06,2.668144500000000000e+06,2.022657000000000000e+06,2.093056000000000000e+06,2.048717500000000000e+06,2.910845500000000000e+06,2.358523799999999814e+06,1.618144000000000000e+06,1.795017600000000093e+06,1.752736000000000000e+06,2.164438500000000000e+06,2.039808000000000000e+06,2.198028000000000000e+06,1.858048000000000000e+06,4.396056000000000000e+06,2.169856000000000000e+06,2.295034799999999814e+06,1.867808000000000000e+06,1.973344000000000000e+06,1.879424000000000000e+06,1.923808000000000000e+06,1.933600000000000000e+06,2.149488799999999814e+06,1.690880000000000000e+06,1.768883500000000000e+06,2.216669500000000000e+06,2.429432799999999814e+06,2.802580799999999814e+06,1.970144000000000000e+06,2.537585500000000000e+06,2.052519300000000047e+06,2.112206500000000000e+06,1.806202000000000000e+06,2.205521500000000000e+06,2.504032500000000000e+06,1.886880000000000000e+06,1.798745800000000047e+06,1.761427300000000047e+06,1.630793800000000047e+06,1.862656000000000000e+06,2.284352000000000000e+06,1.910701399999999907e+06,2.395842299999999814e+06,1.910176000000000000e+06,1.984352000000000000e+06,1.715904000000000000e+06,2.231582000000000000e+06,1.802432000000000000e+06,1.828571800000000047e+06,1.731488000000000000e+06,1.766912000000000000e+06,1.615881300000000047e+06,2.470404799999999814e+06,2.377128000000000000e+06,2.280122299999999814e+06,1.914016000000000000e+06,2.645775799999999814e+06,2.358523799999999814e+06,2.533857500000000000e+06,2.477861000000000000e+06,2.216669500000000000e+06,1.829984000000000000e+06,1.720344300000000047e+06,2.022657000000000000e+06,1.780067899999999907e+06,1.852448000000000000e+06,2.082344300000000047e+06,2.153253299999999814e+06,2.388386000000000000e+06,1.975648000000000000e+06,1.760480000000000000e+06,1.761568000000000000e+06,2.104750299999999814e+06,1.660672000000000000e+06,2.007670899999999907e+06,1.832299899999999907e+06,1.757536000000000000e+06,2.067431800000000047e+06,1.859680000000000000e+06,1.380749399999999907e+06,1.518838100000000093e+06,1.509216000000000000e+06,1.813658300000000047e+06,1.734880000000000000e+06,1.729632000000000000e+06,1.948019899999999907e+06,1.619904000000000000e+06,2.992938799999999814e+06,1.574624000000000000e+06,1.619776000000000000e+06,1.753952000000000000e+06,1.731264000000000000e+06,1.992758399999999907e+06,1.605376000000000000e+06,1.674688000000000000e+06,1.615881300000000047e+06,1.869654800000000047e+06,1.571106500000000000e+06,1.914429500000000000e+06,1.760800000000000000e+06,1.847072000000000000e+06,1.683264000000000000e+06,1.637120000000000000e+06,1.636160000000000000e+06,1.906973300000000047e+06,2.619753500000000000e+06,2.194263500000000000e+06,1.742713000000000000e+06,1.763424000000000000e+06,1.873346500000000000e+06,2.056247399999999907e+06,2.086072399999999907e+06,1.769216000000000000e+06,2.067431800000000047e+06,1.726464000000000000e+06,2.081312000000000000e+06,1.612512000000000000e+06,2.239112000000000000e+06,1.733888000000000000e+06,1.845216000000000000e+06,1.783796000000000000e+06,1.933070100000000093e+06,2.242840000000000000e+06,1.815232000000000000e+06,2.198028000000000000e+06,2.011399000000000000e+06,2.112206500000000000e+06,2.254024500000000000e+06,2.250296299999999814e+06,2.064256000000000000e+06,1.905120000000000000e+06,2.239112000000000000e+06,1.970388600000000093e+06,2.418211000000000000e+06,2.642122299999999814e+06,2.156544000000000000e+06,2.056247399999999907e+06,2.190144000000000000e+06,2.287578500000000000e+06,2.101376000000000000e+06,2.064576000000000000e+06,2.107456000000000000e+06,1.791289500000000000e+06,2.206400000000000000e+06,2.262848000000000000e+06,2.073344000000000000e+06,2.354624000000000000e+06,2.557120000000000000e+06,2.403298500000000000e+06,2.806234299999999814e+06,2.664491000000000000e+06,2.399570500000000000e+06,2.470404799999999814e+06,2.283776000000000000e+06,2.084416000000000000e+06,1.850940500000000000e+06,1.906973300000000047e+06,1.916864000000000000e+06,1.727360000000000000e+06,2.086072399999999907e+06,2.041261300000000047e+06,2.138340799999999814e+06,2.526401299999999814e+06,2.089837800000000047e+06,1.679808000000000000e+06,1.486144000000000000e+06,1.663392000000000000e+06,1.410720000000000000e+06,2.212977799999999814e+06,1.749568000000000000e+06,1.512672000000000000e+06,1.745120000000000000e+06,1.888259000000000000e+06,1.663936000000000000e+06,1.974116800000000047e+06,1.831424000000000000e+06,2.036256000000000000e+06,2.086624000000000000e+06,1.970388600000000093e+06,2.552498000000000000e+06,3.914680500000000000e+06,2.347265799999999814e+06,2.444308000000000000e+06,2.142032500000000000e+06,2.492773500000000000e+06,2.018892500000000000e+06,2.138340799999999814e+06,2.130176000000000000e+06,2.039040000000000000e+06,1.769312000000000000e+06,2.067431800000000047e+06,2.545116500000000000e+06,2.127120000000000000e+06,1.955264000000000000e+06,2.063136000000000000e+06,2.239112000000000000e+06,2.097294000000000000e+06,2.097294000000000000e+06,2.135104000000000000e+06,2.321205299999999814e+06,2.258752000000000000e+06,2.515142299999999814e+06,2.448036000000000000e+06,2.388386000000000000e+06,2.675600799999999814e+06,2.099712000000000000e+06,2.081184000000000000e+06,2.070016000000000000e+06,2.832405799999999814e+06,2.160709500000000000e+06,2.108478500000000000e+06,2.026348800000000047e+06,2.903240000000000000e+06,2.399570500000000000e+06,1.985302100000000093e+06,2.489120000000000000e+06,1.899479800000000047e+06,1.850940500000000000e+06,2.160709500000000000e+06,2.552498000000000000e+06,2.899586500000000000e+06,1.929342000000000000e+06,1.552392300000000047e+06,1.824842600000000093e+06,1.571106500000000000e+06,1.970388600000000093e+06,1.985302100000000093e+06,2.477861000000000000e+06,1.858396800000000047e+06,1.728992000000000000e+06,2.246531799999999814e+06,1.558208000000000000e+06,1.832299899999999907e+06,1.315776000000000000e+06,1.649871500000000000e+06,1.638250000000000000e+06,1.512600000000000000e+06,1.716652500000000000e+06,1.235168000000000000e+06,1.346848000000000000e+06,1.694210100000000093e+06,1.888259000000000000e+06,1.662080000000000000e+06,1.511381899999999907e+06,2.351067500000000000e+06,1.818080000000000000e+06,2.343574000000000000e+06,2.395842299999999814e+06,2.451689500000000000e+06,2.140544000000000000e+06,2.302784000000000000e+06,2.399570500000000000e+06,2.712956500000000000e+06,2.600448000000000000e+06,2.377128000000000000e+06,3.567592000000000000e+06,2.690662500000000000e+06,2.634666000000000000e+06,2.455168000000000000e+06,2.466751299999999814e+06,2.649578500000000000e+06,2.733696000000000000e+06,2.787668299999999814e+06,2.483840000000000000e+06,2.298799299999999814e+06,2.650816000000000000e+06,2.481663799999999814e+06,2.283584000000000000e+06,2.298304000000000000e+06,2.402112000000000000e+06,2.403712000000000000e+06,2.485317299999999814e+06,2.563757000000000000e+06,2.403008000000000000e+06,2.701846799999999814e+06,2.769472000000000000e+06,2.266816000000000000e+06,2.615950799999999814e+06,2.541388299999999814e+06,2.524096000000000000e+06,2.899586500000000000e+06,2.578669500000000000e+06,2.711808000000000000e+06,3.373505799999999814e+06,2.743296000000000000e+06,2.675600799999999814e+06,2.582323000000000000e+06,2.515142299999999814e+06,2.365980000000000000e+06,2.512384000000000000e+06,2.486784000000000000e+06,2.575616000000000000e+06,2.274496000000000000e+06,2.320192000000000000e+06,2.233408000000000000e+06,1.843484300000000047e+06,2.008736000000000000e+06,1.724416000000000000e+06,1.782112000000000000e+06,1.556480000000000000e+06,1.456032000000000000e+06,1.895715300000000047e+06,1.884567300000000047e+06,1.726314100000000093e+06,1.119556000000000000e+06,1.436352000000000000e+06,1.286944000000000000e+06,1.026480000000000000e+06,1.592412300000000047e+06,1.028048000000000000e+06,1.201649300000000047e+06,1.090592000000000000e+06,1.664384100000000093e+06,1.223508300000000047e+06,1.018784000000000000e+06,1.385638000000000000e+06,9.678080000000000000e+05,1.616802800000000047e+06,8.916000000000000000e+05,9.076160000000000000e+05,7.645760000000000000e+05,1.231862600000000093e+06,6.883560999999999767e+05,8.149600000000000000e+05,1.291520000000000000e+06,1.126336000000000000e+06,8.354080000000000000e+05,7.481400000000000000e+05,1.261300300000000047e+06,9.849280000000000000e+05,1.098528000000000000e+06,7.206560000000000000e+05,7.101760000000000000e+05,7.690560000000000000e+05,1.354320500000000000e+06,6.048960000000000000e+05,8.522080000000000000e+05,7.236640000000000000e+05,7.691520000000000000e+05,6.374240000000000000e+05,6.827200000000000000e+05,6.001600000000000000e+05,5.689280000000000000e+05,5.189114000000000233e+05,5.300480000000000000e+05,6.435200000000000000e+05,4.444160000000000000e+05,5.202880000000000000e+05,4.824240000000000000e+05,5.141280000000000000e+05,5.246080000000000000e+05,5.160800000000000000e+05,5.475200000000000000e+05,4.965760000000000000e+05,4.548640000000000000e+05,4.423760000000000000e+05,4.309120000000000000e+05,6.290560000000000000e+05,9.117020999999999767e+05,3.718880000000000000e+05,4.131280000000000000e+05,3.618000000000000000e+05,4.708400000000000000e+05,3.889280000000000000e+05,4.237600000000000000e+05,4.127200000000000000e+05,3.250400000000000000e+05,3.146640000000000000e+05,3.525280000000000000e+05,3.560880000000000000e+05,3.405040000000000000e+05,3.465120000000000000e+05,3.025680000000000000e+05,3.241200000000000000e+05,2.558800000000000000e+05,2.475680000000000000e+05,2.878400000000000000e+05,2.784960000000000000e+05,2.188080000000000000e+05,2.438160000000000000e+05,2.459440000000000000e+05,2.259920000000000000e+05,2.937280000000000000e+05,2.420960000000000000e+05,1.913000000000000000e+05,1.612040000000000000e+05,1.930160000000000000e+05,2.113200000000000000e+05,2.054520000000000000e+05,1.854400000000000000e+05,2.102080000000000000e+05,1.641320000000000000e+05,1.742280000000000000e+05,1.414360000000000000e+05,1.589840000000000000e+05,1.437560000000000000e+05,1.160500000000000000e+05,1.367000000000000000e+05,1.205820000000000000e+05,1.204800000000000000e+05,1.473840000000000000e+05,1.030660000000000000e+05,1.012560000000000000e+05,9.049400000000000000e+04,8.858400000000000000e+04,8.365800000000000000e+04,7.401000000000000000e+04,8.315400000000000000e+04,8.406000000000000000e+04,7.923400000000000000e+04,1.346840000000000000e+05,6.055100000000000000e+04,6.497000000000000000e+04,7.129800000000000000e+04,1.434520000000000000e+05,6.838400000000000000e+04,6.135500000000000000e+04,6.948800000000000000e+04,5.503000000000000000e+04,5.553200000000000000e+04,5.733900000000000000e+04,4.991200000000000000e+04,4.489500000000000000e+04,4.298900000000000000e+04,3.957800000000000000e+04,3.516600000000000000e+04,2.985200000000000000e+04,3.045300000000000000e+04,3.135500000000000000e+04,2.584200000000000000e+04,2.744600000000000000e+04,2.514000000000000000e+04,2.453900000000000000e+04,2.624300000000000000e+04,2.564200000000000000e+04,5.864400000000000000e+04,2.333600000000000000e+04,2.433900000000000000e+04,2.263500000000000000e+04,2.103200000000000000e+04,2.343700000000000000e+04,1.942800000000000000e+04,1.992900000000000000e+04,1.602200000000000000e+04,2.093100000000000000e+04,1.592200000000000000e+04,1.522100000000000000e+04,1.512000000000000000e+04,1.592200000000000000e+04,1.361800000000000000e+04,1.772500000000000000e+04,1.291700000000000000e+04,1.562100000000000000e+04,1.271600000000000000e+04,1.211500000000000000e+04,1.361800000000000000e+04,1.141400000000000000e+04,1.161400000000000000e+04,1.071300000000000000e+04,1.391800000000000000e+04,9.111000000000000000e+03,1.141400000000000000e+04,1.061300000000000000e+04,7.809000000000000000e+03,1.161400000000000000e+04,9.511000000000000000e+03,9.211000000000000000e+03,7.108000000000000000e+03,9.712000000000000000e+03,1.111400000000000000e+04,9.411000000000000000e+03,6.307000000000000000e+03,9.011000000000000000e+03,1.121400000000000000e+04,9.511000000000000000e+03,6.507000000000000000e+03,7.609000000000000000e+03,7.809000000000000000e+03,7.709000000000000000e+03,5.706000000000000000e+03,1.011200000000000000e+04,6.507000000000000000e+03,4.404000000000000000e+03,6.207000000000000000e+03,4.905000000000000000e+03,6.407000000000000000e+03,4.605000000000000000e+03,6.707000000000000000e+03,6.107000000000000000e+03,5.506000000000000000e+03,5.606000000000000000e+03,7.308000000000000000e+03,4.805000000000000000e+03,4.605000000000000000e+03,5.205000000000000000e+03,4.905000000000000000e+03,4.004000000000000000e+03,4.605000000000000000e+03,5.005000000000000000e+03,5.706000000000000000e+03,4.905000000000000000e+03,3.203000000000000000e+03,4.004000000000000000e+03,4.705000000000000000e+03,3.804000000000000000e+03,5.306000000000000000e+03,4.204000000000000000e+03,4.505000000000000000e+03,3.203000000000000000e+03,3.904000000000000000e+03,4.304000000000000000e+03,2.903000000000000000e+03,4.505000000000000000e+03,4.905000000000000000e+03,4.805000000000000000e+03,5.306000000000000000e+03,4.705000000000000000e+03,4.304000000000000000e+03,4.204000000000000000e+03,3.403000000000000000e+03,4.605000000000000000e+03,4.204000000000000000e+03,4.705000000000000000e+03,3.403000000000000000e+03,4.004000000000000000e+03,3.804000000000000000e+03,4.705000000000000000e+03,5.506000000000000000e+03,4.605000000000000000e+03,3.403000000000000000e+03,5.005000000000000000e+03,3.704000000000000000e+03,3.904000000000000000e+03,2.903000000000000000e+03,3.403000000000000000e+03,5.306000000000000000e+03,3.904000000000000000e+03,4.605000000000000000e+03,2.802000000000000000e+03,4.605000000000000000e+03,4.404000000000000000e+03,3.303000000000000000e+03,3.503000000000000000e+03,5.906000000000000000e+03,4.705000000000000000e+03,4.805000000000000000e+03,4.705000000000000000e+03,3.403000000000000000e+03,4.505000000000000000e+03,3.003000000000000000e+03,3.704000000000000000e+03,3.603000000000000000e+03,2.903000000000000000e+03,3.603000000000000000e+03,2.702000000000000000e+03,3.003000000000000000e+03,5.005000000000000000e+03,4.404000000000000000e+03,4.104000000000000000e+03,4.404000000000000000e+03,4.204000000000000000e+03,3.804000000000000000e+03,4.805000000000000000e+03,3.804000000000000000e+03,4.505000000000000000e+03,4.304000000000000000e+03,5.906000000000000000e+03,4.004000000000000000e+03,4.805000000000000000e+03,4.304000000000000000e+03,5.606000000000000000e+03,5.706000000000000000e+03,4.004000000000000000e+03,3.303000000000000000e+03,3.403000000000000000e+03,3.704000000000000000e+03,3.904000000000000000e+03,3.003000000000000000e+03,4.505000000000000000e+03,5.205000000000000000e+03,4.004000000000000000e+03,3.804000000000000000e+03,4.304000000000000000e+03,4.104000000000000000e+03,4.204000000000000000e+03,4.505000000000000000e+03,3.403000000000000000e+03,3.804000000000000000e+03,3.603000000000000000e+03,3.403000000000000000e+03,2.903000000000000000e+03,4.004000000000000000e+03,3.403000000000000000e+03,3.804000000000000000e+03,4.204000000000000000e+03,3.203000000000000000e+03,3.704000000000000000e+03,3.203000000000000000e+03,2.903000000000000000e+03,4.204000000000000000e+03,4.004000000000000000e+03,4.705000000000000000e+03,3.303000000000000000e+03,4.705000000000000000e+03,4.004000000000000000e+03,3.704000000000000000e+03,3.403000000000000000e+03,4.104000000000000000e+03,2.602000000000000000e+03,4.905000000000000000e+03,3.203000000000000000e+03,4.104000000000000000e+03,5.005000000000000000e+03,3.603000000000000000e+03,3.103000000000000000e+03,2.602000000000000000e+03,3.503000000000000000e+03,4.705000000000000000e+03,3.904000000000000000e+03,4.004000000000000000e+03,3.603000000000000000e+03,4.505000000000000000e+03,3.704000000000000000e+03,4.204000000000000000e+03,3.804000000000000000e+03,4.304000000000000000e+03,2.802000000000000000e+03,5.606000000000000000e+03,3.704000000000000000e+03,4.204000000000000000e+03,3.303000000000000000e+03,2.602000000000000000e+03,3.603000000000000000e+03,3.804000000000000000e+03,3.704000000000000000e+03,4.404000000000000000e+03,2.802000000000000000e+03,4.304000000000000000e+03,3.303000000000000000e+03,4.004000000000000000e+03,8.510000000000000000e+03,3.704000000000000000e+03,3.603000000000000000e+03,3.603000000000000000e+03,4.805000000000000000e+03,3.503000000000000000e+03,3.503000000000000000e+03,3.503000000000000000e+03,2.402000000000000000e+03,7.809000000000000000e+03,4.404000000000000000e+03,4.705000000000000000e+03,3.704000000000000000e+03,7.709000000000000000e+03,4.404000000000000000e+03,3.503000000000000000e+03,4.004000000000000000e+03,4.505000000000000000e+03,8.109000000000000000e+03,3.203000000000000000e+03,3.704000000000000000e+03,3.804000000000000000e+03,3.303000000000000000e+03,4.605000000000000000e+03,5.406000000000000000e+03,4.505000000000000000e+03,2.402000000000000000e+03,3.704000000000000000e+03,4.004000000000000000e+03,4.705000000000000000e+03,4.505000000000000000e+03,4.204000000000000000e+03,4.705000000000000000e+03,3.403000000000000000e+03,3.403000000000000000e+03,3.003000000000000000e+03,3.704000000000000000e+03,3.804000000000000000e+03,3.704000000000000000e+03,3.804000000000000000e+03,3.704000000000000000e+03,3.704000000000000000e+03,3.503000000000000000e+03,3.303000000000000000e+03,4.204000000000000000e+03,2.702000000000000000e+03,3.103000000000000000e+03,2.602000000000000000e+03,3.503000000000000000e+03,3.403000000000000000e+03,4.204000000000000000e+03,3.103000000000000000e+03,2.502000000000000000e+03,3.704000000000000000e+03,5.205000000000000000e+03,3.503000000000000000e+03,2.903000000000000000e+03,5.005000000000000000e+03,3.503000000000000000e+03,4.404000000000000000e+03,4.505000000000000000e+03,3.603000000000000000e+03,3.603000000000000000e+03,3.503000000000000000e+03,4.505000000000000000e+03,3.303000000000000000e+03,3.904000000000000000e+03,4.104000000000000000e+03,4.204000000000000000e+03,5.706000000000000000e+03,4.505000000000000000e+03,3.603000000000000000e+03,5.005000000000000000e+03,3.904000000000000000e+03,5.806000000000000000e+03,3.303000000000000000e+03,3.603000000000000000e+03,4.404000000000000000e+03,3.203000000000000000e+03,2.903000000000000000e+03,3.103000000000000000e+03,3.403000000000000000e+03,4.104000000000000000e+03,4.004000000000000000e+03,2.903000000000000000e+03,3.203000000000000000e+03,3.403000000000000000e+03,3.503000000000000000e+03,4.404000000000000000e+03,4.004000000000000000e+03,3.603000000000000000e+03,4.004000000000000000e+03,4.705000000000000000e+03,5.506000000000000000e+03,4.304000000000000000e+03,4.204000000000000000e+03,3.904000000000000000e+03,6.006000000000000000e+03,4.505000000000000000e+03,4.204000000000000000e+03,4.204000000000000000e+03,3.203000000000000000e+03,4.705000000000000000e+03,4.104000000000000000e+03,5.005000000000000000e+03,3.704000000000000000e+03,2.502000000000000000e+03,4.404000000000000000e+03,3.203000000000000000e+03,3.704000000000000000e+03,4.104000000000000000e+03,4.104000000000000000e+03,3.103000000000000000e+03,4.304000000000000000e+03,4.805000000000000000e+03,3.203000000000000000e+03,4.104000000000000000e+03,3.704000000000000000e+03,3.103000000000000000e+03,3.503000000000000000e+03,5.306000000000000000e+03,4.705000000000000000e+03,3.503000000000000000e+03,9.111000000000000000e+03,3.904000000000000000e+03,4.505000000000000000e+03,4.204000000000000000e+03,5.205000000000000000e+03,3.403000000000000000e+03,4.404000000000000000e+03,3.303000000000000000e+03,3.603000000000000000e+03,4.505000000000000000e+03,3.003000000000000000e+03,5.005000000000000000e+03,4.204000000000000000e+03,4.705000000000000000e+03,3.403000000000000000e+03,4.705000000000000000e+03,3.403000000000000000e+03,5.306000000000000000e+03,4.805000000000000000e+03,4.104000000000000000e+03,4.104000000000000000e+03,3.804000000000000000e+03,2.903000000000000000e+03,3.403000000000000000e+03,3.403000000000000000e+03,3.704000000000000000e+03,4.204000000000000000e+03,5.506000000000000000e+03,2.502000000000000000e+03,3.003000000000000000e+03,3.603000000000000000e+03,2.602000000000000000e+03,4.004000000000000000e+03,4.304000000000000000e+03,3.303000000000000000e+03,3.203000000000000000e+03,3.103000000000000000e+03,2.903000000000000000e+03,4.304000000000000000e+03,3.804000000000000000e+03,3.503000000000000000e+03,3.804000000000000000e+03,4.805000000000000000e+03,4.605000000000000000e+03,3.704000000000000000e+03,3.403000000000000000e+03,3.904000000000000000e+03,5.306000000000000000e+03,3.403000000000000000e+03,4.104000000000000000e+03,3.704000000000000000e+03,4.404000000000000000e+03,3.503000000000000000e+03,3.904000000000000000e+03,3.003000000000000000e+03,4.505000000000000000e+03,4.104000000000000000e+03,4.104000000000000000e+03,3.804000000000000000e+03,4.705000000000000000e+03,5.105000000000000000e+03,4.605000000000000000e+03,4.304000000000000000e+03,3.403000000000000000e+03,2.702000000000000000e+03,3.303000000000000000e+03,4.204000000000000000e+03,3.203000000000000000e+03,4.404000000000000000e+03,5.205000000000000000e+03,4.505000000000000000e+03,3.704000000000000000e+03,4.004000000000000000e+03,5.205000000000000000e+03,3.303000000000000000e+03,3.503000000000000000e+03,4.204000000000000000e+03,4.805000000000000000e+03,5.205000000000000000e+03,2.903000000000000000e+03,7.408000000000000000e+03,3.003000000000000000e+03,2.903000000000000000e+03,3.003000000000000000e+03,4.004000000000000000e+03,3.804000000000000000e+03,2.502000000000000000e+03,4.905000000000000000e+03,5.005000000000000000e+03,2.903000000000000000e+03,3.804000000000000000e+03,3.203000000000000000e+03,2.903000000000000000e+03,4.505000000000000000e+03,3.704000000000000000e+03,4.505000000000000000e+03,3.704000000000000000e+03,4.004000000000000000e+03,1.901000000000000000e+03,4.404000000000000000e+03,2.802000000000000000e+03,2.302000000000000000e+03,3.003000000000000000e+03,3.203000000000000000e+03,4.204000000000000000e+03,3.403000000000000000e+03,3.403000000000000000e+03,3.403000000000000000e+03,4.304000000000000000e+03,4.104000000000000000e+03,3.704000000000000000e+03,3.603000000000000000e+03,4.705000000000000000e+03,3.303000000000000000e+03,3.704000000000000000e+03,3.603000000000000000e+03,4.505000000000000000e+03,4.404000000000000000e+03,3.904000000000000000e+03,3.804000000000000000e+03,3.303000000000000000e+03,3.904000000000000000e+03,3.203000000000000000e+03,2.802000000000000000e+03,3.303000000000000000e+03,3.003000000000000000e+03,4.004000000000000000e+03,3.804000000000000000e+03,3.103000000000000000e+03,4.004000000000000000e+03,4.104000000000000000e+03,4.004000000000000000e+03,3.103000000000000000e+03,4.304000000000000000e+03,3.503000000000000000e+03,2.402000000000000000e+03,2.302000000000000000e+03,3.003000000000000000e+03,3.003000000000000000e+03,3.704000000000000000e+03,4.004000000000000000e+03,3.503000000000000000e+03,3.804000000000000000e+03,4.004000000000000000e+03,4.304000000000000000e+03,3.804000000000000000e+03,3.403000000000000000e+03,4.404000000000000000e+03,1.801000000000000000e+03,2.302000000000000000e+03,4.605000000000000000e+03,3.804000000000000000e+03,2.602000000000000000e+03,3.103000000000000000e+03,4.605000000000000000e+03,2.102000000000000000e+03,3.603000000000000000e+03,4.204000000000000000e+03,2.402000000000000000e+03,2.802000000000000000e+03,2.903000000000000000e+03,5.205000000000000000e+03,2.302000000000000000e+03,3.303000000000000000e+03,3.904000000000000000e+03,2.903000000000000000e+03,3.103000000000000000e+03,4.104000000000000000e+03,2.402000000000000000e+03,3.203000000000000000e+03,3.103000000000000000e+03,2.502000000000000000e+03,2.602000000000000000e+03,2.302000000000000000e+03,3.003000000000000000e+03,2.802000000000000000e+03,2.802000000000000000e+03,3.904000000000000000e+03,3.003000000000000000e+03,3.603000000000000000e+03,3.804000000000000000e+03,3.904000000000000000e+03,2.202000000000000000e+03,4.004000000000000000e+03,4.104000000000000000e+03,3.804000000000000000e+03,3.904000000000000000e+03,2.903000000000000000e+03,4.004000000000000000e+03,5.205000000000000000e+03,3.203000000000000000e+03,3.704000000000000000e+03,4.505000000000000000e+03,2.102000000000000000e+03,3.103000000000000000e+03,3.303000000000000000e+03,4.505000000000000000e+03,3.503000000000000000e+03,4.605000000000000000e+03,4.805000000000000000e+03,3.503000000000000000e+03,4.104000000000000000e+03,3.303000000000000000e+03,3.403000000000000000e+03,2.202000000000000000e+03,4.204000000000000000e+03,2.102000000000000000e+03,2.903000000000000000e+03,4.505000000000000000e+03,4.404000000000000000e+03,2.802000000000000000e+03,2.502000000000000000e+03,2.502000000000000000e+03,3.103000000000000000e+03,3.303000000000000000e+03,3.303000000000000000e+03,4.304000000000000000e+03,3.403000000000000000e+03,2.602000000000000000e+03,2.502000000000000000e+03,1.501000000000000000e+03,3.503000000000000000e+03,3.503000000000000000e+03,2.903000000000000000e+03,3.503000000000000000e+03,3.403000000000000000e+03,3.503000000000000000e+03,4.805000000000000000e+03,4.705000000000000000e+03,2.502000000000000000e+03,3.403000000000000000e+03,1.901000000000000000e+03,3.303000000000000000e+03,2.202000000000000000e+03,3.704000000000000000e+03,3.103000000000000000e+03,2.802000000000000000e+03,4.104000000000000000e+03,3.203000000000000000e+03,4.004000000000000000e+03,3.203000000000000000e+03,4.004000000000000000e+03,2.802000000000000000e+03,3.003000000000000000e+03,3.403000000000000000e+03,4.905000000000000000e+03,3.704000000000000000e+03,4.404000000000000000e+03,2.702000000000000000e+03,2.402000000000000000e+03,2.702000000000000000e+03,2.802000000000000000e+03,2.903000000000000000e+03,2.802000000000000000e+03,2.302000000000000000e+03,3.103000000000000000e+03,nan
4.795250000000000057e+01,1.004576000000000000e+06,1.028368000000000000e+06,1.256032000000000000e+06,1.295543000000000000e+06,1.457760000000000000e+06,1.336800000000000000e+06,1.869654800000000047e+06,1.839616000000000000e+06,1.636576000000000000e+06,1.877111000000000000e+06,1.955476100000000093e+06,2.235346500000000000e+06,2.254024500000000000e+06,2.582323000000000000e+06,2.612297299999999814e+06,3.093672799999999814e+06,2.694390500000000000e+06,2.743424000000000000e+06,2.839936500000000000e+06,3.134682000000000000e+06,2.727869000000000000e+06,2.750312500000000000e+06,2.683057000000000000e+06,2.709303000000000000e+06,2.657034799999999814e+06,2.750312500000000000e+06,2.414483000000000000e+06,2.365980000000000000e+06,2.832405799999999814e+06,2.243456000000000000e+06,2.052519300000000047e+06,2.642122299999999814e+06,2.177920000000000000e+06,2.125312000000000000e+06,1.947232000000000000e+06,2.097294000000000000e+06,1.783616000000000000e+06,2.119680000000000000e+06,2.085952000000000000e+06,2.686934299999999814e+06,2.401344000000000000e+06,2.097294000000000000e+06,1.945792000000000000e+06,2.049088000000000000e+06,2.053728000000000000e+06,2.127120000000000000e+06,2.522598500000000000e+06,1.888259000000000000e+06,2.186807299999999814e+06,1.966660500000000000e+06,2.347265799999999814e+06,1.797408000000000000e+06,1.586019000000000000e+06,2.005344000000000000e+06,1.563576600000000093e+06,1.929342000000000000e+06,1.877111000000000000e+06,1.787524100000000093e+06,2.056247399999999907e+06,1.795017600000000093e+06,1.776736000000000000e+06,2.000214600000000093e+06,1.728000000000000000e+06,1.645600000000000000e+06,1.798745800000000047e+06,1.769664000000000000e+06,1.966660500000000000e+06,1.772611600000000093e+06,2.078616100000000093e+06,1.354651500000000000e+06,2.059975500000000000e+06,2.063703600000000093e+06,1.508256000000000000e+06,1.914429500000000000e+06,1.843484300000000047e+06,1.472928000000000000e+06,1.839756100000000093e+06,1.988768000000000000e+06,1.880802800000000047e+06,2.073760000000000000e+06,1.805504000000000000e+06,1.858396800000000047e+06,1.642560000000000000e+06,1.669056000000000000e+06,1.556800000000000000e+06,1.614688000000000000e+06,1.526912000000000000e+06,1.467104000000000000e+06,2.257752500000000000e+06,1.936798300000000047e+06,1.503616000000000000e+06,1.659584000000000000e+06,2.018892500000000000e+06,1.838304000000000000e+06,1.731808000000000000e+06,1.526464000000000000e+06,1.718208000000000000e+06,1.569568000000000000e+06,1.521184000000000000e+06,1.700224000000000000e+06,1.815776000000000000e+06,1.531328000000000000e+06,1.587392000000000000e+06,2.205521500000000000e+06,1.752416000000000000e+06,1.478720000000000000e+06,1.590976000000000000e+06,1.636800000000000000e+06,1.871424000000000000e+06,1.905440000000000000e+06,1.776960000000000000e+06,1.836028000000000000e+06,1.925613899999999907e+06,2.024448000000000000e+06,1.914429500000000000e+06,1.955476100000000093e+06,1.838208000000000000e+06,2.940670500000000000e+06,1.435936000000000000e+06,1.765155399999999907e+06,1.910701399999999907e+06,2.153253299999999814e+06,2.254024500000000000e+06,1.328517399999999907e+06,2.276430500000000000e+06,2.015200800000000047e+06,1.741728000000000000e+06,1.563576600000000093e+06,2.075776000000000000e+06,2.216669500000000000e+06,1.712850800000000047e+06,1.996486500000000000e+06,2.171894799999999814e+06,1.579712000000000000e+06,2.044544000000000000e+06,1.724064000000000000e+06,2.003942800000000047e+06,1.856832000000000000e+06,1.873346500000000000e+06,2.018892500000000000e+06,1.615881300000000047e+06,1.475392000000000000e+06,1.780067899999999907e+06,2.548844500000000000e+06,1.540288000000000000e+06,1.635168000000000000e+06,1.754816000000000000e+06,1.867584000000000000e+06,1.590976000000000000e+06,2.406990299999999814e+06,1.624992000000000000e+06,1.517504000000000000e+06,1.578562800000000047e+06,1.727800500000000000e+06,1.671744000000000000e+06,2.022016000000000000e+06,1.616960000000000000e+06,2.149488799999999814e+06,1.806202000000000000e+06,2.082344300000000047e+06,1.735256800000000047e+06,1.774240000000000000e+06,1.822016000000000000e+06,1.795328000000000000e+06,1.661216000000000000e+06,1.868448000000000000e+06,2.082344300000000047e+06,1.948019899999999907e+06,1.989030300000000047e+06,1.956928000000000000e+06,2.069216000000000000e+06,2.190571799999999814e+06,2.265208799999999814e+06,1.955476100000000093e+06,1.872512000000000000e+06,1.739021300000000047e+06,2.328661500000000000e+06,2.127120000000000000e+06,1.658624000000000000e+06,1.798368000000000000e+06,1.838848000000000000e+06,2.425668299999999814e+06,2.209213299999999814e+06,1.739021300000000047e+06,1.686753899999999907e+06,1.623337500000000000e+06,1.597696000000000000e+06,2.414483000000000000e+06,2.287578500000000000e+06,2.007670899999999907e+06,2.235346500000000000e+06,2.384584299999999814e+06,1.822560000000000000e+06,2.109760000000000000e+06,1.795017600000000093e+06,1.846528000000000000e+06,2.492773500000000000e+06,1.996486500000000000e+06,1.951748000000000000e+06,2.100985799999999814e+06,1.936798300000000047e+06,1.665568000000000000e+06,1.466607100000000093e+06,1.761376000000000000e+06,1.853888000000000000e+06,1.876032000000000000e+06,1.703936000000000000e+06,1.388205600000000093e+06,1.862976000000000000e+06,1.943712000000000000e+06,1.854668600000000093e+06,1.901504000000000000e+06,1.966660500000000000e+06,1.933070100000000093e+06,1.860672000000000000e+06,1.832299899999999907e+06,1.937664000000000000e+06,2.530054799999999814e+06,1.996486500000000000e+06,2.115898299999999814e+06,1.414302500000000000e+06,1.880802800000000047e+06,1.787524100000000093e+06,2.097294000000000000e+06,2.149488799999999814e+06,2.433124500000000000e+06,1.828448000000000000e+06,2.093565899999999907e+06,1.684160000000000000e+06,2.104750299999999814e+06,1.783840000000000000e+06,2.317440799999999814e+06,1.712850800000000047e+06,1.948000000000000000e+06,2.343574000000000000e+06,1.839756100000000093e+06,2.134576299999999814e+06,2.268937000000000000e+06,1.985302100000000093e+06,1.615881300000000047e+06,1.961664000000000000e+06,1.717536000000000000e+06,1.560480000000000000e+06,1.642656000000000000e+06,1.966400000000000000e+06,2.130884500000000000e+06,1.586019000000000000e+06,1.902592000000000000e+06,1.832299899999999907e+06,1.684480000000000000e+06,1.888259000000000000e+06,1.974116800000000047e+06,1.899479800000000047e+06,2.281984000000000000e+06,1.712850800000000047e+06,1.615881300000000047e+06,1.921885800000000047e+06,2.022657000000000000e+06,2.548844500000000000e+06,1.971456000000000000e+06,1.576704000000000000e+06,1.759616000000000000e+06,1.689024000000000000e+06,2.119662799999999814e+06,2.063703600000000093e+06,1.373292100000000093e+06,1.503925600000000093e+06,2.683057000000000000e+06,1.523232000000000000e+06,2.235346500000000000e+06,1.817386399999999907e+06,1.824842600000000093e+06,2.966692799999999814e+06,2.190571799999999814e+06,1.757699100000000093e+06,1.699808000000000000e+06,2.365980000000000000e+06,2.089837800000000047e+06,2.246531799999999814e+06,1.948019899999999907e+06,1.802473899999999907e+06,1.876352000000000000e+06,1.630793800000000047e+06,2.698044000000000000e+06,1.623337500000000000e+06,1.791289500000000000e+06,1.828571800000000047e+06,2.003328000000000000e+06,2.168203000000000000e+06,2.239112000000000000e+06,1.906973300000000047e+06,2.022657000000000000e+06,1.759392000000000000e+06,2.020352000000000000e+06,1.815872000000000000e+06,1.977845899999999907e+06,2.262080000000000000e+06,2.477861000000000000e+06,1.874496000000000000e+06,2.072992000000000000e+06,1.919072000000000000e+06,2.069664000000000000e+06,2.040448000000000000e+06,1.996160000000000000e+06,1.626816000000000000e+06,2.201757000000000000e+06,1.781568000000000000e+06,1.828571800000000047e+06,2.104750299999999814e+06,1.747840000000000000e+06,1.776339800000000047e+06,1.903245100000000093e+06,1.951968000000000000e+06,2.392077799999999814e+06,1.869654800000000047e+06,2.052519300000000047e+06,1.567342000000000000e+06,3.000395000000000000e+06,2.627209799999999814e+06,2.261444299999999814e+06,2.045025800000000047e+06,1.933070100000000093e+06,2.496576299999999814e+06,2.496576299999999814e+06,1.766720000000000000e+06,1.886880000000000000e+06,1.980960000000000000e+06,1.676224000000000000e+06,1.709122600000000093e+06,2.306255500000000000e+06,1.768883500000000000e+06,1.972896000000000000e+06,1.933070100000000093e+06,1.793568000000000000e+06,1.959204300000000047e+06,2.056247399999999907e+06,1.759712000000000000e+06,1.753971000000000000e+06,1.582304000000000000e+06,2.183115500000000000e+06,2.100985799999999814e+06,2.306255500000000000e+06,2.048717500000000000e+06,2.448036000000000000e+06,2.276430500000000000e+06,1.985302100000000093e+06,1.746477500000000000e+06,1.996486500000000000e+06,2.205521500000000000e+06,1.834688000000000000e+06,1.895680000000000000e+06,1.904224000000000000e+06,1.544936000000000000e+06,1.828571800000000047e+06,1.912160000000000000e+06,1.488416000000000000e+06,1.780067899999999907e+06,1.757699100000000093e+06,1.651552000000000000e+06,1.899479800000000047e+06,2.324897000000000000e+06,2.171894799999999814e+06,1.734976000000000000e+06,1.824842600000000093e+06,1.571106500000000000e+06,1.642656000000000000e+06,1.854668600000000093e+06,1.865504000000000000e+06,3.269043799999999814e+06,1.634848000000000000e+06,1.642015399999999907e+06,1.339701800000000047e+06,1.456032000000000000e+06,2.063703600000000093e+06,1.610016000000000000e+06,1.718976000000000000e+06,2.045025800000000047e+06,1.605152000000000000e+06,2.507686000000000000e+06,1.981574000000000000e+06,1.615648000000000000e+06,1.444960000000000000e+06,1.670336000000000000e+06,1.522592000000000000e+06,1.623337500000000000e+06,2.149488799999999814e+06,2.235346500000000000e+06,2.205521500000000000e+06,2.153253299999999814e+06,1.847212399999999907e+06,1.896768000000000000e+06,1.543616000000000000e+06,2.302491000000000000e+06,1.933376000000000000e+06,2.128448000000000000e+06,1.710240000000000000e+06,1.734112000000000000e+06,1.608960000000000000e+06,1.504896000000000000e+06,1.800576000000000000e+06,1.642015399999999907e+06,2.089837800000000047e+06,1.445280000000000000e+06,2.097294000000000000e+06,1.455422800000000047e+06,1.757120000000000000e+06,1.642560000000000000e+06,1.899168000000000000e+06,1.910496000000000000e+06,1.869654800000000047e+06,1.975776000000000000e+06,1.772928000000000000e+06,1.940288000000000000e+06,2.250296299999999814e+06,2.067431800000000047e+06,2.135744000000000000e+06,2.210624000000000000e+06,2.153253299999999814e+06,2.038816000000000000e+06,1.862124899999999907e+06,1.965504000000000000e+06,1.941408000000000000e+06,2.093056000000000000e+06,2.015200800000000047e+06,2.284352000000000000e+06,1.975104000000000000e+06,2.232192000000000000e+06,2.362215500000000000e+06,2.766080000000000000e+06,2.388386000000000000e+06,2.466751299999999814e+06,2.130884500000000000e+06,2.351067500000000000e+06,2.135616000000000000e+06,2.015488000000000000e+06,2.165120000000000000e+06,2.339809500000000000e+06,2.171894799999999814e+06,2.048864000000000000e+06,1.906656000000000000e+06,1.956480000000000000e+06,1.884800000000000000e+06,2.006880000000000000e+06,2.026348800000000047e+06,1.839756100000000093e+06,1.586019000000000000e+06,1.485280000000000000e+06,1.726688000000000000e+06,1.518048000000000000e+06,2.028960000000000000e+06,1.586848000000000000e+06,1.720160000000000000e+06,1.328517399999999907e+06,1.377020300000000047e+06,1.636256000000000000e+06,1.747616000000000000e+06,1.767264000000000000e+06,1.884567300000000047e+06,1.822112000000000000e+06,2.123391000000000000e+06,2.138432000000000000e+06,2.283886799999999814e+06,2.354759299999999814e+06,2.082344300000000047e+06,2.462948500000000000e+06,2.530054799999999814e+06,2.533857500000000000e+06,2.041261300000000047e+06,2.005440000000000000e+06,1.965088000000000000e+06,1.891936000000000000e+06,1.735256800000000047e+06,1.903680000000000000e+06,2.489120000000000000e+06,1.943616000000000000e+06,2.260288000000000000e+06,2.067232000000000000e+06,2.104750299999999814e+06,2.518945000000000000e+06,2.488128000000000000e+06,2.272665000000000000e+06,1.783796000000000000e+06,2.010080000000000000e+06,2.193920000000000000e+06,2.097294000000000000e+06,2.164438500000000000e+06,2.056608000000000000e+06,2.198028000000000000e+06,2.128000000000000000e+06,2.181696000000000000e+06,2.511488799999999814e+06,2.421902799999999814e+06,2.190571799999999814e+06,2.261444299999999814e+06,2.586125799999999814e+06,2.403298500000000000e+06,2.324897000000000000e+06,2.216669500000000000e+06,2.354759299999999814e+06,1.910701399999999907e+06,2.007670899999999907e+06,1.970388600000000093e+06,2.683057000000000000e+06,2.015200800000000047e+06,2.358523799999999814e+06,2.515142299999999814e+06,2.380892500000000000e+06,2.500229799999999814e+06,1.735256800000000047e+06,2.179351000000000000e+06,1.779712000000000000e+06,2.175659299999999814e+06,1.507808000000000000e+06,1.776339800000000047e+06,1.301984000000000000e+06,1.303584000000000000e+06,1.268384000000000000e+06,1.176768000000000000e+06,1.145792000000000000e+06,1.197921100000000093e+06,1.224768000000000000e+06,1.621312000000000000e+06,1.238272000000000000e+06,1.832299899999999907e+06,1.683025800000000047e+06,2.750312500000000000e+06,1.969600000000000000e+06,1.708832000000000000e+06,1.946560000000000000e+06,2.118016000000000000e+06,2.078616100000000093e+06,2.258048000000000000e+06,2.324897000000000000e+06,2.298799299999999814e+06,2.698044000000000000e+06,3.302671500000000000e+06,2.507686000000000000e+06,2.612297299999999814e+06,2.388386000000000000e+06,2.142032500000000000e+06,2.362215500000000000e+06,2.899586500000000000e+06,2.324288000000000000e+06,2.369671799999999814e+06,2.496576000000000000e+06,2.377128000000000000e+06,2.679040000000000000e+06,2.657034799999999814e+06,2.448832000000000000e+06,2.112206500000000000e+06,2.450560000000000000e+06,2.082344300000000047e+06,2.175659299999999814e+06,2.175659299999999814e+06,2.413952000000000000e+06,2.254024500000000000e+06,2.617152000000000000e+06,2.392077799999999814e+06,2.459220500000000000e+06,2.548844500000000000e+06,2.584896000000000000e+06,2.582323000000000000e+06,2.925758000000000000e+06,3.097326299999999814e+06,3.086216500000000000e+06,2.000214600000000093e+06,2.474207500000000000e+06,2.720487500000000000e+06,2.675600799999999814e+06,2.347265799999999814e+06,2.548608000000000000e+06,2.513344000000000000e+06,2.559936000000000000e+06,2.332032000000000000e+06,2.154304000000000000e+06,2.158976000000000000e+06,2.313749000000000000e+06,2.235346500000000000e+06,3.041404500000000000e+06,1.639840000000000000e+06,1.798272000000000000e+06,1.526048000000000000e+06,1.384477500000000000e+06,1.727800500000000000e+06,1.805504300000000047e+06,1.772611600000000093e+06,1.345792000000000000e+06,1.511040000000000000e+06,1.328517399999999907e+06,1.140928000000000000e+06,1.127808000000000000e+06,1.466607100000000093e+06,1.104640000000000000e+06,1.179104000000000000e+06,1.539691300000000047e+06,1.096928000000000000e+06,1.023952000000000000e+06,1.101152000000000000e+06,1.582958899999999907e+06,9.828160000000000000e+05,1.092480000000000000e+06,7.818560000000000000e+05,9.446080000000000000e+05,1.214976000000000000e+06,1.031952000000000000e+06,1.171680000000000000e+06,8.049600000000000000e+05,8.371680000000000000e+05,1.148147000000000000e+06,8.379040000000000000e+05,7.925760000000000000e+05,1.088384000000000000e+06,1.061024000000000000e+06,7.898560000000000000e+05,7.984000000000000000e+05,8.458400000000000000e+05,7.566880000000000000e+05,8.706880000000000000e+05,9.086720000000000000e+05,5.722819000000000233e+05,6.296640000000000000e+05,5.276800000000000000e+05,6.950400000000000000e+05,6.906880000000000000e+05,1.000526000000000000e+06,4.209812999999999884e+05,5.482400000000000000e+05,5.253280000000000000e+05,6.860320000000000000e+05,4.872400000000000000e+05,5.340480000000000000e+05,5.893280000000000000e+05,4.701200000000000000e+05,5.284000000000000000e+05,4.152720000000000000e+05,4.313280000000000000e+05,6.118080000000000000e+05,4.065920000000000000e+05,3.362320000000000000e+05,3.677120000000000000e+05,3.972960000000000000e+05,3.468240000000000000e+05,3.750480000000000000e+05,5.389920000000000000e+05,3.853520000000000000e+05,3.881120000000000000e+05,3.363360000000000000e+05,3.590480000000000000e+05,3.261600000000000000e+05,3.070400000000000000e+05,5.329280000000000000e+05,3.199520000000000000e+05,3.094800000000000000e+05,2.726160000000000000e+05,2.842880000000000000e+05,2.798160000000000000e+05,2.873280000000000000e+05,2.852960000000000000e+05,2.905840000000000000e+05,2.275120000000000000e+05,2.501000000000000000e+05,2.239680000000000000e+05,2.765680000000000000e+05,2.349040000000000000e+05,2.014080000000000000e+05,2.545600000000000000e+05,2.168840000000000000e+05,2.088920000000000000e+05,1.639320000000000000e+05,1.852360000000000000e+05,2.063640000000000000e+05,1.680680000000000000e+05,1.533360000000000000e+05,1.721080000000000000e+05,1.566640000000000000e+05,1.466800000000000000e+05,1.406320000000000000e+05,1.756400000000000000e+05,1.602960000000000000e+05,1.200780000000000000e+05,1.788720000000000000e+05,1.070920000000000000e+05,1.157480000000000000e+05,1.593880000000000000e+05,9.481800000000000000e+04,8.737600000000000000e+04,8.194800000000000000e+04,8.878400000000000000e+04,7.622000000000000000e+04,8.546600000000000000e+04,6.456800000000000000e+04,6.527100000000000000e+04,7.119600000000000000e+04,6.306200000000000000e+04,6.537100000000000000e+04,6.517100000000000000e+04,6.758000000000000000e+04,5.693700000000000000e+04,6.175600000000000000e+04,5.031300000000000000e+04,5.924600000000000000e+04,4.349000000000000000e+04,1.409320000000000000e+05,4.629900000000000000e+04,3.927700000000000000e+04,3.807400000000000000e+04,3.536600000000000000e+04,3.536600000000000000e+04,2.905000000000000000e+04,3.165600000000000000e+04,2.704500000000000000e+04,2.584200000000000000e+04,2.173300000000000000e+04,2.624300000000000000e+04,2.463900000000000000e+04,2.453900000000000000e+04,2.754600000000000000e+04,2.494000000000000000e+04,1.862700000000000000e+04,2.163300000000000000e+04,2.293600000000000000e+04,2.223400000000000000e+04,1.852700000000000000e+04,1.872700000000000000e+04,1.562100000000000000e+04,1.522100000000000000e+04,1.592200000000000000e+04,1.441900000000000000e+04,1.401800000000000000e+04,1.391800000000000000e+04,1.632200000000000000e+04,1.161400000000000000e+04,1.381800000000000000e+04,1.301700000000000000e+04,1.181500000000000000e+04,1.482000000000000000e+04,1.411900000000000000e+04,1.311700000000000000e+04,1.381800000000000000e+04,1.201500000000000000e+04,1.431900000000000000e+04,1.121400000000000000e+04,1.181500000000000000e+04,1.091300000000000000e+04,8.109000000000000000e+03,1.111400000000000000e+04,9.111000000000000000e+03,8.710000000000000000e+03,8.410000000000000000e+03,7.809000000000000000e+03,9.211000000000000000e+03,8.910000000000000000e+03,7.408000000000000000e+03,9.111000000000000000e+03,9.712000000000000000e+03,7.308000000000000000e+03,1.021200000000000000e+04,9.311000000000000000e+03,6.807000000000000000e+03,8.109000000000000000e+03,8.009000000000000000e+03,7.709000000000000000e+03,6.006000000000000000e+03,6.507000000000000000e+03,7.008000000000000000e+03,6.807000000000000000e+03,5.205000000000000000e+03,6.107000000000000000e+03,6.908000000000000000e+03,6.006000000000000000e+03,5.406000000000000000e+03,6.207000000000000000e+03,5.205000000000000000e+03,5.906000000000000000e+03,6.707000000000000000e+03,6.507000000000000000e+03,5.105000000000000000e+03,5.406000000000000000e+03,4.905000000000000000e+03,4.905000000000000000e+03,3.904000000000000000e+03,4.705000000000000000e+03,5.105000000000000000e+03,3.804000000000000000e+03,3.503000000000000000e+03,5.105000000000000000e+03,4.505000000000000000e+03,4.204000000000000000e+03,4.304000000000000000e+03,3.403000000000000000e+03,2.903000000000000000e+03,3.704000000000000000e+03,3.804000000000000000e+03,3.603000000000000000e+03,5.205000000000000000e+03,6.207000000000000000e+03,4.705000000000000000e+03,3.603000000000000000e+03,5.205000000000000000e+03,4.805000000000000000e+03,4.004000000000000000e+03,4.805000000000000000e+03,3.904000000000000000e+03,5.005000000000000000e+03,4.404000000000000000e+03,4.605000000000000000e+03,3.503000000000000000e+03,4.204000000000000000e+03,6.207000000000000000e+03,5.105000000000000000e+03,4.404000000000000000e+03,5.406000000000000000e+03,4.705000000000000000e+03,4.204000000000000000e+03,3.904000000000000000e+03,4.104000000000000000e+03,5.105000000000000000e+03,5.005000000000000000e+03,3.303000000000000000e+03,3.203000000000000000e+03,4.304000000000000000e+03,3.503000000000000000e+03,3.203000000000000000e+03,3.303000000000000000e+03,4.104000000000000000e+03,4.805000000000000000e+03,3.003000000000000000e+03,4.204000000000000000e+03,3.103000000000000000e+03,3.904000000000000000e+03,3.503000000000000000e+03,4.204000000000000000e+03,3.603000000000000000e+03,5.406000000000000000e+03,4.905000000000000000e+03,3.804000000000000000e+03,4.104000000000000000e+03,3.103000000000000000e+03,3.904000000000000000e+03,4.705000000000000000e+03,4.805000000000000000e+03,2.802000000000000000e+03,3.804000000000000000e+03,4.004000000000000000e+03,4.304000000000000000e+03,3.503000000000000000e+03,3.904000000000000000e+03,5.105000000000000000e+03,4.905000000000000000e+03,3.804000000000000000e+03,4.004000000000000000e+03,4.304000000000000000e+03,5.005000000000000000e+03,3.804000000000000000e+03,4.204000000000000000e+03,3.503000000000000000e+03,2.903000000000000000e+03,3.503000000000000000e+03,4.004000000000000000e+03,3.603000000000000000e+03,3.804000000000000000e+03,4.905000000000000000e+03,3.303000000000000000e+03,4.204000000000000000e+03,5.406000000000000000e+03,4.505000000000000000e+03,4.104000000000000000e+03,3.303000000000000000e+03,4.404000000000000000e+03,3.603000000000000000e+03,4.505000000000000000e+03,2.702000000000000000e+03,2.802000000000000000e+03,2.602000000000000000e+03,5.506000000000000000e+03,4.104000000000000000e+03,3.704000000000000000e+03,4.505000000000000000e+03,4.404000000000000000e+03,3.603000000000000000e+03,4.505000000000000000e+03,4.304000000000000000e+03,5.005000000000000000e+03,3.904000000000000000e+03,3.103000000000000000e+03,4.605000000000000000e+03,3.003000000000000000e+03,3.804000000000000000e+03,1.131400000000000000e+04,4.505000000000000000e+03,4.204000000000000000e+03,3.704000000000000000e+03,3.503000000000000000e+03,3.704000000000000000e+03,5.306000000000000000e+03,2.802000000000000000e+03,5.205000000000000000e+03,3.003000000000000000e+03,2.802000000000000000e+03,3.804000000000000000e+03,4.404000000000000000e+03,3.904000000000000000e+03,3.203000000000000000e+03,3.603000000000000000e+03,4.104000000000000000e+03,5.506000000000000000e+03,4.304000000000000000e+03,3.503000000000000000e+03,4.805000000000000000e+03,5.105000000000000000e+03,3.303000000000000000e+03,3.804000000000000000e+03,3.503000000000000000e+03,3.503000000000000000e+03,4.905000000000000000e+03,2.903000000000000000e+03,3.904000000000000000e+03,4.905000000000000000e+03,3.503000000000000000e+03,3.503000000000000000e+03,2.802000000000000000e+03,3.804000000000000000e+03,3.203000000000000000e+03,4.204000000000000000e+03,3.103000000000000000e+03,3.503000000000000000e+03,4.204000000000000000e+03,3.804000000000000000e+03,3.403000000000000000e+03,3.403000000000000000e+03,4.104000000000000000e+03,2.002000000000000000e+03,5.005000000000000000e+03,3.704000000000000000e+03,5.105000000000000000e+03,3.503000000000000000e+03,4.104000000000000000e+03,4.204000000000000000e+03,2.702000000000000000e+03,4.404000000000000000e+03,3.403000000000000000e+03,3.904000000000000000e+03,4.304000000000000000e+03,4.104000000000000000e+03,3.704000000000000000e+03,3.403000000000000000e+03,3.303000000000000000e+03,3.704000000000000000e+03,3.003000000000000000e+03,4.905000000000000000e+03,3.003000000000000000e+03,3.603000000000000000e+03,2.702000000000000000e+03,3.603000000000000000e+03,4.705000000000000000e+03,3.904000000000000000e+03,4.605000000000000000e+03,4.304000000000000000e+03,4.204000000000000000e+03,4.605000000000000000e+03,3.503000000000000000e+03,5.406000000000000000e+03,5.205000000000000000e+03,4.505000000000000000e+03,3.303000000000000000e+03,4.204000000000000000e+03,3.003000000000000000e+03,2.802000000000000000e+03,3.904000000000000000e+03,3.603000000000000000e+03,3.303000000000000000e+03,5.706000000000000000e+03,3.303000000000000000e+03,4.204000000000000000e+03,3.203000000000000000e+03,5.005000000000000000e+03,4.204000000000000000e+03,2.802000000000000000e+03,3.904000000000000000e+03,3.704000000000000000e+03,2.602000000000000000e+03,1.255160000000000000e+05,4.104000000000000000e+03,4.404000000000000000e+03,3.904000000000000000e+03,4.905000000000000000e+03,4.404000000000000000e+03,4.004000000000000000e+03,4.004000000000000000e+03,3.303000000000000000e+03,4.204000000000000000e+03,4.404000000000000000e+03,4.104000000000000000e+03,4.304000000000000000e+03,3.904000000000000000e+03,5.406000000000000000e+03,2.903000000000000000e+03,4.505000000000000000e+03,5.105000000000000000e+03,6.006000000000000000e+03,3.503000000000000000e+03,3.103000000000000000e+03,6.307000000000000000e+03,4.605000000000000000e+03,2.903000000000000000e+03,4.404000000000000000e+03,4.304000000000000000e+03,5.005000000000000000e+03,4.705000000000000000e+03,4.104000000000000000e+03,3.904000000000000000e+03,6.908000000000000000e+03,3.704000000000000000e+03,5.506000000000000000e+03,5.005000000000000000e+03,5.205000000000000000e+03,5.205000000000000000e+03,2.802000000000000000e+03,4.605000000000000000e+03,4.505000000000000000e+03,3.603000000000000000e+03,4.004000000000000000e+03,2.502000000000000000e+03,5.105000000000000000e+03,4.004000000000000000e+03,3.603000000000000000e+03,3.103000000000000000e+03,3.603000000000000000e+03,4.104000000000000000e+03,3.303000000000000000e+03,4.204000000000000000e+03,5.005000000000000000e+03,4.605000000000000000e+03,4.404000000000000000e+03,4.705000000000000000e+03,4.505000000000000000e+03,5.606000000000000000e+03,3.303000000000000000e+03,3.804000000000000000e+03,4.905000000000000000e+03,4.304000000000000000e+03,2.903000000000000000e+03,4.204000000000000000e+03,3.003000000000000000e+03,3.804000000000000000e+03,3.804000000000000000e+03,3.904000000000000000e+03,4.705000000000000000e+03,3.603000000000000000e+03,4.605000000000000000e+03,4.605000000000000000e+03,4.204000000000000000e+03,4.404000000000000000e+03,4.705000000000000000e+03,3.704000000000000000e+03,4.004000000000000000e+03,5.105000000000000000e+03,4.004000000000000000e+03,3.403000000000000000e+03,5.506000000000000000e+03,3.904000000000000000e+03,3.403000000000000000e+03,3.704000000000000000e+03,2.702000000000000000e+03,4.204000000000000000e+03,3.303000000000000000e+03,4.204000000000000000e+03,3.003000000000000000e+03,3.003000000000000000e+03,4.204000000000000000e+03,4.404000000000000000e+03,4.204000000000000000e+03,4.905000000000000000e+03,4.404000000000000000e+03,4.705000000000000000e+03,4.104000000000000000e+03,5.806000000000000000e+03,4.805000000000000000e+03,3.103000000000000000e+03,4.705000000000000000e+03,4.505000000000000000e+03,3.804000000000000000e+03,3.804000000000000000e+03,3.603000000000000000e+03,3.003000000000000000e+03,3.603000000000000000e+03,4.705000000000000000e+03,3.503000000000000000e+03,4.204000000000000000e+03,4.705000000000000000e+03,4.304000000000000000e+03,4.505000000000000000e+03,5.906000000000000000e+03,4.805000000000000000e+03,3.503000000000000000e+03,3.303000000000000000e+03,4.004000000000000000e+03,4.905000000000000000e+03,2.502000000000000000e+03,3.704000000000000000e+03,3.804000000000000000e+03,3.003000000000000000e+03,3.904000000000000000e+03,3.503000000000000000e+03,4.104000000000000000e+03,4.404000000000000000e+03,4.505000000000000000e+03,2.903000000000000000e+03,2.903000000000000000e+03,4.204000000000000000e+03,3.603000000000000000e+03,5.205000000000000000e+03,3.704000000000000000e+03,3.704000000000000000e+03,4.404000000000000000e+03,3.904000000000000000e+03,4.104000000000000000e+03,4.204000000000000000e+03,4.204000000000000000e+03,3.904000000000000000e+03,3.804000000000000000e+03,3.804000000000000000e+03,4.204000000000000000e+03,3.303000000000000000e+03,6.407000000000000000e+03,3.103000000000000000e+03,4.805000000000000000e+03,3.303000000000000000e+03,4.004000000000000000e+03,3.904000000000000000e+03,3.303000000000000000e+03,3.904000000000000000e+03,3.203000000000000000e+03,3.904000000000000000e+03,3.203000000000000000e+03,4.004000000000000000e+03,3.603000000000000000e+03,3.003000000000000000e+03,4.204000000000000000e+03,3.003000000000000000e+03,3.503000000000000000e+03,4.505000000000000000e+03,2.802000000000000000e+03,3.704000000000000000e+03,1.752500000000000000e+04,3.103000000000000000e+03,3.704000000000000000e+03,3.704000000000000000e+03,3.103000000000000000e+03,4.404000000000000000e+03,3.203000000000000000e+03,3.804000000000000000e+03,3.203000000000000000e+03,3.904000000000000000e+03,2.002000000000000000e+03,4.104000000000000000e+03,2.903000000000000000e+03,4.104000000000000000e+03,3.203000000000000000e+03,2.702000000000000000e+03,3.203000000000000000e+03,4.505000000000000000e+03,3.203000000000000000e+03,4.304000000000000000e+03,2.802000000000000000e+03,3.804000000000000000e+03,3.503000000000000000e+03,3.403000000000000000e+03,3.603000000000000000e+03,3.103000000000000000e+03,3.203000000000000000e+03,3.804000000000000000e+03,4.404000000000000000e+03,2.602000000000000000e+03,3.103000000000000000e+03,3.403000000000000000e+03,4.605000000000000000e+03,2.602000000000000000e+03,3.904000000000000000e+03,3.603000000000000000e+03,4.304000000000000000e+03,2.502000000000000000e+03,3.403000000000000000e+03,3.503000000000000000e+03,3.804000000000000000e+03,3.303000000000000000e+03,3.403000000000000000e+03,3.904000000000000000e+03,3.603000000000000000e+03,2.903000000000000000e+03,3.003000000000000000e+03,3.303000000000000000e+03,3.904000000000000000e+03,3.103000000000000000e+03,5.506000000000000000e+03,4.004000000000000000e+03,4.104000000000000000e+03,4.004000000000000000e+03,4.104000000000000000e+03,4.304000000000000000e+03,2.602000000000000000e+03,3.403000000000000000e+03,2.702000000000000000e+03,4.505000000000000000e+03,2.802000000000000000e+03,3.003000000000000000e+03,3.203000000000000000e+03,4.905000000000000000e+03,4.404000000000000000e+03,3.603000000000000000e+03,3.704000000000000000e+03,3.603000000000000000e+03,2.702000000000000000e+03,2.602000000000000000e+03,3.704000000000000000e+03,3.103000000000000000e+03,2.802000000000000000e+03,2.802000000000000000e+03,4.304000000000000000e+03,3.603000000000000000e+03,2.402000000000000000e+03,3.003000000000000000e+03,3.603000000000000000e+03,2.702000000000000000e+03,4.705000000000000000e+03,3.303000000000000000e+03,3.003000000000000000e+03,4.104000000000000000e+03,1.901000000000000000e+03,2.802000000000000000e+03,2.702000000000000000e+03,4.004000000000000000e+03,3.003000000000000000e+03,4.104000000000000000e+03,2.702000000000000000e+03,3.704000000000000000e+03,3.904000000000000000e+03,3.003000000000000000e+03,2.302000000000000000e+03,2.802000000000000000e+03,4.104000000000000000e+03,2.102000000000000000e+03,4.104000000000000000e+03,3.403000000000000000e+03,3.303000000000000000e+03,3.403000000000000000e+03,2.302000000000000000e+03,3.203000000000000000e+03,3.403000000000000000e+03,3.203000000000000000e+03,3.003000000000000000e+03,2.502000000000000000e+03,3.403000000000000000e+03,3.203000000000000000e+03,1.901000000000000000e+03,3.103000000000000000e+03,3.003000000000000000e+03,3.003000000000000000e+03,3.103000000000000000e+03,3.403000000000000000e+03,2.502000000000000000e+03,2.903000000000000000e+03,3.303000000000000000e+03,3.403000000000000000e+03,4.004000000000000000e+03,4.004000000000000000e+03,3.403000000000000000e+03,2.802000000000000000e+03,5.005000000000000000e+03,3.704000000000000000e+03,3.303000000000000000e+03,4.805000000000000000e+03,3.103000000000000000e+03,3.103000000000000000e+03,3.103000000000000000e+03,3.603000000000000000e+03,3.003000000000000000e+03,3.003000000000000000e+03,4.404000000000000000e+03,2.302000000000000000e+03,4.705000000000000000e+03,3.003000000000000000e+03,3.503000000000000000e+03,3.103000000000000000e+03,2.903000000000000000e+03,2.002000000000000000e+03,3.303000000000000000e+03,3.503000000000000000e+03,3.503000000000000000e+03,4.104000000000000000e+03,3.804000000000000000e+03,3.603000000000000000e+03,2.402000000000000000e+03,3.403000000000000000e+03,4.004000000000000000e+03,3.303000000000000000e+03,3.603000000000000000e+03,3.303000000000000000e+03,2.502000000000000000e+03,4.104000000000000000e+03,nan
4.795329999999999870e+01,1.079544399999999907e+06,1.281088000000000000e+06,1.198197000000000000e+06,1.587204800000000047e+06,1.110880000000000000e+06,1.511904000000000000e+06,2.026348800000000047e+06,1.570112000000000000e+06,2.029952000000000000e+06,2.474207500000000000e+06,2.175659299999999814e+06,2.324897000000000000e+06,2.268937000000000000e+06,2.735400000000000000e+06,3.134682000000000000e+06,2.365980000000000000e+06,2.362215500000000000e+06,2.884674000000000000e+06,2.892130299999999814e+06,2.724215500000000000e+06,2.649578500000000000e+06,2.780212000000000000e+06,2.526401299999999814e+06,2.832405799999999814e+06,2.888327500000000000e+06,2.783865500000000000e+06,2.421902799999999814e+06,2.701846799999999814e+06,2.369671799999999814e+06,2.359744000000000000e+06,2.533857500000000000e+06,2.159424000000000000e+06,2.128000000000000000e+06,2.167680000000000000e+06,2.229184000000000000e+06,2.209213299999999814e+06,2.033805000000000000e+06,2.107200000000000000e+06,1.608425000000000000e+06,1.932608000000000000e+06,2.283886799999999814e+06,2.246531799999999814e+06,2.072544000000000000e+06,1.921696000000000000e+06,1.886240000000000000e+06,1.962932399999999907e+06,1.803968000000000000e+06,2.242840000000000000e+06,2.011399000000000000e+06,1.862124899999999907e+06,1.847212399999999907e+06,1.594432000000000000e+06,1.828571800000000047e+06,1.889408000000000000e+06,2.026348800000000047e+06,1.824842600000000093e+06,2.138340799999999814e+06,1.918157600000000093e+06,1.500384000000000000e+06,1.858396800000000047e+06,1.842368000000000000e+06,1.836028000000000000e+06,1.305228500000000000e+06,1.691424000000000000e+06,1.436708500000000000e+06,1.449568000000000000e+06,1.884567300000000047e+06,1.687072000000000000e+06,1.431200000000000000e+06,1.731565000000000000e+06,1.637120000000000000e+06,1.704256000000000000e+06,1.705394500000000000e+06,1.910701399999999907e+06,1.724108800000000047e+06,1.513952000000000000e+06,1.981574000000000000e+06,1.600931500000000000e+06,1.951748000000000000e+06,1.582254500000000000e+06,1.892256000000000000e+06,1.631168000000000000e+06,1.586752000000000000e+06,1.501024000000000000e+06,1.752320000000000000e+06,1.777952000000000000e+06,1.798745800000000047e+06,1.902144000000000000e+06,1.699168000000000000e+06,1.406846300000000047e+06,1.515264000000000000e+06,1.324789300000000047e+06,2.007670899999999907e+06,1.793888000000000000e+06,1.906752000000000000e+06,1.720928000000000000e+06,1.533280000000000000e+06,1.425560500000000000e+06,1.588704000000000000e+06,1.690560000000000000e+06,2.003136000000000000e+06,1.201649300000000047e+06,1.530880000000000000e+06,1.332245500000000000e+06,1.583936000000000000e+06,1.787552000000000000e+06,1.464736000000000000e+06,1.591520000000000000e+06,1.624320000000000000e+06,1.626176000000000000e+06,1.268793800000000047e+06,2.074888000000000000e+06,1.847212399999999907e+06,1.771072000000000000e+06,1.607648000000000000e+06,1.541207899999999907e+06,1.405344000000000000e+06,1.850940500000000000e+06,1.554848000000000000e+06,2.130884500000000000e+06,1.810304000000000000e+06,2.149488799999999814e+06,1.802473899999999907e+06,2.041261300000000047e+06,1.599104000000000000e+06,1.482080000000000000e+06,1.648192000000000000e+06,1.996486500000000000e+06,1.660352000000000000e+06,1.989030300000000047e+06,1.668112300000000047e+06,2.045025800000000047e+06,1.464320000000000000e+06,1.461504000000000000e+06,1.332245500000000000e+06,1.765280000000000000e+06,1.634521899999999907e+06,1.283706300000000047e+06,1.830880000000000000e+06,1.743584000000000000e+06,2.018892500000000000e+06,1.562304000000000000e+06,2.194263500000000000e+06,1.992758399999999907e+06,1.937440000000000000e+06,1.798592000000000000e+06,1.447929300000000047e+06,1.507488000000000000e+06,2.011399000000000000e+06,2.268937000000000000e+06,1.736384000000000000e+06,1.752096000000000000e+06,2.086072399999999907e+06,2.082344300000000047e+06,1.511360000000000000e+06,1.481519600000000093e+06,1.757699100000000093e+06,1.716652500000000000e+06,1.951748000000000000e+06,2.201757000000000000e+06,1.933070100000000093e+06,1.709122600000000093e+06,1.738336000000000000e+06,1.782976000000000000e+06,1.585792000000000000e+06,1.761696000000000000e+06,1.903245100000000093e+06,1.966660500000000000e+06,1.634521899999999907e+06,1.766720000000000000e+06,1.746624000000000000e+06,1.973216000000000000e+06,1.745664000000000000e+06,1.688608000000000000e+06,1.750240000000000000e+06,2.074888000000000000e+06,2.133184000000000000e+06,1.902464000000000000e+06,1.902464000000000000e+06,1.582254500000000000e+06,1.858396800000000047e+06,2.004992000000000000e+06,1.694210100000000093e+06,2.018892500000000000e+06,1.854668600000000093e+06,2.168203000000000000e+06,1.882816000000000000e+06,2.082344300000000047e+06,2.504032500000000000e+06,2.679403500000000000e+06,1.783796000000000000e+06,1.832299899999999907e+06,1.656927899999999907e+06,2.049760000000000000e+06,1.974116800000000047e+06,1.421796000000000000e+06,1.772611600000000093e+06,1.716352000000000000e+06,2.033805000000000000e+06,1.565120000000000000e+06,2.921955299999999814e+06,1.769984000000000000e+06,2.022657000000000000e+06,1.548664100000000093e+06,2.545116500000000000e+06,1.369216000000000000e+06,1.663616000000000000e+06,2.015200800000000047e+06,2.054720000000000000e+06,1.697938300000000047e+06,2.011399000000000000e+06,1.668112300000000047e+06,1.541472000000000000e+06,2.403298500000000000e+06,1.886240000000000000e+06,1.877111000000000000e+06,1.569344000000000000e+06,2.104750299999999814e+06,1.522566300000000047e+06,2.634666000000000000e+06,1.970388600000000093e+06,1.945568000000000000e+06,2.765299500000000000e+06,1.444164800000000047e+06,2.149488799999999814e+06,2.007670899999999907e+06,1.603520000000000000e+06,1.879328000000000000e+06,2.056736000000000000e+06,1.772704000000000000e+06,1.711552000000000000e+06,1.633344000000000000e+06,2.500229799999999814e+06,1.638250000000000000e+06,2.171894799999999814e+06,2.194263500000000000e+06,2.063703600000000093e+06,1.886112000000000000e+06,2.127120000000000000e+06,2.295034799999999814e+06,2.063703600000000093e+06,1.966660500000000000e+06,1.701760000000000000e+06,1.791488000000000000e+06,1.675568500000000000e+06,1.559848500000000000e+06,2.351067500000000000e+06,1.757699100000000093e+06,2.399570500000000000e+06,1.962932399999999907e+06,2.194263500000000000e+06,2.119662799999999814e+06,1.859584000000000000e+06,2.089837800000000047e+06,2.003942800000000047e+06,2.100985799999999814e+06,1.777952000000000000e+06,1.970388600000000093e+06,1.675232000000000000e+06,2.262528000000000000e+06,1.637568000000000000e+06,1.597167000000000000e+06,1.616192000000000000e+06,1.579840000000000000e+06,1.836128000000000000e+06,2.302491000000000000e+06,2.059975500000000000e+06,2.205521500000000000e+06,1.865890300000000047e+06,1.846656000000000000e+06,2.981605299999999814e+06,2.112206500000000000e+06,2.324897000000000000e+06,2.037569500000000000e+06,2.086072399999999907e+06,1.839424000000000000e+06,2.045025800000000047e+06,1.992758399999999907e+06,2.287578500000000000e+06,2.343574000000000000e+06,2.451689500000000000e+06,1.814880000000000000e+06,2.231582000000000000e+06,2.134208000000000000e+06,2.272665000000000000e+06,2.086072399999999907e+06,2.257752500000000000e+06,2.062592000000000000e+06,2.145797000000000000e+06,1.824096000000000000e+06,1.865890300000000047e+06,1.798745800000000047e+06,2.147200000000000000e+06,2.241536000000000000e+06,1.817386399999999907e+06,2.571213299999999814e+06,1.977845899999999907e+06,1.924032000000000000e+06,2.376704000000000000e+06,2.059168000000000000e+06,2.101376000000000000e+06,2.164438500000000000e+06,2.267136000000000000e+06,1.843040000000000000e+06,2.090176000000000000e+06,2.188800000000000000e+06,1.828571800000000047e+06,2.194263500000000000e+06,1.836028000000000000e+06,1.730496000000000000e+06,2.254024500000000000e+06,2.380892500000000000e+06,1.507653800000000047e+06,1.866368000000000000e+06,2.291343000000000000e+06,2.093565899999999907e+06,2.198028000000000000e+06,2.380892500000000000e+06,2.190571799999999814e+06,1.984352000000000000e+06,2.022657000000000000e+06,2.332353299999999814e+06,1.759520000000000000e+06,2.017248000000000000e+06,1.983488000000000000e+06,1.783968000000000000e+06,2.183115500000000000e+06,1.974656000000000000e+06,2.455492299999999814e+06,1.821114500000000000e+06,2.276430500000000000e+06,2.005664000000000000e+06,2.276430500000000000e+06,1.653199800000000047e+06,2.104750299999999814e+06,1.970388600000000093e+06,1.929342000000000000e+06,2.224125799999999814e+06,3.198134799999999814e+06,3.533964299999999814e+06,2.037569500000000000e+06,2.456192000000000000e+06,2.033805000000000000e+06,1.929856000000000000e+06,1.867232000000000000e+06,2.175659299999999814e+06,2.183115500000000000e+06,1.707328000000000000e+06,1.544936000000000000e+06,1.872736000000000000e+06,1.932608000000000000e+06,1.425560500000000000e+06,2.063703600000000093e+06,2.257752500000000000e+06,1.803424000000000000e+06,1.860992000000000000e+06,2.369671799999999814e+06,2.100985799999999814e+06,1.663072000000000000e+06,2.078616100000000093e+06,1.788864000000000000e+06,1.968704000000000000e+06,1.763872000000000000e+06,1.962932399999999907e+06,2.115898299999999814e+06,1.768576000000000000e+06,2.127120000000000000e+06,2.016384000000000000e+06,1.727800500000000000e+06,1.507653800000000047e+06,2.358523799999999814e+06,6.653808500000000000e+06,1.844768000000000000e+06,2.586125799999999814e+06,1.568160000000000000e+06,1.654816000000000000e+06,1.830336000000000000e+06,1.662208000000000000e+06,1.910701399999999907e+06,1.829120000000000000e+06,1.791264000000000000e+06,1.790176000000000000e+06,1.804736000000000000e+06,1.403118100000000093e+06,1.940563600000000093e+06,1.384477500000000000e+06,1.631936000000000000e+06,2.209213299999999814e+06,1.978976000000000000e+06,2.474207500000000000e+06,1.761696000000000000e+06,1.660656000000000000e+06,2.152192000000000000e+06,1.625632000000000000e+06,1.808320000000000000e+06,1.707968000000000000e+06,1.888096000000000000e+06,1.655808000000000000e+06,1.746528000000000000e+06,1.838432000000000000e+06,1.776339800000000047e+06,2.272665000000000000e+06,1.631264000000000000e+06,1.772611600000000093e+06,2.104750299999999814e+06,1.959204300000000047e+06,1.652864000000000000e+06,1.781216000000000000e+06,1.829024000000000000e+06,2.589854000000000000e+06,1.794432000000000000e+06,2.030400000000000000e+06,1.874592000000000000e+06,1.982368000000000000e+06,2.336117799999999814e+06,1.914880000000000000e+06,2.014272000000000000e+06,2.183115500000000000e+06,2.115898299999999814e+06,2.545116500000000000e+06,2.282688000000000000e+06,1.811072000000000000e+06,1.847212399999999907e+06,2.347265799999999814e+06,1.986560000000000000e+06,2.019904000000000000e+06,2.282688000000000000e+06,2.220434000000000000e+06,2.373436299999999814e+06,2.302491000000000000e+06,2.716759299999999814e+06,2.459220500000000000e+06,2.936867799999999814e+06,2.245696000000000000e+06,1.824842600000000093e+06,2.198592000000000000e+06,1.803424000000000000e+06,1.861216000000000000e+06,1.716128000000000000e+06,1.680544000000000000e+06,1.908640000000000000e+06,1.708736000000000000e+06,1.598560000000000000e+06,2.358523799999999814e+06,1.985302100000000093e+06,1.974116800000000047e+06,1.697952000000000000e+06,1.548664100000000093e+06,1.413920000000000000e+06,1.658400000000000000e+06,1.749248000000000000e+06,1.593472000000000000e+06,2.239112000000000000e+06,2.153253299999999814e+06,1.699168000000000000e+06,1.964960000000000000e+06,1.869654800000000047e+06,2.201757000000000000e+06,1.979840000000000000e+06,2.444308000000000000e+06,2.596480000000000000e+06,2.190571799999999814e+06,2.429432799999999814e+06,4.108692000000000000e+06,2.227890299999999814e+06,2.242840000000000000e+06,3.272697299999999814e+06,2.343574000000000000e+06,2.119680000000000000e+06,2.076000000000000000e+06,1.867232000000000000e+06,2.444308000000000000e+06,2.068000000000000000e+06,2.164438500000000000e+06,2.015200800000000047e+06,2.227890299999999814e+06,2.230592000000000000e+06,1.940563600000000093e+06,2.425668299999999814e+06,2.076544000000000000e+06,2.119662799999999814e+06,2.657034799999999814e+06,2.320256000000000000e+06,2.065248000000000000e+06,2.205521500000000000e+06,2.306255500000000000e+06,2.286272000000000000e+06,2.089837800000000047e+06,2.221888000000000000e+06,2.156945000000000000e+06,1.959204300000000047e+06,2.142032500000000000e+06,2.086072399999999907e+06,2.205521500000000000e+06,2.126400000000000000e+06,3.142213000000000000e+06,2.183115500000000000e+06,2.500229799999999814e+06,2.451689500000000000e+06,2.134576299999999814e+06,2.418211000000000000e+06,2.828603000000000000e+06,1.950528000000000000e+06,2.086072399999999907e+06,2.120640000000000000e+06,2.701846799999999814e+06,2.533857500000000000e+06,1.815328000000000000e+06,2.608494500000000000e+06,1.849504000000000000e+06,1.831840000000000000e+06,1.735256800000000047e+06,1.718848000000000000e+06,1.563576600000000093e+06,1.158672000000000000e+06,1.156832000000000000e+06,1.279392000000000000e+06,1.042912000000000000e+06,1.295680000000000000e+06,1.571106500000000000e+06,1.394400000000000000e+06,1.929342000000000000e+06,1.530016000000000000e+06,1.742713000000000000e+06,2.127120000000000000e+06,1.869654800000000047e+06,1.745440000000000000e+06,2.149488799999999814e+06,1.932832000000000000e+06,2.274368000000000000e+06,2.582323000000000000e+06,2.772755799999999814e+06,2.384584299999999814e+06,2.313749000000000000e+06,2.630863299999999814e+06,2.533857500000000000e+06,2.574941500000000000e+06,2.466751299999999814e+06,2.959236500000000000e+06,2.485317299999999814e+06,2.642122299999999814e+06,2.410754799999999814e+06,2.475840000000000000e+06,2.552498000000000000e+06,2.616128000000000000e+06,2.604766500000000000e+06,2.584128000000000000e+06,2.552498000000000000e+06,2.474816000000000000e+06,2.377128000000000000e+06,2.362215500000000000e+06,2.142032500000000000e+06,2.265208799999999814e+06,2.317440799999999814e+06,2.541952000000000000e+06,2.373436299999999814e+06,2.517184000000000000e+06,2.414483000000000000e+06,2.444308000000000000e+06,2.851121000000000000e+06,2.637056000000000000e+06,2.645775799999999814e+06,2.712956500000000000e+06,2.526401299999999814e+06,2.436889000000000000e+06,2.563757000000000000e+06,2.675600799999999814e+06,3.015307500000000000e+06,2.362215500000000000e+06,2.709303000000000000e+06,2.677568000000000000e+06,2.526401299999999814e+06,2.582323000000000000e+06,2.415616000000000000e+06,2.318592000000000000e+06,2.284096000000000000e+06,2.017696000000000000e+06,1.951748000000000000e+06,2.302491000000000000e+06,1.869654800000000047e+06,1.643296000000000000e+06,1.410574399999999907e+06,1.742713000000000000e+06,1.925613899999999907e+06,1.589248000000000000e+06,1.563576600000000093e+06,1.278848000000000000e+06,1.455584000000000000e+06,1.645743500000000000e+06,9.419960999999999767e+05,1.108298000000000000e+06,1.429280000000000000e+06,1.301792000000000000e+06,1.062528000000000000e+06,9.982720000000000000e+05,1.073184000000000000e+06,1.087648000000000000e+06,9.733600000000000000e+05,1.368627300000000047e+06,8.271190000000000000e+05,8.557600000000000000e+05,8.012160000000000000e+05,9.436640000000000000e+05,1.010480000000000000e+06,9.093920000000000000e+05,8.879520000000000000e+05,8.695360000000000000e+05,8.780160000000000000e+05,9.185120000000000000e+05,7.297920000000000000e+05,8.953760000000000000e+05,8.505280000000000000e+05,8.753920000000000000e+05,7.868480000000000000e+05,5.965960000000000000e+05,8.201760000000000000e+05,7.581440000000000000e+05,8.895200000000000000e+05,7.657280000000000000e+05,9.699278000000000466e+05,7.194080000000000000e+05,7.430720000000000000e+05,6.302880000000000000e+05,8.119360000000000000e+05,6.069600000000000000e+05,9.760989000000000233e+05,6.574720000000000000e+05,4.963680000000000000e+05,5.228560000000000000e+05,5.125840000000000000e+05,4.698160000000000000e+05,5.383405999999999767e+05,5.554400000000000000e+05,7.871520000000000000e+05,5.725280000000000000e+05,4.074080000000000000e+05,4.589600000000000000e+05,3.982160000000000000e+05,4.052640000000000000e+05,4.868320000000000000e+05,5.283040000000000000e+05,4.315280000000000000e+05,4.380720000000000000e+05,4.047520000000000000e+05,3.663840000000000000e+05,4.188480000000000000e+05,3.420320000000000000e+05,3.475360000000000000e+05,3.307360000000000000e+05,3.448880000000000000e+05,3.050080000000000000e+05,1.657005000000000000e+05,3.946400000000000000e+05,3.024640000000000000e+05,2.997200000000000000e+05,2.995200000000000000e+05,2.351040000000000000e+05,2.421960000000000000e+05,2.341960000000000000e+05,2.803280000000000000e+05,2.389560000000000000e+05,2.483760000000000000e+05,2.529400000000000000e+05,2.127360000000000000e+05,2.088920000000000000e+05,2.183000000000000000e+05,1.675640000000000000e+05,1.636280000000000000e+05,1.841240000000000000e+05,2.944400000000000000e+05,1.671600000000000000e+05,1.609040000000000000e+05,1.851360000000000000e+05,1.804880000000000000e+05,1.790760000000000000e+05,1.561600000000000000e+05,2.287240000000000000e+05,2.275120000000000000e+05,1.394200000000000000e+05,1.355920000000000000e+05,1.201780000000000000e+05,1.119220000000000000e+05,1.100100000000000000e+05,1.027640000000000000e+05,9.914400000000000000e+04,6.952565000000000000e+05,8.767800000000000000e+04,7.903400000000000000e+04,8.979000000000000000e+04,7.802800000000000000e+04,6.567200000000000000e+04,6.537100000000000000e+04,6.828400000000000000e+04,6.828400000000000000e+04,6.266000000000000000e+04,5.814200000000000000e+04,5.954700000000000000e+04,6.276000000000000000e+04,5.683700000000000000e+04,5.302300000000000000e+04,5.864400000000000000e+04,5.372500000000000000e+04,5.021300000000000000e+04,4.238700000000000000e+04,3.516600000000000000e+04,3.727100000000000000e+04,3.636900000000000000e+04,3.416300000000000000e+04,2.714500000000000000e+04,3.296000000000000000e+04,2.584200000000000000e+04,2.654400000000000000e+04,2.544100000000000000e+04,2.694500000000000000e+04,2.724500000000000000e+04,2.534100000000000000e+04,2.213400000000000000e+04,2.383800000000000000e+04,1.922800000000000000e+04,2.163300000000000000e+04,2.323600000000000000e+04,2.053100000000000000e+04,1.902800000000000000e+04,1.792500000000000000e+04,1.391800000000000000e+04,1.832600000000000000e+04,1.461900000000000000e+04,1.742500000000000000e+04,1.582200000000000000e+04,1.532100000000000000e+04,1.291700000000000000e+04,6.517100000000000000e+04,1.291700000000000000e+04,1.381800000000000000e+04,1.542100000000000000e+04,1.411900000000000000e+04,1.081300000000000000e+04,1.341700000000000000e+04,1.171500000000000000e+04,1.461900000000000000e+04,1.231600000000000000e+04,1.181500000000000000e+04,1.171500000000000000e+04,9.912000000000000000e+03,1.101400000000000000e+04,1.001200000000000000e+04,9.211000000000000000e+03,9.311000000000000000e+03,1.051300000000000000e+04,9.211000000000000000e+03,1.031200000000000000e+04,7.408000000000000000e+03,8.710000000000000000e+03,8.209000000000000000e+03,5.906000000000000000e+03,8.610000000000000000e+03,6.908000000000000000e+03,1.111400000000000000e+04,8.610000000000000000e+03,6.006000000000000000e+03,6.006000000000000000e+03,7.709000000000000000e+03,6.107000000000000000e+03,6.707000000000000000e+03,7.809000000000000000e+03,7.008000000000000000e+03,7.408000000000000000e+03,6.006000000000000000e+03,6.507000000000000000e+03,5.606000000000000000e+03,8.610000000000000000e+03,6.107000000000000000e+03,6.807000000000000000e+03,8.410000000000000000e+03,6.707000000000000000e+03,4.104000000000000000e+03,5.906000000000000000e+03,4.204000000000000000e+03,4.505000000000000000e+03,6.407000000000000000e+03,3.303000000000000000e+03,3.804000000000000000e+03,5.005000000000000000e+03,4.505000000000000000e+03,3.904000000000000000e+03,3.103000000000000000e+03,4.404000000000000000e+03,4.905000000000000000e+03,3.603000000000000000e+03,4.404000000000000000e+03,3.403000000000000000e+03,3.704000000000000000e+03,3.804000000000000000e+03,3.003000000000000000e+03,4.404000000000000000e+03,4.204000000000000000e+03,3.804000000000000000e+03,3.303000000000000000e+03,4.705000000000000000e+03,5.806000000000000000e+03,3.804000000000000000e+03,3.303000000000000000e+03,3.403000000000000000e+03,4.404000000000000000e+03,5.306000000000000000e+03,4.204000000000000000e+03,5.306000000000000000e+03,5.005000000000000000e+03,3.103000000000000000e+03,4.605000000000000000e+03,5.506000000000000000e+03,4.505000000000000000e+03,4.104000000000000000e+03,4.204000000000000000e+03,3.603000000000000000e+03,5.005000000000000000e+03,4.004000000000000000e+03,4.104000000000000000e+03,3.303000000000000000e+03,4.805000000000000000e+03,4.805000000000000000e+03,4.705000000000000000e+03,2.903000000000000000e+03,4.404000000000000000e+03,3.303000000000000000e+03,4.304000000000000000e+03,3.303000000000000000e+03,3.003000000000000000e+03,2.702000000000000000e+03,4.905000000000000000e+03,4.304000000000000000e+03,4.004000000000000000e+03,4.104000000000000000e+03,4.304000000000000000e+03,5.005000000000000000e+03,4.204000000000000000e+03,3.704000000000000000e+03,5.205000000000000000e+03,4.104000000000000000e+03,4.004000000000000000e+03,3.003000000000000000e+03,5.706000000000000000e+03,4.905000000000000000e+03,4.004000000000000000e+03,4.404000000000000000e+03,4.905000000000000000e+03,3.403000000000000000e+03,3.804000000000000000e+03,3.603000000000000000e+03,5.606000000000000000e+03,5.406000000000000000e+03,4.605000000000000000e+03,3.704000000000000000e+03,2.903000000000000000e+03,4.104000000000000000e+03,4.404000000000000000e+03,3.704000000000000000e+03,4.104000000000000000e+03,4.104000000000000000e+03,3.704000000000000000e+03,3.003000000000000000e+03,3.203000000000000000e+03,3.603000000000000000e+03,4.104000000000000000e+03,5.306000000000000000e+03,3.603000000000000000e+03,3.804000000000000000e+03,5.105000000000000000e+03,3.904000000000000000e+03,3.704000000000000000e+03,3.704000000000000000e+03,4.505000000000000000e+03,3.103000000000000000e+03,4.104000000000000000e+03,3.904000000000000000e+03,4.104000000000000000e+03,5.506000000000000000e+03,3.203000000000000000e+03,4.805000000000000000e+03,4.705000000000000000e+03,4.805000000000000000e+03,4.605000000000000000e+03,3.003000000000000000e+03,2.602000000000000000e+03,5.506000000000000000e+03,4.304000000000000000e+03,4.104000000000000000e+03,4.505000000000000000e+03,4.605000000000000000e+03,5.105000000000000000e+03,4.104000000000000000e+03,2.602000000000000000e+03,5.005000000000000000e+03,3.603000000000000000e+03,4.805000000000000000e+03,5.506000000000000000e+03,3.603000000000000000e+03,5.706000000000000000e+03,3.203000000000000000e+03,4.104000000000000000e+03,3.603000000000000000e+03,3.203000000000000000e+03,4.805000000000000000e+03,3.704000000000000000e+03,4.004000000000000000e+03,4.204000000000000000e+03,3.904000000000000000e+03,3.904000000000000000e+03,3.804000000000000000e+03,3.203000000000000000e+03,4.104000000000000000e+03,8.209000000000000000e+03,4.004000000000000000e+03,3.904000000000000000e+03,4.805000000000000000e+03,4.004000000000000000e+03,4.505000000000000000e+03,4.304000000000000000e+03,4.204000000000000000e+03,4.104000000000000000e+03,5.205000000000000000e+03,3.804000000000000000e+03,5.306000000000000000e+03,3.904000000000000000e+03,4.705000000000000000e+03,3.904000000000000000e+03,4.304000000000000000e+03,3.804000000000000000e+03,4.004000000000000000e+03,4.805000000000000000e+03,3.403000000000000000e+03,4.104000000000000000e+03,4.705000000000000000e+03,4.404000000000000000e+03,4.605000000000000000e+03,4.404000000000000000e+03,5.005000000000000000e+03,2.302000000000000000e+03,3.603000000000000000e+03,4.505000000000000000e+03,4.605000000000000000e+03,5.406000000000000000e+03,4.004000000000000000e+03,4.705000000000000000e+03,3.904000000000000000e+03,5.005000000000000000e+03,3.503000000000000000e+03,3.603000000000000000e+03,2.702000000000000000e+03,4.605000000000000000e+03,5.005000000000000000e+03,3.503000000000000000e+03,4.004000000000000000e+03,4.605000000000000000e+03,5.105000000000000000e+03,3.303000000000000000e+03,3.503000000000000000e+03,4.905000000000000000e+03,3.003000000000000000e+03,3.303000000000000000e+03,3.804000000000000000e+03,5.306000000000000000e+03,5.005000000000000000e+03,5.105000000000000000e+03,4.905000000000000000e+03,4.404000000000000000e+03,4.204000000000000000e+03,4.004000000000000000e+03,4.404000000000000000e+03,3.904000000000000000e+03,4.004000000000000000e+03,3.603000000000000000e+03,4.104000000000000000e+03,2.903000000000000000e+03,4.705000000000000000e+03,3.804000000000000000e+03,4.404000000000000000e+03,4.304000000000000000e+03,3.403000000000000000e+03,3.603000000000000000e+03,5.506000000000000000e+03,4.505000000000000000e+03,3.403000000000000000e+03,4.204000000000000000e+03,3.355309999999999854e+04,4.905000000000000000e+03,3.403000000000000000e+03,4.204000000000000000e+03,3.503000000000000000e+03,4.404000000000000000e+03,2.802000000000000000e+03,4.104000000000000000e+03,3.503000000000000000e+03,2.702000000000000000e+03,4.905000000000000000e+03,2.802000000000000000e+03,5.205000000000000000e+03,4.104000000000000000e+03,4.404000000000000000e+03,3.804000000000000000e+03,3.904000000000000000e+03,3.904000000000000000e+03,3.403000000000000000e+03,4.404000000000000000e+03,4.605000000000000000e+03,4.304000000000000000e+03,4.805000000000000000e+03,3.303000000000000000e+03,4.705000000000000000e+03,3.804000000000000000e+03,4.805000000000000000e+03,7.408000000000000000e+03,3.503000000000000000e+03,4.304000000000000000e+03,3.403000000000000000e+03,4.204000000000000000e+03,5.306000000000000000e+03,4.805000000000000000e+03,4.104000000000000000e+03,4.204000000000000000e+03,3.203000000000000000e+03,3.303000000000000000e+03,4.505000000000000000e+03,3.503000000000000000e+03,4.104000000000000000e+03,3.704000000000000000e+03,4.004000000000000000e+03,5.306000000000000000e+03,5.205000000000000000e+03,3.203000000000000000e+03,4.905000000000000000e+03,5.205000000000000000e+03,5.105000000000000000e+03,4.605000000000000000e+03,5.005000000000000000e+03,3.203000000000000000e+03,3.904000000000000000e+03,3.904000000000000000e+03,5.606000000000000000e+03,2.903000000000000000e+03,4.204000000000000000e+03,4.404000000000000000e+03,3.804000000000000000e+03,3.303000000000000000e+03,4.805000000000000000e+03,4.104000000000000000e+03,3.804000000000000000e+03,3.603000000000000000e+03,4.605000000000000000e+03,3.904000000000000000e+03,4.805000000000000000e+03,4.304000000000000000e+03,4.304000000000000000e+03,4.805000000000000000e+03,2.602000000000000000e+03,4.705000000000000000e+03,4.004000000000000000e+03,4.905000000000000000e+03,4.304000000000000000e+03,3.003000000000000000e+03,4.805000000000000000e+03,4.004000000000000000e+03,9.411000000000000000e+03,3.804000000000000000e+03,4.104000000000000000e+03,2.802000000000000000e+03,4.505000000000000000e+03,5.306000000000000000e+03,6.107000000000000000e+03,4.104000000000000000e+03,5.005000000000000000e+03,4.304000000000000000e+03,4.004000000000000000e+03,3.503000000000000000e+03,4.204000000000000000e+03,4.004000000000000000e+03,4.605000000000000000e+03,4.505000000000000000e+03,4.004000000000000000e+03,3.603000000000000000e+03,5.606000000000000000e+03,4.304000000000000000e+03,5.205000000000000000e+03,3.503000000000000000e+03,3.804000000000000000e+03,3.904000000000000000e+03,4.805000000000000000e+03,4.204000000000000000e+03,5.906000000000000000e+03,4.304000000000000000e+03,3.704000000000000000e+03,4.805000000000000000e+03,3.603000000000000000e+03,4.204000000000000000e+03,3.503000000000000000e+03,4.004000000000000000e+03,4.805000000000000000e+03,5.606000000000000000e+03,4.204000000000000000e+03,3.804000000000000000e+03,4.204000000000000000e+03,4.304000000000000000e+03,3.503000000000000000e+03,3.603000000000000000e+03,3.503000000000000000e+03,6.707000000000000000e+03,4.004000000000000000e+03,4.304000000000000000e+03,4.204000000000000000e+03,5.105000000000000000e+03,4.605000000000000000e+03,3.704000000000000000e+03,5.706000000000000000e+03,3.403000000000000000e+03,3.103000000000000000e+03,4.805000000000000000e+03,4.304000000000000000e+03,4.304000000000000000e+03,5.306000000000000000e+03,4.204000000000000000e+03,3.804000000000000000e+03,4.705000000000000000e+03,3.403000000000000000e+03,4.204000000000000000e+03,3.503000000000000000e+03,3.804000000000000000e+03,5.005000000000000000e+03,4.004000000000000000e+03,4.104000000000000000e+03,3.303000000000000000e+03,4.404000000000000000e+03,3.904000000000000000e+03,4.605000000000000000e+03,3.804000000000000000e+03,5.205000000000000000e+03,4.404000000000000000e+03,4.004000000000000000e+03,4.404000000000000000e+03,4.605000000000000000e+03,3.904000000000000000e+03,3.403000000000000000e+03,3.303000000000000000e+03,6.006000000000000000e+03,3.303000000000000000e+03,3.704000000000000000e+03,4.104000000000000000e+03,4.204000000000000000e+03,3.804000000000000000e+03,2.602000000000000000e+03,3.103000000000000000e+03,3.503000000000000000e+03,4.905000000000000000e+03,3.704000000000000000e+03,3.403000000000000000e+03,4.304000000000000000e+03,4.605000000000000000e+03,3.503000000000000000e+03,3.303000000000000000e+03,4.104000000000000000e+03,3.403000000000000000e+03,3.403000000000000000e+03,3.103000000000000000e+03,4.605000000000000000e+03,2.802000000000000000e+03,4.404000000000000000e+03,3.804000000000000000e+03,3.103000000000000000e+03,3.804000000000000000e+03,3.203000000000000000e+03,4.404000000000000000e+03,4.104000000000000000e+03,3.904000000000000000e+03,4.705000000000000000e+03,3.403000000000000000e+03,4.404000000000000000e+03,3.603000000000000000e+03,3.904000000000000000e+03,4.204000000000000000e+03,2.602000000000000000e+03,4.304000000000000000e+03,5.005000000000000000e+03,3.904000000000000000e+03,3.003000000000000000e+03,4.204000000000000000e+03,2.402000000000000000e+03,3.503000000000000000e+03,2.602000000000000000e+03,3.303000000000000000e+03,3.603000000000000000e+03,4.304000000000000000e+03,3.403000000000000000e+03,2.802000000000000000e+03,4.404000000000000000e+03,4.605000000000000000e+03,3.403000000000000000e+03,3.203000000000000000e+03,3.103000000000000000e+03,2.903000000000000000e+03,2.402000000000000000e+03,3.003000000000000000e+03,3.503000000000000000e+03,2.502000000000000000e+03,2.002000000000000000e+03,2.602000000000000000e+03,3.103000000000000000e+03,3.503000000000000000e+03,4.304000000000000000e+03,5.105000000000000000e+03,3.904000000000000000e+03,4.304000000000000000e+03,4.004000000000000000e+03,3.804000000000000000e+03,2.903000000000000000e+03,3.704000000000000000e+03,3.603000000000000000e+03,3.303000000000000000e+03,2.502000000000000000e+03,3.603000000000000000e+03,3.203000000000000000e+03,2.702000000000000000e+03,3.103000000000000000e+03,3.403000000000000000e+03,4.204000000000000000e+03,3.303000000000000000e+03,3.704000000000000000e+03,4.204000000000000000e+03,3.904000000000000000e+03,1.901000000000000000e+03,3.203000000000000000e+03,3.103000000000000000e+03,3.203000000000000000e+03,3.103000000000000000e+03,3.303000000000000000e+03,2.302000000000000000e+03,3.804000000000000000e+03,2.402000000000000000e+03,2.502000000000000000e+03,4.004000000000000000e+03,2.602000000000000000e+03,3.303000000000000000e+03,2.802000000000000000e+03,3.303000000000000000e+03,4.104000000000000000e+03,2.802000000000000000e+03,3.003000000000000000e+03,5.105000000000000000e+03,3.203000000000000000e+03,2.302000000000000000e+03,2.802000000000000000e+03,3.003000000000000000e+03,2.602000000000000000e+03,3.103000000000000000e+03,4.905000000000000000e+03,3.603000000000000000e+03,3.804000000000000000e+03,1.181500000000000000e+04,3.503000000000000000e+03,4.004000000000000000e+03,4.404000000000000000e+03,3.603000000000000000e+03,4.004000000000000000e+03,3.103000000000000000e+03,2.602000000000000000e+03,3.303000000000000000e+03,3.804000000000000000e+03,3.603000000000000000e+03,3.503000000000000000e+03,3.003000000000000000e+03,4.404000000000000000e+03,4.004000000000000000e+03,3.303000000000000000e+03,3.103000000000000000e+03,3.403000000000000000e+03,3.804000000000000000e+03,4.004000000000000000e+03,3.804000000000000000e+03,3.003000000000000000e+03,3.904000000000000000e+03,2.502000000000000000e+03,3.303000000000000000e+03,3.103000000000000000e+03,2.802000000000000000e+03,3.303000000000000000e+03,4.204000000000000000e+03,4.004000000000000000e+03,4.905000000000000000e+03,3.804000000000000000e+03,3.103000000000000000e+03,3.303000000000000000e+03,3.003000000000000000e+03,3.704000000000000000e+03,3.303000000000000000e+03,3.303000000000000000e+03,2.502000000000000000e+03,3.904000000000000000e+03,2.802000000000000000e+03,2.903000000000000000e+03,3.403000000000000000e+03,3.503000000000000000e+03,4.404000000000000000e+03,nan
4.795409999999999684e+01,1.489522800000000047e+06,1.047552000000000000e+06,9.173509000000000233e+05,1.187680000000000000e+06,1.290240000000000000e+06,1.333920000000000000e+06,1.615008000000000000e+06,1.777408000000000000e+06,1.727800500000000000e+06,2.291343000000000000e+06,2.171894799999999814e+06,2.518945000000000000e+06,2.440580799999999814e+06,2.683057000000000000e+06,3.866140299999999814e+06,2.951780299999999814e+06,2.776409299999999814e+06,2.511488799999999814e+06,2.851121000000000000e+06,2.895858500000000000e+06,2.757694000000000000e+06,2.757694000000000000e+06,2.571213299999999814e+06,2.586125799999999814e+06,2.481663799999999814e+06,2.742781500000000000e+06,2.421902799999999814e+06,2.209213299999999814e+06,2.533857500000000000e+06,2.078616100000000093e+06,2.660688299999999814e+06,2.289024000000000000e+06,1.951748000000000000e+06,2.066144000000000000e+06,1.873346500000000000e+06,1.981574000000000000e+06,2.668144500000000000e+06,1.923584000000000000e+06,2.459220500000000000e+06,2.216192000000000000e+06,1.974116800000000047e+06,2.306255500000000000e+06,1.808768000000000000e+06,2.022784000000000000e+06,1.765155399999999907e+06,2.235346500000000000e+06,1.768883500000000000e+06,2.077088000000000000e+06,2.067431800000000047e+06,2.175659299999999814e+06,2.317440799999999814e+06,1.823552000000000000e+06,2.000214600000000093e+06,1.630793800000000047e+06,2.406990299999999814e+06,1.653632000000000000e+06,1.435392000000000000e+06,1.556120399999999907e+06,1.614144000000000000e+06,1.614464000000000000e+06,1.578562800000000047e+06,1.918157600000000093e+06,2.294586000000000000e+06,1.886240000000000000e+06,1.921885800000000047e+06,1.283706300000000047e+06,2.194263500000000000e+06,1.268793800000000047e+06,1.476992000000000000e+06,2.067431800000000047e+06,1.459150899999999907e+06,1.578208000000000000e+06,2.052519300000000047e+06,2.563757000000000000e+06,2.078616100000000093e+06,1.797728000000000000e+06,2.171894799999999814e+06,1.772611600000000093e+06,2.209213299999999814e+06,2.086072399999999907e+06,1.644928000000000000e+06,1.612192000000000000e+06,1.635936000000000000e+06,1.833920000000000000e+06,1.436708500000000000e+06,1.742713000000000000e+06,2.030113300000000047e+06,1.818080000000000000e+06,1.772288000000000000e+06,2.033805000000000000e+06,1.609600000000000000e+06,1.813658300000000047e+06,1.763328000000000000e+06,1.872064000000000000e+06,1.841504000000000000e+06,1.523232000000000000e+06,1.544936000000000000e+06,2.003942800000000047e+06,1.697952000000000000e+06,1.572896000000000000e+06,1.627264000000000000e+06,1.824842600000000093e+06,1.549248000000000000e+06,1.959204300000000047e+06,1.292800000000000000e+06,1.532192000000000000e+06,1.409536000000000000e+06,1.405120000000000000e+06,1.600384000000000000e+06,1.802208000000000000e+06,2.097294000000000000e+06,2.201757000000000000e+06,2.104750299999999814e+06,1.478400000000000000e+06,1.584576000000000000e+06,3.522854500000000000e+06,1.052375100000000093e+06,1.556120399999999907e+06,1.523136000000000000e+06,1.970388600000000093e+06,1.485247800000000047e+06,1.716768000000000000e+06,2.056247399999999907e+06,1.897440000000000000e+06,1.488975899999999907e+06,1.952416000000000000e+06,1.950752000000000000e+06,1.349760000000000000e+06,1.765408000000000000e+06,1.709696000000000000e+06,2.093565899999999907e+06,1.365835899999999907e+06,1.712000000000000000e+06,1.476896000000000000e+06,1.847212399999999907e+06,1.715808000000000000e+06,2.011399000000000000e+06,2.209213299999999814e+06,1.566304000000000000e+06,1.693184000000000000e+06,1.698720000000000000e+06,1.755584000000000000e+06,1.730944000000000000e+06,2.142032500000000000e+06,1.522048000000000000e+06,1.683025800000000047e+06,2.100985799999999814e+06,1.994400000000000000e+06,2.026348800000000047e+06,1.750169300000000047e+06,1.966660500000000000e+06,1.888259000000000000e+06,1.910701399999999907e+06,2.093565899999999907e+06,1.866464000000000000e+06,2.104750299999999814e+06,1.989030300000000047e+06,2.321205299999999814e+06,2.179351000000000000e+06,1.552392300000000047e+06,2.440580799999999814e+06,1.985302100000000093e+06,1.809930100000000093e+06,1.806202000000000000e+06,1.764960000000000000e+06,1.470335300000000047e+06,1.699360000000000000e+06,2.168203000000000000e+06,1.858396800000000047e+06,1.741632000000000000e+06,1.956704000000000000e+06,1.665664000000000000e+06,1.429252300000000047e+06,1.583392000000000000e+06,1.488975899999999907e+06,1.763008000000000000e+06,1.656927899999999907e+06,1.831840000000000000e+06,1.708192000000000000e+06,2.563757000000000000e+06,2.201757000000000000e+06,1.681760000000000000e+06,2.448036000000000000e+06,3.254131299999999814e+06,1.910701399999999907e+06,2.309947299999999814e+06,2.724215500000000000e+06,1.515110000000000000e+06,1.918157600000000093e+06,1.724108800000000047e+06,2.086072399999999907e+06,1.989030300000000047e+06,2.123391000000000000e+06,1.760064000000000000e+06,2.179351000000000000e+06,2.063703600000000093e+06,1.989030300000000047e+06,1.782656000000000000e+06,1.548664100000000093e+06,1.660128000000000000e+06,2.414483000000000000e+06,1.447929300000000047e+06,1.734752000000000000e+06,2.108478500000000000e+06,2.041261300000000047e+06,1.541207899999999907e+06,1.608425000000000000e+06,1.718400000000000000e+06,2.007670899999999907e+06,2.649578500000000000e+06,2.440580799999999814e+06,2.011399000000000000e+06,1.876576000000000000e+06,1.873952000000000000e+06,1.574798300000000047e+06,1.705394500000000000e+06,2.052519300000000047e+06,2.306255500000000000e+06,2.119662799999999814e+06,1.970388600000000093e+06,1.850368000000000000e+06,1.676096000000000000e+06,1.811712000000000000e+06,2.015200800000000047e+06,1.832192000000000000e+06,1.989030300000000047e+06,2.184000000000000000e+06,1.686753899999999907e+06,1.890624000000000000e+06,1.740960000000000000e+06,1.761427300000000047e+06,2.035168000000000000e+06,1.298618800000000047e+06,2.537585500000000000e+06,1.783796000000000000e+06,1.623337500000000000e+06,1.709122600000000093e+06,1.521088000000000000e+06,2.239112000000000000e+06,1.731565000000000000e+06,2.104750299999999814e+06,2.332353299999999814e+06,1.979072000000000000e+06,1.925440000000000000e+06,2.145797000000000000e+06,2.048717500000000000e+06,2.369671799999999814e+06,2.466751299999999814e+06,1.835680000000000000e+06,1.828571800000000047e+06,1.556384000000000000e+06,1.727800500000000000e+06,2.037569500000000000e+06,2.134576299999999814e+06,1.779264000000000000e+06,1.872832000000000000e+06,1.688832000000000000e+06,2.119662799999999814e+06,1.900832000000000000e+06,1.731584000000000000e+06,1.842048000000000000e+06,2.250296299999999814e+06,1.577984000000000000e+06,1.758304000000000000e+06,2.007670899999999907e+06,1.736928000000000000e+06,2.175659299999999814e+06,1.780067899999999907e+06,2.201757000000000000e+06,1.806202000000000000e+06,2.003942800000000047e+06,1.716768000000000000e+06,1.681984000000000000e+06,2.281408000000000000e+06,2.171894799999999814e+06,1.567342000000000000e+06,2.339809500000000000e+06,2.515142299999999814e+06,1.664384100000000093e+06,2.280064000000000000e+06,1.362107800000000047e+06,1.660656000000000000e+06,2.444308000000000000e+06,1.798745800000000047e+06,1.821248000000000000e+06,1.679297600000000093e+06,2.227890299999999814e+06,2.436889000000000000e+06,2.052736000000000000e+06,1.765056000000000000e+06,2.309947299999999814e+06,2.365980000000000000e+06,1.612153100000000093e+06,2.039904000000000000e+06,2.418211000000000000e+06,1.851360000000000000e+06,2.392077799999999814e+06,1.776096000000000000e+06,1.870208000000000000e+06,1.623337500000000000e+06,1.828571800000000047e+06,1.772611600000000093e+06,1.967264000000000000e+06,1.856160000000000000e+06,1.571106500000000000e+06,1.727800500000000000e+06,2.343574000000000000e+06,2.395842299999999814e+06,2.671947299999999814e+06,2.022240000000000000e+06,1.962752000000000000e+06,1.846432000000000000e+06,2.041261300000000047e+06,1.997920000000000000e+06,1.997504000000000000e+06,2.560029000000000000e+06,2.339809500000000000e+06,1.591200000000000000e+06,2.089837800000000047e+06,2.231582000000000000e+06,2.224125799999999814e+06,1.992758399999999907e+06,1.671840399999999907e+06,1.728640000000000000e+06,2.134576299999999814e+06,1.634521899999999907e+06,2.119662799999999814e+06,1.861312000000000000e+06,1.631808000000000000e+06,2.220434000000000000e+06,2.227890299999999814e+06,1.921696000000000000e+06,1.842368000000000000e+06,2.179351000000000000e+06,2.209213299999999814e+06,2.313749000000000000e+06,2.149488799999999814e+06,1.941952000000000000e+06,2.018892500000000000e+06,1.664384100000000093e+06,2.653232000000000000e+06,2.057952000000000000e+06,2.071159899999999907e+06,1.834048000000000000e+06,1.791168000000000000e+06,2.149488799999999814e+06,2.003942800000000047e+06,1.806202000000000000e+06,2.436889000000000000e+06,1.886016000000000000e+06,1.768883500000000000e+06,2.045025800000000047e+06,1.807904000000000000e+06,1.507653800000000047e+06,1.481519600000000093e+06,1.701666399999999907e+06,1.824842600000000093e+06,1.673056000000000000e+06,1.903245100000000093e+06,1.739872000000000000e+06,1.711456000000000000e+06,1.836576000000000000e+06,1.650048000000000000e+06,2.041261300000000047e+06,1.727776000000000000e+06,1.768883500000000000e+06,1.898528000000000000e+06,1.508032000000000000e+06,2.373436299999999814e+06,2.108478500000000000e+06,2.164438500000000000e+06,1.962932399999999907e+06,1.488975899999999907e+06,2.108478500000000000e+06,1.639072000000000000e+06,1.640288000000000000e+06,1.617088000000000000e+06,1.834368000000000000e+06,1.970388600000000093e+06,1.915680000000000000e+06,1.470335300000000047e+06,1.765155399999999907e+06,1.636032000000000000e+06,1.735256800000000047e+06,1.495968000000000000e+06,2.966692799999999814e+06,1.821114500000000000e+06,1.847212399999999907e+06,1.622720000000000000e+06,1.858396800000000047e+06,1.588704000000000000e+06,2.369671799999999814e+06,1.832416000000000000e+06,1.815104000000000000e+06,1.649184000000000000e+06,1.470335300000000047e+06,2.033280000000000000e+06,1.855840000000000000e+06,1.339701800000000047e+06,1.869984000000000000e+06,1.551200000000000000e+06,1.618144000000000000e+06,1.425560500000000000e+06,2.235346500000000000e+06,1.669248000000000000e+06,1.914429500000000000e+06,1.908864000000000000e+06,1.529280000000000000e+06,2.195712000000000000e+06,1.835040000000000000e+06,1.923456000000000000e+06,1.762464000000000000e+06,1.817728000000000000e+06,1.994080000000000000e+06,2.675600799999999814e+06,2.165760000000000000e+06,2.120128000000000000e+06,2.645775799999999814e+06,2.063703600000000093e+06,2.675600799999999814e+06,2.424320000000000000e+06,2.280896000000000000e+06,2.287578500000000000e+06,2.176448000000000000e+06,2.171328000000000000e+06,2.150848000000000000e+06,2.345024000000000000e+06,2.574941500000000000e+06,2.440580799999999814e+06,2.630863299999999814e+06,2.705575000000000000e+06,2.470404799999999814e+06,2.186807299999999814e+06,1.884567300000000047e+06,2.545116500000000000e+06,1.971136000000000000e+06,1.989664000000000000e+06,1.914240000000000000e+06,1.750560000000000000e+06,2.018592000000000000e+06,1.781440000000000000e+06,2.239112000000000000e+06,1.785600000000000000e+06,1.727800500000000000e+06,1.918157600000000093e+06,2.082344300000000047e+06,1.470976000000000000e+06,2.018892500000000000e+06,1.727456000000000000e+06,1.743808000000000000e+06,1.194193000000000000e+06,1.708288000000000000e+06,2.056247399999999907e+06,1.607008000000000000e+06,1.630793800000000047e+06,1.576896000000000000e+06,1.765155399999999907e+06,1.833280000000000000e+06,1.724108800000000047e+06,2.230016000000000000e+06,2.154432000000000000e+06,2.250296299999999814e+06,2.380892500000000000e+06,2.134576299999999814e+06,2.059975500000000000e+06,2.127120000000000000e+06,2.115898299999999814e+06,1.903245100000000093e+06,1.903136000000000000e+06,1.964960000000000000e+06,1.936224000000000000e+06,2.268937000000000000e+06,1.908192000000000000e+06,2.059975500000000000e+06,2.336117799999999814e+06,1.925613899999999907e+06,1.997728000000000000e+06,2.638319500000000000e+06,1.903245100000000093e+06,2.081856000000000000e+06,2.104750299999999814e+06,1.992416000000000000e+06,2.222784000000000000e+06,1.694210100000000093e+06,2.067431800000000047e+06,2.280122299999999814e+06,2.031168000000000000e+06,2.242840000000000000e+06,2.066368000000000000e+06,2.586125799999999814e+06,2.112206500000000000e+06,2.022657000000000000e+06,2.362215500000000000e+06,2.000214600000000093e+06,2.320512000000000000e+06,2.164438500000000000e+06,2.037569500000000000e+06,2.257752500000000000e+06,1.970464000000000000e+06,1.612153100000000093e+06,1.888259000000000000e+06,2.645775799999999814e+06,2.351067500000000000e+06,1.914429500000000000e+06,1.966624000000000000e+06,1.905984000000000000e+06,2.328256000000000000e+06,1.891488000000000000e+06,2.145797000000000000e+06,1.732672000000000000e+06,1.726144000000000000e+06,2.272665000000000000e+06,1.554432000000000000e+06,1.832299899999999907e+06,1.880502500000000000e+06,1.153344000000000000e+06,1.125792000000000000e+06,1.268384000000000000e+06,1.209024000000000000e+06,1.257856000000000000e+06,1.522784000000000000e+06,1.757699100000000093e+06,1.194193000000000000e+06,1.597152000000000000e+06,1.755456000000000000e+06,1.921885800000000047e+06,1.847212399999999907e+06,2.224125799999999814e+06,2.067431800000000047e+06,2.249344000000000000e+06,2.298799299999999814e+06,2.328661500000000000e+06,2.313749000000000000e+06,2.179351000000000000e+06,2.265208799999999814e+06,2.504032500000000000e+06,2.403298500000000000e+06,2.287578500000000000e+06,2.399570500000000000e+06,2.380892500000000000e+06,2.268937000000000000e+06,3.227959799999999814e+06,2.476800000000000000e+06,2.533857500000000000e+06,2.419584000000000000e+06,2.686934299999999814e+06,2.569792000000000000e+06,2.813690500000000000e+06,2.450688000000000000e+06,2.530054799999999814e+06,2.448036000000000000e+06,2.545116500000000000e+06,2.377128000000000000e+06,2.351067500000000000e+06,2.508224000000000000e+06,2.235346500000000000e+06,2.595776000000000000e+06,2.280122299999999814e+06,5.466922500000000000e+06,2.567410500000000000e+06,2.681984000000000000e+06,2.567410500000000000e+06,2.828603000000000000e+06,3.086216500000000000e+06,2.593582000000000000e+06,2.541388299999999814e+06,2.638319500000000000e+06,2.410754799999999814e+06,2.851121000000000000e+06,2.489120000000000000e+06,2.692032000000000000e+06,2.410754799999999814e+06,2.309947299999999814e+06,2.260992000000000000e+06,2.296640000000000000e+06,2.156945000000000000e+06,2.352704000000000000e+06,2.112206500000000000e+06,1.608425000000000000e+06,1.996486500000000000e+06,1.712544000000000000e+06,1.809930100000000093e+06,1.566624000000000000e+06,1.542560000000000000e+06,1.361312000000000000e+06,1.776339800000000047e+06,9.777380999999999767e+05,1.397514600000000093e+06,1.251136000000000000e+06,1.528853100000000093e+06,1.194193000000000000e+06,1.118400000000000000e+06,1.231475300000000047e+06,9.813440000000000000e+05,1.075296000000000000e+06,1.136384000000000000e+06,1.052384000000000000e+06,1.828571800000000047e+06,1.014256000000000000e+06,1.205174600000000093e+06,1.007008000000000000e+06,1.037952000000000000e+06,9.435363000000000466e+05,9.455520000000000000e+05,9.850240000000000000e+05,1.032368000000000000e+06,1.067776000000000000e+06,7.957920000000000000e+05,6.332800000000000000e+05,7.362240000000000000e+05,8.084960000000000000e+05,7.593920000000000000e+05,8.242400000000000000e+05,8.472000000000000000e+05,1.122342500000000000e+06,8.929600000000000000e+05,6.036640000000000000e+05,8.576320000000000000e+05,6.808640000000000000e+05,6.865600000000000000e+05,5.927360000000000000e+05,7.646880000000000000e+05,7.135040000000000000e+05,6.339040000000000000e+05,6.364960000000000000e+05,7.350720000000000000e+05,6.355520000000000000e+05,5.714080000000000000e+05,4.743200000000000000e+05,5.213200000000000000e+05,4.876480000000000000e+05,9.336150999999999767e+05,6.100640000000000000e+05,4.722720000000000000e+05,4.907280000000000000e+05,5.920160000000000000e+05,6.019040000000000000e+05,4.990400000000000000e+05,4.999600000000000000e+05,3.287860999999999767e+05,4.835520000000000000e+05,3.737280000000000000e+05,4.029120000000000000e+05,4.451360000000000000e+05,5.219360000000000000e+05,3.302240000000000000e+05,3.059200000000000000e+05,3.487600000000000000e+05,3.708720000000000000e+05,3.414240000000000000e+05,3.856640000000000000e+05,7.645400000000000000e+05,2.971840000000000000e+05,2.340117000000000116e+05,2.575000000000000000e+05,2.431080000000000000e+05,2.563840000000000000e+05,3.173120000000000000e+05,3.298240000000000000e+05,2.544600000000000000e+05,2.873280000000000000e+05,3.093760000000000000e+05,2.535480000000000000e+05,1.999920000000000000e+05,2.521280000000000000e+05,1.965560000000000000e+05,2.100040000000000000e+05,1.883680000000000000e+05,1.595920000000000000e+05,1.721080000000000000e+05,1.713000000000000000e+05,1.611040000000000000e+05,1.639320000000000000e+05,1.579760000000000000e+05,1.777600000000000000e+05,1.635280000000000000e+05,1.363960000000000000e+05,1.343800000000000000e+05,1.264240000000000000e+05,1.515200000000000000e+05,1.189700000000000000e+05,1.091040000000000000e+05,9.954600000000000000e+04,1.144400000000000000e+05,1.072940000000000000e+05,4.697865000000000000e+05,8.295400000000000000e+04,9.371200000000000000e+04,7.943600000000000000e+04,1.088020000000000000e+05,7.421000000000000000e+04,7.471200000000000000e+04,7.169800000000000000e+04,6.788200000000000000e+04,6.215800000000000000e+04,1.901880000000000000e+05,6.306200000000000000e+04,6.115400000000000000e+04,5.493000000000000000e+04,5.171800000000000000e+04,5.161800000000000000e+04,4.941000000000000000e+04,4.519600000000000000e+04,4.489500000000000000e+04,3.947800000000000000e+04,3.496500000000000000e+04,3.396200000000000000e+04,3.205700000000000000e+04,2.894900000000000000e+04,2.584200000000000000e+04,2.463900000000000000e+04,2.884900000000000000e+04,2.684400000000000000e+04,2.403800000000000000e+04,2.413800000000000000e+04,2.203400000000000000e+04,2.383800000000000000e+04,2.433900000000000000e+04,2.103200000000000000e+04,1.932800000000000000e+04,1.992900000000000000e+04,1.772500000000000000e+04,1.872700000000000000e+04,1.792500000000000000e+04,1.852700000000000000e+04,1.602200000000000000e+04,1.682300000000000000e+04,1.482000000000000000e+04,1.642300000000000000e+04,1.421900000000000000e+04,1.201500000000000000e+04,1.572100000000000000e+04,1.702400000000000000e+04,1.401800000000000000e+04,1.381800000000000000e+04,1.241600000000000000e+04,1.221500000000000000e+04,1.191500000000000000e+04,1.291700000000000000e+04,1.041300000000000000e+04,1.271600000000000000e+04,1.221500000000000000e+04,1.121400000000000000e+04,1.251600000000000000e+04,1.081300000000000000e+04,1.341700000000000000e+04,9.011000000000000000e+03,7.709000000000000000e+03,1.181500000000000000e+04,1.131400000000000000e+04,9.211000000000000000e+03,8.310000000000000000e+03,8.710000000000000000e+03,9.812000000000000000e+03,9.011000000000000000e+03,6.407000000000000000e+03,7.609000000000000000e+03,8.510000000000000000e+03,6.807000000000000000e+03,6.407000000000000000e+03,8.710000000000000000e+03,6.707000000000000000e+03,9.411000000000000000e+03,7.208000000000000000e+03,6.607000000000000000e+03,5.306000000000000000e+03,5.906000000000000000e+03,7.108000000000000000e+03,5.706000000000000000e+03,6.107000000000000000e+03,6.607000000000000000e+03,5.806000000000000000e+03,5.005000000000000000e+03,5.606000000000000000e+03,6.807000000000000000e+03,5.806000000000000000e+03,5.105000000000000000e+03,5.306000000000000000e+03,4.104000000000000000e+03,5.506000000000000000e+03,3.904000000000000000e+03,4.505000000000000000e+03,3.303000000000000000e+03,5.105000000000000000e+03,3.403000000000000000e+03,3.203000000000000000e+03,2.903000000000000000e+03,4.605000000000000000e+03,4.304000000000000000e+03,5.005000000000000000e+03,3.103000000000000000e+03,5.005000000000000000e+03,4.805000000000000000e+03,5.706000000000000000e+03,3.303000000000000000e+03,3.303000000000000000e+03,4.605000000000000000e+03,4.404000000000000000e+03,4.505000000000000000e+03,5.506000000000000000e+03,4.104000000000000000e+03,3.503000000000000000e+03,4.004000000000000000e+03,4.304000000000000000e+03,3.704000000000000000e+03,2.802000000000000000e+03,4.905000000000000000e+03,3.203000000000000000e+03,5.205000000000000000e+03,3.904000000000000000e+03,5.205000000000000000e+03,3.303000000000000000e+03,5.606000000000000000e+03,3.003000000000000000e+03,4.605000000000000000e+03,2.702000000000000000e+03,3.303000000000000000e+03,3.303000000000000000e+03,3.503000000000000000e+03,4.505000000000000000e+03,4.304000000000000000e+03,3.804000000000000000e+03,4.104000000000000000e+03,4.204000000000000000e+03,4.304000000000000000e+03,3.904000000000000000e+03,2.602000000000000000e+03,3.704000000000000000e+03,4.204000000000000000e+03,3.904000000000000000e+03,3.103000000000000000e+03,3.704000000000000000e+03,3.904000000000000000e+03,3.904000000000000000e+03,3.603000000000000000e+03,3.503000000000000000e+03,4.304000000000000000e+03,3.704000000000000000e+03,3.403000000000000000e+03,4.505000000000000000e+03,3.603000000000000000e+03,3.503000000000000000e+03,4.004000000000000000e+03,4.104000000000000000e+03,3.003000000000000000e+03,3.303000000000000000e+03,4.605000000000000000e+03,3.203000000000000000e+03,3.503000000000000000e+03,3.804000000000000000e+03,3.203000000000000000e+03,3.603000000000000000e+03,4.304000000000000000e+03,2.802000000000000000e+03,4.905000000000000000e+03,5.406000000000000000e+03,4.605000000000000000e+03,4.404000000000000000e+03,4.204000000000000000e+03,5.406000000000000000e+03,3.203000000000000000e+03,6.707000000000000000e+03,3.403000000000000000e+03,4.404000000000000000e+03,2.502000000000000000e+03,3.003000000000000000e+03,4.304000000000000000e+03,5.506000000000000000e+03,4.204000000000000000e+03,4.304000000000000000e+03,5.005000000000000000e+03,4.304000000000000000e+03,4.204000000000000000e+03,4.204000000000000000e+03,4.905000000000000000e+03,4.204000000000000000e+03,4.605000000000000000e+03,3.503000000000000000e+03,3.303000000000000000e+03,3.603000000000000000e+03,3.103000000000000000e+03,2.602000000000000000e+03,4.304000000000000000e+03,4.004000000000000000e+03,3.904000000000000000e+03,3.403000000000000000e+03,4.805000000000000000e+03,4.805000000000000000e+03,4.404000000000000000e+03,3.003000000000000000e+03,5.205000000000000000e+03,4.004000000000000000e+03,4.905000000000000000e+03,5.406000000000000000e+03,4.404000000000000000e+03,3.704000000000000000e+03,3.603000000000000000e+03,2.302000000000000000e+03,4.304000000000000000e+03,5.005000000000000000e+03,3.804000000000000000e+03,3.103000000000000000e+03,3.704000000000000000e+03,3.904000000000000000e+03,4.104000000000000000e+03,4.605000000000000000e+03,5.906000000000000000e+03,4.104000000000000000e+03,6.507000000000000000e+03,3.603000000000000000e+03,4.705000000000000000e+03,5.706000000000000000e+03,4.004000000000000000e+03,2.302000000000000000e+03,4.204000000000000000e+03,3.804000000000000000e+03,3.603000000000000000e+03,2.802000000000000000e+03,2.903000000000000000e+03,5.306000000000000000e+03,4.605000000000000000e+03,5.706000000000000000e+03,4.605000000000000000e+03,4.505000000000000000e+03,5.005000000000000000e+03,3.804000000000000000e+03,3.203000000000000000e+03,4.104000000000000000e+03,4.004000000000000000e+03,4.404000000000000000e+03,4.404000000000000000e+03,4.104000000000000000e+03,4.404000000000000000e+03,3.603000000000000000e+03,4.104000000000000000e+03,3.303000000000000000e+03,4.104000000000000000e+03,4.605000000000000000e+03,4.505000000000000000e+03,4.304000000000000000e+03,3.804000000000000000e+03,4.605000000000000000e+03,3.303000000000000000e+03,3.303000000000000000e+03,4.404000000000000000e+03,3.904000000000000000e+03,5.105000000000000000e+03,3.704000000000000000e+03,4.104000000000000000e+03,3.503000000000000000e+03,6.006000000000000000e+03,3.704000000000000000e+03,3.303000000000000000e+03,3.603000000000000000e+03,4.104000000000000000e+03,3.003000000000000000e+03,3.403000000000000000e+03,5.205000000000000000e+03,5.406000000000000000e+03,8.310000000000000000e+03,3.503000000000000000e+03,3.804000000000000000e+03,4.304000000000000000e+03,4.004000000000000000e+03,3.403000000000000000e+03,4.104000000000000000e+03,3.003000000000000000e+03,4.905000000000000000e+03,3.403000000000000000e+03,3.103000000000000000e+03,4.204000000000000000e+03,5.306000000000000000e+03,4.104000000000000000e+03,2.802000000000000000e+03,3.904000000000000000e+03,3.804000000000000000e+03,4.204000000000000000e+03,4.004000000000000000e+03,4.004000000000000000e+03,4.304000000000000000e+03,2.802000000000000000e+03,4.705000000000000000e+03,4.805000000000000000e+03,5.406000000000000000e+03,3.731852999999999884e+05,5.432700000000000000e+04,4.404000000000000000e+03,4.204000000000000000e+03,4.905000000000000000e+03,3.503000000000000000e+03,5.406000000000000000e+03,3.904000000000000000e+03,3.904000000000000000e+03,3.804000000000000000e+03,5.105000000000000000e+03,3.804000000000000000e+03,3.904000000000000000e+03,5.205000000000000000e+03,4.605000000000000000e+03,5.205000000000000000e+03,3.603000000000000000e+03,4.104000000000000000e+03,4.605000000000000000e+03,5.806000000000000000e+03,2.702000000000000000e+03,4.705000000000000000e+03,3.403000000000000000e+03,4.104000000000000000e+03,4.404000000000000000e+03,3.003000000000000000e+03,4.404000000000000000e+03,4.404000000000000000e+03,4.104000000000000000e+03,3.403000000000000000e+03,4.304000000000000000e+03,3.704000000000000000e+03,4.104000000000000000e+03,3.203000000000000000e+03,5.005000000000000000e+03,3.804000000000000000e+03,5.806000000000000000e+03,3.704000000000000000e+03,4.505000000000000000e+03,6.407000000000000000e+03,6.307000000000000000e+03,5.105000000000000000e+03,3.904000000000000000e+03,4.605000000000000000e+03,4.705000000000000000e+03,4.605000000000000000e+03,3.603000000000000000e+03,4.905000000000000000e+03,3.403000000000000000e+03,3.203000000000000000e+03,4.104000000000000000e+03,3.103000000000000000e+03,5.205000000000000000e+03,3.003000000000000000e+03,4.905000000000000000e+03,4.805000000000000000e+03,4.805000000000000000e+03,4.805000000000000000e+03,5.406000000000000000e+03,4.104000000000000000e+03,2.302000000000000000e+03,4.605000000000000000e+03,4.204000000000000000e+03,5.806000000000000000e+03,4.404000000000000000e+03,3.704000000000000000e+03,4.905000000000000000e+03,3.804000000000000000e+03,5.706000000000000000e+03,4.705000000000000000e+03,3.804000000000000000e+03,4.505000000000000000e+03,5.105000000000000000e+03,4.104000000000000000e+03,3.003000000000000000e+03,2.402000000000000000e+03,4.505000000000000000e+03,3.303000000000000000e+03,3.303000000000000000e+03,3.704000000000000000e+03,5.005000000000000000e+03,3.303000000000000000e+03,3.603000000000000000e+03,5.105000000000000000e+03,5.306000000000000000e+03,4.004000000000000000e+03,3.804000000000000000e+03,4.505000000000000000e+03,2.602000000000000000e+03,4.204000000000000000e+03,3.904000000000000000e+03,4.705000000000000000e+03,3.603000000000000000e+03,3.503000000000000000e+03,5.105000000000000000e+03,3.704000000000000000e+03,4.204000000000000000e+03,5.005000000000000000e+03,4.505000000000000000e+03,4.004000000000000000e+03,4.805000000000000000e+03,4.705000000000000000e+03,5.205000000000000000e+03,5.406000000000000000e+03,4.204000000000000000e+03,3.804000000000000000e+03,4.805000000000000000e+03,2.903000000000000000e+03,4.104000000000000000e+03,3.804000000000000000e+03,4.905000000000000000e+03,4.805000000000000000e+03,3.704000000000000000e+03,4.104000000000000000e+03,4.204000000000000000e+03,2.802000000000000000e+03,3.904000000000000000e+03,5.205000000000000000e+03,5.506000000000000000e+03,4.204000000000000000e+03,4.304000000000000000e+03,3.904000000000000000e+03,4.404000000000000000e+03,3.603000000000000000e+03,4.705000000000000000e+03,4.905000000000000000e+03,4.505000000000000000e+03,3.804000000000000000e+03,3.603000000000000000e+03,5.205000000000000000e+03,2.702000000000000000e+03,5.105000000000000000e+03,4.104000000000000000e+03,3.403000000000000000e+03,4.705000000000000000e+03,3.804000000000000000e+03,3.003000000000000000e+03,3.303000000000000000e+03,2.502000000000000000e+03,3.603000000000000000e+03,4.104000000000000000e+03,4.805000000000000000e+03,3.804000000000000000e+03,5.406000000000000000e+03,3.403000000000000000e+03,3.503000000000000000e+03,2.903000000000000000e+03,3.503000000000000000e+03,4.204000000000000000e+03,3.403000000000000000e+03,3.303000000000000000e+03,3.804000000000000000e+03,4.004000000000000000e+03,3.904000000000000000e+03,3.804000000000000000e+03,4.304000000000000000e+03,3.904000000000000000e+03,2.602000000000000000e+03,4.304000000000000000e+03,5.105000000000000000e+03,3.503000000000000000e+03,3.603000000000000000e+03,3.103000000000000000e+03,3.904000000000000000e+03,3.603000000000000000e+03,4.705000000000000000e+03,2.802000000000000000e+03,3.704000000000000000e+03,3.103000000000000000e+03,3.203000000000000000e+03,3.503000000000000000e+03,3.003000000000000000e+03,5.005000000000000000e+03,2.903000000000000000e+03,4.505000000000000000e+03,4.705000000000000000e+03,3.603000000000000000e+03,2.702000000000000000e+03,3.704000000000000000e+03,5.306000000000000000e+03,5.606000000000000000e+03,3.904000000000000000e+03,2.903000000000000000e+03,3.603000000000000000e+03,4.104000000000000000e+03,4.204000000000000000e+03,3.403000000000000000e+03,3.403000000000000000e+03,3.003000000000000000e+03,3.904000000000000000e+03,3.103000000000000000e+03,3.303000000000000000e+03,4.004000000000000000e+03,3.203000000000000000e+03,3.704000000000000000e+03,2.903000000000000000e+03,5.306000000000000000e+03,3.403000000000000000e+03,3.503000000000000000e+03,4.204000000000000000e+03,4.004000000000000000e+03,3.003000000000000000e+03,4.304000000000000000e+03,3.704000000000000000e+03,3.503000000000000000e+03,4.304000000000000000e+03,5.606000000000000000e+03,3.203000000000000000e+03,4.705000000000000000e+03,2.502000000000000000e+03,4.905000000000000000e+03,3.704000000000000000e+03,3.603000000000000000e+03,3.003000000000000000e+03,3.403000000000000000e+03,4.204000000000000000e+03,4.104000000000000000e+03,4.505000000000000000e+03,3.804000000000000000e+03,3.704000000000000000e+03,4.505000000000000000e+03,4.505000000000000000e+03,4.505000000000000000e+03,2.903000000000000000e+03,3.804000000000000000e+03,4.404000000000000000e+03,3.503000000000000000e+03,2.802000000000000000e+03,2.702000000000000000e+03,5.406000000000000000e+03,3.303000000000000000e+03,2.702000000000000000e+03,3.003000000000000000e+03,3.904000000000000000e+03,4.204000000000000000e+03,4.204000000000000000e+03,3.904000000000000000e+03,3.003000000000000000e+03,3.003000000000000000e+03,3.704000000000000000e+03,3.003000000000000000e+03,2.702000000000000000e+03,2.502000000000000000e+03,2.802000000000000000e+03,4.404000000000000000e+03,2.502000000000000000e+03,3.003000000000000000e+03,3.403000000000000000e+03,4.004000000000000000e+03,2.102000000000000000e+03,2.102000000000000000e+03,4.404000000000000000e+03,2.802000000000000000e+03,3.203000000000000000e+03,2.702000000000000000e+03,4.004000000000000000e+03,2.802000000000000000e+03,4.605000000000000000e+03,2.802000000000000000e+03,3.704000000000000000e+03,3.203000000000000000e+03,3.804000000000000000e+03,3.603000000000000000e+03,3.503000000000000000e+03,6.207000000000000000e+03,3.804000000000000000e+03,3.704000000000000000e+03,2.903000000000000000e+03,3.303000000000000000e+03,6.908000000000000000e+03,3.303000000000000000e+03,3.403000000000000000e+03,3.503000000000000000e+03,3.203000000000000000e+03,4.505000000000000000e+03,3.303000000000000000e+03,2.702000000000000000e+03,3.103000000000000000e+03,3.403000000000000000e+03,4.204000000000000000e+03,4.304000000000000000e+03,4.605000000000000000e+03,3.103000000000000000e+03,3.203000000000000000e+03,2.502000000000000000e+03,3.303000000000000000e+03,3.203000000000000000e+03,2.903000000000000000e+03,3.103000000000000000e+03,3.503000000000000000e+03,4.204000000000000000e+03,3.704000000000000000e+03,2.202000000000000000e+03,3.603000000000000000e+03,3.403000000000000000e+03,3.403000000000000000e+03,2.802000000000000000e+03,3.303000000000000000e+03,3.704000000000000000e+03,2.402000000000000000e+03,4.204000000000000000e+03,4.004000000000000000e+03,3.003000000000000000e+03,3.103000000000000000e+03,3.704000000000000000e+03,3.203000000000000000e+03,2.202000000000000000e+03,3.303000000000000000e+03,3.103000000000000000e+03,3.403000000000000000e+03,3.303000000000000000e+03,3.603000000000000000e+03,2.702000000000000000e+03,3.103000000000000000e+03,2.602000000000000000e+03,3.203000000000000000e+03,nan
4.795490000000000208e+01,9.806080000000000000e+05,1.075808000000000000e+06,1.602522100000000093e+06,1.299744000000000000e+06,1.449568000000000000e+06,1.438400000000000000e+06,1.513088000000000000e+06,1.778496000000000000e+06,1.974116800000000047e+06,2.063703600000000093e+06,2.373436299999999814e+06,2.406990299999999814e+06,2.918301799999999814e+06,2.362215500000000000e+06,2.548844500000000000e+06,2.712956500000000000e+06,2.716759299999999814e+06,2.858502500000000000e+06,3.183222299999999814e+06,2.899586500000000000e+06,2.877217799999999814e+06,3.093672799999999814e+06,2.806234299999999814e+06,2.507686000000000000e+06,2.765299500000000000e+06,2.351067500000000000e+06,2.515142299999999814e+06,2.474207500000000000e+06,2.470404799999999814e+06,2.239112000000000000e+06,2.250296299999999814e+06,1.768883500000000000e+06,2.507686000000000000e+06,2.092608000000000000e+06,2.313749000000000000e+06,2.410754799999999814e+06,2.189504000000000000e+06,1.675568500000000000e+06,1.893792000000000000e+06,1.794880000000000000e+06,2.336117799999999814e+06,2.130884500000000000e+06,2.131648000000000000e+06,2.144512000000000000e+06,2.515142299999999814e+06,1.712850800000000047e+06,2.377128000000000000e+06,1.879648000000000000e+06,1.683025800000000047e+06,1.639200000000000000e+06,2.015200800000000047e+06,1.791840000000000000e+06,1.500197500000000000e+06,2.007670899999999907e+06,2.007670899999999907e+06,1.496469399999999907e+06,1.447929300000000047e+06,1.813658300000000047e+06,1.860128000000000000e+06,1.530023500000000000e+06,1.798745800000000047e+06,1.629856000000000000e+06,2.116416000000000000e+06,1.524320000000000000e+06,1.839756100000000093e+06,1.877111000000000000e+06,1.613824000000000000e+06,2.358523799999999814e+06,1.468288000000000000e+06,1.503925600000000093e+06,2.037569500000000000e+06,1.578562800000000047e+06,1.936798300000000047e+06,1.884567300000000047e+06,1.967712000000000000e+06,1.694210100000000093e+06,1.399390000000000000e+06,1.847212399999999907e+06,1.459150899999999907e+06,1.842144000000000000e+06,1.589710800000000047e+06,1.998048000000000000e+06,1.674048000000000000e+06,2.074888000000000000e+06,2.515142299999999814e+06,1.985302100000000093e+06,1.599744000000000000e+06,1.130704000000000000e+06,1.473792000000000000e+06,2.130884500000000000e+06,1.577024000000000000e+06,1.933070100000000093e+06,1.812160000000000000e+06,1.678048000000000000e+06,1.592928000000000000e+06,1.663072000000000000e+06,2.119662799999999814e+06,1.335973600000000093e+06,1.425560500000000000e+06,1.755584000000000000e+06,1.691744000000000000e+06,1.645743500000000000e+06,1.675872000000000000e+06,2.082344300000000047e+06,1.584576000000000000e+06,1.634208000000000000e+06,1.666976000000000000e+06,1.356384000000000000e+06,1.410574399999999907e+06,1.697938300000000047e+06,1.528832000000000000e+06,1.553888000000000000e+06,1.878112000000000000e+06,1.586019000000000000e+06,1.691200000000000000e+06,2.276430500000000000e+06,2.179351000000000000e+06,2.011399000000000000e+06,1.693824000000000000e+06,1.568576000000000000e+06,2.235346500000000000e+06,1.541207899999999907e+06,1.552392300000000047e+06,1.863744000000000000e+06,2.078616100000000093e+06,1.433016800000000047e+06,1.888640000000000000e+06,1.642015399999999907e+06,1.391933800000000047e+06,1.789952000000000000e+06,1.681440000000000000e+06,1.929342000000000000e+06,1.354651500000000000e+06,1.654048000000000000e+06,2.171894799999999814e+06,1.496704000000000000e+06,1.750169300000000047e+06,1.606336000000000000e+06,1.726592000000000000e+06,1.571616000000000000e+06,1.526294399999999907e+06,1.686432000000000000e+06,1.914429500000000000e+06,2.164438500000000000e+06,1.503925600000000093e+06,2.104750299999999814e+06,2.142032500000000000e+06,1.227746100000000093e+06,1.559848500000000000e+06,2.265208799999999814e+06,1.683025800000000047e+06,2.186807299999999814e+06,1.497472000000000000e+06,1.656927899999999907e+06,1.686753899999999907e+06,1.674144000000000000e+06,2.097294000000000000e+06,1.537479800000000047e+06,1.854668600000000093e+06,1.645743500000000000e+06,1.481312000000000000e+06,1.867232000000000000e+06,2.071159899999999907e+06,1.925613899999999907e+06,1.922048000000000000e+06,1.746477500000000000e+06,1.537472000000000000e+06,1.809930100000000093e+06,2.011399000000000000e+06,1.694210100000000093e+06,1.526294399999999907e+06,1.843484300000000047e+06,2.309947299999999814e+06,1.685888000000000000e+06,2.537585500000000000e+06,1.584480000000000000e+06,2.130884500000000000e+06,1.901504000000000000e+06,1.658944000000000000e+06,1.787456000000000000e+06,2.164438500000000000e+06,1.998272000000000000e+06,1.799360000000000000e+06,1.515110000000000000e+06,2.403298500000000000e+06,2.036704000000000000e+06,1.962932399999999907e+06,2.395842299999999814e+06,1.925613899999999907e+06,2.380892500000000000e+06,1.604512000000000000e+06,1.676096000000000000e+06,1.456352000000000000e+06,1.837888000000000000e+06,1.801888000000000000e+06,1.992758399999999907e+06,1.747936000000000000e+06,1.963328000000000000e+06,2.239112000000000000e+06,1.995936000000000000e+06,1.384477500000000000e+06,1.888259000000000000e+06,1.699680000000000000e+06,1.623584000000000000e+06,2.052519300000000047e+06,2.142032500000000000e+06,2.224125799999999814e+06,1.683025800000000047e+06,1.877111000000000000e+06,1.642015399999999907e+06,1.751232000000000000e+06,1.847212399999999907e+06,1.425560500000000000e+06,1.594560000000000000e+06,2.190571799999999814e+06,2.477861000000000000e+06,2.295034799999999814e+06,2.089837800000000047e+06,1.727800500000000000e+06,2.160709500000000000e+06,1.819488000000000000e+06,1.964640000000000000e+06,1.697938300000000047e+06,1.773248000000000000e+06,2.053504000000000000e+06,2.321205299999999814e+06,1.757216000000000000e+06,2.380892500000000000e+06,1.619609399999999907e+06,1.455422800000000047e+06,1.839756100000000093e+06,1.649471600000000093e+06,2.086072399999999907e+06,2.030113300000000047e+06,2.321205299999999814e+06,2.041261300000000047e+06,2.194263500000000000e+06,1.549248000000000000e+06,1.738144000000000000e+06,2.321205299999999814e+06,1.727800500000000000e+06,1.841504000000000000e+06,1.630080000000000000e+06,1.675776000000000000e+06,2.127120000000000000e+06,1.933070100000000093e+06,1.776339800000000047e+06,2.261444299999999814e+06,2.030113300000000047e+06,1.892023500000000000e+06,2.037248000000000000e+06,1.974116800000000047e+06,1.888259000000000000e+06,2.067431800000000047e+06,1.575168000000000000e+06,1.591616000000000000e+06,1.905888000000000000e+06,1.660656000000000000e+06,1.705024000000000000e+06,1.788320000000000000e+06,1.770752000000000000e+06,1.847616000000000000e+06,1.604696899999999907e+06,1.782880000000000000e+06,2.190571799999999814e+06,1.892256000000000000e+06,1.743584000000000000e+06,2.295034799999999814e+06,1.951748000000000000e+06,2.018892500000000000e+06,1.727800500000000000e+06,1.559848500000000000e+06,1.951872000000000000e+06,1.833280000000000000e+06,1.854668600000000093e+06,2.011399000000000000e+06,1.914429500000000000e+06,2.209213299999999814e+06,2.171894799999999814e+06,1.802880000000000000e+06,2.097294000000000000e+06,1.910701399999999907e+06,1.972800000000000000e+06,2.179351000000000000e+06,1.783796000000000000e+06,2.033805000000000000e+06,1.918157600000000093e+06,1.996486500000000000e+06,2.653232000000000000e+06,1.921885800000000047e+06,2.324897000000000000e+06,1.791289500000000000e+06,1.962932399999999907e+06,1.649471600000000093e+06,2.022657000000000000e+06,1.926880000000000000e+06,2.216669500000000000e+06,2.224128000000000000e+06,2.059168000000000000e+06,2.399570500000000000e+06,2.052519300000000047e+06,2.496576299999999814e+06,1.735256800000000047e+06,2.071552000000000000e+06,2.410754799999999814e+06,2.000214600000000093e+06,1.730624000000000000e+06,1.951748000000000000e+06,2.293056000000000000e+06,1.968384000000000000e+06,1.682624000000000000e+06,1.470335300000000047e+06,2.578669500000000000e+06,1.745440000000000000e+06,1.985302100000000093e+06,2.115898299999999814e+06,1.830528000000000000e+06,1.720344300000000047e+06,2.030113300000000047e+06,2.250296299999999814e+06,2.015200800000000047e+06,2.179351000000000000e+06,2.067431800000000047e+06,1.872512000000000000e+06,1.977845899999999907e+06,3.892237000000000000e+06,1.951296000000000000e+06,1.745536000000000000e+06,2.119662799999999814e+06,2.003942800000000047e+06,2.283886799999999814e+06,1.643296000000000000e+06,2.148992000000000000e+06,2.007670899999999907e+06,1.399390000000000000e+06,2.291343000000000000e+06,2.425668299999999814e+06,1.830752000000000000e+06,2.026348800000000047e+06,2.496576299999999814e+06,1.850940500000000000e+06,1.768883500000000000e+06,1.832299899999999907e+06,1.984480000000000000e+06,1.876672000000000000e+06,1.854668600000000093e+06,1.690482000000000000e+06,2.317440799999999814e+06,2.239112000000000000e+06,1.783200000000000000e+06,1.918157600000000093e+06,2.414483000000000000e+06,2.182592000000000000e+06,1.996486500000000000e+06,2.179351000000000000e+06,1.985302100000000093e+06,1.974116800000000047e+06,1.644384000000000000e+06,2.130884500000000000e+06,1.687296000000000000e+06,1.485247800000000047e+06,1.805600000000000000e+06,1.548664100000000093e+06,1.369564000000000000e+06,1.324789300000000047e+06,1.914429500000000000e+06,1.695136000000000000e+06,1.628672000000000000e+06,1.658400000000000000e+06,2.507686000000000000e+06,1.503925600000000093e+06,1.676640000000000000e+06,1.921885800000000047e+06,1.768883500000000000e+06,1.485728000000000000e+06,1.451621000000000000e+06,2.096704000000000000e+06,1.724064000000000000e+06,1.540384000000000000e+06,1.691968000000000000e+06,2.313749000000000000e+06,1.809930100000000093e+06,1.660448000000000000e+06,2.097294000000000000e+06,1.656927899999999907e+06,2.030113300000000047e+06,2.212977799999999814e+06,1.948019899999999907e+06,1.758848000000000000e+06,2.007670899999999907e+06,1.690016000000000000e+06,1.807680000000000000e+06,1.503925600000000093e+06,1.760064000000000000e+06,2.041261300000000047e+06,1.955476100000000093e+06,1.746477500000000000e+06,1.545472000000000000e+06,2.037569500000000000e+06,1.741632000000000000e+06,1.730400000000000000e+06,1.740736000000000000e+06,2.115898299999999814e+06,1.743904000000000000e+06,1.479264000000000000e+06,1.553792000000000000e+06,1.688384000000000000e+06,1.910701399999999907e+06,1.708736000000000000e+06,1.743360000000000000e+06,1.637792000000000000e+06,1.879424000000000000e+06,1.899840000000000000e+06,2.181248000000000000e+06,1.914429500000000000e+06,1.959204300000000047e+06,2.127296000000000000e+06,2.597235500000000000e+06,2.224125799999999814e+06,3.130954000000000000e+06,2.057600000000000000e+06,1.867456000000000000e+06,1.914016000000000000e+06,2.080736000000000000e+06,2.152512000000000000e+06,1.974784000000000000e+06,2.314240000000000000e+06,2.444308000000000000e+06,2.235346500000000000e+06,2.720487500000000000e+06,2.888327500000000000e+06,2.309947299999999814e+06,2.365980000000000000e+06,2.511488799999999814e+06,2.182656000000000000e+06,1.867136000000000000e+06,1.843904000000000000e+06,2.083616000000000000e+06,1.830976000000000000e+06,1.526294399999999907e+06,1.715264000000000000e+06,3.399677299999999814e+06,1.746477500000000000e+06,2.071159899999999907e+06,2.067431800000000047e+06,1.261300300000000047e+06,1.656448000000000000e+06,1.886784000000000000e+06,1.502752000000000000e+06,1.540160000000000000e+06,2.567410500000000000e+06,2.433124500000000000e+06,1.302383300000000047e+06,1.720344300000000047e+06,2.145797000000000000e+06,1.823104000000000000e+06,2.485317299999999814e+06,1.816768000000000000e+06,2.339809500000000000e+06,2.053056000000000000e+06,2.256640000000000000e+06,2.395842299999999814e+06,2.265208799999999814e+06,2.343574000000000000e+06,2.474207500000000000e+06,3.060045000000000000e+06,2.250296299999999814e+06,2.698044000000000000e+06,2.183115500000000000e+06,2.032064000000000000e+06,2.007670899999999907e+06,1.880802800000000047e+06,1.786144000000000000e+06,2.470404799999999814e+06,2.601038299999999814e+06,2.209213299999999814e+06,2.126976000000000000e+06,2.018892500000000000e+06,2.828603000000000000e+06,2.317952000000000000e+06,2.377128000000000000e+06,2.302491000000000000e+06,2.511872000000000000e+06,2.560029000000000000e+06,2.033805000000000000e+06,2.339809500000000000e+06,2.326336000000000000e+06,2.212977799999999814e+06,2.129856000000000000e+06,2.194263500000000000e+06,2.235346500000000000e+06,2.440580799999999814e+06,2.351067500000000000e+06,2.119662799999999814e+06,2.132096000000000000e+06,2.011399000000000000e+06,1.791289500000000000e+06,2.007670899999999907e+06,1.877111000000000000e+06,2.362215500000000000e+06,2.332353299999999814e+06,2.067431800000000047e+06,2.518945000000000000e+06,4.746872500000000000e+06,1.928640000000000000e+06,1.919168000000000000e+06,1.937440000000000000e+06,2.003136000000000000e+06,1.930080000000000000e+06,1.770624000000000000e+06,1.792256000000000000e+06,1.761427300000000047e+06,1.607200000000000000e+06,1.380032000000000000e+06,1.314431600000000093e+06,1.256032000000000000e+06,8.583263000000000466e+05,1.315232000000000000e+06,1.427552000000000000e+06,1.332096000000000000e+06,1.205377399999999907e+06,1.250400000000000000e+06,1.884567300000000047e+06,1.518272000000000000e+06,1.791264000000000000e+06,1.622272000000000000e+06,2.254024500000000000e+06,2.076416000000000000e+06,2.317440799999999814e+06,2.173440000000000000e+06,2.235346500000000000e+06,2.317440799999999814e+06,2.518945000000000000e+06,2.421902799999999814e+06,2.395842299999999814e+06,2.283886799999999814e+06,2.630863299999999814e+06,2.847392799999999814e+06,2.354759299999999814e+06,2.392077799999999814e+06,2.668144500000000000e+06,2.966692799999999814e+06,2.296064000000000000e+06,2.399570500000000000e+06,2.537984000000000000e+06,2.358523799999999814e+06,2.658240000000000000e+06,2.679403500000000000e+06,2.741120000000000000e+06,2.574941500000000000e+06,2.828603000000000000e+06,2.380892500000000000e+06,2.560029000000000000e+06,2.440580799999999814e+06,2.086720000000000000e+06,2.403298500000000000e+06,2.770176000000000000e+06,2.362215500000000000e+06,2.414483000000000000e+06,2.877217799999999814e+06,2.541388299999999814e+06,2.496576299999999814e+06,2.429432799999999814e+06,2.731671799999999814e+06,2.410754799999999814e+06,2.433124500000000000e+06,2.115898299999999814e+06,2.683057000000000000e+06,2.489120000000000000e+06,2.526401299999999814e+06,2.659456000000000000e+06,2.309947299999999814e+06,2.671947299999999814e+06,2.134576299999999814e+06,2.344960000000000000e+06,2.201757000000000000e+06,2.082528000000000000e+06,2.049088000000000000e+06,2.291343000000000000e+06,2.481663799999999814e+06,1.563168000000000000e+06,1.839756100000000093e+06,1.489600000000000000e+06,1.724192000000000000e+06,1.375552000000000000e+06,1.750169300000000047e+06,1.533751600000000093e+06,1.705571100000000093e+06,1.547840000000000000e+06,1.460960000000000000e+06,1.481519600000000093e+06,1.141472000000000000e+06,1.515110000000000000e+06,1.132992000000000000e+06,1.035632000000000000e+06,8.430240000000000000e+05,9.586720000000000000e+05,1.309876800000000047e+06,1.004688000000000000e+06,9.528960000000000000e+05,9.317120000000000000e+05,9.218560000000000000e+05,1.419044500000000000e+06,1.035216000000000000e+06,8.324800000000000000e+05,9.130560000000000000e+05,8.376960000000000000e+05,8.421760000000000000e+05,8.166240000000000000e+05,8.860640000000000000e+05,8.008960000000000000e+05,7.821600000000000000e+05,1.065056000000000000e+06,7.698880000000000000e+05,7.454560000000000000e+05,7.375680000000000000e+05,8.563840000000000000e+05,6.275040000000000000e+05,1.103264000000000000e+06,7.592800000000000000e+05,7.644800000000000000e+05,7.069600000000000000e+05,6.352480000000000000e+05,5.813920000000000000e+05,7.395360000000000000e+05,6.892168000000000466e+05,5.539040000000000000e+05,6.088160000000000000e+05,5.310720000000000000e+05,5.674880000000000000e+05,5.051920000000000000e+05,4.493280000000000000e+05,4.528160000000000000e+05,4.329600000000000000e+05,3.904560000000000000e+05,4.720720000000000000e+05,5.160800000000000000e+05,5.544160000000000000e+05,4.445200000000000000e+05,1.229253500000000000e+06,3.986240000000000000e+05,4.290720000000000000e+05,3.698480000000000000e+05,2.796357999999999884e+05,4.294800000000000000e+05,4.139440000000000000e+05,3.842320000000000000e+05,3.618000000000000000e+05,3.698480000000000000e+05,3.190400000000000000e+05,3.557840000000000000e+05,3.005360000000000000e+05,4.693040000000000000e+05,6.648886999999999534e+05,3.125280000000000000e+05,2.514200000000000000e+05,3.028720000000000000e+05,2.458440000000000000e+05,3.091760000000000000e+05,2.101040000000000000e+05,2.522280000000000000e+05,2.990080000000000000e+05,2.228560000000000000e+05,2.156680000000000000e+05,2.421960000000000000e+05,2.450320000000000000e+05,2.189080000000000000e+05,2.223480000000000000e+05,2.018120000000000000e+05,2.114200000000000000e+05,1.620120000000000000e+05,1.625160000000000000e+05,2.414880000000000000e+05,1.601960000000000000e+05,1.541440000000000000e+05,1.481920000000000000e+05,1.450680000000000000e+05,1.460760000000000000e+05,1.406320000000000000e+05,1.759440000000000000e+05,1.198760000000000000e+05,1.164540000000000000e+05,1.028660000000000000e+05,1.156480000000000000e+05,1.057840000000000000e+05,9.471800000000000000e+04,9.843800000000000000e+04,8.677400000000000000e+04,6.808200000000000000e+04,7.330600000000000000e+04,7.210000000000000000e+04,7.069400000000000000e+04,7.471200000000000000e+04,7.089600000000000000e+04,5.513000000000000000e+04,6.607400000000000000e+04,6.547200000000000000e+04,1.406320000000000000e+05,5.673700000000000000e+04,5.513000000000000000e+04,4.790500000000000000e+04,4.680100000000000000e+04,4.650000000000000000e+04,4.640000000000000000e+04,3.837500000000000000e+04,3.727100000000000000e+04,3.847500000000000000e+04,3.576700000000000000e+04,3.255900000000000000e+04,3.025300000000000000e+04,2.684400000000000000e+04,2.654400000000000000e+04,2.925000000000000000e+04,2.574200000000000000e+04,1.992900000000000000e+04,2.463900000000000000e+04,2.834800000000000000e+04,2.413800000000000000e+04,2.584200000000000000e+04,1.952900000000000000e+04,2.283500000000000000e+04,1.962900000000000000e+04,2.003000000000000000e+04,4.238700000000000000e+04,1.642300000000000000e+04,1.492000000000000000e+04,1.361800000000000000e+04,1.381800000000000000e+04,1.632200000000000000e+04,1.441900000000000000e+04,1.291700000000000000e+04,1.221500000000000000e+04,1.231600000000000000e+04,1.361800000000000000e+04,1.431900000000000000e+04,1.492000000000000000e+04,1.492000000000000000e+04,1.291700000000000000e+04,1.391800000000000000e+04,1.562100000000000000e+04,1.111400000000000000e+04,1.091300000000000000e+04,1.281600000000000000e+04,1.281600000000000000e+04,5.382600000000000000e+04,1.081300000000000000e+04,9.712000000000000000e+03,1.321700000000000000e+04,9.011000000000000000e+03,9.011000000000000000e+03,1.141400000000000000e+04,9.011000000000000000e+03,7.108000000000000000e+03,8.810000000000000000e+03,8.510000000000000000e+03,7.709000000000000000e+03,8.610000000000000000e+03,8.610000000000000000e+03,8.510000000000000000e+03,7.308000000000000000e+03,8.910000000000000000e+03,6.307000000000000000e+03,8.209000000000000000e+03,7.408000000000000000e+03,5.406000000000000000e+03,7.709000000000000000e+03,6.006000000000000000e+03,6.507000000000000000e+03,7.909000000000000000e+03,8.910000000000000000e+03,3.804000000000000000e+03,5.105000000000000000e+03,5.205000000000000000e+03,7.008000000000000000e+03,5.706000000000000000e+03,5.406000000000000000e+03,4.204000000000000000e+03,4.505000000000000000e+03,4.104000000000000000e+03,5.706000000000000000e+03,6.307000000000000000e+03,4.605000000000000000e+03,4.304000000000000000e+03,4.204000000000000000e+03,3.503000000000000000e+03,4.104000000000000000e+03,4.805000000000000000e+03,3.804000000000000000e+03,3.804000000000000000e+03,4.004000000000000000e+03,4.705000000000000000e+03,4.204000000000000000e+03,2.802000000000000000e+03,3.904000000000000000e+03,4.104000000000000000e+03,6.107000000000000000e+03,5.005000000000000000e+03,4.104000000000000000e+03,5.005000000000000000e+03,3.904000000000000000e+03,5.005000000000000000e+03,5.306000000000000000e+03,4.104000000000000000e+03,5.406000000000000000e+03,3.904000000000000000e+03,3.203000000000000000e+03,3.403000000000000000e+03,3.103000000000000000e+03,5.105000000000000000e+03,4.805000000000000000e+03,4.605000000000000000e+03,3.704000000000000000e+03,4.705000000000000000e+03,3.403000000000000000e+03,3.804000000000000000e+03,3.603000000000000000e+03,4.505000000000000000e+03,3.103000000000000000e+03,8.610000000000000000e+03,4.104000000000000000e+03,4.104000000000000000e+03,3.704000000000000000e+03,6.006000000000000000e+03,4.905000000000000000e+03,3.904000000000000000e+03,4.204000000000000000e+03,3.804000000000000000e+03,4.705000000000000000e+03,4.905000000000000000e+03,4.004000000000000000e+03,5.105000000000000000e+03,5.406000000000000000e+03,3.804000000000000000e+03,4.104000000000000000e+03,4.304000000000000000e+03,5.105000000000000000e+03,3.904000000000000000e+03,5.105000000000000000e+03,4.104000000000000000e+03,4.805000000000000000e+03,5.306000000000000000e+03,2.844800000000000000e+04,3.804000000000000000e+03,4.104000000000000000e+03,3.203000000000000000e+03,4.304000000000000000e+03,5.606000000000000000e+03,4.505000000000000000e+03,5.306000000000000000e+03,4.204000000000000000e+03,4.204000000000000000e+03,4.505000000000000000e+03,4.304000000000000000e+03,3.503000000000000000e+03,6.006000000000000000e+03,3.904000000000000000e+03,4.004000000000000000e+03,5.205000000000000000e+03,4.905000000000000000e+03,5.205000000000000000e+03,7.308000000000000000e+03,5.506000000000000000e+03,4.004000000000000000e+03,4.605000000000000000e+03,4.304000000000000000e+03,4.905000000000000000e+03,4.505000000000000000e+03,4.705000000000000000e+03,4.905000000000000000e+03,4.505000000000000000e+03,4.404000000000000000e+03,4.104000000000000000e+03,5.506000000000000000e+03,5.205000000000000000e+03,3.804000000000000000e+03,3.503000000000000000e+03,3.203000000000000000e+03,3.904000000000000000e+03,3.503000000000000000e+03,3.804000000000000000e+03,4.605000000000000000e+03,3.603000000000000000e+03,4.605000000000000000e+03,4.805000000000000000e+03,5.406000000000000000e+03,3.804000000000000000e+03,4.304000000000000000e+03,5.105000000000000000e+03,6.207000000000000000e+03,4.404000000000000000e+03,5.005000000000000000e+03,3.804000000000000000e+03,3.203000000000000000e+03,3.503000000000000000e+03,2.063100000000000000e+04,2.602000000000000000e+03,3.403000000000000000e+03,3.704000000000000000e+03,3.103000000000000000e+03,4.705000000000000000e+03,6.507000000000000000e+03,4.505000000000000000e+03,3.804000000000000000e+03,4.204000000000000000e+03,5.005000000000000000e+03,5.005000000000000000e+03,3.804000000000000000e+03,5.105000000000000000e+03,4.104000000000000000e+03,3.704000000000000000e+03,3.603000000000000000e+03,4.004000000000000000e+03,5.005000000000000000e+03,3.704000000000000000e+03,5.362500000000000000e+04,3.804000000000000000e+03,5.706000000000000000e+03,5.306000000000000000e+03,2.302000000000000000e+03,4.505000000000000000e+03,4.805000000000000000e+03,5.005000000000000000e+03,5.306000000000000000e+03,3.804000000000000000e+03,4.705000000000000000e+03,3.804000000000000000e+03,3.103000000000000000e+03,4.404000000000000000e+03,3.704000000000000000e+03,4.905000000000000000e+03,5.706000000000000000e+03,3.904000000000000000e+03,4.705000000000000000e+03,3.804000000000000000e+03,3.904000000000000000e+03,3.904000000000000000e+03,4.304000000000000000e+03,4.605000000000000000e+03,7.008000000000000000e+03,4.104000000000000000e+03,4.104000000000000000e+03,3.103000000000000000e+03,4.004000000000000000e+03,4.204000000000000000e+03,4.605000000000000000e+03,4.404000000000000000e+03,3.403000000000000000e+03,4.805000000000000000e+03,5.506000000000000000e+03,5.506000000000000000e+03,4.505000000000000000e+03,5.105000000000000000e+03,3.303000000000000000e+03,4.304000000000000000e+03,4.204000000000000000e+03,4.905000000000000000e+03,2.903000000000000000e+03,4.605000000000000000e+03,3.603000000000000000e+03,4.404000000000000000e+03,4.004000000000000000e+03,3.203000000000000000e+03,3.804000000000000000e+03,2.702000000000000000e+03,3.203000000000000000e+03,4.404000000000000000e+03,3.403000000000000000e+03,3.403000000000000000e+03,3.704000000000000000e+03,3.203000000000000000e+03,5.306000000000000000e+03,3.303000000000000000e+03,4.905000000000000000e+03,3.904000000000000000e+03,5.306000000000000000e+03,3.603000000000000000e+03,3.203000000000000000e+03,4.004000000000000000e+03,3.904000000000000000e+03,5.706000000000000000e+03,3.603000000000000000e+03,4.805000000000000000e+03,4.605000000000000000e+03,4.004000000000000000e+03,3.904000000000000000e+03,3.403000000000000000e+03,4.204000000000000000e+03,4.104000000000000000e+03,3.804000000000000000e+03,3.503000000000000000e+03,3.603000000000000000e+03,4.905000000000000000e+03,4.705000000000000000e+03,4.204000000000000000e+03,4.705000000000000000e+03,3.503000000000000000e+03,4.004000000000000000e+03,4.104000000000000000e+03,3.203000000000000000e+03,3.603000000000000000e+03,4.505000000000000000e+03,4.605000000000000000e+03,2.702000000000000000e+03,6.006000000000000000e+03,3.804000000000000000e+03,5.306000000000000000e+03,2.903000000000000000e+03,4.805000000000000000e+03,4.505000000000000000e+03,3.704000000000000000e+03,4.905000000000000000e+03,3.704000000000000000e+03,4.605000000000000000e+03,3.203000000000000000e+03,4.104000000000000000e+03,3.804000000000000000e+03,0.000000000000000000e+00,4.905000000000000000e+03,4.104000000000000000e+03,4.805000000000000000e+03,2.802000000000000000e+03,4.004000000000000000e+03,5.205000000000000000e+03,4.805000000000000000e+03,3.704000000000000000e+03,2.802000000000000000e+03,3.704000000000000000e+03,4.505000000000000000e+03,3.904000000000000000e+03,3.303000000000000000e+03,3.704000000000000000e+03,3.303000000000000000e+03,5.306000000000000000e+03,3.904000000000000000e+03,3.804000000000000000e+03,3.603000000000000000e+03,4.505000000000000000e+03,4.605000000000000000e+03,4.605000000000000000e+03,5.105000000000000000e+03,5.205000000000000000e+03,4.204000000000000000e+03,3.704000000000000000e+03,3.503000000000000000e+03,5.406000000000000000e+03,4.004000000000000000e+03,3.303000000000000000e+03,5.306000000000000000e+03,3.603000000000000000e+03,5.005000000000000000e+03,6.006000000000000000e+03,6.407000000000000000e+03,4.204000000000000000e+03,4.805000000000000000e+03,4.004000000000000000e+03,3.403000000000000000e+03,4.805000000000000000e+03,5.606000000000000000e+03,4.605000000000000000e+03,4.605000000000000000e+03,1.361800000000000000e+04,4.605000000000000000e+03,4.304000000000000000e+03,4.905000000000000000e+03,4.304000000000000000e+03,4.705000000000000000e+03,4.505000000000000000e+03,4.204000000000000000e+03,3.804000000000000000e+03,4.905000000000000000e+03,5.105000000000000000e+03,5.406000000000000000e+03,4.905000000000000000e+03,4.204000000000000000e+03,3.904000000000000000e+03,3.203000000000000000e+03,4.004000000000000000e+03,3.603000000000000000e+03,3.804000000000000000e+03,4.104000000000000000e+03,4.304000000000000000e+03,3.403000000000000000e+03,5.005000000000000000e+03,2.802000000000000000e+03,3.704000000000000000e+03,2.302000000000000000e+03,4.605000000000000000e+03,6.207000000000000000e+03,4.004000000000000000e+03,4.304000000000000000e+03,2.802000000000000000e+03,4.805000000000000000e+03,4.104000000000000000e+03,5.606000000000000000e+03,3.804000000000000000e+03,5.606000000000000000e+03,5.706000000000000000e+03,4.304000000000000000e+03,4.905000000000000000e+03,4.905000000000000000e+03,4.705000000000000000e+03,4.805000000000000000e+03,5.005000000000000000e+03,3.603000000000000000e+03,3.403000000000000000e+03,4.104000000000000000e+03,5.105000000000000000e+03,5.005000000000000000e+03,5.706000000000000000e+03,3.804000000000000000e+03,3.003000000000000000e+03,5.806000000000000000e+03,4.505000000000000000e+03,3.103000000000000000e+03,2.802000000000000000e+03,3.503000000000000000e+03,2.802000000000000000e+03,2.802000000000000000e+03,5.806000000000000000e+03,3.804000000000000000e+03,3.503000000000000000e+03,3.003000000000000000e+03,6.006000000000000000e+03,3.303000000000000000e+03,3.303000000000000000e+03,5.606000000000000000e+03,3.804000000000000000e+03,4.404000000000000000e+03,3.603000000000000000e+03,4.104000000000000000e+03,3.403000000000000000e+03,3.704000000000000000e+03,4.404000000000000000e+03,3.003000000000000000e+03,3.704000000000000000e+03,3.904000000000000000e+03,2.802000000000000000e+03,4.104000000000000000e+03,5.272200000000000000e+04,3.804000000000000000e+03,5.005000000000000000e+03,4.905000000000000000e+03,4.204000000000000000e+03,3.804000000000000000e+03,3.804000000000000000e+03,3.804000000000000000e+03,4.905000000000000000e+03,4.805000000000000000e+03,3.103000000000000000e+03,4.304000000000000000e+03,5.205000000000000000e+03,4.004000000000000000e+03,3.904000000000000000e+03,4.505000000000000000e+03,2.502000000000000000e+03,1.901000000000000000e+03,3.603000000000000000e+03,3.303000000000000000e+03,3.704000000000000000e+03,2.402000000000000000e+03,3.403000000000000000e+03,3.503000000000000000e+03,3.704000000000000000e+03,4.204000000000000000e+03,3.103000000000000000e+03,4.104000000000000000e+03,3.804000000000000000e+03,2.903000000000000000e+03,5.406000000000000000e+03,3.303000000000000000e+03,3.403000000000000000e+03,2.903000000000000000e+03,4.304000000000000000e+03,4.304000000000000000e+03,2.903000000000000000e+03,3.804000000000000000e+03,3.704000000000000000e+03,3.203000000000000000e+03,4.204000000000000000e+03,3.303000000000000000e+03,5.005000000000000000e+03,3.203000000000000000e+03,5.406000000000000000e+03,3.103000000000000000e+03,5.205000000000000000e+03,3.203000000000000000e+03,4.204000000000000000e+03,3.503000000000000000e+03,3.103000000000000000e+03,2.802000000000000000e+03,4.304000000000000000e+03,3.704000000000000000e+03,3.103000000000000000e+03,5.105000000000000000e+03,4.605000000000000000e+03,4.905000000000000000e+03,3.704000000000000000e+03,3.904000000000000000e+03,2.602000000000000000e+03,3.403000000000000000e+03,2.903000000000000000e+03,3.704000000000000000e+03,2.903000000000000000e+03,3.904000000000000000e+03,3.303000000000000000e+03,4.204000000000000000e+03,4.805000000000000000e+03,3.303000000000000000e+03,4.805000000000000000e+03,3.203000000000000000e+03,4.304000000000000000e+03,3.704000000000000000e+03,4.404000000000000000e+03,3.303000000000000000e+03,3.203000000000000000e+03,2.802000000000000000e+03,3.403000000000000000e+03,3.904000000000000000e+03,2.502000000000000000e+03,2.802000000000000000e+03,2.802000000000000000e+03,4.304000000000000000e+03,2.802000000000000000e+03,3.403000000000000000e+03,3.303000000000000000e+03,3.103000000000000000e+03,3.704000000000000000e+03,2.502000000000000000e+03,3.704000000000000000e+03,2.202000000000000000e+03,3.804000000000000000e+03,4.905000000000000000e+03,2.402000000000000000e+03,3.203000000000000000e+03,4.104000000000000000e+03,3.904000000000000000e+03,3.904000000000000000e+03,3.003000000000000000e+03,3.804000000000000000e+03,3.904000000000000000e+03,3.003000000000000000e+03,4.605000000000000000e+03,3.603000000000000000e+03,3.203000000000000000e+03,3.804000000000000000e+03,4.004000000000000000e+03,2.302000000000000000e+03,3.603000000000000000e+03,2.602000000000000000e+03,4.905000000000000000e+03,4.304000000000000000e+03,3.203000000000000000e+03,4.905000000000000000e+03,3.003000000000000000e+03,3.203000000000000000e+03,1.901000000000000000e+03,4.605000000000000000e+03,3.003000000000000000e+03,4.404000000000000000e+03,2.702000000000000000e+03,2.602000000000000000e+03,2.903000000000000000e+03,2.102000000000000000e+03,4.404000000000000000e+03,4.404000000000000000e+03,4.204000000000000000e+03,3.603000000000000000e+03,3.904000000000000000e+03,3.003000000000000000e+03,2.402000000000000000e+03,3.904000000000000000e+03,3.904000000000000000e+03,4.204000000000000000e+03,3.203000000000000000e+03,4.204000000000000000e+03,2.802000000000000000e+03,4.805000000000000000e+03,2.903000000000000000e+03,3.603000000000000000e+03,2.102000000000000000e+03,3.704000000000000000e+03,3.904000000000000000e+03,3.704000000000000000e+03,4.705000000000000000e+03,2.002000000000000000e+03,2.702000000000000000e+03,2.502000000000000000e+03,2.602000000000000000e+03,3.203000000000000000e+03,3.403000000000000000e+03,3.804000000000000000e+03,4.104000000000000000e+03,3.103000000000000000e+03,4.104000000000000000e+03,2.802000000000000000e+03,2.602000000000000000e+03,4.104000000000000000e+03,3.603000000000000000e+03,3.003000000000000000e+03,4.104000000000000000e+03,nan
4.795570000000000022e+01,1.103264000000000000e+06,1.375328000000000000e+06,1.319808000000000000e+06,1.232192000000000000e+06,1.294304000000000000e+06,1.339488000000000000e+06,1.710464000000000000e+06,1.846432000000000000e+06,2.033805000000000000e+06,1.914429500000000000e+06,2.104750299999999814e+06,2.011399000000000000e+06,4.298975500000000000e+06,2.343574000000000000e+06,2.578669500000000000e+06,2.768953000000000000e+06,3.045132500000000000e+06,2.742781500000000000e+06,2.914499000000000000e+06,3.183222299999999814e+06,3.119695000000000000e+06,2.929411500000000000e+06,2.907042799999999814e+06,2.623407000000000000e+06,2.690662500000000000e+06,2.686934299999999814e+06,2.481663799999999814e+06,2.477861000000000000e+06,2.201757000000000000e+06,2.369671799999999814e+06,2.108478500000000000e+06,2.630863299999999814e+06,2.240768000000000000e+06,1.935584000000000000e+06,1.898752000000000000e+06,2.087520000000000000e+06,2.250944000000000000e+06,2.787668299999999814e+06,1.847212399999999907e+06,1.839756100000000093e+06,2.533857500000000000e+06,2.149488799999999814e+06,2.261444299999999814e+06,1.904800000000000000e+06,2.541388299999999814e+06,2.541388299999999814e+06,1.995712000000000000e+06,2.254024500000000000e+06,1.933070100000000093e+06,1.724108800000000047e+06,1.735256800000000047e+06,2.122432000000000000e+06,1.906973300000000047e+06,1.548664100000000093e+06,1.776339800000000047e+06,1.974116800000000047e+06,2.071159899999999907e+06,2.563757000000000000e+06,1.810752000000000000e+06,1.750169300000000047e+06,1.736384000000000000e+06,1.550528000000000000e+06,1.338208000000000000e+06,1.481632000000000000e+06,1.903245100000000093e+06,1.354784000000000000e+06,1.347195300000000047e+06,1.638250000000000000e+06,1.339264000000000000e+06,1.899479800000000047e+06,1.410574399999999907e+06,1.780067899999999907e+06,1.802473899999999907e+06,1.757699100000000093e+06,1.626816000000000000e+06,2.224125799999999814e+06,1.989030300000000047e+06,2.056247399999999907e+06,1.865890300000000047e+06,2.100985799999999814e+06,2.324897000000000000e+06,1.877111000000000000e+06,1.540384000000000000e+06,1.583296000000000000e+06,1.741728000000000000e+06,1.642336000000000000e+06,1.571936000000000000e+06,1.705394500000000000e+06,1.929342000000000000e+06,1.317333000000000000e+06,1.737056000000000000e+06,1.850940500000000000e+06,2.006528000000000000e+06,1.836896000000000000e+06,1.573568000000000000e+06,1.432064000000000000e+06,1.395661899999999907e+06,2.377128000000000000e+06,1.806202000000000000e+06,1.661440000000000000e+06,1.583200000000000000e+06,1.802473899999999907e+06,1.674464000000000000e+06,1.960544000000000000e+06,1.723104000000000000e+06,1.391933800000000047e+06,1.242659600000000093e+06,1.755584000000000000e+06,1.709122600000000093e+06,1.899479800000000047e+06,1.569568000000000000e+06,1.384477500000000000e+06,1.505440000000000000e+06,2.115898299999999814e+06,1.750169300000000047e+06,1.622368000000000000e+06,1.373292100000000093e+06,1.642432000000000000e+06,1.718624000000000000e+06,1.959904000000000000e+06,1.810080000000000000e+06,2.089837800000000047e+06,1.899479800000000047e+06,1.505024000000000000e+06,2.239112000000000000e+06,1.843484300000000047e+06,1.377020300000000047e+06,2.074888000000000000e+06,1.772611600000000093e+06,1.806592000000000000e+06,1.825280000000000000e+06,1.694816000000000000e+06,2.354759299999999814e+06,1.421796000000000000e+06,1.522566300000000047e+06,1.795104000000000000e+06,2.175659299999999814e+06,1.494336000000000000e+06,1.759936000000000000e+06,1.759520000000000000e+06,1.880802800000000047e+06,1.720160000000000000e+06,2.018892500000000000e+06,1.870528000000000000e+06,1.869654800000000047e+06,1.649184000000000000e+06,1.998912000000000000e+06,2.000214600000000093e+06,2.000214600000000093e+06,1.387744000000000000e+06,2.041261300000000047e+06,1.757699100000000093e+06,1.609152000000000000e+06,2.030113300000000047e+06,1.850940500000000000e+06,1.761427300000000047e+06,1.552392300000000047e+06,2.384584299999999814e+06,2.317440799999999814e+06,2.164438500000000000e+06,1.477791500000000000e+06,1.824842600000000093e+06,1.953856000000000000e+06,2.533857500000000000e+06,1.715488000000000000e+06,1.884704000000000000e+06,2.104896000000000000e+06,1.679136000000000000e+06,1.772064000000000000e+06,2.108478500000000000e+06,1.981574000000000000e+06,2.015200800000000047e+06,1.377020300000000047e+06,1.556576000000000000e+06,1.699168000000000000e+06,1.690482000000000000e+06,1.944291800000000047e+06,1.635840000000000000e+06,1.708608000000000000e+06,1.272558300000000047e+06,1.715680000000000000e+06,1.761920000000000000e+06,1.985302100000000093e+06,1.795017600000000093e+06,2.216669500000000000e+06,1.828576000000000000e+06,2.362215500000000000e+06,1.369564000000000000e+06,1.680000000000000000e+06,1.636032000000000000e+06,1.794336000000000000e+06,1.477791500000000000e+06,1.900928000000000000e+06,2.088832000000000000e+06,1.604696899999999907e+06,1.328517399999999907e+06,1.821114500000000000e+06,1.656927899999999907e+06,1.834368000000000000e+06,1.821114500000000000e+06,2.160709500000000000e+06,1.479488000000000000e+06,2.089837800000000047e+06,1.365835899999999907e+06,1.895715300000000047e+06,1.825056000000000000e+06,2.212977799999999814e+06,2.179351000000000000e+06,2.153253299999999814e+06,2.003942800000000047e+06,1.381024000000000000e+06,1.731565000000000000e+06,1.940563600000000093e+06,1.717760000000000000e+06,1.984032000000000000e+06,2.910845500000000000e+06,1.836028000000000000e+06,1.787524100000000093e+06,2.257752500000000000e+06,1.421796000000000000e+06,1.900064000000000000e+06,1.792384000000000000e+06,2.056247399999999907e+06,1.704160000000000000e+06,1.683025800000000047e+06,3.190678500000000000e+06,2.143296000000000000e+06,2.220434000000000000e+06,2.306255500000000000e+06,2.063703600000000093e+06,1.813658300000000047e+06,1.798745800000000047e+06,1.854848000000000000e+06,1.515110000000000000e+06,1.691744000000000000e+06,1.873952000000000000e+06,2.041261300000000047e+06,1.685344000000000000e+06,1.969696000000000000e+06,2.033728000000000000e+06,2.265208799999999814e+06,2.022657000000000000e+06,1.588608000000000000e+06,1.739021300000000047e+06,2.477861000000000000e+06,2.511488799999999814e+06,2.138340799999999814e+06,1.660656000000000000e+06,3.332496500000000000e+06,3.149594500000000000e+06,1.798745800000000047e+06,2.186807299999999814e+06,1.743488000000000000e+06,1.962932399999999907e+06,1.778176000000000000e+06,1.733440000000000000e+06,1.720256000000000000e+06,2.496576299999999814e+06,1.544936000000000000e+06,1.647328000000000000e+06,1.436800000000000000e+06,1.566432000000000000e+06,2.078616100000000093e+06,1.797824000000000000e+06,1.526294399999999907e+06,1.572032000000000000e+06,1.670240000000000000e+06,1.962112000000000000e+06,2.100985799999999814e+06,2.354759299999999814e+06,2.183115500000000000e+06,2.123391000000000000e+06,1.914429500000000000e+06,1.960896000000000000e+06,2.545116500000000000e+06,1.963328000000000000e+06,2.074888000000000000e+06,2.004448000000000000e+06,2.119662799999999814e+06,1.902816000000000000e+06,2.388386000000000000e+06,2.365980000000000000e+06,1.906973300000000047e+06,1.956256000000000000e+06,2.328661500000000000e+06,2.108478500000000000e+06,2.429432799999999814e+06,2.421902799999999814e+06,1.836028000000000000e+06,2.970495500000000000e+06,1.638250000000000000e+06,2.000214600000000093e+06,2.190571799999999814e+06,2.324897000000000000e+06,2.436889000000000000e+06,2.199168000000000000e+06,1.906973300000000047e+06,1.615881300000000047e+06,2.256192000000000000e+06,1.743904000000000000e+06,1.732672000000000000e+06,1.965952000000000000e+06,2.283886799999999814e+06,1.852000000000000000e+06,2.088064000000000000e+06,1.944291800000000047e+06,1.739021300000000047e+06,2.231582000000000000e+06,1.574798300000000047e+06,1.709122600000000093e+06,1.716652500000000000e+06,2.339809500000000000e+06,1.880288000000000000e+06,1.526294399999999907e+06,2.257752500000000000e+06,1.962932399999999907e+06,1.918157600000000093e+06,2.160709500000000000e+06,2.235346500000000000e+06,2.201088000000000000e+06,2.492773500000000000e+06,1.971904000000000000e+06,2.317440799999999814e+06,1.941728000000000000e+06,1.844992000000000000e+06,1.992758399999999907e+06,1.712850800000000047e+06,1.653199800000000047e+06,2.078616100000000093e+06,1.865890300000000047e+06,1.936798300000000047e+06,1.798496000000000000e+06,2.137280000000000000e+06,1.873346500000000000e+06,2.328661500000000000e+06,1.873346500000000000e+06,1.854668600000000093e+06,1.891936000000000000e+06,1.709122600000000093e+06,1.832299899999999907e+06,2.392077799999999814e+06,2.272665000000000000e+06,2.149488799999999814e+06,1.944291800000000047e+06,1.765155399999999907e+06,2.227890299999999814e+06,2.227890299999999814e+06,1.455422800000000047e+06,1.552392300000000047e+06,1.563392000000000000e+06,2.201757000000000000e+06,1.638250000000000000e+06,1.872736000000000000e+06,2.032064000000000000e+06,1.806202000000000000e+06,1.328517399999999907e+06,2.261444299999999814e+06,1.770976000000000000e+06,1.408544000000000000e+06,1.817386399999999907e+06,2.026348800000000047e+06,1.730720000000000000e+06,2.000214600000000093e+06,2.175659299999999814e+06,2.086072399999999907e+06,1.866816000000000000e+06,2.015200800000000047e+06,1.949888000000000000e+06,1.515264000000000000e+06,2.074888000000000000e+06,1.854668600000000093e+06,1.507653800000000047e+06,2.470404799999999814e+06,2.171894799999999814e+06,1.451621000000000000e+06,2.026348800000000047e+06,1.822336000000000000e+06,1.291162500000000000e+06,1.594432000000000000e+06,1.802473899999999907e+06,1.666880000000000000e+06,1.665792000000000000e+06,1.637792000000000000e+06,2.049312000000000000e+06,2.765299500000000000e+06,1.637344000000000000e+06,2.071159899999999907e+06,1.939648000000000000e+06,1.721344000000000000e+06,1.895715300000000047e+06,1.669696000000000000e+06,1.768883500000000000e+06,2.045025800000000047e+06,1.772384000000000000e+06,2.074888000000000000e+06,1.838656000000000000e+06,2.403298500000000000e+06,1.377020300000000047e+06,1.628224000000000000e+06,1.683025800000000047e+06,1.900736000000000000e+06,1.895715300000000047e+06,1.665888000000000000e+06,1.414302500000000000e+06,1.668928000000000000e+06,1.697938300000000047e+06,1.563712000000000000e+06,2.104750299999999814e+06,1.761427300000000047e+06,1.841056000000000000e+06,1.952064000000000000e+06,1.828672000000000000e+06,1.847212399999999907e+06,1.884567300000000047e+06,2.586125799999999814e+06,2.586125799999999814e+06,2.039232000000000000e+06,2.127120000000000000e+06,2.507686000000000000e+06,2.194263500000000000e+06,2.302720000000000000e+06,1.507653800000000047e+06,1.957152000000000000e+06,1.929088000000000000e+06,1.961760000000000000e+06,2.880946000000000000e+06,2.186368000000000000e+06,2.231582000000000000e+06,2.369671799999999814e+06,2.313749000000000000e+06,2.679403500000000000e+06,2.560029000000000000e+06,2.291343000000000000e+06,2.479104000000000000e+06,2.422016000000000000e+06,2.002560000000000000e+06,2.030624000000000000e+06,2.029728000000000000e+06,1.614688000000000000e+06,2.485317299999999814e+06,1.619609399999999907e+06,1.776339800000000047e+06,1.914429500000000000e+06,2.212977799999999814e+06,2.100985799999999814e+06,1.850940500000000000e+06,1.775232000000000000e+06,1.498528000000000000e+06,1.455422800000000047e+06,1.854668600000000093e+06,1.862124899999999907e+06,2.048717500000000000e+06,1.832299899999999907e+06,2.003942800000000047e+06,1.548664100000000093e+06,1.933070100000000093e+06,1.690482000000000000e+06,1.852672000000000000e+06,2.102144000000000000e+06,2.207616000000000000e+06,2.299136000000000000e+06,2.100985799999999814e+06,4.795338000000000000e+06,2.541388299999999814e+06,2.776409299999999814e+06,2.451689500000000000e+06,2.429432799999999814e+06,2.163520000000000000e+06,2.343574000000000000e+06,1.977536000000000000e+06,2.328661500000000000e+06,3.164507000000000000e+06,1.885664000000000000e+06,2.056247399999999907e+06,1.944291800000000047e+06,2.324897000000000000e+06,2.093728000000000000e+06,2.276430500000000000e+06,2.199808000000000000e+06,2.101568000000000000e+06,2.276430500000000000e+06,2.586125799999999814e+06,2.416640000000000000e+06,2.410240000000000000e+06,2.145797000000000000e+06,2.052519300000000047e+06,2.241344000000000000e+06,2.276430500000000000e+06,1.997824000000000000e+06,2.171894799999999814e+06,2.153253299999999814e+06,2.022657000000000000e+06,2.257752500000000000e+06,1.951748000000000000e+06,1.694210100000000093e+06,2.149488799999999814e+06,2.440580799999999814e+06,2.067431800000000047e+06,2.198028000000000000e+06,2.436889000000000000e+06,2.112206500000000000e+06,2.045025800000000047e+06,2.336064000000000000e+06,2.440580799999999814e+06,1.780067899999999907e+06,1.817386399999999907e+06,1.899072000000000000e+06,1.831424000000000000e+06,1.673184000000000000e+06,1.947904000000000000e+06,1.459150899999999907e+06,1.933070100000000093e+06,1.601472000000000000e+06,1.384477500000000000e+06,1.280768000000000000e+06,1.273632000000000000e+06,1.507653800000000047e+06,1.949696300000000047e+06,1.460960000000000000e+06,1.228800000000000000e+06,1.739021300000000047e+06,1.506080000000000000e+06,1.666656000000000000e+06,1.287470800000000047e+06,2.291343000000000000e+06,1.571072000000000000e+06,1.889536000000000000e+06,1.968064000000000000e+06,1.787524100000000093e+06,2.268992000000000000e+06,2.283886799999999814e+06,2.302491000000000000e+06,2.115898299999999814e+06,2.444308000000000000e+06,2.451689500000000000e+06,2.552498000000000000e+06,2.567410500000000000e+06,2.545116500000000000e+06,2.526401299999999814e+06,2.694390500000000000e+06,2.518945000000000000e+06,2.433124500000000000e+06,2.634112000000000000e+06,2.444308000000000000e+06,2.676672000000000000e+06,2.604766500000000000e+06,2.607936000000000000e+06,2.265208799999999814e+06,2.048717500000000000e+06,2.205521500000000000e+06,2.156945000000000000e+06,2.742781500000000000e+06,2.791321799999999814e+06,2.302491000000000000e+06,2.429440000000000000e+06,2.533857500000000000e+06,2.380892500000000000e+06,2.440580799999999814e+06,2.657034799999999814e+06,3.701879000000000000e+06,4.321419000000000000e+06,2.712956500000000000e+06,2.615950799999999814e+06,2.601038299999999814e+06,2.104750299999999814e+06,2.757694000000000000e+06,2.634666000000000000e+06,2.810037000000000000e+06,2.567410500000000000e+06,2.821146799999999814e+06,2.523072000000000000e+06,2.492773500000000000e+06,2.675600799999999814e+06,2.254024500000000000e+06,2.455616000000000000e+06,2.145797000000000000e+06,2.063808000000000000e+06,1.952192000000000000e+06,1.809930100000000093e+06,2.052519300000000047e+06,1.835904000000000000e+06,1.535424000000000000e+06,1.500064000000000000e+06,1.342048000000000000e+06,1.580576000000000000e+06,1.545472000000000000e+06,1.334464000000000000e+06,1.220512000000000000e+06,1.117536000000000000e+06,1.102723600000000093e+06,1.257632000000000000e+06,1.014048000000000000e+06,1.477791500000000000e+06,1.177184000000000000e+06,1.051424000000000000e+06,1.198304000000000000e+06,9.934825999999999767e+05,1.962932399999999907e+06,9.531040000000000000e+05,9.626560000000000000e+05,1.084672000000000000e+06,1.021437900000000023e+06,8.731040000000000000e+05,8.795840000000000000e+05,1.071680000000000000e+06,1.082784000000000000e+06,7.015585999999999767e+05,7.329560000000000000e+05,9.296250000000000000e+05,1.197921100000000093e+06,1.031744000000000000e+06,7.534560000000000000e+05,5.881920000000000000e+05,7.876800000000000000e+05,7.866400000000000000e+05,6.970080000000000000e+05,7.503520000000000000e+05,5.487764000000000233e+05,7.174400000000000000e+05,7.042720000000000000e+05,7.970400000000000000e+05,8.677600000000000000e+05,5.638880000000000000e+05,4.938359000000000233e+05,5.727360000000000000e+05,1.031928099999999977e+06,5.967520000000000000e+05,6.503360000000000000e+05,5.886080000000000000e+05,5.198800000000000000e+05,4.911360000000000000e+05,5.958240000000000000e+05,5.832480000000000000e+05,5.483520000000000000e+05,4.611040000000000000e+05,4.241680000000000000e+05,4.582400000000000000e+05,4.528160000000000000e+05,4.431920000000000000e+05,3.951520000000000000e+05,4.530160000000000000e+05,3.263600000000000000e+05,4.134320000000000000e+05,7.569200000000000000e+05,3.974000000000000000e+05,4.489200000000000000e+05,4.015840000000000000e+05,3.307360000000000000e+05,3.342960000000000000e+05,3.466160000000000000e+05,4.427840000000000000e+05,3.380640000000000000e+05,2.699760000000000000e+05,3.368400000000000000e+05,2.814400000000000000e+05,2.433120000000000000e+05,2.713920000000000000e+05,2.767760000000000000e+05,2.488840000000000000e+05,2.513160000000000000e+05,2.633840000000000000e+05,2.334840000000000000e+05,2.412840000000000000e+05,2.353080000000000000e+05,2.675360000000000000e+05,2.044400000000000000e+05,4.025040000000000000e+05,1.964520000000000000e+05,2.024200000000000000e+05,2.054520000000000000e+05,1.742280000000000000e+05,1.788720000000000000e+05,1.798840000000000000e+05,1.740240000000000000e+05,1.666560000000000000e+05,1.653440000000000000e+05,1.534360000000000000e+05,1.379080000000000000e+05,1.260200000000000000e+05,1.253160000000000000e+05,1.390200000000000000e+05,1.044760000000000000e+05,1.241060000000000000e+05,1.117220000000000000e+05,1.567680000000000000e+05,8.838200000000000000e+04,8.486400000000000000e+04,8.325600000000000000e+04,8.094400000000000000e+04,7.270400000000000000e+04,7.200000000000000000e+04,6.898600000000000000e+04,6.125400000000000000e+04,6.617400000000000000e+04,6.637600000000000000e+04,6.888600000000000000e+04,6.527100000000000000e+04,1.945320000000000000e+05,5.513000000000000000e+04,5.723800000000000000e+04,5.593300000000000000e+04,5.101500000000000000e+04,4.830600000000000000e+04,4.459400000000000000e+04,4.188500000000000000e+04,3.797300000000000000e+04,3.877600000000000000e+04,2.945100000000000000e+04,2.824800000000000000e+04,3.015200000000000000e+04,2.844800000000000000e+04,2.614300000000000000e+04,2.744600000000000000e+04,2.704500000000000000e+04,2.524100000000000000e+04,2.173300000000000000e+04,2.624300000000000000e+04,2.363700000000000000e+04,2.223400000000000000e+04,2.654400000000000000e+04,1.782500000000000000e+04,2.093100000000000000e+04,1.882700000000000000e+04,1.702400000000000000e+04,1.882700000000000000e+04,1.772500000000000000e+04,1.712400000000000000e+04,1.802600000000000000e+04,1.732400000000000000e+04,1.562100000000000000e+04,1.361800000000000000e+04,1.742500000000000000e+04,1.782500000000000000e+04,1.411900000000000000e+04,1.311700000000000000e+04,1.391800000000000000e+04,1.492000000000000000e+04,1.482000000000000000e+04,1.161400000000000000e+04,1.271600000000000000e+04,1.251600000000000000e+04,9.712000000000000000e+03,1.221500000000000000e+04,9.011000000000000000e+03,1.261600000000000000e+04,1.031200000000000000e+04,9.812000000000000000e+03,1.041300000000000000e+04,9.511000000000000000e+03,8.310000000000000000e+03,8.910000000000000000e+03,7.008000000000000000e+03,9.311000000000000000e+03,7.208000000000000000e+03,6.407000000000000000e+03,9.511000000000000000e+03,8.310000000000000000e+03,7.508000000000000000e+03,6.507000000000000000e+03,6.407000000000000000e+03,1.001200000000000000e+04,6.807000000000000000e+03,6.207000000000000000e+03,6.006000000000000000e+03,6.607000000000000000e+03,6.407000000000000000e+03,5.205000000000000000e+03,7.508000000000000000e+03,5.105000000000000000e+03,7.508000000000000000e+03,6.107000000000000000e+03,6.707000000000000000e+03,5.606000000000000000e+03,5.406000000000000000e+03,5.606000000000000000e+03,5.406000000000000000e+03,4.204000000000000000e+03,5.406000000000000000e+03,4.805000000000000000e+03,4.705000000000000000e+03,4.404000000000000000e+03,4.104000000000000000e+03,4.805000000000000000e+03,3.804000000000000000e+03,4.104000000000000000e+03,3.804000000000000000e+03,4.705000000000000000e+03,4.104000000000000000e+03,3.303000000000000000e+03,3.704000000000000000e+03,5.105000000000000000e+03,5.306000000000000000e+03,4.905000000000000000e+03,4.505000000000000000e+03,4.605000000000000000e+03,5.706000000000000000e+03,6.006000000000000000e+03,5.506000000000000000e+03,3.804000000000000000e+03,4.805000000000000000e+03,4.605000000000000000e+03,4.505000000000000000e+03,3.003000000000000000e+03,4.304000000000000000e+03,4.404000000000000000e+03,5.506000000000000000e+03,4.605000000000000000e+03,6.207000000000000000e+03,4.004000000000000000e+03,2.802000000000000000e+03,3.904000000000000000e+03,5.606000000000000000e+03,5.005000000000000000e+03,3.503000000000000000e+03,3.603000000000000000e+03,3.904000000000000000e+03,2.903000000000000000e+03,4.705000000000000000e+03,3.603000000000000000e+03,4.104000000000000000e+03,3.904000000000000000e+03,3.103000000000000000e+03,4.905000000000000000e+03,5.105000000000000000e+03,4.004000000000000000e+03,4.705000000000000000e+03,3.904000000000000000e+03,3.403000000000000000e+03,4.705000000000000000e+03,5.806000000000000000e+03,4.304000000000000000e+03,3.704000000000000000e+03,4.905000000000000000e+03,5.706000000000000000e+03,4.004000000000000000e+03,4.404000000000000000e+03,3.203000000000000000e+03,2.702000000000000000e+03,3.603000000000000000e+03,3.403000000000000000e+03,3.904000000000000000e+03,3.603000000000000000e+03,4.404000000000000000e+03,4.104000000000000000e+03,4.104000000000000000e+03,3.403000000000000000e+03,5.306000000000000000e+03,5.205000000000000000e+03,3.603000000000000000e+03,5.406000000000000000e+03,3.503000000000000000e+03,4.304000000000000000e+03,3.704000000000000000e+03,4.304000000000000000e+03,4.605000000000000000e+03,3.804000000000000000e+03,4.004000000000000000e+03,4.204000000000000000e+03,3.303000000000000000e+03,4.505000000000000000e+03,4.905000000000000000e+03,5.105000000000000000e+03,4.705000000000000000e+03,3.804000000000000000e+03,3.603000000000000000e+03,3.704000000000000000e+03,3.303000000000000000e+03,2.102000000000000000e+03,4.605000000000000000e+03,4.805000000000000000e+03,2.702000000000000000e+03,3.403000000000000000e+03,4.705000000000000000e+03,5.205000000000000000e+03,4.104000000000000000e+03,4.404000000000000000e+03,4.905000000000000000e+03,5.306000000000000000e+03,3.904000000000000000e+03,4.204000000000000000e+03,5.906000000000000000e+03,4.004000000000000000e+03,3.003000000000000000e+03,2.602000000000000000e+03,4.004000000000000000e+03,3.503000000000000000e+03,4.705000000000000000e+03,4.705000000000000000e+03,3.403000000000000000e+03,8.225000000000000000e+04,2.602000000000000000e+03,3.203000000000000000e+03,4.304000000000000000e+03,4.304000000000000000e+03,3.003000000000000000e+03,5.105000000000000000e+03,4.905000000000000000e+03,5.606000000000000000e+03,4.104000000000000000e+03,4.204000000000000000e+03,4.805000000000000000e+03,4.605000000000000000e+03,5.105000000000000000e+03,3.103000000000000000e+03,5.005000000000000000e+03,4.204000000000000000e+03,4.104000000000000000e+03,5.005000000000000000e+03,3.704000000000000000e+03,5.606000000000000000e+03,4.505000000000000000e+03,3.403000000000000000e+03,4.304000000000000000e+03,5.205000000000000000e+03,4.304000000000000000e+03,4.805000000000000000e+03,2.502000000000000000e+03,4.404000000000000000e+03,5.005000000000000000e+03,5.105000000000000000e+03,4.505000000000000000e+03,4.705000000000000000e+03,4.404000000000000000e+03,4.304000000000000000e+03,4.905000000000000000e+03,4.304000000000000000e+03,5.306000000000000000e+03,4.104000000000000000e+03,3.704000000000000000e+03,3.403000000000000000e+03,4.404000000000000000e+03,4.204000000000000000e+03,4.104000000000000000e+03,2.802000000000000000e+03,4.605000000000000000e+03,4.505000000000000000e+03,4.304000000000000000e+03,3.904000000000000000e+03,4.404000000000000000e+03,3.103000000000000000e+03,3.003000000000000000e+03,4.004000000000000000e+03,5.205000000000000000e+03,4.004000000000000000e+03,2.903000000000000000e+03,4.805000000000000000e+03,5.306000000000000000e+03,3.704000000000000000e+03,5.506000000000000000e+03,3.403000000000000000e+03,4.004000000000000000e+03,4.004000000000000000e+03,5.406000000000000000e+03,3.904000000000000000e+03,4.304000000000000000e+03,3.103000000000000000e+03,2.013000000000000000e+04,4.404000000000000000e+03,3.503000000000000000e+03,3.003000000000000000e+03,4.404000000000000000e+03,5.306000000000000000e+03,4.304000000000000000e+03,4.004000000000000000e+03,5.005000000000000000e+03,5.105000000000000000e+03,3.704000000000000000e+03,4.204000000000000000e+03,3.403000000000000000e+03,3.503000000000000000e+03,3.904000000000000000e+03,5.306000000000000000e+03,5.005000000000000000e+03,3.003000000000000000e+03,4.505000000000000000e+03,4.805000000000000000e+03,3.804000000000000000e+03,4.605000000000000000e+03,4.204000000000000000e+03,4.404000000000000000e+03,4.905000000000000000e+03,4.505000000000000000e+03,3.704000000000000000e+03,4.805000000000000000e+03,4.204000000000000000e+03,5.105000000000000000e+03,4.805000000000000000e+03,3.704000000000000000e+03,5.506000000000000000e+03,3.904000000000000000e+03,5.005000000000000000e+03,3.804000000000000000e+03,5.406000000000000000e+03,3.804000000000000000e+03,4.104000000000000000e+03,3.503000000000000000e+03,4.805000000000000000e+03,3.203000000000000000e+03,4.204000000000000000e+03,4.404000000000000000e+03,3.704000000000000000e+03,3.003000000000000000e+03,3.403000000000000000e+03,5.406000000000000000e+03,3.203000000000000000e+03,3.904000000000000000e+03,4.905000000000000000e+03,5.506000000000000000e+03,4.805000000000000000e+03,3.303000000000000000e+03,4.404000000000000000e+03,5.205000000000000000e+03,4.705000000000000000e+03,4.705000000000000000e+03,3.503000000000000000e+03,3.203000000000000000e+03,3.769134000000000233e+05,4.605000000000000000e+03,5.005000000000000000e+03,4.705000000000000000e+03,4.204000000000000000e+03,4.404000000000000000e+03,3.904000000000000000e+03,4.605000000000000000e+03,4.404000000000000000e+03,4.505000000000000000e+03,3.804000000000000000e+03,3.904000000000000000e+03,4.905000000000000000e+03,5.205000000000000000e+03,5.205000000000000000e+03,4.304000000000000000e+03,3.403000000000000000e+03,4.104000000000000000e+03,5.306000000000000000e+03,4.304000000000000000e+03,2.802000000000000000e+03,3.203000000000000000e+03,5.005000000000000000e+03,4.304000000000000000e+03,5.806000000000000000e+03,3.704000000000000000e+03,4.705000000000000000e+03,5.706000000000000000e+03,5.105000000000000000e+03,5.806000000000000000e+03,4.805000000000000000e+03,4.204000000000000000e+03,3.103000000000000000e+03,4.905000000000000000e+03,3.804000000000000000e+03,3.103000000000000000e+03,3.804000000000000000e+03,5.406000000000000000e+03,5.306000000000000000e+03,6.207000000000000000e+03,4.304000000000000000e+03,4.204000000000000000e+03,2.903000000000000000e+03,4.104000000000000000e+03,2.802000000000000000e+03,4.705000000000000000e+03,3.503000000000000000e+03,4.705000000000000000e+03,4.204000000000000000e+03,5.105000000000000000e+03,3.103000000000000000e+03,4.905000000000000000e+03,4.104000000000000000e+03,3.804000000000000000e+03,4.204000000000000000e+03,4.805000000000000000e+03,4.004000000000000000e+03,3.904000000000000000e+03,3.704000000000000000e+03,5.606000000000000000e+03,4.705000000000000000e+03,4.004000000000000000e+03,4.104000000000000000e+03,7.609000000000000000e+03,3.704000000000000000e+03,4.805000000000000000e+03,3.503000000000000000e+03,4.505000000000000000e+03,5.005000000000000000e+03,3.704000000000000000e+03,4.705000000000000000e+03,3.704000000000000000e+03,3.103000000000000000e+03,4.805000000000000000e+03,4.004000000000000000e+03,5.306000000000000000e+03,3.904000000000000000e+03,4.805000000000000000e+03,3.103000000000000000e+03,5.306000000000000000e+03,4.605000000000000000e+03,5.005000000000000000e+03,4.605000000000000000e+03,2.402000000000000000e+03,5.306000000000000000e+03,4.004000000000000000e+03,5.306000000000000000e+03,5.306000000000000000e+03,3.804000000000000000e+03,5.205000000000000000e+03,4.404000000000000000e+03,2.802000000000000000e+03,2.702000000000000000e+03,3.804000000000000000e+03,2.903000000000000000e+03,4.204000000000000000e+03,3.303000000000000000e+03,3.103000000000000000e+03,3.603000000000000000e+03,4.104000000000000000e+03,3.003000000000000000e+03,3.904000000000000000e+03,4.605000000000000000e+03,3.503000000000000000e+03,3.403000000000000000e+03,4.505000000000000000e+03,3.503000000000000000e+03,3.503000000000000000e+03,4.505000000000000000e+03,5.005000000000000000e+03,5.005000000000000000e+03,4.805000000000000000e+03,2.802000000000000000e+03,4.104000000000000000e+03,3.403000000000000000e+03,2.702000000000000000e+03,4.404000000000000000e+03,4.705000000000000000e+03,3.603000000000000000e+03,3.704000000000000000e+03,3.904000000000000000e+03,5.205000000000000000e+03,3.003000000000000000e+03,3.503000000000000000e+03,3.704000000000000000e+03,4.805000000000000000e+03,3.904000000000000000e+03,3.904000000000000000e+03,3.704000000000000000e+03,3.103000000000000000e+03,2.903000000000000000e+03,2.502000000000000000e+03,3.103000000000000000e+03,4.204000000000000000e+03,4.104000000000000000e+03,4.304000000000000000e+03,4.204000000000000000e+03,4.404000000000000000e+03,4.004000000000000000e+03,4.104000000000000000e+03,4.104000000000000000e+03,5.005000000000000000e+03,3.003000000000000000e+03,3.904000000000000000e+03,2.402000000000000000e+03,2.702000000000000000e+03,4.505000000000000000e+03,4.304000000000000000e+03,4.404000000000000000e+03,3.603000000000000000e+03,3.704000000000000000e+03,3.003000000000000000e+03,3.804000000000000000e+03,3.503000000000000000e+03,4.304000000000000000e+03,3.503000000000000000e+03,3.804000000000000000e+03,3.804000000000000000e+03,3.303000000000000000e+03,4.404000000000000000e+03,4.104000000000000000e+03,4.705000000000000000e+03,3.904000000000000000e+03,3.904000000000000000e+03,3.804000000000000000e+03,4.104000000000000000e+03,3.704000000000000000e+03,4.404000000000000000e+03,3.503000000000000000e+03,5.005000000000000000e+03,3.804000000000000000e+03,2.903000000000000000e+03,4.204000000000000000e+03,2.903000000000000000e+03,3.503000000000000000e+03,2.502000000000000000e+03,4.004000000000000000e+03,4.705000000000000000e+03,3.804000000000000000e+03,3.503000000000000000e+03,4.304000000000000000e+03,4.605000000000000000e+03,3.303000000000000000e+03,3.804000000000000000e+03,2.602000000000000000e+03,3.203000000000000000e+03,3.804000000000000000e+03,5.105000000000000000e+03,4.004000000000000000e+03,4.104000000000000000e+03,2.402000000000000000e+03,4.505000000000000000e+03,4.705000000000000000e+03,3.003000000000000000e+03,3.904000000000000000e+03,2.802000000000000000e+03,2.402000000000000000e+03,3.003000000000000000e+03,3.503000000000000000e+03,3.804000000000000000e+03,3.303000000000000000e+03,4.004000000000000000e+03,4.104000000000000000e+03,3.303000000000000000e+03,2.202000000000000000e+03,3.804000000000000000e+03,4.204000000000000000e+03,3.804000000000000000e+03,3.704000000000000000e+03,3.603000000000000000e+03,5.005000000000000000e+03,3.804000000000000000e+03,4.304000000000000000e+03,4.304000000000000000e+03,3.303000000000000000e+03,2.502000000000000000e+03,2.502000000000000000e+03,2.602000000000000000e+03,3.203000000000000000e+03,3.804000000000000000e+03,2.702000000000000000e+03,1.901000000000000000e+03,3.003000000000000000e+03,1.801000000000000000e+03,2.903000000000000000e+03,3.904000000000000000e+03,3.203000000000000000e+03,3.003000000000000000e+03,4.104000000000000000e+03,1.501000000000000000e+03,3.403000000000000000e+03,5.406000000000000000e+03,3.904000000000000000e+03,2.202000000000000000e+03,4.004000000000000000e+03,2.502000000000000000e+03,3.503000000000000000e+03,2.802000000000000000e+03,3.804000000000000000e+03,2.702000000000000000e+03,3.103000000000000000e+03,3.203000000000000000e+03,2.702000000000000000e+03,3.003000000000000000e+03,3.403000000000000000e+03,4.304000000000000000e+03,5.406000000000000000e+03,2.903000000000000000e+03,3.303000000000000000e+03,3.904000000000000000e+03,3.503000000000000000e+03,3.403000000000000000e+03,4.004000000000000000e+03,3.704000000000000000e+03,4.605000000000000000e+03,4.304000000000000000e+03,2.903000000000000000e+03,3.303000000000000000e+03,3.804000000000000000e+03,3.503000000000000000e+03,3.904000000000000000e+03,3.804000000000000000e+03,3.704000000000000000e+03,3.503000000000000000e+03,3.303000000000000000e+03,3.503000000000000000e+03,2.602000000000000000e+03,3.603000000000000000e+03,3.603000000000000000e+03,4.004000000000000000e+03,3.303000000000000000e+03,3.003000000000000000e+03,4.304000000000000000e+03,3.103000000000000000e+03,3.603000000000000000e+03,4.605000000000000000e+03,2.302000000000000000e+03,3.904000000000000000e+03,3.103000000000000000e+03,3.003000000000000000e+03,3.904000000000000000e+03,3.203000000000000000e+03,5.105000000000000000e+03,4.104000000000000000e+03,nan
8.789870000000000516e+01,1.748832000000000000e+06,1.606625300000000047e+06,1.897088000000000000e+06,2.172672000000000000e+06,2.038464000000000000e+06,2.059975500000000000e+06,2.798778000000000000e+06,2.944434500000000000e+06,3.590035299999999814e+06,3.213047299999999814e+06,1.166157500000000000e+07,3.974405000000000000e+06,4.313888000000000000e+06,4.537874000000000000e+06,5.493168500000000000e+06,5.101268000000000000e+06,5.258147500000000000e+06,4.978240000000000000e+06,5.060109500000000000e+06,4.616239000000000000e+06,4.952143000000000000e+06,4.948415000000000000e+06,4.493061500000000000e+06,4.784153500000000000e+06,4.575155000000000000e+06,4.373612500000000000e+06,5.149883000000000000e+06,4.078867000000000000e+06,4.272878500000000000e+06,3.963146000000000000e+06,3.522854500000000000e+06,3.265241000000000000e+06,4.157232299999999814e+06,3.219233000000000000e+06,3.686966500000000000e+06,2.839936500000000000e+06,3.563789299999999814e+06,3.377308500000000000e+06,3.821402799999999814e+06,3.377308500000000000e+06,2.686934299999999814e+06,2.802580799999999814e+06,3.216850000000000000e+06,3.056317000000000000e+06,3.399677299999999814e+06,2.892992000000000000e+06,2.775232000000000000e+06,3.265241000000000000e+06,3.056317000000000000e+06,3.399677299999999814e+06,3.022763799999999814e+06,2.485317299999999814e+06,2.414483000000000000e+06,2.776409299999999814e+06,2.436889000000000000e+06,2.123391000000000000e+06,2.324897000000000000e+06,2.727104000000000000e+06,2.668144500000000000e+06,2.806234299999999814e+06,2.164438500000000000e+06,2.534336000000000000e+06,2.569152000000000000e+06,2.667520000000000000e+06,2.459220500000000000e+06,2.751168000000000000e+06,3.366049500000000000e+06,2.624960000000000000e+06,2.524864000000000000e+06,2.026348800000000047e+06,2.597235500000000000e+06,3.116041500000000000e+06,2.504032500000000000e+06,2.884674000000000000e+06,2.377128000000000000e+06,2.847392799999999814e+06,2.694390500000000000e+06,3.239218799999999814e+06,2.944324000000000000e+06,3.213047299999999814e+06,2.436889000000000000e+06,2.507686000000000000e+06,2.657034799999999814e+06,2.265208799999999814e+06,2.716759299999999814e+06,2.694390500000000000e+06,3.530310799999999814e+06,3.399677299999999814e+06,5.138698500000000000e+06,3.560135799999999814e+06,2.625792000000000000e+06,2.571213299999999814e+06,2.548844500000000000e+06,2.885995299999999814e+06,2.817493299999999814e+06,3.320859500000000000e+06,2.492773500000000000e+06,2.410754799999999814e+06,2.690662500000000000e+06,2.796736000000000000e+06,2.451689500000000000e+06,3.351137000000000000e+06,3.055783000000000000e+06,2.828603000000000000e+06,2.851121000000000000e+06,2.664491000000000000e+06,2.593582000000000000e+06,2.447259299999999814e+06,2.664491000000000000e+06,2.925758000000000000e+06,2.627209799999999814e+06,2.877217799999999814e+06,2.735400000000000000e+06,2.750312500000000000e+06,2.768953000000000000e+06,3.422046000000000000e+06,2.235346500000000000e+06,2.384584299999999814e+06,2.313749000000000000e+06,2.683057000000000000e+06,3.410787000000000000e+06,2.653232000000000000e+06,2.712956500000000000e+06,3.306399500000000000e+06,3.179419500000000000e+06,2.332353299999999814e+06,2.675600799999999814e+06,2.787668299999999814e+06,3.291487000000000000e+06,3.048786000000000000e+06,2.966692799999999814e+06,2.485317299999999814e+06,2.168203000000000000e+06,2.130884500000000000e+06,3.130954000000000000e+06,2.216669500000000000e+06,2.436889000000000000e+06,2.556300799999999814e+06,2.283886799999999814e+06,2.265208799999999814e+06,2.291343000000000000e+06,2.298588500000000000e+06,2.344576000000000000e+06,2.398720000000000000e+06,2.380892500000000000e+06,2.567410500000000000e+06,3.130954000000000000e+06,2.612297299999999814e+06,3.784047000000000000e+06,3.377308500000000000e+06,2.518945000000000000e+06,2.418211000000000000e+06,2.869761500000000000e+06,2.302491000000000000e+06,2.929411500000000000e+06,2.597235500000000000e+06,2.936867799999999814e+06,2.690662500000000000e+06,3.112238799999999814e+06,2.462948500000000000e+06,2.171894799999999814e+06,2.570816000000000000e+06,2.470404799999999814e+06,2.744448000000000000e+06,2.313749000000000000e+06,2.246531799999999814e+06,2.365980000000000000e+06,2.295034799999999814e+06,3.522854500000000000e+06,2.209213299999999814e+06,2.783865500000000000e+06,2.321205299999999814e+06,2.403298500000000000e+06,2.798778000000000000e+06,3.041404500000000000e+06,3.698225500000000000e+06,3.354790500000000000e+06,3.078760299999999814e+06,2.805684799999999814e+06,3.257784799999999814e+06,2.996667000000000000e+06,3.074957500000000000e+06,2.858502500000000000e+06,3.478042500000000000e+06,3.485424000000000000e+06,3.784047000000000000e+06,3.145941000000000000e+06,3.373505799999999814e+06,3.101129000000000000e+06,3.784047000000000000e+06,3.089870000000000000e+06,3.194332000000000000e+06,3.851227799999999814e+06,3.060045000000000000e+06,2.880946000000000000e+06,3.537767000000000000e+06,3.209393799999999814e+06,2.933214299999999814e+06,2.765299500000000000e+06,2.989136000000000000e+06,2.615360000000000000e+06,2.783865500000000000e+06,2.802580799999999814e+06,4.343787500000000000e+06,2.507686000000000000e+06,2.903936000000000000e+06,3.369852299999999814e+06,2.604766500000000000e+06,2.160709500000000000e+06,2.813690500000000000e+06,2.675648000000000000e+06,4.213154000000000000e+06,2.754040500000000000e+06,2.492773500000000000e+06,2.801472000000000000e+06,2.283886799999999814e+06,2.903240000000000000e+06,2.649578500000000000e+06,2.782208000000000000e+06,3.455599000000000000e+06,2.242840000000000000e+06,2.826432000000000000e+06,2.571648000000000000e+06,2.377128000000000000e+06,2.828603000000000000e+06,2.459220500000000000e+06,4.578883000000000000e+06,2.735400000000000000e+06,2.698044000000000000e+06,3.084096000000000000e+06,2.668144500000000000e+06,2.921955299999999814e+06,3.015307500000000000e+06,2.761496799999999814e+06,2.720487500000000000e+06,2.989136000000000000e+06,2.966692799999999814e+06,2.627209799999999814e+06,3.328768299999999814e+06,2.992938799999999814e+06,2.798778000000000000e+06,3.030144000000000000e+06,3.149594500000000000e+06,3.780318799999999814e+06,2.362215500000000000e+06,2.776409299999999814e+06,2.821146799999999814e+06,3.018961000000000000e+06,2.813690500000000000e+06,2.757694000000000000e+06,3.093672799999999814e+06,2.548844500000000000e+06,2.985482500000000000e+06,3.116041500000000000e+06,2.907042799999999814e+06,5.190743000000000000e+06,3.231762500000000000e+06,3.627316500000000000e+06,3.004048500000000000e+06,3.388418299999999814e+06,3.078760299999999814e+06,3.119808000000000000e+06,2.858502500000000000e+06,2.959236500000000000e+06,2.365980000000000000e+06,3.168309799999999814e+06,3.183222299999999814e+06,3.772862500000000000e+06,3.302671500000000000e+06,3.340992000000000000e+06,3.903496000000000000e+06,3.127151299999999814e+06,3.194332000000000000e+06,3.500336500000000000e+06,3.134682000000000000e+06,3.422046000000000000e+06,3.410787000000000000e+06,4.075139000000000000e+06,3.201863000000000000e+06,3.213047299999999814e+06,3.265241000000000000e+06,3.366049500000000000e+06,3.828859000000000000e+06,3.881127299999999814e+06,3.668400500000000000e+06,3.940777299999999814e+06,3.395874500000000000e+06,2.966692799999999814e+06,3.295140500000000000e+06,3.526508000000000000e+06,3.825056299999999814e+06,3.392221000000000000e+06,4.082520500000000000e+06,3.884855500000000000e+06,3.806490299999999814e+06,3.978058500000000000e+06,3.298943299999999814e+06,3.978058500000000000e+06,3.266303500000000000e+06,2.918301799999999814e+06,5.929806500000000000e+06,3.250328500000000000e+06,3.425699500000000000e+06,3.433305000000000000e+06,3.440686500000000000e+06,3.630970000000000000e+06,4.366231000000000000e+06,4.377340500000000000e+06,3.791428500000000000e+06,3.851227799999999814e+06,3.351137000000000000e+06,3.530310799999999814e+06,3.395874500000000000e+06,4.343787500000000000e+06,3.630970000000000000e+06,4.164688500000000000e+06,3.078760299999999814e+06,3.854881299999999814e+06,3.227959799999999814e+06,3.407133500000000000e+06,3.630970000000000000e+06,3.041404500000000000e+06,3.810143799999999814e+06,3.409280000000000000e+06,4.414696500000000000e+06,2.989136000000000000e+06,3.326208000000000000e+06,3.862337500000000000e+06,4.694529500000000000e+06,3.989317500000000000e+06,3.261587500000000000e+06,3.210123299999999814e+06,3.601145000000000000e+06,3.403330799999999814e+06,3.877324500000000000e+06,3.642229000000000000e+06,3.306399500000000000e+06,2.977951799999999814e+06,2.877217799999999814e+06,2.783865500000000000e+06,4.019142500000000000e+06,3.037676299999999814e+06,2.892130299999999814e+06,2.925758000000000000e+06,4.231794500000000000e+06,2.813690500000000000e+06,3.709335299999999814e+06,3.079680000000000000e+06,2.705575000000000000e+06,3.201863000000000000e+06,3.261587500000000000e+06,3.074957500000000000e+06,3.459401799999999814e+06,2.727869000000000000e+06,2.907042799999999814e+06,2.975808000000000000e+06,2.899586500000000000e+06,2.933214299999999814e+06,2.705575000000000000e+06,3.369852299999999814e+06,3.194332000000000000e+06,2.589854000000000000e+06,2.847392799999999814e+06,3.007851299999999814e+06,2.990912000000000000e+06,2.895858500000000000e+06,3.052588799999999814e+06,6.101449500000000000e+06,3.657141500000000000e+06,3.157125500000000000e+06,2.877217799999999814e+06,2.907042799999999814e+06,3.623588500000000000e+06,3.425699500000000000e+06,3.000395000000000000e+06,2.832405799999999814e+06,4.019142500000000000e+06,2.854849000000000000e+06,3.220503500000000000e+06,3.440686500000000000e+06,3.324965500000000000e+06,7.079262000000000000e+06,3.387072799999999814e+06,3.522854500000000000e+06,3.586232500000000000e+06,3.213047299999999814e+06,2.884674000000000000e+06,3.831872000000000000e+06,3.231762500000000000e+06,3.925864799999999814e+06,3.108585299999999814e+06,3.045132500000000000e+06,3.206400000000000000e+06,3.597491500000000000e+06,4.254238000000000000e+06,3.000395000000000000e+06,3.403330799999999814e+06,2.892130299999999814e+06,3.384764799999999814e+06,3.101129000000000000e+06,4.198241500000000000e+06,2.948126799999999814e+06,3.485424000000000000e+06,4.690876000000000000e+06,3.657141500000000000e+06,2.899586500000000000e+06,3.183222299999999814e+06,3.399677299999999814e+06,3.082413799999999814e+06,3.311424000000000000e+06,3.444489299999999814e+06,3.210123299999999814e+06,3.257784799999999814e+06,3.440686500000000000e+06,5.000459500000000000e+06,3.733184000000000000e+06,3.489226799999999814e+06,3.638501000000000000e+06,3.933321000000000000e+06,3.074957500000000000e+06,3.533320500000000000e+06,3.183222299999999814e+06,2.914499000000000000e+06,3.280153500000000000e+06,3.656832000000000000e+06,3.209393799999999814e+06,3.598218000000000000e+06,3.701879000000000000e+06,3.825056299999999814e+06,4.127407299999999814e+06,3.944505500000000000e+06,3.735581299999999814e+06,3.698225500000000000e+06,3.504139299999999814e+06,3.627316500000000000e+06,3.321312000000000000e+06,3.455599000000000000e+06,3.164507000000000000e+06,3.300992000000000000e+06,3.701879000000000000e+06,2.996667000000000000e+06,3.192256000000000000e+06,2.862305299999999814e+06,4.160885799999999814e+06,2.884674000000000000e+06,2.653232000000000000e+06,2.884770500000000000e+06,3.168309799999999814e+06,7.370354000000000000e+06,2.948126799999999814e+06,2.597235500000000000e+06,2.977951799999999814e+06,2.897472000000000000e+06,2.930176000000000000e+06,3.746691000000000000e+06,2.761496799999999814e+06,3.377308500000000000e+06,3.332496500000000000e+06,3.186950500000000000e+06,3.821402799999999814e+06,3.380962000000000000e+06,4.571501500000000000e+06,4.425955500000000000e+06,8.840577000000000000e+06,3.989317500000000000e+06,3.560135799999999814e+06,3.690769299999999814e+06,3.545223299999999814e+06,3.357120000000000000e+06,3.578800500000000000e+06,3.067501299999999814e+06,3.194332000000000000e+06,3.235416000000000000e+06,3.089870000000000000e+06,3.780318799999999814e+06,3.336224500000000000e+06,3.750493799999999814e+06,2.951780299999999814e+06,3.608676000000000000e+06,3.361751500000000000e+06,3.769134500000000000e+06,3.522854500000000000e+06,3.627316500000000000e+06,4.313888000000000000e+06,3.530310799999999814e+06,3.709335299999999814e+06,3.933321000000000000e+06,4.060226500000000000e+06,4.004230000000000000e+06,4.347515500000000000e+06,4.242979000000000000e+06,4.216957000000000000e+06,3.757950000000000000e+06,3.739309500000000000e+06,3.321312000000000000e+06,4.123604500000000000e+06,3.507942000000000000e+06,4.731960000000000000e+06,2.895858500000000000e+06,3.302671500000000000e+06,3.634772799999999814e+06,3.575048299999999814e+06,3.127151299999999814e+06,3.302671500000000000e+06,2.903240000000000000e+06,3.101129000000000000e+06,3.172038000000000000e+06,3.597491500000000000e+06,3.437033000000000000e+06,3.373505799999999814e+06,2.966692799999999814e+06,2.805696000000000000e+06,2.720000000000000000e+06,1.977845899999999907e+06,2.393438000000000000e+06,2.169344000000000000e+06,1.809930100000000093e+06,1.938305800000000047e+06,2.396416000000000000e+06,1.768883500000000000e+06,2.209856000000000000e+06,2.824949500000000000e+06,2.936867799999999814e+06,2.768953000000000000e+06,2.712956500000000000e+06,3.015307500000000000e+06,3.280153500000000000e+06,3.519808000000000000e+06,3.563789299999999814e+06,3.515398299999999814e+06,3.854881299999999814e+06,4.448249500000000000e+06,4.388525000000000000e+06,4.478224000000000000e+06,4.627498000000000000e+06,4.164688500000000000e+06,4.063954500000000000e+06,3.992971000000000000e+06,4.194588000000000000e+06,4.422227500000000000e+06,4.287791000000000000e+06,4.343787500000000000e+06,4.121604500000000000e+06,5.776655000000000000e+06,4.794830000000000000e+06,4.720701000000000000e+06,4.228066500000000000e+06,4.242979000000000000e+06,4.313888000000000000e+06,4.134863500000000000e+06,4.127407299999999814e+06,3.481770500000000000e+06,4.485680000000000000e+06,3.772862500000000000e+06,3.891475000000000000e+06,3.877324500000000000e+06,3.985514799999999814e+06,4.250584500000000000e+06,4.787956500000000000e+06,5.112601500000000000e+06,4.250584500000000000e+06,4.414696500000000000e+06,4.291594000000000000e+06,5.243235000000000000e+06,4.224413000000000000e+06,4.265497000000000000e+06,4.280409500000000000e+06,4.511777000000000000e+06,3.851227799999999814e+06,4.758057000000000000e+06,3.923932000000000000e+06,3.896039799999999814e+06,3.373505799999999814e+06,4.015339799999999814e+06,2.948020500000000000e+06,3.176512000000000000e+06,3.213047299999999814e+06,2.746584299999999814e+06,2.851121000000000000e+06,2.190571799999999814e+06,2.030113300000000047e+06,2.015200800000000047e+06,1.858396800000000047e+06,2.276430500000000000e+06,1.844672000000000000e+06,1.818176000000000000e+06,1.940563600000000093e+06,2.283584000000000000e+06,1.877111000000000000e+06,1.914880000000000000e+06,1.806240000000000000e+06,1.365835899999999907e+06,1.670464000000000000e+06,2.059975500000000000e+06,1.328992000000000000e+06,1.539648000000000000e+06,1.307968000000000000e+06,1.100841800000000047e+06,1.289600000000000000e+06,1.260832000000000000e+06,1.088992000000000000e+06,1.221888000000000000e+06,1.302752000000000000e+06,1.192992000000000000e+06,1.055776000000000000e+06,1.100000000000000000e+06,9.204000000000000000e+05,1.155872000000000000e+06,1.299328000000000000e+06,1.190427600000000093e+06,1.163808000000000000e+06,9.135840000000000000e+05,9.523680000000000000e+05,1.085632000000000000e+06,1.050176000000000000e+06,1.066432000000000000e+06,8.721600000000000000e+05,9.242720000000000000e+05,8.787360000000000000e+05,8.992480000000000000e+05,9.276160000000000000e+05,8.291360000000000000e+05,8.209120000000000000e+05,8.464640000000000000e+05,8.283040000000000000e+05,7.827840000000000000e+05,7.356960000000000000e+05,7.809120000000000000e+05,6.669920000000000000e+05,8.268480000000000000e+05,6.472320000000000000e+05,7.239680000000000000e+05,5.885120000000000000e+05,9.112800000000000000e+05,7.257440000000000000e+05,6.998080000000000000e+05,5.650240000000000000e+05,4.386135999999999767e+05,5.883040000000000000e+05,5.432000000000000000e+05,5.999520000000000000e+05,5.192640000000000000e+05,5.458880000000000000e+05,5.730560000000000000e+05,6.584000000000000000e+05,8.097375999999999767e+05,6.619200000000000000e+05,4.697120000000000000e+05,5.897440000000000000e+05,5.380640000000000000e+05,5.021200000000000000e+05,3.867840000000000000e+05,4.119040000000000000e+05,3.889280000000000000e+05,6.351520000000000000e+05,5.180320000000000000e+05,5.098160000000000000e+05,4.422720000000000000e+05,4.373600000000000000e+05,3.793360000000000000e+05,3.741360000000000000e+05,4.256000000000000000e+05,3.871920000000000000e+05,3.344000000000000000e+05,3.325680000000000000e+05,4.008720000000000000e+05,3.410160000000000000e+05,2.560800000000000000e+05,3.207680000000000000e+05,2.591240000000000000e+05,2.590200000000000000e+05,3.447840000000000000e+05,2.597320000000000000e+05,2.355120000000000000e+05,2.729200000000000000e+05,2.545600000000000000e+05,2.925120000000000000e+05,2.198200000000000000e+05,2.179960000000000000e+05,1.822040000000000000e+05,1.770560000000000000e+05,1.475880000000000000e+05,1.522280000000000000e+05,1.487960000000000000e+05,1.352880000000000000e+05,1.374040000000000000e+05,1.102120000000000000e+05,1.176620000000000000e+05,1.032680000000000000e+05,1.043740000000000000e+05,9.240400000000000000e+04,1.166540000000000000e+05,9.461600000000000000e+04,8.727600000000000000e+04,9.310800000000000000e+04,9.753400000000000000e+04,8.667200000000000000e+04,7.441200000000000000e+04,7.813000000000000000e+04,1.398240000000000000e+05,7.250200000000000000e+04,7.461200000000000000e+04,7.220200000000000000e+04,6.416600000000000000e+04,5.633500000000000000e+04,5.593300000000000000e+04,5.302300000000000000e+04,4.710200000000000000e+04,4.429300000000000000e+04,4.680100000000000000e+04,4.810500000000000000e+04,3.957800000000000000e+04,3.947800000000000000e+04,3.857500000000000000e+04,4.579800000000000000e+04,3.536600000000000000e+04,3.366100000000000000e+04,3.656900000000000000e+04,3.707100000000000000e+04,2.985200000000000000e+04,3.416300000000000000e+04,3.205700000000000000e+04,2.935000000000000000e+04,2.684400000000000000e+04,2.443900000000000000e+04,2.574200000000000000e+04,2.544100000000000000e+04,2.283500000000000000e+04,2.099040000000000000e+05,2.063100000000000000e+04,2.333600000000000000e+04,2.043000000000000000e+04,1.912800000000000000e+04,1.852700000000000000e+04,2.003000000000000000e+04,1.802600000000000000e+04,1.832600000000000000e+04,5.091500000000000000e+04,1.852700000000000000e+04,1.632200000000000000e+04,1.672300000000000000e+04,1.341700000000000000e+04,1.642300000000000000e+04,1.472000000000000000e+04,1.161400000000000000e+04,1.351800000000000000e+04,1.411900000000000000e+04,1.181500000000000000e+04,1.361800000000000000e+04,1.141400000000000000e+04,1.271600000000000000e+04,1.341700000000000000e+04,1.241600000000000000e+04,1.061300000000000000e+04,9.111000000000000000e+03,9.011000000000000000e+03,9.812000000000000000e+03,1.051300000000000000e+04,7.609000000000000000e+03,8.009000000000000000e+03,9.712000000000000000e+03,6.707000000000000000e+03,5.606000000000000000e+03,7.809000000000000000e+03,5.906000000000000000e+03,5.906000000000000000e+03,5.205000000000000000e+03,8.209000000000000000e+03,7.408000000000000000e+03,6.307000000000000000e+03,6.307000000000000000e+03,3.704000000000000000e+03,5.205000000000000000e+03,5.506000000000000000e+03,5.005000000000000000e+03,4.204000000000000000e+03,4.304000000000000000e+03,5.406000000000000000e+03,3.804000000000000000e+03,4.004000000000000000e+03,4.505000000000000000e+03,4.705000000000000000e+03,3.103000000000000000e+03,2.802000000000000000e+03,3.203000000000000000e+03,4.004000000000000000e+03,4.004000000000000000e+03,2.402000000000000000e+03,2.502000000000000000e+03,4.304000000000000000e+03,2.102000000000000000e+03,2.802000000000000000e+03,3.503000000000000000e+03,5.205000000000000000e+03,2.402000000000000000e+03,4.104000000000000000e+03,5.205000000000000000e+03,4.404000000000000000e+03,4.304000000000000000e+03,4.705000000000000000e+03,4.204000000000000000e+03,3.904000000000000000e+03,3.103000000000000000e+03,4.705000000000000000e+03,2.702000000000000000e+03,3.303000000000000000e+03,2.702000000000000000e+03,3.704000000000000000e+03,4.204000000000000000e+03,3.904000000000000000e+03,1.701000000000000000e+03,2.702000000000000000e+03,3.403000000000000000e+03,4.104000000000000000e+03,2.802000000000000000e+03,3.403000000000000000e+03,2.903000000000000000e+03,2.602000000000000000e+03,4.004000000000000000e+03,3.003000000000000000e+03,3.003000000000000000e+03,2.903000000000000000e+03,2.502000000000000000e+03,2.903000000000000000e+03,4.705000000000000000e+03,4.204000000000000000e+03,3.704000000000000000e+03,2.602000000000000000e+03,4.004000000000000000e+03,3.203000000000000000e+03,3.203000000000000000e+03,4.805000000000000000e+03,3.904000000000000000e+03,2.802000000000000000e+03,5.506000000000000000e+03,2.202000000000000000e+03,3.303000000000000000e+03,4.104000000000000000e+03,2.302000000000000000e+03,2.802000000000000000e+03,3.804000000000000000e+03,2.302000000000000000e+03,3.303000000000000000e+03,4.304000000000000000e+03,3.503000000000000000e+03,3.904000000000000000e+03,2.802000000000000000e+03,3.804000000000000000e+03,3.103000000000000000e+03,3.403000000000000000e+03,1.801000000000000000e+03,4.104000000000000000e+03,3.203000000000000000e+03,5.105000000000000000e+03,2.903000000000000000e+03,4.905000000000000000e+03,3.003000000000000000e+03,2.903000000000000000e+03,3.603000000000000000e+03,3.704000000000000000e+03,3.603000000000000000e+03,3.203000000000000000e+03,3.303000000000000000e+03,3.403000000000000000e+03,3.103000000000000000e+03,4.605000000000000000e+03,4.529600000000000000e+04,3.804000000000000000e+03,2.903000000000000000e+03,5.706000000000000000e+03,4.204000000000000000e+03,3.203000000000000000e+03,3.303000000000000000e+03,3.403000000000000000e+03,3.103000000000000000e+03,4.304000000000000000e+03,3.603000000000000000e+03,2.903000000000000000e+03,5.005000000000000000e+03,4.304000000000000000e+03,2.702000000000000000e+03,3.203000000000000000e+03,3.503000000000000000e+03,3.503000000000000000e+03,3.003000000000000000e+03,2.802000000000000000e+03,3.704000000000000000e+03,4.605000000000000000e+03,4.905000000000000000e+03,3.003000000000000000e+03,2.802000000000000000e+03,5.005000000000000000e+03,2.502000000000000000e+03,3.103000000000000000e+03,1.901000000000000000e+03,3.804000000000000000e+03,3.904000000000000000e+03,3.603000000000000000e+03,4.404000000000000000e+03,3.303000000000000000e+03,3.704000000000000000e+03,4.905000000000000000e+03,3.203000000000000000e+03,2.802000000000000000e+03,2.602000000000000000e+03,3.704000000000000000e+03,3.503000000000000000e+03,2.602000000000000000e+03,2.102000000000000000e+03,3.603000000000000000e+03,3.603000000000000000e+03,5.806000000000000000e+03,2.602000000000000000e+03,3.003000000000000000e+03,3.704000000000000000e+03,3.603000000000000000e+03,4.705000000000000000e+03,2.903000000000000000e+03,3.704000000000000000e+03,3.403000000000000000e+03,3.403000000000000000e+03,3.503000000000000000e+03,3.804000000000000000e+03,3.503000000000000000e+03,2.102000000000000000e+03,3.103000000000000000e+03,4.004000000000000000e+03,3.904000000000000000e+03,3.704000000000000000e+03,4.705000000000000000e+03,3.704000000000000000e+03,5.005000000000000000e+03,3.303000000000000000e+03,3.704000000000000000e+03,4.705000000000000000e+03,4.104000000000000000e+03,4.304000000000000000e+03,3.203000000000000000e+03,4.204000000000000000e+03,4.104000000000000000e+03,2.903000000000000000e+03,3.904000000000000000e+03,5.005000000000000000e+03,2.903000000000000000e+03,4.004000000000000000e+03,3.804000000000000000e+03,4.304000000000000000e+03,4.404000000000000000e+03,3.904000000000000000e+03,4.204000000000000000e+03,3.003000000000000000e+03,4.204000000000000000e+03,3.904000000000000000e+03,3.904000000000000000e+03,3.904000000000000000e+03,4.204000000000000000e+03,2.402000000000000000e+03,3.203000000000000000e+03,3.303000000000000000e+03,3.103000000000000000e+03,4.004000000000000000e+03,2.102000000000000000e+03,3.704000000000000000e+03,3.303000000000000000e+03,2.302000000000000000e+03,3.603000000000000000e+03,5.606000000000000000e+03,2.202000000000000000e+03,4.004000000000000000e+03,4.004000000000000000e+03,2.903000000000000000e+03,2.402000000000000000e+03,3.503000000000000000e+03,4.505000000000000000e+03,3.904000000000000000e+03,2.102000000000000000e+03,4.104000000000000000e+03,3.003000000000000000e+03,2.702000000000000000e+03,3.403000000000000000e+03,3.503000000000000000e+03,3.503000000000000000e+03,3.804000000000000000e+03,3.904000000000000000e+03,4.505000000000000000e+03,3.403000000000000000e+03,2.802000000000000000e+03,2.202000000000000000e+03,3.303000000000000000e+03,3.003000000000000000e+03,3.804000000000000000e+03,2.502000000000000000e+03,2.903000000000000000e+03,3.203000000000000000e+03,3.603000000000000000e+03,4.004000000000000000e+03,4.304000000000000000e+03,2.903000000000000000e+03,1.901000000000000000e+03,2.502000000000000000e+03,3.503000000000000000e+03,3.603000000000000000e+03,2.502000000000000000e+03,2.702000000000000000e+03,4.404000000000000000e+03,4.605000000000000000e+03,2.602000000000000000e+03,3.804000000000000000e+03,3.503000000000000000e+03,2.302000000000000000e+03,2.202000000000000000e+03,4.004000000000000000e+03,3.303000000000000000e+03,2.102000000000000000e+03,4.004000000000000000e+03,3.503000000000000000e+03,3.003000000000000000e+03,3.904000000000000000e+03,2.903000000000000000e+03,3.303000000000000000e+03,2.302000000000000000e+03,5.105000000000000000e+03,3.804000000000000000e+03,3.303000000000000000e+03,3.103000000000000000e+03,3.904000000000000000e+03,2.602000000000000000e+03,3.603000000000000000e+03,3.503000000000000000e+03,4.805000000000000000e+03,4.104000000000000000e+03,3.103000000000000000e+03,3.203000000000000000e+03,4.104000000000000000e+03,2.802000000000000000e+03,2.402000000000000000e+03,4.204000000000000000e+03,3.904000000000000000e+03,4.204000000000000000e+03,4.104000000000000000e+03,3.303000000000000000e+03,4.404000000000000000e+03,3.804000000000000000e+03,4.004000000000000000e+03,3.704000000000000000e+03,3.804000000000000000e+03,4.204000000000000000e+03,4.204000000000000000e+03,4.004000000000000000e+03,4.404000000000000000e+03,3.603000000000000000e+03,4.004000000000000000e+03,3.403000000000000000e+03,4.505000000000000000e+03,3.804000000000000000e+03,4.204000000000000000e+03,3.303000000000000000e+03,4.304000000000000000e+03,7.809000000000000000e+03,4.505000000000000000e+03,3.403000000000000000e+03,2.802000000000000000e+03,5.806000000000000000e+03,3.904000000000000000e+03,3.603000000000000000e+03,3.303000000000000000e+03,3.603000000000000000e+03,3.904000000000000000e+03,3.704000000000000000e+03,2.402000000000000000e+03,2.802000000000000000e+03,3.003000000000000000e+03,2.903000000000000000e+03,2.302000000000000000e+03,3.103000000000000000e+03,4.404000000000000000e+03,4.004000000000000000e+03,3.904000000000000000e+03,3.704000000000000000e+03,3.804000000000000000e+03,3.103000000000000000e+03,3.503000000000000000e+03,4.905000000000000000e+03,4.505000000000000000e+03,3.003000000000000000e+03,3.804000000000000000e+03,4.605000000000000000e+03,4.104000000000000000e+03,4.104000000000000000e+03,4.705000000000000000e+03,2.802000000000000000e+03,3.103000000000000000e+03,5.806000000000000000e+03,2.903000000000000000e+03,2.102000000000000000e+03,2.202000000000000000e+03,2.802000000000000000e+03,3.203000000000000000e+03,2.903000000000000000e+03,4.304000000000000000e+03,3.303000000000000000e+03,4.905000000000000000e+03,4.004000000000000000e+03,5.105000000000000000e+03,4.404000000000000000e+03,4.505000000000000000e+03,5.806000000000000000e+03,3.303000000000000000e+03,4.304000000000000000e+03,5.105000000000000000e+03,4.505000000000000000e+03,2.802000000000000000e+03,3.603000000000000000e+03,2.802000000000000000e+03,2.102000000000000000e+03,2.202000000000000000e+03,2.802000000000000000e+03,2.903000000000000000e+03,2.903000000000000000e+03,4.104000000000000000e+03,3.003000000000000000e+03,3.704000000000000000e+03,2.903000000000000000e+03,2.702000000000000000e+03,2.702000000000000000e+03,3.203000000000000000e+03,3.303000000000000000e+03,2.402000000000000000e+03,3.203000000000000000e+03,2.002000000000000000e+03,3.003000000000000000e+03,3.904000000000000000e+03,2.702000000000000000e+03,4.404000000000000000e+03,4.004000000000000000e+03,3.303000000000000000e+03,3.203000000000000000e+03,4.104000000000000000e+03,3.804000000000000000e+03,3.503000000000000000e+03,3.003000000000000000e+03,3.503000000000000000e+03,3.804000000000000000e+03,3.603000000000000000e+03,3.904000000000000000e+03,3.904000000000000000e+03,5.306000000000000000e+03,2.903000000000000000e+03,3.503000000000000000e+03,3.303000000000000000e+03,2.602000000000000000e+03,2.502000000000000000e+03,3.503000000000000000e+03,2.702000000000000000e+03,2.202000000000000000e+03,2.602000000000000000e+03,4.104000000000000000e+03,2.202000000000000000e+03,4.505000000000000000e+03,3.804000000000000000e+03,4.304000000000000000e+03,3.704000000000000000e+03,2.602000000000000000e+03,2.402000000000000000e+03,3.003000000000000000e+03,4.705000000000000000e+03,4.605000000000000000e+03,3.603000000000000000e+03,4.505000000000000000e+03,4.505000000000000000e+03,2.302000000000000000e+03,3.203000000000000000e+03,2.602000000000000000e+03,3.103000000000000000e+03,3.403000000000000000e+03,2.802000000000000000e+03,2.802000000000000000e+03,2.802000000000000000e+03,3.203000000000000000e+03,3.103000000000000000e+03,3.103000000000000000e+03,3.503000000000000000e+03,3.103000000000000000e+03,2.502000000000000000e+03,2.602000000000000000e+03,3.503000000000000000e+03,2.002000000000000000e+03,3.003000000000000000e+03,3.103000000000000000e+03,3.003000000000000000e+03,3.704000000000000000e+03,3.704000000000000000e+03,3.203000000000000000e+03,4.204000000000000000e+03,3.904000000000000000e+03,3.904000000000000000e+03,3.503000000000000000e+03,2.702000000000000000e+03,3.503000000000000000e+03,4.605000000000000000e+03,4.605000000000000000e+03,3.003000000000000000e+03,3.904000000000000000e+03,2.302000000000000000e+03,3.103000000000000000e+03,3.704000000000000000e+03,3.704000000000000000e+03,3.804000000000000000e+03,3.003000000000000000e+03,4.104000000000000000e+03,3.804000000000000000e+03,3.704000000000000000e+03,3.704000000000000000e+03,2.602000000000000000e+03,3.303000000000000000e+03,2.102000000000000000e+03,2.602000000000000000e+03,4.104000000000000000e+03,2.302000000000000000e+03,3.403000000000000000e+03,4.505000000000000000e+03,2.903000000000000000e+03,2.502000000000000000e+03,4.404000000000000000e+03,3.704000000000000000e+03,3.704000000000000000e+03,4.104000000000000000e+03,3.003000000000000000e+03,4.204000000000000000e+03,3.704000000000000000e+03,3.603000000000000000e+03,3.704000000000000000e+03,3.303000000000000000e+03,3.503000000000000000e+03,3.704000000000000000e+03,3.603000000000000000e+03,1.901000000000000000e+03,3.103000000000000000e+03,3.203000000000000000e+03,2.502000000000000000e+03,3.904000000000000000e+03,4.404000000000000000e+03,4.204000000000000000e+03,3.704000000000000000e+03,4.505000000000000000e+03,2.702000000000000000e+03,2.802000000000000000e+03,3.203000000000000000e+03,2.202000000000000000e+03,2.302000000000000000e+03,3.203000000000000000e+03,3.704000000000000000e+03,5.306000000000000000e+03,2.702000000000000000e+03,3.203000000000000000e+03,3.303000000000000000e+03,3.904000000000000000e+03,2.102000000000000000e+03,3.303000000000000000e+03,2.702000000000000000e+03,3.403000000000000000e+03,5.306000000000000000e+03,4.004000000000000000e+03,4.505000000000000000e+03,3.804000000000000000e+03,3.804000000000000000e+03,3.503000000000000000e+03,2.302000000000000000e+03,3.704000000000000000e+03,4.104000000000000000e+03,2.903000000000000000e+03,3.003000000000000000e+03,3.804000000000000000e+03,3.704000000000000000e+03,3.704000000000000000e+03,2.903000000000000000e+03,2.702000000000000000e+03,4.104000000000000000e+03,3.203000000000000000e+03,2.903000000000000000e+03,3.303000000000000000e+03,4.705000000000000000e+03,3.103000000000000000e+03,2.702000000000000000e+03,3.003000000000000000e+03,2.702000000000000000e+03,3.303000000000000000e+03,3.603000000000000000e+03,3.904000000000000000e+03,2.602000000000000000e+03,3.003000000000000000e+03,2.702000000000000000e+03,2.002000000000000000e+03,2.502000000000000000e+03,4.505000000000000000e+03,3.303000000000000000e+03,2.802000000000000000e+03,5.406000000000000000e+03,4.004000000000000000e+03,4.304000000000000000e+03,nan
8.790019999999999811e+01,1.788320000000000000e+06,2.041383100000000093e+06,1.329231100000000093e+06,1.749792000000000000e+06,2.225472000000000000e+06,2.608494500000000000e+06,2.851121000000000000e+06,5.022601000000000000e+06,3.519051799999999814e+06,3.108585299999999814e+06,4.198241500000000000e+06,4.287791000000000000e+06,4.903379000000000000e+06,4.642410500000000000e+06,5.239507000000000000e+06,4.862593500000000000e+06,5.978272000000000000e+06,4.955722000000000000e+06,5.444703000000000000e+06,5.366114000000000000e+06,5.373868500000000000e+06,4.758057000000000000e+06,5.067715000000000000e+06,5.075171000000000000e+06,5.168523500000000000e+06,4.866247000000000000e+06,4.843803500000000000e+06,4.037783000000000000e+06,4.418424500000000000e+06,4.090051500000000000e+06,3.914680500000000000e+06,3.683313000000000000e+06,3.511595500000000000e+06,3.463256500000000000e+06,4.082520500000000000e+06,4.455780500000000000e+06,3.672054000000000000e+06,3.552679500000000000e+06,3.780318799999999814e+06,3.612404000000000000e+06,3.832512500000000000e+06,3.254131299999999814e+06,3.582579000000000000e+06,3.604947799999999814e+06,3.239218799999999814e+06,2.686934299999999814e+06,2.843590000000000000e+06,3.130954000000000000e+06,2.709303000000000000e+06,3.078760299999999814e+06,2.858502500000000000e+06,3.209393799999999814e+06,3.045132500000000000e+06,3.604947799999999814e+06,3.552679500000000000e+06,3.216850000000000000e+06,3.403330799999999814e+06,2.787668299999999814e+06,2.966692799999999814e+06,3.149594500000000000e+06,3.261587500000000000e+06,2.313749000000000000e+06,2.622720000000000000e+06,2.862359500000000000e+06,3.269043799999999814e+06,2.643200000000000000e+06,2.851121000000000000e+06,2.884674000000000000e+06,2.052519300000000047e+06,2.754040500000000000e+06,2.907042799999999814e+06,2.671947299999999814e+06,3.119695000000000000e+06,3.418243299999999814e+06,3.175766000000000000e+06,3.668400500000000000e+06,3.030220000000000000e+06,2.839936500000000000e+06,3.642229000000000000e+06,2.813690500000000000e+06,3.130954000000000000e+06,3.198134799999999814e+06,3.011579500000000000e+06,3.145941000000000000e+06,3.220503500000000000e+06,3.078760299999999814e+06,3.903496000000000000e+06,3.440686500000000000e+06,4.239325500000000000e+06,2.903240000000000000e+06,2.605584000000000000e+06,3.310053000000000000e+06,3.310053000000000000e+06,3.314352000000000000e+06,3.522854500000000000e+06,2.989101299999999814e+06,3.209393799999999814e+06,3.567592000000000000e+06,2.492773500000000000e+06,2.658958799999999814e+06,3.130954000000000000e+06,3.459401799999999814e+06,3.683335299999999814e+06,2.936867799999999814e+06,3.545223299999999814e+06,3.328768299999999814e+06,3.451945500000000000e+06,3.053575000000000000e+06,4.549058000000000000e+06,2.974149000000000000e+06,3.201863000000000000e+06,3.295140500000000000e+06,3.086216500000000000e+06,3.104782500000000000e+06,2.892130299999999814e+06,3.686966500000000000e+06,2.951780299999999814e+06,3.772862500000000000e+06,3.918408500000000000e+06,2.985482500000000000e+06,3.007851299999999814e+06,3.754222000000000000e+06,3.048786000000000000e+06,2.761496799999999814e+06,3.242872299999999814e+06,3.847425000000000000e+06,2.489120000000000000e+06,2.996667000000000000e+06,2.940670500000000000e+06,3.220503500000000000e+06,3.142213000000000000e+06,2.668144500000000000e+06,3.213047299999999814e+06,2.440580799999999814e+06,3.078760299999999814e+06,2.660688299999999814e+06,2.619753500000000000e+06,2.742781500000000000e+06,3.231762500000000000e+06,2.977951799999999814e+06,2.847392799999999814e+06,2.722875799999999814e+06,2.448036000000000000e+06,2.533857500000000000e+06,2.608494500000000000e+06,3.067501299999999814e+06,2.679403500000000000e+06,2.739128000000000000e+06,2.839936500000000000e+06,3.000395000000000000e+06,2.963039299999999814e+06,3.007851299999999814e+06,3.074957500000000000e+06,4.601326500000000000e+06,2.701846799999999814e+06,2.944324000000000000e+06,2.757694000000000000e+06,2.854849000000000000e+06,2.780212000000000000e+06,2.862305299999999814e+06,3.239218799999999814e+06,2.351067500000000000e+06,3.101129000000000000e+06,2.977951799999999814e+06,3.041404500000000000e+06,2.888327500000000000e+06,2.936867799999999814e+06,3.108585299999999814e+06,3.224306299999999814e+06,3.974405000000000000e+06,3.041404500000000000e+06,2.895858500000000000e+06,3.828859000000000000e+06,3.298943299999999814e+06,2.955583000000000000e+06,4.026673299999999814e+06,3.787775000000000000e+06,3.015307500000000000e+06,3.708713299999999814e+06,3.328768299999999814e+06,4.448249500000000000e+06,3.123497799999999814e+06,3.213047299999999814e+06,3.675856799999999814e+06,3.922062000000000000e+06,4.959450000000000000e+06,3.698225500000000000e+06,2.940670500000000000e+06,4.194588000000000000e+06,3.519051799999999814e+06,3.149594500000000000e+06,4.187131799999999814e+06,3.392221000000000000e+06,3.862337500000000000e+06,3.130954000000000000e+06,2.907042799999999814e+06,2.989136000000000000e+06,3.817600000000000000e+06,4.545330000000000000e+06,3.153397299999999814e+06,2.776409299999999814e+06,3.929593000000000000e+06,4.119951000000000000e+06,4.026673299999999814e+06,3.160853500000000000e+06,3.343680799999999814e+06,3.074957500000000000e+06,3.399677299999999814e+06,3.213047299999999814e+06,3.784047000000000000e+06,2.951780299999999814e+06,3.384764799999999814e+06,2.970495500000000000e+06,3.097326299999999814e+06,2.754040500000000000e+06,5.261726500000000000e+06,3.257784799999999814e+06,3.645882500000000000e+06,2.321205299999999814e+06,3.418243299999999814e+06,2.899586500000000000e+06,2.643776000000000000e+06,2.459220500000000000e+06,2.735400000000000000e+06,2.910845500000000000e+06,4.026673299999999814e+06,3.175766000000000000e+06,3.657141500000000000e+06,3.037676299999999814e+06,2.619753500000000000e+06,2.847392799999999814e+06,2.981605299999999814e+06,3.026492000000000000e+06,3.160853500000000000e+06,3.989317500000000000e+06,3.347409000000000000e+06,2.757694000000000000e+06,3.142213000000000000e+06,3.235416000000000000e+06,3.112238799999999814e+06,3.369852299999999814e+06,3.097326299999999814e+06,3.343680799999999814e+06,3.366049500000000000e+06,3.541420500000000000e+06,3.769134500000000000e+06,3.239218799999999814e+06,3.246675000000000000e+06,2.866033500000000000e+06,3.619860299999999814e+06,3.160853500000000000e+06,3.407133500000000000e+06,3.851227799999999814e+06,6.037922000000000000e+06,9.896830000000000000e+06,3.784047000000000000e+06,3.306399500000000000e+06,3.806490299999999814e+06,3.429502299999999814e+06,2.981605299999999814e+06,3.284030799999999814e+06,3.149594500000000000e+06,3.798959500000000000e+06,3.720594299999999814e+06,3.519051799999999814e+06,3.869793799999999814e+06,3.955689799999999814e+06,3.724247799999999814e+06,3.362396000000000000e+06,4.653595000000000000e+06,3.858684000000000000e+06,3.735581299999999814e+06,5.362535000000000000e+06,3.922062000000000000e+06,3.847425000000000000e+06,3.746691000000000000e+06,3.709335299999999814e+06,4.030401500000000000e+06,3.578701799999999814e+06,4.078867000000000000e+06,3.548876799999999814e+06,3.724247799999999814e+06,3.668400500000000000e+06,4.175947500000000000e+06,3.563789299999999814e+06,3.728125000000000000e+06,4.030401500000000000e+06,4.075139000000000000e+06,3.664597799999999814e+06,3.769134500000000000e+06,3.888583500000000000e+06,4.422227500000000000e+06,4.459434000000000000e+06,4.298975500000000000e+06,5.922201000000000000e+06,4.284063000000000000e+06,3.810143799999999814e+06,3.548876799999999814e+06,3.810749500000000000e+06,4.164688500000000000e+06,3.851227799999999814e+06,3.664597799999999814e+06,3.948233500000000000e+06,4.593795500000000000e+06,5.511660000000000000e+06,3.765406299999999814e+06,3.724247799999999814e+06,3.548876799999999814e+06,4.522886500000000000e+06,4.343787500000000000e+06,3.716791500000000000e+06,4.332678000000000000e+06,3.578701799999999814e+06,4.515505000000000000e+06,3.784047000000000000e+06,4.056498299999999814e+06,3.145941000000000000e+06,3.780318799999999814e+06,3.239218799999999814e+06,4.593795500000000000e+06,4.198241500000000000e+06,3.836315299999999814e+06,3.683313000000000000e+06,3.097326299999999814e+06,3.675856799999999814e+06,3.974405000000000000e+06,3.686966500000000000e+06,3.996773799999999814e+06,3.414589799999999814e+06,3.683313000000000000e+06,3.265241000000000000e+06,3.416243000000000000e+06,3.996773799999999814e+06,4.052695500000000000e+06,4.153429500000000000e+06,3.623588500000000000e+06,3.802687500000000000e+06,3.735581299999999814e+06,3.134682000000000000e+06,4.825163000000000000e+06,3.541420500000000000e+06,3.724247799999999814e+06,3.653413500000000000e+06,4.231794500000000000e+06,4.347515500000000000e+06,5.056530500000000000e+06,4.168342000000000000e+06,2.735400000000000000e+06,3.119695000000000000e+06,3.731778500000000000e+06,3.280153500000000000e+06,3.489226799999999814e+06,5.198348500000000000e+06,3.537767000000000000e+06,3.869793799999999814e+06,3.056317000000000000e+06,3.153397299999999814e+06,3.571245500000000000e+06,3.728125000000000000e+06,3.459401799999999814e+06,2.880946000000000000e+06,3.231762500000000000e+06,3.265241000000000000e+06,3.093672799999999814e+06,3.408704000000000000e+06,2.970495500000000000e+06,3.739309500000000000e+06,3.638501000000000000e+06,4.101235799999999814e+06,3.466858000000000000e+06,3.519051799999999814e+06,3.720594299999999814e+06,4.187131799999999814e+06,3.645882500000000000e+06,3.597491500000000000e+06,3.119695000000000000e+06,3.041404500000000000e+06,3.970602299999999814e+06,3.280153500000000000e+06,3.604947799999999814e+06,3.246675000000000000e+06,3.448217500000000000e+06,3.689147799999999814e+06,4.052695500000000000e+06,3.560135799999999814e+06,3.500336500000000000e+06,3.802687500000000000e+06,3.052588799999999814e+06,6.918803500000000000e+06,3.306399500000000000e+06,3.724247799999999814e+06,3.806490299999999814e+06,3.291487000000000000e+06,4.108692000000000000e+06,4.194588000000000000e+06,3.869793799999999814e+06,3.250328500000000000e+06,3.272697299999999814e+06,3.377308500000000000e+06,3.358593299999999814e+06,3.627316500000000000e+06,3.269043799999999814e+06,3.645882500000000000e+06,3.548876799999999814e+06,3.466858000000000000e+06,3.250328500000000000e+06,3.175766000000000000e+06,3.116041500000000000e+06,3.563789299999999814e+06,3.638016000000000000e+06,3.429502299999999814e+06,4.596154500000000000e+06,3.784047000000000000e+06,4.112494799999999814e+06,3.485424000000000000e+06,4.067608000000000000e+06,3.750493799999999814e+06,5.209533000000000000e+06,4.183329000000000000e+06,4.145973299999999814e+06,4.099001500000000000e+06,3.787775000000000000e+06,3.795231299999999814e+06,3.526508000000000000e+06,3.224608000000000000e+06,4.101235799999999814e+06,3.993896299999999814e+06,3.970602299999999814e+06,3.877324500000000000e+06,4.758057000000000000e+06,4.474421000000000000e+06,4.242979000000000000e+06,4.773044000000000000e+06,3.716791500000000000e+06,3.798959500000000000e+06,4.022796000000000000e+06,3.907149500000000000e+06,3.683313000000000000e+06,3.149251299999999814e+06,3.403330799999999814e+06,5.787839500000000000e+06,3.227959799999999814e+06,3.138484799999999814e+06,3.384764799999999814e+06,3.806490299999999814e+06,4.183329000000000000e+06,2.989101299999999814e+06,2.944324000000000000e+06,3.485424000000000000e+06,3.366049500000000000e+06,3.507942000000000000e+06,3.754222000000000000e+06,2.858502500000000000e+06,3.123497799999999814e+06,3.567592000000000000e+06,2.992938799999999814e+06,3.395874500000000000e+06,3.996773799999999814e+06,4.899651000000000000e+06,4.060226500000000000e+06,3.332496500000000000e+06,4.164688500000000000e+06,4.340134000000000000e+06,4.619892500000000000e+06,4.086323299999999814e+06,3.955689799999999814e+06,4.582686000000000000e+06,3.963146000000000000e+06,3.914680500000000000e+06,3.545031799999999814e+06,3.399677299999999814e+06,4.869975000000000000e+06,4.567773500000000000e+06,3.560135799999999814e+06,4.183329000000000000e+06,3.851227799999999814e+06,3.959492500000000000e+06,3.978058500000000000e+06,4.948415000000000000e+06,3.625318000000000000e+06,3.873596500000000000e+06,4.007883500000000000e+06,3.739309500000000000e+06,3.817600000000000000e+06,3.866140299999999814e+06,4.034129500000000000e+06,3.813946500000000000e+06,4.601326500000000000e+06,3.974405000000000000e+06,3.985514799999999814e+06,4.250584500000000000e+06,6.900163000000000000e+06,3.593763500000000000e+06,3.903496000000000000e+06,3.813946500000000000e+06,4.586414000000000000e+06,3.698225500000000000e+06,3.213047299999999814e+06,3.582579000000000000e+06,3.571245500000000000e+06,3.530310799999999814e+06,4.045314000000000000e+06,3.448217500000000000e+06,3.731778500000000000e+06,3.448217500000000000e+06,3.896039799999999814e+06,3.082413799999999814e+06,3.280153500000000000e+06,3.015307500000000000e+06,3.313855799999999814e+06,3.198134799999999814e+06,2.324897000000000000e+06,2.295034799999999814e+06,2.839936500000000000e+06,2.275631500000000000e+06,1.872832000000000000e+06,2.071159899999999907e+06,2.268937500000000000e+06,2.362215500000000000e+06,2.683057000000000000e+06,2.369671799999999814e+06,2.959236500000000000e+06,2.810037000000000000e+06,6.455919500000000000e+06,3.933321000000000000e+06,3.216850000000000000e+06,3.672054000000000000e+06,3.119695000000000000e+06,4.220685000000000000e+06,4.052695500000000000e+06,3.810143799999999814e+06,4.508049000000000000e+06,4.231794500000000000e+06,4.123604500000000000e+06,5.183436000000000000e+06,4.358700000000000000e+06,5.224594500000000000e+06,5.720882500000000000e+06,4.463162000000000000e+06,5.601284000000000000e+06,4.918441000000000000e+06,4.881159500000000000e+06,6.606441500000000000e+06,5.750707500000000000e+06,4.696767000000000000e+06,4.414696500000000000e+06,4.694529500000000000e+06,4.179675500000000000e+06,4.728232000000000000e+06,4.743144500000000000e+06,4.526689500000000000e+06,4.257966000000000000e+06,4.549058000000000000e+06,4.026673299999999814e+06,4.308869500000000000e+06,4.366231000000000000e+06,4.119951000000000000e+06,4.366231000000000000e+06,4.481952000000000000e+06,4.325221500000000000e+06,5.314069500000000000e+06,4.963327500000000000e+06,5.082776500000000000e+06,4.690876000000000000e+06,4.616239000000000000e+06,4.698407000000000000e+06,4.228066500000000000e+06,4.358700000000000000e+06,4.646138500000000000e+06,4.694529500000000000e+06,3.987947500000000000e+06,4.366231000000000000e+06,4.082520500000000000e+06,4.049042000000000000e+06,3.798245500000000000e+06,3.606336000000000000e+06,3.313855799999999814e+06,3.410787000000000000e+06,3.302671500000000000e+06,2.694390500000000000e+06,2.567410500000000000e+06,2.358523799999999814e+06,1.966660500000000000e+06,2.757694000000000000e+06,1.852672000000000000e+06,2.025216000000000000e+06,1.899479800000000047e+06,1.613280000000000000e+06,1.862124899999999907e+06,1.589024000000000000e+06,1.354651500000000000e+06,1.787524100000000093e+06,1.410574399999999907e+06,1.906973300000000047e+06,1.592419500000000000e+06,1.272864000000000000e+06,1.557888000000000000e+06,1.877111000000000000e+06,1.198528000000000000e+06,1.189504000000000000e+06,1.370400000000000000e+06,9.118080000000000000e+05,1.334336000000000000e+06,9.814560000000000000e+05,2.476822500000000000e+06,1.232640000000000000e+06,1.104224000000000000e+06,1.252000000000000000e+06,1.416288000000000000e+06,1.406846300000000047e+06,7.867573000000000466e+05,1.007840000000000000e+06,9.804000000000000000e+05,1.005008000000000000e+06,1.084160000000000000e+06,9.511040000000000000e+05,1.113365800000000047e+06,1.415008000000000000e+06,1.073376000000000000e+06,7.965280000000000000e+05,8.810400000000000000e+05,8.146560000000000000e+05,7.721760000000000000e+05,9.030080000000000000e+05,8.540800000000000000e+05,7.099680000000000000e+05,5.780625000000000000e+05,7.681120000000000000e+05,7.889280000000000000e+05,7.835200000000000000e+05,4.231020999999999767e+05,7.550240000000000000e+05,8.354080000000000000e+05,7.720640000000000000e+05,7.467040000000000000e+05,7.281280000000000000e+05,6.869600000000000000e+05,9.709358000000000466e+05,6.839680000000000000e+05,6.557120000000000000e+05,6.728800000000000000e+05,6.042880000000000000e+05,7.219136999999999534e+05,5.846880000000000000e+05,6.140800000000000000e+05,9.222458000000000466e+05,6.290560000000000000e+05,6.426880000000000000e+05,5.154640000000000000e+05,4.340880000000000000e+05,4.661280000000000000e+05,4.718640000000000000e+05,4.993440000000000000e+05,6.078880000000000000e+05,4.838560000000000000e+05,2.843115999999999767e+05,3.690320000000000000e+05,4.071040000000000000e+05,4.232480000000000000e+05,4.439040000000000000e+05,3.300240000000000000e+05,3.304320000000000000e+05,3.454960000000000000e+05,2.995200000000000000e+05,3.733200000000000000e+05,3.196480000000000000e+05,2.514200000000000000e+05,3.362320000000000000e+05,2.915920000000000000e+05,3.048000000000000000e+05,2.603400000000000000e+05,2.787040000000000000e+05,2.320680000000000000e+05,2.913920000000000000e+05,2.266000000000000000e+05,2.251840000000000000e+05,2.165800000000000000e+05,2.437160000000000000e+05,1.854400000000000000e+05,1.770560000000000000e+05,1.893800000000000000e+05,1.693800000000000000e+05,1.653440000000000000e+05,1.272300000000000000e+05,1.590880000000000000e+05,1.246100000000000000e+05,1.244080000000000000e+05,1.085000000000000000e+05,1.132320000000000000e+05,9.612600000000000000e+04,1.114200000000000000e+05,9.904200000000000000e+04,9.351000000000000000e+04,9.431400000000000000e+04,9.089600000000000000e+04,1.609040000000000000e+05,8.365800000000000000e+04,9.049400000000000000e+04,8.788000000000000000e+04,7.732600000000000000e+04,7.802800000000000000e+04,7.360800000000000000e+04,7.330600000000000000e+04,6.517100000000000000e+04,5.984900000000000000e+04,5.693700000000000000e+04,5.834300000000000000e+04,5.322300000000000000e+04,4.469400000000000000e+04,4.158400000000000000e+04,4.238700000000000000e+04,4.258700000000000000e+04,4.028000000000000000e+04,4.228600000000000000e+04,3.977900000000000000e+04,3.707100000000000000e+04,3.546600000000000000e+04,3.416300000000000000e+04,3.336100000000000000e+04,2.915000000000000000e+04,3.175600000000000000e+04,3.285900000000000000e+04,2.784700000000000000e+04,2.905000000000000000e+04,2.794700000000000000e+04,2.804700000000000000e+04,2.453900000000000000e+04,2.564200000000000000e+04,2.033000000000000000e+04,2.504000000000000000e+04,1.902800000000000000e+04,1.972900000000000000e+04,4.278800000000000000e+04,1.912800000000000000e+04,1.652300000000000000e+04,1.902800000000000000e+04,1.722400000000000000e+04,1.642300000000000000e+04,1.882700000000000000e+04,1.832600000000000000e+04,1.712400000000000000e+04,1.702400000000000000e+04,1.542100000000000000e+04,1.331700000000000000e+04,1.401800000000000000e+04,1.472000000000000000e+04,1.341700000000000000e+04,1.361800000000000000e+04,1.221500000000000000e+04,1.351800000000000000e+04,1.411900000000000000e+04,1.151400000000000000e+04,8.209000000000000000e+03,1.041300000000000000e+04,9.712000000000000000e+03,9.511000000000000000e+03,1.081300000000000000e+04,1.111400000000000000e+04,9.611000000000000000e+03,7.909000000000000000e+03,5.706000000000000000e+03,5.105000000000000000e+03,8.310000000000000000e+03,5.406000000000000000e+03,5.105000000000000000e+03,4.304000000000000000e+03,7.909000000000000000e+03,7.008000000000000000e+03,6.307000000000000000e+03,5.406000000000000000e+03,6.006000000000000000e+03,5.706000000000000000e+03,4.905000000000000000e+03,5.205000000000000000e+03,4.304000000000000000e+03,3.904000000000000000e+03,5.306000000000000000e+03,5.406000000000000000e+03,4.505000000000000000e+03,4.304000000000000000e+03,5.205000000000000000e+03,3.203000000000000000e+03,5.306000000000000000e+03,3.603000000000000000e+03,2.802000000000000000e+03,3.503000000000000000e+03,3.203000000000000000e+03,3.704000000000000000e+03,2.002000000000000000e+03,4.304000000000000000e+03,4.505000000000000000e+03,2.202000000000000000e+03,3.303000000000000000e+03,2.903000000000000000e+03,2.802000000000000000e+03,5.005000000000000000e+03,5.606000000000000000e+03,5.005000000000000000e+03,4.204000000000000000e+03,4.304000000000000000e+03,3.003000000000000000e+03,2.602000000000000000e+03,4.204000000000000000e+03,2.702000000000000000e+03,3.303000000000000000e+03,3.303000000000000000e+03,3.603000000000000000e+03,5.606000000000000000e+03,4.304000000000000000e+03,4.505000000000000000e+03,4.004000000000000000e+03,3.003000000000000000e+03,3.103000000000000000e+03,2.802000000000000000e+03,3.203000000000000000e+03,3.904000000000000000e+03,3.904000000000000000e+03,3.603000000000000000e+03,2.202000000000000000e+03,3.603000000000000000e+03,3.103000000000000000e+03,2.802000000000000000e+03,4.204000000000000000e+03,4.605000000000000000e+03,3.603000000000000000e+03,3.503000000000000000e+03,4.104000000000000000e+03,4.104000000000000000e+03,2.702000000000000000e+03,2.802000000000000000e+03,3.203000000000000000e+03,2.802000000000000000e+03,3.303000000000000000e+03,3.804000000000000000e+03,4.304000000000000000e+03,4.204000000000000000e+03,2.903000000000000000e+03,3.003000000000000000e+03,2.802000000000000000e+03,4.004000000000000000e+03,4.104000000000000000e+03,4.104000000000000000e+03,2.802000000000000000e+03,3.704000000000000000e+03,2.802000000000000000e+03,4.104000000000000000e+03,2.302000000000000000e+03,3.403000000000000000e+03,3.003000000000000000e+03,3.804000000000000000e+03,3.303000000000000000e+03,2.702000000000000000e+03,2.802000000000000000e+03,3.103000000000000000e+03,3.203000000000000000e+03,5.306000000000000000e+03,3.904000000000000000e+03,4.104000000000000000e+03,2.602000000000000000e+03,4.705000000000000000e+03,3.003000000000000000e+03,3.603000000000000000e+03,3.403000000000000000e+03,2.702000000000000000e+03,3.403000000000000000e+03,3.203000000000000000e+03,3.804000000000000000e+03,2.802000000000000000e+03,2.602000000000000000e+03,2.702000000000000000e+03,4.104000000000000000e+03,4.204000000000000000e+03,3.603000000000000000e+03,2.302000000000000000e+03,3.603000000000000000e+03,3.403000000000000000e+03,2.702000000000000000e+03,3.904000000000000000e+03,3.804000000000000000e+03,3.303000000000000000e+03,2.102000000000000000e+03,2.702000000000000000e+03,4.404000000000000000e+03,3.003000000000000000e+03,5.306000000000000000e+03,2.702000000000000000e+03,4.004000000000000000e+03,4.404000000000000000e+03,3.904000000000000000e+03,4.705000000000000000e+03,3.303000000000000000e+03,2.602000000000000000e+03,3.003000000000000000e+03,3.804000000000000000e+03,4.004000000000000000e+03,3.103000000000000000e+03,3.103000000000000000e+03,4.905000000000000000e+03,3.203000000000000000e+03,3.003000000000000000e+03,3.403000000000000000e+03,3.804000000000000000e+03,3.904000000000000000e+03,4.004000000000000000e+03,2.102000000000000000e+03,3.503000000000000000e+03,4.705000000000000000e+03,4.805000000000000000e+03,3.904000000000000000e+03,3.503000000000000000e+03,4.505000000000000000e+03,4.304000000000000000e+03,5.005000000000000000e+03,4.104000000000000000e+03,4.605000000000000000e+03,4.605000000000000000e+03,3.103000000000000000e+03,3.503000000000000000e+03,4.505000000000000000e+03,4.104000000000000000e+03,3.303000000000000000e+03,4.104000000000000000e+03,4.705000000000000000e+03,3.503000000000000000e+03,2.802000000000000000e+03,3.003000000000000000e+03,4.505000000000000000e+03,2.602000000000000000e+03,4.304000000000000000e+03,3.403000000000000000e+03,3.904000000000000000e+03,3.804000000000000000e+03,4.004000000000000000e+03,4.104000000000000000e+03,3.503000000000000000e+03,3.904000000000000000e+03,2.502000000000000000e+03,3.804000000000000000e+03,3.303000000000000000e+03,4.104000000000000000e+03,3.303000000000000000e+03,3.804000000000000000e+03,3.303000000000000000e+03,3.103000000000000000e+03,2.802000000000000000e+03,3.103000000000000000e+03,4.304000000000000000e+03,4.805000000000000000e+03,5.906000000000000000e+03,3.003000000000000000e+03,3.403000000000000000e+03,3.003000000000000000e+03,4.404000000000000000e+03,2.602000000000000000e+03,4.705000000000000000e+03,1.601000000000000000e+03,9.111000000000000000e+03,3.503000000000000000e+03,4.404000000000000000e+03,3.003000000000000000e+03,3.203000000000000000e+03,1.812600000000000000e+04,3.203000000000000000e+03,4.705000000000000000e+03,3.904000000000000000e+03,3.603000000000000000e+03,4.204000000000000000e+03,2.402000000000000000e+03,3.804000000000000000e+03,2.702000000000000000e+03,4.605000000000000000e+03,3.503000000000000000e+03,3.403000000000000000e+03,2.903000000000000000e+03,3.403000000000000000e+03,2.402000000000000000e+03,4.505000000000000000e+03,3.403000000000000000e+03,3.303000000000000000e+03,2.702000000000000000e+03,3.203000000000000000e+03,5.205000000000000000e+03,3.503000000000000000e+03,3.704000000000000000e+03,3.303000000000000000e+03,3.403000000000000000e+03,4.304000000000000000e+03,4.505000000000000000e+03,2.903000000000000000e+03,3.203000000000000000e+03,3.704000000000000000e+03,3.603000000000000000e+03,3.203000000000000000e+03,7.508000000000000000e+03,2.903000000000000000e+03,2.702000000000000000e+03,3.804000000000000000e+03,3.704000000000000000e+03,2.002000000000000000e+03,3.804000000000000000e+03,4.505000000000000000e+03,2.602000000000000000e+03,4.404000000000000000e+03,3.503000000000000000e+03,4.505000000000000000e+03,3.203000000000000000e+03,4.204000000000000000e+03,3.003000000000000000e+03,4.304000000000000000e+03,3.804000000000000000e+03,6.107000000000000000e+03,2.802000000000000000e+03,3.203000000000000000e+03,3.804000000000000000e+03,2.802000000000000000e+03,2.502000000000000000e+03,3.203000000000000000e+03,4.004000000000000000e+03,3.003000000000000000e+03,4.004000000000000000e+03,3.203000000000000000e+03,3.103000000000000000e+03,3.603000000000000000e+03,2.702000000000000000e+03,2.802000000000000000e+03,2.903000000000000000e+03,2.802000000000000000e+03,4.505000000000000000e+03,3.503000000000000000e+03,3.804000000000000000e+03,3.003000000000000000e+03,4.204000000000000000e+03,5.506000000000000000e+03,2.802000000000000000e+03,5.205000000000000000e+03,4.505000000000000000e+03,3.804000000000000000e+03,4.404000000000000000e+03,3.704000000000000000e+03,3.704000000000000000e+03,2.702000000000000000e+03,2.802000000000000000e+03,3.804000000000000000e+03,3.704000000000000000e+03,5.806000000000000000e+03,4.104000000000000000e+03,4.004000000000000000e+03,4.505000000000000000e+03,3.603000000000000000e+03,3.403000000000000000e+03,2.202000000000000000e+03,4.605000000000000000e+03,4.705000000000000000e+03,4.505000000000000000e+03,3.303000000000000000e+03,4.204000000000000000e+03,3.403000000000000000e+03,4.004000000000000000e+03,4.605000000000000000e+03,2.302000000000000000e+03,2.502000000000000000e+03,3.203000000000000000e+03,2.903000000000000000e+03,2.602000000000000000e+03,4.505000000000000000e+03,3.003000000000000000e+03,3.904000000000000000e+03,3.904000000000000000e+03,3.403000000000000000e+03,4.805000000000000000e+03,3.403000000000000000e+03,3.403000000000000000e+03,2.802000000000000000e+03,5.005000000000000000e+03,4.605000000000000000e+03,3.804000000000000000e+03,3.103000000000000000e+03,2.602000000000000000e+03,3.904000000000000000e+03,2.502000000000000000e+03,3.403000000000000000e+03,3.303000000000000000e+03,2.903000000000000000e+03,4.505000000000000000e+03,2.802000000000000000e+03,3.203000000000000000e+03,4.004000000000000000e+03,4.805000000000000000e+03,3.103000000000000000e+03,4.104000000000000000e+03,3.103000000000000000e+03,4.104000000000000000e+03,5.205000000000000000e+03,4.004000000000000000e+03,2.903000000000000000e+03,4.505000000000000000e+03,4.004000000000000000e+03,8.610000000000000000e+03,3.103000000000000000e+03,3.603000000000000000e+03,4.705000000000000000e+03,3.503000000000000000e+03,4.104000000000000000e+03,8.610000000000000000e+03,4.605000000000000000e+03,3.003000000000000000e+03,4.404000000000000000e+03,4.505000000000000000e+03,4.004000000000000000e+03,4.404000000000000000e+03,3.403000000000000000e+03,3.403000000000000000e+03,3.303000000000000000e+03,2.802000000000000000e+03,3.003000000000000000e+03,4.705000000000000000e+03,5.205000000000000000e+03,3.403000000000000000e+03,4.004000000000000000e+03,3.003000000000000000e+03,4.204000000000000000e+03,3.904000000000000000e+03,3.403000000000000000e+03,3.303000000000000000e+03,5.406000000000000000e+03,3.403000000000000000e+03,3.003000000000000000e+03,4.004000000000000000e+03,4.304000000000000000e+03,3.603000000000000000e+03,4.104000000000000000e+03,3.003000000000000000e+03,2.202000000000000000e+03,2.802000000000000000e+03,3.503000000000000000e+03,4.705000000000000000e+03,3.003000000000000000e+03,4.505000000000000000e+03,3.103000000000000000e+03,3.804000000000000000e+03,4.104000000000000000e+03,3.904000000000000000e+03,3.303000000000000000e+03,3.503000000000000000e+03,2.402000000000000000e+03,2.903000000000000000e+03,2.602000000000000000e+03,3.503000000000000000e+03,4.204000000000000000e+03,3.103000000000000000e+03,3.403000000000000000e+03,3.303000000000000000e+03,3.403000000000000000e+03,3.603000000000000000e+03,2.802000000000000000e+03,3.203000000000000000e+03,3.904000000000000000e+03,3.403000000000000000e+03,2.202000000000000000e+03,3.103000000000000000e+03,1.801000000000000000e+03,4.004000000000000000e+03,3.303000000000000000e+03,1.801000000000000000e+03,3.603000000000000000e+03,3.203000000000000000e+03,2.903000000000000000e+03,2.502000000000000000e+03,4.004000000000000000e+03,4.404000000000000000e+03,4.705000000000000000e+03,3.003000000000000000e+03,4.004000000000000000e+03,3.103000000000000000e+03,3.203000000000000000e+03,3.804000000000000000e+03,4.705000000000000000e+03,4.004000000000000000e+03,4.204000000000000000e+03,3.203000000000000000e+03,3.003000000000000000e+03,3.003000000000000000e+03,2.202000000000000000e+03,3.103000000000000000e+03,3.103000000000000000e+03,3.704000000000000000e+03,3.804000000000000000e+03,2.602000000000000000e+03,3.503000000000000000e+03,2.802000000000000000e+03,2.002000000000000000e+03,3.804000000000000000e+03,4.104000000000000000e+03,3.103000000000000000e+03,3.904000000000000000e+03,4.004000000000000000e+03,3.103000000000000000e+03,2.802000000000000000e+03,3.103000000000000000e+03,3.603000000000000000e+03,4.204000000000000000e+03,3.804000000000000000e+03,3.804000000000000000e+03,3.403000000000000000e+03,2.202000000000000000e+03,3.203000000000000000e+03,2.302000000000000000e+03,3.503000000000000000e+03,3.203000000000000000e+03,4.304000000000000000e+03,3.103000000000000000e+03,2.903000000000000000e+03,2.903000000000000000e+03,3.403000000000000000e+03,2.402000000000000000e+03,3.503000000000000000e+03,4.104000000000000000e+03,2.502000000000000000e+03,4.204000000000000000e+03,3.704000000000000000e+03,3.103000000000000000e+03,4.905000000000000000e+03,4.104000000000000000e+03,4.805000000000000000e+03,3.103000000000000000e+03,2.802000000000000000e+03,3.403000000000000000e+03,3.103000000000000000e+03,2.702000000000000000e+03,3.403000000000000000e+03,3.003000000000000000e+03,3.303000000000000000e+03,5.005000000000000000e+03,2.802000000000000000e+03,3.804000000000000000e+03,3.303000000000000000e+03,2.102000000000000000e+03,4.304000000000000000e+03,2.402000000000000000e+03,3.203000000000000000e+03,3.003000000000000000e+03,3.203000000000000000e+03,3.003000000000000000e+03,3.403000000000000000e+03,2.302000000000000000e+03,3.704000000000000000e+03,3.303000000000000000e+03,2.002000000000000000e+03,5.105000000000000000e+03,2.903000000000000000e+03,3.603000000000000000e+03,3.203000000000000000e+03,2.802000000000000000e+03,3.704000000000000000e+03,4.404000000000000000e+03,5.906000000000000000e+03,2.702000000000000000e+03,4.104000000000000000e+03,3.303000000000000000e+03,2.002000000000000000e+03,3.003000000000000000e+03,2.802000000000000000e+03,5.205000000000000000e+03,3.503000000000000000e+03,3.003000000000000000e+03,3.603000000000000000e+03,2.302000000000000000e+03,3.603000000000000000e+03,3.403000000000000000e+03,3.603000000000000000e+03,2.802000000000000000e+03,2.602000000000000000e+03,2.602000000000000000e+03,1.301000000000000000e+03,3.403000000000000000e+03,4.605000000000000000e+03,2.602000000000000000e+03,2.702000000000000000e+03,3.503000000000000000e+03,2.502000000000000000e+03,3.804000000000000000e+03,3.704000000000000000e+03,3.503000000000000000e+03,2.903000000000000000e+03,3.303000000000000000e+03,3.403000000000000000e+03,3.704000000000000000e+03,3.003000000000000000e+03,3.303000000000000000e+03,2.602000000000000000e+03,3.904000000000000000e+03,3.403000000000000000e+03,2.702000000000000000e+03,2.602000000000000000e+03,2.502000000000000000e+03,4.505000000000000000e+03,3.103000000000000000e+03,2.402000000000000000e+03,3.003000000000000000e+03,4.404000000000000000e+03,nan
[truncated: 260,233 more chars]
