# Supplementary material for: Otolith microchemistry and diadromy in Patagonian river fishes
Source: PeerJ. 2019 Jan 3;7:e6149. doi: 10.7717/peerj.6149 (PMC6321752; doi:10.7717/peerj.6149)
Supplement: Supplemental Information 3 — Raw data. This archive contains the raw data used to generate the analyses reported in the paper cited above. The python script provided allows to convert from the isotopic intensities measured by LA-ICP-MS to molar concentrations of Sr:Ca. [file peerj-07-6149-s003.zip › Dataset S1/Alo_etAl_scripts/samples/317.txt]

4.794870000000000232e+01	1.191500000000000000e+04	1.482000000000000000e+04	1.522100000000000000e+04	1.552100000000000000e+04	1.301700000000000000e+04	1.662300000000000000e+04	1.627200000000000000e+05	1.580704000000000000e+06	2.985984000000000000e+06	6.822427500000000000e+06	5.647649000000000000e+06	6.524806500000000000e+06	9.089078000000000000e+06	6.024269000000000000e+06	6.358971000000000000e+06	5.332484000000000000e+06	6.700681500000000000e+06	4.636215000000000000e+06	6.985953000000000000e+06	7.468230500000000000e+06	6.841363500000000000e+06	8.059508000000000000e+06	6.920364000000000000e+06	8.192402000000000000e+06	7.711566000000000000e+06	6.420271500000000000e+06	6.389586000000000000e+06	8.431953000000000000e+06	1.140248000000000000e+07	5.255760000000000000e+06	6.587245000000000000e+06	1.516570500000000000e+07	1.037562100000000000e+07	6.808946500000000000e+06	6.851158000000000000e+06	5.546172500000000000e+06	1.138266700000000000e+07	1.067465300000000000e+07	5.036630000000000000e+06	7.156685500000000000e+06	6.614202000000000000e+06	6.698848500000000000e+06	8.633500000000000000e+06	8.430679000000000000e+06	8.573081000000000000e+06	7.079514000000000000e+06	7.009982500000000000e+06	7.083724500000000000e+06	7.662730500000000000e+06
4.794950000000000045e+01	1.451900000000000000e+04	1.492000000000000000e+04	1.692400000000000000e+04	1.552100000000000000e+04	1.532100000000000000e+04	1.311700000000000000e+04	2.033280000000000000e+05	2.400801799999999814e+06	2.551761299999999814e+06	4.599433000000000000e+06	4.609917000000000000e+06	5.536528000000000000e+06	6.539739000000000000e+06	6.168539000000000000e+06	6.624144000000000000e+06	8.765163000000000000e+06	7.402000500000000000e+06	5.789420000000000000e+06	5.990517000000000000e+06	7.079479000000000000e+06	6.965952500000000000e+06	9.177590000000000000e+06	9.360455000000000000e+06	5.660079000000000000e+06	7.928530500000000000e+06	8.160643000000000000e+06	6.929198000000000000e+06	6.487194500000000000e+06	6.731931500000000000e+06	5.831717500000000000e+06	8.999256000000000000e+06	6.131838000000000000e+06	9.000303000000000000e+06	8.375738000000000000e+06	6.018709500000000000e+06	7.976123000000000000e+06	8.704705000000000000e+06	6.010572000000000000e+06	1.121210800000000000e+07	7.132673000000000000e+06	8.470365000000000000e+06	8.508666000000000000e+06	1.678097200000000000e+07	8.988691000000000000e+06	1.013062200000000000e+07	1.001124900000000000e+07	7.571789000000000000e+06	1.074231400000000000e+07	8.177597500000000000e+06
4.795029999999999859e+01	1.201500000000000000e+04	1.381800000000000000e+04	1.411900000000000000e+04	1.632200000000000000e+04	1.331700000000000000e+04	1.381800000000000000e+04	1.886720000000000000e+05	2.079118899999999907e+06	2.687349500000000000e+06	3.890092500000000000e+06	4.687368500000000000e+06	7.488769500000000000e+06	6.825667000000000000e+06	5.741494500000000000e+06	5.298043500000000000e+06	6.628622000000000000e+06	6.076018000000000000e+06	8.273064500000000000e+06	7.325604000000000000e+06	5.279802000000000000e+06	6.787849500000000000e+06	7.107926000000000000e+06	7.924817500000000000e+06	7.998252000000000000e+06	9.357531000000000000e+06	8.020567000000000000e+06	7.699068500000000000e+06	8.891290000000000000e+06	9.049470000000000000e+06	8.426967000000000000e+06	5.253136000000000000e+06	7.049452500000000000e+06	1.580718300000000000e+07	5.932215000000000000e+06	5.755226500000000000e+06	9.161172000000000000e+06	6.232433500000000000e+06	8.288630500000000000e+06	5.677291500000000000e+06	5.029418000000000000e+06	1.053106200000000000e+07	1.256293800000000000e+07	7.141342500000000000e+06	8.110154000000000000e+06	1.144719200000000000e+07	6.122195500000000000e+06	7.279005000000000000e+06	9.050840000000000000e+06	8.438057000000000000e+06
4.795109999999999673e+01	1.421900000000000000e+04	1.391800000000000000e+04	1.241600000000000000e+04	1.441900000000000000e+04	1.642300000000000000e+04	1.542100000000000000e+04	2.151640000000000000e+05	1.549984000000000000e+06	5.457241500000000000e+06	3.937342500000000000e+06	6.965517000000000000e+06	6.169219000000000000e+06	6.977198000000000000e+06	8.693446000000000000e+06	8.904726000000000000e+06	6.510254000000000000e+06	7.861696500000000000e+06	6.232978500000000000e+06	6.213051000000000000e+06	7.988397500000000000e+06	7.565878500000000000e+06	6.953191500000000000e+06	6.069939500000000000e+06	1.282652000000000000e+07	8.435222000000000000e+06	8.702465000000000000e+06	6.965535500000000000e+06	6.571796500000000000e+06	5.433181500000000000e+06	7.785274000000000000e+06	7.343609000000000000e+06	6.644283000000000000e+06	6.443466000000000000e+06	7.091233000000000000e+06	9.114695000000000000e+06	6.334001500000000000e+06	8.783212000000000000e+06	6.371213500000000000e+06	7.106896500000000000e+06	1.207204400000000000e+07	1.066309600000000000e+07	7.127733500000000000e+06	7.579572000000000000e+06	1.135763200000000000e+07	9.475220000000000000e+06	8.770909000000000000e+06	1.076304100000000000e+07	5.932146000000000000e+06	1.010974000000000000e+07
4.795190000000000197e+01	1.692400000000000000e+04	1.411900000000000000e+04	1.642300000000000000e+04	1.792500000000000000e+04	1.391800000000000000e+04	1.502000000000000000e+04	2.161760000000000000e+05	4.634839000000000000e+06	2.852376000000000000e+06	3.925530000000000000e+06	8.223688000000000000e+06	8.561070000000000000e+06	6.609676500000000000e+06	6.968211000000000000e+06	6.912867000000000000e+06	8.421765000000000000e+06	8.769314000000000000e+06	1.120050400000000000e+07	8.151156000000000000e+06	7.820902000000000000e+06	5.891045500000000000e+06	7.922837500000000000e+06	5.891162000000000000e+06	1.297819900000000000e+07	9.827841000000000000e+06	7.728742000000000000e+06	8.165763000000000000e+06	7.598726500000000000e+06	8.715468000000000000e+06	8.082626500000000000e+06	1.073856000000000000e+07	6.096000000000000000e+06	6.005916500000000000e+06	7.865391000000000000e+06	1.104905800000000000e+07	7.260527000000000000e+06	7.326470000000000000e+06	7.212710500000000000e+06	1.118247500000000000e+07	1.097851500000000000e+07	7.809833500000000000e+06	1.055904800000000000e+07	1.219234000000000000e+07	7.326280000000000000e+06	6.877877000000000000e+06	5.773019000000000000e+06	6.227275000000000000e+06	5.596224000000000000e+06	6.154318000000000000e+06
4.795270000000000010e+01	1.391800000000000000e+04	1.532100000000000000e+04	1.982900000000000000e+04	1.512000000000000000e+04	1.642300000000000000e+04	1.271600000000000000e+04	3.456000000000000000e+05	2.198210500000000000e+06	2.911310000000000000e+06	3.890092500000000000e+06	6.136547000000000000e+06	5.247507500000000000e+06	5.542080500000000000e+06	6.456959000000000000e+06	6.299860500000000000e+06	6.604854000000000000e+06	5.751852000000000000e+06	8.273064500000000000e+06	7.776522000000000000e+06	7.994371000000000000e+06	6.021686000000000000e+06	8.184531500000000000e+06	6.273219000000000000e+06	1.204919200000000000e+07	7.084406000000000000e+06	7.601068500000000000e+06	7.535428500000000000e+06	6.807378500000000000e+06	8.971623000000000000e+06	5.974223500000000000e+06	6.319257000000000000e+06	9.134951000000000000e+06	1.263693600000000000e+07	6.688737500000000000e+06	1.957672000000000000e+07	7.254517500000000000e+06	6.184121000000000000e+06	8.240593000000000000e+06	6.015461000000000000e+06	1.041950400000000000e+07	8.254309000000000000e+06	7.074783000000000000e+06	5.696392000000000000e+06	7.730079500000000000e+06	6.378998000000000000e+06	6.820548500000000000e+06	6.149541500000000000e+06	7.323771500000000000e+06	1.143043300000000000e+07
4.795349999999999824e+01	1.842600000000000000e+04	1.391800000000000000e+04	1.662300000000000000e+04	1.612200000000000000e+04	1.552100000000000000e+04	1.562100000000000000e+04	2.294360000000000000e+05	1.559936000000000000e+06	2.982018799999999814e+06	4.433940000000000000e+06	6.959559000000000000e+06	6.404191000000000000e+06	7.619108000000000000e+06	6.487230500000000000e+06	5.639872000000000000e+06	1.037478200000000000e+07	7.844034000000000000e+06	7.551720500000000000e+06	7.835022000000000000e+06	8.233547500000000000e+06	7.375910000000000000e+06	5.365082000000000000e+06	7.659852500000000000e+06	9.431322000000000000e+06	9.477999000000000000e+06	9.438593000000000000e+06	6.571516000000000000e+06	8.444263000000000000e+06	6.309013500000000000e+06	8.682078000000000000e+06	7.843766000000000000e+06	9.379506000000000000e+06	6.403730000000000000e+06	7.355284000000000000e+06	7.312193500000000000e+06	7.507031500000000000e+06	6.359374500000000000e+06	1.107768800000000000e+07	1.038760500000000000e+07	5.702488500000000000e+06	7.977757000000000000e+06	9.877623000000000000e+06	8.894024000000000000e+06	8.584891000000000000e+06	6.643393000000000000e+06	8.668670000000000000e+06	6.388473000000000000e+06	5.746148500000000000e+06	6.893456000000000000e+06
4.795430000000000348e+01	1.592200000000000000e+04	1.682300000000000000e+04	1.532100000000000000e+04	1.381800000000000000e+04	1.672300000000000000e+04	1.822600000000000000e+04	2.394600000000000000e+05	1.471200000000000000e+06	3.117549000000000000e+06	5.385909500000000000e+06	5.331408000000000000e+06	4.928152500000000000e+06	8.517455000000000000e+06	5.843841000000000000e+06	8.386155000000000000e+06	7.297326000000000000e+06	6.517933500000000000e+06	6.818324500000000000e+06	6.142734000000000000e+06	7.390456500000000000e+06	7.963733000000000000e+06	6.186055000000000000e+06	9.902944000000000000e+06	9.200526000000000000e+06	8.380770000000000000e+06	5.945569500000000000e+06	7.504905000000000000e+06	8.383678000000000000e+06	1.254018000000000000e+07	1.013704100000000000e+07	6.527626000000000000e+06	8.092202000000000000e+06	9.295939000000000000e+06	7.961606000000000000e+06	6.958848500000000000e+06	5.395577500000000000e+06	1.293035800000000000e+07	7.248859000000000000e+06	6.608710000000000000e+06	5.720618000000000000e+06	1.130022200000000000e+07	6.393240000000000000e+06	6.122672000000000000e+06	6.287481000000000000e+06	6.396896500000000000e+06	7.928218500000000000e+06	8.277002500000000000e+06	6.184057500000000000e+06	6.178766500000000000e+06
4.795510000000000161e+01	1.802600000000000000e+04	1.912800000000000000e+04	1.702400000000000000e+04	1.421900000000000000e+04	1.782500000000000000e+04	1.542100000000000000e+04	2.089920000000000000e+05	1.823552000000000000e+06	2.604865500000000000e+06	4.540489000000000000e+06	4.991574500000000000e+06	6.012611000000000000e+06	8.225582500000000000e+06	5.789785000000000000e+06	5.946375000000000000e+06	8.723539000000000000e+06	8.232844500000000000e+06	7.350618500000000000e+06	8.168706000000000000e+06	6.631113000000000000e+06	7.423372500000000000e+06	1.075987500000000000e+07	7.086582500000000000e+06	4.882872500000000000e+06	8.923361000000000000e+06	6.785417500000000000e+06	8.117313000000000000e+06	6.499384000000000000e+06	5.713143000000000000e+06	8.319939000000000000e+06	7.129171000000000000e+06	9.414986000000000000e+06	5.704945500000000000e+06	6.268487000000000000e+06	1.069583300000000000e+07	1.231921900000000000e+07	6.903494000000000000e+06	7.134529500000000000e+06	8.091891500000000000e+06	5.269903500000000000e+06	9.161265000000000000e+06	1.132923400000000000e+07	1.046332100000000000e+07	5.931250000000000000e+06	7.557304000000000000e+06	7.169725000000000000e+06	7.255124000000000000e+06	9.074808000000000000e+06	1.000710600000000000e+07
4.795589999999999975e+01	1.512000000000000000e+04	1.502000000000000000e+04	1.582200000000000000e+04	1.622200000000000000e+04	1.632200000000000000e+04	1.632200000000000000e+04	1.875600000000000000e+05	1.522688000000000000e+06	3.270742799999999814e+06	3.996405000000000000e+06	7.835953500000000000e+06	7.253797500000000000e+06	6.207303000000000000e+06	9.330830000000000000e+06	6.341191000000000000e+06	5.214115500000000000e+06	7.166265000000000000e+06	8.770030000000000000e+06	6.558552000000000000e+06	6.033172000000000000e+06	6.692924500000000000e+06	7.536120000000000000e+06	8.158755000000000000e+06	7.305986000000000000e+06	7.826132000000000000e+06	7.783702500000000000e+06	6.856402000000000000e+06	6.668588000000000000e+06	7.548009500000000000e+06	7.934069000000000000e+06	6.557495000000000000e+06	9.951482000000000000e+06	7.681978500000000000e+06	8.135801000000000000e+06	9.581833000000000000e+06	1.010584600000000000e+07	7.314512500000000000e+06	9.069720000000000000e+06	6.745139500000000000e+06	7.162688500000000000e+06	8.104030000000000000e+06	7.562489000000000000e+06	7.395951000000000000e+06	5.735281500000000000e+06	9.601351000000000000e+06	8.181049500000000000e+06	6.059748000000000000e+06	6.447953500000000000e+06	9.364914000000000000e+06
8.789879999999999427e+01	1.061300000000000000e+04	1.301700000000000000e+04	1.131400000000000000e+04	1.291700000000000000e+04	1.421900000000000000e+04	1.331700000000000000e+04	3.722960000000000000e+05	1.703754800000000047e+06	4.991658000000000000e+06	5.320822500000000000e+06	7.216102500000000000e+06	4.988460500000000000e+06	6.160444500000000000e+06	5.729482000000000000e+06	7.048279500000000000e+06	7.966029500000000000e+06	8.881176000000000000e+06	1.024249300000000000e+07	9.363510000000000000e+06	8.065813000000000000e+06	6.585896500000000000e+06	9.844066000000000000e+06	6.735430000000000000e+06	1.145994600000000000e+07	1.050921200000000000e+07	8.276643500000000000e+06	7.007808000000000000e+06	9.284007000000000000e+06	7.994853000000000000e+06	1.027990300000000000e+07	7.242340000000000000e+06	9.891951000000000000e+06	7.193567000000000000e+06	7.499486500000000000e+06	5.024366000000000000e+06	9.004688000000000000e+06	6.818705500000000000e+06	5.806172500000000000e+06	9.515689000000000000e+06	6.628050500000000000e+06	6.866507500000000000e+06	7.562489000000000000e+06	8.130198500000000000e+06	6.768268000000000000e+06	4.665415000000000000e+06	5.905569000000000000e+06	6.035986000000000000e+06	3.580812500000000000e+06	4.240330000000000000e+06
8.790019999999999811e+01	1.151400000000000000e+04	1.381800000000000000e+04	1.211500000000000000e+04	1.161400000000000000e+04	1.261600000000000000e+04	1.231600000000000000e+04	3.312480000000000000e+05	2.347236799999999814e+06	3.606741500000000000e+06	7.721122500000000000e+06	4.997532500000000000e+06	6.898210000000000000e+06	6.283068500000000000e+06	5.849727000000000000e+06	1.003630400000000000e+07	9.605448000000000000e+06	7.849921500000000000e+06	1.025998000000000000e+07	6.927453000000000000e+06	7.844796000000000000e+06	8.973023000000000000e+06	1.146176700000000000e+07	8.799744000000000000e+06	9.771570000000000000e+06	6.849251000000000000e+06	8.787824000000000000e+06	7.626151000000000000e+06	1.057657000000000000e+07	6.916668000000000000e+06	7.696519000000000000e+06	8.713418000000000000e+06	7.329487500000000000e+06	7.051653000000000000e+06	6.004436000000000000e+06	6.976797000000000000e+06	8.144386000000000000e+06	7.284196500000000000e+06	8.793505000000000000e+06	7.700145500000000000e+06	8.671154000000000000e+06	8.680660000000000000e+06	5.729073000000000000e+06	1.164147700000000000e+07	1.237306200000000000e+07	7.797674000000000000e+06	5.935759500000000000e+06	6.603643000000000000e+06	5.248317500000000000e+06	1.027361700000000000e+07
8.790170000000000528e+01	1.482000000000000000e+04	1.381800000000000000e+04	1.371800000000000000e+04	1.231600000000000000e+04	1.361800000000000000e+04	1.031200000000000000e+04	3.605760000000000000e+05	2.651064000000000000e+06	5.103520500000000000e+06	6.828452000000000000e+06	5.420894500000000000e+06	9.633370000000000000e+06	5.763782500000000000e+06	7.713707000000000000e+06	6.258766000000000000e+06	6.758697000000000000e+06	8.934164000000000000e+06	8.657545000000000000e+06	8.022456000000000000e+06	7.324629000000000000e+06	9.608546000000000000e+06	8.190236000000000000e+06	7.135832500000000000e+06	7.239247000000000000e+06	9.725201000000000000e+06	1.175738600000000000e+07	7.838362000000000000e+06	8.015581000000000000e+06	9.311577000000000000e+06	5.891045500000000000e+06	7.337659000000000000e+06	7.180659500000000000e+06	8.335691500000000000e+06	9.733065000000000000e+06	5.934830500000000000e+06	9.317416000000000000e+06	6.177961000000000000e+06	7.783756500000000000e+06	6.489941500000000000e+06	5.414218500000000000e+06	4.950209000000000000e+06	4.918148000000000000e+06	6.223356000000000000e+06	5.521400500000000000e+06	5.777652000000000000e+06	5.285519000000000000e+06	5.551913000000000000e+06	7.893389000000000000e+06	5.712312000000000000e+06
8.790319999999999823e+01	1.301700000000000000e+04	1.251600000000000000e+04	1.211500000000000000e+04	1.171500000000000000e+04	1.301700000000000000e+04	1.522100000000000000e+04	4.114960000000000000e+05	2.363328000000000000e+06	4.325664000000000000e+06	5.196555000000000000e+06	5.677438000000000000e+06	6.331966000000000000e+06	6.283068500000000000e+06	1.022672200000000000e+07	1.100279600000000000e+07	7.267645000000000000e+06	7.354900500000000000e+06	7.557510000000000000e+06	6.412068000000000000e+06	6.469591000000000000e+06	8.890201000000000000e+06	7.339909000000000000e+06	9.391236000000000000e+06	1.129589000000000000e+07	8.724588000000000000e+06	9.402115000000000000e+06	9.790534000000000000e+06	1.059467300000000000e+07	7.428978500000000000e+06	5.938745500000000000e+06	1.045248400000000000e+07	7.162800000000000000e+06	6.131028000000000000e+06	1.108415300000000000e+07	7.581779000000000000e+06	7.753776500000000000e+06	6.867139000000000000e+06	8.210569500000000000e+06	1.115900600000000000e+07	6.141317000000000000e+06	6.283876000000000000e+06	7.145344500000000000e+06	6.116756000000000000e+06	7.700304500000000000e+06	7.250745000000000000e+06	9.095909000000000000e+06	6.346800500000000000e+06	4.960333000000000000e+06	4.773351500000000000e+06
8.790460000000000207e+01	1.051300000000000000e+04	1.391800000000000000e+04	1.141400000000000000e+04	1.522100000000000000e+04	1.211500000000000000e+04	1.241600000000000000e+04	3.173120000000000000e+05	2.132544000000000000e+06	4.685155000000000000e+06	7.076632500000000000e+06	6.255941500000000000e+06	1.170574600000000000e+07	9.054109000000000000e+06	9.541048000000000000e+06	8.510028000000000000e+06	6.267605000000000000e+06	7.213483000000000000e+06	8.905673000000000000e+06	7.565688000000000000e+06	8.436644000000000000e+06	7.732116000000000000e+06	8.642318000000000000e+06	7.388608000000000000e+06	6.206733000000000000e+06	9.261156000000000000e+06	9.591072000000000000e+06	1.083317800000000000e+07	7.900686500000000000e+06	7.726675500000000000e+06	7.161972500000000000e+06	6.724214000000000000e+06	1.223962500000000000e+07	6.301438500000000000e+06	1.006321900000000000e+07	6.635537500000000000e+06	9.883018000000000000e+06	5.144315000000000000e+06	8.805514000000000000e+06	9.367288000000000000e+06	9.993042000000000000e+06	7.743576000000000000e+06	1.138183200000000000e+07	4.855663500000000000e+06	7.029599000000000000e+06	5.609357000000000000e+06	6.236583000000000000e+06	6.615703500000000000e+06	7.263610000000000000e+06	7.208379000000000000e+06
8.790609999999999502e+01	1.321700000000000000e+04	1.311700000000000000e+04	1.011200000000000000e+04	1.251600000000000000e+04	1.151400000000000000e+04	1.261600000000000000e+04	3.605760000000000000e+05	1.902688000000000000e+06	3.447602299999999814e+06	4.546395000000000000e+06	6.858276500000000000e+06	5.590817000000000000e+06	7.543109000000000000e+06	7.845964500000000000e+06	1.023671400000000000e+07	5.942062500000000000e+06	7.513981000000000000e+06	7.297330000000000000e+06	5.937750000000000000e+06	9.267908000000000000e+06	8.367639000000000000e+06	8.838647000000000000e+06	8.799744000000000000e+06	8.793782000000000000e+06	8.977572000000000000e+06	8.197121000000000000e+06	6.171319000000000000e+06	5.550901000000000000e+06	8.792838000000000000e+06	7.019466500000000000e+06	8.433530000000000000e+06	7.699057500000000000e+06	6.932218000000000000e+06	1.115613400000000000e+07	1.097128200000000000e+07	5.822844000000000000e+06	6.377371000000000000e+06	7.567467500000000000e+06	7.035896500000000000e+06	4.428625500000000000e+06	6.368018000000000000e+06	6.228754000000000000e+06	6.211643000000000000e+06	5.628400500000000000e+06	4.467088500000000000e+06	7.061351500000000000e+06	6.711228500000000000e+06	8.816905000000000000e+06	8.468072000000000000e+06
8.790760000000000218e+01	1.091300000000000000e+04	1.101400000000000000e+04	1.281600000000000000e+04	1.472000000000000000e+04	1.141400000000000000e+04	1.321700000000000000e+04	3.368400000000000000e+05	2.097472000000000000e+06	7.661404000000000000e+06	5.575027500000000000e+06	6.578021000000000000e+06	7.253797500000000000e+06	7.846288000000000000e+06	6.751746000000000000e+06	6.665356500000000000e+06	6.374030000000000000e+06	7.537648500000000000e+06	1.059719800000000000e+07	6.874686000000000000e+06	6.762528500000000000e+06	9.733610000000000000e+06	7.441045000000000000e+06	8.775119000000000000e+06	8.138040000000000000e+06	8.091163000000000000e+06	8.836461000000000000e+06	6.929198000000000000e+06	6.680536000000000000e+06	6.898575000000000000e+06	1.254220300000000000e+07	5.801012000000000000e+06	1.275802300000000000e+07	4.977437000000000000e+06	1.056756700000000000e+07	7.330142000000000000e+06	1.017771800000000000e+07	7.954894500000000000e+06	8.955631000000000000e+06	9.017146000000000000e+06	6.171212500000000000e+06	1.312613700000000000e+07	6.363888500000000000e+06	5.939287500000000000e+06	6.038012500000000000e+06	5.903903500000000000e+06	1.043247400000000000e+07	5.187246500000000000e+06	5.746148500000000000e+06	4.113005000000000000e+06
8.790900000000000603e+01	1.171500000000000000e+04	1.301700000000000000e+04	1.221500000000000000e+04	1.512000000000000000e+04	1.211500000000000000e+04	1.301700000000000000e+04	4.554720000000000000e+05	2.089504000000000000e+06	4.567287000000000000e+06	4.475402000000000000e+06	6.607810000000000000e+06	8.796042000000000000e+06	6.096452000000000000e+06	8.248743500000000000e+06	7.437325500000000000e+06	8.131816000000000000e+06	8.645205000000000000e+06	9.077236000000000000e+06	6.792786000000000000e+06	8.251228500000000000e+06	1.015483900000000000e+07	1.078958600000000000e+07	7.887880000000000000e+06	1.076149200000000000e+07	9.767365000000000000e+06	1.384490800000000000e+07	8.020413000000000000e+06	7.635053500000000000e+06	7.708940000000000000e+06	1.016670500000000000e+07	6.098869000000000000e+06	9.128998000000000000e+06	5.437806500000000000e+06	5.806127500000000000e+06	6.928934500000000000e+06	6.610913500000000000e+06	5.241061000000000000e+06	7.999925000000000000e+06	5.232443500000000000e+06	5.678476000000000000e+06	6.506174000000000000e+06	5.370749000000000000e+06	5.400256000000000000e+06	9.998190000000000000e+06	7.857977000000000000e+06	4.538933000000000000e+06	5.306891500000000000e+06	6.256083500000000000e+06	4.664302500000000000e+06
8.791049999999999898e+01	1.101400000000000000e+04	1.391800000000000000e+04	1.251600000000000000e+04	1.512000000000000000e+04	1.091300000000000000e+04	1.522100000000000000e+04	3.988320000000000000e+05	1.834866800000000047e+06	3.329734500000000000e+06	6.952483000000000000e+06	6.100800000000000000e+06	6.121069000000000000e+06	6.837206500000000000e+06	8.471215000000000000e+06	5.834395000000000000e+06	7.462994000000000000e+06	6.971860000000000000e+06	8.408944000000000000e+06	5.416632000000000000e+06	1.198271600000000000e+07	9.264443000000000000e+06	8.529416000000000000e+06	7.684477500000000000e+06	8.010629000000000000e+06	7.711566000000000000e+06	7.254040000000000000e+06	9.644942000000000000e+06	8.353747500000000000e+06	1.460751500000000000e+07	7.999330000000000000e+06	6.069119000000000000e+06	1.284732000000000000e+07	8.239190000000000000e+06	1.335972000000000000e+07	7.090590000000000000e+06	6.995874000000000000e+06	7.719371000000000000e+06	8.907834000000000000e+06	5.487523000000000000e+06	5.209752000000000000e+06	4.968213500000000000e+06	5.958250000000000000e+06	5.175225500000000000e+06	4.648676500000000000e+06	9.210464000000000000e+06	7.795909000000000000e+06	7.356738500000000000e+06	5.944010500000000000e+06	6.269540000000000000e+06
8.791200000000000614e+01	1.031200000000000000e+04	1.421900000000000000e+04	1.421900000000000000e+04	1.321700000000000000e+04	1.041300000000000000e+04	1.301700000000000000e+04	3.804560000000000000e+05	2.609285000000000000e+06	4.596724500000000000e+06	5.811632000000000000e+06	8.414576000000000000e+06	8.928454000000000000e+06	7.327352000000000000e+06	8.080088000000000000e+06	6.264535500000000000e+06	1.123895300000000000e+07	9.028599000000000000e+06	8.657545000000000000e+06	1.097951400000000000e+07	7.235027500000000000e+06	1.360536300000000000e+07	1.353154900000000000e+07	9.483580000000000000e+06	8.587254000000000000e+06	1.037067300000000000e+07	6.426473000000000000e+06	1.068177200000000000e+07	6.638416000000000000e+06	6.523269500000000000e+06	8.397303000000000000e+06	6.628895000000000000e+06	7.413069500000000000e+06	6.358317500000000000e+06	6.286602500000000000e+06	9.036919000000000000e+06	7.410881500000000000e+06	7.441333000000000000e+06	7.615505000000000000e+06	7.961270000000000000e+06	7.325013000000000000e+06	7.401247000000000000e+06	9.407763000000000000e+06	5.163512500000000000e+06	9.778496000000000000e+06	6.468971500000000000e+06	5.435991000000000000e+06	7.362709000000000000e+06	5.014382500000000000e+06	5.924116500000000000e+06
[truncated: 192 more columns]
