# Supplementary material for: Otolith microchemistry and diadromy in Patagonian river fishes
Source: PeerJ. 2019 Jan 3;7:e6149. doi: 10.7717/peerj.6149 (PMC6321752; doi:10.7717/peerj.6149)
Supplement: Supplemental Information 3 — Raw data. This archive contains the raw data used to generate the analyses reported in the paper cited above. The python script provided allows to convert from the isotopic intensities measured by LA-ICP-MS to molar concentrations of Sr:Ca. [file peerj-07-6149-s003.zip › Dataset S1/Alo_etAl_scripts/samples/3094.txt]

4.794870000000000232e+01	1.321700000000000000e+04	1.191500000000000000e+04	1.431900000000000000e+04	1.431900000000000000e+04	1.301700000000000000e+04	4.951000000000000000e+04	5.153600000000000000e+05	1.501248000000000000e+06	2.451494299999999814e+06	7.137091500000000000e+06	1.303983300000000000e+07	7.517260000000000000e+06	9.803406000000000000e+06	9.390884000000000000e+06	1.042594000000000000e+07	8.996933000000000000e+06	9.720366000000000000e+06	1.459408300000000000e+07	9.614553000000000000e+06	1.044517100000000000e+07	7.912512000000000000e+06	1.263795600000000000e+07	1.023286000000000000e+07	1.098051100000000000e+07	1.124788800000000000e+07	1.241051500000000000e+07	9.326196000000000000e+06	1.018320200000000000e+07	9.263263000000000000e+06	8.116856500000000000e+06	9.919235000000000000e+06	6.260948500000000000e+06	6.422556000000000000e+06	7.470593000000000000e+06	4.869411500000000000e+06	6.327993500000000000e+06	5.853882000000000000e+06	5.973468500000000000e+06	7.195794000000000000e+06	7.606019500000000000e+06	9.918651000000000000e+06	8.519503000000000000e+06	1.015860200000000000e+07	9.278351000000000000e+06	1.152064600000000000e+07	1.026126000000000000e+07	8.992830000000000000e+06	1.189752100000000000e+07	1.063852000000000000e+07
4.794950000000000045e+01	1.171500000000000000e+04	1.431900000000000000e+04	1.331700000000000000e+04	1.241600000000000000e+04	1.031200000000000000e+04	4.930900000000000000e+04	4.002560000000000000e+05	1.430784000000000000e+06	3.937795000000000000e+06	6.796069000000000000e+06	7.044388000000000000e+06	1.153643000000000000e+07	8.849394000000000000e+06	1.040575800000000000e+07	9.578803000000000000e+06	9.065764000000000000e+06	1.171532500000000000e+07	1.196142900000000000e+07	1.081692100000000000e+07	1.304445600000000000e+07	1.259273200000000000e+07	7.909780000000000000e+06	9.248801000000000000e+06	1.035376300000000000e+07	1.031353400000000000e+07	1.094737100000000000e+07	1.395299400000000000e+07	8.512509000000000000e+06	1.335761200000000000e+07	7.523700000000000000e+06	9.882565000000000000e+06	8.651140000000000000e+06	1.045637700000000000e+07	7.036882000000000000e+06	5.692157500000000000e+06	6.662877500000000000e+06	6.514009000000000000e+06	6.967173000000000000e+06	8.183932000000000000e+06	7.297109500000000000e+06	7.646549500000000000e+06	1.000170900000000000e+07	9.559701000000000000e+06	1.116209100000000000e+07	1.015376900000000000e+07	9.181179000000000000e+06	1.100234800000000000e+07	1.278704200000000000e+07	1.050279600000000000e+07
4.795029999999999859e+01	1.271600000000000000e+04	1.361800000000000000e+04	1.562100000000000000e+04	1.301700000000000000e+04	1.271600000000000000e+04	4.188500000000000000e+04	4.146640000000000000e+05	1.483776000000000000e+06	2.931075000000000000e+06	6.072187500000000000e+06	7.589935000000000000e+06	1.078472800000000000e+07	9.377890000000000000e+06	1.038743500000000000e+07	1.118152000000000000e+07	8.474504000000000000e+06	1.139983400000000000e+07	1.040047600000000000e+07	1.107939700000000000e+07	1.213528000000000000e+07	1.522228300000000000e+07	1.221105000000000000e+07	1.427210900000000000e+07	8.896344000000000000e+06	9.148864000000000000e+06	9.218750000000000000e+06	1.150637400000000000e+07	1.321754600000000000e+07	9.534981000000000000e+06	7.062063000000000000e+06	7.956907500000000000e+06	8.621078000000000000e+06	8.658860000000000000e+06	9.398398000000000000e+06	7.025010000000000000e+06	6.876074000000000000e+06	7.408557500000000000e+06	6.428523000000000000e+06	7.517260000000000000e+06	8.599836000000000000e+06	8.040487000000000000e+06	8.942186000000000000e+06	9.914108000000000000e+06	9.375476000000000000e+06	1.325120400000000000e+07	1.030442400000000000e+07	1.060063900000000000e+07	9.661791000000000000e+06	1.149367300000000000e+07
4.795109999999999673e+01	1.271600000000000000e+04	1.181500000000000000e+04	1.622200000000000000e+04	1.271600000000000000e+04	1.612200000000000000e+04	4.148400000000000000e+04	4.392000000000000000e+05	1.456032000000000000e+06	2.895522000000000000e+06	6.048161500000000000e+06	7.298992500000000000e+06	8.396143000000000000e+06	8.800576000000000000e+06	8.699724000000000000e+06	1.479506000000000000e+07	1.349826700000000000e+07	1.125420400000000000e+07	9.482399000000000000e+06	1.250204100000000000e+07	1.059170300000000000e+07	1.132001100000000000e+07	9.702737000000000000e+06	1.043237400000000000e+07	8.582601000000000000e+06	1.434842100000000000e+07	1.614024000000000000e+07	1.034356400000000000e+07	1.125797300000000000e+07	1.204704400000000000e+07	9.771515000000000000e+06	8.271015000000000000e+06	8.991280000000000000e+06	7.677798500000000000e+06	6.813827000000000000e+06	6.880927500000000000e+06	6.808902500000000000e+06	7.137038000000000000e+06	6.751785000000000000e+06	8.705254000000000000e+06	7.696961000000000000e+06	7.785892500000000000e+06	9.027604000000000000e+06	1.052522100000000000e+07	1.009881500000000000e+07	1.118206400000000000e+07	1.047021300000000000e+07	1.256733400000000000e+07	1.186076200000000000e+07	1.206607000000000000e+07
4.795190000000000197e+01	1.351800000000000000e+04	1.221500000000000000e+04	1.411900000000000000e+04	1.331700000000000000e+04	1.572100000000000000e+04	4.539600000000000000e+04	4.091440000000000000e+05	1.554304000000000000e+06	2.818559799999999814e+06	6.197815000000000000e+06	8.359563000000000000e+06	9.093096000000000000e+06	1.111638900000000000e+07	1.133512300000000000e+07	8.847816000000000000e+06	1.199981100000000000e+07	1.237611100000000000e+07	1.233521600000000000e+07	9.376470000000000000e+06	9.920731000000000000e+06	8.515735000000000000e+06	1.124233900000000000e+07	1.247889800000000000e+07	7.132062500000000000e+06	9.876904000000000000e+06	8.015768500000000000e+06	9.053704000000000000e+06	1.062572600000000000e+07	9.819006000000000000e+06	7.661448500000000000e+06	8.578850000000000000e+06	9.082194000000000000e+06	8.731910000000000000e+06	6.356041000000000000e+06	6.586644500000000000e+06	8.459472000000000000e+06	7.464020000000000000e+06	6.721886500000000000e+06	7.026219000000000000e+06	7.884898500000000000e+06	8.549434000000000000e+06	9.236131000000000000e+06	1.086766000000000000e+07	1.059706600000000000e+07	1.062202600000000000e+07	1.183870800000000000e+07	1.155053100000000000e+07	1.254944700000000000e+07	1.069359600000000000e+07
4.795270000000000010e+01	1.251600000000000000e+04	1.421900000000000000e+04	1.472000000000000000e+04	1.381800000000000000e+04	1.451900000000000000e+04	5.804200000000000000e+04	4.187520000000000000e+05	1.625312000000000000e+06	6.833257000000000000e+06	5.180843000000000000e+06	1.060861200000000000e+07	1.202722800000000000e+07	8.855222000000000000e+06	8.889555000000000000e+06	1.289990000000000000e+07	1.195988900000000000e+07	1.081149900000000000e+07	1.207175400000000000e+07	1.160459500000000000e+07	7.699964500000000000e+06	9.661690000000000000e+06	1.035223000000000000e+07	8.596944000000000000e+06	9.056287000000000000e+06	1.257062700000000000e+07	1.045168500000000000e+07	8.732812000000000000e+06	9.697972000000000000e+06	1.081538500000000000e+07	8.332942000000000000e+06	7.812157500000000000e+06	1.195168400000000000e+07	8.987585000000000000e+06	6.982713000000000000e+06	6.532778500000000000e+06	7.424154500000000000e+06	7.093777000000000000e+06	7.290435000000000000e+06	7.874942000000000000e+06	7.897129000000000000e+06	7.961312000000000000e+06	8.274508000000000000e+06	1.027486500000000000e+07	1.068812100000000000e+07	1.044338500000000000e+07	1.164839400000000000e+07	1.103276200000000000e+07	1.073997600000000000e+07	1.007202400000000000e+07
4.795349999999999824e+01	1.421900000000000000e+04	1.431900000000000000e+04	1.572100000000000000e+04	1.441900000000000000e+04	1.421900000000000000e+04	5.372500000000000000e+04	5.259360000000000000e+05	1.484448000000000000e+06	3.618055500000000000e+06	6.353325000000000000e+06	7.195794000000000000e+06	8.377974000000000000e+06	8.381373500000000000e+06	1.052815900000000000e+07	1.062098300000000000e+07	8.957011000000000000e+06	1.289175200000000000e+07	9.794785000000000000e+06	8.924453000000000000e+06	1.085428900000000000e+07	1.045771300000000000e+07	1.349825800000000000e+07	9.997400000000000000e+06	1.528471100000000000e+07	8.335971000000000000e+06	9.303297000000000000e+06	9.526088000000000000e+06	8.745920000000000000e+06	8.091691000000000000e+06	1.354869700000000000e+07	8.892475000000000000e+06	9.792051000000000000e+06	7.805879500000000000e+06	8.440695000000000000e+06	5.565950000000000000e+06	5.542135500000000000e+06	7.723091500000000000e+06	5.811897500000000000e+06	8.202100500000000000e+06	7.127336000000000000e+06	1.002784900000000000e+07	9.242250000000000000e+06	9.730676000000000000e+06	1.142967000000000000e+07	1.110234000000000000e+07	9.629496000000000000e+06	1.049090500000000000e+07	1.053914000000000000e+07	1.243488200000000000e+07
4.795430000000000348e+01	1.492000000000000000e+04	1.401800000000000000e+04	1.482000000000000000e+04	1.351800000000000000e+04	1.351800000000000000e+04	5.171800000000000000e+04	4.618240000000000000e+05	1.511584000000000000e+06	4.304800500000000000e+06	5.372212500000000000e+06	9.832928000000000000e+06	7.468567500000000000e+06	1.345041800000000000e+07	8.663077000000000000e+06	9.377916000000000000e+06	1.008194300000000000e+07	1.131478200000000000e+07	9.353971000000000000e+06	1.142725200000000000e+07	8.914029000000000000e+06	9.022317000000000000e+06	1.201226000000000000e+07	8.530600000000000000e+06	1.167531600000000000e+07	7.759576000000000000e+06	1.227137500000000000e+07	1.100374000000000000e+07	1.004183000000000000e+07	1.029583900000000000e+07	1.136053300000000000e+07	7.299019000000000000e+06	7.559322500000000000e+06	8.213985500000000000e+06	7.066975500000000000e+06	6.977022500000000000e+06	7.880847500000000000e+06	5.742957000000000000e+06	7.368171000000000000e+06	6.838233000000000000e+06	7.648523500000000000e+06	7.440622500000000000e+06	9.450532000000000000e+06	1.034203400000000000e+07	1.034187000000000000e+07	1.253073300000000000e+07	1.006506000000000000e+07	1.051548000000000000e+07	1.044127800000000000e+07	9.875324000000000000e+06
4.795510000000000161e+01	1.492000000000000000e+04	1.712400000000000000e+04	1.171500000000000000e+04	1.512000000000000000e+04	1.261600000000000000e+04	5.573300000000000000e+04	4.535280000000000000e+05	1.186353000000000000e+06	3.535060299999999814e+06	6.670441500000000000e+06	7.098894000000000000e+06	7.523316000000000000e+06	1.172430500000000000e+07	1.293683600000000000e+07	1.126090100000000000e+07	9.220864000000000000e+06	1.198816900000000000e+07	1.188192600000000000e+07	7.856373000000000000e+06	1.141530100000000000e+07	9.812315000000000000e+06	1.288458100000000000e+07	7.208429500000000000e+06	1.290498200000000000e+07	7.626114000000000000e+06	1.387341800000000000e+07	1.281438400000000000e+07	1.200140300000000000e+07	9.583485000000000000e+06	8.237117000000000000e+06	7.172242000000000000e+06	7.158937000000000000e+06	8.884341000000000000e+06	7.241760000000000000e+06	5.818244500000000000e+06	8.002657000000000000e+06	6.526334000000000000e+06	6.015446000000000000e+06	8.056750500000000000e+06	6.975726500000000000e+06	8.016274500000000000e+06	9.156587000000000000e+06	8.856505000000000000e+06	1.014130700000000000e+07	1.053541200000000000e+07	1.186323300000000000e+07	1.134955500000000000e+07	1.102041600000000000e+07	1.142581100000000000e+07
4.795589999999999975e+01	1.622200000000000000e+04	1.562100000000000000e+04	1.902800000000000000e+04	1.622200000000000000e+04	1.722400000000000000e+04	5.141700000000000000e+04	4.864240000000000000e+05	2.127103000000000000e+06	3.167994799999999814e+06	5.796907000000000000e+06	8.632579000000000000e+06	9.875079000000000000e+06	1.410690900000000000e+07	1.022203500000000000e+07	8.859991000000000000e+06	9.341548000000000000e+06	1.009013500000000000e+07	1.003353900000000000e+07	1.284989600000000000e+07	9.011554000000000000e+06	1.435974400000000000e+07	1.111614200000000000e+07	1.136794100000000000e+07	1.132521100000000000e+07	1.446357900000000000e+07	1.086862200000000000e+07	1.121573200000000000e+07	1.109254800000000000e+07	9.528948000000000000e+06	9.214053000000000000e+06	1.059521800000000000e+07	8.657201000000000000e+06	7.440142500000000000e+06	6.500731500000000000e+06	6.100411000000000000e+06	7.186620500000000000e+06	6.785529000000000000e+06	7.086886500000000000e+06	6.644191000000000000e+06	7.630480500000000000e+06	8.397864000000000000e+06	9.713883000000000000e+06	9.669369000000000000e+06	9.904322000000000000e+06	1.010480300000000000e+07	1.101638500000000000e+07	1.127023500000000000e+07	1.075847700000000000e+07	1.191215200000000000e+07
8.789879999999999427e+01	2.053100000000000000e+04	1.932800000000000000e+04	1.892700000000000000e+04	1.832600000000000000e+04	1.752500000000000000e+04	7.049400000000000000e+04	5.795360000000000000e+05	1.876128000000000000e+06	3.730512500000000000e+06	5.605537500000000000e+06	6.474373500000000000e+06	8.978270000000000000e+06	9.651610000000000000e+06	1.241718300000000000e+07	8.396854000000000000e+06	1.185044700000000000e+07	1.050255100000000000e+07	1.057831900000000000e+07	1.014560500000000000e+07	8.999119000000000000e+06	7.749837000000000000e+06	6.929530500000000000e+06	1.180870500000000000e+07	1.311406200000000000e+07	8.093048500000000000e+06	9.877491000000000000e+06	9.392746000000000000e+06	8.690942000000000000e+06	9.209209000000000000e+06	1.101244900000000000e+07	7.431827000000000000e+06	8.171841000000000000e+06	9.609484000000000000e+06	6.464378000000000000e+06	4.815425500000000000e+06	6.242690500000000000e+06	6.193312500000000000e+06	5.530613000000000000e+06	6.219890000000000000e+06	6.963738500000000000e+06	6.713521000000000000e+06	6.957753000000000000e+06	9.021618000000000000e+06	8.488239000000000000e+06	8.879165000000000000e+06	9.236606000000000000e+06	9.242712000000000000e+06	1.127602500000000000e+07	9.475531000000000000e+06
8.790019999999999811e+01	1.682300000000000000e+04	1.301700000000000000e+04	2.033000000000000000e+04	1.982900000000000000e+04	2.263500000000000000e+04	6.999200000000000000e+04	5.197760000000000000e+05	1.687520000000000000e+06	3.736486299999999814e+06	6.347468000000000000e+06	7.680778500000000000e+06	7.971721000000000000e+06	8.351014000000000000e+06	1.061977600000000000e+07	1.047488300000000000e+07	8.572244000000000000e+06	1.164263100000000000e+07	1.082294400000000000e+07	9.590159000000000000e+06	8.681919000000000000e+06	8.696726000000000000e+06	1.393141400000000000e+07	1.009390000000000000e+07	1.032919400000000000e+07	9.209231000000000000e+06	9.025017000000000000e+06	9.096054000000000000e+06	9.636858000000000000e+06	9.686284000000000000e+06	9.735820000000000000e+06	1.014239100000000000e+07	9.160986000000000000e+06	8.945216000000000000e+06	8.422398000000000000e+06	8.015832000000000000e+06	7.637351000000000000e+06	6.242612500000000000e+06	6.440362500000000000e+06	6.165262500000000000e+06	6.775801000000000000e+06	7.113390500000000000e+06	7.692615000000000000e+06	7.493590000000000000e+06	8.622272000000000000e+06	9.445601000000000000e+06	9.500249000000000000e+06	9.748072000000000000e+06	9.747238000000000000e+06	9.253752000000000000e+06
8.790170000000000528e+01	1.882700000000000000e+04	1.772500000000000000e+04	1.682300000000000000e+04	1.712400000000000000e+04	2.083100000000000000e+04	6.647600000000000000e+04	5.410400000000000000e+05	1.754368000000000000e+06	2.504794000000000000e+06	5.814836500000000000e+06	8.068863000000000000e+06	9.275268000000000000e+06	1.199753900000000000e+07	1.043605300000000000e+07	1.043787100000000000e+07	9.312639000000000000e+06	9.326124000000000000e+06	1.062724400000000000e+07	1.149482300000000000e+07	8.798218000000000000e+06	1.028274700000000000e+07	8.409279000000000000e+06	1.230978100000000000e+07	1.446657100000000000e+07	1.085344200000000000e+07	9.127681000000000000e+06	1.050110600000000000e+07	8.905700000000000000e+06	7.590726000000000000e+06	8.788590000000000000e+06	1.077036500000000000e+07	9.160986000000000000e+06	8.774766000000000000e+06	7.006788000000000000e+06	6.466555500000000000e+06	7.381564000000000000e+06	7.149486000000000000e+06	5.829836500000000000e+06	7.195794000000000000e+06	6.103125000000000000e+06	6.713521000000000000e+06	7.398792500000000000e+06	7.878650000000000000e+06	9.035539000000000000e+06	9.747520000000000000e+06	8.549170000000000000e+06	9.102564000000000000e+06	1.055739800000000000e+07	8.804784000000000000e+06
8.790319999999999823e+01	1.752500000000000000e+04	1.892700000000000000e+04	1.802600000000000000e+04	1.832600000000000000e+04	2.103200000000000000e+04	7.742600000000000000e+04	5.041680000000000000e+05	1.258245000000000000e+06	3.197632000000000000e+06	7.496044000000000000e+06	7.953552000000000000e+06	1.019678700000000000e+07	1.495770000000000000e+07	8.816261000000000000e+06	1.066968300000000000e+07	8.434352000000000000e+06	8.125223000000000000e+06	1.029675600000000000e+07	1.059103400000000000e+07	9.237080000000000000e+06	9.577099000000000000e+06	7.543208000000000000e+06	9.412128000000000000e+06	1.308973900000000000e+07	1.208526700000000000e+07	9.321414000000000000e+06	9.732030000000000000e+06	8.420470000000000000e+06	8.695696000000000000e+06	8.752656000000000000e+06	7.576697500000000000e+06	9.451911000000000000e+06	9.164610000000000000e+06	7.205407000000000000e+06	6.634752000000000000e+06	7.625060500000000000e+06	8.592744000000000000e+06	6.913356000000000000e+06	5.989389000000000000e+06	6.121168000000000000e+06	6.422729000000000000e+06	7.392674000000000000e+06	1.057407100000000000e+07	8.141989000000000000e+06	9.365877000000000000e+06	9.439182000000000000e+06	9.626416000000000000e+06	9.850455000000000000e+06	9.752386000000000000e+06
8.790460000000000207e+01	1.952900000000000000e+04	1.722400000000000000e+04	1.652300000000000000e+04	1.652300000000000000e+04	2.073100000000000000e+04	7.059400000000000000e+04	5.271680000000000000e+05	1.773514500000000000e+06	4.660093000000000000e+06	6.317346000000000000e+06	6.577572000000000000e+06	8.753946000000000000e+06	1.087934300000000000e+07	9.011711000000000000e+06	1.408818000000000000e+07	8.703941000000000000e+06	1.082991500000000000e+07	1.180878300000000000e+07	1.078057400000000000e+07	1.451489000000000000e+07	1.340683000000000000e+07	1.590417200000000000e+07	1.174815100000000000e+07	1.176744800000000000e+07	1.258274900000000000e+07	1.164258800000000000e+07	8.514770000000000000e+06	1.038004300000000000e+07	7.844345500000000000e+06	8.206932000000000000e+06	8.651225000000000000e+06	8.705931000000000000e+06	7.824142000000000000e+06	7.669452500000000000e+06	8.189786500000000000e+06	6.248775000000000000e+06	5.786094500000000000e+06	5.440798000000000000e+06	7.414182500000000000e+06	5.745414000000000000e+06	7.349704500000000000e+06	7.343724000000000000e+06	9.767069000000000000e+06	1.044506500000000000e+07	9.445601000000000000e+06	9.672415000000000000e+06	9.328115000000000000e+06	9.363337000000000000e+06	9.007631000000000000e+06
8.790609999999999502e+01	1.762500000000000000e+04	1.752500000000000000e+04	2.033000000000000000e+04	1.862700000000000000e+04	1.942800000000000000e+04	7.802800000000000000e+04	4.850880000000000000e+05	2.396769500000000000e+06	3.831195500000000000e+06	5.844719500000000000e+06	7.553476000000000000e+06	7.929327000000000000e+06	1.002248000000000000e+07	1.120637000000000000e+07	1.257093100000000000e+07	1.011085200000000000e+07	1.275823800000000000e+07	1.223736600000000000e+07	1.141505500000000000e+07	1.460046800000000000e+07	1.270720700000000000e+07	9.564281000000000000e+06	1.060124900000000000e+07	1.138663300000000000e+07	9.088255000000000000e+06	9.647765000000000000e+06	1.114313200000000000e+07	1.243116400000000000e+07	8.363650000000000000e+06	9.040130000000000000e+06	9.804400000000000000e+06	9.585494000000000000e+06	8.902604000000000000e+06	8.506660000000000000e+06	8.820102000000000000e+06	6.650587000000000000e+06	7.087738000000000000e+06	7.463965500000000000e+06	6.219890000000000000e+06	6.624312500000000000e+06	6.840636500000000000e+06	8.807329000000000000e+06	9.101244000000000000e+06	8.464201000000000000e+06	1.130534200000000000e+07	9.439182000000000000e+06	1.033883500000000000e+07	9.357251000000000000e+06	1.023233400000000000e+07
8.790760000000000218e+01	1.311700000000000000e+04	1.882700000000000000e+04	1.942800000000000000e+04	1.692400000000000000e+04	2.013000000000000000e+04	7.762600000000000000e+04	5.455680000000000000e+05	1.817952000000000000e+06	3.144332299999999814e+06	6.335515000000000000e+06	7.232131500000000000e+06	8.971971000000000000e+06	1.091577400000000000e+07	1.068696200000000000e+07	1.020654600000000000e+07	8.399707000000000000e+06	8.731731000000000000e+06	9.782064000000000000e+06	1.043223100000000000e+07	1.406968800000000000e+07	1.164584300000000000e+07	1.121854200000000000e+07	8.971364000000000000e+06	1.193967500000000000e+07	1.265548000000000000e+07	1.077803600000000000e+07	8.127086000000000000e+06	1.179278100000000000e+07	7.367391500000000000e+06	6.522448500000000000e+06	9.478230000000000000e+06	1.081125800000000000e+07	1.129742600000000000e+07	6.277797000000000000e+06	6.142520000000000000e+06	6.431428000000000000e+06	6.563309000000000000e+06	7.338272500000000000e+06	5.134731000000000000e+06	7.333437500000000000e+06	7.943395000000000000e+06	7.349842500000000000e+06	9.858907000000000000e+06	9.904322000000000000e+06	9.353574000000000000e+06	8.321823000000000000e+06	1.027800700000000000e+07	9.338993000000000000e+06	1.013398400000000000e+07
8.790900000000000603e+01	1.802600000000000000e+04	1.922800000000000000e+04	1.942800000000000000e+04	1.962900000000000000e+04	2.173300000000000000e+04	6.999200000000000000e+04	5.165920000000000000e+05	1.910400000000000000e+06	3.730512500000000000e+06	7.119042000000000000e+06	6.783727000000000000e+06	1.156671100000000000e+07	9.189418000000000000e+06	1.042383700000000000e+07	7.933839000000000000e+06	1.177014400000000000e+07	1.064769600000000000e+07	1.105582700000000000e+07	1.440670500000000000e+07	1.032350900000000000e+07	1.114528600000000000e+07	7.898001500000000000e+06	8.494171000000000000e+06	1.265904800000000000e+07	1.047766400000000000e+07	8.795291000000000000e+06	1.161527400000000000e+07	9.053208000000000000e+06	9.148640000000000000e+06	8.285029500000000000e+06	7.117840000000000000e+06	8.147839500000000000e+06	7.635186000000000000e+06	8.627036000000000000e+06	6.400573000000000000e+06	6.059916000000000000e+06	6.976689500000000000e+06	6.057423500000000000e+06	6.298621000000000000e+06	5.684746000000000000e+06	7.331545000000000000e+06	7.833591000000000000e+06	8.758805000000000000e+06	9.867900000000000000e+06	8.952984000000000000e+06	9.015390000000000000e+06	9.596002000000000000e+06	9.345079000000000000e+06	8.515635000000000000e+06
8.791049999999999898e+01	1.562100000000000000e+04	1.872700000000000000e+04	1.682300000000000000e+04	1.962900000000000000e+04	2.353700000000000000e+04	8.818000000000000000e+04	5.370400000000000000e+05	1.779559399999999907e+06	7.863522000000000000e+06	5.055096000000000000e+06	8.929335000000000000e+06	8.856660000000000000e+06	1.127425800000000000e+07	9.219621000000000000e+06	1.079143300000000000e+07	1.058188700000000000e+07	9.271361000000000000e+06	9.096870000000000000e+06	9.461848000000000000e+06	9.023744000000000000e+06	8.612135000000000000e+06	1.139882300000000000e+07	8.638921000000000000e+06	1.347669600000000000e+07	8.869576000000000000e+06	1.068745000000000000e+07	1.248139200000000000e+07	9.605933000000000000e+06	9.450763000000000000e+06	8.015042500000000000e+06	8.705748000000000000e+06	8.723871000000000000e+06	8.530779000000000000e+06	8.717558000000000000e+06	5.481852000000000000e+06	5.706657000000000000e+06	6.680643000000000000e+06	6.823541000000000000e+06	6.268340000000000000e+06	7.909238500000000000e+06	7.458660500000000000e+06	8.207202000000000000e+06	8.007003500000000000e+06	9.448563000000000000e+06	9.956673000000000000e+06	9.997371000000000000e+06	9.035653000000000000e+06	1.044736400000000000e+07	8.786097000000000000e+06
8.791200000000000614e+01	1.502000000000000000e+04	1.882700000000000000e+04	2.133200000000000000e+04	2.173300000000000000e+04	2.213400000000000000e+04	7.823000000000000000e+04	5.310720000000000000e+05	2.342777299999999814e+06	3.517371500000000000e+06	5.779097000000000000e+06	9.014607000000000000e+06	7.565710000000000000e+06	1.043536700000000000e+07	9.091357000000000000e+06	1.253440600000000000e+07	8.428616000000000000e+06	1.099347600000000000e+07	1.056608800000000000e+07	8.161661000000000000e+06	1.516196800000000000e+07	1.142267700000000000e+07	1.420832600000000000e+07	1.162776800000000000e+07	7.482413000000000000e+06	8.560226000000000000e+06	9.822898000000000000e+06	1.052530600000000000e+07	8.961169000000000000e+06	1.143748900000000000e+07	7.637612000000000000e+06	9.182699000000000000e+06	8.863515000000000000e+06	8.652529000000000000e+06	7.488769500000000000e+06	7.307176500000000000e+06	6.260822000000000000e+06	6.378311000000000000e+06	6.596193500000000000e+06	5.989389000000000000e+06	6.345433500000000000e+06	7.792067000000000000e+06	7.294651500000000000e+06	9.015512000000000000e+06	8.348865000000000000e+06	1.018477300000000000e+07	9.654021000000000000e+06	9.139061000000000000e+06	1.042302000000000000e+07	1.035527200000000000e+07
[truncated: 92 more columns]
