# Supplementary material for: Otolith microchemistry and diadromy in Patagonian river fishes
Source: PeerJ. 2019 Jan 3;7:e6149. doi: 10.7717/peerj.6149 (PMC6321752; doi:10.7717/peerj.6149)
Supplement: Supplemental Information 3 — Raw data. This archive contains the raw data used to generate the analyses reported in the paper cited above. The python script provided allows to convert from the isotopic intensities measured by LA-ICP-MS to molar concentrations of Sr:Ca. [file peerj-07-6149-s003.zip › Dataset S1/Alo_etAl_scripts/samples/3057.txt]

4.794870000000000232e+01	7.422917000000000000e+06	7.383765500000000000e+06	8.569814000000000000e+06	9.054172000000000000e+06	1.006916000000000000e+07	1.017706600000000000e+07	9.882271000000000000e+06	1.029328200000000000e+07	9.600021000000000000e+06	1.055539000000000000e+07	9.262003000000000000e+06	1.021787600000000000e+07	1.008626800000000000e+07	9.236804000000000000e+06	1.034180300000000000e+07	8.564902000000000000e+06	9.875523000000000000e+06	9.502356000000000000e+06	1.016727500000000000e+07	1.168286400000000000e+07	9.286764000000000000e+06	7.894670000000000000e+06	8.636263000000000000e+06	8.151401000000000000e+06	9.195452000000000000e+06	6.934027500000000000e+06	9.537359000000000000e+06	1.022512400000000000e+07	1.003730700000000000e+07	9.883293000000000000e+06	8.608729000000000000e+06	1.015386000000000000e+07	7.597998000000000000e+06	9.908636000000000000e+06	1.068182800000000000e+07	1.515588200000000000e+07	9.518535000000000000e+06	1.135468500000000000e+07	1.060473400000000000e+07	1.164262400000000000e+07	1.215724100000000000e+07	1.041218000000000000e+07	9.867563000000000000e+06	8.963337000000000000e+06	8.799284000000000000e+06	9.656469000000000000e+06	1.146470700000000000e+07	8.588164000000000000e+06	8.832575000000000000e+06
4.794950000000000045e+01	1.121490400000000000e+07	7.728043000000000000e+06	1.045188100000000000e+07	8.857966000000000000e+06	1.169212600000000000e+07	1.124784800000000000e+07	1.182160300000000000e+07	9.699886000000000000e+06	1.300759200000000000e+07	1.093092900000000000e+07	9.694984000000000000e+06	1.133321000000000000e+07	9.904572000000000000e+06	1.041798400000000000e+07	9.394607000000000000e+06	1.012389600000000000e+07	1.076453200000000000e+07	1.067545700000000000e+07	8.878555000000000000e+06	1.154072700000000000e+07	1.260959600000000000e+07	1.038947700000000000e+07	1.052602600000000000e+07	8.991348000000000000e+06	1.043757200000000000e+07	8.528639000000000000e+06	9.438228000000000000e+06	1.011493000000000000e+07	9.023343000000000000e+06	9.209485000000000000e+06	8.215248000000000000e+06	8.171723500000000000e+06	7.523356500000000000e+06	9.568280000000000000e+06	1.101419600000000000e+07	9.078149000000000000e+06	8.665689000000000000e+06	1.083044000000000000e+07	8.690259000000000000e+06	1.115190900000000000e+07	1.064111000000000000e+07	1.131258300000000000e+07	9.971878000000000000e+06	9.467881000000000000e+06	9.867254000000000000e+06	9.656469000000000000e+06	8.641784000000000000e+06	1.027475600000000000e+07	1.307390100000000000e+07
4.795029999999999859e+01	1.030264500000000000e+07	8.784476000000000000e+06	9.664336000000000000e+06	9.380628000000000000e+06	9.784898000000000000e+06	1.031991600000000000e+07	1.082777900000000000e+07	1.098274300000000000e+07	1.150447000000000000e+07	9.922815000000000000e+06	8.501854000000000000e+06	1.007053300000000000e+07	8.306629000000000000e+06	9.632340000000000000e+06	9.519275000000000000e+06	8.821779000000000000e+06	1.034660400000000000e+07	1.023354200000000000e+07	1.324459100000000000e+07	1.052874400000000000e+07	7.690438000000000000e+06	8.012420500000000000e+06	8.595094000000000000e+06	1.108804600000000000e+07	1.174462100000000000e+07	1.104066000000000000e+07	8.726349000000000000e+06	9.697535000000000000e+06	8.015102000000000000e+06	9.790418000000000000e+06	9.829399000000000000e+06	1.167389100000000000e+07	1.131095200000000000e+07	8.892644000000000000e+06	1.148598000000000000e+07	1.072772200000000000e+07	9.760758000000000000e+06	1.017821700000000000e+07	9.941535000000000000e+06	1.077190200000000000e+07	7.486756000000000000e+06	9.303386000000000000e+06	9.269718000000000000e+06	7.912497000000000000e+06	1.293789700000000000e+07	1.029874300000000000e+07	9.017344000000000000e+06	6.109856500000000000e+06	1.082449700000000000e+07
4.795109999999999673e+01	8.537689000000000000e+06	1.098059500000000000e+07	1.055830600000000000e+07	9.807915000000000000e+06	1.119460900000000000e+07	1.034368500000000000e+07	9.253686000000000000e+06	9.663712000000000000e+06	9.384161000000000000e+06	9.636452000000000000e+06	8.614785000000000000e+06	1.026502600000000000e+07	8.535745000000000000e+06	1.019944800000000000e+07	9.631406000000000000e+06	1.059122100000000000e+07	1.140024400000000000e+07	1.009196900000000000e+07	1.236193200000000000e+07	9.534498000000000000e+06	1.021842800000000000e+07	8.164651500000000000e+06	9.036423000000000000e+06	1.222182100000000000e+07	1.060859900000000000e+07	9.323027000000000000e+06	1.056505900000000000e+07	9.425291000000000000e+06	9.911162000000000000e+06	9.813637000000000000e+06	1.320797300000000000e+07	1.016563800000000000e+07	9.777576000000000000e+06	1.101739000000000000e+07	1.106074600000000000e+07	1.038878500000000000e+07	1.004880100000000000e+07	8.629449000000000000e+06	8.793956000000000000e+06	8.790592000000000000e+06	9.131037000000000000e+06	1.005828500000000000e+07	1.097539500000000000e+07	9.268503000000000000e+06	1.014250400000000000e+07	8.701770000000000000e+06	1.371068100000000000e+07	1.086003100000000000e+07	9.960078000000000000e+06
4.795190000000000197e+01	1.047537600000000000e+07	9.348271000000000000e+06	1.020923200000000000e+07	9.618115000000000000e+06	9.607146000000000000e+06	8.767103000000000000e+06	8.403853000000000000e+06	1.072497400000000000e+07	1.125869600000000000e+07	9.713944000000000000e+06	1.144090700000000000e+07	1.079593600000000000e+07	1.094428000000000000e+07	9.602840000000000000e+06	1.113547000000000000e+07	1.072537600000000000e+07	9.257921000000000000e+06	1.220802700000000000e+07	1.056158000000000000e+07	1.066496800000000000e+07	1.062746800000000000e+07	9.597125000000000000e+06	1.007834500000000000e+07	1.054779500000000000e+07	1.056131400000000000e+07	8.271858000000000000e+06	8.878195000000000000e+06	1.334759600000000000e+07	1.043817600000000000e+07	9.470696000000000000e+06	9.348991000000000000e+06	8.604962000000000000e+06	9.489377000000000000e+06	1.060757800000000000e+07	1.128209100000000000e+07	1.080976900000000000e+07	1.076902300000000000e+07	1.026012300000000000e+07	8.246206000000000000e+06	1.026343700000000000e+07	8.396388000000000000e+06	9.198493000000000000e+06	1.115551300000000000e+07	1.311908100000000000e+07	1.105518700000000000e+07	8.996538000000000000e+06	1.007366200000000000e+07	7.939844500000000000e+06	1.093538000000000000e+07
4.795270000000000010e+01	9.765868000000000000e+06	9.936022000000000000e+06	1.029792000000000000e+07	9.190353000000000000e+06	9.749395000000000000e+06	1.119413000000000000e+07	1.078592100000000000e+07	9.711864000000000000e+06	9.443989000000000000e+06	9.654096000000000000e+06	1.150591300000000000e+07	8.447866000000000000e+06	8.964633000000000000e+06	1.060678400000000000e+07	1.136044100000000000e+07	9.796792000000000000e+06	9.840245000000000000e+06	9.749932000000000000e+06	1.119124500000000000e+07	9.445574000000000000e+06	1.112021400000000000e+07	9.174678000000000000e+06	8.730598000000000000e+06	9.596372000000000000e+06	9.389533000000000000e+06	7.582517000000000000e+06	9.496774000000000000e+06	1.050871100000000000e+07	9.309514000000000000e+06	9.854502000000000000e+06	1.011283500000000000e+07	1.000375100000000000e+07	1.036549300000000000e+07	1.087894000000000000e+07	1.107820200000000000e+07	9.739428000000000000e+06	8.631382000000000000e+06	1.056843400000000000e+07	9.105277000000000000e+06	9.907021000000000000e+06	9.253362000000000000e+06	1.189923700000000000e+07	8.196890000000000000e+06	1.107041200000000000e+07	9.000446000000000000e+06	8.707656000000000000e+06	1.171315800000000000e+07	1.206474000000000000e+07	1.117512000000000000e+07
4.795349999999999824e+01	8.937234000000000000e+06	8.131499000000000000e+06	8.611202000000000000e+06	8.994622000000000000e+06	1.178088400000000000e+07	8.202358000000000000e+06	1.089379500000000000e+07	9.016414000000000000e+06	9.228608000000000000e+06	9.827440000000000000e+06	9.421909000000000000e+06	9.740247000000000000e+06	9.011583000000000000e+06	1.074862000000000000e+07	9.388692000000000000e+06	1.237769500000000000e+07	1.031697000000000000e+07	1.066956800000000000e+07	9.584871000000000000e+06	9.990233000000000000e+06	8.259775000000000000e+06	1.102326500000000000e+07	9.819335000000000000e+06	8.039924500000000000e+06	9.872502000000000000e+06	9.077918000000000000e+06	8.796324000000000000e+06	9.118554000000000000e+06	6.857708500000000000e+06	8.773437000000000000e+06	8.909504000000000000e+06	9.327566000000000000e+06	1.191614700000000000e+07	8.927256000000000000e+06	1.001802600000000000e+07	1.040023900000000000e+07	1.142017000000000000e+07	9.531811000000000000e+06	9.485960000000000000e+06	1.272401800000000000e+07	9.043429000000000000e+06	9.453994000000000000e+06	1.000688200000000000e+07	8.904462000000000000e+06	1.152609400000000000e+07	9.839169000000000000e+06	9.698564000000000000e+06	9.081510000000000000e+06	8.955363000000000000e+06
4.795430000000000348e+01	1.034410000000000000e+07	9.917995000000000000e+06	9.392361000000000000e+06	9.659634000000000000e+06	8.860870000000000000e+06	1.105722200000000000e+07	8.876487000000000000e+06	1.107856800000000000e+07	1.116895400000000000e+07	9.528678000000000000e+06	9.380628000000000000e+06	8.589787000000000000e+06	8.153806500000000000e+06	9.963212000000000000e+06	1.167412300000000000e+07	9.504918000000000000e+06	9.140092000000000000e+06	8.918632000000000000e+06	9.261339000000000000e+06	1.071226800000000000e+07	9.606882000000000000e+06	1.247942900000000000e+07	8.653671000000000000e+06	9.367317000000000000e+06	1.117931500000000000e+07	9.416869000000000000e+06	7.290462000000000000e+06	8.678009000000000000e+06	9.498846000000000000e+06	9.186034000000000000e+06	9.459037000000000000e+06	9.223413000000000000e+06	1.144917700000000000e+07	7.512528000000000000e+06	8.276590000000000000e+06	1.055264400000000000e+07	1.013537500000000000e+07	1.028315900000000000e+07	9.866412000000000000e+06	1.021649100000000000e+07	1.290936500000000000e+07	9.012611000000000000e+06	1.297083700000000000e+07	9.738097000000000000e+06	1.063061400000000000e+07	8.448675000000000000e+06	9.092086000000000000e+06	9.557662000000000000e+06	8.166577500000000000e+06
4.795510000000000161e+01	1.007011300000000000e+07	9.443146000000000000e+06	9.694135000000000000e+06	9.677428000000000000e+06	9.553891000000000000e+06	9.570250000000000000e+06	8.762634000000000000e+06	1.114444800000000000e+07	1.016886700000000000e+07	1.034055800000000000e+07	9.968296000000000000e+06	1.002904100000000000e+07	1.031538400000000000e+07	1.100845600000000000e+07	1.016438100000000000e+07	8.273028000000000000e+06	9.775804000000000000e+06	1.109994100000000000e+07	1.012636400000000000e+07	1.133946600000000000e+07	8.740665000000000000e+06	1.101153700000000000e+07	9.319194000000000000e+06	9.097192000000000000e+06	1.066153000000000000e+07	1.316727600000000000e+07	8.422891000000000000e+06	8.498365000000000000e+06	9.710842000000000000e+06	8.006754000000000000e+06	8.770329000000000000e+06	1.118846000000000000e+07	9.022176000000000000e+06	1.395114500000000000e+07	1.006457600000000000e+07	9.961724000000000000e+06	1.103381000000000000e+07	1.215233700000000000e+07	1.055841600000000000e+07	1.022256400000000000e+07	1.363818900000000000e+07	9.825758000000000000e+06	1.201971000000000000e+07	1.073006200000000000e+07	9.459425000000000000e+06	8.277982500000000000e+06	9.057714000000000000e+06	1.122683100000000000e+07	1.169521900000000000e+07
4.795589999999999975e+01	9.288891000000000000e+06	7.876522500000000000e+06	1.077115600000000000e+07	9.582528000000000000e+06	9.512471000000000000e+06	1.045634800000000000e+07	1.167187200000000000e+07	9.190097000000000000e+06	1.140252300000000000e+07	9.666018000000000000e+06	8.020948000000000000e+06	1.113824400000000000e+07	9.557612000000000000e+06	9.821376000000000000e+06	9.075011000000000000e+06	9.382429000000000000e+06	1.114718200000000000e+07	9.985966000000000000e+06	9.802361000000000000e+06	9.469460000000000000e+06	1.214672800000000000e+07	9.902290000000000000e+06	1.170933400000000000e+07	8.756660000000000000e+06	8.406659000000000000e+06	1.102338600000000000e+07	7.973418000000000000e+06	9.228516000000000000e+06	1.091368000000000000e+07	1.216128500000000000e+07	1.122923900000000000e+07	9.310014000000000000e+06	1.072303500000000000e+07	1.033621600000000000e+07	9.237615000000000000e+06	9.452850000000000000e+06	1.105729600000000000e+07	1.078971900000000000e+07	1.005122300000000000e+07	1.221578600000000000e+07	1.187717500000000000e+07	9.436822000000000000e+06	1.064483000000000000e+07	1.011973000000000000e+07	8.816487000000000000e+06	1.282640000000000000e+07	9.103852000000000000e+06	8.960924000000000000e+06	1.046803800000000000e+07
8.789879999999999427e+01	8.543645000000000000e+06	1.068411100000000000e+07	1.010848300000000000e+07	1.044943900000000000e+07	9.026788000000000000e+06	1.052218800000000000e+07	1.245018800000000000e+07	1.119260000000000000e+07	1.315716200000000000e+07	9.702022000000000000e+06	1.144683800000000000e+07	1.080206500000000000e+07	9.587190000000000000e+06	9.856776000000000000e+06	1.240202600000000000e+07	1.038660600000000000e+07	1.140588800000000000e+07	1.049855000000000000e+07	9.837630000000000000e+06	1.020332000000000000e+07	1.081740500000000000e+07	8.012420500000000000e+06	8.942323000000000000e+06	8.809465000000000000e+06	8.942323000000000000e+06	6.332342500000000000e+06	7.132785000000000000e+06	7.403601500000000000e+06	6.416546000000000000e+06	8.477398000000000000e+06	8.024287000000000000e+06	8.009605500000000000e+06	7.875139000000000000e+06	5.260408000000000000e+06	7.688431000000000000e+06	7.177294000000000000e+06	6.073074000000000000e+06	7.511618000000000000e+06	9.076703000000000000e+06	6.464309500000000000e+06	6.699565500000000000e+06	8.089234500000000000e+06	7.976436500000000000e+06	7.237426000000000000e+06	8.632987000000000000e+06	9.438454000000000000e+06	8.220318500000000000e+06	7.808026000000000000e+06	1.028712400000000000e+07
8.790019999999999811e+01	8.388544000000000000e+06	8.980156000000000000e+06	1.129216600000000000e+07	1.081124500000000000e+07	1.054300800000000000e+07	1.036127400000000000e+07	1.042092100000000000e+07	9.502007000000000000e+06	1.052807500000000000e+07	8.991955000000000000e+06	8.442304000000000000e+06	1.058941800000000000e+07	9.616534000000000000e+06	8.917732000000000000e+06	1.080357300000000000e+07	1.093535700000000000e+07	8.722399000000000000e+06	9.419909000000000000e+06	1.024392600000000000e+07	1.061743100000000000e+07	1.154134800000000000e+07	8.517199000000000000e+06	8.441711000000000000e+06	7.664189500000000000e+06	8.159411000000000000e+06	7.979827500000000000e+06	9.420968000000000000e+06	7.641352000000000000e+06	9.687719000000000000e+06	8.012558500000000000e+06	7.590348000000000000e+06	8.674243000000000000e+06	9.333413000000000000e+06	7.651208500000000000e+06	6.843781000000000000e+06	7.691777500000000000e+06	9.040536000000000000e+06	7.802710000000000000e+06	6.372173000000000000e+06	7.609933500000000000e+06	5.964916500000000000e+06	8.089234500000000000e+06	8.202685500000000000e+06	7.313893500000000000e+06	7.565017000000000000e+06	9.461998000000000000e+06	8.000934500000000000e+06	8.536353000000000000e+06	7.950648000000000000e+06
8.790170000000000528e+01	9.175484000000000000e+06	1.074933800000000000e+07	1.010848300000000000e+07	9.030447000000000000e+06	1.139603000000000000e+07	1.066456300000000000e+07	1.184552200000000000e+07	9.628017000000000000e+06	9.791471000000000000e+06	9.892772000000000000e+06	9.938640000000000000e+06	1.070163600000000000e+07	9.305020000000000000e+06	1.051238400000000000e+07	1.019418800000000000e+07	9.248041000000000000e+06	1.130028900000000000e+07	9.679499000000000000e+06	1.029659400000000000e+07	1.073000500000000000e+07	8.503065000000000000e+06	9.391648000000000000e+06	8.447828000000000000e+06	8.756660000000000000e+06	6.923054500000000000e+06	7.337057500000000000e+06	8.183343000000000000e+06	8.452065000000000000e+06	7.923298000000000000e+06	8.081982500000000000e+06	6.971343500000000000e+06	8.212137500000000000e+06	9.016417000000000000e+06	1.015138500000000000e+07	8.264952500000000000e+06	8.756509000000000000e+06	8.815812000000000000e+06	6.772137000000000000e+06	7.732791000000000000e+06	8.007457000000000000e+06	6.524699000000000000e+06	1.176556900000000000e+07	9.455632000000000000e+06	7.208223000000000000e+06	8.546742000000000000e+06	7.930241500000000000e+06	7.747178500000000000e+06	9.649591000000000000e+06	8.879496000000000000e+06
8.790319999999999823e+01	9.014427000000000000e+06	1.047633500000000000e+07	9.309586000000000000e+06	1.040175200000000000e+07	1.044241600000000000e+07	1.017706600000000000e+07	1.056467300000000000e+07	9.034381000000000000e+06	1.146833400000000000e+07	1.011952600000000000e+07	1.124470100000000000e+07	9.563199000000000000e+06	9.252202000000000000e+06	1.050058400000000000e+07	1.155560500000000000e+07	9.148883000000000000e+06	1.297741100000000000e+07	1.079936300000000000e+07	1.048492900000000000e+07	1.087190500000000000e+07	8.936530000000000000e+06	8.523063000000000000e+06	9.154048000000000000e+06	8.092964000000000000e+06	7.135132500000000000e+06	7.722813000000000000e+06	7.909041000000000000e+06	8.701159000000000000e+06	1.005424800000000000e+07	7.088800500000000000e+06	8.533362000000000000e+06	7.564819500000000000e+06	8.249729000000000000e+06	8.217007500000000000e+06	9.558112000000000000e+06	7.171567000000000000e+06	5.871375000000000000e+06	7.674266500000000000e+06	1.077180100000000000e+07	6.750657000000000000e+06	5.591650500000000000e+06	8.350537000000000000e+06	9.774838000000000000e+06	9.708542000000000000e+06	7.990049000000000000e+06	1.042258300000000000e+07	9.473413000000000000e+06	1.226556300000000000e+07	1.171272700000000000e+07
8.790460000000000207e+01	9.139985000000000000e+06	9.033998000000000000e+06	1.143997800000000000e+07	1.018182100000000000e+07	9.227736000000000000e+06	9.386042000000000000e+06	8.918345000000000000e+06	9.322096000000000000e+06	1.235450800000000000e+07	1.140232000000000000e+07	1.126273200000000000e+07	9.557305000000000000e+06	1.021561600000000000e+07	1.177026400000000000e+07	9.803387000000000000e+06	9.645139000000000000e+06	1.049971100000000000e+07	1.271519300000000000e+07	9.702433000000000000e+06	1.233394800000000000e+07	9.280598000000000000e+06	7.900534000000000000e+06	8.795292000000000000e+06	8.257245000000000000e+06	8.865867000000000000e+06	7.892055000000000000e+06	8.516191000000000000e+06	7.925171000000000000e+06	7.270139000000000000e+06	7.664045000000000000e+06	6.826851500000000000e+06	8.668701000000000000e+06	7.338826000000000000e+06	8.626820000000000000e+06	7.699835500000000000e+06	6.598295000000000000e+06	8.366364000000000000e+06	6.707915000000000000e+06	8.079139000000000000e+06	6.791764000000000000e+06	8.302955000000000000e+06	7.276552000000000000e+06	8.092111000000000000e+06	8.428769000000000000e+06	7.834991000000000000e+06	8.490112000000000000e+06	8.555277000000000000e+06	1.008516600000000000e+07	8.879496000000000000e+06
8.790609999999999502e+01	9.557399000000000000e+06	1.046423800000000000e+07	9.409862000000000000e+06	9.778496000000000000e+06	1.075602700000000000e+07	1.029590900000000000e+07	1.281518800000000000e+07	1.143240200000000000e+07	9.617730000000000000e+06	1.049554200000000000e+07	1.002167700000000000e+07	1.035932600000000000e+07	1.104404800000000000e+07	9.874476000000000000e+06	9.448070000000000000e+06	9.435158000000000000e+06	1.037600200000000000e+07	8.323601000000000000e+06	1.037348000000000000e+07	9.960434000000000000e+06	9.796819000000000000e+06	8.828229000000000000e+06	8.936442000000000000e+06	7.893010000000000000e+06	6.817074500000000000e+06	7.237846500000000000e+06	7.354722500000000000e+06	8.608559000000000000e+06	7.161394000000000000e+06	6.792297000000000000e+06	7.960710500000000000e+06	7.940555000000000000e+06	6.831655500000000000e+06	8.014870500000000000e+06	7.758256000000000000e+06	7.691777500000000000e+06	7.242744000000000000e+06	7.744305500000000000e+06	8.373177000000000000e+06	7.072272500000000000e+06	8.332080000000000000e+06	9.564688000000000000e+06	8.074725000000000000e+06	7.313893500000000000e+06	8.609820000000000000e+06	1.000986100000000000e+07	8.076369500000000000e+06	1.084260800000000000e+07	8.359397000000000000e+06
8.790760000000000218e+01	9.068510000000000000e+06	9.947881000000000000e+06	8.646440000000000000e+06	9.950265000000000000e+06	9.926674000000000000e+06	8.773046000000000000e+06	8.439731000000000000e+06	9.124217000000000000e+06	9.743369000000000000e+06	1.063884300000000000e+07	1.223047500000000000e+07	8.159072000000000000e+06	1.114992100000000000e+07	9.390204000000000000e+06	1.037161000000000000e+07	9.960344000000000000e+06	1.027581200000000000e+07	1.140664300000000000e+07	1.020842200000000000e+07	1.058195600000000000e+07	9.037308000000000000e+06	7.912497000000000000e+06	9.401531000000000000e+06	9.596372000000000000e+06	7.894519500000000000e+06	7.862875500000000000e+06	7.144447500000000000e+06	9.634104000000000000e+06	7.768307000000000000e+06	7.623180000000000000e+06	8.128552500000000000e+06	9.951790000000000000e+06	6.658644000000000000e+06	8.061020500000000000e+06	7.548548000000000000e+06	8.768430000000000000e+06	8.251009000000000000e+06	6.859395000000000000e+06	7.029496000000000000e+06	7.545587000000000000e+06	7.749114000000000000e+06	8.629476000000000000e+06	8.533250000000000000e+06	7.407718500000000000e+06	8.839654000000000000e+06	7.883154000000000000e+06	8.826796000000000000e+06	1.117547900000000000e+07	1.171272700000000000e+07
8.790900000000000603e+01	1.114319100000000000e+07	1.050574600000000000e+07	9.427836000000000000e+06	1.005157100000000000e+07	9.376139000000000000e+06	1.093837900000000000e+07	9.415377000000000000e+06	1.007168700000000000e+07	9.408332000000000000e+06	1.029883100000000000e+07	9.339109000000000000e+06	1.206474200000000000e+07	9.275912000000000000e+06	1.013431200000000000e+07	1.023535000000000000e+07	9.598710000000000000e+06	8.339749000000000000e+06	1.063423400000000000e+07	1.007299000000000000e+07	1.095468000000000000e+07	1.005220300000000000e+07	1.019009900000000000e+07	8.200580000000000000e+06	8.304182500000000000e+06	8.124123500000000000e+06	6.992387000000000000e+06	6.630831000000000000e+06	8.307377500000000000e+06	8.627968000000000000e+06	7.466453500000000000e+06	8.660515000000000000e+06	7.789984000000000000e+06	7.667341000000000000e+06	8.546288000000000000e+06	8.142526000000000000e+06	6.340819500000000000e+06	8.135884000000000000e+06	7.004941000000000000e+06	8.124996000000000000e+06	1.312177500000000000e+07	6.542174000000000000e+06	7.305443500000000000e+06	7.842912500000000000e+06	8.329314500000000000e+06	6.945475000000000000e+06	8.513420000000000000e+06	8.618716000000000000e+06	9.700943000000000000e+06	1.331340800000000000e+07
8.791049999999999898e+01	8.657052000000000000e+06	9.128635000000000000e+06	1.100198000000000000e+07	9.279559000000000000e+06	1.210064800000000000e+07	8.749515000000000000e+06	1.200697300000000000e+07	1.076090800000000000e+07	1.049217800000000000e+07	1.115768300000000000e+07	1.087079500000000000e+07	9.934741000000000000e+06	1.252461700000000000e+07	9.608740000000000000e+06	1.071486200000000000e+07	1.348126300000000000e+07	1.061754000000000000e+07	1.058123200000000000e+07	1.021430000000000000e+07	1.021490800000000000e+07	8.651743000000000000e+06	9.831922000000000000e+06	1.043757200000000000e+07	8.286581000000000000e+06	8.965848000000000000e+06	7.535829500000000000e+06	7.669726500000000000e+06	7.253126500000000000e+06	5.986830000000000000e+06	9.075745000000000000e+06	8.903493000000000000e+06	6.882861000000000000e+06	8.024883000000000000e+06	7.599059000000000000e+06	5.806880000000000000e+06	8.411494000000000000e+06	9.714708000000000000e+06	7.924871000000000000e+06	7.865523000000000000e+06	6.557968000000000000e+06	7.037765000000000000e+06	8.304124500000000000e+06	1.007642600000000000e+07	9.467881000000000000e+06	9.120868000000000000e+06	8.071504000000000000e+06	9.813908000000000000e+06	1.048131000000000000e+07	7.167698500000000000e+06
8.791200000000000614e+01	8.519820000000000000e+06	9.621511000000000000e+06	8.593464000000000000e+06	1.055620200000000000e+07	1.002158500000000000e+07	1.062891000000000000e+07	1.033122600000000000e+07	1.076689700000000000e+07	1.369011100000000000e+07	9.958581000000000000e+06	1.166653200000000000e+07	9.639818000000000000e+06	9.540240000000000000e+06	8.179524000000000000e+06	1.033588900000000000e+07	1.083619900000000000e+07	9.769924000000000000e+06	9.791391000000000000e+06	1.185030000000000000e+07	1.141065200000000000e+07	1.238409000000000000e+07	1.073592600000000000e+07	9.595848000000000000e+06	9.067856000000000000e+06	1.003741200000000000e+07	8.143234000000000000e+06	7.944262000000000000e+06	7.090961000000000000e+06	7.098321500000000000e+06	7.501165500000000000e+06	8.527351000000000000e+06	7.512859000000000000e+06	6.877730500000000000e+06	8.649894000000000000e+06	7.309746500000000000e+06	7.849792500000000000e+06	5.704213500000000000e+06	7.354437500000000000e+06	8.753399000000000000e+06	7.072272500000000000e+06	6.991165000000000000e+06	7.856940000000000000e+06	7.541324000000000000e+06	8.734404000000000000e+06	8.684367000000000000e+06	8.471983000000000000e+06	7.735644000000000000e+06	9.689710000000000000e+06	8.663099000000000000e+06
[truncated: 130 more columns]
