# Supplementary material for: Otolith microchemistry and diadromy in Patagonian river fishes
Source: PeerJ. 2019 Jan 3;7:e6149. doi: 10.7717/peerj.6149 (PMC6321752; doi:10.7717/peerj.6149)
Supplement: Supplemental Information 3 — Raw data. This archive contains the raw data used to generate the analyses reported in the paper cited above. The python script provided allows to convert from the isotopic intensities measured by LA-ICP-MS to molar concentrations of Sr:Ca. [file peerj-07-6149-s003.zip › Dataset S1/Alo_etAl_scripts/samples/101.txt]

4.794870000000000232e+01	9.966528000000000000e+06	8.271367500000000000e+06	7.964248500000000000e+06	8.593696000000000000e+06	1.088468800000000000e+07	8.668986000000000000e+06	7.498054000000000000e+06	1.094409000000000000e+07	1.232496600000000000e+07	1.059608700000000000e+07	7.741372000000000000e+06	8.567528000000000000e+06	9.097555000000000000e+06	7.632699000000000000e+06	7.950417000000000000e+06	5.840908000000000000e+06	7.370124000000000000e+06	1.131822100000000000e+07	9.149766000000000000e+06	1.120941800000000000e+07	7.544490000000000000e+06	1.094148600000000000e+07	7.890428000000000000e+06	9.163341000000000000e+06	7.790686500000000000e+06	7.354927500000000000e+06	6.838734500000000000e+06	6.939973000000000000e+06	7.547030000000000000e+06	5.821828000000000000e+06	7.582591500000000000e+06	7.467742000000000000e+06	7.540496500000000000e+06	7.558326500000000000e+06	8.859016000000000000e+06	9.753714000000000000e+06	6.136659000000000000e+06	6.887760000000000000e+06	7.968118000000000000e+06	6.937075000000000000e+06	8.735717000000000000e+06	6.613802500000000000e+06	8.004018500000000000e+06	7.290176500000000000e+06	7.640355500000000000e+06	6.791656000000000000e+06	8.274038500000000000e+06	6.707837000000000000e+06	1.011174400000000000e+07
4.794950000000000045e+01	1.013641200000000000e+07	8.013224000000000000e+06	8.034739000000000000e+06	1.399854600000000000e+07	1.071320700000000000e+07	1.101445700000000000e+07	1.160322500000000000e+07	1.371696600000000000e+07	8.950334000000000000e+06	1.123853100000000000e+07	8.365490000000000000e+06	7.740799500000000000e+06	1.144403000000000000e+07	9.943901000000000000e+06	6.708383500000000000e+06	7.624510000000000000e+06	7.224265500000000000e+06	9.869896000000000000e+06	7.765547000000000000e+06	1.035244100000000000e+07	9.613620000000000000e+06	8.756512000000000000e+06	8.395900000000000000e+06	8.005831000000000000e+06	7.251326000000000000e+06	7.031020000000000000e+06	8.210150000000000000e+06	9.006550000000000000e+06	1.006666900000000000e+07	7.520470500000000000e+06	8.611581000000000000e+06	1.008110400000000000e+07	8.952507000000000000e+06	6.860712000000000000e+06	9.458070000000000000e+06	7.554954500000000000e+06	8.844537000000000000e+06	7.866365500000000000e+06	8.134072000000000000e+06	7.297064500000000000e+06	8.440046000000000000e+06	9.047012000000000000e+06	9.105802000000000000e+06	7.710363500000000000e+06	9.689835000000000000e+06	6.553878000000000000e+06	9.155442000000000000e+06	7.134235000000000000e+06	8.336117000000000000e+06
4.795029999999999859e+01	1.048179600000000000e+07	8.616886000000000000e+06	8.263306000000000000e+06	1.008282300000000000e+07	8.192646500000000000e+06	1.065847500000000000e+07	1.112265900000000000e+07	1.220527300000000000e+07	7.123147500000000000e+06	1.011284100000000000e+07	7.806301000000000000e+06	8.998580000000000000e+06	9.768010000000000000e+06	8.852829000000000000e+06	9.468015000000000000e+06	9.058474000000000000e+06	9.208108000000000000e+06	9.221580000000000000e+06	7.900312500000000000e+06	9.169352000000000000e+06	1.030512600000000000e+07	7.942443000000000000e+06	8.256587500000000000e+06	8.200715500000000000e+06	7.509235000000000000e+06	8.603025000000000000e+06	1.076676700000000000e+07	7.239354500000000000e+06	8.900191000000000000e+06	7.664327000000000000e+06	9.293761000000000000e+06	9.049228000000000000e+06	1.003927300000000000e+07	8.537188000000000000e+06	6.932978000000000000e+06	1.135403200000000000e+07	8.948343000000000000e+06	7.964385000000000000e+06	9.466119000000000000e+06	7.407024000000000000e+06	8.593913000000000000e+06	8.262232000000000000e+06	7.592119500000000000e+06	8.325615500000000000e+06	7.888968000000000000e+06	8.712030000000000000e+06	8.445477000000000000e+06	6.623902500000000000e+06	6.822542500000000000e+06
4.795109999999999673e+01	7.823322000000000000e+06	1.204630600000000000e+07	8.597023000000000000e+06	8.124727000000000000e+06	6.870803000000000000e+06	7.642304000000000000e+06	1.076958100000000000e+07	9.117276000000000000e+06	1.068454600000000000e+07	9.747345000000000000e+06	8.647790000000000000e+06	9.593024000000000000e+06	1.191450000000000000e+07	8.342458500000000000e+06	9.626284000000000000e+06	7.589569500000000000e+06	8.554717000000000000e+06	9.758809000000000000e+06	1.119046900000000000e+07	8.708601000000000000e+06	1.065134800000000000e+07	1.124014900000000000e+07	1.010433600000000000e+07	7.769894000000000000e+06	7.890243000000000000e+06	8.244173500000000000e+06	7.866977000000000000e+06	8.484275000000000000e+06	7.010520000000000000e+06	6.927541000000000000e+06	8.033322000000000000e+06	8.316496000000000000e+06	8.707132000000000000e+06	8.482406000000000000e+06	8.369902000000000000e+06	9.191882000000000000e+06	8.746348000000000000e+06	6.606412500000000000e+06	8.514552000000000000e+06	8.627062000000000000e+06	7.405320000000000000e+06	7.956060000000000000e+06	8.112648000000000000e+06	8.727428000000000000e+06	7.222003000000000000e+06	8.766846000000000000e+06	8.457950000000000000e+06	7.526790000000000000e+06	6.997360000000000000e+06
4.795190000000000197e+01	8.338590000000000000e+06	1.138408200000000000e+07	7.214146000000000000e+06	7.685040000000000000e+06	7.744248000000000000e+06	8.931485000000000000e+06	1.042784000000000000e+07	8.177745000000000000e+06	8.810347000000000000e+06	8.857626000000000000e+06	9.166046000000000000e+06	8.713462000000000000e+06	9.044680000000000000e+06	9.697742000000000000e+06	7.757029500000000000e+06	8.627073000000000000e+06	8.869753000000000000e+06	8.182127500000000000e+06	1.214062500000000000e+07	9.489874000000000000e+06	9.748548000000000000e+06	9.313113000000000000e+06	7.971693500000000000e+06	8.933066000000000000e+06	8.353355000000000000e+06	8.408657000000000000e+06	1.169064100000000000e+07	1.102620200000000000e+07	1.051578000000000000e+07	6.703111500000000000e+06	9.092977000000000000e+06	7.278398000000000000e+06	7.958002000000000000e+06	6.475037000000000000e+06	8.901526000000000000e+06	7.701758500000000000e+06	7.805253000000000000e+06	7.517675500000000000e+06	9.551733000000000000e+06	8.633401000000000000e+06	8.273869500000000000e+06	6.950836500000000000e+06	8.276440000000000000e+06	8.825021000000000000e+06	7.991951000000000000e+06	8.132933500000000000e+06	7.943757000000000000e+06	8.390568000000000000e+06	8.045103000000000000e+06
4.795270000000000010e+01	7.987356000000000000e+06	7.157626000000000000e+06	1.102367400000000000e+07	9.795398000000000000e+06	9.952038000000000000e+06	1.047174200000000000e+07	8.522930000000000000e+06	1.154564200000000000e+07	1.008889900000000000e+07	1.066108500000000000e+07	1.203327300000000000e+07	9.709399000000000000e+06	1.093243500000000000e+07	9.392504000000000000e+06	7.446697000000000000e+06	8.533665000000000000e+06	1.192171100000000000e+07	1.012100700000000000e+07	1.001742200000000000e+07	9.979275000000000000e+06	8.581983000000000000e+06	9.453550000000000000e+06	1.020882000000000000e+07	9.464633000000000000e+06	1.127866900000000000e+07	9.851358000000000000e+06	1.083642300000000000e+07	1.093821800000000000e+07	7.500417500000000000e+06	5.757690000000000000e+06	9.458283000000000000e+06	8.585140000000000000e+06	7.718516000000000000e+06	7.093291000000000000e+06	7.990729000000000000e+06	7.658925500000000000e+06	7.512031000000000000e+06	8.520847000000000000e+06	8.619055000000000000e+06	7.345948500000000000e+06	9.444245000000000000e+06	7.864208500000000000e+06	7.010986000000000000e+06	7.679941500000000000e+06	7.810216500000000000e+06	6.730628000000000000e+06	9.161556000000000000e+06	7.930439000000000000e+06	7.206839000000000000e+06
4.795349999999999824e+01	7.940322000000000000e+06	8.388492500000000000e+06	9.663747000000000000e+06	1.019994800000000000e+07	7.325334000000000000e+06	1.001668200000000000e+07	9.333668000000000000e+06	1.231000200000000000e+07	1.102331600000000000e+07	9.665156000000000000e+06	8.971729000000000000e+06	1.145083400000000000e+07	8.926945000000000000e+06	9.063823000000000000e+06	9.192684000000000000e+06	1.022432600000000000e+07	9.972730000000000000e+06	1.146431400000000000e+07	8.686172000000000000e+06	1.073166400000000000e+07	8.312127000000000000e+06	8.885481000000000000e+06	1.000565600000000000e+07	6.801606000000000000e+06	8.247942500000000000e+06	9.009645000000000000e+06	7.727664500000000000e+06	6.992881000000000000e+06	8.101019500000000000e+06	6.927541000000000000e+06	9.062555000000000000e+06	9.171228000000000000e+06	8.602848000000000000e+06	8.262055000000000000e+06	9.867782000000000000e+06	7.848318000000000000e+06	8.318911000000000000e+06	7.162996500000000000e+06	8.563369000000000000e+06	8.712640000000000000e+06	7.281980000000000000e+06	6.815998500000000000e+06	7.991921500000000000e+06	9.190327000000000000e+06	1.007777700000000000e+07	8.157296000000000000e+06	8.445477000000000000e+06	8.014710000000000000e+06	8.842542000000000000e+06
4.795430000000000348e+01	7.548138000000000000e+06	8.963108000000000000e+06	1.074780100000000000e+07	7.362712000000000000e+06	1.315121100000000000e+07	1.148676800000000000e+07	9.686746000000000000e+06	1.020888600000000000e+07	1.143791200000000000e+07	9.005049000000000000e+06	1.027854300000000000e+07	1.052495500000000000e+07	9.315165000000000000e+06	9.152206000000000000e+06	8.448635000000000000e+06	8.190082500000000000e+06	1.013596100000000000e+07	9.875730000000000000e+06	1.086796900000000000e+07	9.087824000000000000e+06	7.872674000000000000e+06	1.044925200000000000e+07	8.186699000000000000e+06	8.744316000000000000e+06	1.063377900000000000e+07	7.890499000000000000e+06	8.262160000000000000e+06	8.161196000000000000e+06	9.086641000000000000e+06	7.354843000000000000e+06	9.202496000000000000e+06	9.391072000000000000e+06	9.419456000000000000e+06	8.947564000000000000e+06	7.672878500000000000e+06	8.446515000000000000e+06	8.593692000000000000e+06	7.046766500000000000e+06	7.182382000000000000e+06	8.047763000000000000e+06	9.056007000000000000e+06	7.147031500000000000e+06	7.919098000000000000e+06	7.911513000000000000e+06	7.488789000000000000e+06	8.291289500000000000e+06	9.584160000000000000e+06	6.489091000000000000e+06	8.009976500000000000e+06
4.795510000000000161e+01	8.215740000000000000e+06	7.896099000000000000e+06	8.585548000000000000e+06	6.659259000000000000e+06	1.096111100000000000e+07	1.255448100000000000e+07	7.856801000000000000e+06	8.516191000000000000e+06	1.074870700000000000e+07	9.641370000000000000e+06	8.553690000000000000e+06	8.724866000000000000e+06	8.227350000000000000e+06	1.316483800000000000e+07	1.026450800000000000e+07	8.265554000000000000e+06	9.225597000000000000e+06	1.050630900000000000e+07	9.929766000000000000e+06	8.213143500000000000e+06	8.945539000000000000e+06	8.914738000000000000e+06	1.054572400000000000e+07	8.301461000000000000e+06	8.493905000000000000e+06	9.427560000000000000e+06	7.948707000000000000e+06	7.315725000000000000e+06	9.523866000000000000e+06	9.186777000000000000e+06	8.142841000000000000e+06	8.377496000000000000e+06	8.277235000000000000e+06	9.767582000000000000e+06	9.286807000000000000e+06	9.534058000000000000e+06	6.650195000000000000e+06	8.178390000000000000e+06	8.514552000000000000e+06	8.114811500000000000e+06	7.010804500000000000e+06	7.490189000000000000e+06	7.737403000000000000e+06	9.744735000000000000e+06	6.979327000000000000e+06	8.102236500000000000e+06	7.931651000000000000e+06	8.115790500000000000e+06	7.952053000000000000e+06
4.795589999999999975e+01	9.591660000000000000e+06	8.441433000000000000e+06	1.135739100000000000e+07	8.564180000000000000e+06	1.306841800000000000e+07	1.363967800000000000e+07	7.776051000000000000e+06	8.113368000000000000e+06	9.855587000000000000e+06	1.076706000000000000e+07	1.161523400000000000e+07	9.173376000000000000e+06	1.396111500000000000e+07	8.060899000000000000e+06	8.776644000000000000e+06	8.388312500000000000e+06	1.138468000000000000e+07	9.577710000000000000e+06	1.076812500000000000e+07	7.980206000000000000e+06	8.675683000000000000e+06	8.498809000000000000e+06	6.821320500000000000e+06	8.525838000000000000e+06	9.232730000000000000e+06	9.516038000000000000e+06	7.931293000000000000e+06	8.713269000000000000e+06	6.841200000000000000e+06	6.687210500000000000e+06	8.648331000000000000e+06	7.705886000000000000e+06	9.468285000000000000e+06	6.719844000000000000e+06	7.581139000000000000e+06	1.123810200000000000e+07	8.514311000000000000e+06	8.019016500000000000e+06	7.016673500000000000e+06	8.810165000000000000e+06	9.838391000000000000e+06	8.697731000000000000e+06	7.713330500000000000e+06	7.338851500000000000e+06	7.434147500000000000e+06	9.516967000000000000e+06	8.335423500000000000e+06	9.226330000000000000e+06	6.304603000000000000e+06
8.789879999999999427e+01	1.375522200000000000e+07	1.274975900000000000e+07	2.132043000000000000e+07	1.739259400000000000e+07	1.548283500000000000e+07	1.607210400000000000e+07	1.442900800000000000e+07	1.245018500000000000e+07	1.447400800000000000e+07	1.732055400000000000e+07	1.314577000000000000e+07	1.776999600000000000e+07	1.307305000000000000e+07	1.389253200000000000e+07	1.410228500000000000e+07	1.187375600000000000e+07	1.434942600000000000e+07	1.295324600000000000e+07	1.499718800000000000e+07	1.722479600000000000e+07	1.999558000000000000e+07	1.068940000000000000e+07	1.151023100000000000e+07	1.142480200000000000e+07	1.180620000000000000e+07	1.414439900000000000e+07	1.593224200000000000e+07	1.493106600000000000e+07	1.531500300000000000e+07	1.191621600000000000e+07	1.284435900000000000e+07	1.556427200000000000e+07	1.167911400000000000e+07	1.274195100000000000e+07	1.216627400000000000e+07	1.293604500000000000e+07	1.248752600000000000e+07	1.443599000000000000e+07	1.358516100000000000e+07	1.353866400000000000e+07	1.251838800000000000e+07	1.309876800000000000e+07	1.043161900000000000e+07	1.270466200000000000e+07	1.261260800000000000e+07	1.154685000000000000e+07	9.828967000000000000e+06	1.074589700000000000e+07	1.104899000000000000e+07
8.790019999999999811e+01	1.225036800000000000e+07	1.127281300000000000e+07	1.087707300000000000e+07	1.103809400000000000e+07	1.971443200000000000e+07	1.352871000000000000e+07	1.823235000000000000e+07	1.501290300000000000e+07	1.463709300000000000e+07	1.883482000000000000e+07	1.727252600000000000e+07	1.226057200000000000e+07	1.558426000000000000e+07	1.874937400000000000e+07	1.322338000000000000e+07	1.509737800000000000e+07	1.702222200000000000e+07	1.093852000000000000e+07	1.711453200000000000e+07	1.472444500000000000e+07	1.299033400000000000e+07	1.856162400000000000e+07	1.172546900000000000e+07	1.954317600000000000e+07	1.418618000000000000e+07	1.175950700000000000e+07	1.347430500000000000e+07	1.685686800000000000e+07	1.398002100000000000e+07	1.100291700000000000e+07	1.327708000000000000e+07	1.232810000000000000e+07	1.150710600000000000e+07	1.182410800000000000e+07	1.015484900000000000e+07	1.531150500000000000e+07	1.599568800000000000e+07	1.254575500000000000e+07	1.303885000000000000e+07	1.421012400000000000e+07	1.162522000000000000e+07	1.263265200000000000e+07	1.083710600000000000e+07	1.025022500000000000e+07	9.028806000000000000e+06	1.161409100000000000e+07	1.057537200000000000e+07	1.028061400000000000e+07	1.130511000000000000e+07
8.790170000000000528e+01	1.490884200000000000e+07	1.591541400000000000e+07	1.684229600000000000e+07	1.477836400000000000e+07	1.250798000000000000e+07	1.418798800000000000e+07	1.412197300000000000e+07	1.389796800000000000e+07	1.413523800000000000e+07	1.422655500000000000e+07	1.551238500000000000e+07	1.579581200000000000e+07	1.342014500000000000e+07	1.285983500000000000e+07	1.361624200000000000e+07	1.629817100000000000e+07	1.308321800000000000e+07	1.354928600000000000e+07	1.319671900000000000e+07	1.371000200000000000e+07	1.468443000000000000e+07	1.465488700000000000e+07	1.473508300000000000e+07	1.415837300000000000e+07	1.006502000000000000e+07	1.188892900000000000e+07	1.441002100000000000e+07	1.389754300000000000e+07	1.239379800000000000e+07	1.008961800000000000e+07	1.269249300000000000e+07	1.212655600000000000e+07	1.348433800000000000e+07	1.404571400000000000e+07	1.157357200000000000e+07	1.121930900000000000e+07	1.105719800000000000e+07	1.157924900000000000e+07	1.491720800000000000e+07	1.148893300000000000e+07	1.330101800000000000e+07	1.252267500000000000e+07	1.237510300000000000e+07	1.130355200000000000e+07	1.113910600000000000e+07	9.742076000000000000e+06	9.314652000000000000e+06	1.127909100000000000e+07	1.159030800000000000e+07
8.790319999999999823e+01	1.766700000000000000e+07	1.066868200000000000e+07	1.185550800000000000e+07	1.527661400000000000e+07	1.653295000000000000e+07	1.386114600000000000e+07	1.703382800000000000e+07	1.368781000000000000e+07	1.578732400000000000e+07	1.938306400000000000e+07	1.382282000000000000e+07	1.181764800000000000e+07	1.513141500000000000e+07	1.342904900000000000e+07	1.257321500000000000e+07	1.354135600000000000e+07	1.354982600000000000e+07	1.243958800000000000e+07	1.240476600000000000e+07	1.281249400000000000e+07	1.919163400000000000e+07	1.155660200000000000e+07	1.467703600000000000e+07	1.265875500000000000e+07	1.419180200000000000e+07	1.164185100000000000e+07	1.633299800000000000e+07	1.557112300000000000e+07	1.529775600000000000e+07	1.446380600000000000e+07	1.319165500000000000e+07	1.138772400000000000e+07	1.299898600000000000e+07	1.315183800000000000e+07	1.302869700000000000e+07	1.247183800000000000e+07	1.200439900000000000e+07	1.182393100000000000e+07	1.306362700000000000e+07	1.466166500000000000e+07	1.281455200000000000e+07	1.256553900000000000e+07	1.035903800000000000e+07	1.237561900000000000e+07	1.194576400000000000e+07	1.123013800000000000e+07	1.036749400000000000e+07	9.899153000000000000e+06	1.075192800000000000e+07
8.790460000000000207e+01	1.235566800000000000e+07	1.935045600000000000e+07	1.395382800000000000e+07	1.221660600000000000e+07	1.259053600000000000e+07	1.628191600000000000e+07	1.255278800000000000e+07	2.983874000000000000e+07	1.658105300000000000e+07	1.829835000000000000e+07	1.601864300000000000e+07	1.682689400000000000e+07	1.462569500000000000e+07	1.354626800000000000e+07	1.655732000000000000e+07	1.484114700000000000e+07	1.354423000000000000e+07	1.461207600000000000e+07	1.581843800000000000e+07	1.318542700000000000e+07	1.327729000000000000e+07	1.425674700000000000e+07	1.208582400000000000e+07	1.513255900000000000e+07	1.204045000000000000e+07	1.565769400000000000e+07	1.373574800000000000e+07	1.484284700000000000e+07	1.367680700000000000e+07	1.043666700000000000e+07	1.353286700000000000e+07	1.194331200000000000e+07	1.304855200000000000e+07	1.329270600000000000e+07	1.128601600000000000e+07	1.335729700000000000e+07	1.278697600000000000e+07	1.348781700000000000e+07	1.320443600000000000e+07	1.604627600000000000e+07	1.252454300000000000e+07	1.188485700000000000e+07	1.368906600000000000e+07	1.302129300000000000e+07	1.108434300000000000e+07	1.098017900000000000e+07	1.343357400000000000e+07	1.128469400000000000e+07	1.151470500000000000e+07
8.790609999999999502e+01	1.227376800000000000e+07	1.049276000000000000e+07	1.604559100000000000e+07	1.993701800000000000e+07	1.613809600000000000e+07	1.423484600000000000e+07	1.788528800000000000e+07	1.494292800000000000e+07	1.556567700000000000e+07	1.255262100000000000e+07	1.376400700000000000e+07	1.624455400000000000e+07	1.119704500000000000e+07	1.502486500000000000e+07	1.457123800000000000e+07	1.577918600000000000e+07	1.583156600000000000e+07	1.499761100000000000e+07	1.529062500000000000e+07	1.200792800000000000e+07	1.422131800000000000e+07	1.372940400000000000e+07	1.360804500000000000e+07	1.510920200000000000e+07	1.208730000000000000e+07	1.378507700000000000e+07	1.188800000000000000e+07	1.342805800000000000e+07	9.996517000000000000e+06	1.314476200000000000e+07	1.186380100000000000e+07	1.369596400000000000e+07	1.274747700000000000e+07	1.153014400000000000e+07	1.321828400000000000e+07	1.264268200000000000e+07	1.521970600000000000e+07	1.596519100000000000e+07	1.297752200000000000e+07	1.417330800000000000e+07	1.260480000000000000e+07	1.282296800000000000e+07	1.138243400000000000e+07	1.066420600000000000e+07	1.375244600000000000e+07	1.084569800000000000e+07	1.067931100000000000e+07	1.011252000000000000e+07	1.127603200000000000e+07
8.790760000000000218e+01	1.203953400000000000e+07	1.460220800000000000e+07	1.167401300000000000e+07	1.891615600000000000e+07	1.358781500000000000e+07	1.417609800000000000e+07	1.257014100000000000e+07	1.516474900000000000e+07	1.546022000000000000e+07	1.305376500000000000e+07	1.729558000000000000e+07	1.556306200000000000e+07	1.509616500000000000e+07	1.447886000000000000e+07	1.254956800000000000e+07	1.283019800000000000e+07	1.256344300000000000e+07	1.531220000000000000e+07	1.533750000000000000e+07	1.285325800000000000e+07	1.395755200000000000e+07	1.196082800000000000e+07	1.707646200000000000e+07	1.168456900000000000e+07	1.266800600000000000e+07	1.362624100000000000e+07	1.361385000000000000e+07	1.350407600000000000e+07	1.288952200000000000e+07	1.009474000000000000e+07	1.052402200000000000e+07	1.128402400000000000e+07	1.218237800000000000e+07	1.173802200000000000e+07	1.245383000000000000e+07	1.288088700000000000e+07	1.493246800000000000e+07	1.363472400000000000e+07	1.183583800000000000e+07	1.388024600000000000e+07	1.415135000000000000e+07	1.285970900000000000e+07	1.293204300000000000e+07	1.155933900000000000e+07	1.090890900000000000e+07	1.022981400000000000e+07	1.303591500000000000e+07	1.165472400000000000e+07	1.247521400000000000e+07
8.790900000000000603e+01	1.181115000000000000e+07	1.713492000000000000e+07	1.358451400000000000e+07	1.277904000000000000e+07	1.266106200000000000e+07	1.457870500000000000e+07	1.560439300000000000e+07	1.769714400000000000e+07	1.471315300000000000e+07	1.703748400000000000e+07	1.397008600000000000e+07	1.869680800000000000e+07	1.537840000000000000e+07	1.452598200000000000e+07	1.561988400000000000e+07	1.720756000000000000e+07	1.141965800000000000e+07	1.676052600000000000e+07	1.031062500000000000e+07	1.067902000000000000e+07	1.233373100000000000e+07	1.258156200000000000e+07	1.279446000000000000e+07	1.548033100000000000e+07	1.481935800000000000e+07	1.234825900000000000e+07	1.384603700000000000e+07	1.217117200000000000e+07	1.390427600000000000e+07	1.167588500000000000e+07	1.294219600000000000e+07	1.160756800000000000e+07	1.334300200000000000e+07	1.275442400000000000e+07	1.282689500000000000e+07	1.186070500000000000e+07	1.216951200000000000e+07	1.293734400000000000e+07	1.248616100000000000e+07	1.373420200000000000e+07	1.237092200000000000e+07	1.282884600000000000e+07	1.206639100000000000e+07	1.077980900000000000e+07	1.263708200000000000e+07	1.146158200000000000e+07	1.033056500000000000e+07	1.107715400000000000e+07	1.066446000000000000e+07
8.791049999999999898e+01	1.876212000000000000e+07	1.439138300000000000e+07	1.245947800000000000e+07	1.843032200000000000e+07	1.354677300000000000e+07	1.125923800000000000e+07	1.902041400000000000e+07	1.108427300000000000e+07	1.537296100000000000e+07	1.229357100000000000e+07	1.249248100000000000e+07	1.637256600000000000e+07	1.114417000000000000e+07	1.317656000000000000e+07	1.430176000000000000e+07	1.160005500000000000e+07	1.179345800000000000e+07	1.475233400000000000e+07	1.174804700000000000e+07	1.394899600000000000e+07	1.278513100000000000e+07	1.275710800000000000e+07	1.285854400000000000e+07	1.352063400000000000e+07	1.188818800000000000e+07	1.263086900000000000e+07	1.099895400000000000e+07	1.321666100000000000e+07	1.323911500000000000e+07	1.104005500000000000e+07	1.103559600000000000e+07	1.387896400000000000e+07	1.014993700000000000e+07	1.181799400000000000e+07	1.372572100000000000e+07	1.474967300000000000e+07	1.485894900000000000e+07	1.531694300000000000e+07	1.289141700000000000e+07	1.245272300000000000e+07	1.173009600000000000e+07	1.198920100000000000e+07	1.223574700000000000e+07	1.088348700000000000e+07	1.215803000000000000e+07	1.296158100000000000e+07	1.085710800000000000e+07	9.770057000000000000e+06	1.284183000000000000e+07
8.791200000000000614e+01	1.096781400000000000e+07	1.312526200000000000e+07	1.361987700000000000e+07	1.100881300000000000e+07	1.282664700000000000e+07	1.805599800000000000e+07	1.620087800000000000e+07	1.483190100000000000e+07	1.473088500000000000e+07	1.321861500000000000e+07	1.435871900000000000e+07	1.888300800000000000e+07	1.894194000000000000e+07	1.346984100000000000e+07	1.502825000000000000e+07	1.155323400000000000e+07	1.511941100000000000e+07	2.067982600000000000e+07	1.329609400000000000e+07	1.109854000000000000e+07	1.578048600000000000e+07	1.297993600000000000e+07	1.371276200000000000e+07	1.130046200000000000e+07	1.191746900000000000e+07	1.140042000000000000e+07	1.464220800000000000e+07	1.440855600000000000e+07	1.324517500000000000e+07	1.037263600000000000e+07	1.290569000000000000e+07	1.357982000000000000e+07	1.096654500000000000e+07	1.142620500000000000e+07	1.069307000000000000e+07	1.175722300000000000e+07	1.352045900000000000e+07	1.233187200000000000e+07	1.251118300000000000e+07	1.215990500000000000e+07	1.153290000000000000e+07	1.456373900000000000e+07	1.135799800000000000e+07	1.177277900000000000e+07	1.112069000000000000e+07	1.108981000000000000e+07	1.077151100000000000e+07	9.590757000000000000e+06	1.266736200000000000e+07
[truncated: 155 more columns]
