# Supplementary material for: Otolith microchemistry and diadromy in Patagonian river fishes
Source: PeerJ. 2019 Jan 3;7:e6149. doi: 10.7717/peerj.6149 (PMC6321752; doi:10.7717/peerj.6149)
Supplement: Supplemental Information 3 — Raw data. This archive contains the raw data used to generate the analyses reported in the paper cited above. The python script provided allows to convert from the isotopic intensities measured by LA-ICP-MS to molar concentrations of Sr:Ca. [file peerj-07-6149-s003.zip › Dataset S1/Alo_etAl_scripts/samples/3679.txt]

4.794870000000000232e+01	1.532100000000000000e+04	1.441900000000000000e+04	1.391800000000000000e+04	1.612200000000000000e+04	2.413800000000000000e+04	3.837500000000000000e+04	1.451680000000000000e+05	4.849840000000000000e+05	1.105280000000000000e+06	2.039360000000000000e+06	3.227392000000000000e+06	3.570103000000000000e+06	4.541501500000000000e+06	6.923752500000000000e+06	7.836683500000000000e+06	7.672503000000000000e+06	9.112472000000000000e+06	6.818392000000000000e+06	7.695891000000000000e+06	6.443841000000000000e+06	5.565757000000000000e+06	6.601823500000000000e+06	6.917788500000000000e+06	5.893650000000000000e+06	8.638407000000000000e+06	7.982855500000000000e+06	7.631926000000000000e+06	7.819143000000000000e+06	8.316595000000000000e+06	6.987951000000000000e+06	9.293959000000000000e+06	8.796273000000000000e+06	1.037680000000000000e+07	1.042357500000000000e+07	1.072761200000000000e+07	8.088333000000000000e+06	8.380677000000000000e+06	8.620632000000000000e+06	7.432898500000000000e+06	1.084501800000000000e+07	9.814564000000000000e+06	8.913678000000000000e+06	8.562398000000000000e+06	1.080409000000000000e+07	7.801368500000000000e+06	1.018946600000000000e+07	6.982104000000000000e+06	9.364355000000000000e+06	9.761942000000000000e+06
4.794950000000000045e+01	1.441900000000000000e+04	1.461900000000000000e+04	1.892700000000000000e+04	1.401800000000000000e+04	2.193300000000000000e+04	3.837500000000000000e+04	1.634240000000000000e+05	4.951360000000000000e+05	1.083936000000000000e+06	2.073344000000000000e+06	3.025758799999999814e+06	4.061590299999999814e+06	5.197053500000000000e+06	6.356021000000000000e+06	7.362619000000000000e+06	7.602574500000000000e+06	9.445977000000000000e+06	7.321691000000000000e+06	9.200409000000000000e+06	7.251411500000000000e+06	6.473075500000000000e+06	8.837435000000000000e+06	7.877378000000000000e+06	7.432898500000000000e+06	7.233754000000000000e+06	8.673488000000000000e+06	7.900765000000000000e+06	9.457905000000000000e+06	8.872516000000000000e+06	9.165094000000000000e+06	1.059921500000000000e+07	1.075708100000000000e+07	9.411130000000000000e+06	1.049935000000000000e+07	9.756330000000000000e+06	8.930985000000000000e+06	1.135977600000000000e+07	8.843282000000000000e+06	1.111420800000000000e+07	9.106625000000000000e+06	1.049350400000000000e+07	9.054003000000000000e+06	1.034171900000000000e+07	9.896654000000000000e+06	8.486154000000000000e+06	9.668392000000000000e+06	8.058865000000000000e+06	1.042942200000000000e+07	9.475446000000000000e+06
4.795029999999999859e+01	1.401800000000000000e+04	1.391800000000000000e+04	1.211500000000000000e+04	1.371800000000000000e+04	2.363700000000000000e+04	3.987900000000000000e+04	1.490000000000000000e+05	5.655360000000000000e+05	1.155872000000000000e+06	2.057152000000000000e+06	3.388616000000000000e+06	4.401060000000000000e+06	4.951250500000000000e+06	5.788289500000000000e+06	7.695891000000000000e+06	8.901750000000000000e+06	8.024017500000000000e+06	8.837435000000000000e+06	9.885195000000000000e+06	6.742265500000000000e+06	7.069924500000000000e+06	8.263739000000000000e+06	6.209615000000000000e+06	8.140955000000000000e+06	7.064194500000000000e+06	6.888437500000000000e+06	8.468848000000000000e+06	1.001967300000000000e+07	9.598464000000000000e+06	7.163591000000000000e+06	8.948525000000000000e+06	1.013076300000000000e+07	1.030640400000000000e+07	1.055828700000000000e+07	1.020116000000000000e+07	1.109058600000000000e+07	1.188669700000000000e+07	9.902501000000000000e+06	1.086817100000000000e+07	1.199194100000000000e+07	9.592617000000000000e+06	8.503929000000000000e+06	1.075708100000000000e+07	9.510527000000000000e+06	9.598464000000000000e+06	9.393356000000000000e+06	7.865918000000000000e+06	8.556551000000000000e+06	9.042075000000000000e+06
4.795109999999999673e+01	1.562100000000000000e+04	1.562100000000000000e+04	1.852700000000000000e+04	1.552100000000000000e+04	1.642300000000000000e+04	4.308900000000000000e+04	1.582800000000000000e+05	5.182400000000000000e+05	1.139552000000000000e+06	2.212672000000000000e+06	3.558350799999999814e+06	4.447951500000000000e+06	4.992296000000000000e+06	6.074903000000000000e+06	7.245564500000000000e+06	1.007229500000000000e+07	9.182868000000000000e+06	7.514871500000000000e+06	6.794887500000000000e+06	9.516374000000000000e+06	5.548216500000000000e+06	6.748112500000000000e+06	7.427051500000000000e+06	8.029630500000000000e+06	8.205504500000000000e+06	6.625211000000000000e+06	8.029630500000000000e+06	1.013661000000000000e+07	9.153634000000000000e+06	9.106625000000000000e+06	1.193955300000000000e+07	9.510527000000000000e+06	9.744636000000000000e+06	1.203895000000000000e+07	1.034171900000000000e+07	1.130154200000000000e+07	1.099119000000000000e+07	9.001381000000000000e+06	9.639392000000000000e+06	9.674239000000000000e+06	8.714416000000000000e+06	1.048204400000000000e+07	8.661794000000000000e+06	9.223562000000000000e+06	1.129569500000000000e+07	7.941693500000000000e+06	9.481059000000000000e+06	9.106625000000000000e+06	8.503929000000000000e+06
4.795190000000000197e+01	1.502000000000000000e+04	1.702400000000000000e+04	1.441900000000000000e+04	1.662300000000000000e+04	2.013000000000000000e+04	4.399200000000000000e+04	1.677640000000000000e+05	4.894960000000000000e+05	1.196384000000000000e+06	2.113216000000000000e+06	3.254020799999999814e+06	4.178644500000000000e+06	5.636036500000000000e+06	5.981353000000000000e+06	7.725593000000000000e+06	8.667641000000000000e+06	8.544857000000000000e+06	7.853990000000000000e+06	9.007228000000000000e+06	8.094180000000000000e+06	5.835064500000000000e+06	7.023149500000000000e+06	7.263222000000000000e+06	7.649349500000000000e+06	8.486154000000000000e+06	7.737053000000000000e+06	7.228024000000000000e+06	9.528068000000000000e+06	8.392370000000000000e+06	9.141940000000000000e+06	9.686167000000000000e+06	1.000189800000000000e+07	1.188085000000000000e+07	1.192154400000000000e+07	9.182868000000000000e+06	8.936832000000000000e+06	1.248962700000000000e+07	9.721014000000000000e+06	8.199657500000000000e+06	9.692014000000000000e+06	9.615771000000000000e+06	8.433532000000000000e+06	1.106158600000000000e+07	8.995300000000000000e+06	1.028301600000000000e+07	1.134247000000000000e+07	1.054051200000000000e+07	9.054003000000000000e+06	9.914429000000000000e+06
4.795270000000000010e+01	1.932800000000000000e+04	1.391800000000000000e+04	1.371800000000000000e+04	1.862700000000000000e+04	2.233400000000000000e+04	4.188500000000000000e+04	1.660480000000000000e+05	5.914880000000000000e+05	1.112352000000000000e+06	2.134400000000000000e+06	3.148660000000000000e+06	5.173783000000000000e+06	4.974638000000000000e+06	6.525580000000000000e+06	8.240352000000000000e+06	7.912693000000000000e+06	7.678584000000000000e+06	7.988702000000000000e+06	5.759055000000000000e+06	8.333902000000000000e+06	5.548216500000000000e+06	7.274916000000000000e+06	7.391853000000000000e+06	6.519850500000000000e+06	8.738038000000000000e+06	8.386757500000000000e+06	7.848143500000000000e+06	7.813296000000000000e+06	7.596728000000000000e+06	8.972147000000000000e+06	7.900765000000000000e+06	1.155295700000000000e+07	9.896654000000000000e+06	9.967051000000000000e+06	8.375064000000000000e+06	1.073345900000000000e+07	8.035477000000000000e+06	9.165094000000000000e+06	8.767038000000000000e+06	8.919525000000000000e+06	1.019531300000000000e+07	9.802871000000000000e+06	9.849880000000000000e+06	1.264164500000000000e+07	8.252279500000000000e+06	9.861573000000000000e+06	1.018946600000000000e+07	9.094931000000000000e+06	9.235490000000000000e+06
4.795349999999999824e+01	2.003000000000000000e+04	1.602200000000000000e+04	1.882700000000000000e+04	1.441900000000000000e+04	1.942800000000000000e+04	4.108300000000000000e+04	1.583800000000000000e+05	4.992400000000000000e+05	1.150560000000000000e+06	1.550884600000000093e+06	3.295065000000000000e+06	4.506537500000000000e+06	4.880971000000000000e+06	5.963929500000000000e+06	6.759689000000000000e+06	8.661794000000000000e+06	8.609173000000000000e+06	9.411130000000000000e+06	8.339982500000000000e+06	6.560895500000000000e+06	6.537391000000000000e+06	5.957848500000000000e+06	8.111720500000000000e+06	6.455418000000000000e+06	7.397700000000000000e+06	7.666656500000000000e+06	7.526448500000000000e+06	1.024793500000000000e+07	8.100027000000000000e+06	8.457154000000000000e+06	8.638407000000000000e+06	8.053252000000000000e+06	1.031225000000000000e+07	9.779717000000000000e+06	1.034756600000000000e+07	1.097364900000000000e+07	9.270337000000000000e+06	1.081554900000000000e+07	8.667641000000000000e+06	9.668392000000000000e+06	8.187964000000000000e+06	8.088333000000000000e+06	8.439379000000000000e+06	1.063406200000000000e+07	9.598464000000000000e+06	9.844033000000000000e+06	9.545374000000000000e+06	8.726344000000000000e+06	9.030382000000000000e+06
4.795430000000000348e+01	1.702400000000000000e+04	1.732400000000000000e+04	1.822600000000000000e+04	1.732400000000000000e+04	2.003000000000000000e+04	4.640000000000000000e+04	1.583800000000000000e+05	5.011920000000000000e+05	1.150688000000000000e+06	2.621915299999999814e+06	3.704755500000000000e+06	4.886818000000000000e+06	4.676097000000000000e+06	5.583415000000000000e+06	7.280645500000000000e+06	7.655313500000000000e+06	7.772368000000000000e+06	7.444475000000000000e+06	7.023149500000000000e+06	7.204636500000000000e+06	9.563149000000000000e+06	7.099158500000000000e+06	7.245564500000000000e+06	8.076405500000000000e+06	6.888437500000000000e+06	7.163591000000000000e+06	9.381896000000000000e+06	7.801368500000000000e+06	8.480308000000000000e+06	7.596728000000000000e+06	8.697110000000000000e+06	9.615771000000000000e+06	1.005475400000000000e+07	1.121360500000000000e+07	9.838420000000000000e+06	8.843282000000000000e+06	1.161750700000000000e+07	1.316271900000000000e+07	1.023624100000000000e+07	8.463001000000000000e+06	8.299054500000000000e+06	1.089179300000000000e+07	1.089764000000000000e+07	1.069861200000000000e+07	8.082252000000000000e+06	8.146802000000000000e+06	1.066937800000000000e+07	7.748980500000000000e+06	7.801368500000000000e+06
4.795510000000000161e+01	1.682300000000000000e+04	1.912800000000000000e+04	1.582200000000000000e+04	1.722400000000000000e+04	1.942800000000000000e+04	3.687000000000000000e+04	1.501080000000000000e+05	5.101200000000000000e+05	1.122080000000000000e+06	2.243776000000000000e+06	3.207187299999999814e+06	4.734799500000000000e+06	5.279143500000000000e+06	6.473075500000000000e+06	8.117567500000000000e+06	7.602574500000000000e+06	9.352194000000000000e+06	8.234739000000000000e+06	6.303165000000000000e+06	6.016551500000000000e+06	5.319954500000000000e+06	6.935329000000000000e+06	6.432030000000000000e+06	7.216213000000000000e+06	6.402796000000000000e+06	7.743133500000000000e+06	7.971395500000000000e+06	8.778966000000000000e+06	7.520718500000000000e+06	7.380276500000000000e+06	8.451307000000000000e+06	8.913678000000000000e+06	9.141940000000000000e+06	1.009591600000000000e+07	9.376049000000000000e+06	9.001381000000000000e+06	9.978745000000000000e+06	1.104381100000000000e+07	8.790660000000000000e+06	8.977994000000000000e+06	9.445977000000000000e+06	8.392370000000000000e+06	9.176787000000000000e+06	1.140655200000000000e+07	9.726861000000000000e+06	8.146802000000000000e+06	8.223045000000000000e+06	9.656933000000000000e+06	9.726861000000000000e+06
4.795589999999999975e+01	1.802600000000000000e+04	1.682300000000000000e+04	1.802600000000000000e+04	1.762500000000000000e+04	2.564200000000000000e+04	4.419200000000000000e+04	1.560600000000000000e+05	5.159760000000000000e+05	1.157248000000000000e+06	2.214976000000000000e+06	3.025758799999999814e+06	4.237230500000000000e+06	5.501441500000000000e+06	6.256390000000000000e+06	6.976374500000000000e+06	8.123180500000000000e+06	7.473826500000000000e+06	6.666139000000000000e+06	7.397700000000000000e+06	5.805830000000000000e+06	5.934461000000000000e+06	7.239600500000000000e+06	6.631058000000000000e+06	7.023149500000000000e+06	8.480308000000000000e+06	7.186979000000000000e+06	7.707818500000000000e+06	8.310514000000000000e+06	8.515623000000000000e+06	1.017169200000000000e+07	8.919525000000000000e+06	1.163481400000000000e+07	1.020700700000000000e+07	1.163481400000000000e+07	1.139509200000000000e+07	1.277027700000000000e+07	1.086232400000000000e+07	9.264490000000000000e+06	7.099158500000000000e+06	1.062821600000000000e+07	9.376049000000000000e+06	8.164342500000000000e+06	7.561646500000000000e+06	9.867654000000000000e+06	9.282265000000000000e+06	1.154711000000000000e+07	6.970527500000000000e+06	8.550704000000000000e+06	9.820411000000000000e+06
8.789879999999999427e+01	1.171500000000000000e+04	1.251600000000000000e+04	1.371800000000000000e+04	1.492000000000000000e+04	2.624300000000000000e+04	6.677600000000000000e+04	2.802240000000000000e+05	8.335200000000000000e+05	2.044672000000000000e+06	2.709792799999999814e+06	5.179512500000000000e+06	7.233754000000000000e+06	7.579070000000000000e+06	1.156488500000000000e+07	1.242531100000000000e+07	1.208549100000000000e+07	1.145917300000000000e+07	1.211495900000000000e+07	1.085647800000000000e+07	9.030382000000000000e+06	1.167597600000000000e+07	1.336736000000000000e+07	1.481317500000000000e+07	1.397590200000000000e+07	1.450867000000000000e+07	1.549188000000000000e+07	1.529285200000000000e+07	1.776842000000000000e+07	1.877501800000000000e+07	2.595077000000000000e+07	2.672302600000000000e+07	2.084715000000000000e+07	2.263208400000000000e+07	2.563457200000000000e+07	2.167179200000000000e+07	2.067174400000000000e+07	1.629360400000000000e+07	1.886903600000000000e+07	1.720665200000000000e+07	1.506459000000000000e+07	1.768095000000000000e+07	1.957112800000000000e+07	2.195291000000000000e+07	1.822494400000000000e+07	2.152585600000000000e+07	2.113996200000000000e+07	2.372100600000000000e+07	2.825677800000000000e+07	2.459289200000000000e+07
8.790019999999999811e+01	1.301700000000000000e+04	1.692400000000000000e+04	1.582200000000000000e+04	1.391800000000000000e+04	2.413800000000000000e+04	6.928800000000000000e+04	2.610520000000000000e+05	7.901760000000000000e+05	1.985792000000000000e+06	3.973770000000000000e+06	5.501441500000000000e+06	7.573223500000000000e+06	7.473826500000000000e+06	1.054635900000000000e+07	1.282289800000000000e+07	1.366017100000000000e+07	1.114928900000000000e+07	1.480148100000000000e+07	1.186892200000000000e+07	2.398388200000000000e+07	1.187476900000000000e+07	1.123114500000000000e+07	1.217927400000000000e+07	1.296345700000000000e+07	1.245431200000000000e+07	1.403483900000000000e+07	1.794429400000000000e+07	2.060719400000000000e+07	2.065350200000000000e+07	2.298897600000000000e+07	2.607940200000000000e+07	2.887093400000000000e+07	2.369153800000000000e+07	2.040793200000000000e+07	2.044862600000000000e+07	2.142061200000000000e+07	1.636984700000000000e+07	1.402875800000000000e+07	1.873432400000000000e+07	1.705416400000000000e+07	1.927270400000000000e+07	2.350443800000000000e+07	1.844712400000000000e+07	1.961229000000000000e+07	1.981669600000000000e+07	2.165495400000000000e+07	2.119235000000000000e+07	2.088223200000000000e+07	2.410736800000000000e+07
8.790170000000000528e+01	1.502000000000000000e+04	1.411900000000000000e+04	1.331700000000000000e+04	1.341700000000000000e+04	2.243400000000000000e+04	6.205800000000000000e+04	2.728160000000000000e+05	8.546080000000000000e+05	2.036384000000000000e+06	2.756626299999999814e+06	6.876860500000000000e+06	7.081735000000000000e+06	9.094931000000000000e+06	1.112005500000000000e+07	1.865808000000000000e+07	1.922031600000000000e+07	1.356662100000000000e+07	1.286990700000000000e+07	1.203895000000000000e+07	1.076877400000000000e+07	9.422824000000000000e+06	1.358416200000000000e+07	1.432718200000000000e+07	1.143017300000000000e+07	1.416347000000000000e+07	1.789143800000000000e+07	1.700785800000000000e+07	1.636984700000000000e+07	2.214001000000000000e+07	1.851214200000000000e+07	2.269055200000000000e+07	2.519582200000000000e+07	2.328132000000000000e+07	2.472760400000000000e+07	2.134483600000000000e+07	2.120404400000000000e+07	1.924323600000000000e+07	1.432718200000000000e+07	1.699616400000000000e+07	2.074752000000000000e+07	1.981108400000000000e+07	1.767487000000000000e+07	1.925492800000000000e+07	1.793260000000000000e+07	2.199407200000000000e+07	2.957910600000000000e+07	2.602701400000000000e+07	2.758368600000000000e+07	2.074190600000000000e+07
8.790319999999999823e+01	1.161400000000000000e+04	1.552100000000000000e+04	1.321700000000000000e+04	1.502000000000000000e+04	2.945100000000000000e+04	7.099600000000000000e+04	2.833680000000000000e+05	8.538720000000000000e+05	2.057600000000000000e+06	3.417966299999999814e+06	5.454549500000000000e+06	8.018170500000000000e+06	7.555682500000000000e+06	1.183992200000000000e+07	1.193955300000000000e+07	1.349037800000000000e+07	1.412254200000000000e+07	1.562004400000000000e+07	1.020700700000000000e+07	1.231960000000000000e+07	1.003113300000000000e+07	1.134247000000000000e+07	1.010761000000000000e+07	1.373033400000000000e+07	1.327942200000000000e+07	1.566120600000000000e+07	1.549188000000000000e+07	1.977553400000000000e+07	1.906736000000000000e+07	2.677541400000000000e+07	2.293612200000000000e+07	2.385571800000000000e+07	2.392541200000000000e+07	2.280795800000000000e+07	1.872871000000000000e+07	1.838912400000000000e+07	1.790921200000000000e+07	1.748122000000000000e+07	1.568506100000000000e+07	1.596009800000000000e+07	1.651017200000000000e+07	2.000379600000000000e+07	1.606534200000000000e+07	2.212317200000000000e+07	2.190660400000000000e+07	1.923762200000000000e+07	2.305305800000000000e+07	2.259653400000000000e+07	2.443432400000000000e+07
8.790460000000000207e+01	1.401800000000000000e+04	1.361800000000000000e+04	1.451900000000000000e+04	1.401800000000000000e+04	2.744600000000000000e+04	7.391000000000000000e+04	2.855040000000000000e+05	8.294560000000000000e+05	2.136064000000000000e+06	3.447143000000000000e+06	5.267333000000000000e+06	7.538259000000000000e+06	8.234739000000000000e+06	1.094418100000000000e+07	1.165258800000000000e+07	1.396420800000000000e+07	1.457321900000000000e+07	1.172859700000000000e+07	1.264749200000000000e+07	1.199194100000000000e+07	1.101481100000000000e+07	1.128400100000000000e+07	1.255955500000000000e+07	1.725950800000000000e+07	1.114320800000000000e+07	1.508236500000000000e+07	1.929047800000000000e+07	2.188836200000000000e+07	2.244498400000000000e+07	2.456389200000000000e+07	1.998695800000000000e+07	2.770015600000000000e+07	2.840318400000000000e+07	2.721463000000000000e+07	2.316485200000000000e+07	1.611773000000000000e+07	1.660372200000000000e+07	1.847098000000000000e+07	1.580153000000000000e+07	1.564389900000000000e+07	1.934847800000000000e+07	1.735305800000000000e+07	1.774503200000000000e+07	1.861083600000000000e+07	2.120404400000000000e+07	2.252684000000000000e+07	3.170409600000000000e+07	2.139722400000000000e+07	2.185374800000000000e+07
8.790609999999999502e+01	1.512000000000000000e+04	1.461900000000000000e+04	1.431900000000000000e+04	1.792500000000000000e+04	2.844800000000000000e+04	7.863200000000000000e+04	2.961680000000000000e+05	7.960000000000000000e+05	2.103104000000000000e+06	3.265714500000000000e+06	5.677082000000000000e+06	7.146050500000000000e+06	8.053252000000000000e+06	1.185722900000000000e+07	1.152395700000000000e+07	1.252470800000000000e+07	1.447920100000000000e+07	1.177537200000000000e+07	1.152980400000000000e+07	1.239607700000000000e+07	1.165843500000000000e+07	1.091494600000000000e+07	1.360146800000000000e+07	1.205625600000000000e+07	1.200948100000000000e+07	1.741152600000000000e+07	1.593063000000000000e+07	1.725950800000000000e+07	2.136822400000000000e+07	2.490862400000000000e+07	2.420606200000000000e+07	2.184205400000000000e+07	2.335195200000000000e+07	2.161379200000000000e+07	1.909683000000000000e+07	1.802006800000000000e+07	1.625244200000000000e+07	2.080598800000000000e+07	1.572622300000000000e+07	1.749946400000000000e+07	2.029707600000000000e+07	2.009734600000000000e+07	2.130928600000000000e+07	2.346888800000000000e+07	2.321724000000000000e+07	2.679365600000000000e+07	2.156655000000000000e+07	2.208762200000000000e+07	2.535953400000000000e+07
8.790760000000000218e+01	1.191500000000000000e+04	1.562100000000000000e+04	1.592200000000000000e+04	1.492000000000000000e+04	2.524100000000000000e+04	7.059400000000000000e+04	4.361280000000000000e+05	8.785280000000000000e+05	1.822947300000000047e+06	4.272428500000000000e+06	5.688775500000000000e+06	7.356772000000000000e+06	7.690278000000000000e+06	1.025939500000000000e+07	1.151811000000000000e+07	1.443850700000000000e+07	1.226136500000000000e+07	1.196878700000000000e+07	1.225551800000000000e+07	1.087425200000000000e+07	1.217927400000000000e+07	1.165843500000000000e+07	1.318587200000000000e+07	1.309816900000000000e+07	1.291668200000000000e+07	1.388235200000000000e+07	1.493572500000000000e+07	1.952388400000000000e+07	1.659810900000000000e+07	1.819547600000000000e+07	2.133314200000000000e+07	1.910291000000000000e+07	2.526037200000000000e+07	2.279626400000000000e+07	2.189491000000000000e+07	1.851728800000000000e+07	1.670288500000000000e+07	1.749291400000000000e+07	1.861738600000000000e+07	1.536324900000000000e+07	1.745268800000000000e+07	1.882226000000000000e+07	1.507651800000000000e+07	1.717110200000000000e+07	1.796160000000000000e+07	1.734136400000000000e+07	2.032046400000000000e+07	3.240572000000000000e+07	2.695736800000000000e+07
8.790900000000000603e+01	1.331700000000000000e+04	1.321700000000000000e+04	1.441900000000000000e+04	1.431900000000000000e+04	2.123200000000000000e+04	7.260400000000000000e+04	2.874204000000000233e+05	8.503200000000000000e+05	2.800318799999999814e+06	3.382826500000000000e+06	6.133606000000000000e+06	7.350808000000000000e+06	8.035477000000000000e+06	1.091494600000000000e+07	1.241923000000000000e+07	1.249547400000000000e+07	1.588946800000000000e+07	1.350768400000000000e+07	1.146548800000000000e+07	1.244846500000000000e+07	1.327381000000000000e+07	1.138924500000000000e+07	1.253055500000000000e+07	1.295761000000000000e+07	1.422778600000000000e+07	1.496519400000000000e+07	1.780350000000000000e+07	1.844151200000000000e+07	2.170734200000000000e+07	2.475099200000000000e+07	2.627819600000000000e+07	2.496756000000000000e+07	2.745505400000000000e+07	2.308860800000000000e+07	2.157824400000000000e+07	1.589508000000000000e+07	1.838912400000000000e+07	1.732967000000000000e+07	1.631699100000000000e+07	1.445020100000000000e+07	2.166664800000000000e+07	1.880448600000000000e+07	2.025591400000000000e+07	1.945372200000000000e+07	2.027930200000000000e+07	2.137336800000000000e+07	1.767487000000000000e+07	2.684604400000000000e+07	2.251467800000000000e+07
8.791049999999999898e+01	1.241600000000000000e+04	1.351800000000000000e+04	1.472000000000000000e+04	1.562100000000000000e+04	2.724500000000000000e+04	7.561800000000000000e+04	2.957600000000000000e+05	8.684960000000000000e+05	1.463150300000000047e+06	3.435449299999999814e+06	5.448820000000000000e+06	8.293207500000000000e+06	8.105640000000000000e+06	1.190423800000000000e+07	1.229644600000000000e+07	1.295199800000000000e+07	1.292861000000000000e+07	1.225551800000000000e+07	1.145917300000000000e+07	1.013076300000000000e+07	9.311265000000000000e+06	1.487164400000000000e+07	1.011345700000000000e+07	1.237806800000000000e+07	1.052881900000000000e+07	1.564998000000000000e+07	1.728242800000000000e+07	1.739422000000000000e+07	1.890973000000000000e+07	2.547647200000000000e+07	2.279018400000000000e+07	2.883632000000000000e+07	2.269055200000000000e+07	2.764776800000000000e+07	1.828388000000000000e+07	2.274902200000000000e+07	1.725295800000000000e+07	1.627629700000000000e+07	1.934286600000000000e+07	1.741714000000000000e+07	1.830726800000000000e+07	1.981669600000000000e+07	1.996357000000000000e+07	2.426500000000000000e+07	2.492031600000000000e+07	2.626650200000000000e+07	2.114510600000000000e+07	2.733203600000000000e+07	2.328787000000000000e+07
8.791200000000000614e+01	1.502000000000000000e+04	1.321700000000000000e+04	1.331700000000000000e+04	1.461900000000000000e+04	2.724500000000000000e+04	7.059400000000000000e+04	2.927120000000000000e+05	8.989280000000000000e+05	2.248701000000000000e+06	3.616878000000000000e+06	5.390351000000000000e+06	7.087582000000000000e+06	9.967051000000000000e+06	9.656933000000000000e+06	1.132469500000000000e+07	1.305700700000000000e+07	1.178121900000000000e+07	1.267111400000000000e+07	1.135977600000000000e+07	1.158242600000000000e+07	1.279974500000000000e+07	1.179314700000000000e+07	1.138924500000000000e+07	1.319756600000000000e+07	1.523461800000000000e+07	1.607656800000000000e+07	1.729412000000000000e+07	1.886248600000000000e+07	2.108102400000000000e+07	2.044862600000000000e+07	2.221672200000000000e+07	2.613787000000000000e+07	2.606770800000000000e+07	2.071805000000000000e+07	2.287765200000000000e+07	1.611164900000000000e+07	1.659810900000000000e+07	1.746952800000000000e+07	1.586654800000000000e+07	1.726465200000000000e+07	1.798498800000000000e+07	1.776233800000000000e+07	2.267324600000000000e+07	2.659439400000000000e+07	1.950096600000000000e+07	1.977553400000000000e+07	2.409567400000000000e+07	2.752474800000000000e+07	2.726701800000000000e+07
[truncated: 142 more columns]
