# Supplementary material for: Otolith microchemistry and diadromy in Patagonian river fishes
Source: PeerJ. 2019 Jan 3;7:e6149. doi: 10.7717/peerj.6149 (PMC6321752; doi:10.7717/peerj.6149)
Supplement: Supplemental Information 3 — Raw data. This archive contains the raw data used to generate the analyses reported in the paper cited above. The python script provided allows to convert from the isotopic intensities measured by LA-ICP-MS to molar concentrations of Sr:Ca. [file peerj-07-6149-s003.zip › Dataset S1/Alo_etAl_scripts/samples/BJ147.txt]

4.794850000000000279e+01,2.102000000000000000e+03,1.701000000000000000e+03,2.602000000000000000e+03,1.901000000000000000e+03,2.602000000000000000e+03,2.402000000000000000e+03,4.104000000000000000e+03,2.502000000000000000e+03,5.406000000000000000e+03,3.103000000000000000e+03,2.802000000000000000e+03,2.602000000000000000e+03,4.204000000000000000e+03,3.804000000000000000e+03,5.005000000000000000e+03,3.203000000000000000e+03,6.207000000000000000e+03,7.609000000000000000e+03,7.909000000000000000e+03,1.191500000000000000e+04,1.472000000000000000e+04,1.311700000000000000e+04,1.842600000000000000e+04,1.572100000000000000e+04,2.303600000000000000e+04,2.814700000000000000e+04,3.626900000000000000e+04,3.306000000000000000e+04,3.817400000000000000e+04,4.038100000000000000e+04,3.877600000000000000e+04,4.118300000000000000e+04,5.041300000000000000e+04,4.900800000000000000e+04,4.920900000000000000e+04,6.135500000000000000e+04,6.085300000000000000e+04,5.513000000000000000e+04,6.296100000000000000e+04,5.774000000000000000e+04,9.713200000000000000e+04,5.924600000000000000e+04,5.733900000000000000e+04,5.693700000000000000e+04,5.884500000000000000e+04,1.061860000000000000e+05,6.999200000000000000e+04,6.728000000000000000e+04,6.908800000000000000e+04,7.019200000000000000e+04,7.009200000000000000e+04,7.240200000000000000e+04,6.959000000000000000e+04,7.551600000000000000e+04,8.878400000000000000e+04,8.627000000000000000e+04,9.471800000000000000e+04,1.058840000000000000e+05,1.243080000000000000e+05,1.158500000000000000e+05,1.558600000000000000e+05,2.825600000000000000e+05,2.780960000000000000e+05,1.449640000000000000e+05,1.601960000000000000e+05,1.660480000000000000e+05,1.573720000000000000e+05,4.035280000000000000e+05,2.215400000000000000e+05,2.304480000000000000e+05,2.019120000000000000e+05,2.582120000000000000e+05,2.044400000000000000e+05,2.013080000000000000e+05,2.203240000000000000e+05,2.532440000000000000e+05,6.231390000000000146e+04,3.516080000000000000e+05,2.556760000000000000e+05,1.509316000000000058e+05,4.022000000000000000e+05,2.132400000000000000e+05,2.481760000000000000e+05,2.166800000000000000e+05,2.649040000000000000e+05,2.986080000000000000e+05,2.584120000000000000e+05,3.520160000000000000e+05,3.481440000000000000e+05,3.726080000000000000e+05,2.418920000000000000e+05,4.637680000000000000e+05,5.029360000000000000e+05,3.658720000000000000e+05,4.685840000000000000e+05,3.443760000000000000e+05,2.464520000000000000e+05,4.127200000000000000e+05,3.568080000000000000e+05,2.262136000000000058e+05,3.817840000000000000e+05,3.599600000000000000e+05,4.399200000000000000e+05,3.424400000000000000e+05,4.706320000000000000e+05,5.633760000000000000e+05,4.294800000000000000e+05,4.579360000000000000e+05,4.233520000000000000e+05,4.886800000000000000e+05,5.330240000000000000e+05,5.684160000000000000e+05,5.090960000000000000e+05,5.382720000000000000e+05,5.669760000000000000e+05,5.100240000000000000e+05,4.346000000000000000e+05,4.386880000000000000e+05,5.094080000000000000e+05,5.704800000000000000e+05,7.316480000000000000e+05,3.745440000000000000e+05,4.511760000000000000e+05,4.528290000000000000e+05,4.051767000000000116e+05,5.546240000000000000e+05,5.074560000000000000e+05,4.833440000000000000e+05,6.101600000000000000e+05,6.460000000000000000e+05,5.717120000000000000e+05,4.291760000000000000e+05,4.587037000000000116e+05,5.100240000000000000e+05,2.313098999999999942e+05,5.325120000000000000e+05,5.564800000000000000e+05,4.784240000000000000e+05,6.041760000000000000e+05,7.679040000000000000e+05,4.916480000000000000e+05,5.758943000000000466e+05,8.022560000000000000e+05,5.047840000000000000e+05,8.019360000000000000e+05,9.797760000000000000e+05,7.475360000000000000e+05,5.121760000000000000e+05,7.069600000000000000e+05,4.929840000000000000e+05,4.459520000000000000e+05,5.313760000000000000e+05,6.229230999999999767e+05,3.645520000000000000e+05,7.416160000000000000e+05,5.602880000000000000e+05,5.619360000000000000e+05,5.813920000000000000e+05,6.908960000000000000e+05,6.884013000000000466e+05,5.124880000000000000e+05,6.000480000000000000e+05,4.917520000000000000e+05,5.843840000000000000e+05,5.127920000000000000e+05,6.996000000000000000e+05,6.764000000000000000e+05,7.358080000000000000e+05,7.569920000000000000e+05,7.179520000000000000e+05,6.757920000000000000e+05,7.393280000000000000e+05,6.660640000000000000e+05,6.248743000000000466e+05,7.768480000000000000e+05,6.072800000000000000e+05,5.256320000000000000e+05,7.401600000000000000e+05,5.846880000000000000e+05,4.463600000000000000e+05,7.090400000000000000e+05,7.711360000000000000e+05,6.350400000000000000e+05,6.628480000000000000e+05,5.581280000000000000e+05,7.454560000000000000e+05,5.731520000000000000e+05,7.619840000000000000e+05,5.142755000000000000e+05,6.214080000000000000e+05,6.969120000000000000e+05,6.116000000000000000e+05,6.018080000000000000e+05,7.424480000000000000e+05,8.524160000000000000e+05,5.786080000000000000e+05,6.603680000000000000e+05,5.453600000000000000e+05,4.598800000000000000e+05,5.995360000000000000e+05,4.236560000000000000e+05,5.833600000000000000e+05,5.260330000000000000e+05,8.322103000000000466e+05,6.249280000000000000e+05,5.930400000000000000e+05,8.960960000000000000e+05,4.998117999999999884e+05,7.420320000000000000e+05,6.797120000000000000e+05,6.504320000000000000e+05,4.709440000000000000e+05,5.050712000000000116e+05,7.893440000000000000e+05,7.901760000000000000e+05,7.068640000000000000e+05,6.082080000000000000e+05,5.430080000000000000e+05,6.117120000000000000e+05,6.542720000000000000e+05,5.686240000000000000e+05,6.960800000000000000e+05,9.844000000000000000e+05,5.051920000000000000e+05,7.076960000000000000e+05,5.133040000000000000e+05,6.817920000000000000e+05,9.308800000000000000e+05,5.219360000000000000e+05,5.739840000000000000e+05,5.479360000000000000e+05,4.774129000000000233e+05,6.649120000000000000e+05,8.262240000000000000e+05,5.860320000000000000e+05,8.931680000000000000e+05,8.175680000000000000e+05,5.093040000000000000e+05,6.368000000000000000e+05,6.260248000000000466e+05,6.562240000000000000e+05,4.929840000000000000e+05,6.104640000000000000e+05,6.617120000000000000e+05,1.020576000000000000e+06,5.796480000000000000e+05,6.268800000000000000e+05,6.490880000000000000e+05,6.600640000000000000e+05,6.827200000000000000e+05,6.244000000000000000e+05,6.526080000000000000e+05,7.014720000000000000e+05,6.407200000000000000e+05,6.471360000000000000e+05,6.140800000000000000e+05,7.330080000000000000e+05,5.309760000000000000e+05,5.477280000000000000e+05,4.831437000000000116e+05,7.311360000000000000e+05,5.843840000000000000e+05,6.787840000000000000e+05,7.373600000000000000e+05,6.370080000000000000e+05,6.983680000000000000e+05,8.361280000000000000e+05,8.572160000000000000e+05,5.398019000000000233e+05,6.467200000000000000e+05,4.478817999999999884e+05,7.559520000000000000e+05,6.386560000000000000e+05,8.179840000000000000e+05,8.907680000000000000e+05,5.253395999999999767e+05,6.145920000000000000e+05,8.568960000000000000e+05,6.104640000000000000e+05,5.618240000000000000e+05,6.252320000000000000e+05,5.919040000000000000e+05,7.220000000000000000e+05,6.960800000000000000e+05,6.779520000000000000e+05,6.643040000000000000e+05,5.861280000000000000e+05,6.051040000000000000e+05,7.030240000000000000e+05,7.268800000000000000e+05,1.816018500000000000e+06,6.142880000000000000e+05,5.816000000000000000e+05,6.169074000000000233e+05,8.907680000000000000e+05,1.064433000000000000e+06,6.197600000000000000e+05,8.321600000000000000e+05,9.609760000000000000e+05,1.125696000000000000e+06,7.832000000000000000e+05,7.308160000000000000e+05,8.138240000000000000e+05,9.102400000000000000e+05,6.727840000000000000e+05,6.989989000000000233e+05,6.241920000000000000e+05,6.584000000000000000e+05,6.612960000000000000e+05,6.617120000000000000e+05,8.251840000000000000e+05,6.488960000000000000e+05,6.558240000000000000e+05,5.529760000000000000e+05,6.357600000000000000e+05,7.458720000000000000e+05,7.811200000000000000e+05,6.446560000000000000e+05,1.125559500000000000e+06,9.289920000000000000e+05,1.055653800000000047e+06,4.371294000000000233e+05,6.836480000000000000e+05,6.708160000000000000e+05,1.287723000000000000e+06,5.612160000000000000e+05,7.515439000000000233e+05,6.816800000000000000e+05,8.402080000000000000e+05,6.757920000000000000e+05,6.515840000000000000e+05,8.054880000000000000e+05,7.242880000000000000e+05,5.818199000000000233e+05,8.923360000000000000e+05,9.466080000000000000e+05,6.041760000000000000e+05,5.938479000000000233e+05,7.306080000000000000e+05,6.550880000000000000e+05,6.908960000000000000e+05,7.150560000000000000e+05,5.064505999999999767e+05,5.822240000000000000e+05,6.662560000000000000e+05,7.875680000000000000e+05,7.328960000000000000e+05,4.619837000000000116e+05,4.198157999999999884e+05,7.950720000000000000e+05,5.146400000000000000e+05,5.653280000000000000e+05,6.949440000000000000e+05,7.512800000000000000e+05,5.690400000000000000e+05,5.569920000000000000e+05,5.337440000000000000e+05,6.653280000000000000e+05,5.517440000000000000e+05,9.800960000000000000e+05,8.468800000000000000e+05,7.251200000000000000e+05,7.577280000000000000e+05,9.431360000000000000e+05,6.665760000000000000e+05,7.441120000000000000e+05,7.889405000000000000e+05,7.731040000000000000e+05,6.475520000000000000e+05,1.707422899999999907e+06,5.718080000000000000e+05,7.421879000000000233e+05,6.802400000000000000e+05,6.233760000000000000e+05,6.573600000000000000e+05,7.889280000000000000e+05,5.326240000000000000e+05,7.254240000000000000e+05,9.649600000000000000e+05,6.390240999999999767e+05,7.352800000000000000e+05,8.082880000000000000e+05,8.673440000000000000e+05,8.651520000000000000e+05,7.470240000000000000e+05,6.205920000000000000e+05,8.716320000000000000e+05,6.239840000000000000e+05,9.263680000000000000e+05,7.356960000000000000e+05,7.684320000000000000e+05,8.247680000000000000e+05,7.960000000000000000e+05,7.868480000000000000e+05,6.315360000000000000e+05,8.049600000000000000e+05,8.130880000000000000e+05,8.980960000000000000e+05,6.273920000000000000e+05,6.340160000000000000e+05,6.842720000000000000e+05,1.047856000000000000e+06,8.472000000000000000e+05,8.262240000000000000e+05,8.864800000000000000e+05,3.892702000000000116e+05,6.027360000000000000e+05,8.606560000000000000e+05,8.940160000000000000e+05,7.456640000000000000e+05,7.928800000000000000e+05,6.496490000000000000e+05,6.818880000000000000e+05,7.868480000000000000e+05,7.589760000000000000e+05,9.630720000000000000e+05,9.774560000000000000e+05,1.252736000000000000e+06,1.056384000000000000e+06,9.537280000000000000e+05,7.592800000000000000e+05,7.838240000000000000e+05,8.120480000000000000e+05,1.207424000000000000e+06,1.170217100000000093e+06,1.283104000000000000e+06,1.094816000000000000e+06,1.313408000000000000e+06,1.415046100000000093e+06,1.454432000000000000e+06,1.261248000000000000e+06,1.223584000000000000e+06,1.277375500000000000e+06,1.218048000000000000e+06,1.162128800000000047e+06,1.113216000000000000e+06,1.441312000000000000e+06,1.410460300000000047e+06,1.458176000000000000e+06,1.211808000000000000e+06,1.113713500000000000e+06,2.411613799999999814e+06,1.027312000000000000e+06,1.034592000000000000e+06,1.282688000000000000e+06,1.447744000000000000e+06,1.094976300000000047e+06,1.260319100000000093e+06,1.140063000000000000e+06,1.586208000000000000e+06,1.504672000000000000e+06,1.069696000000000000e+06,1.290784000000000000e+06,1.041434500000000000e+06,1.013905300000000047e+06,1.222944000000000000e+06,1.365472000000000000e+06,1.167104000000000000e+06,1.252864000000000000e+06,1.398048000000000000e+06,9.602093000000000466e+05,1.472800000000000000e+06,1.047232000000000000e+06,1.233472000000000000e+06,1.131630500000000000e+06,8.914475000000000000e+05,1.149504000000000000e+06,1.229760000000000000e+06,1.414560000000000000e+06,1.218176000000000000e+06,1.276928000000000000e+06,1.134688000000000000e+06,1.245600000000000000e+06,1.026534400000000023e+06,1.178784000000000000e+06,1.244000000000000000e+06,1.460320000000000000e+06,1.264567399999999907e+06,1.594656000000000000e+06,1.260832000000000000e+06,1.534670300000000047e+06,1.116878300000000047e+06,1.014688000000000000e+06,9.237440000000000000e+05,9.970080000000000000e+05,9.844960000000000000e+05,8.316480000000000000e+05,7.160206999999999534e+05,1.409400000000000000e+06,1.030688000000000000e+06,1.137024000000000000e+06,9.009120000000000000e+05,9.277155999999999767e+05,1.178144000000000000e+06,1.215936000000000000e+06,9.838720000000000000e+05,9.252368000000000466e+05,1.185568000000000000e+06,5.783750999999999767e+05,1.217583100000000093e+06,1.483776000000000000e+06,1.096416000000000000e+06,1.171776000000000000e+06,1.408032000000000000e+06,1.322720000000000000e+06,6.665476999999999534e+05,1.267744000000000000e+06,1.261780399999999907e+06,1.011840000000000000e+06,1.052393000000000000e+06,1.014939400000000023e+06,1.561778899999999907e+06,1.163936000000000000e+06,1.444910500000000000e+06,1.436352000000000000e+06,1.580576000000000000e+06,1.500160000000000000e+06,2.798061799999999814e+06,1.387648000000000000e+06,1.364512000000000000e+06,1.308928000000000000e+06,1.700404800000000047e+06,1.478848000000000000e+06,1.255392000000000000e+06,1.343104000000000000e+06,1.109920000000000000e+06,1.305700000000000000e+06,1.114898300000000047e+06,1.185991500000000000e+06,1.539200000000000000e+06,1.054400000000000000e+06,1.176768000000000000e+06,1.117216000000000000e+06,1.339920800000000047e+06,1.667651000000000000e+06,1.137941300000000047e+06,1.201792000000000000e+06,1.540512000000000000e+06,1.151744000000000000e+06,1.081463300000000047e+06,1.677856000000000000e+06,1.510030600000000093e+06,1.298297000000000000e+06,1.505760000000000000e+06,1.258816000000000000e+06,1.594432000000000000e+06,1.073575300000000047e+06,1.466016000000000000e+06,1.568355500000000000e+06,1.438993300000000047e+06,1.349952000000000000e+06,1.413990800000000047e+06,1.119368300000000047e+06,1.173579300000000047e+06,1.268704000000000000e+06,1.632032000000000000e+06,1.205423000000000000e+06,1.313088000000000000e+06,1.375232000000000000e+06,1.487136000000000000e+06,9.310580999999999767e+05,1.318752000000000000e+06,1.133856000000000000e+06,1.295168000000000000e+06,1.444192000000000000e+06,1.068745100000000093e+06,1.333184000000000000e+06,1.186696800000000047e+06,1.449056000000000000e+06,1.380032000000000000e+06,9.957440000000000000e+05,1.384128000000000000e+06,1.103327600000000093e+06,1.412736000000000000e+06,1.231900000000000000e+06,1.516768000000000000e+06,1.222752000000000000e+06,1.397461500000000000e+06,1.223626000000000000e+06,1.306048000000000000e+06,1.001633300000000047e+06,1.319168000000000000e+06,1.222204300000000047e+06,1.186848000000000000e+06,1.056512000000000000e+06,1.290144000000000000e+06,1.446784000000000000e+06,1.439450500000000000e+06,1.769216000000000000e+06,1.726048000000000000e+06,1.282560000000000000e+06,1.203748800000000047e+06,1.112073500000000000e+06,1.184517300000000047e+06,1.344288000000000000e+06,1.583200000000000000e+06,1.461632000000000000e+06,1.457440000000000000e+06,1.169319399999999907e+06,1.602784000000000000e+06,2.099774500000000000e+06,1.346336000000000000e+06,1.687835800000000047e+06,1.290789500000000000e+06,1.894016000000000000e+06,1.810992000000000000e+06,1.489504000000000000e+06,1.663403500000000000e+06,1.539296000000000000e+06,1.367458899999999907e+06,1.173568000000000000e+06,1.263616000000000000e+06,1.150688000000000000e+06,1.273408000000000000e+06,1.215392000000000000e+06,1.437177800000000047e+06,1.973764500000000000e+06,1.438206399999999907e+06,1.457312000000000000e+06,1.212096000000000000e+06,1.467104000000000000e+06,1.483040000000000000e+06,1.350816000000000000e+06,2.106452000000000000e+06,1.389248000000000000e+06,1.212096000000000000e+06,1.122624000000000000e+06,1.463232000000000000e+06,1.394244500000000000e+06,1.351385100000000093e+06,1.450752000000000000e+06,1.560704000000000000e+06,1.583294899999999907e+06,1.259360000000000000e+06,1.488404600000000093e+06,1.153120000000000000e+06,1.424544000000000000e+06,1.277990899999999907e+06,1.402319100000000093e+06,1.286208000000000000e+06,1.645152000000000000e+06,1.304672000000000000e+06,1.779555000000000000e+06,1.191392000000000000e+06,1.274630500000000000e+06,1.534857500000000000e+06,1.205728000000000000e+06,1.137984000000000000e+06,1.518272000000000000e+06,1.133622000000000000e+06,1.502112000000000000e+06,1.373504000000000000e+06,1.347712000000000000e+06,1.150792000000000000e+06,1.371680000000000000e+06,1.922963800000000047e+06,1.277888000000000000e+06,1.805824000000000000e+06,1.374048000000000000e+06,1.635424800000000047e+06,1.373408399999999907e+06,1.693728000000000000e+06,1.028828099999999977e+06,1.480128000000000000e+06,1.490240000000000000e+06,1.383040000000000000e+06,1.195198800000000047e+06,1.669640000000000000e+06,1.298368000000000000e+06,1.435712000000000000e+06,1.471697600000000093e+06,1.442912000000000000e+06,1.269193899999999907e+06,1.360352000000000000e+06,1.553344000000000000e+06,1.482592000000000000e+06,1.603200000000000000e+06,1.366432000000000000e+06,1.242848000000000000e+06,1.250496000000000000e+06,1.259656500000000000e+06,1.081312000000000000e+06,1.359904000000000000e+06,1.487680000000000000e+06,1.983264000000000000e+06,1.503072000000000000e+06,1.312482500000000000e+06,1.649824000000000000e+06,1.643196100000000093e+06,1.383894000000000000e+06,1.480128000000000000e+06,1.114368000000000000e+06,1.875584000000000000e+06,1.194496000000000000e+06,1.198546300000000047e+06,1.688073300000000047e+06,1.121344000000000000e+06,1.517735000000000000e+06,1.247309600000000093e+06,1.176768000000000000e+06,1.029104000000000000e+06,1.480768000000000000e+06,1.290880000000000000e+06,1.211904000000000000e+06,1.182048000000000000e+06,1.734658899999999907e+06,1.377043300000000047e+06,1.157344000000000000e+06,1.096353399999999907e+06,1.642883500000000000e+06,1.389888000000000000e+06,1.531623899999999907e+06,1.506330000000000000e+06,1.385600000000000000e+06,1.345888000000000000e+06,1.490880000000000000e+06,1.413824000000000000e+06,2.055591600000000093e+06,1.407488000000000000e+06,9.722213000000000466e+05,1.369760000000000000e+06,1.588279300000000047e+06,1.830976000000000000e+06,1.537128100000000093e+06,1.795008000000000000e+06,1.298560000000000000e+06,1.371584000000000000e+06,1.521184000000000000e+06,1.660800000000000000e+06,1.679136000000000000e+06,1.660896000000000000e+06,1.409728000000000000e+06,1.462368000000000000e+06,1.260638600000000093e+06,1.451437100000000093e+06,1.285024000000000000e+06,1.364858300000000047e+06,1.555840000000000000e+06,1.498528000000000000e+06,1.112032000000000000e+06,1.597792000000000000e+06,1.567823600000000093e+06,1.473400100000000093e+06,1.058055300000000047e+06,1.646264500000000000e+06,1.114688000000000000e+06,1.326880000000000000e+06,1.656224000000000000e+06,1.378414100000000093e+06,1.191103899999999907e+06,1.294626500000000000e+06,1.205067000000000000e+06,1.320256000000000000e+06,1.575102300000000047e+06,1.074656000000000000e+06,1.518048000000000000e+06,1.420032000000000000e+06,1.312864000000000000e+06,1.491552000000000000e+06,1.268384000000000000e+06,1.304448000000000000e+06,1.050799800000000047e+06,1.130240000000000000e+06,1.251904000000000000e+06,1.254880000000000000e+06,1.337760000000000000e+06,1.088064000000000000e+06,1.479264000000000000e+06,1.398048000000000000e+06,1.365006800000000047e+06,1.422613100000000093e+06,1.258816000000000000e+06,1.194912000000000000e+06,1.506208000000000000e+06,1.532416000000000000e+06,1.346683800000000047e+06,1.559520000000000000e+06,1.193952000000000000e+06,1.437440000000000000e+06,1.731488000000000000e+06,1.130336000000000000e+06,1.544800000000000000e+06,1.225008300000000047e+06,1.538112000000000000e+06,1.382304000000000000e+06,1.378188300000000047e+06,1.767360000000000000e+06,1.577440000000000000e+06,1.384768000000000000e+06,1.270676600000000093e+06,1.188000000000000000e+06,1.722880000000000000e+06,1.769888000000000000e+06,1.209344000000000000e+06,1.060288000000000000e+06,1.238688000000000000e+06,1.322066000000000000e+06,1.501344000000000000e+06,1.105142000000000000e+06,1.172317800000000047e+06,1.596928000000000000e+06,1.534723800000000047e+06,1.072730500000000000e+06,1.187264000000000000e+06,1.331680000000000000e+06,1.355104000000000000e+06,1.262534100000000093e+06,1.299104000000000000e+06,1.380800000000000000e+06,1.482496000000000000e+06,1.282880000000000000e+06,1.894680899999999907e+06,1.324096000000000000e+06,1.155968000000000000e+06,1.229120000000000000e+06,1.562976000000000000e+06,1.558599300000000047e+06,1.213696000000000000e+06,1.375232000000000000e+06,1.564160000000000000e+06,1.345936500000000000e+06,1.244640000000000000e+06,1.607328000000000000e+06,1.352320000000000000e+06,1.368896000000000000e+06,1.189920000000000000e+06,1.431200000000000000e+06,1.228480000000000000e+06,1.252640000000000000e+06,1.290560000000000000e+06,1.299104000000000000e+06,1.397952000000000000e+06,1.567168000000000000e+06,1.270208000000000000e+06,1.158058500000000000e+06,1.273639300000000047e+06,1.439488000000000000e+06,1.444864000000000000e+06,1.408128000000000000e+06,1.387968000000000000e+06,1.502112000000000000e+06,1.367296000000000000e+06,1.254016000000000000e+06,1.385824000000000000e+06,1.412640000000000000e+06,1.422400000000000000e+06,1.282368000000000000e+06,1.374592000000000000e+06,1.146656000000000000e+06,1.009952000000000000e+06,1.157472000000000000e+06,9.195520000000000000e+05,9.261600000000000000e+05,9.250080000000000000e+05,8.197600000000000000e+05,8.615040000000000000e+05,8.277920000000000000e+05,8.295520000000000000e+05,7.696800000000000000e+05,7.534560000000000000e+05,6.796160000000000000e+05,6.383520000000000000e+05,5.872640000000000000e+05,5.682080000000000000e+05,5.422880000000000000e+05,5.461920000000000000e+05,5.254240000000000000e+05,4.811920000000000000e+05,4.359280000000000000e+05,3.745440000000000000e+05,3.517120000000000000e+05,3.654640000000000000e+05,3.447840000000000000e+05,3.004320000000000000e+05,3.259520000000000000e+05,2.929200000000000000e+05,2.669280000000000000e+05,2.727120000000000000e+05,2.725120000000000000e+05,2.163760000000000000e+05,1.905920000000000000e+05,1.561600000000000000e+05,1.340800000000000000e+05,1.287400000000000000e+05,1.033680000000000000e+05,8.335600000000000000e+04,8.124400000000000000e+04,6.306200000000000000e+04,4.750300000000000000e+04,4.198500000000000000e+04,3.265900000000000000e+04,2.403800000000000000e+04,2.183300000000000000e+04,2.033000000000000000e+04,1.381800000000000000e+04,1.712400000000000000e+04,9.812000000000000000e+03,7.308000000000000000e+03,7.609000000000000000e+03,6.507000000000000000e+03,4.404000000000000000e+03,5.205000000000000000e+03,4.705000000000000000e+03,4.605000000000000000e+03,4.004000000000000000e+03,4.004000000000000000e+03,3.704000000000000000e+03,2.903000000000000000e+03,2.903000000000000000e+03,2.702000000000000000e+03,3.303000000000000000e+03,3.603000000000000000e+03,5.406000000000000000e+03,3.303000000000000000e+03,2.903000000000000000e+03,2.402000000000000000e+03,4.104000000000000000e+03,3.203000000000000000e+03,2.802000000000000000e+03,1.301000000000000000e+03,2.502000000000000000e+03,3.704000000000000000e+03,3.203000000000000000e+03,2.802000000000000000e+03,3.203000000000000000e+03,2.602000000000000000e+03,5.105000000000000000e+03,2.602000000000000000e+03,3.704000000000000000e+03,3.303000000000000000e+03,2.002000000000000000e+03,3.003000000000000000e+03,3.203000000000000000e+03,3.704000000000000000e+03,3.603000000000000000e+03,3.704000000000000000e+03,3.003000000000000000e+03,2.702000000000000000e+03,5.105000000000000000e+03,4.805000000000000000e+03,1.801000000000000000e+03,4.605000000000000000e+03,3.503000000000000000e+03,2.602000000000000000e+03,4.204000000000000000e+03,5.005000000000000000e+03,2.884900000000000000e+04,6.607000000000000000e+03,4.705000000000000000e+03,5.906000000000000000e+03,5.306000000000000000e+03,8.710000000000000000e+03,7.208000000000000000e+03,4.404000000000000000e+03,8.510000000000000000e+03,2.903000000000000000e+03,1.562100000000000000e+04,3.403000000000000000e+03,5.606000000000000000e+03,6.107000000000000000e+03,5.105000000000000000e+03,7.308000000000000000e+03,5.005000000000000000e+03,7.208000000000000000e+03,3.326000000000000000e+04,4.805000000000000000e+03,6.707000000000000000e+03,5.606000000000000000e+03,5.005000000000000000e+03,3.303000000000000000e+03,3.804000000000000000e+03,4.404000000000000000e+03,4.104000000000000000e+03,2.802000000000000000e+03,3.403000000000000000e+03,3.203000000000000000e+03,1.901000000000000000e+03,2.402000000000000000e+03,2.202000000000000000e+03,2.502000000000000000e+03,3.503000000000000000e+03,3.303000000000000000e+03,2.602000000000000000e+03,2.002000000000000000e+03,4.805000000000000000e+03,3.403000000000000000e+03,2.202000000000000000e+03,2.002000000000000000e+03,3.203000000000000000e+03,2.102000000000000000e+03,2.302000000000000000e+03,3.804000000000000000e+03,3.704000000000000000e+03,3.203000000000000000e+03,3.303000000000000000e+03,2.602000000000000000e+03,3.003000000000000000e+03,7.609000000000000000e+03,2.624300000000000000e+04,9.632600000000000000e+04,1.597920000000000000e+05,2.800240000000000000e+05,4.517920000000000000e+05,7.253280000000000000e+05,1.008896000000000000e+06,1.252736000000000000e+06,1.641472000000000000e+06,1.777312000000000000e+06,2.024768000000000000e+06,2.302912000000000000e+06,2.099136000000000000e+06,2.110016000000000000e+06,2.116544000000000000e+06,2.241344000000000000e+06,1.612534100000000093e+06,1.958464000000000000e+06,1.838848000000000000e+06,1.905888000000000000e+06,1.839267000000000000e+06,1.740096000000000000e+06,1.361312000000000000e+06,1.438572800000000047e+06,1.492064000000000000e+06,1.628352000000000000e+06,1.593344000000000000e+06,1.521504000000000000e+06,1.318976000000000000e+06,1.476576000000000000e+06,1.064433000000000000e+06,1.105142000000000000e+06,1.852224000000000000e+06,1.382176000000000000e+06,1.403325100000000093e+06,1.137536000000000000e+06,1.282880000000000000e+06,1.161280000000000000e+06,1.402336000000000000e+06,1.295264000000000000e+06,1.117984000000000000e+06,1.872628600000000093e+06,1.380256000000000000e+06,1.442496000000000000e+06,1.134005300000000047e+06,1.407712000000000000e+06,1.199569300000000047e+06,1.198848000000000000e+06,1.306784000000000000e+06,1.152160000000000000e+06,1.240608000000000000e+06,1.696544000000000000e+06,1.501248000000000000e+06,1.576718000000000000e+06,1.475616000000000000e+06,1.172366100000000093e+06,1.682848000000000000e+06,1.422496000000000000e+06,1.417134100000000093e+06,1.794039800000000047e+06,1.316928000000000000e+06,1.411824500000000000e+06,1.322313300000000047e+06,1.328896000000000000e+06,1.256576000000000000e+06,1.560338399999999907e+06,1.502614000000000000e+06,1.322272000000000000e+06,8.729126999999999534e+05,1.336152500000000000e+06,2.246161799999999814e+06,1.561248000000000000e+06,1.433888000000000000e+06,1.224544000000000000e+06,1.174037500000000000e+06,1.439808000000000000e+06,1.706911899999999907e+06,1.785158399999999907e+06,1.492064000000000000e+06,1.298144000000000000e+06,1.487762000000000000e+06,1.319882300000000047e+06,1.618777600000000093e+06,1.699680000000000000e+06,1.379200000000000000e+06,1.431184899999999907e+06,1.256352000000000000e+06,1.453984000000000000e+06,1.513728000000000000e+06,2.427411500000000000e+06,1.540384000000000000e+06,1.308928000000000000e+06,1.365152000000000000e+06,1.846837100000000093e+06,1.778381800000000047e+06,1.551317000000000000e+06,1.637792000000000000e+06,1.558380399999999907e+06,1.792256000000000000e+06,1.619008000000000000e+06,1.473248000000000000e+06,1.243264000000000000e+06,9.824615999999999767e+05,1.039009400000000023e+06,1.278256600000000093e+06,1.598976000000000000e+06,1.523136000000000000e+06,1.532288000000000000e+06,1.609600000000000000e+06,1.632672000000000000e+06,1.755621300000000047e+06,1.754272000000000000e+06,1.462144000000000000e+06,1.920147600000000093e+06,1.529152000000000000e+06,1.489831899999999907e+06,1.168384500000000000e+06,1.396224000000000000e+06,1.845440000000000000e+06,1.929088000000000000e+06,1.529691399999999907e+06,1.568576000000000000e+06,1.756811399999999907e+06,1.583394800000000047e+06,1.819712000000000000e+06,1.612096000000000000e+06,1.676908899999999907e+06,1.248228899999999907e+06,1.202138500000000000e+06,1.661046600000000093e+06,1.701193800000000047e+06,1.957376000000000000e+06,2.656091000000000000e+06,1.751886100000000093e+06,1.390412899999999907e+06,1.647424000000000000e+06,2.099021799999999814e+06,1.559072000000000000e+06,1.642425899999999907e+06,1.309308000000000000e+06,1.614592000000000000e+06,1.465766500000000000e+06,1.464705800000000047e+06,1.701191300000000047e+06,1.619903100000000093e+06,1.699669500000000000e+06,2.064192300000000047e+06,1.683046100000000093e+06,1.710321399999999907e+06,1.614592000000000000e+06,1.267112899999999907e+06,1.609824000000000000e+06,1.499520000000000000e+06,1.957321899999999907e+06,1.784750899999999907e+06,1.892800000000000000e+06,1.575616000000000000e+06,1.753175000000000000e+06,1.874492100000000093e+06,1.716282500000000000e+06,1.478848000000000000e+06,1.352482500000000000e+06,1.607424000000000000e+06,1.561248000000000000e+06,1.641014399999999907e+06,1.446048000000000000e+06,1.932237800000000047e+06,1.436256000000000000e+06,1.811277300000000047e+06,1.625856000000000000e+06,1.584800000000000000e+06,1.604192000000000000e+06,1.659712000000000000e+06,1.319616000000000000e+06,2.267820000000000000e+06,1.550976000000000000e+06,1.591616000000000000e+06,1.420168399999999907e+06,1.668160000000000000e+06,1.341504000000000000e+06,1.526464000000000000e+06,2.182464000000000000e+06,1.269031000000000000e+06,1.600384000000000000e+06,1.746080000000000000e+06,2.375794299999999814e+06,1.233967100000000093e+06,1.383136000000000000e+06,1.371995600000000093e+06,1.634752000000000000e+06,1.613280000000000000e+06,1.409856000000000000e+06,1.921696000000000000e+06,1.695728100000000093e+06,2.095716000000000000e+06,1.879490000000000000e+06,1.419520000000000000e+06,1.665257399999999907e+06,1.498016000000000000e+06,1.939078899999999907e+06,1.632255600000000093e+06,1.731488000000000000e+06,1.834368000000000000e+06,1.530139600000000093e+06,1.672832000000000000e+06,1.635681000000000000e+06,1.544800000000000000e+06,1.760064000000000000e+06,1.424597800000000047e+06,2.128192000000000000e+06,1.804928000000000000e+06,1.504644600000000093e+06,1.245899300000000047e+06,1.848512000000000000e+06,1.696000000000000000e+06,1.433984000000000000e+06,1.292182600000000093e+06,1.420961500000000000e+06,1.844448000000000000e+06,1.427552000000000000e+06,1.760704000000000000e+06,1.493696000000000000e+06,1.437120000000000000e+06,1.242209800000000047e+06,1.350335100000000093e+06,1.787155100000000093e+06,1.669920000000000000e+06,1.722016000000000000e+06,1.794007600000000093e+06,1.312254000000000000e+06,1.334508600000000093e+06,1.469472000000000000e+06,1.478944000000000000e+06,2.135744000000000000e+06,1.911372100000000093e+06,1.774688000000000000e+06,1.935360000000000000e+06,1.451072000000000000e+06,1.924256000000000000e+06,2.428928000000000000e+06,2.039592300000000047e+06,1.725376000000000000e+06,1.735968000000000000e+06,2.295176299999999814e+06,2.326140299999999814e+06,1.502614000000000000e+06,2.095584000000000000e+06,2.454400000000000000e+06,1.953280000000000000e+06,1.933024000000000000e+06,1.788224000000000000e+06,1.786048000000000000e+06,1.639296000000000000e+06,1.755090100000000093e+06,2.036534500000000000e+06,2.069440000000000000e+06,1.241941800000000047e+06,1.944480000000000000e+06,1.474591100000000093e+06,1.449696000000000000e+06,1.785824000000000000e+06,1.698043100000000093e+06,1.614048000000000000e+06,1.320361899999999907e+06,1.689376000000000000e+06,2.386048000000000000e+06,1.492416000000000000e+06,1.624864000000000000e+06,1.694368000000000000e+06,1.679808000000000000e+06,1.696320000000000000e+06,1.389107300000000047e+06,1.345792000000000000e+06,1.731071399999999907e+06,1.782432000000000000e+06,1.414560000000000000e+06,1.951968000000000000e+06,1.381492000000000000e+06,1.285248000000000000e+06,1.571168000000000000e+06,1.598808100000000093e+06,1.538656000000000000e+06,1.320576000000000000e+06,1.400305899999999907e+06,1.283328000000000000e+06,1.430784000000000000e+06,1.256256000000000000e+06,1.525280000000000000e+06,1.261696000000000000e+06,1.477664000000000000e+06,1.331680000000000000e+06,1.428960000000000000e+06,1.339808000000000000e+06,1.391339100000000093e+06,1.558432000000000000e+06,1.307900399999999907e+06,1.637888000000000000e+06,1.386784000000000000e+06,1.572032000000000000e+06,1.684160000000000000e+06,1.992864000000000000e+06,1.689248000000000000e+06,1.258222300000000047e+06,1.806464000000000000e+06,1.534880000000000000e+06,1.277790300000000047e+06,1.407584000000000000e+06,1.577248000000000000e+06,1.354784000000000000e+06,1.490464000000000000e+06,1.524955100000000093e+06,1.486048000000000000e+06,1.533920000000000000e+06,1.275489800000000047e+06,1.379552399999999907e+06,1.548064000000000000e+06,1.766048000000000000e+06,1.665568000000000000e+06,1.497792000000000000e+06,1.857056000000000000e+06,1.403936000000000000e+06,1.694688000000000000e+06,1.561664000000000000e+06,1.602560000000000000e+06,1.458331899999999907e+06,1.271653100000000093e+06,1.527008000000000000e+06,1.616544000000000000e+06,1.562656000000000000e+06,1.446026399999999907e+06,1.656992000000000000e+06,1.460544000000000000e+06,1.381492000000000000e+06,1.349632000000000000e+06,1.616000000000000000e+06,1.580576000000000000e+06,1.659584000000000000e+06,1.501568000000000000e+06,2.074112000000000000e+06,1.652096000000000000e+06,1.700576000000000000e+06,1.681536000000000000e+06,1.840192000000000000e+06,1.623136000000000000e+06,1.599840000000000000e+06,1.628576000000000000e+06,1.677504000000000000e+06,1.407987600000000093e+06,1.896448000000000000e+06,1.879648000000000000e+06,1.577888000000000000e+06,1.606688000000000000e+06,1.294639300000000047e+06,1.984089899999999907e+06,1.348480000000000000e+06,1.602016000000000000e+06,1.686848000000000000e+06,1.516224000000000000e+06,1.699488000000000000e+06,1.870752000000000000e+06,1.731334600000000093e+06,1.753952000000000000e+06,1.638656000000000000e+06,1.710144000000000000e+06,1.528416000000000000e+06,1.250855300000000047e+06,1.761920000000000000e+06,1.723898500000000000e+06,1.433568800000000047e+06,1.636576000000000000e+06,1.525376000000000000e+06,1.414336399999999907e+06,1.810820000000000000e+06,1.372448000000000000e+06,1.686208000000000000e+06,1.601568000000000000e+06,1.769888000000000000e+06,1.447168100000000093e+06,1.767680000000000000e+06,1.339575399999999907e+06,1.494323800000000047e+06,2.039232000000000000e+06,1.937664000000000000e+06,1.744872800000000047e+06,1.739552000000000000e+06,1.732256000000000000e+06,1.661440000000000000e+06,1.625312000000000000e+06,1.589248000000000000e+06,1.536512000000000000e+06,1.552704000000000000e+06,1.703168000000000000e+06,1.477664000000000000e+06,1.574752000000000000e+06,1.484864000000000000e+06,1.633760000000000000e+06,1.438304000000000000e+06,1.687744000000000000e+06,1.370944000000000000e+06,1.328992000000000000e+06,1.634624000000000000e+06,1.716032000000000000e+06,1.394944000000000000e+06,1.484448000000000000e+06,1.601248000000000000e+06,1.474432000000000000e+06,1.463971800000000047e+06,1.516960000000000000e+06,1.580032000000000000e+06,1.663168000000000000e+06,1.552928000000000000e+06,1.597024000000000000e+06,1.754912000000000000e+06,1.730080000000000000e+06,1.356480000000000000e+06,1.854080000000000000e+06,1.556928000000000000e+06,1.702080000000000000e+06,1.668384000000000000e+06,1.853888000000000000e+06,1.504160000000000000e+06,1.658304000000000000e+06,2.336101000000000000e+06,1.685984000000000000e+06,1.596064000000000000e+06,1.606464000000000000e+06,1.461504000000000000e+06,1.557664000000000000e+06,1.761760000000000000e+06,1.808768000000000000e+06,1.634752000000000000e+06,1.406523800000000047e+06,1.632480000000000000e+06,1.543424000000000000e+06,1.786784000000000000e+06,1.894336000000000000e+06,1.802976000000000000e+06,1.795328000000000000e+06,2.043635399999999907e+06,2.334656000000000000e+06,1.539424000000000000e+06,1.842815000000000000e+06,1.893696000000000000e+06,1.393395600000000093e+06,1.405198800000000047e+06,1.462811300000000047e+06,1.654048000000000000e+06,1.549120000000000000e+06,1.593248000000000000e+06,1.819264000000000000e+06,1.517504000000000000e+06,1.765728000000000000e+06,1.631677600000000093e+06,1.617824000000000000e+06,1.559712000000000000e+06,1.776544000000000000e+06,1.884916500000000000e+06,1.585792000000000000e+06,1.358127000000000000e+06,1.544704000000000000e+06,1.533472000000000000e+06,1.413056000000000000e+06,1.613920000000000000e+06,1.505024000000000000e+06,1.382816000000000000e+06,1.362975399999999907e+06,1.445824000000000000e+06,1.997280000000000000e+06,1.549503500000000000e+06,1.543296000000000000e+06,1.405984000000000000e+06,1.916320000000000000e+06,1.725728000000000000e+06,1.382766600000000093e+06,1.571712000000000000e+06,1.674144000000000000e+06,1.601777500000000000e+06,1.744448000000000000e+06,1.491954300000000047e+06,1.861312000000000000e+06,1.628992000000000000e+06,1.346320800000000047e+06,1.412133300000000047e+06,1.484309300000000047e+06,1.389621000000000000e+06,1.712544000000000000e+06,1.515680000000000000e+06,1.948992000000000000e+06,1.518272000000000000e+06,1.657536000000000000e+06,1.676440000000000000e+06,1.528640000000000000e+06,1.600384000000000000e+06,1.639296000000000000e+06,1.500704000000000000e+06,1.458272000000000000e+06,1.494016000000000000e+06,1.464192000000000000e+06,1.335050300000000047e+06,1.603200000000000000e+06,1.626085600000000093e+06,1.616192000000000000e+06,1.508128000000000000e+06,2.312935500000000000e+06,1.491552000000000000e+06,1.552928000000000000e+06,1.487328000000000000e+06,1.427008000000000000e+06,1.703616000000000000e+06,1.985248000000000000e+06,1.481216000000000000e+06,1.483721100000000093e+06,1.585248000000000000e+06,1.683072000000000000e+06,1.530016000000000000e+06,2.005344000000000000e+06,1.724416000000000000e+06,1.612832000000000000e+06,1.816640000000000000e+06,1.455488000000000000e+06,1.776736000000000000e+06,1.916000000000000000e+06,1.740192000000000000e+06,1.958644000000000000e+06,1.336111899999999907e+06,1.839196800000000047e+06,1.775776000000000000e+06,1.681216000000000000e+06,1.620096000000000000e+06,1.415968000000000000e+06,1.831296000000000000e+06,1.719712000000000000e+06,1.589568000000000000e+06,1.656320000000000000e+06,1.865824000000000000e+06,2.186560000000000000e+06,1.845536000000000000e+06,1.676768000000000000e+06,1.665568000000000000e+06,1.712768000000000000e+06,1.843808000000000000e+06,1.695232000000000000e+06,1.853312000000000000e+06,1.839196800000000047e+06,1.920512000000000000e+06,1.742400000000000000e+06,1.692416000000000000e+06,3.302764799999999814e+06,1.763104000000000000e+06,1.572357000000000000e+06,1.645472000000000000e+06,2.334712500000000000e+06,1.600384000000000000e+06,1.656672000000000000e+06,1.701760000000000000e+06,1.940416000000000000e+06,1.661344000000000000e+06,1.879104000000000000e+06,1.571296000000000000e+06,1.712096000000000000e+06,1.409214399999999907e+06,1.669696000000000000e+06,1.675232000000000000e+06,1.869984000000000000e+06,1.694048000000000000e+06,1.624806300000000047e+06,1.794560000000000000e+06,1.804512000000000000e+06,1.575840000000000000e+06,1.759616000000000000e+06,1.506451000000000000e+06,1.518176000000000000e+06,1.858592000000000000e+06,1.729728000000000000e+06,2.068576000000000000e+06,1.651680000000000000e+06,1.936768000000000000e+06,1.721248000000000000e+06,1.909504000000000000e+06,1.872378300000000047e+06,1.560883100000000093e+06,1.375210800000000047e+06,1.979840000000000000e+06,1.685984000000000000e+06,1.660128000000000000e+06,1.772160000000000000e+06,1.702400000000000000e+06,1.715680000000000000e+06,1.597696000000000000e+06,1.636800000000000000e+06,1.530144000000000000e+06,1.452064000000000000e+06,1.385598100000000093e+06,1.490560000000000000e+06,1.499936000000000000e+06,1.477536000000000000e+06,1.409536000000000000e+06,1.744768000000000000e+06,1.809748000000000000e+06,1.622912000000000000e+06,1.839072000000000000e+06,1.899968000000000000e+06,1.762784000000000000e+06,1.740000000000000000e+06,1.737472000000000000e+06,1.732576000000000000e+06,1.723968000000000000e+06,1.753408000000000000e+06,1.773792000000000000e+06,1.802752000000000000e+06,1.594976000000000000e+06,1.728544000000000000e+06,1.886432000000000000e+06,1.723872000000000000e+06,1.720160000000000000e+06,1.807136000000000000e+06,1.446569300000000047e+06,1.900736000000000000e+06,1.584160000000000000e+06,1.468977600000000093e+06,1.770528000000000000e+06,1.692736000000000000e+06,1.676768000000000000e+06,1.562848000000000000e+06,1.668384000000000000e+06,1.506720000000000000e+06,1.607424000000000000e+06,1.681760000000000000e+06,1.339575399999999907e+06,1.571296000000000000e+06,1.767360000000000000e+06,1.681101100000000093e+06,1.525856000000000000e+06,1.676224000000000000e+06,1.435276800000000047e+06,1.716352000000000000e+06,1.650592000000000000e+06,1.667968000000000000e+06,1.856272800000000047e+06,1.646144000000000000e+06,1.728992000000000000e+06,1.674912000000000000e+06,1.866688000000000000e+06,1.508120300000000047e+06,1.880640000000000000e+06,1.686460500000000000e+06,1.875904000000000000e+06,1.979392000000000000e+06,1.758528000000000000e+06,2.168226799999999814e+06,1.780032000000000000e+06,1.801760000000000000e+06,1.906432000000000000e+06,1.761248000000000000e+06,1.607008000000000000e+06,2.075913300000000047e+06,1.526804800000000047e+06,1.796181000000000000e+06,1.584160000000000000e+06,1.693056000000000000e+06,1.812160000000000000e+06,1.482176000000000000e+06,1.694816000000000000e+06,1.459040000000000000e+06,1.707104000000000000e+06,1.705888000000000000e+06,1.559073000000000000e+06,1.563840000000000000e+06,1.527104000000000000e+06,1.435840000000000000e+06,1.381664000000000000e+06,1.754496000000000000e+06,1.407808000000000000e+06,1.413376000000000000e+06,1.565664000000000000e+06,1.670560000000000000e+06,1.632800000000000000e+06,1.477120000000000000e+06,1.422400000000000000e+06,1.579520000000000000e+06,1.255853500000000000e+06,1.491252000000000000e+06,1.461728000000000000e+06,1.704032000000000000e+06,1.624320000000000000e+06,1.831968000000000000e+06,1.584384000000000000e+06,1.645696000000000000e+06,1.686208000000000000e+06,1.669920000000000000e+06,1.595138800000000047e+06,1.534976000000000000e+06,1.563840000000000000e+06,1.329062100000000093e+06,1.842816000000000000e+06,1.588928000000000000e+06,1.731488000000000000e+06,1.617408000000000000e+06,1.673616500000000000e+06,1.591072000000000000e+06,2.407615000000000000e+06,1.739232000000000000e+06,1.456896000000000000e+06,1.476256000000000000e+06,1.487552000000000000e+06,1.539520000000000000e+06,1.721792000000000000e+06,1.604536000000000000e+06,1.839840000000000000e+06,1.702400000000000000e+06,1.585120000000000000e+06,1.725504000000000000e+06,1.389472000000000000e+06,1.471936000000000000e+06,1.599968000000000000e+06,1.704480000000000000e+06,1.871152600000000093e+06,1.818176000000000000e+06,1.867682600000000093e+06,1.929088000000000000e+06,1.973568000000000000e+06,2.098988000000000000e+06,1.698720100000000093e+06,1.707328000000000000e+06,1.871904500000000000e+06,1.757856000000000000e+06,1.551791800000000047e+06,1.758624000000000000e+06,1.938208000000000000e+06,1.776320000000000000e+06,1.609504000000000000e+06,1.496733300000000047e+06,1.329062100000000093e+06,1.864192000000000000e+06,1.633139800000000047e+06,1.580480000000000000e+06,1.663936000000000000e+06,1.950304000000000000e+06,1.870248899999999907e+06,1.672736000000000000e+06,3.155352799999999814e+06,1.884256000000000000e+06,1.590731399999999907e+06,1.725600000000000000e+06,1.657312000000000000e+06,1.687744000000000000e+06,1.583200000000000000e+06,1.556800000000000000e+06,1.810528000000000000e+06,1.878656000000000000e+06,1.579392000000000000e+06,1.658304000000000000e+06,1.962752000000000000e+06,1.845120000000000000e+06,1.446511100000000093e+06,1.623264000000000000e+06,2.922269299999999814e+06,1.761152000000000000e+06,1.795328000000000000e+06,1.730624000000000000e+06,1.571753899999999907e+06,1.728448000000000000e+06,1.760928000000000000e+06,1.665248000000000000e+06,1.718208000000000000e+06,1.524659600000000093e+06,1.712000000000000000e+06,1.779808000000000000e+06,1.835055500000000000e+06,1.642336000000000000e+06,1.769664000000000000e+06,1.660236800000000047e+06,1.501568000000000000e+06,1.757984000000000000e+06,1.748160000000000000e+06,1.727261899999999907e+06,1.745664000000000000e+06,1.722240000000000000e+06,1.724416000000000000e+06,1.648736000000000000e+06,1.767139500000000000e+06,1.627808000000000000e+06,1.579616000000000000e+06,1.535424000000000000e+06,1.733440000000000000e+06,1.627218800000000047e+06,1.922592000000000000e+06,1.676544000000000000e+06,1.946368000000000000e+06,1.640832000000000000e+06,1.595968000000000000e+06,1.626272000000000000e+06,1.587586899999999907e+06,1.827360000000000000e+06,1.564896000000000000e+06,1.879328000000000000e+06,1.911264000000000000e+06,1.976706800000000047e+06,2.135104000000000000e+06,1.807904000000000000e+06,1.677504000000000000e+06,1.884352000000000000e+06,2.027648000000000000e+06,1.717440000000000000e+06,2.018912000000000000e+06,1.860352000000000000e+06,1.787552000000000000e+06,1.746208000000000000e+06,1.810080000000000000e+06,1.911712000000000000e+06,1.900160000000000000e+06,2.016480000000000000e+06,1.891264000000000000e+06,1.904448000000000000e+06,1.804576300000000047e+06,1.871520000000000000e+06,1.952736000000000000e+06,2.076992000000000000e+06,1.758098300000000047e+06,1.853120000000000000e+06,2.035584000000000000e+06,2.104320000000000000e+06,1.594191800000000047e+06,1.892384000000000000e+06,1.810528000000000000e+06,1.819584000000000000e+06,2.055296000000000000e+06,1.821664000000000000e+06,1.697088000000000000e+06,1.779808000000000000e+06,1.578477399999999907e+06,1.869344000000000000e+06,1.767040000000000000e+06,1.847392000000000000e+06,1.692416000000000000e+06,2.097664000000000000e+06,1.894464000000000000e+06,1.713441100000000093e+06,1.954944000000000000e+06,1.923904000000000000e+06,1.686305000000000000e+06,1.876448000000000000e+06,2.178209799999999814e+06,1.668704000000000000e+06,1.787360000000000000e+06,1.819264000000000000e+06,1.829664000000000000e+06,1.890720000000000000e+06,1.720928000000000000e+06,1.870656000000000000e+06,1.771296000000000000e+06,1.860896000000000000e+06,1.581834500000000000e+06,1.943488000000000000e+06,1.679136000000000000e+06,1.719392000000000000e+06,1.522939300000000047e+06,1.660800000000000000e+06,1.849824000000000000e+06,1.602560000000000000e+06,1.581440000000000000e+06,1.632128000000000000e+06,1.874496000000000000e+06,1.622816000000000000e+06,1.732576000000000000e+06,1.706432000000000000e+06,1.977088000000000000e+06,1.727680000000000000e+06,1.678400000000000000e+06,1.648960000000000000e+06,1.786592000000000000e+06,1.560160000000000000e+06,1.643296000000000000e+06,1.640928000000000000e+06,1.725728000000000000e+06,1.867456000000000000e+06,1.539677000000000000e+06,1.711328000000000000e+06,1.768576000000000000e+06,1.862304000000000000e+06,1.711456000000000000e+06,1.768352000000000000e+06,1.722112000000000000e+06,1.727456000000000000e+06,1.761152000000000000e+06,1.564800000000000000e+06,1.625088000000000000e+06,1.383697600000000093e+06,1.976054300000000047e+06,1.613280000000000000e+06,1.804928000000000000e+06,1.923904000000000000e+06,1.865376000000000000e+06,1.772374300000000047e+06,1.745664000000000000e+06,1.872736000000000000e+06,1.706560000000000000e+06,1.634208000000000000e+06,1.588160000000000000e+06,1.765184000000000000e+06,1.724192000000000000e+06,1.505216000000000000e+06,1.359232899999999907e+06,1.498065000000000000e+06,1.564800000000000000e+06,1.853888000000000000e+06,1.983488000000000000e+06,1.562656000000000000e+06,1.893920000000000000e+06,1.761486600000000093e+06,1.787456000000000000e+06,1.645472000000000000e+06,1.695456000000000000e+06,1.461504000000000000e+06,1.782880000000000000e+06,1.616640000000000000e+06,1.699662399999999907e+06,1.727904000000000000e+06,1.664576000000000000e+06,1.614048000000000000e+06,1.946368000000000000e+06,1.545472000000000000e+06,1.754912000000000000e+06,1.703936000000000000e+06,1.611008000000000000e+06,1.711872000000000000e+06,1.570976000000000000e+06,1.807776000000000000e+06,1.700896000000000000e+06,1.582304000000000000e+06,1.569568000000000000e+06,2.746208799999999814e+06,1.809440000000000000e+06,1.678272000000000000e+06,1.446880000000000000e+06,1.713856000000000000e+06,1.567840000000000000e+06,1.561120000000000000e+06,1.710144000000000000e+06,1.716768000000000000e+06,1.355328000000000000e+06,1.657632000000000000e+06,1.622425000000000000e+06,1.885568000000000000e+06,1.709824000000000000e+06,2.139072000000000000e+06,1.803616000000000000e+06,1.817952000000000000e+06,1.861120000000000000e+06,1.818496000000000000e+06,1.925984000000000000e+06,2.081088000000000000e+06,1.849152000000000000e+06,1.693680000000000000e+06,1.988896000000000000e+06,1.858511100000000093e+06,2.064256000000000000e+06,1.937536000000000000e+06,1.686935300000000047e+06,1.896448000000000000e+06,1.972672000000000000e+06,1.863424000000000000e+06,1.754368000000000000e+06,1.752512000000000000e+06,1.635840000000000000e+06,1.747392000000000000e+06,2.019584000000000000e+06,1.741857000000000000e+06,1.766272000000000000e+06,1.633216000000000000e+06,1.915328000000000000e+06,1.752960000000000000e+06,1.805824000000000000e+06,1.732480000000000000e+06,1.792480000000000000e+06,1.699488000000000000e+06,1.841152000000000000e+06,1.718400000000000000e+06,1.582208000000000000e+06,1.708064000000000000e+06,1.812928000000000000e+06,1.749920000000000000e+06,2.011392000000000000e+06,1.932608000000000000e+06,1.849715000000000000e+06,1.594775100000000093e+06,1.778278800000000047e+06,2.003328000000000000e+06,1.656184800000000047e+06,1.707200000000000000e+06,1.680222300000000047e+06,1.910944000000000000e+06,1.719442500000000000e+06,1.857504000000000000e+06,1.877888000000000000e+06,1.969824000000000000e+06,1.888192000000000000e+06,1.771840000000000000e+06,1.742496000000000000e+06,1.814336000000000000e+06,1.652105600000000093e+06,1.529920000000000000e+06,1.777485800000000047e+06,1.701664000000000000e+06,1.666336000000000000e+06,1.390016000000000000e+06,1.600832000000000000e+06,1.823552000000000000e+06,1.855392000000000000e+06,1.663037500000000000e+06,1.605152000000000000e+06,1.666112000000000000e+06,1.389568000000000000e+06,1.627680000000000000e+06,1.609696000000000000e+06,1.713728000000000000e+06,1.576809600000000093e+06,1.565568000000000000e+06,1.506624000000000000e+06,1.765280000000000000e+06,1.636800000000000000e+06,1.600512000000000000e+06,1.728864000000000000e+06,1.761248000000000000e+06,1.664160000000000000e+06,1.798272000000000000e+06,1.549344000000000000e+06,1.755680000000000000e+06,1.840736000000000000e+06,1.658400000000000000e+06,1.335752899999999907e+06,1.452271000000000000e+06,1.589344000000000000e+06,1.747392000000000000e+06,1.806048000000000000e+06,1.589248000000000000e+06,1.581024000000000000e+06,1.574624000000000000e+06,1.549120000000000000e+06,1.671744000000000000e+06,1.456352000000000000e+06,1.759072000000000000e+06,1.518368000000000000e+06,1.569120000000000000e+06,1.555655899999999907e+06,1.952640000000000000e+06,1.847840000000000000e+06,1.864602100000000093e+06,2.136768000000000000e+06,2.240113799999999814e+06,1.786231800000000047e+06,1.961216000000000000e+06,2.020448000000000000e+06,2.343974299999999814e+06,1.678720000000000000e+06,1.852896000000000000e+06,2.166528000000000000e+06,2.007104000000000000e+06,1.686528000000000000e+06,1.786592000000000000e+06,1.638656000000000000e+06,1.445280000000000000e+06,1.623680000000000000e+06,1.573440000000000000e+06,1.476256000000000000e+06,1.257952000000000000e+06,1.763424000000000000e+06,1.635712000000000000e+06,1.502614000000000000e+06,1.768448000000000000e+06,1.859456000000000000e+06,1.797768000000000000e+06,1.693376000000000000e+06,1.509557500000000000e+06,2.162752000000000000e+06,1.807904000000000000e+06,1.717120000000000000e+06,1.609056000000000000e+06,1.489600000000000000e+06,1.542976000000000000e+06,1.901600000000000000e+06,1.734304000000000000e+06,1.617280000000000000e+06,1.788864000000000000e+06,1.444098600000000093e+06,1.733888000000000000e+06,1.600832000000000000e+06,1.590752000000000000e+06,1.474432000000000000e+06,2.217107000000000000e+06,1.625408000000000000e+06,1.699040000000000000e+06,1.640480000000000000e+06,1.783616000000000000e+06,1.916342800000000047e+06,2.183936000000000000e+06,1.938336000000000000e+06,1.944256000000000000e+06,1.494880000000000000e+06,1.669792000000000000e+06,1.873376000000000000e+06,1.664576000000000000e+06,1.750784000000000000e+06,1.418369000000000000e+06,1.659712000000000000e+06,1.658176000000000000e+06,1.888864000000000000e+06,1.643968000000000000e+06,1.776900100000000093e+06,1.621897899999999907e+06,1.706016000000000000e+06,1.540160000000000000e+06,1.611871899999999907e+06,1.751974800000000047e+06,1.837344000000000000e+06,1.891488000000000000e+06,1.878656000000000000e+06,1.801370899999999907e+06,1.907872000000000000e+06,2.162112000000000000e+06,1.908096000000000000e+06,1.749376000000000000e+06,1.750665899999999907e+06,1.660555399999999907e+06,1.866464000000000000e+06,1.831840000000000000e+06,1.603800800000000047e+06,1.821888000000000000e+06,1.697728000000000000e+06,1.542240000000000000e+06,1.673504000000000000e+06,1.349120000000000000e+06,1.452800000000000000e+06,1.481408000000000000e+06,1.246144000000000000e+06,1.522784000000000000e+06,1.294720000000000000e+06,1.390225300000000047e+06,1.462272000000000000e+06,1.429056000000000000e+06,1.291968000000000000e+06,1.111520000000000000e+06,1.712864000000000000e+06,1.275104000000000000e+06,1.349536000000000000e+06,1.567392000000000000e+06,1.308288000000000000e+06,1.320128000000000000e+06,1.542656000000000000e+06,1.477728500000000000e+06,1.407712000000000000e+06,1.193312000000000000e+06,1.357568000000000000e+06,1.314368000000000000e+06,1.151744000000000000e+06,1.287488000000000000e+06,1.492288000000000000e+06,1.642880000000000000e+06,1.511589500000000000e+06,1.414240000000000000e+06,1.336608000000000000e+06,1.347616000000000000e+06,2.071340300000000047e+06,1.364288000000000000e+06,1.297504000000000000e+06,1.511168000000000000e+06,1.186720000000000000e+06,1.255712000000000000e+06,1.137536000000000000e+06,1.255840000000000000e+06,1.455936000000000000e+06,9.924234000000000233e+05,1.146560000000000000e+06,1.297280000000000000e+06,1.488512000000000000e+06,1.298230100000000093e+06,1.614784000000000000e+06,1.351904000000000000e+06,1.394496000000000000e+06,1.552967500000000000e+06,1.816960000000000000e+06,1.484224000000000000e+06,1.511532800000000047e+06,1.959008000000000000e+06,1.514176000000000000e+06,2.659519799999999814e+06,1.423584000000000000e+06,1.371680000000000000e+06,1.418752000000000000e+06,1.453344000000000000e+06,1.417888000000000000e+06,1.363456000000000000e+06,1.407264000000000000e+06,1.238046100000000093e+06,1.394176000000000000e+06,1.383136000000000000e+06,1.343008000000000000e+06,1.452256000000000000e+06,1.237216000000000000e+06,1.510080000000000000e+06,1.298240000000000000e+06,1.546752000000000000e+06,1.483584000000000000e+06,1.391072000000000000e+06,1.264576000000000000e+06,1.602656000000000000e+06,1.502752000000000000e+06,1.599968000000000000e+06,1.655040000000000000e+06,1.714400000000000000e+06,1.732672000000000000e+06,1.453888000000000000e+06,1.364416000000000000e+06,2.052640000000000000e+06,2.020493000000000000e+06,1.596064000000000000e+06,1.562528000000000000e+06,1.437216000000000000e+06,1.411456000000000000e+06,1.427776000000000000e+06,1.573984000000000000e+06,1.493696000000000000e+06,1.395040000000000000e+06,1.496064000000000000e+06,1.738464000000000000e+06,1.581664000000000000e+06,2.101696000000000000e+06,1.985344000000000000e+06,1.676544000000000000e+06,1.738560000000000000e+06,1.876896000000000000e+06,1.820352000000000000e+06,1.685568000000000000e+06,1.807423399999999907e+06,1.644608000000000000e+06,1.593152000000000000e+06,1.464865300000000047e+06,1.605792000000000000e+06,1.627680000000000000e+06,1.821344000000000000e+06,1.561568000000000000e+06,1.541024000000000000e+06,1.497888000000000000e+06,1.275687800000000047e+06,1.456256000000000000e+06,1.514720000000000000e+06,1.537472000000000000e+06,2.076096000000000000e+06,1.749248000000000000e+06,1.944153399999999907e+06,2.247195500000000000e+06,2.257646799999999814e+06,2.038016000000000000e+06,2.321595299999999814e+06,2.513063500000000000e+06,2.102144000000000000e+06,1.899296000000000000e+06,2.160896000000000000e+06,2.094274800000000047e+06,2.181120000000000000e+06,2.229952000000000000e+06,2.151744000000000000e+06,2.033504000000000000e+06,2.780769799999999814e+06,4.860810000000000000e+06,2.182592000000000000e+06,2.117632000000000000e+06,2.133504000000000000e+06,2.297984000000000000e+06,1.748239600000000093e+06,2.287976299999999814e+06,1.900928000000000000e+06,2.015936000000000000e+06,1.819040000000000000e+06,1.620640000000000000e+06,1.741167100000000093e+06,1.690112000000000000e+06,1.659712000000000000e+06,1.710784000000000000e+06,1.650784000000000000e+06,1.538432000000000000e+06,1.452144300000000047e+06,1.722432000000000000e+06,1.958784000000000000e+06,1.658624000000000000e+06,1.706560000000000000e+06,1.574752000000000000e+06,1.584845300000000047e+06,1.794656000000000000e+06,1.970048000000000000e+06,1.693824000000000000e+06,1.650048000000000000e+06,1.811370500000000000e+06,1.606560000000000000e+06,1.675456000000000000e+06,1.731514600000000093e+06,1.546568800000000047e+06,1.590112000000000000e+06,1.520544000000000000e+06,1.641152000000000000e+06,1.808768000000000000e+06,1.581792000000000000e+06,1.757216000000000000e+06,1.704906399999999907e+06,2.117558500000000000e+06,1.982944000000000000e+06,1.818510100000000093e+06,1.403714100000000093e+06,1.988896000000000000e+06,1.746848000000000000e+06,1.833280000000000000e+06,1.790848000000000000e+06,2.163008000000000000e+06,2.240823000000000000e+06,2.537631500000000000e+06,2.200512000000000000e+06,2.019008000000000000e+06,2.164672000000000000e+06,3.325900299999999814e+06,2.108864000000000000e+06,1.748064000000000000e+06,1.813792000000000000e+06,1.623904000000000000e+06,1.900610399999999907e+06,1.636790600000000093e+06,1.697728000000000000e+06,1.713009100000000093e+06,1.760608000000000000e+06,1.671552000000000000e+06,1.579706600000000093e+06,1.985152000000000000e+06,1.572945399999999907e+06,1.667200000000000000e+06,1.757856000000000000e+06,1.685680899999999907e+06,1.806466399999999907e+06,1.834303500000000000e+06,1.506617100000000093e+06,1.453664000000000000e+06,1.199264000000000000e+06,1.397632000000000000e+06,1.516640000000000000e+06,1.615232000000000000e+06,1.187808000000000000e+06,1.344819399999999907e+06,1.088800000000000000e+06,1.375210800000000047e+06,9.786609000000000233e+05,1.316288000000000000e+06,1.203853600000000093e+06,1.120832000000000000e+06,8.703840000000000000e+05,nan
4.794930000000000092e+01,1.901000000000000000e+03,2.502000000000000000e+03,2.302000000000000000e+03,2.802000000000000000e+03,1.801000000000000000e+03,1.501000000000000000e+03,4.304000000000000000e+03,2.602000000000000000e+03,2.602000000000000000e+03,4.404000000000000000e+03,3.403000000000000000e+03,5.506000000000000000e+03,4.805000000000000000e+03,5.606000000000000000e+03,4.905000000000000000e+03,4.204000000000000000e+03,5.205000000000000000e+03,8.810000000000000000e+03,1.131400000000000000e+04,1.141400000000000000e+04,1.111400000000000000e+04,1.271600000000000000e+04,1.492000000000000000e+04,1.872700000000000000e+04,2.183300000000000000e+04,3.055300000000000000e+04,2.975100000000000000e+04,3.025300000000000000e+04,3.155600000000000000e+04,3.757200000000000000e+04,3.606800000000000000e+04,3.917700000000000000e+04,4.539600000000000000e+04,4.609900000000000000e+04,6.155600000000000000e+04,1.691800000000000000e+05,5.563200000000000000e+04,6.346300000000000000e+04,5.693700000000000000e+04,6.015000000000000000e+04,6.195700000000000000e+04,5.452800000000000000e+04,5.673700000000000000e+04,5.804200000000000000e+04,6.396500000000000000e+04,5.513000000000000000e+04,6.808200000000000000e+04,7.099600000000000000e+04,6.928800000000000000e+04,6.758000000000000000e+04,7.853200000000000000e+04,8.094400000000000000e+04,8.566800000000000000e+04,9.341000000000000000e+04,7.782800000000000000e+04,8.908600000000000000e+04,1.054820000000000000e+05,1.026640000000000000e+05,1.158500000000000000e+05,1.279340000000000000e+05,1.349880000000000000e+05,1.324680000000000000e+05,1.555560000000000000e+05,1.515200000000000000e+05,1.552520000000000000e+05,3.003360000000000000e+05,1.826080000000000000e+05,2.636880000000000000e+05,1.798840000000000000e+05,2.535480000000000000e+05,4.386880000000000000e+05,1.747320000000000000e+05,1.850360000000000000e+05,1.763480000000000000e+05,2.455400000000000000e+05,2.186040000000000000e+05,5.960505999999999767e+05,2.530400000000000000e+05,3.550720000000000000e+05,6.316265999999999767e+05,2.185040000000000000e+05,2.762640000000000000e+05,2.261960000000000000e+05,3.345040000000000000e+05,4.127952999999999884e+05,2.490880000000000000e+05,2.969760000000000000e+05,2.252840000000000000e+05,4.713520000000000000e+05,3.286000000000000000e+05,2.227520000000000000e+05,3.145600000000000000e+05,3.386720000000000000e+05,3.774000000000000000e+05,2.866160000000000000e+05,2.689024000000000233e+05,4.845760000000000000e+05,3.663840000000000000e+05,5.203920000000000000e+05,6.943063000000000466e+05,2.668320000000000000e+05,4.047520000000000000e+05,2.937337999999999884e+05,3.703600000000000000e+05,3.383680000000000000e+05,4.576240000000000000e+05,5.586400000000000000e+05,3.589440000000000000e+05,5.161840000000000000e+05,5.556480000000000000e+05,5.667680000000000000e+05,4.694080000000000000e+05,3.960720000000000000e+05,3.413200000000000000e+05,5.515360000000000000e+05,4.553760000000000000e+05,7.066560000000000000e+05,3.397920000000000000e+05,5.325120000000000000e+05,4.658160000000000000e+05,5.517440000000000000e+05,5.326085999999999767e+05,8.080800000000000000e+05,1.198470000000000000e+06,1.164854899999999907e+06,2.596983999999999942e+05,4.566000000000000000e+05,5.086880000000000000e+05,5.255200000000000000e+05,4.527120000000000000e+05,7.811200000000000000e+05,6.409280000000000000e+05,1.007696500000000000e+06,5.794400000000000000e+05,8.626049000000000233e+05,5.566880000000000000e+05,5.690400000000000000e+05,5.487680000000000000e+05,6.177920000000000000e+05,5.712960000000000000e+05,6.441280000000000000e+05,1.054562100000000093e+06,8.251840000000000000e+05,4.178320000000000000e+05,7.514880000000000000e+05,5.103280000000000000e+05,7.845338000000000466e+05,6.104640000000000000e+05,7.119360000000000000e+05,8.570080000000000000e+05,4.826240000000000000e+05,7.803840000000000000e+05,6.229230999999999767e+05,5.632298000000000466e+05,5.608960000000000000e+05,6.439200000000000000e+05,6.317440000000000000e+05,5.926240000000000000e+05,4.843680000000000000e+05,1.099189500000000000e+06,4.282560000000000000e+05,5.931360000000000000e+05,7.682240000000000000e+05,4.630280999999999767e+05,6.389600000000000000e+05,5.565760000000000000e+05,6.423840000000000000e+05,4.834480000000000000e+05,4.359280000000000000e+05,4.503520000000000000e+05,6.002560000000000000e+05,6.035520000000000000e+05,4.714710000000000000e+05,1.042731599999999977e+06,5.557600000000000000e+05,5.972640000000000000e+05,6.374240000000000000e+05,3.299509000000000233e+05,5.464818000000000466e+05,6.440320000000000000e+05,6.139840000000000000e+05,3.319845999999999767e+05,4.552720000000000000e+05,4.794480000000000000e+05,7.513920000000000000e+05,7.807040000000000000e+05,9.874400000000000000e+05,7.236640000000000000e+05,9.342700999999999767e+05,5.902560000000000000e+05,7.743520000000000000e+05,5.335360000000000000e+05,5.949920000000000000e+05,6.509600000000000000e+05,5.983040000000000000e+05,5.595680000000000000e+05,6.089280000000000000e+05,7.458720000000000000e+05,5.123840000000000000e+05,6.645120000000000000e+05,7.318560000000000000e+05,4.664320000000000000e+05,9.848874000000000233e+05,8.645381999999999534e+05,1.100099000000000000e+06,7.137120000000000000e+05,6.600640000000000000e+05,1.107891300000000047e+06,5.454720000000000000e+05,5.389920000000000000e+05,6.803360000000000000e+05,5.100240000000000000e+05,1.062244399999999907e+06,6.135680000000000000e+05,4.690310999999999767e+05,9.294155000000000000e+05,5.651200000000000000e+05,7.356960000000000000e+05,9.116960000000000000e+05,6.918400000000000000e+05,8.439520000000000000e+05,7.620960000000000000e+05,6.828320000000000000e+05,5.877760000000000000e+05,7.016800000000000000e+05,5.850080000000000000e+05,6.325600000000000000e+05,5.859360000000000000e+05,9.089760000000000000e+05,6.747520000000000000e+05,6.054080000000000000e+05,9.312923000000000466e+05,5.435200000000000000e+05,6.291520000000000000e+05,5.605920000000000000e+05,9.243680000000000000e+05,7.704000000000000000e+05,6.456800000000000000e+05,5.572960000000000000e+05,1.031411800000000047e+06,6.312160000000000000e+05,4.993440000000000000e+05,7.598080000000000000e+05,6.052160000000000000e+05,5.748000000000000000e+05,7.544960000000000000e+05,6.285280000000000000e+05,8.431200000000000000e+05,8.446880000000000000e+05,7.010560000000000000e+05,7.430720000000000000e+05,5.363200000000000000e+05,6.401120000000000000e+05,7.792085999999999767e+05,7.616800000000000000e+05,8.245600000000000000e+05,5.145360000000000000e+05,6.496160000000000000e+05,9.160000000000000000e+05,1.060454600000000093e+06,3.572435999999999767e+05,7.516960000000000000e+05,4.573200000000000000e+05,6.664640000000000000e+05,6.363840000000000000e+05,6.024320000000000000e+05,6.959840000000000000e+05,1.468290500000000000e+06,1.024084000000000000e+06,7.262560000000000000e+05,1.214002500000000000e+06,7.189920000000000000e+05,7.891360000000000000e+05,5.824320000000000000e+05,5.669760000000000000e+05,1.002564099999999977e+06,6.160480000000000000e+05,6.801280000000000000e+05,7.453600000000000000e+05,6.101600000000000000e+05,7.740480000000000000e+05,6.626400000000000000e+05,5.887040000000000000e+05,5.018080000000000000e+05,9.340160000000000000e+05,4.966800000000000000e+05,6.746400000000000000e+05,3.455609000000000233e+05,6.783680000000000000e+05,6.003680000000000000e+05,1.027289500000000000e+06,7.476480000000000000e+05,4.597882999999999884e+05,1.249967500000000000e+06,1.024576000000000000e+06,1.447506800000000047e+06,4.151450000000000000e+05,1.039008000000000000e+06,6.880000000000000000e+05,1.023840000000000000e+06,6.873760000000000000e+05,1.061344000000000000e+06,7.068820999999999767e+05,6.089280000000000000e+05,7.432800000000000000e+05,1.030540000000000000e+06,8.776960000000000000e+05,6.259520000000000000e+05,5.482400000000000000e+05,1.003632000000000000e+06,8.182780999999999767e+05,7.297920000000000000e+05,6.156320000000000000e+05,8.427040000000000000e+05,5.168000000000000000e+05,6.202720000000000000e+05,6.851609000000000233e+05,7.996480000000000000e+05,1.245687399999999907e+06,7.145280000000000000e+05,1.395389500000000000e+06,8.783429000000000233e+05,9.108640000000000000e+05,6.608800000000000000e+05,9.568309000000000233e+05,7.874720000000000000e+05,1.211304399999999907e+06,6.747520000000000000e+05,7.828960000000000000e+05,6.836480000000000000e+05,7.000160000000000000e+05,7.807040000000000000e+05,8.585760000000000000e+05,1.315087500000000000e+06,8.220480000000000000e+05,8.743520000000000000e+05,8.314400000000000000e+05,1.288715300000000047e+06,5.331440999999999767e+05,6.056160000000000000e+05,5.965440000000000000e+05,8.368640000000000000e+05,1.157624399999999907e+06,5.845920000000000000e+05,6.973280000000000000e+05,6.354560000000000000e+05,7.843520000000000000e+05,1.271467000000000000e+06,1.130316800000000047e+06,5.937600000000000000e+05,6.612000000000000000e+05,4.142872999999999884e+05,8.989280000000000000e+05,9.049920000000000000e+05,7.453600000000000000e+05,5.999520000000000000e+05,7.713440000000000000e+05,6.780305999999999767e+05,7.843520000000000000e+05,7.796640000000000000e+05,8.062080000000000000e+05,6.086080000000000000e+05,1.080106500000000000e+06,5.762400000000000000e+05,3.748897999999999884e+05,7.213760000000000000e+05,1.221118399999999907e+06,5.665600000000000000e+05,8.728960000000000000e+05,1.414922600000000093e+06,6.416480000000000000e+05,1.044696500000000000e+06,8.807360000000000000e+05,1.061669800000000047e+06,1.089952000000000000e+06,7.192000000000000000e+05,8.708960000000000000e+05,7.879840000000000000e+05,7.745320999999999767e+05,1.113134399999999907e+06,8.184000000000000000e+05,6.767200000000000000e+05,5.478400000000000000e+05,7.780000000000000000e+05,6.297760000000000000e+05,4.775040000000000000e+05,6.853120000000000000e+05,7.707200000000000000e+05,8.203840000000000000e+05,8.209120000000000000e+05,8.350880000000000000e+05,9.328640000000000000e+05,7.360160000000000000e+05,4.575097999999999884e+05,5.629044000000000233e+05,9.103360000000000000e+05,9.372860000000000000e+05,9.752640000000000000e+05,1.213376000000000000e+06,8.731040000000000000e+05,7.277120000000000000e+05,9.520480000000000000e+05,7.665600000000000000e+05,9.758880000000000000e+05,8.680800000000000000e+05,1.059517500000000000e+06,7.553280000000000000e+05,6.116000000000000000e+05,9.410650999999999767e+05,8.832320000000000000e+05,8.724640000000000000e+05,1.185561800000000047e+06,9.352800000000000000e+05,9.912320000000000000e+05,8.810400000000000000e+05,1.067133000000000000e+06,8.973600000000000000e+05,1.024896000000000000e+06,1.220288000000000000e+06,1.109312000000000000e+06,9.903840000000000000e+05,1.243966000000000000e+06,1.270182399999999907e+06,1.247200000000000000e+06,1.406681100000000093e+06,1.177904000000000000e+06,1.137856000000000000e+06,1.019632000000000000e+06,1.354418899999999907e+06,1.260805500000000000e+06,1.461249500000000000e+06,1.141984000000000000e+06,1.631314800000000047e+06,1.328672000000000000e+06,2.086212300000000047e+06,1.383513600000000093e+06,1.332640000000000000e+06,1.733783300000000047e+06,1.220024500000000000e+06,1.256520500000000000e+06,1.634268800000000047e+06,2.011742899999999907e+06,1.277472000000000000e+06,1.156832000000000000e+06,1.111744000000000000e+06,1.305406399999999907e+06,1.545145399999999907e+06,1.928919500000000000e+06,1.939298800000000047e+06,1.068500500000000000e+06,1.357344000000000000e+06,1.255128500000000000e+06,1.147360500000000000e+06,1.832672300000000047e+06,1.770250800000000047e+06,1.352096000000000000e+06,1.132576000000000000e+06,9.441920000000000000e+05,1.287360000000000000e+06,1.025312000000000000e+06,1.884367800000000047e+06,1.279039100000000093e+06,1.706911899999999907e+06,1.437216000000000000e+06,1.794426500000000000e+06,1.690091300000000047e+06,1.440672000000000000e+06,1.447200000000000000e+06,1.407712000000000000e+06,1.240243600000000093e+06,1.148256000000000000e+06,1.273088000000000000e+06,1.275648000000000000e+06,1.628727500000000000e+06,1.070432000000000000e+06,1.167520000000000000e+06,1.540608000000000000e+06,1.522308800000000047e+06,1.266272000000000000e+06,9.112440999999999767e+05,1.769501600000000093e+06,1.665227899999999907e+06,8.511610999999999767e+05,9.876455000000000000e+05,1.103808000000000000e+06,1.133971800000000047e+06,1.015599599999999977e+06,1.311398500000000000e+06,1.669640000000000000e+06,1.084352000000000000e+06,8.352563000000000466e+05,1.225600000000000000e+06,1.504525100000000093e+06,1.472480000000000000e+06,8.270553000000000466e+05,1.064608000000000000e+06,1.649335300000000047e+06,1.071506500000000000e+06,1.638069399999999907e+06,1.274428899999999907e+06,1.108672000000000000e+06,1.193632000000000000e+06,1.320128000000000000e+06,1.154960899999999907e+06,1.086832600000000093e+06,1.598003100000000093e+06,1.127168000000000000e+06,1.792844300000000047e+06,1.413990800000000047e+06,1.771593500000000000e+06,1.672862000000000000e+06,1.846837100000000093e+06,1.179936000000000000e+06,1.748239600000000093e+06,1.350272000000000000e+06,1.479772000000000000e+06,1.471040300000000047e+06,2.105626500000000000e+06,1.671424000000000000e+06,9.485104000000000233e+05,1.160960000000000000e+06,1.769614800000000047e+06,1.076556800000000047e+06,1.081408000000000000e+06,1.187360000000000000e+06,1.132352000000000000e+06,1.912596899999999907e+06,1.742271500000000000e+06,1.598818899999999907e+06,1.458272000000000000e+06,1.313479500000000000e+06,1.293568000000000000e+06,1.203072000000000000e+06,1.584289899999999907e+06,1.854818800000000047e+06,1.957091300000000047e+06,1.138305000000000000e+06,1.196928000000000000e+06,1.461404000000000000e+06,1.706307300000000047e+06,1.350400000000000000e+06,2.070848600000000093e+06,2.215195000000000000e+06,1.570112000000000000e+06,1.402752000000000000e+06,1.012208599999999977e+06,2.036154300000000047e+06,1.156302000000000000e+06,1.576558600000000093e+06,1.451136399999999907e+06,1.425408000000000000e+06,2.096670500000000000e+06,1.671025000000000000e+06,1.938677000000000000e+06,1.414368000000000000e+06,1.437536000000000000e+06,1.442453399999999907e+06,1.260638600000000093e+06,1.425408000000000000e+06,1.279488000000000000e+06,1.360501300000000047e+06,1.016777400000000023e+06,1.442176000000000000e+06,1.069888000000000000e+06,1.435639800000000047e+06,1.960789300000000047e+06,1.492832000000000000e+06,1.617145000000000000e+06,1.641568000000000000e+06,9.758911999999999534e+05,9.722213000000000466e+05,1.751424000000000000e+06,2.016690899999999907e+06,1.617824000000000000e+06,2.042436800000000047e+06,1.216576000000000000e+06,1.167520000000000000e+06,1.921070800000000047e+06,1.724333300000000047e+06,1.216672000000000000e+06,1.230943100000000093e+06,1.111936000000000000e+06,1.629605600000000093e+06,1.429134000000000000e+06,1.546112000000000000e+06,1.808569000000000000e+06,1.464096000000000000e+06,1.507969899999999907e+06,1.697136000000000000e+06,1.194912000000000000e+06,1.293785300000000047e+06,2.247603000000000000e+06,1.421275800000000047e+06,1.813061300000000047e+06,1.285760000000000000e+06,1.698967300000000047e+06,1.251192000000000000e+06,1.961960000000000000e+06,1.829361300000000047e+06,1.606592899999999907e+06,2.484514500000000000e+06,1.321952000000000000e+06,1.540731000000000000e+06,1.738528100000000093e+06,1.388512000000000000e+06,1.619704399999999907e+06,1.633664000000000000e+06,2.856237299999999814e+06,1.691252300000000047e+06,1.869732399999999907e+06,2.003417600000000093e+06,1.330080000000000000e+06,1.325280000000000000e+06,1.099136000000000000e+06,1.286585899999999907e+06,1.630468100000000093e+06,1.654231899999999907e+06,1.866420300000000047e+06,1.426912000000000000e+06,1.294304000000000000e+06,1.647232000000000000e+06,1.306912000000000000e+06,1.121604399999999907e+06,1.940688800000000047e+06,1.226368000000000000e+06,1.471424000000000000e+06,1.395264000000000000e+06,1.154816000000000000e+06,1.928676800000000047e+06,1.646787300000000047e+06,1.303361000000000000e+06,1.319616000000000000e+06,2.020553800000000047e+06,1.565440000000000000e+06,2.281175299999999814e+06,1.553520000000000000e+06,1.447200000000000000e+06,1.594458899999999907e+06,2.014140600000000093e+06,1.141087300000000047e+06,1.326618000000000000e+06,1.133515500000000000e+06,1.856229399999999907e+06,1.361249600000000093e+06,1.698151600000000093e+06,1.550788800000000047e+06,1.392576000000000000e+06,1.251456000000000000e+06,1.210848000000000000e+06,1.661908100000000093e+06,1.116695800000000047e+06,1.172928000000000000e+06,1.350496000000000000e+06,2.122410299999999814e+06,1.411456000000000000e+06,2.112894000000000000e+06,1.047048199999999953e+06,1.606336000000000000e+06,1.602976000000000000e+06,1.821967800000000047e+06,1.495311399999999907e+06,1.774144000000000000e+06,1.939721899999999907e+06,1.714979800000000047e+06,1.217120000000000000e+06,1.468608000000000000e+06,1.814970100000000093e+06,1.821800000000000000e+06,1.636480000000000000e+06,1.157199800000000047e+06,1.994454300000000047e+06,1.301440000000000000e+06,1.867658300000000047e+06,1.130901399999999907e+06,1.484096000000000000e+06,1.280224000000000000e+06,1.383808000000000000e+06,1.136107500000000000e+06,1.800448000000000000e+06,1.293760000000000000e+06,1.604728100000000093e+06,1.493014800000000047e+06,1.797579300000000047e+06,1.806889300000000047e+06,1.128127000000000000e+06,1.256520500000000000e+06,1.863384600000000093e+06,1.474752000000000000e+06,1.970233600000000093e+06,2.034024500000000000e+06,1.548256000000000000e+06,1.634660600000000093e+06,1.554767500000000000e+06,1.400960000000000000e+06,1.801944000000000000e+06,1.969385899999999907e+06,1.564256000000000000e+06,1.819697399999999907e+06,1.412895899999999907e+06,1.288576100000000093e+06,1.226144000000000000e+06,1.358567300000000047e+06,1.312821000000000000e+06,1.239738800000000047e+06,1.227936000000000000e+06,1.816718300000000047e+06,1.915914000000000000e+06,9.930240000000000000e+05,1.634450600000000093e+06,1.851285300000000047e+06,1.635616000000000000e+06,2.063614300000000047e+06,1.965172000000000000e+06,1.095175899999999907e+06,1.295040000000000000e+06,1.785376000000000000e+06,1.496485100000000093e+06,1.725731600000000093e+06,1.799856000000000000e+06,1.616242000000000000e+06,1.758280100000000093e+06,1.836364300000000047e+06,1.344111100000000093e+06,2.517126000000000000e+06,1.861888000000000000e+06,2.468964500000000000e+06,1.430561500000000000e+06,1.717216000000000000e+06,1.130464300000000047e+06,1.650889800000000047e+06,1.736384000000000000e+06,1.282784000000000000e+06,1.401152000000000000e+06,2.188087799999999814e+06,1.843630100000000093e+06,1.193536000000000000e+06,2.065683600000000093e+06,1.247019100000000093e+06,1.473664000000000000e+06,1.290880000000000000e+06,1.320462000000000000e+06,1.559770500000000000e+06,2.184132500000000000e+06,2.160489500000000000e+06,1.914610300000000047e+06,1.693920000000000000e+06,1.554126899999999907e+06,1.200224000000000000e+06,2.434459799999999814e+06,2.243327000000000000e+06,1.612192500000000000e+06,1.998982000000000000e+06,1.272448000000000000e+06,2.085202500000000000e+06,1.460640000000000000e+06,1.878567500000000000e+06,1.230912000000000000e+06,9.618540000000000000e+05,1.309271300000000047e+06,1.338944000000000000e+06,1.309248000000000000e+06,1.576199600000000093e+06,1.458400000000000000e+06,1.374272000000000000e+06,1.230720000000000000e+06,1.262752000000000000e+06,1.454208000000000000e+06,1.342784000000000000e+06,1.739872000000000000e+06,1.696001300000000047e+06,1.927785100000000093e+06,1.275648000000000000e+06,1.258816000000000000e+06,1.506944000000000000e+06,1.386688000000000000e+06,1.770079000000000000e+06,1.425507000000000000e+06,1.587936000000000000e+06,1.645086300000000047e+06,1.469904800000000047e+06,1.168872000000000000e+06,1.148853000000000000e+06,1.956845000000000000e+06,1.494211500000000000e+06,1.417472000000000000e+06,2.406791799999999814e+06,1.574432000000000000e+06,1.252864000000000000e+06,1.582780100000000093e+06,1.584338600000000093e+06,1.622592000000000000e+06,1.565656899999999907e+06,1.686391500000000000e+06,1.774982300000000047e+06,1.098624000000000000e+06,1.294572600000000093e+06,1.641475000000000000e+06,1.060444300000000047e+06,1.939078899999999907e+06,1.734449800000000047e+06,1.483788399999999907e+06,1.782438000000000000e+06,2.397386799999999814e+06,1.056825899999999907e+06,1.345248000000000000e+06,1.355424000000000000e+06,1.857181000000000000e+06,1.016256000000000000e+06,1.525184000000000000e+06,1.055232000000000000e+06,1.842144000000000000e+06,1.818283500000000000e+06,1.255616000000000000e+06,1.519552000000000000e+06,1.087008000000000000e+06,1.799488000000000000e+06,2.150608799999999814e+06,9.922868000000000466e+05,1.169324000000000000e+06,1.276288000000000000e+06,1.755391500000000000e+06,1.412000000000000000e+06,1.352640000000000000e+06,1.115896399999999907e+06,1.577024000000000000e+06,1.420160000000000000e+06,1.128960000000000000e+06,1.251456000000000000e+06,1.259136000000000000e+06,1.246464000000000000e+06,1.205952000000000000e+06,1.446784000000000000e+06,1.588704000000000000e+06,1.518048000000000000e+06,1.995142300000000047e+06,1.890008000000000000e+06,1.408224000000000000e+06,1.454944000000000000e+06,1.516000000000000000e+06,1.460448000000000000e+06,1.348800000000000000e+06,1.353920000000000000e+06,1.390016000000000000e+06,1.394400000000000000e+06,1.331776000000000000e+06,1.256800000000000000e+06,1.193536000000000000e+06,1.148992000000000000e+06,1.226784000000000000e+06,1.117984000000000000e+06,1.031744000000000000e+06,9.562560000000000000e+05,1.049760000000000000e+06,1.052192000000000000e+06,9.339200000000000000e+05,8.474080000000000000e+05,7.668640000000000000e+05,8.636960000000000000e+05,7.354880000000000000e+05,7.569920000000000000e+05,8.150720000000000000e+05,6.460000000000000000e+05,6.465120000000000000e+05,5.667680000000000000e+05,6.916320000000000000e+05,5.030400000000000000e+05,4.690960000000000000e+05,4.613120000000000000e+05,3.985200000000000000e+05,3.789280000000000000e+05,3.987280000000000000e+05,3.226000000000000000e+05,3.316560000000000000e+05,3.052080000000000000e+05,2.881440000000000000e+05,2.794080000000000000e+05,3.111040000000000000e+05,2.460480000000000000e+05,2.373320000000000000e+05,2.248800000000000000e+05,1.839240000000000000e+05,1.573720000000000000e+05,1.561600000000000000e+05,1.121240000000000000e+05,9.994800000000000000e+04,8.667200000000000000e+04,6.677600000000000000e+04,7.360800000000000000e+04,7.863200000000000000e+04,3.616800000000000000e+04,3.616800000000000000e+04,3.927700000000000000e+04,2.183300000000000000e+04,3.255900000000000000e+04,1.351800000000000000e+04,1.301700000000000000e+04,2.393800000000000000e+04,8.510000000000000000e+03,1.472000000000000000e+04,5.205000000000000000e+03,6.307000000000000000e+03,4.004000000000000000e+03,4.505000000000000000e+03,4.605000000000000000e+03,5.506000000000000000e+03,4.204000000000000000e+03,2.903000000000000000e+03,2.602000000000000000e+03,4.104000000000000000e+03,3.303000000000000000e+03,5.706000000000000000e+03,5.205000000000000000e+03,2.903000000000000000e+03,3.603000000000000000e+03,3.203000000000000000e+03,2.502000000000000000e+03,2.903000000000000000e+03,3.904000000000000000e+03,3.103000000000000000e+03,3.804000000000000000e+03,3.503000000000000000e+03,2.903000000000000000e+03,2.102000000000000000e+03,1.801000000000000000e+03,2.903000000000000000e+03,2.002000000000000000e+03,3.603000000000000000e+03,2.802000000000000000e+03,4.505000000000000000e+03,4.605000000000000000e+03,4.304000000000000000e+03,3.704000000000000000e+03,4.104000000000000000e+03,3.103000000000000000e+03,3.303000000000000000e+03,2.903000000000000000e+03,4.705000000000000000e+03,3.203000000000000000e+03,3.804000000000000000e+03,2.903000000000000000e+03,3.804000000000000000e+03,4.104000000000000000e+03,3.103000000000000000e+03,4.204000000000000000e+03,4.605000000000000000e+03,4.204000000000000000e+03,4.004000000000000000e+03,2.802000000000000000e+03,3.704000000000000000e+03,6.006000000000000000e+03,4.705000000000000000e+03,5.806000000000000000e+03,7.108000000000000000e+03,3.904000000000000000e+03,4.004000000000000000e+03,5.005000000000000000e+03,4.805000000000000000e+03,6.607000000000000000e+03,4.304000000000000000e+03,5.506000000000000000e+03,5.806000000000000000e+03,6.407000000000000000e+03,6.707000000000000000e+03,7.609000000000000000e+03,6.207000000000000000e+03,1.331700000000000000e+04,5.306000000000000000e+03,4.304000000000000000e+03,3.003000000000000000e+03,3.403000000000000000e+03,7.308000000000000000e+03,5.205000000000000000e+03,4.404000000000000000e+03,4.805000000000000000e+03,4.204000000000000000e+03,4.805000000000000000e+03,3.904000000000000000e+03,2.302000000000000000e+03,3.303000000000000000e+03,2.302000000000000000e+03,4.404000000000000000e+03,1.601000000000000000e+03,2.202000000000000000e+03,3.303000000000000000e+03,1.801000000000000000e+03,3.203000000000000000e+03,2.702000000000000000e+03,2.102000000000000000e+03,4.004000000000000000e+03,2.402000000000000000e+03,3.303000000000000000e+03,2.802000000000000000e+03,4.104000000000000000e+03,3.904000000000000000e+03,4.404000000000000000e+03,2.202000000000000000e+03,3.503000000000000000e+03,7.308000000000000000e+03,2.163300000000000000e+04,7.692400000000000000e+04,1.691800000000000000e+05,2.672320000000000000e+05,4.324480000000000000e+05,7.684320000000000000e+05,1.013312000000000000e+06,1.278624000000000000e+06,1.561440000000000000e+06,1.874720000000000000e+06,2.128640000000000000e+06,2.097920000000000000e+06,2.129088000000000000e+06,2.422592000000000000e+06,2.121792000000000000e+06,1.945472000000000000e+06,2.729528299999999814e+06,2.026880000000000000e+06,1.908096000000000000e+06,1.677713000000000000e+06,2.501084799999999814e+06,1.753332399999999907e+06,2.058592000000000000e+06,1.851957800000000047e+06,1.766368000000000000e+06,1.846432000000000000e+06,1.838848000000000000e+06,1.452064000000000000e+06,1.267217000000000000e+06,1.687840000000000000e+06,1.818457800000000047e+06,2.002933600000000093e+06,1.119552000000000000e+06,1.363648000000000000e+06,1.668779899999999907e+06,1.422059300000000047e+06,9.274685999999999767e+05,1.271712000000000000e+06,1.192576000000000000e+06,1.724822899999999907e+06,1.407712000000000000e+06,1.468201500000000000e+06,1.425408000000000000e+06,1.105472600000000093e+06,1.787155100000000093e+06,1.585888000000000000e+06,1.748123600000000093e+06,1.369086800000000047e+06,1.396191100000000093e+06,1.192992000000000000e+06,1.387744000000000000e+06,1.045467300000000047e+06,1.644166000000000000e+06,2.024900000000000000e+06,1.420683000000000000e+06,1.545448100000000093e+06,1.280544000000000000e+06,1.223488000000000000e+06,1.561304500000000000e+06,1.659763100000000093e+06,1.104640000000000000e+06,1.587296300000000047e+06,1.470588000000000000e+06,1.306211399999999907e+06,1.679125000000000000e+06,1.713631399999999907e+06,1.723065100000000093e+06,1.432608000000000000e+06,2.164217500000000000e+06,1.856948899999999907e+06,1.721004500000000000e+06,1.222432000000000000e+06,1.443872000000000000e+06,1.484960000000000000e+06,1.995478800000000047e+06,1.578976000000000000e+06,1.698849399999999907e+06,1.521382000000000000e+06,1.290048000000000000e+06,1.628448000000000000e+06,1.515805800000000047e+06,2.031272300000000047e+06,2.304444799999999814e+06,1.419739600000000093e+06,1.324960000000000000e+06,1.965439300000000047e+06,1.228566100000000093e+06,1.412736000000000000e+06,1.521946300000000047e+06,2.110059500000000000e+06,1.256256000000000000e+06,1.468192000000000000e+06,1.220375300000000047e+06,1.911052300000000047e+06,1.790591000000000000e+06,2.121791000000000000e+06,1.652000000000000000e+06,2.554114500000000000e+06,1.653640000000000000e+06,1.731071399999999907e+06,1.222631100000000093e+06,1.311072000000000000e+06,1.888060800000000047e+06,1.722297600000000093e+06,1.780165899999999907e+06,1.436935500000000000e+06,1.523552000000000000e+06,1.459136000000000000e+06,1.773760000000000000e+06,1.314497899999999907e+06,1.759695500000000000e+06,1.400214399999999907e+06,1.387424000000000000e+06,2.005574300000000047e+06,1.630176000000000000e+06,1.761795000000000000e+06,1.792397600000000093e+06,1.656389100000000093e+06,1.374615100000000093e+06,1.889312000000000000e+06,2.023518000000000000e+06,1.821664000000000000e+06,2.806783500000000000e+06,2.300569299999999814e+06,1.959008000000000000e+06,1.702624000000000000e+06,2.218485500000000000e+06,1.837379600000000093e+06,1.899362800000000047e+06,2.220112799999999814e+06,1.922545500000000000e+06,1.776691800000000047e+06,1.937685800000000047e+06,2.098264000000000000e+06,2.180987000000000000e+06,2.028374300000000047e+06,2.115090500000000000e+06,2.202731000000000000e+06,2.189835500000000000e+06,1.972137000000000000e+06,1.414688000000000000e+06,2.557993000000000000e+06,2.078874300000000047e+06,1.688775000000000000e+06,2.375564500000000000e+06,1.996257600000000093e+06,2.616835500000000000e+06,1.643068800000000047e+06,1.859233800000000047e+06,1.372517800000000047e+06,2.103896000000000000e+06,1.439264000000000000e+06,1.553940600000000093e+06,1.957321899999999907e+06,2.095966500000000000e+06,1.373554899999999907e+06,1.493548000000000000e+06,2.261138299999999814e+06,1.874492100000000093e+06,2.241873299999999814e+06,1.404995600000000093e+06,2.319665000000000000e+06,1.737152000000000000e+06,1.949440000000000000e+06,2.588656000000000000e+06,1.716672000000000000e+06,2.178693500000000000e+06,1.021218400000000023e+06,2.142804500000000000e+06,1.597327899999999907e+06,1.628128000000000000e+06,1.402560000000000000e+06,1.378976000000000000e+06,1.634848000000000000e+06,1.872354399999999907e+06,1.237605500000000000e+06,1.274674899999999907e+06,2.378997500000000000e+06,1.673696000000000000e+06,1.412154300000000047e+06,1.353056000000000000e+06,1.444758000000000000e+06,2.035151800000000047e+06,1.624992000000000000e+06,1.513496300000000047e+06,2.057374300000000047e+06,2.061848600000000093e+06,1.226194600000000093e+06,1.981279800000000047e+06,1.468783100000000093e+06,1.639616000000000000e+06,1.501734600000000093e+06,2.048416000000000000e+06,2.065781300000000047e+06,2.183825799999999814e+06,1.804738800000000047e+06,1.557568000000000000e+06,1.938799800000000047e+06,1.517766300000000047e+06,2.349990299999999814e+06,1.856630600000000093e+06,1.469327300000000047e+06,1.390752000000000000e+06,1.831321100000000093e+06,2.220096000000000000e+06,2.363587000000000000e+06,1.979840000000000000e+06,1.849696000000000000e+06,2.305930799999999814e+06,1.679251899999999907e+06,1.586468100000000093e+06,1.944913899999999907e+06,2.138132000000000000e+06,1.299968000000000000e+06,1.494112000000000000e+06,1.467872000000000000e+06,2.058364899999999907e+06,2.744974299999999814e+06,1.628896000000000000e+06,1.420032000000000000e+06,1.522144000000000000e+06,1.580032000000000000e+06,1.508352000000000000e+06,2.155803000000000000e+06,1.682954800000000047e+06,2.027543800000000047e+06,1.757120000000000000e+06,1.339168000000000000e+06,1.908397000000000000e+06,2.276421299999999814e+06,2.569445500000000000e+06,1.745301399999999907e+06,1.298738500000000000e+06,1.876380600000000093e+06,1.847243000000000000e+06,1.452623600000000093e+06,2.001412500000000000e+06,1.911835899999999907e+06,1.734656000000000000e+06,1.708160899999999907e+06,2.440305000000000000e+06,1.913920000000000000e+06,1.848622500000000000e+06,2.607618299999999814e+06,2.094358000000000000e+06,2.187868000000000000e+06,1.778176000000000000e+06,1.821184000000000000e+06,2.001792000000000000e+06,1.758982500000000000e+06,1.810165100000000093e+06,1.934784000000000000e+06,1.472912000000000000e+06,2.600551000000000000e+06,2.150075299999999814e+06,1.389673899999999907e+06,2.491889000000000000e+06,1.768796800000000047e+06,2.103722299999999814e+06,1.470815899999999907e+06,3.040810299999999814e+06,1.839893399999999907e+06,1.406304000000000000e+06,1.939179399999999907e+06,1.507477300000000047e+06,1.542656000000000000e+06,1.657760000000000000e+06,1.636896000000000000e+06,1.609280000000000000e+06,1.871420300000000047e+06,1.745216000000000000e+06,1.735411000000000000e+06,1.580032000000000000e+06,2.199838299999999814e+06,1.427776000000000000e+06,1.718624000000000000e+06,1.498384300000000047e+06,2.244522500000000000e+06,1.180325000000000000e+06,1.304260300000000047e+06,2.055644800000000047e+06,1.348896000000000000e+06,1.300384000000000000e+06,1.750440000000000000e+06,1.544064000000000000e+06,1.588969600000000093e+06,1.316518600000000093e+06,1.204141899999999907e+06,1.340352000000000000e+06,1.639744000000000000e+06,1.574752000000000000e+06,1.467328000000000000e+06,1.608192000000000000e+06,1.705778300000000047e+06,1.518599600000000093e+06,1.866688000000000000e+06,1.375424000000000000e+06,1.366880000000000000e+06,1.509312000000000000e+06,1.581664000000000000e+06,1.550336000000000000e+06,1.512544000000000000e+06,1.967456899999999907e+06,1.521280000000000000e+06,1.676320000000000000e+06,2.177619799999999814e+06,1.360992000000000000e+06,1.665914300000000047e+06,1.510718399999999907e+06,1.536384000000000000e+06,1.773883500000000000e+06,1.494112000000000000e+06,1.509167600000000093e+06,2.216337500000000000e+06,1.884496800000000047e+06,1.474112000000000000e+06,1.527552000000000000e+06,1.534944500000000000e+06,1.440768000000000000e+06,1.438400000000000000e+06,1.548256000000000000e+06,1.666880000000000000e+06,1.800009500000000000e+06,1.495520000000000000e+06,1.907940800000000047e+06,1.777127500000000000e+06,1.716896000000000000e+06,1.459584000000000000e+06,1.706924000000000000e+06,1.814420500000000000e+06,1.337344000000000000e+06,1.624127899999999907e+06,1.935740500000000000e+06,1.518592000000000000e+06,1.502501000000000000e+06,1.732594300000000047e+06,1.564032000000000000e+06,1.522592000000000000e+06,1.568896000000000000e+06,1.481952000000000000e+06,1.505984000000000000e+06,1.582976000000000000e+06,1.478848000000000000e+06,1.548256000000000000e+06,1.296351000000000000e+06,1.473984000000000000e+06,1.658649899999999907e+06,2.151736500000000000e+06,1.265609600000000093e+06,1.587394399999999907e+06,1.673184000000000000e+06,1.433152000000000000e+06,1.955719300000000047e+06,1.980102899999999907e+06,1.381654399999999907e+06,1.641224100000000093e+06,1.617088000000000000e+06,1.463776000000000000e+06,1.625312000000000000e+06,1.607104000000000000e+06,1.783748100000000093e+06,1.557984000000000000e+06,1.328503500000000000e+06,1.203372899999999907e+06,1.628768000000000000e+06,2.001446100000000093e+06,1.603872000000000000e+06,2.222112000000000000e+06,1.919315600000000093e+06,1.524320000000000000e+06,1.412192000000000000e+06,1.676080000000000000e+06,1.559945899999999907e+06,1.616000000000000000e+06,1.411552000000000000e+06,1.535104000000000000e+06,1.754816000000000000e+06,1.958644000000000000e+06,1.603648000000000000e+06,2.100567299999999814e+06,1.861088899999999907e+06,1.678912000000000000e+06,1.288964000000000000e+06,1.922499300000000047e+06,1.696544000000000000e+06,1.457440000000000000e+06,1.596608000000000000e+06,1.691200000000000000e+06,1.646688000000000000e+06,1.863968000000000000e+06,1.822560000000000000e+06,1.423324300000000047e+06,1.649824000000000000e+06,1.343328000000000000e+06,1.376288000000000000e+06,1.412036899999999907e+06,1.557344000000000000e+06,1.625632000000000000e+06,1.619680000000000000e+06,1.374592000000000000e+06,1.440672000000000000e+06,1.520224000000000000e+06,1.532416000000000000e+06,1.346336000000000000e+06,1.502752000000000000e+06,1.693824000000000000e+06,1.937545800000000047e+06,1.730944000000000000e+06,1.366016000000000000e+06,1.618496000000000000e+06,1.535648000000000000e+06,1.395904000000000000e+06,1.866816000000000000e+06,1.546016000000000000e+06,1.346470100000000093e+06,1.658176000000000000e+06,1.454304000000000000e+06,1.749982500000000000e+06,1.360128000000000000e+06,1.610016000000000000e+06,1.869216000000000000e+06,1.837344000000000000e+06,1.886218500000000000e+06,1.507584000000000000e+06,1.372224000000000000e+06,1.532890800000000047e+06,1.472608000000000000e+06,1.586848000000000000e+06,2.014000000000000000e+06,1.610912000000000000e+06,1.602740000000000000e+06,2.011601800000000047e+06,1.848384000000000000e+06,1.872512000000000000e+06,2.514567299999999814e+06,1.825408000000000000e+06,1.596480000000000000e+06,1.779691500000000000e+06,2.047638500000000000e+06,1.628352000000000000e+06,1.694592000000000000e+06,2.217717000000000000e+06,1.676249600000000093e+06,2.185124000000000000e+06,2.189974000000000000e+06,1.975439899999999907e+06,2.055168000000000000e+06,1.637344000000000000e+06,1.672288000000000000e+06,1.479360000000000000e+06,1.498016000000000000e+06,1.707744000000000000e+06,2.093935600000000093e+06,1.688157399999999907e+06,1.815456000000000000e+06,1.524940600000000093e+06,2.136753299999999814e+06,1.509558800000000047e+06,2.227775299999999814e+06,1.710688000000000000e+06,1.689024000000000000e+06,1.636896000000000000e+06,1.288063899999999907e+06,1.463872000000000000e+06,1.433664000000000000e+06,1.872635300000000047e+06,1.552576000000000000e+06,1.454575500000000000e+06,2.291492299999999814e+06,1.919452500000000000e+06,1.772160000000000000e+06,1.599104000000000000e+06,1.530040399999999907e+06,2.382457000000000000e+06,1.880864000000000000e+06,1.848384000000000000e+06,1.926867100000000093e+06,1.523416800000000047e+06,1.920509000000000000e+06,1.361832500000000000e+06,1.520224000000000000e+06,2.027365899999999907e+06,1.927434100000000093e+06,1.985678100000000093e+06,1.842365399999999907e+06,1.658496000000000000e+06,1.578528000000000000e+06,1.611552000000000000e+06,1.487624899999999907e+06,1.660800000000000000e+06,2.100567299999999814e+06,1.500480000000000000e+06,1.748384000000000000e+06,1.765408000000000000e+06,1.586848000000000000e+06,1.588928000000000000e+06,1.456352000000000000e+06,1.692096000000000000e+06,2.297788299999999814e+06,1.797824000000000000e+06,2.282120299999999814e+06,1.569905600000000093e+06,1.572256000000000000e+06,1.797597300000000047e+06,1.755680000000000000e+06,1.628992000000000000e+06,1.709889399999999907e+06,1.472608000000000000e+06,1.322132100000000093e+06,2.812452799999999814e+06,1.596384000000000000e+06,1.984853000000000000e+06,1.469327300000000047e+06,1.334322600000000093e+06,1.565120000000000000e+06,1.613180000000000000e+06,1.628768000000000000e+06,1.703014899999999907e+06,1.548384000000000000e+06,1.464416000000000000e+06,1.506622800000000047e+06,1.688384000000000000e+06,1.958144000000000000e+06,2.105318500000000000e+06,2.203189799999999814e+06,1.887353399999999907e+06,1.770184500000000000e+06,1.614688000000000000e+06,1.485184000000000000e+06,1.715808000000000000e+06,1.587936000000000000e+06,1.714176000000000000e+06,1.757984000000000000e+06,1.263189300000000047e+06,1.566976000000000000e+06,1.328236899999999907e+06,1.809029300000000047e+06,1.698720000000000000e+06,1.624325899999999907e+06,1.712416000000000000e+06,1.828846300000000047e+06,1.816096000000000000e+06,1.669472000000000000e+06,2.007567300000000047e+06,2.023228399999999907e+06,1.918652500000000000e+06,1.883712000000000000e+06,2.320292799999999814e+06,1.620994399999999907e+06,2.504766799999999814e+06,1.752640000000000000e+06,2.211416799999999814e+06,1.861888000000000000e+06,1.782528000000000000e+06,1.583296000000000000e+06,1.696224000000000000e+06,1.554304000000000000e+06,1.602112000000000000e+06,1.832064000000000000e+06,1.746752000000000000e+06,1.769485399999999907e+06,1.541024000000000000e+06,1.565024000000000000e+06,2.181554500000000000e+06,1.638336000000000000e+06,1.986359399999999907e+06,1.661216000000000000e+06,1.983584000000000000e+06,1.723104000000000000e+06,1.744352000000000000e+06,2.063954000000000000e+06,1.875488000000000000e+06,1.859776000000000000e+06,1.758624000000000000e+06,1.752973800000000047e+06,1.792256000000000000e+06,1.521046800000000047e+06,1.648072800000000047e+06,1.689152000000000000e+06,2.033652600000000093e+06,2.004593500000000000e+06,2.072812000000000000e+06,1.757312000000000000e+06,1.823328000000000000e+06,1.772832000000000000e+06,1.634304000000000000e+06,1.725504000000000000e+06,1.712640000000000000e+06,1.940736000000000000e+06,1.866464000000000000e+06,1.865920000000000000e+06,1.606688000000000000e+06,1.744872800000000047e+06,1.501344000000000000e+06,1.657408000000000000e+06,1.680896000000000000e+06,1.636256000000000000e+06,1.567296000000000000e+06,2.150341500000000000e+06,1.792704000000000000e+06,2.021664000000000000e+06,1.705696000000000000e+06,1.720704000000000000e+06,1.781216000000000000e+06,1.735424000000000000e+06,1.523706399999999907e+06,1.981708600000000093e+06,1.732128000000000000e+06,1.624224000000000000e+06,1.762656000000000000e+06,1.900870100000000093e+06,1.512790899999999907e+06,1.897856000000000000e+06,1.723200000000000000e+06,1.732256000000000000e+06,1.823200000000000000e+06,2.195874299999999814e+06,1.847187000000000000e+06,1.488960000000000000e+06,1.917929100000000093e+06,1.666432000000000000e+06,1.666976000000000000e+06,1.783744000000000000e+06,1.500259500000000000e+06,1.698624000000000000e+06,1.547616000000000000e+06,1.570208000000000000e+06,1.611968000000000000e+06,2.060933899999999907e+06,1.819584000000000000e+06,1.757664000000000000e+06,2.137006000000000000e+06,2.123356500000000000e+06,1.914560000000000000e+06,1.789131100000000093e+06,1.704160000000000000e+06,1.618368000000000000e+06,1.607328000000000000e+06,2.082373000000000000e+06,1.784512000000000000e+06,1.813472000000000000e+06,1.708960000000000000e+06,1.917632000000000000e+06,2.110594799999999814e+06,1.881632000000000000e+06,2.517561000000000000e+06,1.520064300000000047e+06,1.608192000000000000e+06,1.757984000000000000e+06,2.354844299999999814e+06,1.833728000000000000e+06,1.735840000000000000e+06,1.756576000000000000e+06,1.805708300000000047e+06,1.807552000000000000e+06,2.218591500000000000e+06,2.139929299999999814e+06,2.001453100000000093e+06,1.674912000000000000e+06,1.804288000000000000e+06,1.436672000000000000e+06,1.687840000000000000e+06,1.593888000000000000e+06,1.559520000000000000e+06,1.535424000000000000e+06,1.363968000000000000e+06,1.990398500000000000e+06,1.608960000000000000e+06,1.554848000000000000e+06,1.276103600000000093e+06,1.359909600000000093e+06,1.624544000000000000e+06,1.653408000000000000e+06,1.577568000000000000e+06,1.537248000000000000e+06,1.461312000000000000e+06,1.461728000000000000e+06,1.319454000000000000e+06,1.455168000000000000e+06,1.459904000000000000e+06,1.798589300000000047e+06,1.812267399999999907e+06,1.615328000000000000e+06,1.554848000000000000e+06,1.442048000000000000e+06,1.597026399999999907e+06,1.558432000000000000e+06,1.559520000000000000e+06,1.774350800000000047e+06,1.747520000000000000e+06,2.114907500000000000e+06,1.507392000000000000e+06,1.598432000000000000e+06,2.090176800000000047e+06,1.474848000000000000e+06,1.522609800000000047e+06,1.578848000000000000e+06,1.448384000000000000e+06,1.779417600000000093e+06,1.796892600000000093e+06,2.244994000000000000e+06,2.054785399999999907e+06,1.754176000000000000e+06,1.698400000000000000e+06,1.652224000000000000e+06,1.940474300000000047e+06,1.571168000000000000e+06,1.996154899999999907e+06,1.623360000000000000e+06,1.539104000000000000e+06,1.636256000000000000e+06,1.651008000000000000e+06,1.874720000000000000e+06,1.867463300000000047e+06,1.490368000000000000e+06,1.938432000000000000e+06,2.186968000000000000e+06,2.021440000000000000e+06,2.141477000000000000e+06,1.737376000000000000e+06,1.956256000000000000e+06,2.187274500000000000e+06,2.406516500000000000e+06,1.844992000000000000e+06,2.167078299999999814e+06,1.845977600000000093e+06,2.278709500000000000e+06,1.771834000000000000e+06,2.033824000000000000e+06,1.788672000000000000e+06,1.740151300000000047e+06,2.112833299999999814e+06,2.146585500000000000e+06,1.677088000000000000e+06,2.249109500000000000e+06,1.590432000000000000e+06,1.703600100000000093e+06,1.680544000000000000e+06,1.951898500000000000e+06,1.493602600000000093e+06,2.276297799999999814e+06,1.767360000000000000e+06,2.331505000000000000e+06,1.546698800000000047e+06,2.035040000000000000e+06,1.855072000000000000e+06,1.728096000000000000e+06,1.770528000000000000e+06,1.539968000000000000e+06,1.845312000000000000e+06,1.718624000000000000e+06,1.726048000000000000e+06,1.923040000000000000e+06,1.780800000000000000e+06,2.086828300000000047e+06,1.626496000000000000e+06,2.419957000000000000e+06,1.646560000000000000e+06,1.602596899999999907e+06,1.387256399999999907e+06,2.173459500000000000e+06,1.743808000000000000e+06,1.781216000000000000e+06,1.736160000000000000e+06,1.646880000000000000e+06,2.296881000000000000e+06,1.761568000000000000e+06,1.683712000000000000e+06,2.183410500000000000e+06,1.946144000000000000e+06,1.779273100000000093e+06,2.040820800000000047e+06,1.944195800000000047e+06,1.601152000000000000e+06,1.723698600000000093e+06,2.308481299999999814e+06,2.036608000000000000e+06,1.746624000000000000e+06,1.815008000000000000e+06,1.735200000000000000e+06,2.083706600000000093e+06,1.655680000000000000e+06,1.752512000000000000e+06,1.752416000000000000e+06,1.618048000000000000e+06,2.089884399999999907e+06,1.735296000000000000e+06,1.756768000000000000e+06,2.486056299999999814e+06,1.711567000000000000e+06,1.772996899999999907e+06,1.684800000000000000e+06,2.250680000000000000e+06,1.681312000000000000e+06,1.854752000000000000e+06,2.338679500000000000e+06,1.975817399999999907e+06,2.163695799999999814e+06,1.800392399999999907e+06,1.979744000000000000e+06,1.978304000000000000e+06,2.083296000000000000e+06,1.840832000000000000e+06,2.040576000000000000e+06,1.794656000000000000e+06,2.085856000000000000e+06,1.391688300000000047e+06,1.832288000000000000e+06,1.746848000000000000e+06,1.721248000000000000e+06,1.718976000000000000e+06,1.778592000000000000e+06,1.634056000000000000e+06,1.839968000000000000e+06,2.618646299999999814e+06,1.588036000000000000e+06,2.012608000000000000e+06,1.763872000000000000e+06,2.299355000000000000e+06,2.075776000000000000e+06,2.086176000000000000e+06,2.030176000000000000e+06,2.274572500000000000e+06,1.559840000000000000e+06,1.693504000000000000e+06,1.743488000000000000e+06,1.876256000000000000e+06,1.704032000000000000e+06,1.805504000000000000e+06,1.857056000000000000e+06,2.144762500000000000e+06,1.821472000000000000e+06,1.916864000000000000e+06,1.990528000000000000e+06,1.887968000000000000e+06,1.750464000000000000e+06,1.819712000000000000e+06,2.334616299999999814e+06,1.907597600000000093e+06,1.882944000000000000e+06,2.377049299999999814e+06,2.026208000000000000e+06,2.557551500000000000e+06,1.901600000000000000e+06,1.602112000000000000e+06,1.831424000000000000e+06,1.790304000000000000e+06,1.672832000000000000e+06,1.697952000000000000e+06,1.715584000000000000e+06,1.752512000000000000e+06,1.741824000000000000e+06,2.697997299999999814e+06,1.741280000000000000e+06,1.751872000000000000e+06,1.687296000000000000e+06,2.195798500000000000e+06,1.790528000000000000e+06,1.704608000000000000e+06,1.762112000000000000e+06,1.593568000000000000e+06,1.681088000000000000e+06,1.759520000000000000e+06,1.662304000000000000e+06,1.711456000000000000e+06,1.699040000000000000e+06,1.693280000000000000e+06,1.638656000000000000e+06,1.847968000000000000e+06,1.881504000000000000e+06,1.812507300000000047e+06,1.629088000000000000e+06,1.700073399999999907e+06,2.119243000000000000e+06,1.523776500000000000e+06,1.699040000000000000e+06,1.983002500000000000e+06,1.841280000000000000e+06,1.739872000000000000e+06,1.953280000000000000e+06,1.538161600000000093e+06,2.184576000000000000e+06,1.681536000000000000e+06,1.809216000000000000e+06,1.888416000000000000e+06,1.846848000000000000e+06,1.574432000000000000e+06,2.307572799999999814e+06,2.243288500000000000e+06,1.536704000000000000e+06,1.554304000000000000e+06,1.710368000000000000e+06,1.786368000000000000e+06,2.224421799999999814e+06,1.716128000000000000e+06,1.763776000000000000e+06,1.507904000000000000e+06,1.590208000000000000e+06,1.748832000000000000e+06,1.837440000000000000e+06,1.680896000000000000e+06,1.548384000000000000e+06,2.006859399999999907e+06,2.046839300000000047e+06,1.788096000000000000e+06,1.566112000000000000e+06,1.838976000000000000e+06,1.868352000000000000e+06,1.451701500000000000e+06,2.005574300000000047e+06,1.725376000000000000e+06,1.550976000000000000e+06,1.820256000000000000e+06,2.021568000000000000e+06,1.588800000000000000e+06,1.864736000000000000e+06,2.065864000000000000e+06,1.798984800000000047e+06,1.948000000000000000e+06,1.697856000000000000e+06,1.874891800000000047e+06,1.903680000000000000e+06,2.111552000000000000e+06,1.835904000000000000e+06,1.885120000000000000e+06,1.887104000000000000e+06,1.664032000000000000e+06,1.616416000000000000e+06,1.823552000000000000e+06,1.806464000000000000e+06,1.504480000000000000e+06,1.999412300000000047e+06,1.619776000000000000e+06,1.613280000000000000e+06,1.584800000000000000e+06,1.774240000000000000e+06,1.614240000000000000e+06,1.552480000000000000e+06,1.815776000000000000e+06,1.897088000000000000e+06,1.713312000000000000e+06,1.611552000000000000e+06,2.189835500000000000e+06,2.121984000000000000e+06,1.737696000000000000e+06,1.711328000000000000e+06,1.726368000000000000e+06,1.817856000000000000e+06,1.869440000000000000e+06,1.760704000000000000e+06,1.941632000000000000e+06,1.785152000000000000e+06,1.893903899999999907e+06,2.254240000000000000e+06,1.744672000000000000e+06,2.353260500000000000e+06,2.124864000000000000e+06,1.638182300000000047e+06,2.309435500000000000e+06,1.860128000000000000e+06,1.924448000000000000e+06,1.967488000000000000e+06,1.785504000000000000e+06,1.866368000000000000e+06,1.767264000000000000e+06,1.819392000000000000e+06,1.805280000000000000e+06,2.353542000000000000e+06,1.699168000000000000e+06,1.889632000000000000e+06,1.669792000000000000e+06,1.787360000000000000e+06,1.479712000000000000e+06,1.818944000000000000e+06,2.061024000000000000e+06,1.657952000000000000e+06,2.035936000000000000e+06,1.694912000000000000e+06,1.554928399999999907e+06,1.855968000000000000e+06,1.564000000000000000e+06,1.589560000000000000e+06,1.969472000000000000e+06,2.075872000000000000e+06,2.460969299999999814e+06,2.299114500000000000e+06,2.211739500000000000e+06,1.886336000000000000e+06,2.173551000000000000e+06,1.763968000000000000e+06,2.378070000000000000e+06,1.976768000000000000e+06,2.329232000000000000e+06,1.714944000000000000e+06,1.803296000000000000e+06,1.872736000000000000e+06,1.725600000000000000e+06,2.056512000000000000e+06,1.923456000000000000e+06,2.041248000000000000e+06,2.174437500000000000e+06,1.657408000000000000e+06,2.208691299999999814e+06,1.622496000000000000e+06,1.471200000000000000e+06,1.742400000000000000e+06,1.627264000000000000e+06,1.552678899999999907e+06,1.461312000000000000e+06,1.858930899999999907e+06,1.676416000000000000e+06,1.418976000000000000e+06,1.788000000000000000e+06,1.648512000000000000e+06,1.702322100000000093e+06,1.585120000000000000e+06,1.653592300000000047e+06,1.266722800000000047e+06,1.480992000000000000e+06,1.760040399999999907e+06,1.687744000000000000e+06,1.527232000000000000e+06,1.570432000000000000e+06,1.755904000000000000e+06,1.457760000000000000e+06,1.284275899999999907e+06,1.814688000000000000e+06,1.864960000000000000e+06,1.549472000000000000e+06,1.454080000000000000e+06,2.055628300000000047e+06,2.013886800000000047e+06,1.670880000000000000e+06,1.502976000000000000e+06,1.510496000000000000e+06,1.678720000000000000e+06,1.654368000000000000e+06,1.475808000000000000e+06,1.625408000000000000e+06,1.629760000000000000e+06,1.328029899999999907e+06,1.586848000000000000e+06,1.482649000000000000e+06,1.619680000000000000e+06,1.919667800000000047e+06,2.039040000000000000e+06,1.951744000000000000e+06,2.524178000000000000e+06,2.098368000000000000e+06,2.280404000000000000e+06,2.362778299999999814e+06,1.971040000000000000e+06,1.907896899999999907e+06,2.517143000000000000e+06,1.905293600000000093e+06,1.634624000000000000e+06,1.989344000000000000e+06,1.666432000000000000e+06,1.921056000000000000e+06,1.505856000000000000e+06,1.668384000000000000e+06,1.371488000000000000e+06,1.736832000000000000e+06,1.499936000000000000e+06,1.801664000000000000e+06,1.516000000000000000e+06,1.648192000000000000e+06,1.724192000000000000e+06,1.907369000000000000e+06,1.848288000000000000e+06,1.939104000000000000e+06,2.278529000000000000e+06,1.962687399999999907e+06,2.296542500000000000e+06,2.022240000000000000e+06,1.577791000000000000e+06,1.775456000000000000e+06,1.855840000000000000e+06,1.880416000000000000e+06,1.575520000000000000e+06,2.983534500000000000e+06,1.935008000000000000e+06,1.902464000000000000e+06,1.627651399999999907e+06,2.083722899999999907e+06,1.776736000000000000e+06,1.453082100000000093e+06,1.767808000000000000e+06,1.640832000000000000e+06,1.947988500000000000e+06,1.605672600000000093e+06,1.687430800000000047e+06,1.685664000000000000e+06,2.056064000000000000e+06,2.164467799999999814e+06,1.704032000000000000e+06,1.655136000000000000e+06,1.690336000000000000e+06,1.635227399999999907e+06,1.695651600000000093e+06,1.734880000000000000e+06,1.906737100000000093e+06,1.749568000000000000e+06,1.928676800000000047e+06,1.759168000000000000e+06,1.548608000000000000e+06,1.619680000000000000e+06,1.711136000000000000e+06,2.015130000000000000e+06,2.085292399999999907e+06,1.810944000000000000e+06,1.889728000000000000e+06,2.222849299999999814e+06,2.224297799999999814e+06,1.882514500000000000e+06,1.690112000000000000e+06,1.655456000000000000e+06,2.645232500000000000e+06,1.531767800000000047e+06,1.961760000000000000e+06,1.688022899999999907e+06,1.795200000000000000e+06,2.431452000000000000e+06,2.204664799999999814e+06,1.631315000000000000e+06,1.697088000000000000e+06,2.513253500000000000e+06,1.465930500000000000e+06,1.684352000000000000e+06,1.782208000000000000e+06,1.825504000000000000e+06,1.567968500000000000e+06,1.748928000000000000e+06,1.311904000000000000e+06,1.213056000000000000e+06,1.271751899999999907e+06,1.226560000000000000e+06,1.788630800000000047e+06,1.267968000000000000e+06,1.281184000000000000e+06,1.229984000000000000e+06,1.332000000000000000e+06,1.364096000000000000e+06,1.192160000000000000e+06,1.396448000000000000e+06,1.440864000000000000e+06,1.527552000000000000e+06,1.345152000000000000e+06,1.340992000000000000e+06,1.663905000000000000e+06,1.361856000000000000e+06,1.234656000000000000e+06,1.370944000000000000e+06,1.301440000000000000e+06,1.440544000000000000e+06,1.392704000000000000e+06,1.398144000000000000e+06,1.453248000000000000e+06,1.950448500000000000e+06,1.633216000000000000e+06,1.407264000000000000e+06,1.357024000000000000e+06,1.658620300000000047e+06,1.400608000000000000e+06,1.283968000000000000e+06,1.259552000000000000e+06,1.321312000000000000e+06,1.142944000000000000e+06,1.236896000000000000e+06,1.277792000000000000e+06,1.479488000000000000e+06,1.635725500000000000e+06,1.652960000000000000e+06,1.341632000000000000e+06,1.097388899999999907e+06,1.929387399999999907e+06,1.382496000000000000e+06,1.440448000000000000e+06,1.488507000000000000e+06,2.036334100000000093e+06,1.614592000000000000e+06,1.444960000000000000e+06,2.112087799999999814e+06,1.510176000000000000e+06,1.552800000000000000e+06,1.999615000000000000e+06,1.592064000000000000e+06,1.756352000000000000e+06,1.557792000000000000e+06,1.354784000000000000e+06,1.464736000000000000e+06,1.488736000000000000e+06,1.431968000000000000e+06,1.678291399999999907e+06,1.167424000000000000e+06,1.209984000000000000e+06,1.286208000000000000e+06,1.049567300000000047e+06,1.422304000000000000e+06,1.359488000000000000e+06,1.271168000000000000e+06,1.279808000000000000e+06,1.381856000000000000e+06,1.346336000000000000e+06,1.474462000000000000e+06,1.855968000000000000e+06,1.557984000000000000e+06,1.635168000000000000e+06,1.591392000000000000e+06,1.557440000000000000e+06,1.528640000000000000e+06,1.702624000000000000e+06,1.518688000000000000e+06,1.675232000000000000e+06,2.000587000000000000e+06,1.448064000000000000e+06,1.531968000000000000e+06,1.397184000000000000e+06,1.133751300000000047e+06,1.438848000000000000e+06,1.309413000000000000e+06,1.679456000000000000e+06,1.689568000000000000e+06,1.565248000000000000e+06,1.297682899999999907e+06,1.741728000000000000e+06,1.749024000000000000e+06,1.848087300000000047e+06,2.186997500000000000e+06,1.601600000000000000e+06,2.100224000000000000e+06,2.506456500000000000e+06,1.579139000000000000e+06,2.453783000000000000e+06,1.853485800000000047e+06,1.909856000000000000e+06,1.814041800000000047e+06,1.691552000000000000e+06,1.541152000000000000e+06,1.548480000000000000e+06,1.706240000000000000e+06,1.553248000000000000e+06,1.545152000000000000e+06,1.793255600000000093e+06,1.590208000000000000e+06,1.549024000000000000e+06,1.620768000000000000e+06,1.896672000000000000e+06,2.085474300000000047e+06,2.886441000000000000e+06,2.746111500000000000e+06,2.486966299999999814e+06,2.251318500000000000e+06,2.535165000000000000e+06,3.167775000000000000e+06,2.193202000000000000e+06,1.928632000000000000e+06,2.019808000000000000e+06,2.953777500000000000e+06,2.084864000000000000e+06,1.821554500000000000e+06,2.082528000000000000e+06,2.039558800000000047e+06,2.555431299999999814e+06,2.736423000000000000e+06,2.351808000000000000e+06,2.049088000000000000e+06,2.035936000000000000e+06,2.080521399999999907e+06,2.630314500000000000e+06,2.614830000000000000e+06,1.759712000000000000e+06,1.800992000000000000e+06,1.690180600000000093e+06,1.908736000000000000e+06,2.273196799999999814e+06,1.802976000000000000e+06,1.948672000000000000e+06,1.823200000000000000e+06,1.679056500000000000e+06,1.704265500000000000e+06,2.249294000000000000e+06,1.595968000000000000e+06,1.625088000000000000e+06,1.727136000000000000e+06,1.868224000000000000e+06,1.374942000000000000e+06,2.210008500000000000e+06,1.696096000000000000e+06,1.556160000000000000e+06,1.764960000000000000e+06,1.548384000000000000e+06,2.034861000000000000e+06,1.773600000000000000e+06,1.461504000000000000e+06,1.854907399999999907e+06,2.206575299999999814e+06,1.671648000000000000e+06,1.665568000000000000e+06,1.498112000000000000e+06,1.586179399999999907e+06,1.559073000000000000e+06,1.818624000000000000e+06,1.918995000000000000e+06,2.238335299999999814e+06,1.836768000000000000e+06,2.287134000000000000e+06,2.051594000000000000e+06,1.795648000000000000e+06,1.684896000000000000e+06,1.990528000000000000e+06,1.777408000000000000e+06,1.781568000000000000e+06,2.934234500000000000e+06,2.501084799999999814e+06,1.874368000000000000e+06,2.219557000000000000e+06,1.818059000000000000e+06,2.521534799999999814e+06,2.129529799999999814e+06,1.944800000000000000e+06,2.519638500000000000e+06,1.848384000000000000e+06,2.174408299999999814e+06,2.238563799999999814e+06,1.828576000000000000e+06,2.396614000000000000e+06,1.809836500000000000e+06,1.656544000000000000e+06,2.291591500000000000e+06,1.974432000000000000e+06,2.301380799999999814e+06,1.718624000000000000e+06,1.610688000000000000e+06,1.949340500000000000e+06,2.559519500000000000e+06,2.212286299999999814e+06,1.767139500000000000e+06,1.700352000000000000e+06,1.376160399999999907e+06,1.463133100000000093e+06,1.552480000000000000e+06,1.366656000000000000e+06,1.137554000000000000e+06,1.840922800000000047e+06,1.298560000000000000e+06,1.474352500000000000e+06,1.689710500000000000e+06,1.010048000000000000e+06,1.437618399999999907e+06,1.020256000000000000e+06,8.598240000000000000e+05,nan
4.795009999999999906e+01,2.002000000000000000e+03,2.402000000000000000e+03,2.903000000000000000e+03,1.201000000000000000e+03,3.603000000000000000e+03,2.302000000000000000e+03,4.505000000000000000e+03,2.102000000000000000e+03,3.003000000000000000e+03,4.905000000000000000e+03,3.503000000000000000e+03,4.204000000000000000e+03,2.702000000000000000e+03,4.004000000000000000e+03,4.705000000000000000e+03,6.107000000000000000e+03,7.508000000000000000e+03,8.109000000000000000e+03,1.041300000000000000e+04,1.031200000000000000e+04,1.441900000000000000e+04,1.301700000000000000e+04,1.672300000000000000e+04,2.233400000000000000e+04,2.474000000000000000e+04,3.025300000000000000e+04,2.975100000000000000e+04,3.095400000000000000e+04,3.195700000000000000e+04,4.228600000000000000e+04,3.967800000000000000e+04,8.767800000000000000e+04,4.529600000000000000e+04,4.188500000000000000e+04,5.171800000000000000e+04,5.462900000000000000e+04,6.266000000000000000e+04,5.754000000000000000e+04,6.004900000000000000e+04,5.954700000000000000e+04,6.517100000000000000e+04,5.041300000000000000e+04,5.854400000000000000e+04,5.864400000000000000e+04,5.964800000000000000e+04,6.366400000000000000e+04,6.838400000000000000e+04,6.245900000000000000e+04,7.119600000000000000e+04,7.029200000000000000e+04,1.400280000000000000e+05,8.064200000000000000e+04,8.124400000000000000e+04,8.204800000000000000e+04,8.486400000000000000e+04,1.053820000000000000e+05,1.031680000000000000e+05,1.217900000000000000e+05,1.132320000000000000e+05,1.236020000000000000e+05,1.244080000000000000e+05,1.606000000000000000e+05,1.574720000000000000e+05,1.547480000000000000e+05,1.628200000000000000e+05,2.332840000000000000e+05,1.440600000000000000e+05,3.226000000000000000e+05,1.712000000000000000e+05,1.897840000000000000e+05,1.890760000000000000e+05,1.729160000000000000e+05,2.021160000000000000e+05,2.402720000000000000e+05,2.824560000000000000e+05,5.138160000000000000e+05,2.354080000000000000e+05,2.515200000000000000e+05,5.565760000000000000e+05,3.331760000000000000e+05,4.031200000000000000e+05,2.004960000000000000e+05,3.011440000000000000e+05,4.089360000000000000e+05,2.774800000000000000e+05,2.298400000000000000e+05,3.301280000000000000e+05,2.819520000000000000e+05,2.747440000000000000e+05,3.979120000000000000e+05,4.359280000000000000e+05,4.567040000000000000e+05,3.058160000000000000e+05,3.214800000000000000e+05,2.977920000000000000e+05,8.028913000000000466e+05,3.710720000000000000e+05,3.021600000000000000e+05,3.915840000000000000e+05,4.777040000000000000e+05,3.435600000000000000e+05,4.482080000000000000e+05,7.343544000000000233e+05,5.072480000000000000e+05,4.495360000000000000e+05,3.716880000000000000e+05,4.190560000000000000e+05,4.889840000000000000e+05,3.711760000000000000e+05,3.615920000000000000e+05,7.731040000000000000e+05,3.651600000000000000e+05,5.706880000000000000e+05,4.913440000000000000e+05,4.950400000000000000e+05,2.292801000000000058e+05,7.527360000000000000e+05,4.660240000000000000e+05,4.544480000000000000e+05,8.352000000000000000e+05,6.964000000000000000e+05,1.304153600000000093e+06,8.904480000000000000e+05,5.015040000000000000e+05,8.804528000000000466e+05,1.141164300000000047e+06,4.531200000000000000e+05,5.310720000000000000e+05,2.713740000000000000e+05,5.740800000000000000e+05,5.616955999999999767e+05,3.890320000000000000e+05,4.850880000000000000e+05,5.703680000000000000e+05,4.348000000000000000e+05,4.665910999999999767e+05,7.291680000000000000e+05,3.935200000000000000e+05,5.515360000000000000e+05,3.316790999999999767e+05,5.493760000000000000e+05,4.422720000000000000e+05,2.698735000000000000e+05,9.908160000000000000e+05,6.708160000000000000e+05,5.821120000000000000e+05,5.014000000000000000e+05,8.532064000000000233e+05,9.697920000000000000e+05,7.975680000000000000e+05,4.745280000000000000e+05,7.474400000000000000e+05,8.619549000000000233e+05,8.884718000000000466e+05,6.550880000000000000e+05,3.233139000000000233e+05,5.513280000000000000e+05,5.614240000000000000e+05,7.553280000000000000e+05,5.972640000000000000e+05,8.576590999999999767e+05,6.243040000000000000e+05,7.211680000000000000e+05,8.593335000000000000e+05,4.619280000000000000e+05,8.021440000000000000e+05,6.093280000000000000e+05,6.565440000000000000e+05,6.036640000000000000e+05,7.867360000000000000e+05,7.380960000000000000e+05,7.174400000000000000e+05,1.076509800000000047e+06,5.203920000000000000e+05,7.233440000000000000e+05,6.571680000000000000e+05,5.728480000000000000e+05,1.005366099999999977e+06,1.234649000000000000e+06,6.445440000000000000e+05,8.940160000000000000e+05,1.114565000000000000e+06,6.211040000000000000e+05,5.820160000000000000e+05,6.976320000000000000e+05,7.034400000000000000e+05,4.911360000000000000e+05,6.199680000000000000e+05,6.514720000000000000e+05,6.080000000000000000e+05,5.641920000000000000e+05,4.837520000000000000e+05,3.774000000000000000e+05,4.043634000000000233e+05,6.625440000000000000e+05,7.548160000000000000e+05,6.188320000000000000e+05,8.568000000000000000e+05,5.772800000000000000e+05,7.250080000000000000e+05,5.458880000000000000e+05,1.008576000000000000e+06,4.905200000000000000e+05,7.918400000000000000e+05,1.320095300000000047e+06,7.635360000000000000e+05,6.499200000000000000e+05,6.272000000000000000e+05,5.630560000000000000e+05,7.122560000000000000e+05,6.637760000000000000e+05,3.869572999999999884e+05,6.344160000000000000e+05,5.963360000000000000e+05,9.732043000000000466e+05,1.030904300000000047e+06,8.827200000000000000e+05,1.264992000000000000e+06,6.019040000000000000e+05,7.422400000000000000e+05,6.122240000000000000e+05,3.564592000000000116e+05,5.964480000000000000e+05,6.464160000000000000e+05,7.768480000000000000e+05,6.605760000000000000e+05,7.658240000000000000e+05,5.737760000000000000e+05,4.672560000000000000e+05,6.585120000000000000e+05,7.335200000000000000e+05,5.608000000000000000e+05,5.060160000000000000e+05,6.508480000000000000e+05,4.279470999999999767e+05,1.116213100000000093e+06,1.024382599999999977e+06,7.281280000000000000e+05,5.838720000000000000e+05,7.649920000000000000e+05,1.024896000000000000e+06,6.034560000000000000e+05,5.618240000000000000e+05,1.158848000000000000e+06,7.896480000000000000e+05,7.489920000000000000e+05,8.249760000000000000e+05,8.278880000000000000e+05,7.697760000000000000e+05,5.806720000000000000e+05,7.076960000000000000e+05,9.428320000000000000e+05,7.445280000000000000e+05,9.216229000000000233e+05,7.163040000000000000e+05,7.349760000000000000e+05,7.981920000000000000e+05,6.607840000000000000e+05,9.114689000000000233e+05,7.028160000000000000e+05,9.539569000000000233e+05,6.873760000000000000e+05,7.725920000000000000e+05,5.651116999999999534e+05,8.544960000000000000e+05,6.851040000000000000e+05,5.795360000000000000e+05,9.976145000000000000e+05,7.987040000000000000e+05,7.229440000000000000e+05,6.270880000000000000e+05,6.384480000000000000e+05,5.871680000000000000e+05,6.649120000000000000e+05,6.799200000000000000e+05,6.376320000000000000e+05,5.308640000000000000e+05,6.283360000000000000e+05,7.787200000000000000e+05,5.296320000000000000e+05,5.637920000000000000e+05,5.392960000000000000e+05,6.237920000000000000e+05,5.492800000000000000e+05,7.222080000000000000e+05,7.004320000000000000e+05,6.597440000000000000e+05,1.194905300000000047e+06,7.063360000000000000e+05,7.598080000000000000e+05,8.013120000000000000e+05,8.509440000000000000e+05,1.129401500000000000e+06,6.526080000000000000e+05,8.248640000000000000e+05,9.253120000000000000e+05,1.174295500000000000e+06,7.687360000000000000e+05,8.030880000000000000e+05,5.131040000000000000e+05,7.249120000000000000e+05,7.235520000000000000e+05,1.329461600000000093e+06,4.286109000000000233e+05,7.816480000000000000e+05,7.494080000000000000e+05,7.028160000000000000e+05,6.980480000000000000e+05,9.442880000000000000e+05,8.584640000000000000e+05,6.444480000000000000e+05,6.421760000000000000e+05,9.766240000000000000e+05,7.452480000000000000e+05,6.936960000000000000e+05,1.004272000000000000e+06,1.104326000000000000e+06,7.430720000000000000e+05,6.832320000000000000e+05,7.638560000000000000e+05,9.674880000000000000e+05,9.552550999999999767e+05,9.547811999999999534e+05,6.707044000000000233e+05,1.291705800000000047e+06,7.068640000000000000e+05,9.469120000000000000e+05,4.957880000000000000e+05,7.047840000000000000e+05,8.475040000000000000e+05,7.421019000000000233e+05,7.225323000000000466e+05,7.731040000000000000e+05,8.249150000000000000e+05,5.478383000000000466e+05,5.168835000000000000e+05,7.645760000000000000e+05,1.181952000000000000e+06,9.419835999999999767e+05,6.151200000000000000e+05,9.197600000000000000e+05,8.094400000000000000e+05,5.385760000000000000e+05,8.597280000000000000e+05,7.539840000000000000e+05,8.325920000000000000e+05,6.119200000000000000e+05,7.556480000000000000e+05,6.521920000000000000e+05,8.079840000000000000e+05,8.809440000000000000e+05,9.692995999999999767e+05,5.899520000000000000e+05,8.871040000000000000e+05,5.512663000000000466e+05,6.681280000000000000e+05,9.018560000000000000e+05,9.602679000000000233e+05,6.025280000000000000e+05,6.966973000000000466e+05,1.021008000000000000e+06,8.086080000000000000e+05,1.510535300000000047e+06,6.193440000000000000e+05,1.188499300000000047e+06,5.999520000000000000e+05,8.054880000000000000e+05,4.852960000000000000e+05,6.297760000000000000e+05,1.031530300000000047e+06,5.486560000000000000e+05,5.358080000000000000e+05,5.674880000000000000e+05,1.127276800000000047e+06,5.340480000000000000e+05,6.389600000000000000e+05,6.195520000000000000e+05,4.611040000000000000e+05,1.131766399999999907e+06,8.752960000000000000e+05,1.264691399999999907e+06,6.873760000000000000e+05,7.373600000000000000e+05,7.461920000000000000e+05,5.679040000000000000e+05,6.297760000000000000e+05,5.747808000000000466e+05,7.101760000000000000e+05,8.502240000000000000e+05,8.792640000000000000e+05,7.918400000000000000e+05,7.709280000000000000e+05,6.433120000000000000e+05,1.083574800000000047e+06,1.137684000000000000e+06,6.431040000000000000e+05,9.893463000000000466e+05,8.708000000000000000e+05,8.818720000000000000e+05,8.992933000000000466e+05,5.958219000000000233e+05,8.859591999999999534e+05,7.789280000000000000e+05,8.488400000000000000e+05,7.666560000000000000e+05,6.548800000000000000e+05,7.481600000000000000e+05,6.986720000000000000e+05,9.369368000000000466e+05,7.447360000000000000e+05,1.382768000000000000e+06,9.312960000000000000e+05,7.714996999999999534e+05,8.870080000000000000e+05,8.047520000000000000e+05,1.521155500000000000e+06,1.128128000000000000e+06,1.180698600000000093e+06,9.324480000000000000e+05,7.467963000000000466e+05,9.961178000000000466e+05,1.513713100000000093e+06,1.209868600000000093e+06,1.206496000000000000e+06,1.508639300000000047e+06,1.311469000000000000e+06,1.279072000000000000e+06,9.115944000000000233e+05,1.641475000000000000e+06,1.848622500000000000e+06,1.412643600000000093e+06,9.357750000000000000e+05,1.586569399999999907e+06,1.496512000000000000e+06,1.412348500000000000e+06,1.714270399999999907e+06,1.264256000000000000e+06,1.181216000000000000e+06,2.201726000000000000e+06,1.683446500000000000e+06,7.222790999999999767e+05,1.726098100000000093e+06,1.594880000000000000e+06,9.315248000000000466e+05,1.360544000000000000e+06,1.678463399999999907e+06,1.024784000000000000e+06,1.333231500000000000e+06,1.160328600000000093e+06,1.310429600000000093e+06,9.045875999999999767e+05,1.590374000000000000e+06,1.763271500000000000e+06,1.320020300000000047e+06,1.520898800000000047e+06,1.016896000000000000e+06,1.282144000000000000e+06,1.131840000000000000e+06,1.446144000000000000e+06,1.191955399999999907e+06,1.296768000000000000e+06,1.590731399999999907e+06,1.468826300000000047e+06,8.873785000000000000e+05,1.770161100000000093e+06,1.328352000000000000e+06,1.081628800000000047e+06,1.627168000000000000e+06,1.547730100000000093e+06,1.922963800000000047e+06,1.349312000000000000e+06,9.572938000000000466e+05,1.326560000000000000e+06,1.834841899999999907e+06,1.021359800000000047e+06,1.334688000000000000e+06,1.100736000000000000e+06,1.397312000000000000e+06,1.030688000000000000e+06,1.505206899999999907e+06,1.737138100000000093e+06,1.184192000000000000e+06,1.525641300000000047e+06,1.586687600000000093e+06,1.214240000000000000e+06,1.250551500000000000e+06,1.501107800000000047e+06,1.315417300000000047e+06,1.434432000000000000e+06,2.030649100000000093e+06,1.201131399999999907e+06,9.899680000000000000e+05,1.738528100000000093e+06,1.171785300000000047e+06,1.569840899999999907e+06,1.381664000000000000e+06,1.062624000000000000e+06,1.400596000000000000e+06,1.121984000000000000e+06,1.432723899999999907e+06,9.420045999999999767e+05,1.244544000000000000e+06,1.349312000000000000e+06,1.457861800000000047e+06,1.788521800000000047e+06,1.142635500000000000e+06,1.107488000000000000e+06,1.621155000000000000e+06,1.632133100000000093e+06,1.398784000000000000e+06,1.540523000000000000e+06,1.161920000000000000e+06,1.377568000000000000e+06,1.243360000000000000e+06,1.932075000000000000e+06,1.475743899999999907e+06,1.292706600000000093e+06,1.356704000000000000e+06,1.476576000000000000e+06,1.893140300000000047e+06,1.687392000000000000e+06,1.370944000000000000e+06,1.842626500000000000e+06,1.209568000000000000e+06,1.702141800000000047e+06,1.121888000000000000e+06,1.062088899999999907e+06,2.213828799999999814e+06,1.264672000000000000e+06,1.043760000000000000e+06,1.648915000000000000e+06,1.333696000000000000e+06,1.584089899999999907e+06,1.197888000000000000e+06,1.093722500000000000e+06,1.420411000000000000e+06,1.640603100000000093e+06,1.364254399999999907e+06,1.676461500000000000e+06,1.460544000000000000e+06,1.430240000000000000e+06,1.774452899999999907e+06,1.436224899999999907e+06,1.486144000000000000e+06,1.418575600000000093e+06,1.840362100000000093e+06,1.690638000000000000e+06,1.768705800000000047e+06,2.110295000000000000e+06,1.055136000000000000e+06,1.146656000000000000e+06,1.494750800000000047e+06,1.954860800000000047e+06,8.291238000000000466e+05,1.323360000000000000e+06,1.303712000000000000e+06,1.611244800000000047e+06,2.027489800000000047e+06,1.350176000000000000e+06,1.273725600000000093e+06,2.115025500000000000e+06,1.741857000000000000e+06,1.102034399999999907e+06,1.281932300000000047e+06,1.656184800000000047e+06,1.522775800000000047e+06,1.248798800000000047e+06,2.011384399999999907e+06,1.305184000000000000e+06,1.359904000000000000e+06,1.652743800000000047e+06,1.106047399999999907e+06,1.495368899999999907e+06,1.174223500000000000e+06,9.975360000000000000e+05,1.454528000000000000e+06,1.668944800000000047e+06,1.780129800000000047e+06,1.377056000000000000e+06,1.356480000000000000e+06,1.556783399999999907e+06,1.375307399999999907e+06,1.144416000000000000e+06,2.161878500000000000e+06,1.440679000000000000e+06,1.605406000000000000e+06,1.184517300000000047e+06,2.999825299999999814e+06,1.645920000000000000e+06,1.529696000000000000e+06,2.042798600000000093e+06,1.431720300000000047e+06,1.858909100000000093e+06,1.439904000000000000e+06,1.382693300000000047e+06,1.895359600000000093e+06,1.592043800000000047e+06,1.281280000000000000e+06,1.772296500000000000e+06,2.050645899999999907e+06,1.604507300000000047e+06,1.151696000000000000e+06,2.313158299999999814e+06,1.932075000000000000e+06,1.317517000000000000e+06,1.520736000000000000e+06,1.635616000000000000e+06,2.060974500000000000e+06,1.707500899999999907e+06,1.483041000000000000e+06,2.457638299999999814e+06,1.439904000000000000e+06,1.939026100000000093e+06,1.112480000000000000e+06,1.969120899999999907e+06,1.123584000000000000e+06,1.925236600000000093e+06,1.069696000000000000e+06,1.323728000000000000e+06,1.167523899999999907e+06,1.420256000000000000e+06,1.249344000000000000e+06,1.781717500000000000e+06,1.305909800000000047e+06,1.608832000000000000e+06,1.320128000000000000e+06,1.089080000000000000e+06,1.571685899999999907e+06,1.333954300000000047e+06,1.654832100000000093e+06,2.003306800000000047e+06,1.318026899999999907e+06,1.708781500000000000e+06,1.477536000000000000e+06,1.407471899999999907e+06,1.482176000000000000e+06,9.916893000000000466e+05,1.655296300000000047e+06,1.513601899999999907e+06,2.145097500000000000e+06,1.581460300000000047e+06,1.834840300000000047e+06,1.529696000000000000e+06,1.917008000000000000e+06,1.448068300000000047e+06,1.343483300000000047e+06,1.178464000000000000e+06,1.511584000000000000e+06,1.185734800000000047e+06,1.592818500000000000e+06,1.586114000000000000e+06,1.350272000000000000e+06,2.049824300000000047e+06,1.582848000000000000e+06,1.786557600000000093e+06,1.975510800000000047e+06,1.857854500000000000e+06,1.817086300000000047e+06,1.674048000000000000e+06,1.463328000000000000e+06,1.873239300000000047e+06,1.410087399999999907e+06,1.581856300000000047e+06,2.139790500000000000e+06,1.736512000000000000e+06,1.371488000000000000e+06,1.158975800000000047e+06,1.441856000000000000e+06,1.115104000000000000e+06,1.673284100000000093e+06,1.292384000000000000e+06,1.455168000000000000e+06,1.458496000000000000e+06,2.010942300000000047e+06,1.543936000000000000e+06,1.200416000000000000e+06,1.624992000000000000e+06,1.791081899999999907e+06,1.388081800000000047e+06,1.337664000000000000e+06,1.753098399999999907e+06,1.852118500000000000e+06,1.890270800000000047e+06,1.750525500000000000e+06,1.672025300000000047e+06,1.610984399999999907e+06,2.171230500000000000e+06,1.560032000000000000e+06,1.531328000000000000e+06,1.953504000000000000e+06,1.469568000000000000e+06,1.804594300000000047e+06,2.188770500000000000e+06,1.443136000000000000e+06,1.056878399999999907e+06,1.378166100000000093e+06,1.472811500000000000e+06,1.799547800000000047e+06,1.804441600000000093e+06,1.780436899999999907e+06,1.206272000000000000e+06,2.194699799999999814e+06,2.344674799999999814e+06,1.787995100000000093e+06,1.531008000000000000e+06,1.865921800000000047e+06,1.820704000000000000e+06,1.369536000000000000e+06,1.899327100000000093e+06,1.695003300000000047e+06,1.304224000000000000e+06,2.011227800000000047e+06,1.283032500000000000e+06,2.078090899999999907e+06,1.437177800000000047e+06,1.235511000000000000e+06,2.652355500000000000e+06,1.739456000000000000e+06,1.905033500000000000e+06,1.731392000000000000e+06,1.990026600000000093e+06,1.620960000000000000e+06,2.169079299999999814e+06,2.635100000000000000e+06,1.224933100000000093e+06,1.934195500000000000e+06,1.758280100000000093e+06,1.812928000000000000e+06,1.905403800000000047e+06,2.368208799999999814e+06,1.945186800000000047e+06,1.331456000000000000e+06,1.937664000000000000e+06,1.891036800000000047e+06,1.423124300000000047e+06,1.445679000000000000e+06,1.295904000000000000e+06,1.794130800000000047e+06,1.616262300000000047e+06,1.459584000000000000e+06,1.819697399999999907e+06,2.128079500000000000e+06,1.537266000000000000e+06,1.486102399999999907e+06,1.253600000000000000e+06,1.482395300000000047e+06,1.990737399999999907e+06,1.409088000000000000e+06,1.463091800000000047e+06,2.411641500000000000e+06,1.864602100000000093e+06,1.488512000000000000e+06,1.533792000000000000e+06,1.560896000000000000e+06,1.833056000000000000e+06,1.906820000000000000e+06,1.105381100000000093e+06,1.854777300000000047e+06,1.669180500000000000e+06,1.302112000000000000e+06,1.585792000000000000e+06,1.225920000000000000e+06,1.430880000000000000e+06,1.307744000000000000e+06,1.310528000000000000e+06,1.345248000000000000e+06,1.382624000000000000e+06,1.120416000000000000e+06,1.722240000000000000e+06,1.189282500000000000e+06,1.733783300000000047e+06,1.411438899999999907e+06,1.067081100000000093e+06,1.296320000000000000e+06,1.377792000000000000e+06,2.149086299999999814e+06,1.942470899999999907e+06,1.317384000000000000e+06,1.653143500000000000e+06,1.911249399999999907e+06,1.536973000000000000e+06,1.692605899999999907e+06,1.554848000000000000e+06,1.776900100000000093e+06,1.799711300000000047e+06,1.968818399999999907e+06,1.682304000000000000e+06,1.373824000000000000e+06,2.968089799999999814e+06,2.139233799999999814e+06,1.282044000000000000e+06,1.481952000000000000e+06,1.908578100000000093e+06,2.290695299999999814e+06,1.268005000000000000e+06,1.838632800000000047e+06,1.952806000000000000e+06,2.185419000000000000e+06,1.328593800000000047e+06,1.288768000000000000e+06,1.753182000000000000e+06,1.522555000000000000e+06,1.759415300000000047e+06,1.625576000000000000e+06,1.302208000000000000e+06,1.290048000000000000e+06,1.219008000000000000e+06,1.631168000000000000e+06,1.204128000000000000e+06,1.408992000000000000e+06,1.518912000000000000e+06,1.246144000000000000e+06,1.397632000000000000e+06,1.418208000000000000e+06,1.186334000000000000e+06,1.547840000000000000e+06,1.131520000000000000e+06,2.000578100000000093e+06,1.735756800000000047e+06,1.299840000000000000e+06,1.296224000000000000e+06,1.501440000000000000e+06,1.283520000000000000e+06,1.861249800000000047e+06,1.545792000000000000e+06,1.549888000000000000e+06,1.345056000000000000e+06,1.331680000000000000e+06,1.196608000000000000e+06,1.124505300000000047e+06,1.430560000000000000e+06,1.177280000000000000e+06,1.306688000000000000e+06,1.551520000000000000e+06,1.413280000000000000e+06,1.508768000000000000e+06,1.456352000000000000e+06,1.451734399999999907e+06,1.453888000000000000e+06,1.367200000000000000e+06,1.367936000000000000e+06,1.517312000000000000e+06,1.457536000000000000e+06,1.510816000000000000e+06,1.448512000000000000e+06,1.332320000000000000e+06,1.158944000000000000e+06,1.218816000000000000e+06,1.160544000000000000e+06,1.171680000000000000e+06,1.146880000000000000e+06,1.069472000000000000e+06,1.106752000000000000e+06,1.009424000000000000e+06,9.388320000000000000e+05,8.662080000000000000e+05,8.514720000000000000e+05,7.689440000000000000e+05,7.495200000000000000e+05,7.028160000000000000e+05,6.764000000000000000e+05,6.715360000000000000e+05,6.180000000000000000e+05,7.512800000000000000e+05,5.128960000000000000e+05,5.135120000000000000e+05,4.647920000000000000e+05,4.427840000000000000e+05,4.226320000000000000e+05,4.070000000000000000e+05,3.903520000000000000e+05,3.531360000000000000e+05,3.701600000000000000e+05,3.331760000000000000e+05,2.947440000000000000e+05,2.841840000000000000e+05,3.030720000000000000e+05,2.730160000000000000e+05,2.453360000000000000e+05,2.140520000000000000e+05,1.844280000000000000e+05,1.667560000000000000e+05,1.259200000000000000e+05,1.159500000000000000e+05,1.009540000000000000e+05,7.712400000000000000e+04,7.863200000000000000e+04,5.482900000000000000e+04,5.884500000000000000e+04,4.188500000000000000e+04,2.965100000000000000e+04,4.008000000000000000e+04,2.484000000000000000e+04,2.033000000000000000e+04,1.251600000000000000e+04,1.942800000000000000e+04,9.011000000000000000e+03,9.611000000000000000e+03,9.311000000000000000e+03,8.209000000000000000e+03,7.408000000000000000e+03,5.406000000000000000e+03,4.505000000000000000e+03,3.303000000000000000e+03,5.806000000000000000e+03,3.804000000000000000e+03,3.403000000000000000e+03,4.404000000000000000e+03,3.503000000000000000e+03,3.603000000000000000e+03,4.004000000000000000e+03,2.802000000000000000e+03,5.706000000000000000e+03,8.109000000000000000e+03,3.303000000000000000e+03,4.605000000000000000e+03,4.304000000000000000e+03,4.805000000000000000e+03,4.104000000000000000e+03,4.304000000000000000e+03,3.704000000000000000e+03,3.704000000000000000e+03,2.402000000000000000e+03,3.303000000000000000e+03,3.603000000000000000e+03,2.802000000000000000e+03,2.602000000000000000e+03,3.403000000000000000e+03,3.804000000000000000e+03,2.302000000000000000e+03,4.204000000000000000e+03,3.603000000000000000e+03,3.103000000000000000e+03,4.204000000000000000e+03,3.904000000000000000e+03,2.502000000000000000e+03,5.105000000000000000e+03,2.302000000000000000e+03,4.404000000000000000e+03,5.306000000000000000e+03,3.603000000000000000e+03,3.103000000000000000e+03,3.704000000000000000e+03,3.103000000000000000e+03,3.103000000000000000e+03,5.005000000000000000e+03,4.805000000000000000e+03,6.507000000000000000e+03,4.404000000000000000e+03,5.005000000000000000e+03,4.705000000000000000e+03,4.505000000000000000e+03,3.503000000000000000e+03,4.705000000000000000e+03,4.004000000000000000e+03,3.403000000000000000e+03,5.406000000000000000e+03,6.307000000000000000e+03,5.806000000000000000e+03,6.207000000000000000e+03,7.508000000000000000e+03,6.307000000000000000e+03,7.508000000000000000e+03,6.407000000000000000e+03,6.207000000000000000e+03,6.107000000000000000e+03,4.404000000000000000e+03,5.506000000000000000e+03,4.905000000000000000e+03,5.583300000000000000e+04,4.505000000000000000e+03,2.903000000000000000e+03,3.704000000000000000e+03,2.602000000000000000e+03,3.203000000000000000e+03,2.602000000000000000e+03,3.704000000000000000e+03,2.802000000000000000e+03,3.603000000000000000e+03,3.003000000000000000e+03,2.702000000000000000e+03,3.603000000000000000e+03,2.402000000000000000e+03,2.802000000000000000e+03,3.403000000000000000e+03,1.701000000000000000e+03,2.802000000000000000e+03,2.802000000000000000e+03,2.802000000000000000e+03,3.704000000000000000e+03,2.102000000000000000e+03,2.802000000000000000e+03,2.802000000000000000e+03,1.211500000000000000e+04,2.202000000000000000e+03,2.402000000000000000e+03,2.502000000000000000e+03,1.341700000000000000e+04,4.579800000000000000e+04,1.243080000000000000e+05,1.505120000000000000e+05,2.764720000000000000e+05,4.155840000000000000e+05,6.857280000000000000e+05,1.011312000000000000e+06,1.186208000000000000e+06,1.522912000000000000e+06,1.724832000000000000e+06,2.005888000000000000e+06,2.108096000000000000e+06,2.350912000000000000e+06,2.157952000000000000e+06,2.089056000000000000e+06,2.142976000000000000e+06,2.023648000000000000e+06,2.121536000000000000e+06,2.000704000000000000e+06,2.151866000000000000e+06,1.814112000000000000e+06,1.789696100000000093e+06,1.763008000000000000e+06,1.957299100000000093e+06,1.422749500000000000e+06,1.967072000000000000e+06,1.461184000000000000e+06,1.567168000000000000e+06,1.981011500000000000e+06,1.085686100000000093e+06,1.236576000000000000e+06,1.747554600000000093e+06,1.184977100000000093e+06,1.132032000000000000e+06,1.236032000000000000e+06,1.693662100000000093e+06,1.311228000000000000e+06,1.177280000000000000e+06,1.199179800000000047e+06,1.756586399999999907e+06,1.154566500000000000e+06,1.451998600000000093e+06,1.211040000000000000e+06,1.826513300000000047e+06,1.406498000000000000e+06,1.290287300000000047e+06,1.878334100000000093e+06,2.651123799999999814e+06,1.603143399999999907e+06,1.358418500000000000e+06,1.156750899999999907e+06,1.630869399999999907e+06,1.367493399999999907e+06,1.055188800000000047e+06,1.689591800000000047e+06,1.197248000000000000e+06,1.415968000000000000e+06,1.343648000000000000e+06,1.557188899999999907e+06,1.566168800000000047e+06,1.218816000000000000e+06,1.647180500000000000e+06,1.186046899999999907e+06,1.973285300000000047e+06,2.028456899999999907e+06,1.304128000000000000e+06,2.031586000000000000e+06,1.662996399999999907e+06,1.910755899999999907e+06,1.581248000000000000e+06,8.887548000000000466e+05,1.663488000000000000e+06,1.268905500000000000e+06,1.599744000000000000e+06,1.835193600000000093e+06,1.697532500000000000e+06,1.957091300000000047e+06,1.797317800000000047e+06,1.373088000000000000e+06,1.556576000000000000e+06,1.575168000000000000e+06,2.775402500000000000e+06,1.411552000000000000e+06,1.834681399999999907e+06,1.728224000000000000e+06,1.877776600000000093e+06,2.168259500000000000e+06,1.524924100000000093e+06,1.946984800000000047e+06,1.302307600000000093e+06,1.398912000000000000e+06,1.352847000000000000e+06,1.683079800000000047e+06,1.789216000000000000e+06,1.916456500000000000e+06,2.097191000000000000e+06,1.481408000000000000e+06,1.603104000000000000e+06,1.717680000000000000e+06,1.987472500000000000e+06,2.100538799999999814e+06,1.474554399999999907e+06,1.645600000000000000e+06,1.607008000000000000e+06,1.140999399999999907e+06,1.552652800000000047e+06,1.911886600000000093e+06,1.348754000000000000e+06,1.760800000000000000e+06,1.733624100000000093e+06,2.355517500000000000e+06,1.525264800000000047e+06,1.411532500000000000e+06,2.143874299999999814e+06,1.849920000000000000e+06,1.620096000000000000e+06,1.804269800000000047e+06,2.145182500000000000e+06,2.130686299999999814e+06,1.906737100000000093e+06,1.858909100000000093e+06,1.354976000000000000e+06,2.401743799999999814e+06,1.507392000000000000e+06,1.773067100000000093e+06,1.718752000000000000e+06,1.462816000000000000e+06,1.903312000000000000e+06,2.127742000000000000e+06,1.576032000000000000e+06,1.693003300000000047e+06,2.027612000000000000e+06,2.034514600000000093e+06,1.377383600000000093e+06,1.469906000000000000e+06,2.080475300000000047e+06,1.950264300000000047e+06,2.962407000000000000e+06,1.986073399999999907e+06,2.643141000000000000e+06,1.645600000000000000e+06,2.253449799999999814e+06,2.402458299999999814e+06,2.109978799999999814e+06,2.242888299999999814e+06,2.112552799999999814e+06,1.531886399999999907e+06,1.986850800000000047e+06,1.891397300000000047e+06,2.705016500000000000e+06,1.956608000000000000e+06,1.676122899999999907e+06,2.094419300000000047e+06,1.989549600000000093e+06,2.123200000000000000e+06,2.192149500000000000e+06,2.340012000000000000e+06,2.121840299999999814e+06,2.015871000000000000e+06,1.688064000000000000e+06,2.047621100000000093e+06,1.741753800000000047e+06,2.019986800000000047e+06,1.928084600000000093e+06,2.190697799999999814e+06,1.936147300000000047e+06,1.708608000000000000e+06,1.884385800000000047e+06,1.533152000000000000e+06,1.585199500000000000e+06,1.886868800000000047e+06,1.703296000000000000e+06,1.851904000000000000e+06,1.669703500000000000e+06,1.283187300000000047e+06,1.836092100000000093e+06,2.014874800000000047e+06,1.591936000000000000e+06,1.594432000000000000e+06,2.120304799999999814e+06,1.776960000000000000e+06,1.991931300000000047e+06,1.622634300000000047e+06,1.655456000000000000e+06,2.341159799999999814e+06,1.783894300000000047e+06,1.606016000000000000e+06,1.625576000000000000e+06,1.477440000000000000e+06,1.707615500000000000e+06,1.454752000000000000e+06,2.025275899999999907e+06,1.894580800000000047e+06,1.724206300000000047e+06,1.735074500000000000e+06,1.478390100000000093e+06,1.813376000000000000e+06,2.101396299999999814e+06,2.223468000000000000e+06,1.532832000000000000e+06,2.795217500000000000e+06,2.068967600000000093e+06,1.759712000000000000e+06,2.010371300000000047e+06,1.633888000000000000e+06,1.887552000000000000e+06,1.738784300000000047e+06,2.049760000000000000e+06,2.185200799999999814e+06,1.802991500000000000e+06,2.676335799999999814e+06,1.667968000000000000e+06,1.488000000000000000e+06,1.743904000000000000e+06,1.392800000000000000e+06,1.514912000000000000e+06,1.352000000000000000e+06,1.820613300000000047e+06,1.475392000000000000e+06,1.427240899999999907e+06,1.784736000000000000e+06,1.698892899999999907e+06,1.865600000000000000e+06,1.658896000000000000e+06,1.867297800000000047e+06,1.883350300000000047e+06,1.607662399999999907e+06,1.788871000000000000e+06,2.010892399999999907e+06,1.548309500000000000e+06,1.677081100000000093e+06,2.081859500000000000e+06,2.409684500000000000e+06,2.466222299999999814e+06,2.207884500000000000e+06,2.007740100000000093e+06,2.009362500000000000e+06,2.887796299999999814e+06,1.984892300000000047e+06,2.189852500000000000e+06,2.636618299999999814e+06,1.714816000000000000e+06,2.152696500000000000e+06,2.243116000000000000e+06,2.742371799999999814e+06,1.538721300000000047e+06,1.854172500000000000e+06,2.163929799999999814e+06,1.801973500000000000e+06,2.275143799999999814e+06,2.277357299999999814e+06,1.396780000000000000e+06,2.299957000000000000e+06,1.911372100000000093e+06,1.695794899999999907e+06,1.800021100000000093e+06,1.849076600000000093e+06,1.627902899999999907e+06,1.478594300000000047e+06,2.001154000000000000e+06,1.974590500000000000e+06,1.252809899999999907e+06,1.645056000000000000e+06,2.289971299999999814e+06,1.835764000000000000e+06,2.662601500000000000e+06,1.431328000000000000e+06,1.582432000000000000e+06,1.497344000000000000e+06,1.780776500000000000e+06,1.392352000000000000e+06,2.502751799999999814e+06,2.111424000000000000e+06,1.531008000000000000e+06,1.873824000000000000e+06,1.630400000000000000e+06,1.972630800000000047e+06,1.967417500000000000e+06,1.839601600000000093e+06,1.824373600000000093e+06,1.174037500000000000e+06,1.485485399999999907e+06,1.401696000000000000e+06,1.355328000000000000e+06,1.507584000000000000e+06,1.760125300000000047e+06,1.830063500000000000e+06,2.050225500000000000e+06,1.418656000000000000e+06,1.208648399999999907e+06,1.497335500000000000e+06,1.540064000000000000e+06,1.400512000000000000e+06,1.996618800000000047e+06,2.035372300000000047e+06,1.938034899999999907e+06,1.609152000000000000e+06,1.072650600000000093e+06,1.552384000000000000e+06,1.430784000000000000e+06,1.685024000000000000e+06,1.930176000000000000e+06,1.362384500000000000e+06,1.727008000000000000e+06,1.606336000000000000e+06,1.421440000000000000e+06,1.652544000000000000e+06,1.899899899999999907e+06,1.932798800000000047e+06,1.806144000000000000e+06,1.681760000000000000e+06,1.490368000000000000e+06,1.848914600000000093e+06,1.498016000000000000e+06,1.452800000000000000e+06,1.476032000000000000e+06,1.457312000000000000e+06,1.739116300000000047e+06,1.250399800000000047e+06,1.587616000000000000e+06,1.573664000000000000e+06,1.837536000000000000e+06,2.073630000000000000e+06,1.646240000000000000e+06,1.516960000000000000e+06,1.684160000000000000e+06,1.544608000000000000e+06,1.591744000000000000e+06,1.945060800000000047e+06,1.937231500000000000e+06,1.858816000000000000e+06,1.977564600000000093e+06,1.900148300000000047e+06,1.586432000000000000e+06,1.846467000000000000e+06,1.978410000000000000e+06,1.708736000000000000e+06,1.516831600000000093e+06,1.647776000000000000e+06,1.432384000000000000e+06,1.699584000000000000e+06,1.430976000000000000e+06,1.778400000000000000e+06,1.540586000000000000e+06,1.987999800000000047e+06,1.632672000000000000e+06,1.958808300000000047e+06,1.580480000000000000e+06,1.902341000000000000e+06,2.026375100000000093e+06,1.344343000000000000e+06,1.516864000000000000e+06,1.433344000000000000e+06,1.315968000000000000e+06,2.155378799999999814e+06,2.119303000000000000e+06,1.585792000000000000e+06,1.641472000000000000e+06,1.706112000000000000e+06,1.580704000000000000e+06,1.620416000000000000e+06,1.624128000000000000e+06,1.976975000000000000e+06,1.983237300000000047e+06,1.605152000000000000e+06,1.441517300000000047e+06,1.664576000000000000e+06,1.241524500000000000e+06,1.330833800000000047e+06,1.497472000000000000e+06,1.633536000000000000e+06,1.898792300000000047e+06,2.042076800000000047e+06,1.569440000000000000e+06,1.815104000000000000e+06,1.652416000000000000e+06,1.506624000000000000e+06,2.232226000000000000e+06,1.549248000000000000e+06,2.033140000000000000e+06,1.460960000000000000e+06,1.652320000000000000e+06,2.067904000000000000e+06,1.409260600000000093e+06,1.690072000000000000e+06,1.714602500000000000e+06,1.586157300000000047e+06,1.417148100000000093e+06,1.288572300000000047e+06,1.732256000000000000e+06,1.733440000000000000e+06,2.244108799999999814e+06,1.477440000000000000e+06,1.759936000000000000e+06,1.554656000000000000e+06,1.729353899999999907e+06,1.804384000000000000e+06,1.367200000000000000e+06,1.467424000000000000e+06,1.579392000000000000e+06,1.478528000000000000e+06,1.423904000000000000e+06,1.767584000000000000e+06,1.397952000000000000e+06,1.488864000000000000e+06,1.572174300000000047e+06,1.385087600000000093e+06,1.321952000000000000e+06,1.653824000000000000e+06,1.433586800000000047e+06,1.599200000000000000e+06,1.730624000000000000e+06,1.507452100000000093e+06,1.660800000000000000e+06,1.702888800000000047e+06,1.501344000000000000e+06,1.603104000000000000e+06,1.781521899999999907e+06,1.509536000000000000e+06,1.632800000000000000e+06,1.599494800000000047e+06,1.648960000000000000e+06,1.642880000000000000e+06,1.491008000000000000e+06,1.393440000000000000e+06,1.784426399999999907e+06,1.194679300000000047e+06,1.643301300000000047e+06,1.478528000000000000e+06,1.732256000000000000e+06,1.819882899999999907e+06,1.718304000000000000e+06,1.543520000000000000e+06,1.744672000000000000e+06,1.998281300000000047e+06,1.663488000000000000e+06,1.877216000000000000e+06,2.051325000000000000e+06,1.706973500000000000e+06,1.532577300000000047e+06,1.819168000000000000e+06,1.329818100000000093e+06,1.994273500000000000e+06,1.666545899999999907e+06,2.107758000000000000e+06,2.831004299999999814e+06,1.403495500000000000e+06,1.499296000000000000e+06,1.427323500000000000e+06,1.516768000000000000e+06,1.828576000000000000e+06,1.692832000000000000e+06,1.777728000000000000e+06,2.152478299999999814e+06,1.518301000000000000e+06,2.256922000000000000e+06,1.463841300000000047e+06,1.785459399999999907e+06,1.489124500000000000e+06,1.859232000000000000e+06,1.548928000000000000e+06,1.735744000000000000e+06,1.942033899999999907e+06,1.622496000000000000e+06,1.504256000000000000e+06,1.531968000000000000e+06,1.992960000000000000e+06,1.987472500000000000e+06,1.822880000000000000e+06,1.919452500000000000e+06,1.663616000000000000e+06,1.510998500000000000e+06,1.847983000000000000e+06,1.742592000000000000e+06,1.668384000000000000e+06,1.624470399999999907e+06,1.449376000000000000e+06,2.227784500000000000e+06,1.607031000000000000e+06,1.979038600000000093e+06,1.556064000000000000e+06,1.668704000000000000e+06,1.530141800000000047e+06,2.277791799999999814e+06,1.573984000000000000e+06,1.527910500000000000e+06,1.596832000000000000e+06,1.655360000000000000e+06,1.925679800000000047e+06,1.739008000000000000e+06,1.684160000000000000e+06,1.636800000000000000e+06,1.618496000000000000e+06,1.706336000000000000e+06,1.681216000000000000e+06,1.729312000000000000e+06,1.491318000000000000e+06,1.529545800000000047e+06,1.561984000000000000e+06,1.592956899999999907e+06,1.709056000000000000e+06,2.094522000000000000e+06,1.316908399999999907e+06,1.719840000000000000e+06,1.796736000000000000e+06,1.693600000000000000e+06,2.072311500000000000e+06,1.317179899999999907e+06,2.141621500000000000e+06,1.619436600000000093e+06,1.686976000000000000e+06,1.693920000000000000e+06,2.009380500000000000e+06,1.887353399999999907e+06,1.809632000000000000e+06,2.146983000000000000e+06,1.923808000000000000e+06,1.746947100000000093e+06,1.785056000000000000e+06,1.590752000000000000e+06,2.212381799999999814e+06,1.748608000000000000e+06,1.882176000000000000e+06,1.822112000000000000e+06,1.676960000000000000e+06,2.067654100000000093e+06,3.124488000000000000e+06,1.662528000000000000e+06,1.603200000000000000e+06,1.650024600000000093e+06,1.698400000000000000e+06,1.851649300000000047e+06,1.744992000000000000e+06,2.612866000000000000e+06,1.971360000000000000e+06,2.010133100000000093e+06,2.044521399999999907e+06,1.537428899999999907e+06,2.083867500000000000e+06,1.630720000000000000e+06,3.214370000000000000e+06,1.643528500000000000e+06,1.980736000000000000e+06,2.284024000000000000e+06,1.917385000000000000e+06,3.632555500000000000e+06,1.743688000000000000e+06,1.821120000000000000e+06,2.143689299999999814e+06,2.070214899999999907e+06,1.768896000000000000e+06,1.679360000000000000e+06,1.685653000000000000e+06,1.836672000000000000e+06,1.716352000000000000e+06,1.962336000000000000e+06,1.671648000000000000e+06,1.832736000000000000e+06,1.576800000000000000e+06,1.952864000000000000e+06,1.931785800000000047e+06,1.991872000000000000e+06,1.505856000000000000e+06,2.320360799999999814e+06,1.746304000000000000e+06,1.775777500000000000e+06,1.760595399999999907e+06,1.822976000000000000e+06,1.781608300000000047e+06,1.964416000000000000e+06,1.808448000000000000e+06,1.925024000000000000e+06,1.706170899999999907e+06,1.779981399999999907e+06,1.958695399999999907e+06,1.517945300000000047e+06,2.500858500000000000e+06,2.246257500000000000e+06,1.668512000000000000e+06,2.135904000000000000e+06,2.032337800000000047e+06,1.823095300000000047e+06,1.745664000000000000e+06,1.810944000000000000e+06,1.848832000000000000e+06,1.921824000000000000e+06,1.618272000000000000e+06,1.609152000000000000e+06,1.820896000000000000e+06,1.538976000000000000e+06,1.595968000000000000e+06,1.658176000000000000e+06,1.839601600000000093e+06,1.501120000000000000e+06,1.699040000000000000e+06,1.480224000000000000e+06,1.755808000000000000e+06,1.473664000000000000e+06,1.688288000000000000e+06,1.851008000000000000e+06,1.920288000000000000e+06,1.889184000000000000e+06,1.774784000000000000e+06,1.790624000000000000e+06,1.823200000000000000e+06,2.285521000000000000e+06,2.080576800000000047e+06,1.643648000000000000e+06,1.803424000000000000e+06,1.747616000000000000e+06,2.290927799999999814e+06,2.090957300000000047e+06,1.794784000000000000e+06,1.775328000000000000e+06,1.691648300000000047e+06,1.641792000000000000e+06,1.875304000000000000e+06,2.189871000000000000e+06,1.798720000000000000e+06,1.725504000000000000e+06,1.601152000000000000e+06,1.368213500000000000e+06,1.615136000000000000e+06,1.989396000000000000e+06,1.654272000000000000e+06,1.627360000000000000e+06,1.517952000000000000e+06,1.507168000000000000e+06,2.247183000000000000e+06,1.807552000000000000e+06,1.629856000000000000e+06,1.662848000000000000e+06,1.640064000000000000e+06,1.723648000000000000e+06,2.095243500000000000e+06,1.749792000000000000e+06,1.645280000000000000e+06,1.738912000000000000e+06,1.654272000000000000e+06,1.965632000000000000e+06,1.493931800000000047e+06,2.006880000000000000e+06,1.525864000000000000e+06,2.346004299999999814e+06,2.062816000000000000e+06,1.702208000000000000e+06,2.046590399999999907e+06,1.871424000000000000e+06,1.694300300000000047e+06,1.826592000000000000e+06,1.787456000000000000e+06,1.885024000000000000e+06,1.812800000000000000e+06,2.626855799999999814e+06,1.957600000000000000e+06,1.752192000000000000e+06,1.961872800000000047e+06,1.484309300000000047e+06,1.551392000000000000e+06,1.737056000000000000e+06,1.481408000000000000e+06,1.652000000000000000e+06,1.701440000000000000e+06,1.565760000000000000e+06,1.568704000000000000e+06,1.719072000000000000e+06,1.761792000000000000e+06,1.389248000000000000e+06,1.501120000000000000e+06,2.062321100000000093e+06,1.867463300000000047e+06,1.472480000000000000e+06,1.649504000000000000e+06,1.424992000000000000e+06,1.497792000000000000e+06,1.499296000000000000e+06,1.583072000000000000e+06,2.006993000000000000e+06,1.652544000000000000e+06,1.519552000000000000e+06,1.497152000000000000e+06,2.096668300000000047e+06,1.475392000000000000e+06,1.527008000000000000e+06,1.498656000000000000e+06,2.307375000000000000e+06,1.646144000000000000e+06,1.768535300000000047e+06,2.010892399999999907e+06,1.720800000000000000e+06,1.643968000000000000e+06,1.523008000000000000e+06,1.566976000000000000e+06,1.659305899999999907e+06,1.538976000000000000e+06,2.208428000000000000e+06,1.457817800000000047e+06,1.649184000000000000e+06,2.100812000000000000e+06,2.085138100000000093e+06,1.872512000000000000e+06,1.838962100000000093e+06,1.641344000000000000e+06,1.514126600000000093e+06,1.384000000000000000e+06,1.536384000000000000e+06,1.514720000000000000e+06,1.889647800000000047e+06,1.491008000000000000e+06,1.655456000000000000e+06,1.583936000000000000e+06,1.598784000000000000e+06,1.526752800000000047e+06,1.728672000000000000e+06,1.605600000000000000e+06,1.904800000000000000e+06,1.830880000000000000e+06,1.641696000000000000e+06,1.642016000000000000e+06,1.869536000000000000e+06,1.566494500000000000e+06,1.926424500000000000e+06,1.773152000000000000e+06,1.561976600000000093e+06,2.031840000000000000e+06,2.337741799999999814e+06,1.816960000000000000e+06,2.128572500000000000e+06,1.692613100000000093e+06,2.653744500000000000e+06,2.440978500000000000e+06,1.848064000000000000e+06,1.909056000000000000e+06,1.690016000000000000e+06,1.993815000000000000e+06,1.812928000000000000e+06,2.010152399999999907e+06,1.402385300000000047e+06,2.087968100000000093e+06,2.219713000000000000e+06,1.682944000000000000e+06,1.618272000000000000e+06,2.351724799999999814e+06,2.192844299999999814e+06,1.522350399999999907e+06,2.019680000000000000e+06,1.698816000000000000e+06,1.557248000000000000e+06,1.656672000000000000e+06,1.598976000000000000e+06,1.774688000000000000e+06,1.658720000000000000e+06,1.786912000000000000e+06,1.608416000000000000e+06,1.706976000000000000e+06,1.803744000000000000e+06,1.901673500000000000e+06,1.682720000000000000e+06,2.263402299999999814e+06,2.167393299999999814e+06,1.681632000000000000e+06,1.846954399999999907e+06,1.860768000000000000e+06,1.965632000000000000e+06,1.837984000000000000e+06,2.040800000000000000e+06,1.853216000000000000e+06,1.664256000000000000e+06,2.475109299999999814e+06,1.641344000000000000e+06,2.240992799999999814e+06,1.943488000000000000e+06,2.024330500000000000e+06,1.827904000000000000e+06,2.020364899999999907e+06,1.807552000000000000e+06,1.680022100000000093e+06,1.916096000000000000e+06,1.795424000000000000e+06,2.928158799999999814e+06,2.012960000000000000e+06,1.870432000000000000e+06,1.746544399999999907e+06,1.635168000000000000e+06,1.887328000000000000e+06,1.689024000000000000e+06,1.825408000000000000e+06,1.479171399999999907e+06,1.788648500000000000e+06,2.204054000000000000e+06,2.240672000000000000e+06,1.553024000000000000e+06,1.903584000000000000e+06,1.675370600000000093e+06,1.738723899999999907e+06,2.200166799999999814e+06,1.935680000000000000e+06,1.665888000000000000e+06,2.160431799999999814e+06,1.711776000000000000e+06,1.856655500000000000e+06,1.716967500000000000e+06,6.086080000000000000e+06,1.840384000000000000e+06,1.905011800000000047e+06,1.725076100000000093e+06,2.043603399999999907e+06,1.735968000000000000e+06,1.727904000000000000e+06,1.494122000000000000e+06,2.114271799999999814e+06,1.929017100000000093e+06,2.252343000000000000e+06,1.879968000000000000e+06,1.888416000000000000e+06,2.216824000000000000e+06,1.799136000000000000e+06,1.904032000000000000e+06,1.900288000000000000e+06,1.961536000000000000e+06,1.887104000000000000e+06,1.937664000000000000e+06,1.727034399999999907e+06,1.869140300000000047e+06,1.894144000000000000e+06,1.964736000000000000e+06,1.842912000000000000e+06,1.792480000000000000e+06,1.763648000000000000e+06,1.761696000000000000e+06,1.837664000000000000e+06,1.828896000000000000e+06,1.925792000000000000e+06,1.939296000000000000e+06,1.589120000000000000e+06,2.028192000000000000e+06,1.829568000000000000e+06,1.845888000000000000e+06,2.380429299999999814e+06,1.837924500000000000e+06,2.032608000000000000e+06,1.769312000000000000e+06,2.037376000000000000e+06,1.914112000000000000e+06,1.687936000000000000e+06,1.722343100000000093e+06,1.664924899999999907e+06,1.789216000000000000e+06,1.780576000000000000e+06,1.889728000000000000e+06,1.699168000000000000e+06,1.833280000000000000e+06,1.729312000000000000e+06,1.586432000000000000e+06,1.723328000000000000e+06,1.778176000000000000e+06,1.701856000000000000e+06,1.739456000000000000e+06,1.888640000000000000e+06,1.898304000000000000e+06,1.595840000000000000e+06,1.697312000000000000e+06,1.617280000000000000e+06,1.648640000000000000e+06,1.739008000000000000e+06,1.918752000000000000e+06,1.762784000000000000e+06,1.857280000000000000e+06,1.886560000000000000e+06,1.924032000000000000e+06,2.135455000000000000e+06,1.751104000000000000e+06,2.375987299999999814e+06,2.151483299999999814e+06,2.336761500000000000e+06,1.750880000000000000e+06,2.245010000000000000e+06,1.752192000000000000e+06,1.922496000000000000e+06,1.794656000000000000e+06,2.590588000000000000e+06,1.939648000000000000e+06,1.866368000000000000e+06,1.718365899999999907e+06,1.833728000000000000e+06,1.756672000000000000e+06,1.746528000000000000e+06,1.802432000000000000e+06,1.847392000000000000e+06,1.579168000000000000e+06,1.630944000000000000e+06,1.574624000000000000e+06,1.691648000000000000e+06,1.816000000000000000e+06,1.757216000000000000e+06,1.799136000000000000e+06,1.779360000000000000e+06,1.620768000000000000e+06,1.627904000000000000e+06,1.660896000000000000e+06,1.711872000000000000e+06,1.407269800000000047e+06,1.587616000000000000e+06,1.453664000000000000e+06,1.598240000000000000e+06,1.687744000000000000e+06,1.728320000000000000e+06,1.412808899999999907e+06,2.114074000000000000e+06,1.650464000000000000e+06,1.588704000000000000e+06,1.499392000000000000e+06,1.586752000000000000e+06,1.732352000000000000e+06,1.221638000000000000e+06,1.671744000000000000e+06,1.858144000000000000e+06,2.026828100000000093e+06,1.700768000000000000e+06,1.644192000000000000e+06,2.225740500000000000e+06,1.716896000000000000e+06,1.797184000000000000e+06,1.603520000000000000e+06,1.692416000000000000e+06,1.775872000000000000e+06,1.644928000000000000e+06,1.970464000000000000e+06,1.885568000000000000e+06,1.875136000000000000e+06,1.654720000000000000e+06,1.832416000000000000e+06,1.794784000000000000e+06,1.802344300000000047e+06,1.733344000000000000e+06,1.450336000000000000e+06,1.615328000000000000e+06,1.819264000000000000e+06,1.550848000000000000e+06,1.784846000000000000e+06,1.728544000000000000e+06,1.527648000000000000e+06,1.840288000000000000e+06,1.635168000000000000e+06,1.826816000000000000e+06,1.864832000000000000e+06,1.849920000000000000e+06,1.660576000000000000e+06,1.691872000000000000e+06,1.914336000000000000e+06,1.855200000000000000e+06,1.964640000000000000e+06,2.437420000000000000e+06,1.882720000000000000e+06,1.954720000000000000e+06,2.143168000000000000e+06,1.890720000000000000e+06,2.463364799999999814e+06,1.881504000000000000e+06,1.864736000000000000e+06,1.783424000000000000e+06,1.966624000000000000e+06,1.720064000000000000e+06,1.958464000000000000e+06,1.819488000000000000e+06,1.844896000000000000e+06,2.038816000000000000e+06,1.800352000000000000e+06,1.841696000000000000e+06,1.796512000000000000e+06,1.617408000000000000e+06,1.622175000000000000e+06,1.686112000000000000e+06,1.616000000000000000e+06,1.648736000000000000e+06,1.736512000000000000e+06,1.621184000000000000e+06,1.497563800000000047e+06,2.366611000000000000e+06,1.837440000000000000e+06,2.109370799999999814e+06,2.158120000000000000e+06,1.768032000000000000e+06,1.701440000000000000e+06,2.051648000000000000e+06,1.936544000000000000e+06,2.276610000000000000e+06,1.951872000000000000e+06,1.734304000000000000e+06,1.792556500000000000e+06,1.851360000000000000e+06,1.812704000000000000e+06,1.750784000000000000e+06,1.854976000000000000e+06,1.736928000000000000e+06,1.623904000000000000e+06,1.971040000000000000e+06,1.911936000000000000e+06,1.810304000000000000e+06,1.664576000000000000e+06,1.703712000000000000e+06,1.828896000000000000e+06,1.546112000000000000e+06,1.652640000000000000e+06,1.707328000000000000e+06,1.841600000000000000e+06,1.737472000000000000e+06,2.060993600000000093e+06,1.414732800000000047e+06,2.106783000000000000e+06,1.459360000000000000e+06,1.805376000000000000e+06,1.768992000000000000e+06,1.410912000000000000e+06,2.067639300000000047e+06,1.769312000000000000e+06,1.888060800000000047e+06,2.020364899999999907e+06,1.455584000000000000e+06,1.622803800000000047e+06,1.736160000000000000e+06,1.686656000000000000e+06,1.798464000000000000e+06,1.478017100000000093e+06,1.697536000000000000e+06,1.880370800000000047e+06,1.901600000000000000e+06,1.627680000000000000e+06,1.639616000000000000e+06,1.537845399999999907e+06,1.675136000000000000e+06,1.785240000000000000e+06,1.647648000000000000e+06,1.358752000000000000e+06,1.472160000000000000e+06,1.577024000000000000e+06,1.514176000000000000e+06,1.465600000000000000e+06,1.603968000000000000e+06,1.468288000000000000e+06,2.068491000000000000e+06,1.625728000000000000e+06,2.316669299999999814e+06,1.478080000000000000e+06,1.779672000000000000e+06,1.840064000000000000e+06,2.020849000000000000e+06,2.524178000000000000e+06,2.116672000000000000e+06,1.840384000000000000e+06,1.934688000000000000e+06,2.165184000000000000e+06,2.061225500000000000e+06,1.703564600000000093e+06,2.222849299999999814e+06,1.850272000000000000e+06,1.907872000000000000e+06,1.685621500000000000e+06,1.690880000000000000e+06,1.594016000000000000e+06,1.804288000000000000e+06,1.361632000000000000e+06,1.524416000000000000e+06,1.492736000000000000e+06,1.529280000000000000e+06,1.657216000000000000e+06,1.629440000000000000e+06,1.559616000000000000e+06,1.516640000000000000e+06,1.564480000000000000e+06,1.444598500000000000e+06,1.757984000000000000e+06,2.158924000000000000e+06,2.056064000000000000e+06,1.635924399999999907e+06,2.344494500000000000e+06,1.678613500000000000e+06,1.498112000000000000e+06,1.611328000000000000e+06,1.717536000000000000e+06,2.133409299999999814e+06,1.695008000000000000e+06,1.611008000000000000e+06,1.975642100000000093e+06,2.043534399999999907e+06,1.795200000000000000e+06,1.983419000000000000e+06,1.446560000000000000e+06,1.542016000000000000e+06,1.796416000000000000e+06,1.851193100000000093e+06,2.025761500000000000e+06,2.053823899999999907e+06,1.781216000000000000e+06,2.001024000000000000e+06,1.595840000000000000e+06,1.635296000000000000e+06,1.776960000000000000e+06,2.121799299999999814e+06,2.403580000000000000e+06,1.816000000000000000e+06,2.272844299999999814e+06,1.699904000000000000e+06,1.984874600000000093e+06,1.632585000000000000e+06,1.876352000000000000e+06,1.800992000000000000e+06,2.131580000000000000e+06,1.717312000000000000e+06,2.227586799999999814e+06,1.569984000000000000e+06,1.696096000000000000e+06,1.704800000000000000e+06,1.779360000000000000e+06,1.870315500000000000e+06,1.690880000000000000e+06,1.988224000000000000e+06,2.166517000000000000e+06,2.184253500000000000e+06,1.848512000000000000e+06,2.915723500000000000e+06,1.937204800000000047e+06,2.016160000000000000e+06,1.507424300000000047e+06,2.471058000000000000e+06,1.834272000000000000e+06,1.546972600000000093e+06,2.507848299999999814e+06,1.794426500000000000e+06,1.609920000000000000e+06,1.760160000000000000e+06,1.881570100000000093e+06,1.440128000000000000e+06,1.501760000000000000e+06,1.258080000000000000e+06,1.782069600000000093e+06,1.411456000000000000e+06,1.426048000000000000e+06,1.258816000000000000e+06,1.411776000000000000e+06,1.423904000000000000e+06,1.477440000000000000e+06,1.351776000000000000e+06,1.465504000000000000e+06,1.673824000000000000e+06,1.402016000000000000e+06,1.493920000000000000e+06,1.675136000000000000e+06,1.404160000000000000e+06,1.255296000000000000e+06,1.071816300000000047e+06,1.206272000000000000e+06,1.272672000000000000e+06,1.349952000000000000e+06,1.305952000000000000e+06,1.179522899999999907e+06,1.396992000000000000e+06,1.250704000000000000e+06,1.392352000000000000e+06,1.550208000000000000e+06,1.308608000000000000e+06,1.368160000000000000e+06,1.286624000000000000e+06,1.581024000000000000e+06,1.301888000000000000e+06,1.224864000000000000e+06,1.210217600000000093e+06,1.143168000000000000e+06,1.451928000000000000e+06,1.092800000000000000e+06,1.362496000000000000e+06,1.064192000000000000e+06,1.347488000000000000e+06,1.224000000000000000e+06,1.847489100000000093e+06,1.302208000000000000e+06,1.282688000000000000e+06,1.416064000000000000e+06,2.730298799999999814e+06,1.543072000000000000e+06,1.918848000000000000e+06,1.300546899999999907e+06,1.589664000000000000e+06,1.867040000000000000e+06,1.905664000000000000e+06,1.556256000000000000e+06,1.297600000000000000e+06,1.709230399999999907e+06,1.410912000000000000e+06,1.393120000000000000e+06,1.460960000000000000e+06,1.288128000000000000e+06,1.074843399999999907e+06,1.364832000000000000e+06,1.248704000000000000e+06,1.239744000000000000e+06,1.352096000000000000e+06,1.515624300000000047e+06,1.410592000000000000e+06,1.050062899999999907e+06,1.350176000000000000e+06,1.611552000000000000e+06,1.424128000000000000e+06,1.285664000000000000e+06,1.804738800000000047e+06,1.475808000000000000e+06,1.519680000000000000e+06,1.537920000000000000e+06,1.989549600000000093e+06,1.473671300000000047e+06,1.646362500000000000e+06,1.790720000000000000e+06,1.339049100000000093e+06,1.669920000000000000e+06,1.784832000000000000e+06,1.461312000000000000e+06,1.564032000000000000e+06,1.306688000000000000e+06,1.799065100000000093e+06,1.490706899999999907e+06,2.119243000000000000e+06,1.580800000000000000e+06,1.670784000000000000e+06,1.424335899999999907e+06,2.240098000000000000e+06,1.957600000000000000e+06,2.081915600000000093e+06,1.920769800000000047e+06,2.764529799999999814e+06,2.142120000000000000e+06,2.032064000000000000e+06,2.367638000000000000e+06,1.999473399999999907e+06,2.373945799999999814e+06,2.093162600000000093e+06,1.758400000000000000e+06,2.227369299999999814e+06,1.745536000000000000e+06,1.364447300000000047e+06,1.632672000000000000e+06,1.544288000000000000e+06,1.600704000000000000e+06,1.346336000000000000e+06,1.837342500000000000e+06,1.565881399999999907e+06,1.431424000000000000e+06,1.709152000000000000e+06,1.692192000000000000e+06,2.715856500000000000e+06,1.983911899999999907e+06,1.884576000000000000e+06,2.229248000000000000e+06,2.044577300000000047e+06,2.450566000000000000e+06,2.781512500000000000e+06,2.446762299999999814e+06,2.767133000000000000e+06,2.010942300000000047e+06,2.041828100000000093e+06,2.184256000000000000e+06,2.525284500000000000e+06,1.927872000000000000e+06,2.337766299999999814e+06,1.981824000000000000e+06,2.286468000000000000e+06,2.245845000000000000e+06,2.134656000000000000e+06,2.066368000000000000e+06,2.072496399999999907e+06,2.650331799999999814e+06,1.936224000000000000e+06,2.073984000000000000e+06,2.067584000000000000e+06,2.209283299999999814e+06,2.230023000000000000e+06,2.245010000000000000e+06,1.773376000000000000e+06,2.001298500000000000e+06,1.603968000000000000e+06,2.205512000000000000e+06,2.522145500000000000e+06,2.016468399999999907e+06,1.844781899999999907e+06,1.620416000000000000e+06,1.663392000000000000e+06,1.708416000000000000e+06,2.174764000000000000e+06,1.595616000000000000e+06,1.669472000000000000e+06,1.960672000000000000e+06,1.933472000000000000e+06,1.615872000000000000e+06,1.605280000000000000e+06,1.582208000000000000e+06,1.422176000000000000e+06,1.528511100000000093e+06,2.039558800000000047e+06,1.626667500000000000e+06,1.418752000000000000e+06,1.790720000000000000e+06,2.138955299999999814e+06,1.970554800000000047e+06,1.590112000000000000e+06,1.695552000000000000e+06,1.683072000000000000e+06,1.697184000000000000e+06,1.661440000000000000e+06,2.127584799999999814e+06,1.697312000000000000e+06,1.669248000000000000e+06,1.856832000000000000e+06,1.779148899999999907e+06,1.850562600000000093e+06,2.741929500000000000e+06,1.656572500000000000e+06,2.438203799999999814e+06,1.963617300000000047e+06,2.430659000000000000e+06,1.988544000000000000e+06,2.495770299999999814e+06,1.699017300000000047e+06,2.321275799999999814e+06,1.910400000000000000e+06,2.456134000000000000e+06,2.020032000000000000e+06,1.828128000000000000e+06,2.464986500000000000e+06,2.387581000000000000e+06,1.700992000000000000e+06,2.042112000000000000e+06,2.076347899999999907e+06,1.779712000000000000e+06,1.828896000000000000e+06,1.577590500000000000e+06,1.698816000000000000e+06,1.330176000000000000e+06,1.810752000000000000e+06,1.891356500000000000e+06,1.432160000000000000e+06,1.960813000000000000e+06,2.029898500000000000e+06,1.907104000000000000e+06,1.168218500000000000e+06,1.628495000000000000e+06,1.716944300000000047e+06,1.485632000000000000e+06,1.403616000000000000e+06,1.518176000000000000e+06,6.968385000000000000e+05,8.259610999999999767e+05,8.022560000000000000e+05,8.674560000000000000e+05,nan
4.795089999999999719e+01,3.503000000000000000e+03,2.602000000000000000e+03,2.402000000000000000e+03,2.202000000000000000e+03,2.602000000000000000e+03,2.702000000000000000e+03,2.402000000000000000e+03,2.502000000000000000e+03,2.402000000000000000e+03,3.103000000000000000e+03,2.602000000000000000e+03,6.707000000000000000e+03,4.304000000000000000e+03,2.702000000000000000e+03,5.306000000000000000e+03,7.609000000000000000e+03,8.410000000000000000e+03,8.910000000000000000e+03,9.111000000000000000e+03,1.231600000000000000e+04,1.231600000000000000e+04,1.291700000000000000e+04,1.381800000000000000e+04,1.762500000000000000e+04,2.183300000000000000e+04,3.105500000000000000e+04,3.366100000000000000e+04,3.025300000000000000e+04,3.566700000000000000e+04,4.078200000000000000e+04,3.476400000000000000e+04,4.058100000000000000e+04,4.579800000000000000e+04,5.101500000000000000e+04,5.372500000000000000e+04,6.366400000000000000e+04,8.617000000000000000e+04,5.663600000000000000e+04,6.426700000000000000e+04,1.166540000000000000e+05,5.814200000000000000e+04,5.452800000000000000e+04,5.412700000000000000e+04,6.266000000000000000e+04,5.924600000000000000e+04,6.788200000000000000e+04,7.159800000000000000e+04,6.868600000000000000e+04,6.537100000000000000e+04,7.200000000000000000e+04,7.310600000000000000e+04,7.380800000000000000e+04,7.250200000000000000e+04,1.430520000000000000e+05,8.617000000000000000e+04,1.493000000000000000e+05,1.029660000000000000e+05,1.542440000000000000e+05,1.088020000000000000e+05,1.194740000000000000e+05,1.408320000000000000e+05,1.327680000000000000e+05,1.541440000000000000e+05,1.472840000000000000e+05,1.534360000000000000e+05,1.754400000000000000e+05,0.000000000000000000e+00,1.906920000000000000e+05,1.823080000000000000e+05,1.915000000000000000e+05,2.020160000000000000e+05,2.632800000000000000e+05,2.036320000000000000e+05,1.993840000000000000e+05,2.822560000000000000e+05,2.604400000000000000e+05,3.163920000000000000e+05,2.310331000000000058e+05,3.454960000000000000e+05,2.279160000000000000e+05,2.225520000000000000e+05,2.206280000000000000e+05,2.086880000000000000e+05,2.394600000000000000e+05,2.564880000000000000e+05,3.231040000000000000e+05,2.422960000000000000e+05,2.819520000000000000e+05,2.100040000000000000e+05,5.213200000000000000e+05,3.648560000000000000e+05,2.258920000000000000e+05,2.796160000000000000e+05,3.915840000000000000e+05,3.523200000000000000e+05,4.799600000000000000e+05,3.109040000000000000e+05,3.938240000000000000e+05,3.956640000000000000e+05,4.469760000000000000e+05,5.130000000000000000e+05,3.193440000000000000e+05,4.225280000000000000e+05,4.424720000000000000e+05,5.064240000000000000e+05,5.034480000000000000e+05,4.725840000000000000e+05,5.765680000000000000e+05,4.002560000000000000e+05,5.012960000000000000e+05,3.525280000000000000e+05,5.926240000000000000e+05,4.062800000000000000e+05,4.566000000000000000e+05,4.665360000000000000e+05,9.328069000000000233e+05,3.896400000000000000e+05,6.248160000000000000e+05,6.908000000000000000e+05,5.380640000000000000e+05,6.313280000000000000e+05,4.453440000000000000e+05,4.832400000000000000e+05,6.377280000000000000e+05,5.326240000000000000e+05,4.823200000000000000e+05,6.984640000000000000e+05,5.734560000000000000e+05,8.801225000000000000e+05,5.466080000000000000e+05,8.113294000000000233e+05,6.307040000000000000e+05,6.510560000000000000e+05,5.654240000000000000e+05,3.863760000000000000e+05,1.139248399999999907e+06,6.141920000000000000e+05,6.345280000000000000e+05,5.866560000000000000e+05,9.716465999999999767e+05,5.913920000000000000e+05,5.019120000000000000e+05,1.239988000000000000e+06,5.854080000000000000e+05,7.460800000000000000e+05,6.005600000000000000e+05,7.101760000000000000e+05,8.220689000000000233e+05,4.839600000000000000e+05,9.856640000000000000e+05,4.719680000000000000e+05,5.868640000000000000e+05,8.409280000000000000e+05,4.982160000000000000e+05,6.090240000000000000e+05,8.621960000000000000e+05,4.957520000000000000e+05,4.735040000000000000e+05,6.043840000000000000e+05,6.141128000000000466e+05,8.498340999999999767e+05,5.742880000000000000e+05,5.222400000000000000e+05,9.967013000000000466e+05,5.287040000000000000e+05,6.091360000000000000e+05,6.155200000000000000e+05,6.404160000000000000e+05,1.012576000000000000e+06,5.249120000000000000e+05,4.869905000000000000e+05,6.809600000000000000e+05,5.990240000000000000e+05,7.516960000000000000e+05,5.208000000000000000e+05,6.075840000000000000e+05,8.621280000000000000e+05,9.352800000000000000e+05,6.197600000000000000e+05,5.608000000000000000e+05,3.786510000000000000e+05,4.765760000000000000e+05,3.392037999999999884e+05,9.877055000000000000e+05,5.910880000000000000e+05,5.070400000000000000e+05,5.757280000000000000e+05,5.490720000000000000e+05,5.851040000000000000e+05,5.149520000000000000e+05,4.550640000000000000e+05,9.105440000000000000e+05,5.605920000000000000e+05,8.826076999999999534e+05,7.267680000000000000e+05,6.320480000000000000e+05,7.700960000000000000e+05,1.032064000000000000e+06,8.067360000000000000e+05,4.776000000000000000e+05,8.529706999999999534e+05,4.395040000000000000e+05,6.956640000000000000e+05,5.622400000000000000e+05,4.966800000000000000e+05,8.117280000000000000e+05,4.905200000000000000e+05,7.056160000000000000e+05,5.525600000000000000e+05,8.426080000000000000e+05,7.656160000000000000e+05,9.833296999999999534e+05,7.475360000000000000e+05,6.452640000000000000e+05,8.950560000000000000e+05,6.704000000000000000e+05,7.396480000000000000e+05,5.364160000000000000e+05,7.018880000000000000e+05,6.250240000000000000e+05,5.797440000000000000e+05,1.049410800000000047e+06,3.878875000000000000e+05,6.110880000000000000e+05,5.128960000000000000e+05,5.914880000000000000e+05,1.006160000000000000e+06,7.341440000000000000e+05,6.346240000000000000e+05,7.427680000000000000e+05,7.780000000000000000e+05,5.438240000000000000e+05,5.226560000000000000e+05,5.824320000000000000e+05,1.237546500000000000e+06,1.182830800000000047e+06,1.198983000000000000e+06,5.622400000000000000e+05,6.972160000000000000e+05,6.625440000000000000e+05,5.161840000000000000e+05,7.000160000000000000e+05,4.560945999999999767e+05,8.238240000000000000e+05,6.572640000000000000e+05,8.656800000000000000e+05,8.674560000000000000e+05,6.477600000000000000e+05,7.645760000000000000e+05,4.951360000000000000e+05,9.581440000000000000e+05,7.552320000000000000e+05,5.096080000000000000e+05,6.443360000000000000e+05,5.306560000000000000e+05,7.405760000000000000e+05,6.115040000000000000e+05,8.484480000000000000e+05,1.210068000000000000e+06,9.490080000000000000e+05,7.209600000000000000e+05,5.071440000000000000e+05,6.168640000000000000e+05,1.063797399999999907e+06,7.127680000000000000e+05,5.666720000000000000e+05,5.460089000000000233e+05,8.981920000000000000e+05,6.841760000000000000e+05,9.346400000000000000e+05,5.885120000000000000e+05,6.295680000000000000e+05,9.678080000000000000e+05,7.312320000000000000e+05,6.547840000000000000e+05,7.369440000000000000e+05,9.909120000000000000e+05,6.681280000000000000e+05,9.904960000000000000e+05,7.403680000000000000e+05,1.068736000000000000e+06,4.800640000000000000e+05,6.699840000000000000e+05,5.434080000000000000e+05,6.942240000000000000e+05,6.643040000000000000e+05,6.429920000000000000e+05,6.059360000000000000e+05,5.841760000000000000e+05,6.326720000000000000e+05,8.123520000000000000e+05,5.823200000000000000e+05,8.065280000000000000e+05,8.565920000000000000e+05,5.669760000000000000e+05,7.097600000000000000e+05,6.128425000000000000e+05,6.054080000000000000e+05,7.084160000000000000e+05,6.362880000000000000e+05,5.813920000000000000e+05,7.778915999999999767e+05,1.076393300000000047e+06,1.130741800000000047e+06,6.939040000000000000e+05,7.969440000000000000e+05,3.896862000000000116e+05,7.456640000000000000e+05,9.898560000000000000e+05,6.732000000000000000e+05,5.671290999999999767e+05,7.987040000000000000e+05,5.065234000000000233e+05,3.357120000000000000e+05,4.860080000000000000e+05,1.082880000000000000e+06,5.858240000000000000e+05,5.769600000000000000e+05,6.902880000000000000e+05,5.226560000000000000e+05,7.337280000000000000e+05,1.295294000000000000e+06,1.283782500000000000e+06,9.633365999999999767e+05,1.037008000000000000e+06,7.987040000000000000e+05,9.580320000000000000e+05,1.142309500000000000e+06,8.628343000000000466e+05,1.526611300000000047e+06,1.408392100000000093e+06,1.498546899999999907e+06,1.103754600000000093e+06,1.331012500000000000e+06,1.359725800000000047e+06,1.073839300000000047e+06,6.809600000000000000e+05,7.000160000000000000e+05,1.254669600000000093e+06,7.208640000000000000e+05,7.297920000000000000e+05,5.988160000000000000e+05,7.596759000000000233e+05,7.636480000000000000e+05,7.878880000000000000e+05,5.484480000000000000e+05,6.273920000000000000e+05,8.747680000000000000e+05,4.881680000000000000e+05,5.392960000000000000e+05,6.808640000000000000e+05,6.091360000000000000e+05,6.951520000000000000e+05,7.860160000000000000e+05,1.191139300000000047e+06,7.098720000000000000e+05,6.052160000000000000e+05,6.046880000000000000e+05,6.449600000000000000e+05,1.650726100000000093e+06,6.109920000000000000e+05,6.264640000000000000e+05,7.649920000000000000e+05,7.275184000000000233e+05,5.970560000000000000e+05,6.586580000000000000e+05,7.024000000000000000e+05,5.806720000000000000e+05,7.801760000000000000e+05,5.796480000000000000e+05,9.979520000000000000e+05,8.385280000000000000e+05,7.286400000000000000e+05,8.873120000000000000e+05,1.131840000000000000e+06,9.456583000000000466e+05,6.979520000000000000e+05,4.884720000000000000e+05,5.399200000000000000e+05,8.924480000000000000e+05,1.017547099999999977e+06,7.476480000000000000e+05,6.005600000000000000e+05,6.206880000000000000e+05,6.884773000000000466e+05,8.794720000000000000e+05,1.149603000000000000e+06,8.549120000000000000e+05,5.951040000000000000e+05,7.876800000000000000e+05,7.317600000000000000e+05,8.751840000000000000e+05,7.856960000000000000e+05,5.578244000000000233e+05,8.856480000000000000e+05,5.104662999999999884e+05,1.021359800000000047e+06,8.537760000000000000e+05,8.541920000000000000e+05,1.244594899999999907e+06,1.223764300000000047e+06,1.502834300000000047e+06,6.596480000000000000e+05,9.449200000000000000e+05,6.638880000000000000e+05,7.977760000000000000e+05,1.068000000000000000e+06,8.134080000000000000e+05,1.284742100000000093e+06,7.610560000000000000e+05,1.304102500000000000e+06,7.511364000000000233e+05,1.363399800000000047e+06,8.402080000000000000e+05,7.723635999999999767e+05,6.348320000000000000e+05,1.047760000000000000e+06,1.524924100000000093e+06,8.587840000000000000e+05,1.384625899999999907e+06,1.409104800000000047e+06,1.489581899999999907e+06,9.072000000000000000e+05,9.763504000000000233e+05,1.887875399999999907e+06,8.864304000000000233e+05,1.203296000000000000e+06,1.554613800000000047e+06,1.584256000000000000e+06,1.073056000000000000e+06,1.776905600000000093e+06,1.621546300000000047e+06,1.213504000000000000e+06,1.111084300000000047e+06,1.581822300000000047e+06,1.749472000000000000e+06,9.545169000000000233e+05,1.252876600000000093e+06,1.337187800000000047e+06,1.578717399999999907e+06,1.585853500000000000e+06,1.125280000000000000e+06,1.391296000000000000e+06,1.712677300000000047e+06,1.019312000000000000e+06,1.189600000000000000e+06,1.153440000000000000e+06,1.774956500000000000e+06,2.377442500000000000e+06,1.971686600000000093e+06,1.530520899999999907e+06,1.148576000000000000e+06,1.755227800000000047e+06,1.606592899999999907e+06,1.733490500000000000e+06,1.170176000000000000e+06,1.221008600000000093e+06,1.471616000000000000e+06,1.143338600000000093e+06,1.710366600000000093e+06,1.080196500000000000e+06,1.622368000000000000e+06,1.230740600000000093e+06,1.778865300000000047e+06,1.482496000000000000e+06,8.349513000000000466e+05,1.427507600000000093e+06,1.419140100000000093e+06,1.519464600000000093e+06,1.325079000000000000e+06,1.312448000000000000e+06,1.958645800000000047e+06,1.502624000000000000e+06,1.252876600000000093e+06,1.305789899999999907e+06,1.092064000000000000e+06,1.077184000000000000e+06,7.933424000000000233e+05,1.333696000000000000e+06,1.826552300000000047e+06,1.241984000000000000e+06,1.569984000000000000e+06,1.140190300000000047e+06,1.521946300000000047e+06,8.772800000000000000e+05,9.370560000000000000e+05,1.136384000000000000e+06,1.669429000000000000e+06,8.273760000000000000e+05,1.302854300000000047e+06,1.885238100000000093e+06,1.036637099999999977e+06,9.982720000000000000e+05,1.139782800000000047e+06,1.066624000000000000e+06,1.515065500000000000e+06,1.060416000000000000e+06,1.225088000000000000e+06,9.582400000000000000e+05,1.172096000000000000e+06,1.831763000000000000e+06,1.252960000000000000e+06,1.189376000000000000e+06,8.359225000000000000e+05,1.021967099999999977e+06,1.676668800000000047e+06,1.162544000000000000e+06,1.196384000000000000e+06,1.223712000000000000e+06,1.174624000000000000e+06,1.624767300000000047e+06,1.019780900000000023e+06,1.072191300000000047e+06,1.339808000000000000e+06,1.867599000000000000e+06,2.165198799999999814e+06,1.783054399999999907e+06,1.445600000000000000e+06,1.718208000000000000e+06,1.805094600000000093e+06,1.350592000000000000e+06,1.211488000000000000e+06,1.399136000000000000e+06,1.386688000000000000e+06,1.540378300000000047e+06,1.157664000000000000e+06,1.681070800000000047e+06,1.622425000000000000e+06,1.108992000000000000e+06,1.475616000000000000e+06,1.846954399999999907e+06,1.279156000000000000e+06,1.762835500000000000e+06,1.586848000000000000e+06,1.983698100000000093e+06,1.606009800000000047e+06,1.778278800000000047e+06,1.984408500000000000e+06,1.570848000000000000e+06,1.281780500000000000e+06,1.159659500000000000e+06,1.770412300000000047e+06,1.594458899999999907e+06,1.520730600000000093e+06,1.879294800000000047e+06,1.972417899999999907e+06,2.262416500000000000e+06,1.807680000000000000e+06,1.293223600000000093e+06,1.280454300000000047e+06,1.366016000000000000e+06,1.749257000000000000e+06,1.397952000000000000e+06,1.858565800000000047e+06,1.628224000000000000e+06,9.508258000000000466e+05,1.105376000000000000e+06,1.589856399999999907e+06,1.170304000000000000e+06,2.037896300000000047e+06,1.248119500000000000e+06,1.336480000000000000e+06,1.549356300000000047e+06,1.880189000000000000e+06,1.042666599999999977e+06,1.627301000000000000e+06,1.681255399999999907e+06,1.640384000000000000e+06,1.611486300000000047e+06,1.209984000000000000e+06,1.488192000000000000e+06,1.712983300000000047e+06,1.988428399999999907e+06,2.021671899999999907e+06,1.134656600000000093e+06,1.553792000000000000e+06,2.036202300000000047e+06,1.305632000000000000e+06,1.074336000000000000e+06,1.283744000000000000e+06,1.568840600000000093e+06,1.675562899999999907e+06,1.235712000000000000e+06,1.831763000000000000e+06,1.887336800000000047e+06,1.959917500000000000e+06,1.857376500000000000e+06,1.834570300000000047e+06,1.433276000000000000e+06,1.777917300000000047e+06,1.662289100000000093e+06,1.559691100000000093e+06,1.663712000000000000e+06,1.557024000000000000e+06,1.677867000000000000e+06,1.009749300000000047e+06,1.936941800000000047e+06,1.777760000000000000e+06,1.637893800000000047e+06,1.534001300000000047e+06,1.805075800000000047e+06,1.582109000000000000e+06,1.618346300000000047e+06,2.065215899999999907e+06,2.020768800000000047e+06,1.090604899999999907e+06,1.535520000000000000e+06,1.588928000000000000e+06,1.845056500000000000e+06,1.941541500000000000e+06,1.476187800000000047e+06,1.186046899999999907e+06,1.775738000000000000e+06,1.495200000000000000e+06,1.214784000000000000e+06,1.195328000000000000e+06,1.205536000000000000e+06,1.222208000000000000e+06,1.511667500000000000e+06,1.785871000000000000e+06,1.687039899999999907e+06,1.206636800000000047e+06,1.137865500000000000e+06,1.685945100000000093e+06,1.068640000000000000e+06,1.277248000000000000e+06,1.941920000000000000e+06,1.928175000000000000e+06,2.177789500000000000e+06,9.629309000000000233e+05,1.074051100000000093e+06,2.001315100000000093e+06,1.282368000000000000e+06,1.622866899999999907e+06,1.468201500000000000e+06,1.781760000000000000e+06,1.651467500000000000e+06,1.262016000000000000e+06,1.620837500000000000e+06,1.915252600000000093e+06,2.095104500000000000e+06,1.423808000000000000e+06,1.356064000000000000e+06,1.121664000000000000e+06,2.049096100000000093e+06,1.634586100000000093e+06,1.270951600000000093e+06,1.528460500000000000e+06,1.941474399999999907e+06,1.152064000000000000e+06,1.134592000000000000e+06,1.916034500000000000e+06,1.762728600000000093e+06,1.222439000000000000e+06,1.766229500000000000e+06,1.411552000000000000e+06,1.645600000000000000e+06,1.740530800000000047e+06,1.200544000000000000e+06,1.790242800000000047e+06,1.390208000000000000e+06,1.605827500000000000e+06,1.870618800000000047e+06,2.187868000000000000e+06,1.416379800000000047e+06,1.175488000000000000e+06,2.358235000000000000e+06,1.599968000000000000e+06,1.876373000000000000e+06,1.737854000000000000e+06,1.129954500000000000e+06,1.179575800000000047e+06,1.783315500000000000e+06,1.527008000000000000e+06,1.315328000000000000e+06,1.324960000000000000e+06,1.473792000000000000e+06,1.710219899999999907e+06,1.785807000000000000e+06,1.578752000000000000e+06,1.396042399999999907e+06,1.747264800000000047e+06,1.428736000000000000e+06,1.915519100000000093e+06,1.747072000000000000e+06,1.723721100000000093e+06,1.936268800000000047e+06,1.595072000000000000e+06,1.407840000000000000e+06,1.316288000000000000e+06,1.369344000000000000e+06,1.532064000000000000e+06,1.790304000000000000e+06,1.370693500000000000e+06,2.105626500000000000e+06,1.732882000000000000e+06,1.784383300000000047e+06,1.235922300000000047e+06,1.308288000000000000e+06,1.244000000000000000e+06,1.342592000000000000e+06,2.267061299999999814e+06,9.394428000000000466e+05,1.845301899999999907e+06,1.455072000000000000e+06,9.718616999999999534e+05,1.500775399999999907e+06,1.623584000000000000e+06,1.540675399999999907e+06,1.839196800000000047e+06,1.514048000000000000e+06,2.245010000000000000e+06,2.091037500000000000e+06,1.660877600000000093e+06,2.012948500000000000e+06,1.551491000000000000e+06,1.760080800000000047e+06,1.455264000000000000e+06,2.099105799999999814e+06,1.632509399999999907e+06,1.402655100000000093e+06,1.476480000000000000e+06,1.471200000000000000e+06,1.590021899999999907e+06,2.222026799999999814e+06,1.978385500000000000e+06,1.818202899999999907e+06,1.407047000000000000e+06,1.458014800000000047e+06,1.434519899999999907e+06,1.743179000000000000e+06,1.146321500000000000e+06,1.255392000000000000e+06,2.260404000000000000e+06,2.114530000000000000e+06,1.700127000000000000e+06,1.174208000000000000e+06,1.741807600000000093e+06,1.845977600000000093e+06,1.384337399999999907e+06,1.308396399999999907e+06,1.385408000000000000e+06,1.748885800000000047e+06,1.801106399999999907e+06,1.406465100000000093e+06,1.772298899999999907e+06,2.211024299999999814e+06,1.674688000000000000e+06,2.091839500000000000e+06,1.532020000000000000e+06,1.958269500000000000e+06,1.497696000000000000e+06,1.441721899999999907e+06,1.224000000000000000e+06,1.430656000000000000e+06,1.393856000000000000e+06,1.816830399999999907e+06,1.373312000000000000e+06,1.143108000000000000e+06,1.410592000000000000e+06,1.274688000000000000e+06,1.259872000000000000e+06,1.840247000000000000e+06,1.454432000000000000e+06,1.303168000000000000e+06,1.674857600000000093e+06,1.106752000000000000e+06,1.868183800000000047e+06,1.513088000000000000e+06,1.990289500000000000e+06,1.298688000000000000e+06,1.877874500000000000e+06,1.652862000000000000e+06,1.507392000000000000e+06,1.446464000000000000e+06,1.334016000000000000e+06,1.374048000000000000e+06,2.060458899999999907e+06,1.274136300000000047e+06,1.197344000000000000e+06,1.354903399999999907e+06,1.663974399999999907e+06,1.289504000000000000e+06,1.619398100000000093e+06,1.747264800000000047e+06,1.476032000000000000e+06,1.222631100000000093e+06,1.374464000000000000e+06,1.687430800000000047e+06,1.222432000000000000e+06,2.194889799999999814e+06,1.513171000000000000e+06,1.444307100000000093e+06,2.006859399999999907e+06,1.789003300000000047e+06,1.793568000000000000e+06,1.580809300000000047e+06,1.396320000000000000e+06,2.214348799999999814e+06,1.768576000000000000e+06,1.978385500000000000e+06,1.871797100000000093e+06,1.428192000000000000e+06,1.164256000000000000e+06,1.164576000000000000e+06,1.512297600000000093e+06,1.124033899999999907e+06,1.094171300000000047e+06,1.457996899999999907e+06,1.380256000000000000e+06,1.341824000000000000e+06,1.806187000000000000e+06,1.158995300000000047e+06,1.265952000000000000e+06,1.985257100000000093e+06,1.169324000000000000e+06,1.123040000000000000e+06,1.611872000000000000e+06,1.990697500000000000e+06,1.353376000000000000e+06,1.407712000000000000e+06,1.318528000000000000e+06,1.111182500000000000e+06,1.428000000000000000e+06,1.296448000000000000e+06,1.255520000000000000e+06,1.171232000000000000e+06,1.297600000000000000e+06,1.253920000000000000e+06,1.690808800000000047e+06,1.347168000000000000e+06,1.345376000000000000e+06,1.346336000000000000e+06,1.277664000000000000e+06,1.509440000000000000e+06,1.460544000000000000e+06,1.348160000000000000e+06,1.968200000000000000e+06,1.459040000000000000e+06,1.374272000000000000e+06,1.454528000000000000e+06,1.398272000000000000e+06,1.265536000000000000e+06,1.377056000000000000e+06,1.375008000000000000e+06,1.309664000000000000e+06,1.312032000000000000e+06,1.295360000000000000e+06,1.139968000000000000e+06,1.182816000000000000e+06,1.028160000000000000e+06,9.481760000000000000e+05,9.736800000000000000e+05,9.606560000000000000e+05,9.157920000000000000e+05,8.744480000000000000e+05,8.376000000000000000e+05,7.321760000000000000e+05,8.407200000000000000e+05,7.402720000000000000e+05,6.504320000000000000e+05,7.562720000000000000e+05,6.140800000000000000e+05,5.614240000000000000e+05,4.184294000000000233e+05,4.554720000000000000e+05,4.636640000000000000e+05,4.889840000000000000e+05,4.091440000000000000e+05,3.883120000000000000e+05,3.701600000000000000e+05,3.660800000000000000e+05,3.218880000000000000e+05,3.355200000000000000e+05,2.894640000000000000e+05,2.976880000000000000e+05,1.739580000000000000e+05,2.560800000000000000e+05,2.464520000000000000e+05,2.007000000000000000e+05,1.862480000000000000e+05,1.572720000000000000e+05,1.427480000000000000e+05,1.182660000000000000e+05,1.028660000000000000e+05,9.642800000000000000e+04,1.351880000000000000e+05,6.266000000000000000e+04,4.399200000000000000e+04,7.039200000000000000e+04,3.296000000000000000e+04,2.915000000000000000e+04,2.443900000000000000e+04,1.672300000000000000e+04,1.812600000000000000e+04,1.131400000000000000e+04,1.191500000000000000e+04,1.001200000000000000e+04,1.051300000000000000e+04,6.207000000000000000e+03,4.004000000000000000e+03,5.906000000000000000e+03,3.904000000000000000e+03,4.905000000000000000e+03,6.407000000000000000e+03,4.605000000000000000e+03,5.506000000000000000e+03,4.404000000000000000e+03,3.103000000000000000e+03,3.203000000000000000e+03,4.905000000000000000e+03,3.303000000000000000e+03,9.912000000000000000e+03,3.704000000000000000e+03,6.607000000000000000e+03,4.705000000000000000e+03,3.503000000000000000e+03,3.003000000000000000e+03,3.904000000000000000e+03,4.004000000000000000e+03,3.704000000000000000e+03,3.403000000000000000e+03,2.602000000000000000e+03,4.605000000000000000e+03,3.403000000000000000e+03,2.702000000000000000e+03,3.303000000000000000e+03,2.702000000000000000e+03,2.903000000000000000e+03,3.804000000000000000e+03,2.102000000000000000e+03,3.804000000000000000e+03,3.603000000000000000e+03,2.903000000000000000e+03,3.303000000000000000e+03,3.704000000000000000e+03,2.802000000000000000e+03,4.705000000000000000e+03,5.005000000000000000e+03,2.302000000000000000e+03,4.204000000000000000e+03,4.204000000000000000e+03,4.705000000000000000e+03,4.404000000000000000e+03,3.704000000000000000e+03,3.403000000000000000e+03,5.606000000000000000e+03,4.004000000000000000e+03,5.406000000000000000e+03,5.005000000000000000e+03,1.592200000000000000e+04,5.906000000000000000e+03,6.707000000000000000e+03,3.804000000000000000e+03,4.204000000000000000e+03,4.505000000000000000e+03,5.906000000000000000e+03,4.404000000000000000e+03,8.610000000000000000e+03,4.304000000000000000e+03,4.705000000000000000e+03,7.809000000000000000e+03,6.307000000000000000e+03,6.006000000000000000e+03,5.706000000000000000e+03,5.105000000000000000e+03,5.806000000000000000e+03,6.507000000000000000e+03,6.807000000000000000e+03,4.004000000000000000e+03,5.005000000000000000e+03,4.505000000000000000e+03,3.103000000000000000e+03,4.404000000000000000e+03,4.104000000000000000e+03,2.903000000000000000e+03,2.202000000000000000e+03,4.404000000000000000e+03,4.404000000000000000e+03,2.903000000000000000e+03,3.203000000000000000e+03,3.904000000000000000e+03,2.502000000000000000e+03,2.102000000000000000e+03,3.503000000000000000e+03,3.303000000000000000e+03,3.303000000000000000e+03,1.901000000000000000e+03,3.303000000000000000e+03,2.402000000000000000e+03,2.802000000000000000e+03,3.003000000000000000e+03,2.502000000000000000e+03,4.905000000000000000e+03,3.503000000000000000e+03,2.202000000000000000e+03,5.005000000000000000e+03,1.251600000000000000e+04,3.275900000000000000e+04,1.005520000000000000e+05,1.735200000000000000e+05,2.815440000000000000e+05,4.927760000000000000e+05,7.242880000000000000e+05,9.597120000000000000e+05,1.249664000000000000e+06,1.608960000000000000e+06,1.865056000000000000e+06,2.056064000000000000e+06,2.162304000000000000e+06,2.250368000000000000e+06,2.216000000000000000e+06,2.201600000000000000e+06,2.228352000000000000e+06,2.021568000000000000e+06,2.102336000000000000e+06,1.921152000000000000e+06,3.630881799999999814e+06,1.928640000000000000e+06,2.124962500000000000e+06,1.440864000000000000e+06,1.746577899999999907e+06,1.841432100000000093e+06,1.315232000000000000e+06,1.568889000000000000e+06,1.348896000000000000e+06,2.009134399999999907e+06,1.813520100000000093e+06,1.188864000000000000e+06,1.520156899999999907e+06,2.764960000000000000e+06,9.751520000000000000e+05,1.334784000000000000e+06,1.002272000000000000e+06,1.770988500000000000e+06,1.157120000000000000e+06,2.116775000000000000e+06,1.653277899999999907e+06,1.737966800000000047e+06,1.179296000000000000e+06,1.263392000000000000e+06,1.409911500000000000e+06,2.071657300000000047e+06,1.630873100000000093e+06,1.415744000000000000e+06,1.891451800000000047e+06,1.420520300000000047e+06,1.467633800000000047e+06,1.858058300000000047e+06,1.618771000000000000e+06,1.724410300000000047e+06,1.751984600000000093e+06,1.866203800000000047e+06,1.307674300000000047e+06,1.608960000000000000e+06,1.229216000000000000e+06,1.248228899999999907e+06,1.944532000000000000e+06,1.200000000000000000e+06,1.273504000000000000e+06,2.031586000000000000e+06,1.605827500000000000e+06,1.611630000000000000e+06,9.708033000000000466e+05,3.402015799999999814e+06,1.565862600000000093e+06,1.182678000000000000e+06,1.158546399999999907e+06,1.563441500000000000e+06,1.523264000000000000e+06,1.605379500000000000e+06,1.321320000000000000e+06,1.755090100000000093e+06,1.987800100000000093e+06,1.427648000000000000e+06,1.253592000000000000e+06,1.108544000000000000e+06,1.675018800000000047e+06,9.664678000000000466e+05,1.570745399999999907e+06,1.512672000000000000e+06,1.745189800000000047e+06,1.653632000000000000e+06,1.383390100000000093e+06,1.410816000000000000e+06,1.689020000000000000e+06,1.676544000000000000e+06,1.796824000000000000e+06,1.199965899999999907e+06,2.071652500000000000e+06,1.521280000000000000e+06,1.031813699999999953e+06,1.831154500000000000e+06,2.688124000000000000e+06,1.487828300000000047e+06,1.623161300000000047e+06,2.018000000000000000e+06,1.470588000000000000e+06,1.743761100000000093e+06,1.754287000000000000e+06,1.152263800000000047e+06,1.605043600000000093e+06,1.795834600000000093e+06,1.756254500000000000e+06,1.772204500000000000e+06,1.977187399999999907e+06,1.271808000000000000e+06,1.184236300000000047e+06,2.203575799999999814e+06,1.912707300000000047e+06,1.949285500000000000e+06,2.530327000000000000e+06,1.671552000000000000e+06,1.496064000000000000e+06,1.760595399999999907e+06,1.947259100000000093e+06,2.179195500000000000e+06,1.894680899999999907e+06,1.971296500000000000e+06,1.888416000000000000e+06,1.938723100000000093e+06,1.672025300000000047e+06,1.977187399999999907e+06,1.730972100000000093e+06,1.562848000000000000e+06,1.433596600000000093e+06,1.442912000000000000e+06,1.473400100000000093e+06,2.057854600000000093e+06,1.175123100000000093e+06,1.990113300000000047e+06,2.275456000000000000e+06,2.276356000000000000e+06,1.563390000000000000e+06,2.368453500000000000e+06,2.520247500000000000e+06,2.417668799999999814e+06,1.691424000000000000e+06,1.625947500000000000e+06,2.383371500000000000e+06,1.829906800000000047e+06,2.109978799999999814e+06,1.752096000000000000e+06,2.333011799999999814e+06,2.433960799999999814e+06,2.454598799999999814e+06,2.108695000000000000e+06,1.998908800000000047e+06,1.873504000000000000e+06,2.327296500000000000e+06,2.293133500000000000e+06,2.045918000000000000e+06,2.269343500000000000e+06,2.204156500000000000e+06,2.023104000000000000e+06,1.908801899999999907e+06,2.302745500000000000e+06,2.090584300000000047e+06,2.058368000000000000e+06,1.813696000000000000e+06,2.120966000000000000e+06,2.278990799999999814e+06,1.481011399999999907e+06,2.316953000000000000e+06,1.538625000000000000e+06,1.353514100000000093e+06,1.936569899999999907e+06,1.960362399999999907e+06,2.342276000000000000e+06,1.450593399999999907e+06,1.351904000000000000e+06,1.764090500000000000e+06,1.755327300000000047e+06,1.876844399999999907e+06,1.128193300000000047e+06,1.548538600000000093e+06,1.826048000000000000e+06,2.075542300000000047e+06,1.508896000000000000e+06,1.484224000000000000e+06,1.866219800000000047e+06,1.643104000000000000e+06,1.702693100000000093e+06,1.710366600000000093e+06,1.724736000000000000e+06,1.730389100000000093e+06,1.618048000000000000e+06,2.045942399999999907e+06,1.336797600000000093e+06,2.289114500000000000e+06,2.106902799999999814e+06,1.834015600000000093e+06,2.183825799999999814e+06,2.068236399999999907e+06,1.832416000000000000e+06,1.796087100000000093e+06,2.196895500000000000e+06,1.759552300000000047e+06,2.113738500000000000e+06,2.062048000000000000e+06,1.483739300000000047e+06,1.652270000000000000e+06,1.662080000000000000e+06,1.467718000000000000e+06,1.981497800000000047e+06,1.703168000000000000e+06,1.842144000000000000e+06,2.108340000000000000e+06,1.672512000000000000e+06,1.685984000000000000e+06,1.609152000000000000e+06,1.736806300000000047e+06,1.546752000000000000e+06,1.228256000000000000e+06,1.835680000000000000e+06,1.949784300000000047e+06,1.446784000000000000e+06,2.073094800000000047e+06,1.432294000000000000e+06,2.514711299999999814e+06,1.468832000000000000e+06,1.815178000000000000e+06,2.219933000000000000e+06,2.251998000000000000e+06,2.386589000000000000e+06,2.163558299999999814e+06,1.827904000000000000e+06,1.640357500000000000e+06,1.963936000000000000e+06,1.944875000000000000e+06,1.850219300000000047e+06,1.749712000000000000e+06,2.187868000000000000e+06,1.706784000000000000e+06,2.005387500000000000e+06,1.899798399999999907e+06,2.201441299999999814e+06,2.108896500000000000e+06,1.803168600000000093e+06,2.149952000000000000e+06,2.181046500000000000e+06,2.231071299999999814e+06,2.467756500000000000e+06,1.899362800000000047e+06,2.261813799999999814e+06,2.865226000000000000e+06,2.279570299999999814e+06,2.225561299999999814e+06,2.246168000000000000e+06,2.494367000000000000e+06,1.747712000000000000e+06,2.384221299999999814e+06,1.958206300000000047e+06,1.916152800000000047e+06,2.218091299999999814e+06,2.277523799999999814e+06,1.839196800000000047e+06,1.684256000000000000e+06,1.796892600000000093e+06,2.076285800000000047e+06,1.890944000000000000e+06,1.742107500000000000e+06,1.819529800000000047e+06,2.415269000000000000e+06,1.922688000000000000e+06,1.753728000000000000e+06,1.133083500000000000e+06,1.723104000000000000e+06,1.413802800000000047e+06,1.900288000000000000e+06,1.542788300000000047e+06,1.598808100000000093e+06,1.790304000000000000e+06,1.863616000000000000e+06,1.785351800000000047e+06,1.318216000000000000e+06,2.104109000000000000e+06,1.837984000000000000e+06,1.803168600000000093e+06,1.979319399999999907e+06,1.803520000000000000e+06,1.598432000000000000e+06,1.562304000000000000e+06,1.448384000000000000e+06,1.512448000000000000e+06,1.561888000000000000e+06,1.592704000000000000e+06,1.944059500000000000e+06,2.000514899999999907e+06,1.518272000000000000e+06,1.599968000000000000e+06,1.399192300000000047e+06,1.438944000000000000e+06,1.405024000000000000e+06,1.523008000000000000e+06,2.071831800000000047e+06,1.354784000000000000e+06,1.675817000000000000e+06,1.639200000000000000e+06,1.900288000000000000e+06,1.458578600000000093e+06,1.511360000000000000e+06,1.570112000000000000e+06,1.557344000000000000e+06,1.588704000000000000e+06,2.701157000000000000e+06,1.692183300000000047e+06,1.604192000000000000e+06,1.665120000000000000e+06,1.418208000000000000e+06,1.410377300000000047e+06,1.858097600000000093e+06,1.653504000000000000e+06,1.552800000000000000e+06,1.575840000000000000e+06,2.214133799999999814e+06,2.066936600000000093e+06,1.752320000000000000e+06,1.373408000000000000e+06,1.600318100000000093e+06,1.280611800000000047e+06,2.007424000000000000e+06,1.741728000000000000e+06,1.877440000000000000e+06,1.603872000000000000e+06,1.543744000000000000e+06,1.610912000000000000e+06,1.621408000000000000e+06,1.784608000000000000e+06,1.624768000000000000e+06,2.070358000000000000e+06,1.483584000000000000e+06,1.449888000000000000e+06,1.755680000000000000e+06,1.689689300000000047e+06,1.414340800000000047e+06,2.051520000000000000e+06,1.340582100000000093e+06,1.862068800000000047e+06,1.588704000000000000e+06,1.502528000000000000e+06,1.861211000000000000e+06,1.515360000000000000e+06,1.387232000000000000e+06,1.510080000000000000e+06,1.272771500000000000e+06,2.059522300000000047e+06,1.657952000000000000e+06,1.969035500000000000e+06,1.655136000000000000e+06,1.521184000000000000e+06,1.405568000000000000e+06,1.600928000000000000e+06,1.670880000000000000e+06,1.504352000000000000e+06,1.469327300000000047e+06,1.582208000000000000e+06,1.299642100000000093e+06,1.731334600000000093e+06,1.841056000000000000e+06,1.742176000000000000e+06,1.407072000000000000e+06,1.525600000000000000e+06,2.084836399999999907e+06,1.973440000000000000e+06,1.862306500000000000e+06,2.093068300000000047e+06,1.626720000000000000e+06,1.124200000000000000e+06,1.453664000000000000e+06,1.959732100000000093e+06,1.532832000000000000e+06,1.897332100000000093e+06,1.403157100000000093e+06,1.620096000000000000e+06,1.680768000000000000e+06,1.598336000000000000e+06,1.457312000000000000e+06,1.553568000000000000e+06,1.718528000000000000e+06,1.682624000000000000e+06,2.080407000000000000e+06,1.941607600000000093e+06,2.050402500000000000e+06,2.040983000000000000e+06,1.677750100000000093e+06,1.764360000000000000e+06,1.609152000000000000e+06,1.590016000000000000e+06,1.723648000000000000e+06,4.499911000000000000e+06,1.474752000000000000e+06,1.479040000000000000e+06,1.796795600000000093e+06,1.540832000000000000e+06,1.569984000000000000e+06,1.359808000000000000e+06,1.165472800000000047e+06,1.467328000000000000e+06,1.736288000000000000e+06,1.367200000000000000e+06,1.659584000000000000e+06,1.598336000000000000e+06,1.865253300000000047e+06,2.186101799999999814e+06,1.594656000000000000e+06,1.679360000000000000e+06,2.075132300000000047e+06,1.545024000000000000e+06,1.546880000000000000e+06,2.053180000000000000e+06,1.626272000000000000e+06,1.952331300000000047e+06,1.761920000000000000e+06,1.340235899999999907e+06,1.569760000000000000e+06,1.420606800000000047e+06,1.448202000000000000e+06,2.087002800000000047e+06,1.711328000000000000e+06,1.599200000000000000e+06,1.954720000000000000e+06,1.689248000000000000e+06,1.594656000000000000e+06,2.144938799999999814e+06,1.767317399999999907e+06,1.553440000000000000e+06,1.493056000000000000e+06,2.289662500000000000e+06,1.578976000000000000e+06,1.827098300000000047e+06,1.502528000000000000e+06,1.753920000000000000e+06,1.622496000000000000e+06,1.799904000000000000e+06,2.197287000000000000e+06,2.312085000000000000e+06,2.249679500000000000e+06,1.658400000000000000e+06,2.754248799999999814e+06,1.770530500000000000e+06,2.577033500000000000e+06,1.896320000000000000e+06,1.936009899999999907e+06,1.822718300000000047e+06,1.613291899999999907e+06,2.272657000000000000e+06,1.911827000000000000e+06,1.880192000000000000e+06,1.642112000000000000e+06,1.552384000000000000e+06,1.875584000000000000e+06,2.206272500000000000e+06,1.792384000000000000e+06,1.959650500000000000e+06,1.559392000000000000e+06,1.751275300000000047e+06,1.591744000000000000e+06,1.593850000000000000e+06,1.512992000000000000e+06,2.025221300000000047e+06,1.567616000000000000e+06,1.806505000000000000e+06,1.669696000000000000e+06,1.590432000000000000e+06,1.991475600000000093e+06,1.664032000000000000e+06,1.727360000000000000e+06,1.425113500000000000e+06,2.195252000000000000e+06,1.616640000000000000e+06,1.774336000000000000e+06,1.590040000000000000e+06,2.152855299999999814e+06,1.581792000000000000e+06,1.840192000000000000e+06,2.134728000000000000e+06,1.685248000000000000e+06,1.546112000000000000e+06,1.780480000000000000e+06,1.939261500000000000e+06,1.577888000000000000e+06,1.793568000000000000e+06,1.929783000000000000e+06,1.794240000000000000e+06,1.596480000000000000e+06,1.666336000000000000e+06,1.991200000000000000e+06,1.547200000000000000e+06,1.849600000000000000e+06,1.864192000000000000e+06,1.493696000000000000e+06,1.804288000000000000e+06,1.496832000000000000e+06,2.164398299999999814e+06,2.383277000000000000e+06,1.779168000000000000e+06,1.782228899999999907e+06,1.789131100000000093e+06,1.648960000000000000e+06,1.738859800000000047e+06,1.458496000000000000e+06,1.730400000000000000e+06,1.703936000000000000e+06,1.607744000000000000e+06,1.702567300000000047e+06,1.553984000000000000e+06,1.885441399999999907e+06,1.669792000000000000e+06,1.860224000000000000e+06,1.887552000000000000e+06,2.083706600000000093e+06,1.559689300000000047e+06,1.595296000000000000e+06,1.664704000000000000e+06,2.518539500000000000e+06,1.858816000000000000e+06,1.768576000000000000e+06,1.541376000000000000e+06,2.002688000000000000e+06,1.805056000000000000e+06,1.929952000000000000e+06,1.579168000000000000e+06,1.979466300000000047e+06,1.869209500000000000e+06,1.616960000000000000e+06,1.810944000000000000e+06,2.090298000000000000e+06,1.595951300000000047e+06,2.299355000000000000e+06,1.489920000000000000e+06,2.187937299999999814e+06,1.921376000000000000e+06,1.661344000000000000e+06,1.883040000000000000e+06,2.343441799999999814e+06,1.750784000000000000e+06,1.828352000000000000e+06,2.153447000000000000e+06,2.308087799999999814e+06,2.028416000000000000e+06,1.959449600000000093e+06,1.672960000000000000e+06,2.032951100000000093e+06,2.091604000000000000e+06,1.831744000000000000e+06,2.127535000000000000e+06,1.604010000000000000e+06,1.500928000000000000e+06,1.775872000000000000e+06,2.041828600000000093e+06,1.376448800000000047e+06,1.581984000000000000e+06,1.648416000000000000e+06,1.706016000000000000e+06,1.875264000000000000e+06,1.624128000000000000e+06,1.715808000000000000e+06,2.058494000000000000e+06,1.762784000000000000e+06,1.810752000000000000e+06,2.045440000000000000e+06,1.496832000000000000e+06,2.264449799999999814e+06,2.034824899999999907e+06,1.762016000000000000e+06,2.293487799999999814e+06,1.799264000000000000e+06,2.065792000000000000e+06,1.377420300000000047e+06,2.121808500000000000e+06,2.088441300000000047e+06,2.390059500000000000e+06,2.726742500000000000e+06,2.188701000000000000e+06,1.849824000000000000e+06,1.864518899999999907e+06,1.654496000000000000e+06,1.655988399999999907e+06,2.508740299999999814e+06,1.971691899999999907e+06,1.436975300000000047e+06,1.760800000000000000e+06,1.466911500000000000e+06,1.982944000000000000e+06,1.835680000000000000e+06,1.839424000000000000e+06,1.714176000000000000e+06,1.864384000000000000e+06,1.795328000000000000e+06,1.558528000000000000e+06,1.584384000000000000e+06,1.631712000000000000e+06,1.185469000000000000e+06,1.564463300000000047e+06,1.821120000000000000e+06,1.857152000000000000e+06,1.642784000000000000e+06,1.839840000000000000e+06,1.771520000000000000e+06,1.658944000000000000e+06,2.046752000000000000e+06,1.807360000000000000e+06,1.630528000000000000e+06,1.771744000000000000e+06,1.684480000000000000e+06,1.679136000000000000e+06,1.641248000000000000e+06,1.778272000000000000e+06,1.441499300000000047e+06,1.647552000000000000e+06,1.670336000000000000e+06,2.174937799999999814e+06,1.792576000000000000e+06,1.723065100000000093e+06,1.708512000000000000e+06,1.849824000000000000e+06,1.750016000000000000e+06,1.641696000000000000e+06,2.143788799999999814e+06,1.611776000000000000e+06,1.805696000000000000e+06,1.561120000000000000e+06,1.729536000000000000e+06,1.669920000000000000e+06,1.699488000000000000e+06,1.753056000000000000e+06,1.255357800000000047e+06,1.815552000000000000e+06,1.632992000000000000e+06,1.650464000000000000e+06,1.629984000000000000e+06,1.652224000000000000e+06,1.784736000000000000e+06,1.531113600000000093e+06,1.965085500000000000e+06,1.459626500000000000e+06,1.772928000000000000e+06,2.248833500000000000e+06,1.701984000000000000e+06,2.247183000000000000e+06,1.771471300000000047e+06,1.883040000000000000e+06,1.867360000000000000e+06,2.390965500000000000e+06,1.917536000000000000e+06,2.236298299999999814e+06,1.845312000000000000e+06,1.951648000000000000e+06,1.773376000000000000e+06,1.796892600000000093e+06,1.982496000000000000e+06,1.641344000000000000e+06,1.846161300000000047e+06,2.017273600000000093e+06,2.285679299999999814e+06,1.346159600000000093e+06,1.650464000000000000e+06,1.822016000000000000e+06,1.820576000000000000e+06,1.561760000000000000e+06,1.558663100000000093e+06,1.931168000000000000e+06,1.524640000000000000e+06,1.353274300000000047e+06,1.711232000000000000e+06,1.525508100000000093e+06,1.385088000000000000e+06,1.488320000000000000e+06,1.598112000000000000e+06,1.344192000000000000e+06,1.477344000000000000e+06,1.462048000000000000e+06,1.456352000000000000e+06,1.483264000000000000e+06,1.682400000000000000e+06,1.437856000000000000e+06,1.185427300000000047e+06,1.551520000000000000e+06,1.397805300000000047e+06,1.255853500000000000e+06,1.708832000000000000e+06,1.573440000000000000e+06,1.580620100000000093e+06,1.818624000000000000e+06,1.533152000000000000e+06,1.620224000000000000e+06,1.468384000000000000e+06,1.735200000000000000e+06,1.573888000000000000e+06,2.049632000000000000e+06,2.182836500000000000e+06,1.719392000000000000e+06,1.269561100000000093e+06,1.935902800000000047e+06,1.560800000000000000e+06,1.544283399999999907e+06,1.623102500000000000e+06,1.285118000000000000e+06,1.627040000000000000e+06,1.682400000000000000e+06,1.427008000000000000e+06,1.694272000000000000e+06,1.466464000000000000e+06,1.733344000000000000e+06,1.654272000000000000e+06,1.799680000000000000e+06,1.874048000000000000e+06,1.630624000000000000e+06,1.744441500000000000e+06,2.031733000000000000e+06,1.954644500000000000e+06,2.018000000000000000e+06,1.801551100000000093e+06,1.846304000000000000e+06,1.861312000000000000e+06,1.872064000000000000e+06,1.733344000000000000e+06,2.061965899999999907e+06,2.311646299999999814e+06,1.950208000000000000e+06,2.496016799999999814e+06,1.975648000000000000e+06,1.798176000000000000e+06,1.925120000000000000e+06,1.908113500000000000e+06,2.458217799999999814e+06,2.300168500000000000e+06,1.533051000000000000e+06,1.684160000000000000e+06,1.713728000000000000e+06,1.664384000000000000e+06,2.411209000000000000e+06,1.629760000000000000e+06,1.747936000000000000e+06,2.190505299999999814e+06,1.594186399999999907e+06,1.640384000000000000e+06,2.061696000000000000e+06,1.865920000000000000e+06,1.813379300000000047e+06,1.759616000000000000e+06,2.227708500000000000e+06,1.813920000000000000e+06,1.446026399999999907e+06,1.990112000000000000e+06,1.715904000000000000e+06,1.886016000000000000e+06,1.795744000000000000e+06,2.033056000000000000e+06,1.875360000000000000e+06,1.770208000000000000e+06,1.575840000000000000e+06,1.617466600000000093e+06,2.116945500000000000e+06,1.619456000000000000e+06,1.661344000000000000e+06,1.499858100000000093e+06,1.919744000000000000e+06,2.319826500000000000e+06,1.704800000000000000e+06,1.862208000000000000e+06,1.591665600000000093e+06,1.932160000000000000e+06,1.628352000000000000e+06,1.923904000000000000e+06,1.770208000000000000e+06,1.609504000000000000e+06,1.922592000000000000e+06,2.028724300000000047e+06,1.787852800000000047e+06,1.951104000000000000e+06,2.144591299999999814e+06,1.804736000000000000e+06,2.117601500000000000e+06,1.763776000000000000e+06,1.964320000000000000e+06,2.485013500000000000e+06,1.767139500000000000e+06,1.779808000000000000e+06,2.362255299999999814e+06,1.807232000000000000e+06,1.657088000000000000e+06,2.016160000000000000e+06,1.858272000000000000e+06,2.228769799999999814e+06,2.159019299999999814e+06,1.885792000000000000e+06,1.694688000000000000e+06,1.621312000000000000e+06,1.781120000000000000e+06,2.207470000000000000e+06,2.205502799999999814e+06,1.807008000000000000e+06,1.925888000000000000e+06,1.796736000000000000e+06,1.968421000000000000e+06,1.864512000000000000e+06,2.368075500000000000e+06,2.317529299999999814e+06,2.254240000000000000e+06,2.025760000000000000e+06,2.557816500000000000e+06,2.186968000000000000e+06,1.695904000000000000e+06,1.884576000000000000e+06,1.675552000000000000e+06,2.230975299999999814e+06,2.225598500000000000e+06,1.778426399999999907e+06,1.714315800000000047e+06,1.959456000000000000e+06,1.700332600000000093e+06,2.060384000000000000e+06,1.923904000000000000e+06,2.000576000000000000e+06,1.915872000000000000e+06,1.711632899999999907e+06,1.786048000000000000e+06,1.927872000000000000e+06,2.173945000000000000e+06,2.181996299999999814e+06,1.783616000000000000e+06,1.726464000000000000e+06,1.806688000000000000e+06,1.578112000000000000e+06,1.926976000000000000e+06,1.800896000000000000e+06,1.737792000000000000e+06,1.978624000000000000e+06,2.141184000000000000e+06,1.937760000000000000e+06,1.702848000000000000e+06,1.680604800000000047e+06,1.707424000000000000e+06,1.851232000000000000e+06,1.951968000000000000e+06,2.055561100000000093e+06,1.822784000000000000e+06,1.870976000000000000e+06,1.639780000000000000e+06,1.987232000000000000e+06,2.057152000000000000e+06,2.277748299999999814e+06,2.106479500000000000e+06,1.801344000000000000e+06,1.862976000000000000e+06,1.956775300000000047e+06,1.695552000000000000e+06,1.859776000000000000e+06,1.622912000000000000e+06,1.630468100000000093e+06,1.876032000000000000e+06,1.617952000000000000e+06,1.899296000000000000e+06,1.747936000000000000e+06,1.853216000000000000e+06,1.745216000000000000e+06,1.728224000000000000e+06,1.619552000000000000e+06,1.667352800000000047e+06,1.652640000000000000e+06,1.589024000000000000e+06,1.716448000000000000e+06,1.797408000000000000e+06,1.801344000000000000e+06,1.633440000000000000e+06,1.779488000000000000e+06,1.433020600000000093e+06,1.611648000000000000e+06,1.768032000000000000e+06,1.678720000000000000e+06,1.679040000000000000e+06,2.116416000000000000e+06,1.846848000000000000e+06,1.805504000000000000e+06,1.820160000000000000e+06,1.910720000000000000e+06,1.662944000000000000e+06,1.797504000000000000e+06,1.870304000000000000e+06,2.184116000000000000e+06,1.601056000000000000e+06,1.722976000000000000e+06,1.726048000000000000e+06,1.727008000000000000e+06,1.755456000000000000e+06,1.553888000000000000e+06,1.564443300000000047e+06,1.690112000000000000e+06,1.730944000000000000e+06,1.697312000000000000e+06,1.788768000000000000e+06,1.615872000000000000e+06,1.635296000000000000e+06,1.643648000000000000e+06,1.805824000000000000e+06,1.758976000000000000e+06,1.534240000000000000e+06,2.283259000000000000e+06,1.565664000000000000e+06,1.688160000000000000e+06,1.712269500000000000e+06,1.754272000000000000e+06,1.865824000000000000e+06,2.129288000000000000e+06,1.472608000000000000e+06,1.424128000000000000e+06,1.745984000000000000e+06,1.552704000000000000e+06,1.643296000000000000e+06,1.826816000000000000e+06,2.207022799999999814e+06,1.643744000000000000e+06,1.776416000000000000e+06,1.693920000000000000e+06,1.699168000000000000e+06,2.060032000000000000e+06,1.845664000000000000e+06,1.840960000000000000e+06,1.552438000000000000e+06,1.776531500000000000e+06,1.908416000000000000e+06,1.564384000000000000e+06,1.669903500000000000e+06,1.595072000000000000e+06,3.091480500000000000e+06,1.665248000000000000e+06,2.104128000000000000e+06,1.686278399999999907e+06,1.716128000000000000e+06,2.116860299999999814e+06,1.743360000000000000e+06,1.724288000000000000e+06,1.477216000000000000e+06,1.777952000000000000e+06,1.519232000000000000e+06,2.155508299999999814e+06,1.502304000000000000e+06,1.596064000000000000e+06,1.498880000000000000e+06,1.902688000000000000e+06,1.948896000000000000e+06,1.787776000000000000e+06,2.024224000000000000e+06,1.804736000000000000e+06,1.819808000000000000e+06,1.924256000000000000e+06,1.941728000000000000e+06,2.164654799999999814e+06,2.340061000000000000e+06,1.993952000000000000e+06,2.080096000000000000e+06,1.988672000000000000e+06,1.963520000000000000e+06,1.845453500000000000e+06,1.866048000000000000e+06,2.051520000000000000e+06,1.861984000000000000e+06,1.893472000000000000e+06,1.808544000000000000e+06,1.745664000000000000e+06,1.832288000000000000e+06,1.786464000000000000e+06,1.736160000000000000e+06,1.715680000000000000e+06,1.891168000000000000e+06,1.741280000000000000e+06,1.645640000000000000e+06,2.267820000000000000e+06,1.930944000000000000e+06,1.690880000000000000e+06,1.829664000000000000e+06,1.813376000000000000e+06,1.950112000000000000e+06,2.155999299999999814e+06,1.737056000000000000e+06,1.734880000000000000e+06,2.442210000000000000e+06,1.625600000000000000e+06,1.914880000000000000e+06,1.787680000000000000e+06,1.748832000000000000e+06,1.706560000000000000e+06,1.843136000000000000e+06,1.884704000000000000e+06,1.738144000000000000e+06,2.482273500000000000e+06,1.776320000000000000e+06,1.758208000000000000e+06,2.117120000000000000e+06,1.870880000000000000e+06,2.118848000000000000e+06,1.848832000000000000e+06,1.817856000000000000e+06,1.842048000000000000e+06,1.799584000000000000e+06,1.677728000000000000e+06,1.722240000000000000e+06,1.608512000000000000e+06,1.773459300000000047e+06,1.533600000000000000e+06,1.736832000000000000e+06,1.813568000000000000e+06,2.062688000000000000e+06,1.781760000000000000e+06,2.115999799999999814e+06,1.348160000000000000e+06,1.536279899999999907e+06,1.516000000000000000e+06,1.795008000000000000e+06,1.514747600000000093e+06,1.707104000000000000e+06,1.673376000000000000e+06,1.655360000000000000e+06,1.596064000000000000e+06,1.733216000000000000e+06,2.212159000000000000e+06,1.734658899999999907e+06,1.546336000000000000e+06,2.057106300000000047e+06,1.926633300000000047e+06,1.512649399999999907e+06,1.404263000000000000e+06,1.447424000000000000e+06,1.549520000000000000e+06,1.782880000000000000e+06,2.322875000000000000e+06,1.725152000000000000e+06,1.985792000000000000e+06,1.594336000000000000e+06,1.607328000000000000e+06,1.709280000000000000e+06,1.946912000000000000e+06,1.670464000000000000e+06,1.666976000000000000e+06,1.575392000000000000e+06,1.498656000000000000e+06,1.514816000000000000e+06,1.675008000000000000e+06,1.466549000000000000e+06,1.502304000000000000e+06,2.055628300000000047e+06,1.750464000000000000e+06,2.706580000000000000e+06,1.829440000000000000e+06,2.088064000000000000e+06,1.853351500000000000e+06,1.858779300000000047e+06,1.660628800000000047e+06,2.472617299999999814e+06,2.062052000000000000e+06,1.911936000000000000e+06,1.681984000000000000e+06,1.774336000000000000e+06,2.026700000000000000e+06,1.581792000000000000e+06,1.586208000000000000e+06,1.711136000000000000e+06,1.545888000000000000e+06,1.544288000000000000e+06,1.757664000000000000e+06,1.393024000000000000e+06,1.467872000000000000e+06,1.502528000000000000e+06,1.576304300000000047e+06,1.670112000000000000e+06,1.729728000000000000e+06,2.582580000000000000e+06,1.458426399999999907e+06,1.449376000000000000e+06,1.456896000000000000e+06,2.194704500000000000e+06,1.634268800000000047e+06,1.981279800000000047e+06,1.629216000000000000e+06,1.620416000000000000e+06,1.786368000000000000e+06,1.587200000000000000e+06,1.923624100000000093e+06,1.642432000000000000e+06,1.443746100000000093e+06,1.773792000000000000e+06,1.770432000000000000e+06,1.914554899999999907e+06,1.440864000000000000e+06,1.768896000000000000e+06,1.497024000000000000e+06,1.432638399999999907e+06,1.503616000000000000e+06,2.203470299999999814e+06,1.809216000000000000e+06,1.885472000000000000e+06,1.777632000000000000e+06,1.586112000000000000e+06,1.880096000000000000e+06,1.452480000000000000e+06,1.679584000000000000e+06,1.750336000000000000e+06,1.534784000000000000e+06,1.515904000000000000e+06,1.696544000000000000e+06,1.990476300000000047e+06,1.665792000000000000e+06,1.710048000000000000e+06,1.626272000000000000e+06,1.745664000000000000e+06,1.528375500000000000e+06,2.074752000000000000e+06,1.749376000000000000e+06,1.869120000000000000e+06,1.645152000000000000e+06,2.466732000000000000e+06,1.736160000000000000e+06,2.105636799999999814e+06,2.280126000000000000e+06,1.422379000000000000e+06,2.090243500000000000e+06,1.799904000000000000e+06,2.299676299999999814e+06,1.957299100000000093e+06,2.418353500000000000e+06,1.711232000000000000e+06,1.588580100000000093e+06,2.537631500000000000e+06,1.615648000000000000e+06,2.291523500000000000e+06,1.692884000000000000e+06,1.693056000000000000e+06,1.524512000000000000e+06,1.530144000000000000e+06,1.372448000000000000e+06,1.552800000000000000e+06,1.454528000000000000e+06,1.587072000000000000e+06,1.246688000000000000e+06,1.290688000000000000e+06,1.410912000000000000e+06,1.221792000000000000e+06,1.274592000000000000e+06,1.605672600000000093e+06,1.315845000000000000e+06,1.345056000000000000e+06,1.721024000000000000e+06,1.321952000000000000e+06,1.394080000000000000e+06,1.429504000000000000e+06,1.500576000000000000e+06,1.718962800000000047e+06,1.451392000000000000e+06,1.335200000000000000e+06,1.433152000000000000e+06,1.445056000000000000e+06,1.975566300000000047e+06,1.460544000000000000e+06,1.743761100000000093e+06,1.487008000000000000e+06,1.519552000000000000e+06,1.570738800000000047e+06,1.454624000000000000e+06,1.439584000000000000e+06,1.434208000000000000e+06,1.172608000000000000e+06,1.412640000000000000e+06,1.692734100000000093e+06,1.081600000000000000e+06,1.218368000000000000e+06,1.233600000000000000e+06,1.428960000000000000e+06,1.175712000000000000e+06,1.423680000000000000e+06,1.206368000000000000e+06,1.254432000000000000e+06,1.296960000000000000e+06,1.447872000000000000e+06,1.409408000000000000e+06,2.162845500000000000e+06,1.413696000000000000e+06,1.654272000000000000e+06,2.103976000000000000e+06,1.610912000000000000e+06,1.779040000000000000e+06,1.451840000000000000e+06,1.796736000000000000e+06,1.261439600000000093e+06,1.839452399999999907e+06,1.375104000000000000e+06,1.433024000000000000e+06,1.243072000000000000e+06,1.491744000000000000e+06,1.711894100000000093e+06,1.409632000000000000e+06,1.410912000000000000e+06,1.471936000000000000e+06,1.206272000000000000e+06,1.518912000000000000e+06,1.395904000000000000e+06,1.808012300000000047e+06,1.316928000000000000e+06,1.575616000000000000e+06,1.402336000000000000e+06,1.450432000000000000e+06,1.542432000000000000e+06,1.482176000000000000e+06,1.272821899999999907e+06,1.717856000000000000e+06,2.082129899999999907e+06,1.926791800000000047e+06,2.195177000000000000e+06,1.609376000000000000e+06,2.211623500000000000e+06,1.679136000000000000e+06,1.622272000000000000e+06,1.451200000000000000e+06,1.515264000000000000e+06,1.543200000000000000e+06,1.043217900000000023e+06,1.770185000000000000e+06,1.317463000000000000e+06,1.448928000000000000e+06,1.521408000000000000e+06,1.903165600000000093e+06,1.669024800000000047e+06,1.743488000000000000e+06,2.053946300000000047e+06,2.517999500000000000e+06,2.139840000000000000e+06,2.570560000000000000e+06,2.174464000000000000e+06,1.975770000000000000e+06,2.232041299999999814e+06,1.860992000000000000e+06,1.821481899999999907e+06,1.382439300000000047e+06,1.464865300000000047e+06,1.811168000000000000e+06,2.026858399999999907e+06,1.190849300000000047e+06,1.614144000000000000e+06,1.676640000000000000e+06,1.477664000000000000e+06,1.259656500000000000e+06,1.921406100000000093e+06,1.172317800000000047e+06,1.767808000000000000e+06,1.756000000000000000e+06,2.171776000000000000e+06,2.365570299999999814e+06,1.987904000000000000e+06,2.175680000000000000e+06,2.213030299999999814e+06,2.603736500000000000e+06,2.777450000000000000e+06,3.018209500000000000e+06,1.952527399999999907e+06,2.472843299999999814e+06,2.296038799999999814e+06,2.397760000000000000e+06,1.817576500000000000e+06,2.126208000000000000e+06,3.001625500000000000e+06,1.887336800000000047e+06,2.347258500000000000e+06,2.213828799999999814e+06,2.003718800000000047e+06,2.092304100000000093e+06,2.277334500000000000e+06,2.029408000000000000e+06,1.923904000000000000e+06,1.940416000000000000e+06,1.813376000000000000e+06,2.045888000000000000e+06,1.916545000000000000e+06,1.682944000000000000e+06,1.689710500000000000e+06,1.789555899999999907e+06,1.875584000000000000e+06,1.641472000000000000e+06,1.821111300000000047e+06,1.785376000000000000e+06,2.244087000000000000e+06,1.845984000000000000e+06,1.930350000000000000e+06,1.676768000000000000e+06,1.660256000000000000e+06,1.742400000000000000e+06,1.961984000000000000e+06,1.594752000000000000e+06,1.659584000000000000e+06,1.749920000000000000e+06,1.619680000000000000e+06,1.580704000000000000e+06,1.343900800000000047e+06,1.866798300000000047e+06,1.500160000000000000e+06,2.281347000000000000e+06,1.500800000000000000e+06,1.396544000000000000e+06,1.676320000000000000e+06,1.778400000000000000e+06,1.584160000000000000e+06,1.630400000000000000e+06,1.851904000000000000e+06,1.776544000000000000e+06,1.750403500000000000e+06,1.772832000000000000e+06,1.579982899999999907e+06,1.585040399999999907e+06,1.947232000000000000e+06,2.372172799999999814e+06,2.503418500000000000e+06,2.004346100000000093e+06,2.359034000000000000e+06,2.638676500000000000e+06,2.143566000000000000e+06,1.988672000000000000e+06,2.032160000000000000e+06,2.213117000000000000e+06,2.624268799999999814e+06,1.686391500000000000e+06,2.101144000000000000e+06,1.715808000000000000e+06,1.636790600000000093e+06,1.527631800000000047e+06,1.942190600000000093e+06,1.833504000000000000e+06,1.796052100000000093e+06,1.940736000000000000e+06,2.192149500000000000e+06,1.547616000000000000e+06,1.692736000000000000e+06,2.048114500000000000e+06,2.492624299999999814e+06,1.786418500000000000e+06,1.532512000000000000e+06,1.816000000000000000e+06,1.426131600000000093e+06,1.666460800000000047e+06,1.742400000000000000e+06,1.821664000000000000e+06,2.238154500000000000e+06,1.552652800000000047e+06,1.377792000000000000e+06,1.574976000000000000e+06,1.668521300000000047e+06,1.201056000000000000e+06,1.340088800000000047e+06,1.406480899999999907e+06,1.241792000000000000e+06,8.020480000000000000e+05,nan
4.795170000000000243e+01,2.502000000000000000e+03,2.302000000000000000e+03,4.505000000000000000e+03,2.002000000000000000e+03,1.901000000000000000e+03,2.702000000000000000e+03,3.603000000000000000e+03,3.103000000000000000e+03,3.103000000000000000e+03,3.804000000000000000e+03,3.303000000000000000e+03,2.202000000000000000e+03,3.804000000000000000e+03,3.704000000000000000e+03,4.404000000000000000e+03,1.091300000000000000e+04,6.707000000000000000e+03,6.908000000000000000e+03,1.241600000000000000e+04,1.081300000000000000e+04,1.221500000000000000e+04,1.472000000000000000e+04,1.672300000000000000e+04,1.642300000000000000e+04,2.323600000000000000e+04,2.664400000000000000e+04,2.915000000000000000e+04,3.366100000000000000e+04,7.813000000000000000e+04,4.379100000000000000e+04,3.887600000000000000e+04,4.359000000000000000e+04,4.539600000000000000e+04,4.930900000000000000e+04,6.045100000000000000e+04,1.359960000000000000e+05,6.336300000000000000e+04,6.738000000000000000e+04,5.452800000000000000e+04,5.673700000000000000e+04,6.195700000000000000e+04,5.583300000000000000e+04,5.503000000000000000e+04,5.974800000000000000e+04,6.416600000000000000e+04,9.662800000000000000e+04,7.119600000000000000e+04,7.069400000000000000e+04,9.310800000000000000e+04,7.290400000000000000e+04,7.049400000000000000e+04,7.873200000000000000e+04,8.305400000000000000e+04,8.074200000000000000e+04,8.395800000000000000e+04,9.150000000000000000e+04,1.061860000000000000e+05,1.113180000000000000e+05,1.139360000000000000e+05,1.242080000000000000e+05,1.593880000000000000e+05,1.359960000000000000e+05,1.650400000000000000e+05,1.646360000000000000e+05,1.586840000000000000e+05,1.595920000000000000e+05,5.890198000000000466e+05,1.614080000000000000e+05,1.836200000000000000e+05,2.672320000000000000e+05,2.167840000000000000e+05,2.433120000000000000e+05,1.957480000000000000e+05,1.821040000000000000e+05,2.014080000000000000e+05,2.286240000000000000e+05,2.188080000000000000e+05,6.031119000000000233e+05,2.571960000000000000e+05,3.442720000000000000e+05,2.790080000000000000e+05,1.911027999999999884e+05,1.865480000000000000e+05,3.221920000000000000e+05,2.261960000000000000e+05,2.017120000000000000e+05,2.561840000000000000e+05,4.748320000000000000e+05,2.315600000000000000e+05,4.410400000000000000e+05,3.824960000000000000e+05,2.399680000000000000e+05,3.561920000000000000e+05,2.837760000000000000e+05,3.336880000000000000e+05,3.521200000000000000e+05,2.787040000000000000e+05,4.760640000000000000e+05,4.363360000000000000e+05,4.186480000000000000e+05,3.156800000000000000e+05,3.560880000000000000e+05,3.736240000000000000e+05,4.659200000000000000e+05,5.168000000000000000e+05,2.954325000000000000e+05,4.948320000000000000e+05,8.135234000000000233e+05,4.252880000000000000e+05,7.529440000000000000e+05,3.906640000000000000e+05,4.434960000000000000e+05,3.642400000000000000e+05,5.040640000000000000e+05,3.759680000000000000e+05,3.947440000000000000e+05,4.604960000000000000e+05,5.539040000000000000e+05,5.624480000000000000e+05,5.777920000000000000e+05,7.690560000000000000e+05,6.224480000000000000e+05,4.555760000000000000e+05,6.151200000000000000e+05,6.145920000000000000e+05,4.763760000000000000e+05,4.707360000000000000e+05,5.656320000000000000e+05,4.796560000000000000e+05,5.298400000000000000e+05,6.462080000000000000e+05,5.252160000000000000e+05,8.508523000000000466e+05,4.897040000000000000e+05,4.205920000000000000e+05,5.853120000000000000e+05,4.385840000000000000e+05,7.187840000000000000e+05,4.627440000000000000e+05,4.646880000000000000e+05,7.596000000000000000e+05,7.590720000000000000e+05,6.266720000000000000e+05,3.924000000000000000e+05,4.777040000000000000e+05,6.341120000000000000e+05,6.261600000000000000e+05,1.164854899999999907e+06,4.579360000000000000e+05,5.273760000000000000e+05,3.513092999999999884e+05,6.638880000000000000e+05,4.471840000000000000e+05,4.970880000000000000e+05,5.866560000000000000e+05,6.767200000000000000e+05,3.755600000000000000e+05,6.161440000000000000e+05,7.627040000000000000e+05,8.448700999999999767e+05,4.113920000000000000e+05,5.626560000000000000e+05,3.432857000000000116e+05,5.418720000000000000e+05,3.508907999999999884e+05,6.814720000000000000e+05,5.999428000000000466e+05,6.756800000000000000e+05,4.798560000000000000e+05,5.259360000000000000e+05,9.623044000000000233e+05,6.669920000000000000e+05,9.389778000000000466e+05,6.232640000000000000e+05,5.688320000000000000e+05,6.416480000000000000e+05,5.041680000000000000e+05,7.438080000000000000e+05,5.049920000000000000e+05,5.672800000000000000e+05,1.175070000000000000e+06,1.703435899999999907e+06,9.981359000000000233e+05,9.323318000000000466e+05,6.723680000000000000e+05,7.061280000000000000e+05,6.173920000000000000e+05,5.659520000000000000e+05,5.241920000000000000e+05,6.314240000000000000e+05,5.341600000000000000e+05,6.543680000000000000e+05,5.011920000000000000e+05,4.860130000000000000e+05,7.840320000000000000e+05,5.424800000000000000e+05,6.675040000000000000e+05,5.028320000000000000e+05,6.011840000000000000e+05,5.559680000000000000e+05,1.124382500000000000e+06,5.468000000000000000e+05,5.826240000000000000e+05,7.802880000000000000e+05,5.229600000000000000e+05,7.300960000000000000e+05,5.763520000000000000e+05,5.916960000000000000e+05,6.895520000000000000e+05,7.356960000000000000e+05,1.068416000000000000e+06,6.933920000000000000e+05,6.439200000000000000e+05,7.759200000000000000e+05,7.912160000000000000e+05,4.911037999999999884e+05,6.574720000000000000e+05,4.732150000000000000e+05,7.371520000000000000e+05,5.879840000000000000e+05,7.499563000000000466e+05,6.641920000000000000e+05,1.008507500000000000e+06,6.532320000000000000e+05,6.756800000000000000e+05,8.221600000000000000e+05,5.575040000000000000e+05,6.572640000000000000e+05,3.641872000000000116e+05,2.817259000000000233e+05,6.784800000000000000e+05,7.649920000000000000e+05,7.199200000000000000e+05,7.241760000000000000e+05,5.165725999999999767e+05,1.153662500000000000e+06,6.895520000000000000e+05,7.140160000000000000e+05,5.593600000000000000e+05,4.536320000000000000e+05,5.965440000000000000e+05,5.508160000000000000e+05,1.014400000000000000e+06,9.189280000000000000e+05,8.360320000000000000e+05,7.908960000000000000e+05,6.069600000000000000e+05,5.796480000000000000e+05,6.294720000000000000e+05,6.597440000000000000e+05,5.941760000000000000e+05,7.944480000000000000e+05,6.277120000000000000e+05,8.100640000000000000e+05,7.275040000000000000e+05,4.856664000000000233e+05,5.524640000000000000e+05,6.786880000000000000e+05,6.808640000000000000e+05,6.307040000000000000e+05,6.558240000000000000e+05,5.805760000000000000e+05,7.074880000000000000e+05,8.269498000000000466e+05,6.682240000000000000e+05,9.164160000000000000e+05,1.698272000000000000e+06,6.847840000000000000e+05,4.463600000000000000e+05,7.606400000000000000e+05,6.056160000000000000e+05,7.109120000000000000e+05,7.959040000000000000e+05,7.957920000000000000e+05,7.480640000000000000e+05,7.646880000000000000e+05,8.162080000000000000e+05,6.608800000000000000e+05,5.831520000000000000e+05,5.733600000000000000e+05,5.123840000000000000e+05,5.860320000000000000e+05,5.404320000000000000e+05,7.271840000000000000e+05,8.402080000000000000e+05,6.191360000000000000e+05,5.654240000000000000e+05,5.821120000000000000e+05,5.996615999999999767e+05,8.045450000000000000e+05,6.390249000000000233e+05,5.572000000000000000e+05,7.234560000000000000e+05,9.798010999999999767e+05,6.679200000000000000e+05,7.192000000000000000e+05,1.265264000000000000e+06,6.884160000000000000e+05,9.940640000000000000e+05,4.629885999999999767e+05,7.100800000000000000e+05,1.402573500000000000e+06,6.165600000000000000e+05,1.032745400000000023e+06,5.916000000000000000e+05,6.172800000000000000e+05,9.000330999999999767e+05,7.467040000000000000e+05,8.520960000000000000e+05,9.713760000000000000e+05,1.352991800000000047e+06,8.430240000000000000e+05,1.326044600000000093e+06,1.108692000000000000e+06,5.279639000000000233e+05,1.066528000000000000e+06,6.425920000000000000e+05,6.622240000000000000e+05,5.767853000000000466e+05,6.740320000000000000e+05,8.817760000000000000e+05,5.021200000000000000e+05,7.156800000000000000e+05,1.764193100000000093e+06,6.818880000000000000e+05,8.882560000000000000e+05,8.175680000000000000e+05,1.093536000000000000e+06,1.255746300000000047e+06,9.988110000000000000e+05,7.541920000000000000e+05,8.672480000000000000e+05,1.297792100000000093e+06,8.322720000000000000e+05,8.561760000000000000e+05,7.365280000000000000e+05,7.472320000000000000e+05,6.460000000000000000e+05,6.672960000000000000e+05,7.850720000000000000e+05,8.828160000000000000e+05,8.817760000000000000e+05,1.157624399999999907e+06,6.297760000000000000e+05,6.345280000000000000e+05,6.932140000000000000e+05,8.505280000000000000e+05,6.449600000000000000e+05,8.412480000000000000e+05,6.205920000000000000e+05,9.251040000000000000e+05,7.378880000000000000e+05,5.557600000000000000e+05,8.420800000000000000e+05,4.630560000000000000e+05,6.350400000000000000e+05,7.371520000000000000e+05,7.008480000000000000e+05,7.865280000000000000e+05,6.234720000000000000e+05,6.196303000000000466e+05,6.638880000000000000e+05,1.088800000000000000e+06,9.505363000000000466e+05,7.574080000000000000e+05,8.109439000000000233e+05,7.494080000000000000e+05,6.602560000000000000e+05,6.803360000000000000e+05,6.014880000000000000e+05,4.398182999999999884e+05,8.169440000000000000e+05,5.639840000000000000e+05,6.304960000000000000e+05,5.277920000000000000e+05,1.154020899999999907e+06,5.948960000000000000e+05,5.890880000000000000e+05,5.725280000000000000e+05,7.021920000000000000e+05,6.142880000000000000e+05,6.250240000000000000e+05,6.824160000000000000e+05,6.839680000000000000e+05,2.093258800000000047e+06,7.891360000000000000e+05,7.441120000000000000e+05,6.289440000000000000e+05,7.705120000000000000e+05,1.023728099999999977e+06,5.656320000000000000e+05,7.937120000000000000e+05,8.380160000000000000e+05,1.444818399999999907e+06,6.903840000000000000e+05,1.097349899999999907e+06,9.925920000000000000e+05,7.215840000000000000e+05,1.262314300000000047e+06,7.157760000000000000e+05,1.072320000000000000e+06,1.627036500000000000e+06,9.617120000000000000e+05,1.249240000000000000e+06,6.490880000000000000e+05,5.096717999999999884e+05,8.144480000000000000e+05,9.740000000000000000e+05,4.827745999999999767e+05,7.431840000000000000e+05,8.014240000000000000e+05,1.404841600000000093e+06,7.273920000000000000e+05,1.161178800000000047e+06,1.234961899999999907e+06,8.650560000000000000e+05,1.776943500000000000e+06,1.640998800000000047e+06,1.206784000000000000e+06,9.017600000000000000e+05,1.287624000000000000e+06,9.863245999999999767e+05,1.193766000000000000e+06,1.724829800000000047e+06,1.047891800000000047e+06,1.821507300000000047e+06,9.919630999999999767e+05,1.098816500000000000e+06,1.553344000000000000e+06,1.349440000000000000e+06,1.312448000000000000e+06,1.690091300000000047e+06,1.196013000000000000e+06,9.943684000000000233e+05,1.221568000000000000e+06,1.161639000000000000e+06,2.281175299999999814e+06,1.822729399999999907e+06,1.599765899999999907e+06,1.095461399999999907e+06,1.448629800000000047e+06,1.067680000000000000e+06,1.202976000000000000e+06,1.375328000000000000e+06,1.592800000000000000e+06,1.385088000000000000e+06,9.535200000000000000e+05,1.130880000000000000e+06,1.466784000000000000e+06,1.366824399999999907e+06,1.192032000000000000e+06,1.527648000000000000e+06,1.636256000000000000e+06,1.380553800000000047e+06,8.217763000000000466e+05,1.134656600000000093e+06,1.491868100000000093e+06,1.144557300000000047e+06,1.759249500000000000e+06,1.873654800000000047e+06,1.688360000000000000e+06,1.036210900000000023e+06,1.670551000000000000e+06,1.694161300000000047e+06,1.280032000000000000e+06,1.395642000000000000e+06,1.737113300000000047e+06,1.319255500000000000e+06,1.495305300000000047e+06,1.494750800000000047e+06,1.263712000000000000e+06,1.690301000000000000e+06,1.538656000000000000e+06,1.564046800000000047e+06,1.558089399999999907e+06,1.216757500000000000e+06,1.584282300000000047e+06,1.707627399999999907e+06,1.325592000000000000e+06,1.045440400000000023e+06,1.044662500000000000e+06,8.379040000000000000e+05,1.682188300000000047e+06,1.066624000000000000e+06,1.017744000000000000e+06,8.888800000000000000e+05,1.182816000000000000e+06,1.018160000000000000e+06,1.034688000000000000e+06,1.914069399999999907e+06,9.545785999999999767e+05,1.097123800000000047e+06,1.251680000000000000e+06,1.783628399999999907e+06,1.258720000000000000e+06,1.429770300000000047e+06,1.168896000000000000e+06,1.364550800000000047e+06,1.429920000000000000e+06,1.048288000000000000e+06,1.093248000000000000e+06,1.199843899999999907e+06,1.033424000000000000e+06,1.514383399999999907e+06,1.553248500000000000e+06,1.362047000000000000e+06,1.749845100000000093e+06,1.593152800000000047e+06,1.384224000000000000e+06,1.119648000000000000e+06,1.227593000000000000e+06,1.750493500000000000e+06,1.444475800000000047e+06,1.548665300000000047e+06,1.351275100000000093e+06,1.472928000000000000e+06,1.993815000000000000e+06,1.525920000000000000e+06,1.699584000000000000e+06,1.676945800000000047e+06,1.048608000000000000e+06,1.334313000000000000e+06,1.520054300000000047e+06,9.849600000000000000e+05,1.487789600000000093e+06,1.402016000000000000e+06,1.042182500000000000e+06,2.113904299999999814e+06,1.306912000000000000e+06,1.109897000000000000e+06,1.770161100000000093e+06,1.714974399999999907e+06,1.417556300000000047e+06,1.371488000000000000e+06,8.775115999999999767e+05,1.258999800000000047e+06,1.324623100000000093e+06,1.732326500000000000e+06,1.251040000000000000e+06,1.425917800000000047e+06,1.877040000000000000e+06,1.601792000000000000e+06,1.180595300000000047e+06,2.095104500000000000e+06,1.923904000000000000e+06,1.676329399999999907e+06,1.275140000000000000e+06,1.228832500000000000e+06,2.077401399999999907e+06,1.800782100000000093e+06,1.339168000000000000e+06,2.149218500000000000e+06,1.179314500000000000e+06,1.083712000000000000e+06,1.515680000000000000e+06,1.619660000000000000e+06,1.473344000000000000e+06,1.762487100000000093e+06,1.289184000000000000e+06,1.239744000000000000e+06,1.701659000000000000e+06,1.058496000000000000e+06,1.576160000000000000e+06,1.762163899999999907e+06,1.740435300000000047e+06,1.302624000000000000e+06,1.440000000000000000e+06,1.782074500000000000e+06,1.659543500000000000e+06,1.247169899999999907e+06,1.583072000000000000e+06,1.483456000000000000e+06,1.549568000000000000e+06,1.756672000000000000e+06,1.633139800000000047e+06,1.154720000000000000e+06,1.485296500000000000e+06,1.659584000000000000e+06,1.393191800000000047e+06,1.215296000000000000e+06,9.091215999999999767e+05,1.534336000000000000e+06,8.914475000000000000e+05,1.229120000000000000e+06,2.245506299999999814e+06,2.063469000000000000e+06,1.482649000000000000e+06,2.092651300000000047e+06,2.553856500000000000e+06,2.054805800000000047e+06,1.813792000000000000e+06,1.847672300000000047e+06,1.576576000000000000e+06,1.103936800000000047e+06,1.448928000000000000e+06,1.743080800000000047e+06,1.489920000000000000e+06,2.258240000000000000e+06,1.503410600000000093e+06,1.344218000000000000e+06,1.631584000000000000e+06,1.932817300000000047e+06,1.724621899999999907e+06,1.653784800000000047e+06,1.442800600000000093e+06,1.668533500000000000e+06,1.225008300000000047e+06,1.796736000000000000e+06,1.221913899999999907e+06,1.857822800000000047e+06,1.537001800000000047e+06,1.955446500000000000e+06,1.861420399999999907e+06,1.234994500000000000e+06,1.241792000000000000e+06,1.253600000000000000e+06,1.233280000000000000e+06,1.357406899999999907e+06,1.691695300000000047e+06,1.741086000000000000e+06,1.978863300000000047e+06,2.044905500000000000e+06,1.765495800000000047e+06,1.382693300000000047e+06,1.352687000000000000e+06,1.344832000000000000e+06,1.449440000000000000e+06,1.259793300000000047e+06,1.956775300000000047e+06,1.626576300000000047e+06,1.633220000000000000e+06,1.281595500000000000e+06,1.226903899999999907e+06,1.959449600000000093e+06,1.937358500000000000e+06,1.925920000000000000e+06,1.983419000000000000e+06,1.448384300000000047e+06,1.477843500000000000e+06,1.866835500000000000e+06,1.296224000000000000e+06,1.402647500000000000e+06,1.660256000000000000e+06,1.569120000000000000e+06,1.163392000000000000e+06,1.925610300000000047e+06,1.781029300000000047e+06,2.334871500000000000e+06,2.210763299999999814e+06,1.178396000000000000e+06,3.224695500000000000e+06,1.786452500000000000e+06,1.572690800000000047e+06,1.756103500000000000e+06,1.379712000000000000e+06,1.898748100000000093e+06,1.785376000000000000e+06,1.318432000000000000e+06,1.408224000000000000e+06,1.964888899999999907e+06,1.214880000000000000e+06,1.477968899999999907e+06,1.219968800000000047e+06,1.955446500000000000e+06,1.920769800000000047e+06,1.783744000000000000e+06,1.749248000000000000e+06,1.580480000000000000e+06,2.188449000000000000e+06,1.774147399999999907e+06,1.636602300000000047e+06,1.823719300000000047e+06,1.534299800000000047e+06,1.402880000000000000e+06,1.431968000000000000e+06,1.265312000000000000e+06,1.265588899999999907e+06,1.221008600000000093e+06,1.866981899999999907e+06,1.375210800000000047e+06,1.861468600000000093e+06,1.690707300000000047e+06,1.648416000000000000e+06,1.416557100000000093e+06,1.337628300000000047e+06,1.217536000000000000e+06,1.619360000000000000e+06,1.436352000000000000e+06,1.806714899999999907e+06,1.856608000000000000e+06,1.428416300000000047e+06,1.318016000000000000e+06,1.364950100000000093e+06,1.716358500000000000e+06,1.830262300000000047e+06,1.183872000000000000e+06,1.371635500000000000e+06,1.843828600000000093e+06,1.445056000000000000e+06,1.428736000000000000e+06,1.238688000000000000e+06,1.812814800000000047e+06,1.589856399999999907e+06,1.493409000000000000e+06,1.572480000000000000e+06,2.087317899999999907e+06,1.947814000000000000e+06,1.230917399999999907e+06,1.393965800000000047e+06,1.915375300000000047e+06,1.244448000000000000e+06,1.696874000000000000e+06,1.222944000000000000e+06,1.624767300000000047e+06,1.827741100000000093e+06,1.826961800000000047e+06,1.541133399999999907e+06,1.330816000000000000e+06,1.763450000000000000e+06,2.013279899999999907e+06,1.594400899999999907e+06,1.327200000000000000e+06,1.851193100000000093e+06,1.907181300000000047e+06,2.494708299999999814e+06,2.275977799999999814e+06,1.544288000000000000e+06,2.000301399999999907e+06,2.220943500000000000e+06,1.895359600000000093e+06,1.996677899999999907e+06,1.886103399999999907e+06,1.560704000000000000e+06,1.425247500000000000e+06,1.423904000000000000e+06,4.401826000000000000e+06,1.042977900000000023e+06,1.693581600000000093e+06,1.322816000000000000e+06,1.801248000000000000e+06,2.145791000000000000e+06,1.430839000000000000e+06,1.285440000000000000e+06,1.624768000000000000e+06,2.134104000000000000e+06,1.980606800000000047e+06,1.841280000000000000e+06,1.491872000000000000e+06,1.317974500000000000e+06,2.277006500000000000e+06,1.204672000000000000e+06,1.366432000000000000e+06,1.959021800000000047e+06,1.407800100000000093e+06,1.419309899999999907e+06,1.536192000000000000e+06,1.840924100000000093e+06,1.209664000000000000e+06,1.787884500000000000e+06,1.357248000000000000e+06,1.529824000000000000e+06,1.374368000000000000e+06,1.554928399999999907e+06,1.145513500000000000e+06,1.426688000000000000e+06,1.743150399999999907e+06,1.386272000000000000e+06,2.157794000000000000e+06,1.451616000000000000e+06,1.732787500000000000e+06,1.127552600000000093e+06,1.450880000000000000e+06,1.302944000000000000e+06,1.509760000000000000e+06,1.505856000000000000e+06,1.648192000000000000e+06,1.387552000000000000e+06,1.325449100000000093e+06,1.637030000000000000e+06,2.088736000000000000e+06,1.763450000000000000e+06,1.598543800000000047e+06,1.275328000000000000e+06,1.724333300000000047e+06,2.146722299999999814e+06,1.125061500000000000e+06,1.856012500000000000e+06,1.601553500000000000e+06,1.913023899999999907e+06,1.430240000000000000e+06,1.249578500000000000e+06,1.747264800000000047e+06,2.218091299999999814e+06,1.647062500000000000e+06,1.480672000000000000e+06,1.651937899999999907e+06,1.835552000000000000e+06,1.447872000000000000e+06,1.639815800000000047e+06,1.393856000000000000e+06,1.318923000000000000e+06,1.555085100000000093e+06,1.358304000000000000e+06,1.555520000000000000e+06,1.434336000000000000e+06,1.892361500000000000e+06,1.673924500000000000e+06,1.373716800000000047e+06,1.568014899999999907e+06,1.192448000000000000e+06,1.258135500000000000e+06,1.460253000000000000e+06,1.926253800000000047e+06,1.127392000000000000e+06,1.242528000000000000e+06,1.646787300000000047e+06,1.283424000000000000e+06,1.591520000000000000e+06,1.496832000000000000e+06,1.436992000000000000e+06,1.295168000000000000e+06,1.423040000000000000e+06,1.670865399999999907e+06,1.200000000000000000e+06,1.531968000000000000e+06,1.319072000000000000e+06,1.187264000000000000e+06,1.160096000000000000e+06,1.385088000000000000e+06,1.305184000000000000e+06,9.802295999999999767e+05,1.220928000000000000e+06,1.436576000000000000e+06,1.435072000000000000e+06,1.338208000000000000e+06,1.586208000000000000e+06,1.577664000000000000e+06,1.528640000000000000e+06,1.252352399999999907e+06,1.435936000000000000e+06,1.544160000000000000e+06,1.440000000000000000e+06,1.376736000000000000e+06,1.398592000000000000e+06,1.249856000000000000e+06,1.307424000000000000e+06,1.203392000000000000e+06,1.147616000000000000e+06,1.324736000000000000e+06,1.130464000000000000e+06,1.074016000000000000e+06,1.010576000000000000e+06,9.988000000000000000e+05,9.144160000000000000e+05,9.784160000000000000e+05,8.214240000000000000e+05,8.236160000000000000e+05,8.108960000000000000e+05,7.133920000000000000e+05,7.577280000000000000e+05,7.208640000000000000e+05,6.520960000000000000e+05,5.974720000000000000e+05,5.760320000000000000e+05,9.723805000000000000e+05,5.344640000000000000e+05,4.909360000000000000e+05,4.392000000000000000e+05,4.217120000000000000e+05,4.060800000000000000e+05,3.692400000000000000e+05,3.597600000000000000e+05,3.352160000000000000e+05,2.939280000000000000e+05,2.847920000000000000e+05,2.946400000000000000e+05,7.077215000000000000e+05,2.574000000000000000e+05,2.341960000000000000e+05,2.115200000000000000e+05,1.855400000000000000e+05,1.736200000000000000e+05,1.336760000000000000e+05,1.106140000000000000e+05,9.743200000000000000e+04,9.642800000000000000e+04,9.461600000000000000e+04,6.938800000000000000e+04,6.205800000000000000e+04,4.660000000000000000e+04,3.215700000000000000e+04,2.564200000000000000e+04,5.201900000000000000e+04,2.423800000000000000e+04,1.461900000000000000e+04,1.241600000000000000e+04,1.391800000000000000e+04,7.709000000000000000e+03,1.932800000000000000e+04,1.091300000000000000e+04,4.805000000000000000e+03,6.507000000000000000e+03,3.403000000000000000e+03,5.105000000000000000e+03,3.003000000000000000e+03,3.303000000000000000e+03,3.403000000000000000e+03,3.103000000000000000e+03,3.804000000000000000e+03,2.502000000000000000e+03,5.706000000000000000e+03,1.902800000000000000e+04,4.905000000000000000e+03,3.103000000000000000e+03,4.605000000000000000e+03,2.903000000000000000e+03,3.303000000000000000e+03,3.203000000000000000e+03,3.003000000000000000e+03,2.002000000000000000e+03,4.204000000000000000e+03,2.202000000000000000e+03,3.303000000000000000e+03,2.002000000000000000e+03,2.702000000000000000e+03,3.503000000000000000e+03,2.402000000000000000e+03,2.102000000000000000e+03,5.005000000000000000e+03,1.801000000000000000e+03,2.702000000000000000e+03,5.406000000000000000e+03,1.701000000000000000e+03,3.503000000000000000e+03,3.603000000000000000e+03,3.003000000000000000e+03,3.403000000000000000e+03,1.601000000000000000e+03,4.805000000000000000e+03,3.103000000000000000e+03,3.303000000000000000e+03,6.107000000000000000e+03,2.202000000000000000e+03,2.402000000000000000e+03,5.306000000000000000e+03,5.906000000000000000e+03,9.211000000000000000e+03,3.503000000000000000e+03,2.903000000000000000e+03,6.006000000000000000e+03,5.105000000000000000e+03,4.404000000000000000e+03,4.204000000000000000e+03,5.406000000000000000e+03,4.404000000000000000e+03,3.203000000000000000e+03,7.008000000000000000e+03,3.804000000000000000e+03,7.008000000000000000e+03,5.105000000000000000e+03,5.306000000000000000e+03,5.205000000000000000e+03,6.807000000000000000e+03,5.105000000000000000e+03,5.706000000000000000e+03,6.607000000000000000e+03,9.311000000000000000e+03,4.004000000000000000e+03,6.607000000000000000e+03,4.304000000000000000e+03,4.404000000000000000e+03,5.205000000000000000e+03,4.104000000000000000e+03,2.502000000000000000e+03,4.004000000000000000e+03,3.203000000000000000e+03,3.403000000000000000e+03,3.503000000000000000e+03,3.603000000000000000e+03,3.603000000000000000e+03,2.102000000000000000e+03,3.804000000000000000e+03,4.519600000000000000e+04,2.002000000000000000e+03,3.603000000000000000e+03,3.603000000000000000e+03,2.602000000000000000e+03,1.901000000000000000e+03,3.003000000000000000e+03,3.003000000000000000e+03,4.705000000000000000e+03,2.102000000000000000e+03,7.308000000000000000e+03,3.503000000000000000e+03,4.004000000000000000e+03,3.003000000000000000e+03,3.904000000000000000e+03,8.510000000000000000e+03,2.413800000000000000e+04,9.200200000000000000e+04,1.730160000000000000e+05,2.617600000000000000e+05,4.674560000000000000e+05,6.871680000000000000e+05,1.101472000000000000e+06,1.318432000000000000e+06,1.649504000000000000e+06,1.941728000000000000e+06,1.875360000000000000e+06,2.054304000000000000e+06,2.274752000000000000e+06,2.363904000000000000e+06,2.070784000000000000e+06,2.116352000000000000e+06,2.029952000000000000e+06,2.102784000000000000e+06,2.060160000000000000e+06,1.933007500000000000e+06,1.847072000000000000e+06,1.805696000000000000e+06,1.791340500000000000e+06,2.066767899999999907e+06,1.975564899999999907e+06,1.763104000000000000e+06,1.828372500000000000e+06,1.356704000000000000e+06,1.550432000000000000e+06,1.423584000000000000e+06,1.242624000000000000e+06,1.536100600000000093e+06,1.991055600000000093e+06,1.341504000000000000e+06,1.112032000000000000e+06,9.860800000000000000e+05,1.754934600000000093e+06,1.573560000000000000e+06,1.738503800000000047e+06,1.408672000000000000e+06,1.163296000000000000e+06,1.083424000000000000e+06,1.208832000000000000e+06,1.542083100000000093e+06,9.672800000000000000e+05,8.855713000000000466e+05,1.500384000000000000e+06,1.673832300000000047e+06,2.009057100000000093e+06,1.495744000000000000e+06,1.571929800000000047e+06,1.114688000000000000e+06,1.718304000000000000e+06,1.273088000000000000e+06,1.176000000000000000e+06,1.738092600000000093e+06,1.004272000000000000e+06,1.280224000000000000e+06,1.721978500000000000e+06,1.592288000000000000e+06,1.834681399999999907e+06,1.215200000000000000e+06,1.330319500000000000e+06,1.677699600000000093e+06,2.369779299999999814e+06,1.898414500000000000e+06,1.370390800000000047e+06,1.828887800000000047e+06,1.802168300000000047e+06,1.933612600000000093e+06,1.288320000000000000e+06,1.811920899999999907e+06,1.605379500000000000e+06,2.486480000000000000e+06,1.442566100000000093e+06,1.479772000000000000e+06,1.267062300000000047e+06,1.708068000000000000e+06,1.839773000000000000e+06,1.906856899999999907e+06,1.944954300000000047e+06,2.249191799999999814e+06,1.829743800000000047e+06,1.549912500000000000e+06,1.209078300000000047e+06,1.929593000000000000e+06,1.709824000000000000e+06,1.765070300000000047e+06,1.598818899999999907e+06,1.524882800000000047e+06,1.657515800000000047e+06,2.192844299999999814e+06,1.533792000000000000e+06,1.625995000000000000e+06,2.220919500000000000e+06,1.616999000000000000e+06,2.052329800000000047e+06,1.724335899999999907e+06,1.409400000000000000e+06,2.071657300000000047e+06,1.848003100000000093e+06,1.302730600000000093e+06,1.588887399999999907e+06,1.625318800000000047e+06,2.125231000000000000e+06,1.676424800000000047e+06,1.696362300000000047e+06,2.021171100000000093e+06,2.008736000000000000e+06,2.156896500000000000e+06,1.408896000000000000e+06,2.001436000000000000e+06,1.905796000000000000e+06,1.614978100000000093e+06,1.874592000000000000e+06,1.363713800000000047e+06,1.931477600000000093e+06,1.559366100000000093e+06,1.588887399999999907e+06,2.280881799999999814e+06,2.063667500000000000e+06,2.209677500000000000e+06,1.843657800000000047e+06,2.215963799999999814e+06,1.554976000000000000e+06,1.675018800000000047e+06,1.632743800000000047e+06,2.088679800000000047e+06,1.738784000000000000e+06,1.960584399999999907e+06,1.705329100000000093e+06,2.597304299999999814e+06,1.776212000000000000e+06,2.484915299999999814e+06,1.756992000000000000e+06,1.884085399999999907e+06,1.754592000000000000e+06,1.499274800000000047e+06,1.625536000000000000e+06,2.033490399999999907e+06,1.985887399999999907e+06,2.070756300000000047e+06,2.141055000000000000e+06,1.973688800000000047e+06,1.535494800000000047e+06,1.948200399999999907e+06,2.157640000000000000e+06,2.106783000000000000e+06,1.520224000000000000e+06,1.867213399999999907e+06,1.613126300000000047e+06,1.715584000000000000e+06,1.629456000000000000e+06,2.215064299999999814e+06,1.552256000000000000e+06,2.104310299999999814e+06,1.352544000000000000e+06,2.044006800000000047e+06,1.846239600000000093e+06,2.369331500000000000e+06,1.547616000000000000e+06,2.040448000000000000e+06,1.578432000000000000e+06,2.178168000000000000e+06,2.112745500000000000e+06,1.703635100000000093e+06,1.673788899999999907e+06,1.685809899999999907e+06,2.102373500000000000e+06,1.911965899999999907e+06,1.496462500000000000e+06,1.661218500000000000e+06,1.443456000000000000e+06,2.026636399999999907e+06,1.622175000000000000e+06,1.990807000000000000e+06,1.702177600000000093e+06,1.901547800000000047e+06,1.460544000000000000e+06,1.580480000000000000e+06,1.344288000000000000e+06,1.680962800000000047e+06,1.960498300000000047e+06,1.600384000000000000e+06,2.046112000000000000e+06,2.024708500000000000e+06,1.516768000000000000e+06,1.748064000000000000e+06,1.384089399999999907e+06,1.584222800000000047e+06,1.532921000000000000e+06,1.774880000000000000e+06,2.207022799999999814e+06,2.269109500000000000e+06,2.027543800000000047e+06,2.339552000000000000e+06,1.833044800000000047e+06,2.446276000000000000e+06,1.798537899999999907e+06,2.070695500000000000e+06,1.362877399999999907e+06,1.552678899999999907e+06,2.003649300000000047e+06,2.108067299999999814e+06,1.621099000000000000e+06,2.015596300000000047e+06,1.834303500000000000e+06,2.127872000000000000e+06,1.541268300000000047e+06,1.340928399999999907e+06,1.621856000000000000e+06,1.893627399999999907e+06,1.112316600000000093e+06,1.876063399999999907e+06,1.417722300000000047e+06,1.760963399999999907e+06,1.739487800000000047e+06,1.621728000000000000e+06,1.357020500000000000e+06,1.176084800000000047e+06,1.760622000000000000e+06,2.114695799999999814e+06,1.800256000000000000e+06,2.552473500000000000e+06,2.284024000000000000e+06,1.686997000000000000e+06,2.403232799999999814e+06,1.571319800000000047e+06,1.805504000000000000e+06,1.668335600000000093e+06,2.059528100000000093e+06,2.297032500000000000e+06,1.910142000000000000e+06,1.816942600000000093e+06,2.175819500000000000e+06,2.263609000000000000e+06,2.025262500000000000e+06,2.152787500000000000e+06,2.122675000000000000e+06,2.060290600000000093e+06,2.276016799999999814e+06,1.897216000000000000e+06,2.274318000000000000e+06,2.215065000000000000e+06,2.557837799999999814e+06,2.372172799999999814e+06,2.109951000000000000e+06,2.000578100000000093e+06,2.227369299999999814e+06,1.654912000000000000e+06,1.870752000000000000e+06,1.732128000000000000e+06,1.425952000000000000e+06,2.428256500000000000e+06,2.070112000000000000e+06,1.900684000000000000e+06,2.638638500000000000e+06,1.702221000000000000e+06,2.115692500000000000e+06,5.460582500000000000e+06,1.998262399999999907e+06,1.490368000000000000e+06,1.779808000000000000e+06,2.195314799999999814e+06,2.074864800000000047e+06,1.476626000000000000e+06,1.772928000000000000e+06,1.936063000000000000e+06,2.362026799999999814e+06,1.969936800000000047e+06,2.191780000000000000e+06,1.475635000000000000e+06,1.915757500000000000e+06,1.731071399999999907e+06,1.847762500000000000e+06,1.732128000000000000e+06,1.861075100000000093e+06,2.177253299999999814e+06,1.725504000000000000e+06,1.386368000000000000e+06,1.907369000000000000e+06,1.545568000000000000e+06,1.503616000000000000e+06,1.491968000000000000e+06,1.672736000000000000e+06,1.731592399999999907e+06,1.381709399999999907e+06,1.684226100000000093e+06,1.534656000000000000e+06,2.088805000000000000e+06,1.801344000000000000e+06,1.595072000000000000e+06,1.173123300000000047e+06,2.020217399999999907e+06,1.495424000000000000e+06,1.680128000000000000e+06,1.492416000000000000e+06,1.461824000000000000e+06,1.494880000000000000e+06,2.004593500000000000e+06,1.413204399999999907e+06,2.095593500000000000e+06,2.119734799999999814e+06,1.528832000000000000e+06,1.554528000000000000e+06,1.415520000000000000e+06,1.627040000000000000e+06,1.568800000000000000e+06,1.924916500000000000e+06,1.472800000000000000e+06,1.883264000000000000e+06,1.526560000000000000e+06,1.931916399999999907e+06,1.924994800000000047e+06,1.856692800000000047e+06,1.916320000000000000e+06,1.414368000000000000e+06,1.275864399999999907e+06,2.003769399999999907e+06,1.491648000000000000e+06,1.724960000000000000e+06,1.973844500000000000e+06,2.267914000000000000e+06,1.688204100000000093e+06,1.638112000000000000e+06,1.533792000000000000e+06,1.687520000000000000e+06,1.673504000000000000e+06,1.543424000000000000e+06,1.529280000000000000e+06,1.640480000000000000e+06,1.526688000000000000e+06,1.398688000000000000e+06,1.642784000000000000e+06,1.828896000000000000e+06,1.436896000000000000e+06,1.899899899999999907e+06,1.930538000000000000e+06,1.434112000000000000e+06,1.715186000000000000e+06,1.694144000000000000e+06,1.496140500000000000e+06,1.535200000000000000e+06,1.442272000000000000e+06,1.677856000000000000e+06,1.436576000000000000e+06,1.441459399999999907e+06,2.100041299999999814e+06,1.641344000000000000e+06,1.481088000000000000e+06,1.529376000000000000e+06,1.609376000000000000e+06,1.570102000000000000e+06,1.436256000000000000e+06,1.550656000000000000e+06,3.656855299999999814e+06,1.541696000000000000e+06,2.354844299999999814e+06,1.507584000000000000e+06,2.103041500000000000e+06,2.136071500000000000e+06,1.476352000000000000e+06,1.766592000000000000e+06,1.565760000000000000e+06,1.417791399999999907e+06,1.290605500000000000e+06,2.134477000000000000e+06,1.638432000000000000e+06,1.468736000000000000e+06,1.404111899999999907e+06,2.050506500000000000e+06,1.378976000000000000e+06,1.391296000000000000e+06,1.557024000000000000e+06,1.842046100000000093e+06,1.898414500000000000e+06,1.232891800000000047e+06,1.554193600000000093e+06,1.856288000000000000e+06,1.244432500000000000e+06,1.479808000000000000e+06,1.321609800000000047e+06,1.443172000000000000e+06,1.736160000000000000e+06,1.850272000000000000e+06,1.748384000000000000e+06,1.542650500000000000e+06,1.958032500000000000e+06,1.839658399999999907e+06,1.603968000000000000e+06,1.645376000000000000e+06,1.942400000000000000e+06,1.619837000000000000e+06,1.714272000000000000e+06,2.025312000000000000e+06,1.760160000000000000e+06,1.483904000000000000e+06,1.415328000000000000e+06,1.459584000000000000e+06,1.734336800000000047e+06,1.649824000000000000e+06,1.689248000000000000e+06,1.588384000000000000e+06,1.601696000000000000e+06,1.413920000000000000e+06,1.900899000000000000e+06,1.432384000000000000e+06,1.253843000000000000e+06,1.230816000000000000e+06,1.436576000000000000e+06,1.566208000000000000e+06,1.334289000000000000e+06,1.364288000000000000e+06,1.469327300000000047e+06,1.324736000000000000e+06,1.518272000000000000e+06,1.620707899999999907e+06,1.576384000000000000e+06,1.838834399999999907e+06,1.665258899999999907e+06,1.547129500000000000e+06,3.828241500000000000e+06,1.599840000000000000e+06,1.549664000000000000e+06,1.483904000000000000e+06,1.289169000000000000e+06,1.486368000000000000e+06,1.437898300000000047e+06,1.737720000000000000e+06,1.985696000000000000e+06,1.577120000000000000e+06,1.705137800000000047e+06,1.892078399999999907e+06,2.049856000000000000e+06,2.222955000000000000e+06,1.637248000000000000e+06,1.546830000000000000e+06,1.566112000000000000e+06,1.518626500000000000e+06,1.725188100000000093e+06,1.865280000000000000e+06,2.087467100000000093e+06,1.986429800000000047e+06,1.559689300000000047e+06,1.693504000000000000e+06,2.188346299999999814e+06,2.200737500000000000e+06,2.200997799999999814e+06,1.702567300000000047e+06,1.959416600000000093e+06,1.617952000000000000e+06,1.410048000000000000e+06,1.750240000000000000e+06,1.681216000000000000e+06,1.555200000000000000e+06,1.581856300000000047e+06,1.589797500000000000e+06,1.475616000000000000e+06,1.376928000000000000e+06,1.713631399999999907e+06,2.221977500000000000e+06,1.746528000000000000e+06,1.673920000000000000e+06,1.593248000000000000e+06,1.965014399999999907e+06,1.476160000000000000e+06,1.958912000000000000e+06,1.839196800000000047e+06,1.528416000000000000e+06,1.579392000000000000e+06,2.155378799999999814e+06,1.550553600000000093e+06,1.706880000000000000e+06,1.839072000000000000e+06,2.005195399999999907e+06,1.525875600000000093e+06,1.640608000000000000e+06,1.637344000000000000e+06,1.626720000000000000e+06,1.495968000000000000e+06,1.625088000000000000e+06,1.717312000000000000e+06,1.919573800000000047e+06,1.562208000000000000e+06,1.654272000000000000e+06,2.005387500000000000e+06,1.809760000000000000e+06,1.612832000000000000e+06,1.914016000000000000e+06,1.467328000000000000e+06,1.557344000000000000e+06,1.670524300000000047e+06,1.977184000000000000e+06,1.876576000000000000e+06,1.851776000000000000e+06,1.714080300000000047e+06,2.051533600000000093e+06,1.910048000000000000e+06,1.799904000000000000e+06,2.002974899999999907e+06,1.844738399999999907e+06,1.601152000000000000e+06,1.535840000000000000e+06,1.187906300000000047e+06,1.800896000000000000e+06,1.450432000000000000e+06,1.918652500000000000e+06,1.390752000000000000e+06,1.203372899999999907e+06,1.502085000000000000e+06,1.552704000000000000e+06,1.654816000000000000e+06,1.520096000000000000e+06,2.067654100000000093e+06,2.082183500000000000e+06,1.637440000000000000e+06,2.622605000000000000e+06,2.246724000000000000e+06,1.927424000000000000e+06,1.887872000000000000e+06,1.692945300000000047e+06,1.748256000000000000e+06,1.797824000000000000e+06,1.616096000000000000e+06,1.474081899999999907e+06,1.610857500000000000e+06,1.859776000000000000e+06,1.531552000000000000e+06,1.665664000000000000e+06,1.800032000000000000e+06,1.932549000000000000e+06,1.649184000000000000e+06,1.696864000000000000e+06,1.548480000000000000e+06,1.715904000000000000e+06,1.543936000000000000e+06,1.561775100000000093e+06,1.763424000000000000e+06,1.813696000000000000e+06,1.656022300000000047e+06,1.728000000000000000e+06,1.713184000000000000e+06,1.677504000000000000e+06,1.903365899999999907e+06,1.806240000000000000e+06,1.847765300000000047e+06,2.281401500000000000e+06,1.748123600000000093e+06,1.771296000000000000e+06,2.311172500000000000e+06,1.555712000000000000e+06,1.644192000000000000e+06,1.737600000000000000e+06,2.464273500000000000e+06,1.720800000000000000e+06,1.621408000000000000e+06,1.894893000000000000e+06,1.638752000000000000e+06,2.753896799999999814e+06,1.685760000000000000e+06,1.958464000000000000e+06,1.808768000000000000e+06,1.828448000000000000e+06,1.752192000000000000e+06,1.562208000000000000e+06,1.644384000000000000e+06,1.808278899999999907e+06,1.669162600000000093e+06,1.814464000000000000e+06,1.527232000000000000e+06,2.270464000000000000e+06,2.274525000000000000e+06,1.677632000000000000e+06,1.841056000000000000e+06,1.677746800000000047e+06,2.025221300000000047e+06,1.869760000000000000e+06,1.771072000000000000e+06,2.132012799999999814e+06,1.887776000000000000e+06,2.182931500000000000e+06,2.457228799999999814e+06,2.024708500000000000e+06,2.109944500000000000e+06,1.915552000000000000e+06,2.162783000000000000e+06,1.891139300000000047e+06,1.295082500000000000e+06,1.476896000000000000e+06,1.783072000000000000e+06,1.539648000000000000e+06,1.751872000000000000e+06,1.610144000000000000e+06,1.571392000000000000e+06,1.493696000000000000e+06,2.053785800000000047e+06,1.951690300000000047e+06,1.538880000000000000e+06,1.604832000000000000e+06,1.808768000000000000e+06,2.248128000000000000e+06,1.665568000000000000e+06,1.922592000000000000e+06,1.939744000000000000e+06,1.714176000000000000e+06,1.609152000000000000e+06,6.637202500000000000e+06,1.620320000000000000e+06,1.559840000000000000e+06,1.806688000000000000e+06,1.786912000000000000e+06,2.170161500000000000e+06,1.810176000000000000e+06,1.591744000000000000e+06,1.848608000000000000e+06,1.670464000000000000e+06,2.187868000000000000e+06,1.706336000000000000e+06,1.843680000000000000e+06,1.382304300000000047e+06,1.779094800000000047e+06,2.027520000000000000e+06,1.627808000000000000e+06,1.409839899999999907e+06,1.677856000000000000e+06,1.636480000000000000e+06,1.753824000000000000e+06,1.673920000000000000e+06,1.900288000000000000e+06,2.098870799999999814e+06,1.670784000000000000e+06,1.781888000000000000e+06,1.754912000000000000e+06,1.654592000000000000e+06,1.705472000000000000e+06,1.976223500000000000e+06,2.343145299999999814e+06,1.953235500000000000e+06,2.114074000000000000e+06,1.700672000000000000e+06,1.882816000000000000e+06,1.834930600000000093e+06,1.664576000000000000e+06,2.342057299999999814e+06,2.066936600000000093e+06,1.853216000000000000e+06,1.813568000000000000e+06,1.895008000000000000e+06,1.469408000000000000e+06,2.063488000000000000e+06,1.832512000000000000e+06,2.040800000000000000e+06,2.093068300000000047e+06,1.474800500000000000e+06,1.845312000000000000e+06,2.305742500000000000e+06,1.621728000000000000e+06,1.591744000000000000e+06,2.281735500000000000e+06,1.584064000000000000e+06,1.773600000000000000e+06,1.519842399999999907e+06,1.265197500000000000e+06,1.827046300000000047e+06,1.645056000000000000e+06,1.224716300000000047e+06,1.907303800000000047e+06,2.108672000000000000e+06,1.894920399999999907e+06,1.691648000000000000e+06,1.574976000000000000e+06,1.595424000000000000e+06,1.639936000000000000e+06,1.600064000000000000e+06,1.421169800000000047e+06,1.348032000000000000e+06,1.571168000000000000e+06,1.365056000000000000e+06,1.584480000000000000e+06,1.839163000000000000e+06,1.485644100000000093e+06,2.173877500000000000e+06,1.953102300000000047e+06,1.554208000000000000e+06,1.389696000000000000e+06,2.036344800000000047e+06,1.600832000000000000e+06,1.620960000000000000e+06,1.743680000000000000e+06,1.754368000000000000e+06,1.654639399999999907e+06,1.579392000000000000e+06,1.494739000000000000e+06,1.984032000000000000e+06,1.498528000000000000e+06,2.077804800000000047e+06,1.748832000000000000e+06,1.540160000000000000e+06,2.257632000000000000e+06,1.974590500000000000e+06,2.205329500000000000e+06,1.908736000000000000e+06,1.439168000000000000e+06,1.636800000000000000e+06,1.401897300000000047e+06,1.799488000000000000e+06,1.734752000000000000e+06,1.669696000000000000e+06,1.727033899999999907e+06,1.655360000000000000e+06,1.500256000000000000e+06,2.009134399999999907e+06,1.272306300000000047e+06,1.759712000000000000e+06,1.715680000000000000e+06,1.916320000000000000e+06,1.810624000000000000e+06,1.657706000000000000e+06,1.643520000000000000e+06,1.822880000000000000e+06,1.722560000000000000e+06,1.713648000000000000e+06,1.934688000000000000e+06,1.972224000000000000e+06,2.010304000000000000e+06,2.032064000000000000e+06,1.844992000000000000e+06,2.461321000000000000e+06,1.812800000000000000e+06,1.755933800000000047e+06,2.214025500000000000e+06,1.922144000000000000e+06,1.775008000000000000e+06,1.665792000000000000e+06,1.616000000000000000e+06,1.692192000000000000e+06,1.649056000000000000e+06,1.792928000000000000e+06,2.041316800000000047e+06,1.846656000000000000e+06,1.772064000000000000e+06,1.877120000000000000e+06,2.404334000000000000e+06,1.567488000000000000e+06,1.848928000000000000e+06,1.831200000000000000e+06,2.119488799999999814e+06,1.992192000000000000e+06,1.818080000000000000e+06,1.619904000000000000e+06,1.694688000000000000e+06,1.965088000000000000e+06,1.810304000000000000e+06,1.766048000000000000e+06,1.764736000000000000e+06,2.126221500000000000e+06,1.726231600000000093e+06,1.430372000000000000e+06,1.700128000000000000e+06,2.372471500000000000e+06,1.787456000000000000e+06,1.727136000000000000e+06,2.137006000000000000e+06,1.916992000000000000e+06,2.280909799999999814e+06,1.663286600000000093e+06,1.692832000000000000e+06,1.859680000000000000e+06,1.762091300000000047e+06,1.807232000000000000e+06,1.544417399999999907e+06,2.101540799999999814e+06,2.216755799999999814e+06,1.789856000000000000e+06,1.779168000000000000e+06,1.795104000000000000e+06,1.586230000000000000e+06,1.771936000000000000e+06,1.609280000000000000e+06,1.837344000000000000e+06,1.959449600000000093e+06,1.946240000000000000e+06,2.160999500000000000e+06,2.123429299999999814e+06,1.674688000000000000e+06,1.814464000000000000e+06,1.837888000000000000e+06,1.801120000000000000e+06,1.544384100000000093e+06,1.636160000000000000e+06,1.863200000000000000e+06,1.748928000000000000e+06,1.722112000000000000e+06,2.240695000000000000e+06,1.466436300000000047e+06,1.955703800000000047e+06,1.719712000000000000e+06,1.419869100000000093e+06,2.248482000000000000e+06,1.668696899999999907e+06,1.816768000000000000e+06,1.913568000000000000e+06,2.218200000000000000e+06,1.812800000000000000e+06,2.015392000000000000e+06,1.689581399999999907e+06,1.867040000000000000e+06,1.877440000000000000e+06,1.597327899999999907e+06,2.132672000000000000e+06,1.908736000000000000e+06,2.287158000000000000e+06,2.368780500000000000e+06,1.973440000000000000e+06,2.414166299999999814e+06,1.983712000000000000e+06,1.877440000000000000e+06,2.103040000000000000e+06,1.821792000000000000e+06,2.247603000000000000e+06,2.161856000000000000e+06,1.813792000000000000e+06,1.726592000000000000e+06,1.702080000000000000e+06,1.770304000000000000e+06,1.802976000000000000e+06,1.699680000000000000e+06,1.888768000000000000e+06,1.834368000000000000e+06,1.938208000000000000e+06,1.836992000000000000e+06,1.712224000000000000e+06,1.824288000000000000e+06,1.837888000000000000e+06,1.498216500000000000e+06,2.327000500000000000e+06,1.713184000000000000e+06,1.849600000000000000e+06,1.773792000000000000e+06,2.442473500000000000e+06,1.686305000000000000e+06,1.873600000000000000e+06,2.357672799999999814e+06,2.040576000000000000e+06,1.732032000000000000e+06,1.775104000000000000e+06,2.013184000000000000e+06,1.691648000000000000e+06,1.742176000000000000e+06,2.225959299999999814e+06,1.767680000000000000e+06,1.831968000000000000e+06,1.805600000000000000e+06,2.186050000000000000e+06,1.986336000000000000e+06,1.664384000000000000e+06,1.683936000000000000e+06,1.671648000000000000e+06,1.847616000000000000e+06,1.721472000000000000e+06,1.772160000000000000e+06,1.772608000000000000e+06,2.295652799999999814e+06,1.835136000000000000e+06,2.027072000000000000e+06,1.835680000000000000e+06,1.526693399999999907e+06,1.623136000000000000e+06,1.700311600000000093e+06,1.670880000000000000e+06,2.470502000000000000e+06,1.466498300000000047e+06,1.890291399999999907e+06,1.587200000000000000e+06,1.640160000000000000e+06,1.671424000000000000e+06,1.620288800000000047e+06,1.922592000000000000e+06,1.839968000000000000e+06,1.926208000000000000e+06,1.837760000000000000e+06,1.888544000000000000e+06,1.911808000000000000e+06,2.216204500000000000e+06,1.833056000000000000e+06,1.605920000000000000e+06,1.636800000000000000e+06,1.935008000000000000e+06,1.690464000000000000e+06,1.602016000000000000e+06,2.060426300000000047e+06,1.613728000000000000e+06,1.770752000000000000e+06,1.698496000000000000e+06,1.450449000000000000e+06,1.605472000000000000e+06,1.549472000000000000e+06,1.620000000000000000e+06,1.552256000000000000e+06,1.683488000000000000e+06,1.487328000000000000e+06,1.496485100000000093e+06,2.012960000000000000e+06,1.677728000000000000e+06,2.184775500000000000e+06,1.727232000000000000e+06,1.802528000000000000e+06,1.577760000000000000e+06,2.328285799999999814e+06,1.531200000000000000e+06,1.544928000000000000e+06,1.640480000000000000e+06,1.793888000000000000e+06,1.777504000000000000e+06,1.884800000000000000e+06,1.352677300000000047e+06,1.686848000000000000e+06,1.866912000000000000e+06,1.705568000000000000e+06,1.493009100000000093e+06,1.657171600000000093e+06,1.810080000000000000e+06,2.324836799999999814e+06,2.301832000000000000e+06,1.943489800000000047e+06,2.006336000000000000e+06,2.133760799999999814e+06,1.700128000000000000e+06,2.389641500000000000e+06,1.777184000000000000e+06,2.181046500000000000e+06,2.160010299999999814e+06,1.713632000000000000e+06,1.732800000000000000e+06,1.777632000000000000e+06,1.546112000000000000e+06,1.860000000000000000e+06,1.586848000000000000e+06,1.513085800000000047e+06,1.743264000000000000e+06,1.693504000000000000e+06,1.557440000000000000e+06,1.605792000000000000e+06,1.720256000000000000e+06,1.696448000000000000e+06,1.847296000000000000e+06,1.675232000000000000e+06,1.882496000000000000e+06,1.942944000000000000e+06,1.789408000000000000e+06,2.083200000000000000e+06,1.799866800000000047e+06,2.051200000000000000e+06,2.041248000000000000e+06,2.113536000000000000e+06,2.183680000000000000e+06,2.032977399999999907e+06,2.504014799999999814e+06,2.205029299999999814e+06,1.922272000000000000e+06,2.195456000000000000e+06,2.068448000000000000e+06,1.751328000000000000e+06,1.881184000000000000e+06,1.806912000000000000e+06,1.714720000000000000e+06,1.826272000000000000e+06,1.931168000000000000e+06,1.796960000000000000e+06,1.720160000000000000e+06,2.274240000000000000e+06,1.685024000000000000e+06,1.772832000000000000e+06,1.864192000000000000e+06,1.926656000000000000e+06,1.630304000000000000e+06,1.841280000000000000e+06,1.743360000000000000e+06,2.050432000000000000e+06,2.852794299999999814e+06,1.748447800000000047e+06,2.086080000000000000e+06,1.667616000000000000e+06,1.893944300000000047e+06,2.034816000000000000e+06,2.076466600000000093e+06,1.715136000000000000e+06,1.619232000000000000e+06,1.995072000000000000e+06,1.898752000000000000e+06,1.859776000000000000e+06,1.839296000000000000e+06,1.832288000000000000e+06,1.903360000000000000e+06,1.798816000000000000e+06,1.861536000000000000e+06,1.849600000000000000e+06,2.023104000000000000e+06,1.779488000000000000e+06,1.737056000000000000e+06,2.021568000000000000e+06,1.852768000000000000e+06,2.224837799999999814e+06,1.538120600000000093e+06,1.592704000000000000e+06,1.669056000000000000e+06,1.684160000000000000e+06,1.644003500000000000e+06,1.422400000000000000e+06,1.628576000000000000e+06,1.928412300000000047e+06,1.444331100000000093e+06,1.902464000000000000e+06,2.000930899999999907e+06,1.434112000000000000e+06,1.632576000000000000e+06,1.512672000000000000e+06,1.631040000000000000e+06,1.478720000000000000e+06,1.480128000000000000e+06,2.058679800000000047e+06,1.579520000000000000e+06,1.742272000000000000e+06,1.798176000000000000e+06,2.184119500000000000e+06,2.072380800000000047e+06,1.771296000000000000e+06,2.250240000000000000e+06,1.537248000000000000e+06,1.678770899999999907e+06,1.456896000000000000e+06,1.479584000000000000e+06,1.847296000000000000e+06,1.419520000000000000e+06,1.721152000000000000e+06,1.798593100000000093e+06,1.422080000000000000e+06,1.472384000000000000e+06,1.516864000000000000e+06,1.603872000000000000e+06,1.893472000000000000e+06,1.662752000000000000e+06,2.006422300000000047e+06,1.825728000000000000e+06,2.255554799999999814e+06,1.986336000000000000e+06,1.979072000000000000e+06,2.201728000000000000e+06,2.057376000000000000e+06,2.393224799999999814e+06,2.399111000000000000e+06,2.233168500000000000e+06,1.891777100000000093e+06,2.351981799999999814e+06,1.835264000000000000e+06,1.720928000000000000e+06,1.901696000000000000e+06,1.826368000000000000e+06,1.783520000000000000e+06,1.490739300000000047e+06,1.822880000000000000e+06,1.748608000000000000e+06,1.773376000000000000e+06,1.243255399999999907e+06,1.486272000000000000e+06,1.510176000000000000e+06,1.456896000000000000e+06,2.191536500000000000e+06,1.703296000000000000e+06,1.651328000000000000e+06,1.367884800000000047e+06,2.504744299999999814e+06,1.882615100000000093e+06,1.706560000000000000e+06,2.044905500000000000e+06,2.344494500000000000e+06,2.255686000000000000e+06,2.043411000000000000e+06,1.754048000000000000e+06,1.834144000000000000e+06,1.518048000000000000e+06,2.347565799999999814e+06,1.590880000000000000e+06,2.191588799999999814e+06,1.620960000000000000e+06,1.601056000000000000e+06,1.528640000000000000e+06,1.522939300000000047e+06,1.488000000000000000e+06,2.100624000000000000e+06,2.185200799999999814e+06,1.901600000000000000e+06,1.763328000000000000e+06,1.577419600000000093e+06,1.852448000000000000e+06,1.744224000000000000e+06,1.750336000000000000e+06,1.812256000000000000e+06,1.467684399999999907e+06,1.681440000000000000e+06,1.678720000000000000e+06,1.798176000000000000e+06,1.615328000000000000e+06,1.798816000000000000e+06,2.091026500000000000e+06,1.540608000000000000e+06,1.830432000000000000e+06,1.652640000000000000e+06,1.598432000000000000e+06,2.178775299999999814e+06,1.674592000000000000e+06,1.991744000000000000e+06,1.865376000000000000e+06,2.095047100000000093e+06,1.571072000000000000e+06,1.792735600000000093e+06,2.186936799999999814e+06,1.874408300000000047e+06,2.476025500000000000e+06,2.691504500000000000e+06,2.045216000000000000e+06,2.533236799999999814e+06,1.997824000000000000e+06,2.200192000000000000e+06,1.821792000000000000e+06,2.470695000000000000e+06,2.134784000000000000e+06,1.852128000000000000e+06,1.937120000000000000e+06,2.227692299999999814e+06,1.525920000000000000e+06,1.609824000000000000e+06,1.503936000000000000e+06,1.596928000000000000e+06,1.347936000000000000e+06,1.270624000000000000e+06,1.393024000000000000e+06,1.501984000000000000e+06,1.427552000000000000e+06,1.260192000000000000e+06,1.221888000000000000e+06,1.440992000000000000e+06,1.448720600000000093e+06,1.901547800000000047e+06,1.373728000000000000e+06,1.490560000000000000e+06,1.545152000000000000e+06,1.474304000000000000e+06,1.509120000000000000e+06,1.711232000000000000e+06,1.509632000000000000e+06,1.327840000000000000e+06,1.293888000000000000e+06,1.305632000000000000e+06,1.328800000000000000e+06,1.551616000000000000e+06,1.523552000000000000e+06,1.356064000000000000e+06,1.052393000000000000e+06,1.941359300000000047e+06,1.952715600000000093e+06,1.453440000000000000e+06,1.461312000000000000e+06,1.214336000000000000e+06,1.310752000000000000e+06,1.342272000000000000e+06,1.704396600000000093e+06,9.914400000000000000e+05,1.180032000000000000e+06,1.248704000000000000e+06,1.259040000000000000e+06,1.298688000000000000e+06,1.240704000000000000e+06,1.228064000000000000e+06,1.269664000000000000e+06,1.441952000000000000e+06,1.348992000000000000e+06,1.480032000000000000e+06,1.744128000000000000e+06,1.921504000000000000e+06,1.357549100000000093e+06,1.496928000000000000e+06,1.739456000000000000e+06,1.517480000000000000e+06,1.555712000000000000e+06,1.566752000000000000e+06,2.462212500000000000e+06,1.245301000000000000e+06,1.745344000000000000e+06,1.479904000000000000e+06,1.406080000000000000e+06,1.279584000000000000e+06,1.291328000000000000e+06,1.465920000000000000e+06,1.608416000000000000e+06,1.286944000000000000e+06,1.207872000000000000e+06,1.142208000000000000e+06,1.512544000000000000e+06,1.241792000000000000e+06,1.462048000000000000e+06,1.455072000000000000e+06,1.398048000000000000e+06,1.508448000000000000e+06,1.438624000000000000e+06,1.608416000000000000e+06,2.423647000000000000e+06,1.473664000000000000e+06,1.325792000000000000e+06,1.754176000000000000e+06,1.555392000000000000e+06,1.658400000000000000e+06,1.545344000000000000e+06,1.644736000000000000e+06,1.457760000000000000e+06,1.330496000000000000e+06,1.400832000000000000e+06,1.595616000000000000e+06,1.893532300000000047e+06,1.276704000000000000e+06,1.813061300000000047e+06,1.311072000000000000e+06,1.529056000000000000e+06,1.650368000000000000e+06,2.192149500000000000e+06,1.594432000000000000e+06,1.702962800000000047e+06,1.790176000000000000e+06,1.896768000000000000e+06,1.689680000000000000e+06,1.861760000000000000e+06,2.306424500000000000e+06,5.145682000000000000e+06,1.811370500000000000e+06,2.324819500000000000e+06,2.268010500000000000e+06,2.026700000000000000e+06,1.484768000000000000e+06,1.617824000000000000e+06,2.333225000000000000e+06,1.900832000000000000e+06,1.571520000000000000e+06,1.592608000000000000e+06,2.054044000000000000e+06,1.621632000000000000e+06,1.903030399999999907e+06,1.502994000000000000e+06,2.195264000000000000e+06,1.822208000000000000e+06,2.004320000000000000e+06,2.007706300000000047e+06,2.008066800000000047e+06,1.891424300000000047e+06,2.498965299999999814e+06,2.590372000000000000e+06,2.277748299999999814e+06,2.591415799999999814e+06,2.245890299999999814e+06,2.304102299999999814e+06,2.049312000000000000e+06,2.408665500000000000e+06,2.042112000000000000e+06,6.428877000000000000e+06,2.503127000000000000e+06,2.233777500000000000e+06,2.509569000000000000e+06,2.111461000000000000e+06,2.359889500000000000e+06,2.164825000000000000e+06,2.078656000000000000e+06,2.164224000000000000e+06,2.151424000000000000e+06,1.814240000000000000e+06,1.851680000000000000e+06,2.317311799999999814e+06,1.659040000000000000e+06,2.177006799999999814e+06,2.324819500000000000e+06,1.731227399999999907e+06,1.719936000000000000e+06,2.300569299999999814e+06,1.896992000000000000e+06,1.952864000000000000e+06,1.674464000000000000e+06,2.452782299999999814e+06,1.899616000000000000e+06,1.548064000000000000e+06,1.948000000000000000e+06,1.138413500000000000e+06,1.889632000000000000e+06,1.563296000000000000e+06,1.721472000000000000e+06,1.660128000000000000e+06,1.543072000000000000e+06,2.102138799999999814e+06,1.637888000000000000e+06,1.535968000000000000e+06,1.392352000000000000e+06,1.631804000000000000e+06,1.867213399999999907e+06,1.506068100000000093e+06,1.250413000000000000e+06,1.586090300000000047e+06,1.701664000000000000e+06,1.613280000000000000e+06,1.799488000000000000e+06,2.375287500000000000e+06,1.581248000000000000e+06,2.257130000000000000e+06,2.367678000000000000e+06,1.930576600000000093e+06,1.798272000000000000e+06,1.826720000000000000e+06,2.316953000000000000e+06,2.456465000000000000e+06,1.604102500000000000e+06,1.943639600000000093e+06,1.848160000000000000e+06,1.915552000000000000e+06,2.240992799999999814e+06,2.141682299999999814e+06,2.329165299999999814e+06,2.360775000000000000e+06,1.726071800000000047e+06,2.358879299999999814e+06,2.305419500000000000e+06,2.400592000000000000e+06,2.023983300000000047e+06,1.956775300000000047e+06,1.598016000000000000e+06,1.856710100000000093e+06,1.596936000000000000e+06,1.830336000000000000e+06,1.838976000000000000e+06,1.897422500000000000e+06,2.018749300000000047e+06,1.372726500000000000e+06,1.871261800000000047e+06,2.470984500000000000e+06,2.112001299999999814e+06,1.699808000000000000e+06,1.548384000000000000e+06,1.010912099999999977e+06,1.688387300000000047e+06,1.274272000000000000e+06,1.467453300000000047e+06,1.299942000000000000e+06,1.301664000000000000e+06,1.199776000000000000e+06,1.460972500000000000e+06,1.059040000000000000e+06,9.915750000000000000e+05,nan
4.795250000000000057e+01,1.901000000000000000e+03,2.202000000000000000e+03,2.402000000000000000e+03,3.303000000000000000e+03,2.702000000000000000e+03,1.601000000000000000e+03,2.302000000000000000e+03,2.802000000000000000e+03,2.903000000000000000e+03,2.402000000000000000e+03,3.904000000000000000e+03,4.104000000000000000e+03,4.204000000000000000e+03,6.006000000000000000e+03,5.906000000000000000e+03,6.407000000000000000e+03,7.508000000000000000e+03,7.809000000000000000e+03,1.071300000000000000e+04,1.121400000000000000e+04,1.431900000000000000e+04,1.401800000000000000e+04,1.552100000000000000e+04,1.822600000000000000e+04,2.233400000000000000e+04,2.945100000000000000e+04,3.005200000000000000e+04,3.316000000000000000e+04,3.245800000000000000e+04,4.028000000000000000e+04,4.038100000000000000e+04,3.877600000000000000e+04,4.399200000000000000e+04,6.125400000000000000e+04,4.991200000000000000e+04,5.613400000000000000e+04,5.904500000000000000e+04,5.764000000000000000e+04,6.055100000000000000e+04,6.065200000000000000e+04,6.376500000000000000e+04,6.145500000000000000e+04,5.111600000000000000e+04,5.653600000000000000e+04,5.643500000000000000e+04,6.376500000000000000e+04,6.396500000000000000e+04,8.416000000000000000e+04,7.169800000000000000e+04,7.672200000000000000e+04,6.175600000000000000e+04,7.511400000000000000e+04,8.094400000000000000e+04,8.556800000000000000e+04,9.079600000000000000e+04,9.532000000000000000e+04,1.164540000000000000e+05,1.129300000000000000e+05,1.162520000000000000e+05,1.362960000000000000e+05,1.290420000000000000e+05,1.747320000000000000e+05,2.242720000000000000e+05,1.642320000000000000e+05,1.990840000000000000e+05,1.674640000000000000e+05,1.769520000000000000e+05,2.695680000000000000e+05,3.166000000000000000e+05,1.690800000000000000e+05,1.926120000000000000e+05,2.607440000000000000e+05,5.881920000000000000e+05,1.907920000000000000e+05,2.138480000000000000e+05,2.320680000000000000e+05,3.281920000000000000e+05,2.860080000000000000e+05,4.334720000000000000e+05,2.493920000000000000e+05,3.102960000000000000e+05,7.138295999999999767e+05,2.826640000000000000e+05,3.316560000000000000e+05,3.176160000000000000e+05,2.153640000000000000e+05,4.126160000000000000e+05,2.735280000000000000e+05,3.572080000000000000e+05,3.535440000000000000e+05,3.757680000000000000e+05,4.858080000000000000e+05,2.108120000000000000e+05,3.710674000000000233e+05,2.841840000000000000e+05,5.081760000000000000e+05,3.117120000000000000e+05,4.159920000000000000e+05,2.862160000000000000e+05,3.201520000000000000e+05,4.285600000000000000e+05,4.978080000000000000e+05,3.839280000000000000e+05,4.281520000000000000e+05,4.539360000000000000e+05,8.233980999999999767e+05,6.694720000000000000e+05,5.014000000000000000e+05,4.760640000000000000e+05,4.931920000000000000e+05,5.338560000000000000e+05,4.127200000000000000e+05,5.265600000000000000e+05,4.541440000000000000e+05,4.719680000000000000e+05,5.046800000000000000e+05,6.101600000000000000e+05,3.984160000000000000e+05,5.342560000000000000e+05,4.509680000000000000e+05,4.966800000000000000e+05,7.493120000000000000e+05,5.171040000000000000e+05,6.771360000000000000e+05,5.712960000000000000e+05,5.848000000000000000e+05,8.797920000000000000e+05,5.452640000000000000e+05,6.972160000000000000e+05,8.015200000000000000e+05,4.784240000000000000e+05,5.832010999999999767e+05,8.939424000000000233e+05,7.015680000000000000e+05,5.415680000000000000e+05,5.138160000000000000e+05,6.373120000000000000e+05,5.818080000000000000e+05,6.552960000000000000e+05,5.955200000000000000e+05,6.860320000000000000e+05,7.283360000000000000e+05,5.864480000000000000e+05,3.538277000000000116e+05,5.733600000000000000e+05,7.604320000000000000e+05,5.452156999999999534e+05,7.150560000000000000e+05,6.890400000000000000e+05,5.688320000000000000e+05,1.030344099999999977e+06,6.397920000000000000e+05,5.123840000000000000e+05,4.313280000000000000e+05,4.430880000000000000e+05,4.930880000000000000e+05,4.456480000000000000e+05,5.183360000000000000e+05,6.555040000000000000e+05,6.525120000000000000e+05,7.986080000000000000e+05,5.172080000000000000e+05,1.116742899999999907e+06,4.880640000000000000e+05,1.072224800000000047e+06,6.036640000000000000e+05,1.024619400000000023e+06,6.186240000000000000e+05,5.470080000000000000e+05,6.280160000000000000e+05,7.072800000000000000e+05,5.665600000000000000e+05,1.159013300000000047e+06,6.853120000000000000e+05,5.991200000000000000e+05,1.324547399999999907e+06,6.750560000000000000e+05,7.698880000000000000e+05,6.133768000000000466e+05,6.647040000000000000e+05,9.892320000000000000e+05,1.185677300000000047e+06,4.859040000000000000e+05,6.041760000000000000e+05,4.329600000000000000e+05,6.328800000000000000e+05,7.349760000000000000e+05,6.680160000000000000e+05,5.299630000000000000e+05,6.144960000000000000e+05,5.224480000000000000e+05,7.017760000000000000e+05,7.503520000000000000e+05,1.205322500000000000e+06,5.285120000000000000e+05,8.653600000000000000e+05,4.238560000000000000e+05,7.764320000000000000e+05,5.577120000000000000e+05,6.626400000000000000e+05,6.635680000000000000e+05,5.998400000000000000e+05,5.414560000000000000e+05,5.798560000000000000e+05,6.836173000000000466e+05,7.196160000000000000e+05,7.289600000000000000e+05,4.455440000000000000e+05,5.775840000000000000e+05,5.992320000000000000e+05,5.294240000000000000e+05,7.040640000000000000e+05,6.012648000000000466e+05,6.621280000000000000e+05,4.433920000000000000e+05,1.067397500000000000e+06,7.285440000000000000e+05,1.190787500000000000e+06,5.668800000000000000e+05,5.773760000000000000e+05,1.112850100000000093e+06,3.364514000000000233e+05,8.330080000000000000e+05,6.675040000000000000e+05,5.146400000000000000e+05,6.457920000000000000e+05,5.572960000000000000e+05,5.472160000000000000e+05,9.698475999999999767e+05,9.721466999999999534e+05,5.916000000000000000e+05,6.074720000000000000e+05,6.472320000000000000e+05,6.283360000000000000e+05,1.187436800000000047e+06,1.241125500000000000e+06,7.715520000000000000e+05,5.875840000000000000e+05,7.837280000000000000e+05,7.063360000000000000e+05,8.539840000000000000e+05,7.114240000000000000e+05,4.834480000000000000e+05,5.626560000000000000e+05,9.763040000000000000e+05,6.501280000000000000e+05,7.359040000000000000e+05,9.735840000000000000e+05,7.711360000000000000e+05,7.631200000000000000e+05,7.860418000000000466e+05,9.091840000000000000e+05,7.313440000000000000e+05,5.398080000000000000e+05,5.941760000000000000e+05,1.067622000000000000e+06,6.414400000000000000e+05,5.035520000000000000e+05,8.635840000000000000e+05,5.158720000000000000e+05,5.910880000000000000e+05,6.072800000000000000e+05,8.834400000000000000e+05,1.205157100000000093e+06,7.451520000000000000e+05,8.008000000000000000e+05,1.232561100000000093e+06,7.426560000000000000e+05,6.954560000000000000e+05,6.419680000000000000e+05,8.159040000000000000e+05,8.702720000000000000e+05,7.840320000000000000e+05,6.035520000000000000e+05,8.460480000000000000e+05,5.714080000000000000e+05,5.749120000000000000e+05,6.599520000000000000e+05,8.304000000000000000e+05,7.183680000000000000e+05,1.050196100000000093e+06,6.540640000000000000e+05,5.581280000000000000e+05,6.734683000000000466e+05,6.195520000000000000e+05,7.302080000000000000e+05,5.345760000000000000e+05,7.621920000000000000e+05,1.067369600000000093e+06,1.252351300000000047e+06,1.067736100000000093e+06,5.579200000000000000e+05,5.837600000000000000e+05,1.278164399999999907e+06,6.472320000000000000e+05,7.951680000000000000e+05,1.285014000000000000e+06,7.030240000000000000e+05,7.399520000000000000e+05,1.377043300000000047e+06,7.309280000000000000e+05,1.100338800000000047e+06,6.782720000000000000e+05,1.073607300000000047e+06,8.184000000000000000e+05,7.521120000000000000e+05,9.602841999999999534e+05,7.047840000000000000e+05,7.271840000000000000e+05,8.362400000000000000e+05,9.123360000000000000e+05,8.134080000000000000e+05,5.735680000000000000e+05,7.378020000000000000e+05,3.437959500000000000e+06,7.432800000000000000e+05,9.227040000000000000e+05,4.188437999999999884e+05,1.201669300000000047e+06,8.498418000000000466e+05,7.574080000000000000e+05,6.687520000000000000e+05,7.941280000000000000e+05,6.904960000000000000e+05,9.289114000000000233e+05,9.430400000000000000e+05,1.138720000000000000e+06,8.963968000000000466e+05,7.736320000000000000e+05,1.039414099999999977e+06,8.918080000000000000e+05,9.751520000000000000e+05,7.039520000000000000e+05,6.606720000000000000e+05,9.477600000000000000e+05,7.114240000000000000e+05,8.687040000000000000e+05,7.468160000000000000e+05,1.082144000000000000e+06,8.608356999999999534e+05,8.305996999999999534e+05,5.533920000000000000e+05,9.240640000000000000e+05,6.948320000000000000e+05,7.381189000000000233e+05,1.180911300000000047e+06,6.630560000000000000e+05,9.198720000000000000e+05,6.747520000000000000e+05,7.449440000000000000e+05,8.318560000000000000e+05,4.947280000000000000e+05,7.775840000000000000e+05,4.945960999999999767e+05,1.134814600000000093e+06,5.382720000000000000e+05,9.403040000000000000e+05,6.561280000000000000e+05,6.281280000000000000e+05,8.345600000000000000e+05,1.215298100000000093e+06,8.737280000000000000e+05,9.030080000000000000e+05,1.114820800000000047e+06,9.190400000000000000e+05,1.259658800000000047e+06,6.104640000000000000e+05,7.551200000000000000e+05,7.066560000000000000e+05,8.570080000000000000e+05,9.267954000000000233e+05,1.218135300000000047e+06,6.290560000000000000e+05,8.698560000000000000e+05,6.427840000000000000e+05,8.728960000000000000e+05,6.311200000000000000e+05,9.871419000000000233e+05,1.079616000000000000e+06,5.843840000000000000e+05,7.119360000000000000e+05,6.484800000000000000e+05,6.420640000000000000e+05,5.702720000000000000e+05,1.020856000000000000e+06,9.406240000000000000e+05,7.735200000000000000e+05,6.220768000000000466e+05,8.533600000000000000e+05,1.177096899999999907e+06,7.493120000000000000e+05,5.704135999999999767e+05,5.759360000000000000e+05,8.767520000000000000e+05,9.685280000000000000e+05,3.496805999999999767e+05,8.260160000000000000e+05,9.164160000000000000e+05,1.203853600000000093e+06,7.427680000000000000e+05,1.046288000000000000e+06,7.306080000000000000e+05,6.689600000000000000e+05,5.923200000000000000e+05,5.937600000000000000e+05,1.380588300000000047e+06,6.655360000000000000e+05,1.092169399999999907e+06,1.280654600000000093e+06,7.168160000000000000e+05,5.635840000000000000e+05,8.488640000000000000e+05,7.041600000000000000e+05,1.442315300000000047e+06,9.436640000000000000e+05,7.693600000000000000e+05,1.312895100000000093e+06,1.387232000000000000e+06,9.492906999999999534e+05,9.325073000000000466e+05,1.563027899999999907e+06,1.630468100000000093e+06,1.350536000000000000e+06,7.444550000000000000e+05,1.427128899999999907e+06,8.257338000000000466e+05,1.677741600000000093e+06,1.583033399999999907e+06,1.230304000000000000e+06,1.204024500000000000e+06,1.332320000000000000e+06,1.318432000000000000e+06,1.423804600000000093e+06,1.791504000000000000e+06,1.492928000000000000e+06,1.528703300000000047e+06,1.375146899999999907e+06,1.076768000000000000e+06,1.266368000000000000e+06,1.562583399999999907e+06,1.186317300000000047e+06,1.689328500000000000e+06,1.074848000000000000e+06,1.291424000000000000e+06,2.027520000000000000e+06,1.323680000000000000e+06,1.339488000000000000e+06,1.827667100000000093e+06,1.257725300000000047e+06,1.870903000000000000e+06,1.566831300000000047e+06,9.812303000000000466e+05,1.205856000000000000e+06,1.651033500000000000e+06,1.586249800000000047e+06,1.239996899999999907e+06,1.292928000000000000e+06,1.712781100000000093e+06,1.731096500000000000e+06,1.722641800000000047e+06,1.479904000000000000e+06,1.712204600000000093e+06,1.307415000000000000e+06,1.508594100000000093e+06,1.077408000000000000e+06,1.549984000000000000e+06,1.534240000000000000e+06,1.535117600000000093e+06,1.362267600000000093e+06,1.405878500000000000e+06,1.702880600000000093e+06,1.730356600000000093e+06,1.336384000000000000e+06,1.445824000000000000e+06,1.101472000000000000e+06,2.236088799999999814e+06,1.572291800000000047e+06,1.687430800000000047e+06,1.964163000000000000e+06,1.476717800000000047e+06,1.623788500000000000e+06,8.225430999999999767e+05,1.329344000000000000e+06,1.785073000000000000e+06,7.883845999999999767e+05,9.208198000000000466e+05,1.084357300000000047e+06,1.180480000000000000e+06,1.164128000000000000e+06,1.144736000000000000e+06,1.416288000000000000e+06,1.698151600000000093e+06,1.294848000000000000e+06,1.675635000000000000e+06,1.047760000000000000e+06,1.332261000000000000e+06,1.275328000000000000e+06,1.645487600000000093e+06,1.347936000000000000e+06,1.078656000000000000e+06,1.486464000000000000e+06,1.377587500000000000e+06,1.018256000000000000e+06,1.271808000000000000e+06,1.601907800000000047e+06,1.088786500000000000e+06,1.223072000000000000e+06,1.429441600000000093e+06,1.237536000000000000e+06,1.346208000000000000e+06,1.837342500000000000e+06,1.642038800000000047e+06,9.993904000000000233e+05,1.580605100000000093e+06,1.379523300000000047e+06,1.757994600000000093e+06,1.612817500000000000e+06,1.441547100000000093e+06,1.606592899999999907e+06,1.223488000000000000e+06,1.363328000000000000e+06,1.631314800000000047e+06,1.645086300000000047e+06,1.769760000000000000e+06,1.726376100000000093e+06,1.115968000000000000e+06,1.780838100000000093e+06,1.526493800000000047e+06,1.076688899999999907e+06,1.365132399999999907e+06,1.411456000000000000e+06,1.844056000000000000e+06,1.636882000000000000e+06,1.282877899999999907e+06,2.000399000000000000e+06,1.904644800000000047e+06,1.575772300000000047e+06,2.004393899999999907e+06,1.472800000000000000e+06,1.850562600000000093e+06,1.154080000000000000e+06,1.217675500000000000e+06,1.910926899999999907e+06,1.302304000000000000e+06,1.362048000000000000e+06,1.912345800000000047e+06,1.480854399999999907e+06,1.724390500000000000e+06,1.781801800000000047e+06,1.373937000000000000e+06,1.579369800000000047e+06,1.195008000000000000e+06,1.603091300000000047e+06,1.440544000000000000e+06,1.587840000000000000e+06,1.473024000000000000e+06,1.908736000000000000e+06,1.557728800000000047e+06,1.546752000000000000e+06,1.231872000000000000e+06,1.509008500000000000e+06,1.383040000000000000e+06,1.121344000000000000e+06,1.538270899999999907e+06,2.233684799999999814e+06,1.553248000000000000e+06,1.588312100000000093e+06,1.367741399999999907e+06,1.702752000000000000e+06,1.591385500000000000e+06,1.644650000000000000e+06,1.325600000000000000e+06,1.814614000000000000e+06,1.343697300000000047e+06,2.516589799999999814e+06,1.179616000000000000e+06,2.933820500000000000e+06,1.512544000000000000e+06,1.906081800000000047e+06,1.208495500000000000e+06,1.794130800000000047e+06,1.119136000000000000e+06,1.778865300000000047e+06,1.774784000000000000e+06,1.091232000000000000e+06,1.528096000000000000e+06,6.990298000000000000e+06,1.357888000000000000e+06,1.737778600000000093e+06,2.110977000000000000e+06,1.586179399999999907e+06,1.420160000000000000e+06,1.485491800000000047e+06,1.841236300000000047e+06,1.552160000000000000e+06,1.827187399999999907e+06,1.255198300000000047e+06,1.613600000000000000e+06,2.004588300000000047e+06,2.127389299999999814e+06,1.219726500000000000e+06,1.712640000000000000e+06,2.170097500000000000e+06,2.109622000000000000e+06,1.927785100000000093e+06,1.519360000000000000e+06,1.576809600000000093e+06,1.449696000000000000e+06,1.541609500000000000e+06,1.563296000000000000e+06,2.368462500000000000e+06,1.783152000000000000e+06,1.738954300000000047e+06,1.870795300000000047e+06,1.386912000000000000e+06,1.496704000000000000e+06,1.356704000000000000e+06,1.559366100000000093e+06,1.496512000000000000e+06,1.635378800000000047e+06,1.165088000000000000e+06,1.907243500000000000e+06,2.466022500000000000e+06,1.548456399999999907e+06,2.057543000000000000e+06,1.510276000000000000e+06,1.385360000000000000e+06,1.405602100000000093e+06,1.832960000000000000e+06,1.873392300000000047e+06,1.588934399999999907e+06,2.292371000000000000e+06,1.866710500000000000e+06,1.871261800000000047e+06,1.331456000000000000e+06,1.337320000000000000e+06,1.352544000000000000e+06,1.752692899999999907e+06,1.783715000000000000e+06,1.533280000000000000e+06,1.176954300000000047e+06,1.761476600000000093e+06,1.499392000000000000e+06,1.272614300000000047e+06,1.169778000000000000e+06,1.287723000000000000e+06,1.785073000000000000e+06,1.323456000000000000e+06,1.426952399999999907e+06,1.747237300000000047e+06,1.865307899999999907e+06,1.134258100000000093e+06,1.888060800000000047e+06,1.235936000000000000e+06,1.417888000000000000e+06,1.753332399999999907e+06,1.270208000000000000e+06,1.357753300000000047e+06,1.462688000000000000e+06,2.040353800000000047e+06,1.754720000000000000e+06,2.204981000000000000e+06,2.167426000000000000e+06,1.823184300000000047e+06,1.329984000000000000e+06,1.109920000000000000e+06,1.506528000000000000e+06,1.680224000000000000e+06,1.420250500000000000e+06,1.766050899999999907e+06,1.234656000000000000e+06,1.646555600000000093e+06,1.455392000000000000e+06,1.441513399999999907e+06,1.220308600000000093e+06,1.520096000000000000e+06,1.378414100000000093e+06,1.973001300000000047e+06,1.333376000000000000e+06,1.831014000000000000e+06,1.297408000000000000e+06,2.368682000000000000e+06,1.277629300000000047e+06,1.774726800000000047e+06,2.195798500000000000e+06,1.680768000000000000e+06,1.628462500000000000e+06,1.677728000000000000e+06,2.217504000000000000e+06,1.492192000000000000e+06,1.718909300000000047e+06,1.510816000000000000e+06,1.566831300000000047e+06,1.555712000000000000e+06,1.595391399999999907e+06,1.477856000000000000e+06,1.804594300000000047e+06,1.783460300000000047e+06,1.127264000000000000e+06,1.195053800000000047e+06,1.260638600000000093e+06,1.619903100000000093e+06,8.390880999999999767e+05,1.935308600000000093e+06,1.672640000000000000e+06,1.459881500000000000e+06,1.261286100000000093e+06,1.533692000000000000e+06,1.626226500000000000e+06,1.763136399999999907e+06,1.279778500000000000e+06,1.442688000000000000e+06,1.639200000000000000e+06,1.327869500000000000e+06,1.747184000000000000e+06,1.928175000000000000e+06,2.039961800000000047e+06,1.329760000000000000e+06,1.431795500000000000e+06,2.082118300000000047e+06,1.766303500000000000e+06,1.432241300000000047e+06,1.855174300000000047e+06,2.175551000000000000e+06,1.589664000000000000e+06,1.314866600000000093e+06,1.534336000000000000e+06,1.920088500000000000e+06,2.081190800000000047e+06,2.027543800000000047e+06,1.406370100000000093e+06,1.609675399999999907e+06,1.467744000000000000e+06,1.818759600000000093e+06,1.706141399999999907e+06,2.079721300000000047e+06,1.466738100000000093e+06,1.409728000000000000e+06,1.504896000000000000e+06,1.468384000000000000e+06,1.663616000000000000e+06,1.938670000000000000e+06,1.677042800000000047e+06,1.219552300000000047e+06,1.849554000000000000e+06,2.086801000000000000e+06,1.144544000000000000e+06,1.684982500000000000e+06,1.930576600000000093e+06,1.452005800000000047e+06,1.429006399999999907e+06,1.517184000000000000e+06,2.011956300000000047e+06,2.228004500000000000e+06,1.697532500000000000e+06,1.502112000000000000e+06,1.240704000000000000e+06,1.264896000000000000e+06,1.261888000000000000e+06,1.469152000000000000e+06,1.238784000000000000e+06,1.419936000000000000e+06,1.240192000000000000e+06,1.562424100000000093e+06,9.205213000000000466e+05,1.289296500000000000e+06,1.537792000000000000e+06,1.130336000000000000e+06,1.275552000000000000e+06,1.679670000000000000e+06,1.927785100000000093e+06,1.381536000000000000e+06,1.395360000000000000e+06,1.481494000000000000e+06,1.456768000000000000e+06,1.498752000000000000e+06,1.138823399999999907e+06,1.831505600000000093e+06,1.677312300000000047e+06,1.392923500000000000e+06,1.414240000000000000e+06,1.790672800000000047e+06,1.411006100000000093e+06,1.328256000000000000e+06,1.476888800000000047e+06,1.498691399999999907e+06,1.581344000000000000e+06,1.829209800000000047e+06,1.373184000000000000e+06,1.439520000000000000e+06,1.967711100000000093e+06,2.062024800000000047e+06,1.238016399999999907e+06,1.543105100000000093e+06,1.447744000000000000e+06,1.735366899999999907e+06,1.301870600000000093e+06,1.485952000000000000e+06,1.571296000000000000e+06,1.293024000000000000e+06,1.552121800000000047e+06,1.843323300000000047e+06,1.527968000000000000e+06,1.377792000000000000e+06,1.352640000000000000e+06,1.708305399999999907e+06,1.384758399999999907e+06,1.620994399999999907e+06,1.588608000000000000e+06,1.605979399999999907e+06,1.374669899999999907e+06,1.786093300000000047e+06,1.385123000000000000e+06,1.434112000000000000e+06,1.424768000000000000e+06,1.480672000000000000e+06,1.461956300000000047e+06,1.582109000000000000e+06,1.558304000000000000e+06,1.329629500000000000e+06,1.392896000000000000e+06,1.435488000000000000e+06,1.454624000000000000e+06,1.518816000000000000e+06,1.271392000000000000e+06,1.316736000000000000e+06,1.220192000000000000e+06,1.109600000000000000e+06,1.176077899999999907e+06,1.320128000000000000e+06,1.749616800000000047e+06,1.210400000000000000e+06,1.304672000000000000e+06,1.488960000000000000e+06,1.428000000000000000e+06,1.469248000000000000e+06,1.403296000000000000e+06,1.395168000000000000e+06,1.935111000000000000e+06,1.277897600000000093e+06,1.372864000000000000e+06,1.502432000000000000e+06,1.461184000000000000e+06,1.371808000000000000e+06,1.445056000000000000e+06,1.272768000000000000e+06,1.225088000000000000e+06,1.194912000000000000e+06,1.160224000000000000e+06,1.199360000000000000e+06,1.053344000000000000e+06,1.081920000000000000e+06,1.051552000000000000e+06,1.037008000000000000e+06,9.146400000000000000e+05,8.755040000000000000e+05,8.804160000000000000e+05,7.732160000000000000e+05,7.456640000000000000e+05,7.233440000000000000e+05,6.536480000000000000e+05,6.460960000000000000e+05,6.468160000000000000e+05,6.107840000000000000e+05,5.515360000000000000e+05,5.324160000000000000e+05,4.842640000000000000e+05,4.298960000000000000e+05,4.023040000000000000e+05,3.887200000000000000e+05,3.916800000000000000e+05,3.618960000000000000e+05,3.741360000000000000e+05,3.277840000000000000e+05,2.881440000000000000e+05,2.520280000000000000e+05,3.039920000000000000e+05,2.832720000000000000e+05,2.339920000000000000e+05,2.118240000000000000e+05,1.811960000000000000e+05,1.692800000000000000e+05,1.428480000000000000e+05,1.322640000000000000e+05,1.062860000000000000e+05,8.064200000000000000e+04,6.848400000000000000e+04,5.312300000000000000e+04,5.653600000000000000e+04,4.549700000000000000e+04,3.506500000000000000e+04,2.574200000000000000e+04,3.075400000000000000e+04,2.233400000000000000e+04,1.582200000000000000e+04,1.341700000000000000e+04,6.107000000000000000e+03,1.091300000000000000e+04,8.910000000000000000e+03,5.906000000000000000e+03,4.705000000000000000e+03,5.005000000000000000e+03,5.906000000000000000e+03,3.704000000000000000e+03,4.404000000000000000e+03,2.702000000000000000e+03,4.104000000000000000e+03,4.104000000000000000e+03,3.003000000000000000e+03,3.203000000000000000e+03,8.710000000000000000e+03,8.009000000000000000e+03,4.705000000000000000e+03,8.009000000000000000e+03,3.303000000000000000e+03,5.005000000000000000e+03,6.107000000000000000e+03,4.404000000000000000e+03,2.502000000000000000e+03,3.203000000000000000e+03,3.003000000000000000e+03,3.203000000000000000e+03,2.802000000000000000e+03,3.003000000000000000e+03,2.402000000000000000e+03,2.602000000000000000e+03,2.402000000000000000e+03,3.203000000000000000e+03,2.802000000000000000e+03,2.502000000000000000e+03,4.705000000000000000e+03,4.204000000000000000e+03,2.302000000000000000e+03,2.502000000000000000e+03,3.804000000000000000e+03,2.903000000000000000e+03,1.221500000000000000e+04,2.802000000000000000e+03,5.005000000000000000e+03,2.602000000000000000e+03,4.605000000000000000e+03,1.391800000000000000e+04,6.006000000000000000e+03,4.404000000000000000e+03,3.603000000000000000e+03,4.404000000000000000e+03,6.006000000000000000e+03,5.706000000000000000e+03,1.492000000000000000e+04,5.205000000000000000e+03,4.308900000000000000e+04,7.508000000000000000e+03,3.804000000000000000e+03,3.103000000000000000e+03,3.606800000000000000e+04,3.704000000000000000e+03,3.704000000000000000e+03,3.704000000000000000e+03,7.308000000000000000e+03,7.008000000000000000e+03,7.508000000000000000e+03,5.806000000000000000e+03,6.307000000000000000e+03,7.809000000000000000e+03,8.510000000000000000e+03,6.607000000000000000e+03,5.606000000000000000e+03,4.104000000000000000e+03,3.804000000000000000e+03,3.804000000000000000e+03,7.308000000000000000e+03,6.307000000000000000e+03,2.602000000000000000e+03,4.104000000000000000e+03,4.705000000000000000e+03,4.104000000000000000e+03,3.804000000000000000e+03,3.103000000000000000e+03,3.303000000000000000e+03,3.704000000000000000e+03,2.702000000000000000e+03,2.302000000000000000e+03,2.102000000000000000e+03,2.202000000000000000e+03,3.203000000000000000e+03,4.004000000000000000e+03,1.801000000000000000e+03,3.403000000000000000e+03,3.003000000000000000e+03,3.003000000000000000e+03,3.804000000000000000e+03,2.302000000000000000e+03,2.302000000000000000e+03,4.104000000000000000e+03,3.603000000000000000e+03,2.702000000000000000e+03,4.004000000000000000e+03,8.310000000000000000e+03,3.195700000000000000e+04,8.024000000000000000e+04,1.709960000000000000e+05,2.626720000000000000e+05,4.509680000000000000e+05,6.892480000000000000e+05,9.359040000000000000e+05,1.238912000000000000e+06,1.517824000000000000e+06,1.771296000000000000e+06,1.918752000000000000e+06,2.256704000000000000e+06,2.312576000000000000e+06,2.234816000000000000e+06,2.231040000000000000e+06,2.257152000000000000e+06,1.909728000000000000e+06,2.109760000000000000e+06,1.666210500000000000e+06,2.151866000000000000e+06,2.781289500000000000e+06,1.731488000000000000e+06,1.819468100000000093e+06,2.030251899999999907e+06,1.476800000000000000e+06,2.002049899999999907e+06,1.620640000000000000e+06,1.742816000000000000e+06,1.553248000000000000e+06,1.515926899999999907e+06,1.560375800000000047e+06,1.429824000000000000e+06,1.813765100000000093e+06,1.388416000000000000e+06,1.093120000000000000e+06,1.371040000000000000e+06,1.475131500000000000e+06,1.441856000000000000e+06,9.296169000000000233e+05,1.613504000000000000e+06,1.216177899999999907e+06,1.249725899999999907e+06,1.138080000000000000e+06,1.570173100000000093e+06,1.057826800000000047e+06,1.542685300000000047e+06,1.432160000000000000e+06,1.120832000000000000e+06,1.099680000000000000e+06,1.464960000000000000e+06,1.700861300000000047e+06,1.163072000000000000e+06,1.225280000000000000e+06,1.256800000000000000e+06,1.390016000000000000e+06,1.187680000000000000e+06,1.345578100000000093e+06,1.324877600000000093e+06,1.739008000000000000e+06,1.183781100000000093e+06,1.513335000000000000e+06,1.259360000000000000e+06,1.618863800000000047e+06,1.489940800000000047e+06,1.047956099999999977e+06,2.649094799999999814e+06,1.815178000000000000e+06,1.650829399999999907e+06,2.051572899999999907e+06,1.375648000000000000e+06,1.744672000000000000e+06,1.683650800000000047e+06,1.897263000000000000e+06,2.290280000000000000e+06,1.991475600000000093e+06,2.161210000000000000e+06,2.332321000000000000e+06,1.265831500000000000e+06,2.386838299999999814e+06,1.655050000000000000e+06,1.664197300000000047e+06,2.261556299999999814e+06,2.182729500000000000e+06,2.269942500000000000e+06,1.825595899999999907e+06,1.985392300000000047e+06,1.382944000000000000e+06,1.524924100000000093e+06,1.882203899999999907e+06,1.590758800000000047e+06,1.994624000000000000e+06,1.554767500000000000e+06,1.135424000000000000e+06,1.609056000000000000e+06,1.430336000000000000e+06,1.744222000000000000e+06,1.459631399999999907e+06,1.736467100000000093e+06,1.669640000000000000e+06,1.558697800000000047e+06,1.202568600000000093e+06,1.758280100000000093e+06,1.458496000000000000e+06,1.632032000000000000e+06,1.777856000000000000e+06,2.378863799999999814e+06,1.979753899999999907e+06,2.309338500000000000e+06,1.193160000000000000e+06,2.177264299999999814e+06,1.323728000000000000e+06,1.412348500000000000e+06,1.980925000000000000e+06,2.099129000000000000e+06,1.950976000000000000e+06,2.061360000000000000e+06,2.205668500000000000e+06,1.777549000000000000e+06,2.098294000000000000e+06,1.983213000000000000e+06,1.598784000000000000e+06,2.344788299999999814e+06,1.860217800000000047e+06,1.788871000000000000e+06,1.676945800000000047e+06,1.942879500000000000e+06,1.821311300000000047e+06,2.068061399999999907e+06,1.478594300000000047e+06,1.713728000000000000e+06,2.090698000000000000e+06,1.322530800000000047e+06,2.309067500000000000e+06,1.639148500000000000e+06,1.655584000000000000e+06,1.503200500000000000e+06,1.763872000000000000e+06,2.017812399999999907e+06,1.746302600000000093e+06,2.045793800000000047e+06,2.119349299999999814e+06,1.851435800000000047e+06,2.668089000000000000e+06,2.262727500000000000e+06,1.599784899999999907e+06,2.525437000000000000e+06,1.735018500000000000e+06,1.590880000000000000e+06,1.267644800000000047e+06,2.477738500000000000e+06,2.152161299999999814e+06,1.400736000000000000e+06,2.002984000000000000e+06,1.800246899999999907e+06,2.147173000000000000e+06,2.407759299999999814e+06,1.619704399999999907e+06,1.720437500000000000e+06,1.610016000000000000e+06,1.644557899999999907e+06,1.420945600000000093e+06,1.657408000000000000e+06,1.704860800000000047e+06,2.246713000000000000e+06,1.817411100000000093e+06,2.060412800000000047e+06,1.888468800000000047e+06,2.285586000000000000e+06,1.932570300000000047e+06,1.859539600000000093e+06,1.956012500000000000e+06,1.808278899999999907e+06,1.170371500000000000e+06,5.074767500000000000e+06,1.767421000000000000e+06,2.149590000000000000e+06,2.030771600000000093e+06,1.378432000000000000e+06,9.639829000000000233e+05,1.512224000000000000e+06,1.108174500000000000e+06,1.838394300000000047e+06,1.787641300000000047e+06,1.417914600000000093e+06,1.847616000000000000e+06,1.832872500000000000e+06,1.658304000000000000e+06,1.625576000000000000e+06,2.174941000000000000e+06,1.743405500000000000e+06,2.365435799999999814e+06,1.452957800000000047e+06,1.770412300000000047e+06,1.488337500000000000e+06,1.712416000000000000e+06,1.773313800000000047e+06,2.009214899999999907e+06,2.156889000000000000e+06,2.117216799999999814e+06,1.919149300000000047e+06,2.236117799999999814e+06,2.088764899999999907e+06,1.495686300000000047e+06,2.136567299999999814e+06,2.039709000000000000e+06,2.307572799999999814e+06,2.264001000000000000e+06,1.625373800000000047e+06,2.056390899999999907e+06,2.351818299999999814e+06,1.898624000000000000e+06,2.321085799999999814e+06,2.263938299999999814e+06,2.408579799999999814e+06,2.158254000000000000e+06,1.965399899999999907e+06,2.203343000000000000e+06,1.459360000000000000e+06,2.059617399999999907e+06,2.563497500000000000e+06,1.777063000000000000e+06,1.821694899999999907e+06,1.542600800000000047e+06,1.562208000000000000e+06,1.835193600000000093e+06,1.855249300000000047e+06,2.057542000000000000e+06,2.228038799999999814e+06,2.495908299999999814e+06,2.136410500000000000e+06,1.290692300000000047e+06,2.175762799999999814e+06,1.886784000000000000e+06,2.359288500000000000e+06,2.091712899999999907e+06,1.980171100000000093e+06,1.949697800000000047e+06,1.425841899999999907e+06,2.209349299999999814e+06,2.100729000000000000e+06,1.919378399999999907e+06,1.919296000000000000e+06,2.176996500000000000e+06,2.138955299999999814e+06,2.094358000000000000e+06,2.003525000000000000e+06,2.569492799999999814e+06,2.187817299999999814e+06,2.082871300000000047e+06,1.870481300000000047e+06,1.261300800000000047e+06,1.492425500000000000e+06,1.708832000000000000e+06,1.562780000000000000e+06,1.676193300000000047e+06,1.761272899999999907e+06,1.543488000000000000e+06,1.874390000000000000e+06,2.143754500000000000e+06,1.731784800000000047e+06,1.612832000000000000e+06,1.603501000000000000e+06,1.605191300000000047e+06,1.461408000000000000e+06,1.742569000000000000e+06,2.254289500000000000e+06,1.635725500000000000e+06,1.696059300000000047e+06,2.234318299999999814e+06,1.709889399999999907e+06,2.028416000000000000e+06,1.943925500000000000e+06,1.515295899999999907e+06,1.943437100000000093e+06,2.008267399999999907e+06,1.422290399999999907e+06,1.841168899999999907e+06,1.835360000000000000e+06,1.489600000000000000e+06,1.216210100000000093e+06,1.342328899999999907e+06,1.340448000000000000e+06,1.389056000000000000e+06,1.375328000000000000e+06,1.449696000000000000e+06,1.739733000000000000e+06,1.642594399999999907e+06,1.857397800000000047e+06,1.398784000000000000e+06,1.449152000000000000e+06,1.630624000000000000e+06,1.566732899999999907e+06,2.675112000000000000e+06,1.505120000000000000e+06,1.468512000000000000e+06,1.573248000000000000e+06,1.260832000000000000e+06,1.726272000000000000e+06,1.606880000000000000e+06,1.525280000000000000e+06,2.222539799999999814e+06,1.814827500000000000e+06,1.372768000000000000e+06,1.858688000000000000e+06,1.684704000000000000e+06,1.749792000000000000e+06,1.566208000000000000e+06,1.221638800000000047e+06,2.054080000000000000e+06,1.419712000000000000e+06,1.614464000000000000e+06,1.401152000000000000e+06,1.541792000000000000e+06,1.592064000000000000e+06,1.920322100000000093e+06,1.557664000000000000e+06,1.604736000000000000e+06,2.002118300000000047e+06,1.696320000000000000e+06,1.804928000000000000e+06,1.698816000000000000e+06,1.510400000000000000e+06,1.423324300000000047e+06,2.418007000000000000e+06,1.510624000000000000e+06,1.512864000000000000e+06,1.918208000000000000e+06,1.462269399999999907e+06,1.435712000000000000e+06,1.236025899999999907e+06,1.711872000000000000e+06,1.536809100000000093e+06,1.432704000000000000e+06,1.487799100000000093e+06,1.658816000000000000e+06,1.407392000000000000e+06,1.430880000000000000e+06,1.910819000000000000e+06,1.675328000000000000e+06,1.963544899999999907e+06,1.476032000000000000e+06,1.977790600000000093e+06,1.461312000000000000e+06,1.725600000000000000e+06,1.381536000000000000e+06,1.679136000000000000e+06,1.698180899999999907e+06,1.451735100000000093e+06,1.604832000000000000e+06,1.810820000000000000e+06,1.452576000000000000e+06,1.758848000000000000e+06,1.739342300000000047e+06,1.605792000000000000e+06,1.731392000000000000e+06,2.469873799999999814e+06,1.686848000000000000e+06,1.754272000000000000e+06,1.511168000000000000e+06,1.677408000000000000e+06,1.717120000000000000e+06,1.528512000000000000e+06,1.640832000000000000e+06,1.727232000000000000e+06,2.150255000000000000e+06,2.271454000000000000e+06,1.786010500000000000e+06,1.704148500000000000e+06,1.530336000000000000e+06,1.876124899999999907e+06,1.386144000000000000e+06,1.476160000000000000e+06,1.634624000000000000e+06,1.521600000000000000e+06,1.725920000000000000e+06,1.375968000000000000e+06,1.716322300000000047e+06,2.006214899999999907e+06,1.651776000000000000e+06,2.148080799999999814e+06,1.836032000000000000e+06,2.180307500000000000e+06,2.075804000000000000e+06,2.008096000000000000e+06,1.509292100000000093e+06,1.394080000000000000e+06,2.084528300000000047e+06,1.514720000000000000e+06,1.553888000000000000e+06,1.744224000000000000e+06,1.675872000000000000e+06,1.669056000000000000e+06,2.180807299999999814e+06,1.421694399999999907e+06,1.680896000000000000e+06,1.488864000000000000e+06,1.473024000000000000e+06,1.515680000000000000e+06,1.412192000000000000e+06,1.565984000000000000e+06,1.395904000000000000e+06,1.459808000000000000e+06,1.634752000000000000e+06,1.501568000000000000e+06,1.580384000000000000e+06,1.488975300000000047e+06,1.427456000000000000e+06,1.916275100000000093e+06,1.812634300000000047e+06,1.506624000000000000e+06,1.269915500000000000e+06,1.965920000000000000e+06,2.068867500000000000e+06,1.918017100000000093e+06,1.667968000000000000e+06,1.665120000000000000e+06,2.099952000000000000e+06,1.481728000000000000e+06,1.478400000000000000e+06,2.249294000000000000e+06,2.058827800000000047e+06,2.138132000000000000e+06,1.757120000000000000e+06,1.694828600000000093e+06,1.758080000000000000e+06,2.059522300000000047e+06,1.642336000000000000e+06,1.604543800000000047e+06,2.034000000000000000e+06,1.216380600000000093e+06,1.393485600000000093e+06,1.702400000000000000e+06,1.582304000000000000e+06,1.789952000000000000e+06,1.942720000000000000e+06,1.233667899999999907e+06,2.232193500000000000e+06,1.577344000000000000e+06,2.292030299999999814e+06,2.212795799999999814e+06,1.730496000000000000e+06,1.662528000000000000e+06,1.778374300000000047e+06,1.983237300000000047e+06,1.556928000000000000e+06,1.758624000000000000e+06,1.450208000000000000e+06,1.337133899999999907e+06,2.315944000000000000e+06,1.538656000000000000e+06,1.673723500000000000e+06,1.479712000000000000e+06,1.517061399999999907e+06,1.611872000000000000e+06,1.651456000000000000e+06,2.163363500000000000e+06,2.050225500000000000e+06,1.596608000000000000e+06,1.433582899999999907e+06,2.067413800000000047e+06,1.888304399999999907e+06,1.680128000000000000e+06,1.542112000000000000e+06,1.504167500000000000e+06,1.460960000000000000e+06,1.550656000000000000e+06,1.704384000000000000e+06,2.328137500000000000e+06,2.106688000000000000e+06,1.742176000000000000e+06,1.935904000000000000e+06,2.056828800000000047e+06,1.421856000000000000e+06,1.845216000000000000e+06,2.016932899999999907e+06,2.140999799999999814e+06,1.479904000000000000e+06,1.763776000000000000e+06,1.585120000000000000e+06,1.349858399999999907e+06,1.610560000000000000e+06,1.704032000000000000e+06,1.573446899999999907e+06,1.700032000000000000e+06,1.557248000000000000e+06,1.583600300000000047e+06,1.652416000000000000e+06,1.571616000000000000e+06,1.337702500000000000e+06,1.811840000000000000e+06,1.542240000000000000e+06,1.757400000000000000e+06,1.833920000000000000e+06,1.771296000000000000e+06,1.440352000000000000e+06,2.173259000000000000e+06,2.253023799999999814e+06,1.623360000000000000e+06,1.489563300000000047e+06,1.710912000000000000e+06,2.282120299999999814e+06,1.447628000000000000e+06,1.344559600000000093e+06,2.187029299999999814e+06,1.539520000000000000e+06,1.375328000000000000e+06,1.638208000000000000e+06,1.772704000000000000e+06,2.038681000000000000e+06,1.834523600000000093e+06,1.796512000000000000e+06,1.589120000000000000e+06,1.689920000000000000e+06,1.390445500000000000e+06,1.799264000000000000e+06,1.529376000000000000e+06,1.972930000000000000e+06,1.744768000000000000e+06,1.676000000000000000e+06,1.378208000000000000e+06,2.355095299999999814e+06,1.846432000000000000e+06,1.630176000000000000e+06,1.453024000000000000e+06,2.557957500000000000e+06,2.035550000000000000e+06,1.409809800000000047e+06,1.735296000000000000e+06,1.724416000000000000e+06,1.651232000000000000e+06,1.552393000000000000e+06,1.796096000000000000e+06,1.364447300000000047e+06,1.754272000000000000e+06,1.431297800000000047e+06,1.626400000000000000e+06,2.224974299999999814e+06,1.525605300000000047e+06,1.631808000000000000e+06,2.156756000000000000e+06,1.644192000000000000e+06,1.494180300000000047e+06,1.937536000000000000e+06,2.380179000000000000e+06,1.713312000000000000e+06,1.997449899999999907e+06,1.678496000000000000e+06,2.091448800000000047e+06,1.783072000000000000e+06,1.884256000000000000e+06,1.940960000000000000e+06,1.710048000000000000e+06,1.646880000000000000e+06,2.373308500000000000e+06,1.706170899999999907e+06,1.818496000000000000e+06,2.135698500000000000e+06,1.570752000000000000e+06,1.914754899999999907e+06,1.821248000000000000e+06,1.557568000000000000e+06,1.639616000000000000e+06,1.736064000000000000e+06,1.987193800000000047e+06,1.648758500000000000e+06,1.744672000000000000e+06,2.154014799999999814e+06,2.194024500000000000e+06,1.754816000000000000e+06,1.858048000000000000e+06,1.668160000000000000e+06,2.385720000000000000e+06,1.745757300000000047e+06,2.012832000000000000e+06,2.124884799999999814e+06,1.795378600000000093e+06,1.772928000000000000e+06,1.647968000000000000e+06,1.665664000000000000e+06,1.868410300000000047e+06,1.759840000000000000e+06,1.577336800000000047e+06,2.004317899999999907e+06,1.792160000000000000e+06,1.758172800000000047e+06,2.309091000000000000e+06,2.210226799999999814e+06,2.264449799999999814e+06,1.598011899999999907e+06,1.573440000000000000e+06,1.502208000000000000e+06,1.500576000000000000e+06,1.811956000000000000e+06,1.391072000000000000e+06,1.602016000000000000e+06,1.491552000000000000e+06,1.849696000000000000e+06,1.598336000000000000e+06,1.647383500000000000e+06,1.837216000000000000e+06,1.570848000000000000e+06,1.859904000000000000e+06,1.725600000000000000e+06,1.731712000000000000e+06,1.580256000000000000e+06,1.765824000000000000e+06,2.124083500000000000e+06,1.772384000000000000e+06,1.764640000000000000e+06,1.771168000000000000e+06,1.707744000000000000e+06,1.633888000000000000e+06,1.691552000000000000e+06,1.808000000000000000e+06,1.691008000000000000e+06,1.553664000000000000e+06,1.698967300000000047e+06,1.734432000000000000e+06,1.730582500000000000e+06,1.744659300000000047e+06,2.259835799999999814e+06,1.597472000000000000e+06,1.738144000000000000e+06,2.071603100000000093e+06,1.467952399999999907e+06,1.553248000000000000e+06,1.665024000000000000e+06,1.618592000000000000e+06,1.599200000000000000e+06,1.664704000000000000e+06,1.656224000000000000e+06,1.632672000000000000e+06,1.580800000000000000e+06,1.729408000000000000e+06,1.528192000000000000e+06,2.007748500000000000e+06,1.928864000000000000e+06,1.639200000000000000e+06,1.659360000000000000e+06,1.720256000000000000e+06,1.774585800000000047e+06,2.028256500000000000e+06,1.506028500000000000e+06,4.680128500000000000e+06,2.264165000000000000e+06,2.031075000000000000e+06,1.690274000000000000e+06,1.873504000000000000e+06,2.248332000000000000e+06,1.831744000000000000e+06,1.869209500000000000e+06,1.792050500000000000e+06,1.899550600000000093e+06,2.471605000000000000e+06,1.793792000000000000e+06,1.625952000000000000e+06,1.834592000000000000e+06,1.662400000000000000e+06,1.630848000000000000e+06,1.676416000000000000e+06,1.771840000000000000e+06,2.297550000000000000e+06,2.104712000000000000e+06,1.996718000000000000e+06,1.617824000000000000e+06,2.291476799999999814e+06,1.607104000000000000e+06,1.632992000000000000e+06,2.045891600000000093e+06,1.804288000000000000e+06,1.584384000000000000e+06,1.461187000000000000e+06,1.470112000000000000e+06,1.514912000000000000e+06,2.147491299999999814e+06,1.516960000000000000e+06,1.518048000000000000e+06,1.416832000000000000e+06,1.437216000000000000e+06,1.299200000000000000e+06,1.794670100000000093e+06,1.690364399999999907e+06,1.431520000000000000e+06,1.479040000000000000e+06,1.457216000000000000e+06,1.731040000000000000e+06,1.622048000000000000e+06,1.816960000000000000e+06,1.582976000000000000e+06,1.614592000000000000e+06,2.162554799999999814e+06,1.602464000000000000e+06,3.044931000000000000e+06,1.612320000000000000e+06,1.596928000000000000e+06,1.662304000000000000e+06,1.833127100000000093e+06,1.599275600000000093e+06,1.384128000000000000e+06,1.346693000000000000e+06,1.447739000000000000e+06,1.458816000000000000e+06,1.645920000000000000e+06,1.704480000000000000e+06,1.786010500000000000e+06,1.514912000000000000e+06,1.551616000000000000e+06,1.285125399999999907e+06,2.079093800000000047e+06,1.391867800000000047e+06,1.884780300000000047e+06,1.860000000000000000e+06,2.012216500000000000e+06,1.646688000000000000e+06,1.526368000000000000e+06,2.939395799999999814e+06,1.825728000000000000e+06,2.218480000000000000e+06,1.915552000000000000e+06,1.311303500000000000e+06,1.570447800000000047e+06,2.420058799999999814e+06,2.138304000000000000e+06,1.990528000000000000e+06,1.803200000000000000e+06,2.011744000000000000e+06,1.885664000000000000e+06,1.766176000000000000e+06,1.888960000000000000e+06,2.109509799999999814e+06,1.702944000000000000e+06,1.583648500000000000e+06,1.842272000000000000e+06,1.762968000000000000e+06,1.653824000000000000e+06,1.669920000000000000e+06,1.871968000000000000e+06,1.623680000000000000e+06,1.710834100000000093e+06,2.017575399999999907e+06,1.785600000000000000e+06,1.943168000000000000e+06,1.829120000000000000e+06,1.607215300000000047e+06,1.442645800000000047e+06,1.941056000000000000e+06,1.639616000000000000e+06,1.810848000000000000e+06,1.725152000000000000e+06,1.666336000000000000e+06,1.843360000000000000e+06,1.788672000000000000e+06,1.673696000000000000e+06,1.892800000000000000e+06,1.716448000000000000e+06,1.878432000000000000e+06,2.140881299999999814e+06,2.338473500000000000e+06,1.778048000000000000e+06,2.493147000000000000e+06,1.731040000000000000e+06,1.779808000000000000e+06,2.117240000000000000e+06,1.794240000000000000e+06,1.495551399999999907e+06,1.857301100000000093e+06,1.573161300000000047e+06,1.706784000000000000e+06,2.410238799999999814e+06,1.887104000000000000e+06,1.946409000000000000e+06,1.895067100000000093e+06,1.834592000000000000e+06,2.009760000000000000e+06,1.852128000000000000e+06,1.745984000000000000e+06,2.289457000000000000e+06,1.913472000000000000e+06,1.618402500000000000e+06,1.837888000000000000e+06,2.284024000000000000e+06,1.738464000000000000e+06,1.545327800000000047e+06,2.232608000000000000e+06,1.674784000000000000e+06,1.664576000000000000e+06,1.810944000000000000e+06,2.057280000000000000e+06,2.052670100000000093e+06,1.647000600000000093e+06,1.648640000000000000e+06,1.983225899999999907e+06,1.896672000000000000e+06,2.086904800000000047e+06,2.182149299999999814e+06,2.130890000000000000e+06,1.691552000000000000e+06,1.972772000000000000e+06,1.696353800000000047e+06,2.601230500000000000e+06,1.815456000000000000e+06,1.567823600000000093e+06,1.981960000000000000e+06,1.791392000000000000e+06,1.945920000000000000e+06,2.250185500000000000e+06,1.929728000000000000e+06,1.895328000000000000e+06,1.859539600000000093e+06,1.701712300000000047e+06,1.880096000000000000e+06,2.025312000000000000e+06,1.685664000000000000e+06,1.803200000000000000e+06,1.946784000000000000e+06,1.845984000000000000e+06,1.708857300000000047e+06,1.788224000000000000e+06,2.070560000000000000e+06,1.934144000000000000e+06,1.946688000000000000e+06,1.887968000000000000e+06,1.966848000000000000e+06,1.653789399999999907e+06,1.763328000000000000e+06,1.770706500000000000e+06,2.038592000000000000e+06,2.103488000000000000e+06,1.712544000000000000e+06,1.887104000000000000e+06,1.758752000000000000e+06,5.480946000000000000e+06,1.784736000000000000e+06,1.691744000000000000e+06,2.391484000000000000e+06,1.828672000000000000e+06,1.706997800000000047e+06,1.975008000000000000e+06,2.000032000000000000e+06,1.737179899999999907e+06,2.527408500000000000e+06,1.897856000000000000e+06,2.056736000000000000e+06,1.773792000000000000e+06,1.841152000000000000e+06,1.864960000000000000e+06,1.872192000000000000e+06,1.865152000000000000e+06,1.684480000000000000e+06,1.721792000000000000e+06,1.684800000000000000e+06,1.749792000000000000e+06,1.822560000000000000e+06,1.619904000000000000e+06,1.464160899999999907e+06,1.789408000000000000e+06,1.737248000000000000e+06,2.022432000000000000e+06,1.664924899999999907e+06,1.698080000000000000e+06,1.705792000000000000e+06,1.899744000000000000e+06,1.616640000000000000e+06,1.578304000000000000e+06,1.627808000000000000e+06,1.731936000000000000e+06,2.206172000000000000e+06,1.758752000000000000e+06,2.264469500000000000e+06,1.659712000000000000e+06,1.934592000000000000e+06,2.310856799999999814e+06,2.234334500000000000e+06,1.697184000000000000e+06,1.785824000000000000e+06,2.039232000000000000e+06,2.369954299999999814e+06,2.016160000000000000e+06,1.712000000000000000e+06,1.750336000000000000e+06,1.856832000000000000e+06,1.910048000000000000e+06,1.547502399999999907e+06,1.822016000000000000e+06,1.853120000000000000e+06,1.838752000000000000e+06,1.735616000000000000e+06,1.867040000000000000e+06,1.827488000000000000e+06,1.860544000000000000e+06,1.597152000000000000e+06,1.587520000000000000e+06,1.591616000000000000e+06,1.656864000000000000e+06,2.211898500000000000e+06,1.668288000000000000e+06,1.742272000000000000e+06,1.553984000000000000e+06,1.735424000000000000e+06,1.707744000000000000e+06,1.541472000000000000e+06,1.816882800000000047e+06,1.658944000000000000e+06,1.385862100000000093e+06,1.627584000000000000e+06,1.529056000000000000e+06,1.603501000000000000e+06,1.532608000000000000e+06,1.947529100000000093e+06,1.641344000000000000e+06,1.760384000000000000e+06,1.561120000000000000e+06,1.661760000000000000e+06,1.289280000000000000e+06,1.421955300000000047e+06,2.077299500000000000e+06,1.731936000000000000e+06,1.423133899999999907e+06,1.589472000000000000e+06,2.734400299999999814e+06,2.338609500000000000e+06,1.749792000000000000e+06,1.400304000000000000e+06,2.048864000000000000e+06,2.282174500000000000e+06,1.778707899999999907e+06,2.331417000000000000e+06,1.767488000000000000e+06,1.647648000000000000e+06,1.854624000000000000e+06,1.868913000000000000e+06,1.846837100000000093e+06,1.365082500000000000e+06,1.803072000000000000e+06,1.684800000000000000e+06,1.623904000000000000e+06,1.614048000000000000e+06,1.517952000000000000e+06,2.136916799999999814e+06,1.867584000000000000e+06,1.748832000000000000e+06,1.613824000000000000e+06,1.763648000000000000e+06,1.708608000000000000e+06,2.211102299999999814e+06,1.772480000000000000e+06,1.772928000000000000e+06,1.705472000000000000e+06,1.838112000000000000e+06,2.036256000000000000e+06,1.905568000000000000e+06,2.685783799999999814e+06,1.808000000000000000e+06,1.909880000000000000e+06,1.993312000000000000e+06,2.015488000000000000e+06,2.412130799999999814e+06,1.640160000000000000e+06,2.381780000000000000e+06,2.102144000000000000e+06,1.993728000000000000e+06,2.041472000000000000e+06,1.716264500000000000e+06,2.108544000000000000e+06,1.822432000000000000e+06,1.918976000000000000e+06,1.876576000000000000e+06,1.653952000000000000e+06,1.869888000000000000e+06,1.817504000000000000e+06,1.741088000000000000e+06,1.582432000000000000e+06,1.716576000000000000e+06,1.747520000000000000e+06,1.477469000000000000e+06,1.904352000000000000e+06,1.628992000000000000e+06,1.756768000000000000e+06,1.658624000000000000e+06,2.254137000000000000e+06,2.069268300000000047e+06,1.947456000000000000e+06,1.747712000000000000e+06,2.352384799999999814e+06,1.733135300000000047e+06,2.274852000000000000e+06,2.087616000000000000e+06,2.043456000000000000e+06,1.814784000000000000e+06,2.072448000000000000e+06,1.858048000000000000e+06,1.796736000000000000e+06,1.977184000000000000e+06,1.706293899999999907e+06,1.906208000000000000e+06,1.753952000000000000e+06,1.930176000000000000e+06,1.764736000000000000e+06,1.798592000000000000e+06,1.631264000000000000e+06,1.775552000000000000e+06,1.515477399999999907e+06,1.568160000000000000e+06,1.982734300000000047e+06,1.842592000000000000e+06,1.501107800000000047e+06,1.550112000000000000e+06,1.790948100000000093e+06,1.297841600000000093e+06,1.587296000000000000e+06,1.944399800000000047e+06,2.016349600000000093e+06,1.873280000000000000e+06,1.506304000000000000e+06,1.657760000000000000e+06,1.547840000000000000e+06,1.617088000000000000e+06,1.350901300000000047e+06,1.683488000000000000e+06,1.669376000000000000e+06,1.569440000000000000e+06,1.810304000000000000e+06,1.491648000000000000e+06,1.578304000000000000e+06,1.565888000000000000e+06,1.578752000000000000e+06,1.702624000000000000e+06,1.655264000000000000e+06,1.719341800000000047e+06,2.137747299999999814e+06,1.575936000000000000e+06,1.540523000000000000e+06,1.624544000000000000e+06,1.473888000000000000e+06,1.538240000000000000e+06,1.798593100000000093e+06,1.673824000000000000e+06,1.743040000000000000e+06,1.490048000000000000e+06,1.570624000000000000e+06,1.609733100000000093e+06,1.781216000000000000e+06,2.062852800000000047e+06,1.859232000000000000e+06,1.643672500000000000e+06,1.917632000000000000e+06,2.057156500000000000e+06,1.938432000000000000e+06,2.137728000000000000e+06,2.102336000000000000e+06,1.729856000000000000e+06,1.644403800000000047e+06,2.157979299999999814e+06,1.910816000000000000e+06,1.973792000000000000e+06,1.763776000000000000e+06,1.755040000000000000e+06,1.760160000000000000e+06,1.595744000000000000e+06,2.183723500000000000e+06,2.020849000000000000e+06,1.880796100000000093e+06,1.448384000000000000e+06,1.942879500000000000e+06,1.538880000000000000e+06,1.619776000000000000e+06,1.852128000000000000e+06,1.688704000000000000e+06,1.473024000000000000e+06,1.742816000000000000e+06,2.215293799999999814e+06,1.729088000000000000e+06,2.158924000000000000e+06,3.344400000000000000e+06,1.976054300000000047e+06,2.126565000000000000e+06,1.756128000000000000e+06,2.039337300000000047e+06,1.703392000000000000e+06,1.704160000000000000e+06,1.564032000000000000e+06,1.895008000000000000e+06,1.772064000000000000e+06,1.513728000000000000e+06,1.617145000000000000e+06,1.786048000000000000e+06,1.613184000000000000e+06,2.199823500000000000e+06,1.780128000000000000e+06,2.156800000000000000e+06,1.375104000000000000e+06,1.760928000000000000e+06,1.751552000000000000e+06,1.731045100000000093e+06,1.838976000000000000e+06,1.977536000000000000e+06,1.802528000000000000e+06,1.836672000000000000e+06,1.890427500000000000e+06,2.167578000000000000e+06,1.650688000000000000e+06,1.970688000000000000e+06,1.726272000000000000e+06,1.734880000000000000e+06,1.784608000000000000e+06,1.736512000000000000e+06,1.519456000000000000e+06,1.932384000000000000e+06,2.099264000000000000e+06,1.705024000000000000e+06,1.954176000000000000e+06,1.678496000000000000e+06,1.744224000000000000e+06,2.236396299999999814e+06,1.653728000000000000e+06,2.455996500000000000e+06,1.808904000000000000e+06,2.028549500000000000e+06,1.835764000000000000e+06,1.794560000000000000e+06,2.296448000000000000e+06,1.824864000000000000e+06,2.548977299999999814e+06,1.725020600000000093e+06,1.812109399999999907e+06,1.992192000000000000e+06,1.863200000000000000e+06,1.763648000000000000e+06,1.942720000000000000e+06,2.071904000000000000e+06,1.609824000000000000e+06,1.329536000000000000e+06,1.401280000000000000e+06,1.569344000000000000e+06,1.339584000000000000e+06,1.504672000000000000e+06,1.490368000000000000e+06,1.445504000000000000e+06,1.528512000000000000e+06,1.300771800000000047e+06,1.644288000000000000e+06,1.328352000000000000e+06,1.867274399999999907e+06,1.486912000000000000e+06,1.364416000000000000e+06,1.573568000000000000e+06,1.515680000000000000e+06,1.544704000000000000e+06,1.447008000000000000e+06,1.785056000000000000e+06,1.141664000000000000e+06,1.330304000000000000e+06,1.306688000000000000e+06,1.339808000000000000e+06,1.211168000000000000e+06,1.445056000000000000e+06,1.323680000000000000e+06,1.265088000000000000e+06,2.056073500000000000e+06,1.713654300000000047e+06,1.345152000000000000e+06,1.402880000000000000e+06,1.261152000000000000e+06,1.351584000000000000e+06,1.098731800000000047e+06,1.188320000000000000e+06,9.978560000000000000e+05,1.232192000000000000e+06,1.534371100000000093e+06,1.365376000000000000e+06,1.153216000000000000e+06,1.183136000000000000e+06,1.305312000000000000e+06,1.506944000000000000e+06,1.246688000000000000e+06,1.222328500000000000e+06,1.342464000000000000e+06,1.576794000000000000e+06,1.333504000000000000e+06,1.291513399999999907e+06,1.992166100000000093e+06,1.609056000000000000e+06,1.638112000000000000e+06,1.917880000000000000e+06,1.607328000000000000e+06,1.651663300000000047e+06,1.900257800000000047e+06,1.725492899999999907e+06,1.610464000000000000e+06,1.519552000000000000e+06,1.375424000000000000e+06,1.399552000000000000e+06,1.214016000000000000e+06,1.013996500000000000e+06,1.262336000000000000e+06,9.435755000000000000e+05,1.369536000000000000e+06,1.006490599999999977e+06,1.206784000000000000e+06,1.370528000000000000e+06,1.317792000000000000e+06,1.576384000000000000e+06,1.447424000000000000e+06,1.454528000000000000e+06,1.451072000000000000e+06,1.693280000000000000e+06,2.110509500000000000e+06,1.535840000000000000e+06,1.598656000000000000e+06,1.570528000000000000e+06,1.384089399999999907e+06,1.519232000000000000e+06,1.685888000000000000e+06,1.605472000000000000e+06,1.539200000000000000e+06,1.589344000000000000e+06,1.433984000000000000e+06,1.492064000000000000e+06,1.456672000000000000e+06,1.296224000000000000e+06,1.429824000000000000e+06,1.365472000000000000e+06,1.369440000000000000e+06,1.595424000000000000e+06,1.776888000000000000e+06,1.715136000000000000e+06,2.440868000000000000e+06,1.812256000000000000e+06,1.902912000000000000e+06,2.582560000000000000e+06,1.748704000000000000e+06,2.400263000000000000e+06,1.770941300000000047e+06,2.114659500000000000e+06,1.749609800000000047e+06,1.630873100000000093e+06,1.597376000000000000e+06,1.787734100000000093e+06,1.714592000000000000e+06,1.595200000000000000e+06,1.718080000000000000e+06,1.575616000000000000e+06,1.400096000000000000e+06,1.400096000000000000e+06,1.640480000000000000e+06,2.059617399999999907e+06,2.081099300000000047e+06,1.638705000000000000e+06,2.212381799999999814e+06,1.999800399999999907e+06,2.849866299999999814e+06,2.845175299999999814e+06,2.856280500000000000e+06,2.506979000000000000e+06,2.138987500000000000e+06,2.627838000000000000e+06,2.527589799999999814e+06,2.723663000000000000e+06,2.667317000000000000e+06,1.905096500000000000e+06,2.134400000000000000e+06,2.151595799999999814e+06,3.637761000000000000e+06,2.386378000000000000e+06,2.440530000000000000e+06,2.109951000000000000e+06,2.913746000000000000e+06,2.004465000000000000e+06,2.096611500000000000e+06,2.135872000000000000e+06,1.815008000000000000e+06,3.313220500000000000e+06,1.739855100000000093e+06,1.521126500000000000e+06,1.571936000000000000e+06,1.511411500000000000e+06,1.664480000000000000e+06,2.460620500000000000e+06,2.218591500000000000e+06,1.652000000000000000e+06,1.867808000000000000e+06,1.676864000000000000e+06,1.657096500000000000e+06,1.850368000000000000e+06,1.403855800000000047e+06,1.874816000000000000e+06,1.649600000000000000e+06,1.827264000000000000e+06,2.180673500000000000e+06,1.884128000000000000e+06,1.667840000000000000e+06,1.809702100000000093e+06,1.473888000000000000e+06,1.498208000000000000e+06,1.471616000000000000e+06,1.905760000000000000e+06,1.567712000000000000e+06,1.550112000000000000e+06,2.266205799999999814e+06,1.959009500000000000e+06,1.926633300000000047e+06,1.816224800000000047e+06,1.853112600000000093e+06,1.578656000000000000e+06,1.731168000000000000e+06,1.838528000000000000e+06,2.203200000000000000e+06,1.768128000000000000e+06,1.843584000000000000e+06,1.702304000000000000e+06,2.232930299999999814e+06,1.923421500000000000e+06,1.859680000000000000e+06,2.092490300000000047e+06,2.091037500000000000e+06,2.658788000000000000e+06,2.235538299999999814e+06,2.186816000000000000e+06,1.942400000000000000e+06,2.217132500000000000e+06,1.734877500000000000e+06,2.095047600000000093e+06,2.044000000000000000e+06,2.162554799999999814e+06,1.584649000000000000e+06,1.879744000000000000e+06,1.885908899999999907e+06,2.411836000000000000e+06,1.824190800000000047e+06,1.667644500000000000e+06,2.707217299999999814e+06,2.229289799999999814e+06,1.776736000000000000e+06,1.839424000000000000e+06,1.645734800000000047e+06,2.162965500000000000e+06,2.260026000000000000e+06,1.771142600000000093e+06,1.771840000000000000e+06,1.443788300000000047e+06,1.688608000000000000e+06,1.674912000000000000e+06,1.852691500000000000e+06,1.005846900000000023e+06,1.307968000000000000e+06,1.744377800000000047e+06,1.609090000000000000e+06,1.231232000000000000e+06,1.106016000000000000e+06,1.628492300000000047e+06,1.473428399999999907e+06,1.362426000000000000e+06,nan
[truncated: 822,907 more chars]
