# Supplementary material for: Otolith microchemistry and diadromy in Patagonian river fishes
Source: PeerJ. 2019 Jan 3;7:e6149. doi: 10.7717/peerj.6149 (PMC6321752; doi:10.7717/peerj.6149)
Supplement: Supplemental Information 3 — Raw data. This archive contains the raw data used to generate the analyses reported in the paper cited above. The python script provided allows to convert from the isotopic intensities measured by LA-ICP-MS to molar concentrations of Sr:Ca. [file peerj-07-6149-s003.zip › Dataset S1/Alo_etAl_scripts/samples/BJ145.txt]

4.794850000000000279e+01,4.204000000000000000e+03,4.505000000000000000e+03,3.704000000000000000e+03,3.804000000000000000e+03,5.205000000000000000e+03,5.306000000000000000e+03,4.404000000000000000e+03,5.706000000000000000e+03,3.203000000000000000e+03,3.403000000000000000e+03,4.905000000000000000e+03,5.205000000000000000e+03,5.706000000000000000e+03,5.205000000000000000e+03,5.806000000000000000e+03,4.805000000000000000e+03,4.705000000000000000e+03,5.906000000000000000e+03,5.205000000000000000e+03,4.104000000000000000e+03,4.805000000000000000e+03,5.306000000000000000e+03,6.908000000000000000e+03,7.108000000000000000e+03,7.809000000000000000e+03,1.492000000000000000e+04,2.023000000000000000e+04,3.255900000000000000e+04,5.252100000000000000e+04,6.657600000000000000e+04,7.581800000000000000e+04,1.062860000000000000e+05,1.100100000000000000e+05,1.408320000000000000e+05,1.716000000000000000e+05,3.360320000000000000e+05,2.552720000000000000e+05,2.653040000000000000e+05,2.932240000000000000e+05,3.155760000000000000e+05,3.555840000000000000e+05,4.314240000000000000e+05,4.191600000000000000e+05,4.588560000000000000e+05,5.373440000000000000e+05,6.234720000000000000e+05,5.740800000000000000e+05,5.795360000000000000e+05,6.713280000000000000e+05,7.049920000000000000e+05,9.352800000000000000e+05,8.010080000000000000e+05,8.215360000000000000e+05,8.356160000000000000e+05,8.391520000000000000e+05,8.403040000000000000e+05,9.109600000000000000e+05,9.194560000000000000e+05,1.176128000000000000e+06,1.014784000000000000e+06,1.102944000000000000e+06,1.073184000000000000e+06,1.013046800000000047e+06,1.081408000000000000e+06,1.261376000000000000e+06,1.213056000000000000e+06,1.684256000000000000e+06,1.252224000000000000e+06,1.372000000000000000e+06,1.660896000000000000e+06,1.477856000000000000e+06,1.559840000000000000e+06,1.398368000000000000e+06,1.363552000000000000e+06,1.496704000000000000e+06,1.287584000000000000e+06,1.279904000000000000e+06,1.236896000000000000e+06,1.393216000000000000e+06,1.263296000000000000e+06,1.689944800000000047e+06,1.363648000000000000e+06,1.588887399999999907e+06,1.230496000000000000e+06,1.231872000000000000e+06,1.088480000000000000e+06,1.079479899999999907e+06,1.336928000000000000e+06,1.285674000000000000e+06,1.034970400000000023e+06,1.021952000000000000e+06,1.168420000000000000e+06,1.073056000000000000e+06,1.149824000000000000e+06,9.096383000000000466e+05,1.056384000000000000e+06,1.071401800000000047e+06,1.641344000000000000e+06,1.068736000000000000e+06,1.575712000000000000e+06,1.111840000000000000e+06,1.164381000000000000e+06,1.137120000000000000e+06,1.119232000000000000e+06,1.294080000000000000e+06,1.596965500000000000e+06,1.249242600000000093e+06,1.081408000000000000e+06,1.409312000000000000e+06,1.389152000000000000e+06,1.669788899999999907e+06,1.136107500000000000e+06,1.501440000000000000e+06,1.848608000000000000e+06,2.189888000000000000e+06,1.709376000000000000e+06,1.799160000000000000e+06,1.855968000000000000e+06,1.718298000000000000e+06,1.742572800000000047e+06,1.717856000000000000e+06,1.805920000000000000e+06,1.680224000000000000e+06,1.729952000000000000e+06,1.821120000000000000e+06,1.814464000000000000e+06,1.878880000000000000e+06,1.499947300000000047e+06,2.036704000000000000e+06,1.766807100000000093e+06,2.256640000000000000e+06,1.698063300000000047e+06,2.608832000000000000e+06,2.021511399999999907e+06,2.253824000000000000e+06,2.694784000000000000e+06,2.428800000000000000e+06,2.681536000000000000e+06,2.793984000000000000e+06,2.680564299999999814e+06,2.785579799999999814e+06,3.073280000000000000e+06,2.793738799999999814e+06,3.012090500000000000e+06,2.842207500000000000e+06,3.188288000000000000e+06,3.602496000000000000e+06,3.105069799999999814e+06,3.157577500000000000e+06,2.967580000000000000e+06,3.189890000000000000e+06,2.999892500000000000e+06,2.704717799999999814e+06,3.397632000000000000e+06,3.430976000000000000e+06,2.902874299999999814e+06,3.323421500000000000e+06,3.492672000000000000e+06,2.894715299999999814e+06,3.359773000000000000e+06,3.492672000000000000e+06,3.173733799999999814e+06,3.779776000000000000e+06,3.440635000000000000e+06,3.355734000000000000e+06,3.016048799999999814e+06,2.846246500000000000e+06,3.331418799999999814e+06,3.105069799999999814e+06,3.060559299999999814e+06,3.258634799999999814e+06,3.521416299999999814e+06,3.553728799999999814e+06,2.826051299999999814e+06,3.032205000000000000e+06,3.234481299999999814e+06,3.375929299999999814e+06,3.307184500000000000e+06,3.606317299999999814e+06,3.497262799999999814e+06,3.303064500000000000e+06,3.808512799999999814e+06,3.881377500000000000e+06,4.026783799999999814e+06,3.808512799999999814e+06,3.772161299999999814e+06,4.459529000000000000e+06,4.313880500000000000e+06,4.588779000000000000e+06,3.974356799999999814e+06,3.937924500000000000e+06,4.241096500000000000e+06,4.192627799999999814e+06,4.152156299999999814e+06,4.010627500000000000e+06,4.237057500000000000e+06,3.994471299999999814e+06,4.180510500000000000e+06,4.245135500000000000e+06,4.014666500000000000e+06,3.622554500000000000e+06,3.925807299999999814e+06,3.497262799999999814e+06,3.582163799999999814e+06,3.953999799999999814e+06,3.259264000000000000e+06,4.006669299999999814e+06,3.100949799999999814e+06,2.890676299999999814e+06,2.830090299999999814e+06,2.902874299999999814e+06,2.615858500000000000e+06,2.817892299999999814e+06,3.299106299999999814e+06,2.668366299999999814e+06,2.893312000000000000e+06,3.068556500000000000e+06,3.464869500000000000e+06,2.648171000000000000e+06,2.931228500000000000e+06,2.741150299999999814e+06,2.952000000000000000e+06,3.101184000000000000e+06,3.005888000000000000e+06,2.870561799999999814e+06,2.773543500000000000e+06,2.834210299999999814e+06,3.229760000000000000e+06,2.781540799999999814e+06,3.247552000000000000e+06,3.254595799999999814e+06,2.927189500000000000e+06,2.846246500000000000e+06,3.149499500000000000e+06,3.064517500000000000e+06,3.149499500000000000e+06,3.032205000000000000e+06,2.959502000000000000e+06,3.379887500000000000e+06,3.262754799999999814e+06,2.817892299999999814e+06,3.080754500000000000e+06,3.322816000000000000e+06,2.805856000000000000e+06,2.817892299999999814e+06,2.765384500000000000e+06,2.664327299999999814e+06,2.819008000000000000e+06,2.959296000000000000e+06,3.185931799999999814e+06,2.756224000000000000e+06,2.826432000000000000e+06,2.211509000000000000e+06,2.520192000000000000e+06,2.540672000000000000e+06,2.090255300000000047e+06,2.579328000000000000e+06,2.126647299999999814e+06,2.470848000000000000e+06,2.390848000000000000e+06,2.551153799999999814e+06,2.033668000000000000e+06,2.343360000000000000e+06,1.851708300000000047e+06,2.276214799999999814e+06,2.450056000000000000e+06,2.656168299999999814e+06,2.753267299999999814e+06,2.551153799999999814e+06,2.927189500000000000e+06,2.475392000000000000e+06,2.577280000000000000e+06,2.494565500000000000e+06,2.143552000000000000e+06,2.240640000000000000e+06,2.063360000000000000e+06,2.078098600000000093e+06,2.344064000000000000e+06,1.842144000000000000e+06,2.131392000000000000e+06,2.147648000000000000e+06,1.710219899999999907e+06,1.892139300000000047e+06,2.100672000000000000e+06,1.862528000000000000e+06,1.505440000000000000e+06,1.533696000000000000e+06,1.706141399999999907e+06,1.757984000000000000e+06,2.091392000000000000e+06,1.941280000000000000e+06,1.863826399999999907e+06,2.599702299999999814e+06,2.349038000000000000e+06,1.770806800000000047e+06,1.803159600000000093e+06,2.033668000000000000e+06,1.872832000000000000e+06,1.605472000000000000e+06,2.104256000000000000e+06,1.907520000000000000e+06,1.778964800000000047e+06,2.045745800000000047e+06,2.217344000000000000e+06,2.146883000000000000e+06,2.268176000000000000e+06,2.273472000000000000e+06,2.098294000000000000e+06,2.324736000000000000e+06,2.334272000000000000e+06,2.316645799999999814e+06,2.349038000000000000e+06,2.576384000000000000e+06,2.506723000000000000e+06,2.518840299999999814e+06,2.478409299999999814e+06,2.717056000000000000e+06,2.558464000000000000e+06,2.652032000000000000e+06,2.866522799999999814e+06,2.817408000000000000e+06,2.847552000000000000e+06,2.680564299999999814e+06,3.096910799999999814e+06,2.340919500000000000e+06,2.878559000000000000e+06,3.076796299999999814e+06,2.915072299999999814e+06,3.008051500000000000e+06,2.741150299999999814e+06,3.016048799999999814e+06,2.794112000000000000e+06,2.983424000000000000e+06,2.607741000000000000e+06,2.689536000000000000e+06,2.931136000000000000e+06,2.777984000000000000e+06,2.923072000000000000e+06,2.207509299999999814e+06,2.247940299999999814e+06,2.653056000000000000e+06,2.508096000000000000e+06,2.407296000000000000e+06,2.323328000000000000e+06,2.317696000000000000e+06,2.154432000000000000e+06,2.320704000000000000e+06,1.940688800000000047e+06,1.837216000000000000e+06,1.984160000000000000e+06,1.725280000000000000e+06,1.813152000000000000e+06,1.595424000000000000e+06,2.644133000000000000e+06,1.814240000000000000e+06,1.684576000000000000e+06,1.859826800000000047e+06,2.114530000000000000e+06,1.597376000000000000e+06,1.725152000000000000e+06,1.723968000000000000e+06,1.761024000000000000e+06,2.302144000000000000e+06,2.050304000000000000e+06,2.029589500000000000e+06,2.459008000000000000e+06,2.623897299999999814e+06,3.105069799999999814e+06,2.704717799999999814e+06,1.633396899999999907e+06,2.150922000000000000e+06,1.556534500000000000e+06,1.920413600000000093e+06,1.844992000000000000e+06,1.597792000000000000e+06,1.943936000000000000e+06,1.994720000000000000e+06,1.722297600000000093e+06,1.773248000000000000e+06,2.110491000000000000e+06,1.245243000000000000e+06,1.548456399999999907e+06,1.258272000000000000e+06,1.427202800000000047e+06,1.564612600000000093e+06,1.322066000000000000e+06,1.451616000000000000e+06,1.423124300000000047e+06,1.653592300000000047e+06,1.362497000000000000e+06,1.475712000000000000e+06,1.908335899999999907e+06,1.851708300000000047e+06,1.366496600000000093e+06,1.698400000000000000e+06,1.787003399999999907e+06,2.016928000000000000e+06,2.073760000000000000e+06,2.300488500000000000e+06,6.036136500000000000e+06,2.105920000000000000e+06,2.146883000000000000e+06,2.447040000000000000e+06,1.831473500000000000e+06,2.210624000000000000e+06,2.062688000000000000e+06,1.791081899999999907e+06,2.045745800000000047e+06,2.227745000000000000e+06,2.225280000000000000e+06,2.113856000000000000e+06,1.916414000000000000e+06,1.932570300000000047e+06,1.952806000000000000e+06,2.153664000000000000e+06,1.706141399999999907e+06,1.892160000000000000e+06,1.963328000000000000e+06,2.122568799999999814e+06,1.865824000000000000e+06,1.643104000000000000e+06,2.175117000000000000e+06,1.881952000000000000e+06,4.552427500000000000e+06,2.425861000000000000e+06,2.603741299999999814e+06,2.668366299999999814e+06,2.502604000000000000e+06,3.622554500000000000e+06,3.133262299999999814e+06,2.005314800000000047e+06,2.094254899999999907e+06,1.774885300000000047e+06,1.346340800000000047e+06,1.641475000000000000e+06,1.956845000000000000e+06,1.535104000000000000e+06,1.770080000000000000e+06,1.677867000000000000e+06,1.677184000000000000e+06,1.633396899999999907e+06,2.203470299999999814e+06,1.722297600000000093e+06,2.123776000000000000e+06,1.617240600000000093e+06,1.514720000000000000e+06,1.819395800000000047e+06,2.037667600000000093e+06,1.778400000000000000e+06,1.718298000000000000e+06,1.774144000000000000e+06,2.999892500000000000e+06,1.807008000000000000e+06,1.556534500000000000e+06,1.334184100000000093e+06,1.596608000000000000e+06,1.541472000000000000e+06,1.784928000000000000e+06,1.638656000000000000e+06,1.386771800000000047e+06,1.702141800000000047e+06,1.467633800000000047e+06,1.550752000000000000e+06,1.894912000000000000e+06,1.739872000000000000e+06,1.868672000000000000e+06,1.694023300000000047e+06,1.855707899999999907e+06,2.189824000000000000e+06,1.900160000000000000e+06,1.801760000000000000e+06,2.022432000000000000e+06,1.779264000000000000e+06,1.817856000000000000e+06,1.834496000000000000e+06,1.975200000000000000e+06,1.580809300000000047e+06,1.715680000000000000e+06,1.694816000000000000e+06,1.782432000000000000e+06,1.610016000000000000e+06,1.946240000000000000e+06,1.819168000000000000e+06,1.733024000000000000e+06,1.737696000000000000e+06,1.734454300000000047e+06,1.561568000000000000e+06,1.787136000000000000e+06,1.713184000000000000e+06,2.028640000000000000e+06,1.603520000000000000e+06,1.708192000000000000e+06,1.811277300000000047e+06,1.959136000000000000e+06,1.556576000000000000e+06,1.617240600000000093e+06,1.144185600000000093e+06,1.577888000000000000e+06,1.119910899999999907e+06,1.625318800000000047e+06,1.968962300000000047e+06,1.417152000000000000e+06,1.843630100000000093e+06,2.603741299999999814e+06,1.710219899999999907e+06,1.302944000000000000e+06,1.538336000000000000e+06,1.431202399999999907e+06,1.480896000000000000e+06,1.729632000000000000e+06,1.690112000000000000e+06,1.710240000000000000e+06,1.710784000000000000e+06,1.769984000000000000e+06,1.730624000000000000e+06,1.857056000000000000e+06,1.738336000000000000e+06,1.590656000000000000e+06,1.924492100000000093e+06,1.673788500000000000e+06,2.187314000000000000e+06,1.601044000000000000e+06,1.730375800000000047e+06,1.851708300000000047e+06,1.690560000000000000e+06,1.556534500000000000e+06,2.288371299999999814e+06,2.134686000000000000e+06,2.741150299999999814e+06,2.154921500000000000e+06,1.479751000000000000e+06,1.427202800000000047e+06,1.672192000000000000e+06,1.839551600000000093e+06,1.694023300000000047e+06,2.785579799999999814e+06,1.657632300000000047e+06,2.656168299999999814e+06,2.518840299999999814e+06,3.149499500000000000e+06,2.611819500000000000e+06,2.579466500000000000e+06,2.935267500000000000e+06,3.084874500000000000e+06,2.264137000000000000e+06,2.310784000000000000e+06,3.206046299999999814e+06,2.328763000000000000e+06,2.636094299999999814e+06,2.377311500000000000e+06,2.466292000000000000e+06,3.925807299999999814e+06,3.092952500000000000e+06,3.238439500000000000e+06,2.522879299999999814e+06,3.691299299999999814e+06,2.862402799999999814e+06,2.999892500000000000e+06,3.064517500000000000e+06,2.805856000000000000e+06,3.254595799999999814e+06,1.993237000000000000e+06,2.377311500000000000e+06,3.076796299999999814e+06,1.766807100000000093e+06,1.960844600000000093e+06,2.122568799999999814e+06,3.012090500000000000e+06,1.843630100000000093e+06,2.838249299999999814e+06,3.327460500000000000e+06,2.462212500000000000e+06,1.815316300000000047e+06,1.960844600000000093e+06,3.161616500000000000e+06,2.729033000000000000e+06,3.286908299999999814e+06,1.993237000000000000e+06,2.822012299999999814e+06,2.187314000000000000e+06,2.490487000000000000e+06,1.941184000000000000e+06,1.894016000000000000e+06,2.522879299999999814e+06,1.857824000000000000e+06,1.665248000000000000e+06,1.601044000000000000e+06,1.313948399999999907e+06,2.773543500000000000e+06,2.061942399999999907e+06,2.898835299999999814e+06,1.924492100000000093e+06,2.801817000000000000e+06,2.732991299999999814e+06,1.677867000000000000e+06,2.732991299999999814e+06,1.924492100000000093e+06,1.225008300000000047e+06,1.432064000000000000e+06,1.446048000000000000e+06,1.483456000000000000e+06,2.098294000000000000e+06,2.082177100000000093e+06,1.505664000000000000e+06,1.928491800000000047e+06,1.560384000000000000e+06,1.920413600000000093e+06,1.415046100000000093e+06,1.981728000000000000e+06,1.852672000000000000e+06,1.765952000000000000e+06,1.714219500000000000e+06,2.021511399999999907e+06,2.801817000000000000e+06,3.230361500000000000e+06,2.591584799999999814e+06,1.908335899999999907e+06,1.402928000000000000e+06,1.508025399999999907e+06,2.142804500000000000e+06,1.650912000000000000e+06,1.863826399999999907e+06,1.761472000000000000e+06,1.564612600000000093e+06,2.049824300000000047e+06,3.177772799999999814e+06,2.910952299999999814e+06,2.793738799999999814e+06,2.035392000000000000e+06,3.278911000000000000e+06,2.446056299999999814e+06,1.967488000000000000e+06,2.146560000000000000e+06,1.508025399999999907e+06,1.921152000000000000e+06,1.532259800000000047e+06,1.776192000000000000e+06,1.722297600000000093e+06,1.536378600000000093e+06,1.543840000000000000e+06,1.369856000000000000e+06,1.508025399999999907e+06,1.523776000000000000e+06,1.573568000000000000e+06,1.439488000000000000e+06,1.631264000000000000e+06,1.387104000000000000e+06,1.602880000000000000e+06,1.617184000000000000e+06,1.681866600000000093e+06,1.769216000000000000e+06,1.434685500000000000e+06,1.606688000000000000e+06,1.425952000000000000e+06,1.553248000000000000e+06,1.432384000000000000e+06,1.427776000000000000e+06,1.536928000000000000e+06,1.495947600000000093e+06,1.619136000000000000e+06,1.680672000000000000e+06,1.734752000000000000e+06,1.623904000000000000e+06,1.716992000000000000e+06,1.748704000000000000e+06,1.837536000000000000e+06,2.030400000000000000e+06,1.860672000000000000e+06,3.084874500000000000e+06,1.652864000000000000e+06,1.884061100000000093e+06,1.965312000000000000e+06,1.977000899999999907e+06,5.373084000000000000e+06,1.822336000000000000e+06,1.592965899999999907e+06,1.662944000000000000e+06,1.756000000000000000e+06,1.887968000000000000e+06,2.656168299999999814e+06,2.001568000000000000e+06,2.199391799999999814e+06,1.940736000000000000e+06,2.061152000000000000e+06,1.956032000000000000e+06,1.951104000000000000e+06,1.831473500000000000e+06,2.963541000000000000e+06,2.347072000000000000e+06,1.997504000000000000e+06,1.674912000000000000e+06,1.705024000000000000e+06,1.782112000000000000e+06,1.711232000000000000e+06,1.584887800000000047e+06,1.920413600000000093e+06,1.560160000000000000e+06,1.657632000000000000e+06,1.726272000000000000e+06,1.501440000000000000e+06,1.586752000000000000e+06,1.600288000000000000e+06,1.458176000000000000e+06,1.533696000000000000e+06,1.485952000000000000e+06,1.529152000000000000e+06,1.799160000000000000e+06,1.543072000000000000e+06,1.378528100000000093e+06,1.538432000000000000e+06,1.291170399999999907e+06,1.455712000000000000e+06,1.409856000000000000e+06,1.447744000000000000e+06,1.530784000000000000e+06,1.405835899999999907e+06,1.510080000000000000e+06,1.499520000000000000e+06,2.183235500000000000e+06,1.728992000000000000e+06,1.253361500000000000e+06,1.632114000000000000e+06,1.739776000000000000e+06,1.552160000000000000e+06,1.643520000000000000e+06,1.412192000000000000e+06,1.477536000000000000e+06,1.481536000000000000e+06,1.662848000000000000e+06,1.293792500000000000e+06,1.898080000000000000e+06,1.835584000000000000e+06,1.742572800000000047e+06,1.611424000000000000e+06,1.766807100000000093e+06,1.859826800000000047e+06,2.002688000000000000e+06,1.761152000000000000e+06,2.207509299999999814e+06,1.860896000000000000e+06,1.816320000000000000e+06,2.026432000000000000e+06,1.845760000000000000e+06,1.932704000000000000e+06,1.656224000000000000e+06,1.712416000000000000e+06,2.107328000000000000e+06,1.864384000000000000e+06,2.142400000000000000e+06,1.920413600000000093e+06,1.807238100000000093e+06,1.958784000000000000e+06,1.811277300000000047e+06,2.231168000000000000e+06,1.997376000000000000e+06,1.689944800000000047e+06,1.629318399999999907e+06,2.051968000000000000e+06,1.864288000000000000e+06,1.743808000000000000e+06,1.752736000000000000e+06,1.965184000000000000e+06,2.064256000000000000e+06,1.718298000000000000e+06,2.007104000000000000e+06,2.048640000000000000e+06,1.787003399999999907e+06,1.844768000000000000e+06,2.125312000000000000e+06,2.009393300000000047e+06,2.049536000000000000e+06,1.811277300000000047e+06,2.373888000000000000e+06,2.130432000000000000e+06,2.381350500000000000e+06,2.340919500000000000e+06,2.083840000000000000e+06,1.977000899999999907e+06,1.940688800000000047e+06,2.044768000000000000e+06,2.192064000000000000e+06,2.152064000000000000e+06,2.350912000000000000e+06,2.268480000000000000e+06,2.175117000000000000e+06,2.158960799999999814e+06,2.680564299999999814e+06,2.005888000000000000e+06,2.219456000000000000e+06,2.259776000000000000e+06,1.954944000000000000e+06,2.142804500000000000e+06,1.839551600000000093e+06,2.075648000000000000e+06,2.210752000000000000e+06,2.210560000000000000e+06,1.958592000000000000e+06,3.788317500000000000e+06,2.054848000000000000e+06,1.924492100000000093e+06,2.002464000000000000e+06,3.476986500000000000e+06,1.952806000000000000e+06,1.858272000000000000e+06,1.822976000000000000e+06,2.175117000000000000e+06,2.028864000000000000e+06,2.086176800000000047e+06,1.867904899999999907e+06,2.344999000000000000e+06,2.207509299999999814e+06,1.889536000000000000e+06,1.968962300000000047e+06,1.970816000000000000e+06,2.158960799999999814e+06,2.268176000000000000e+06,1.791264000000000000e+06,2.084288000000000000e+06,1.947232000000000000e+06,1.975872000000000000e+06,2.082528000000000000e+06,1.980288000000000000e+06,1.969376000000000000e+06,2.121408000000000000e+06,1.850688000000000000e+06,1.972672000000000000e+06,1.953952000000000000e+06,1.973664000000000000e+06,2.050304000000000000e+06,1.985158899999999907e+06,2.087392000000000000e+06,2.061376000000000000e+06,2.296449500000000000e+06,2.361155299999999814e+06,1.871904500000000000e+06,2.141312000000000000e+06,2.042240000000000000e+06,2.003680000000000000e+06,1.710219899999999907e+06,2.015392000000000000e+06,2.106560000000000000e+06,1.839520000000000000e+06,1.698496000000000000e+06,2.013504000000000000e+06,1.802880000000000000e+06,1.709376000000000000e+06,1.637436000000000000e+06,1.721792000000000000e+06,1.874272000000000000e+06,1.459555600000000093e+06,1.685945100000000093e+06,1.545792000000000000e+06,1.572690800000000047e+06,1.992416000000000000e+06,1.771936000000000000e+06,1.835136000000000000e+06,1.788448000000000000e+06,1.884061100000000093e+06,1.752096000000000000e+06,2.393468799999999814e+06,1.601044000000000000e+06,1.946560000000000000e+06,1.827473899999999907e+06,1.669788899999999907e+06,2.474330799999999814e+06,1.708288000000000000e+06,1.718400000000000000e+06,2.031520000000000000e+06,1.920608000000000000e+06,1.775232000000000000e+06,1.989158500000000000e+06,1.790624000000000000e+06,1.843630100000000093e+06,2.425280000000000000e+06,2.720874000000000000e+06,2.223666500000000000e+06,2.209984000000000000e+06,1.984160000000000000e+06,2.482448299999999814e+06,1.989158500000000000e+06,2.051200000000000000e+06,2.143616000000000000e+06,2.222144000000000000e+06,2.090400000000000000e+06,2.283136000000000000e+06,2.169024000000000000e+06,2.109888000000000000e+06,2.169792000000000000e+06,2.354944000000000000e+06,2.769504500000000000e+06,1.996512000000000000e+06,1.758729000000000000e+06,2.526976000000000000e+06,1.963424000000000000e+06,2.008544000000000000e+06,2.801817000000000000e+06,1.831473500000000000e+06,2.409625000000000000e+06,2.015264000000000000e+06,2.020224000000000000e+06,2.098048000000000000e+06,2.425861000000000000e+06,1.928491800000000047e+06,1.981728000000000000e+06,2.310656000000000000e+06,2.114560000000000000e+06,1.929184000000000000e+06,1.994528000000000000e+06,2.771294500000000000e+06,1.933472000000000000e+06,1.750560000000000000e+06,1.960448000000000000e+06,1.837440000000000000e+06,1.774688000000000000e+06,2.105024000000000000e+06,2.005120000000000000e+06,2.308607000000000000e+06,1.990880000000000000e+06,2.001344000000000000e+06,2.283648000000000000e+06,2.055936000000000000e+06,2.082177100000000093e+06,2.284096000000000000e+06,1.649553100000000093e+06,2.111360000000000000e+06,1.777856000000000000e+06,2.169536000000000000e+06,1.714219500000000000e+06,1.920413600000000093e+06,1.847629800000000047e+06,4.459529000000000000e+06,1.822432000000000000e+06,1.936768000000000000e+06,1.524181600000000093e+06,1.744128000000000000e+06,1.882176000000000000e+06,1.733888000000000000e+06,1.811277300000000047e+06,1.866688000000000000e+06,1.928864000000000000e+06,1.994304000000000000e+06,1.673788500000000000e+06,1.875983000000000000e+06,1.853888000000000000e+06,1.929728000000000000e+06,1.761472000000000000e+06,1.810528000000000000e+06,1.859584000000000000e+06,1.973001300000000047e+06,2.171078000000000000e+06,1.521728000000000000e+06,2.053823899999999907e+06,1.720704000000000000e+06,1.671104000000000000e+06,1.735296000000000000e+06,1.688832000000000000e+06,1.539840000000000000e+06,1.586112000000000000e+06,1.506624000000000000e+06,1.727360000000000000e+06,1.675232000000000000e+06,1.789088000000000000e+06,1.111832800000000047e+06,1.765632000000000000e+06,1.350340399999999907e+06,3.323421500000000000e+06,1.766592000000000000e+06,1.564160000000000000e+06,1.774688000000000000e+06,1.702141800000000047e+06,1.851708300000000047e+06,1.698400000000000000e+06,1.649504000000000000e+06,2.185792000000000000e+06,1.904896000000000000e+06,1.761568000000000000e+06,1.920832000000000000e+06,1.876576000000000000e+06,2.117568000000000000e+06,2.038016000000000000e+06,2.237760000000000000e+06,1.940192000000000000e+06,1.867904899999999907e+06,2.001792000000000000e+06,2.086176800000000047e+06,2.203648000000000000e+06,2.134686000000000000e+06,1.916414000000000000e+06,1.758729000000000000e+06,2.023456000000000000e+06,2.013392899999999907e+06,2.149184000000000000e+06,2.227745000000000000e+06,2.151296000000000000e+06,2.169344000000000000e+06,2.187264000000000000e+06,2.020896000000000000e+06,1.834816000000000000e+06,2.041024000000000000e+06,1.640703500000000000e+06,2.074976000000000000e+06,1.866816000000000000e+06,2.252800000000000000e+06,1.777184000000000000e+06,1.966106000000000000e+06,2.064800000000000000e+06,1.920608000000000000e+06,1.862080000000000000e+06,1.895008000000000000e+06,1.718298000000000000e+06,1.627584000000000000e+06,1.858688000000000000e+06,1.545568000000000000e+06,1.671328000000000000e+06,1.664032000000000000e+06,1.643424000000000000e+06,1.750650899999999907e+06,1.906447800000000047e+06,1.939200000000000000e+06,2.535365500000000000e+06,1.772480000000000000e+06,1.754368000000000000e+06,1.912256000000000000e+06,2.027200000000000000e+06,1.871648000000000000e+06,2.113344000000000000e+06,2.034272000000000000e+06,2.043552000000000000e+06,1.875983000000000000e+06,1.609122100000000093e+06,1.768905399999999907e+06,1.799360000000000000e+06,2.003008000000000000e+06,2.720874000000000000e+06,1.944688399999999907e+06,1.910511100000000093e+06,1.950912600000000093e+06,2.078098600000000093e+06,1.754650500000000000e+06,2.039808000000000000e+06,1.879648000000000000e+06,2.547154000000000000e+06,2.142804500000000000e+06,2.158080000000000000e+06,1.947232000000000000e+06,1.934688000000000000e+06,1.896138899999999907e+06,2.254272000000000000e+06,2.377311500000000000e+06,1.975328000000000000e+06,2.142804500000000000e+06,2.298432000000000000e+06,1.897440000000000000e+06,1.984032000000000000e+06,2.098880000000000000e+06,2.245440000000000000e+06,2.284928000000000000e+06,2.012160000000000000e+06,2.789699799999999814e+06,1.811277300000000047e+06,2.611819500000000000e+06,1.726376100000000093e+06,1.845216000000000000e+06,2.276214799999999814e+06,1.811392000000000000e+06,1.944688399999999907e+06,1.961664000000000000e+06,2.118529799999999814e+06,1.877792000000000000e+06,2.001315100000000093e+06,3.327460500000000000e+06,2.051072000000000000e+06,2.300544000000000000e+06,1.555911300000000047e+06,2.045745800000000047e+06,2.037667600000000093e+06,2.902874299999999814e+06,1.641475000000000000e+06,2.773543500000000000e+06,1.888060800000000047e+06,2.442017299999999814e+06,3.126474000000000000e+06,2.834210299999999814e+06,1.896864000000000000e+06,1.906752000000000000e+06,2.030848000000000000e+06,2.309888000000000000e+06,2.284332299999999814e+06,1.932570300000000047e+06,3.206046299999999814e+06,2.834210299999999814e+06,2.203470299999999814e+06,2.361664000000000000e+06,2.280253799999999814e+06,2.385430000000000000e+06,2.203470299999999814e+06,2.417742500000000000e+06,2.365194299999999814e+06,1.968962300000000047e+06,2.333184000000000000e+06,2.082848000000000000e+06,2.446056299999999814e+06,3.489103799999999814e+06,2.539035500000000000e+06,1.973001300000000047e+06,2.037667600000000093e+06,2.312606500000000000e+06,1.903232000000000000e+06,3.707455500000000000e+06,2.110491000000000000e+06,2.268176000000000000e+06,2.769504500000000000e+06,2.289600000000000000e+06,3.133262299999999814e+06,2.817892299999999814e+06,2.385430000000000000e+06,2.393468799999999814e+06,2.393468799999999814e+06,2.866522799999999814e+06,2.935267500000000000e+06,2.451328000000000000e+06,2.466304000000000000e+06,2.947384799999999814e+06,2.154921500000000000e+06,2.846246500000000000e+06,2.154921500000000000e+06,2.066020899999999907e+06,2.225024000000000000e+06,2.393472000000000000e+06,2.304960000000000000e+06,2.234496000000000000e+06,2.154176000000000000e+06,2.207168000000000000e+06,2.181376000000000000e+06,1.742572800000000047e+06,1.928491800000000047e+06,2.089280000000000000e+06,2.181440000000000000e+06,3.840825299999999814e+06,2.466292000000000000e+06,2.616256000000000000e+06,2.344999000000000000e+06,2.575427500000000000e+06,2.474330799999999814e+06,2.532992000000000000e+06,2.291520000000000000e+06,2.379968000000000000e+06,2.199391799999999814e+06,2.652210000000000000e+06,2.749228299999999814e+06,2.692681500000000000e+06,2.490487000000000000e+06,2.191353000000000000e+06,2.370112000000000000e+06,2.630336000000000000e+06,2.603741299999999814e+06,3.254595799999999814e+06,2.037667600000000093e+06,2.353037799999999814e+06,2.344999000000000000e+06,2.122568799999999814e+06,2.188800000000000000e+06,2.300488500000000000e+06,2.391232000000000000e+06,2.256192000000000000e+06,1.754650500000000000e+06,2.090255300000000047e+06,2.196928000000000000e+06,2.147392000000000000e+06,2.061942399999999907e+06,2.474816000000000000e+06,3.695257500000000000e+06,1.989158500000000000e+06,2.243901299999999814e+06,2.199391799999999814e+06,2.514761799999999814e+06,3.768122299999999814e+06,2.207509299999999814e+06,2.211509000000000000e+06,2.122568799999999814e+06,2.272215000000000000e+06,3.173733799999999814e+06,2.564928000000000000e+06,2.197056000000000000e+06,2.126647299999999814e+06,2.009760000000000000e+06,2.049760000000000000e+06,2.268224000000000000e+06,2.381350500000000000e+06,2.919111299999999814e+06,2.130686299999999814e+06,1.908335899999999907e+06,1.944688399999999907e+06,2.288371299999999814e+06,1.907200000000000000e+06,2.817892299999999814e+06,2.130880000000000000e+06,2.454134500000000000e+06,1.911264000000000000e+06,2.154176000000000000e+06,1.990976000000000000e+06,2.250816000000000000e+06,1.904257399999999907e+06,2.101248000000000000e+06,1.865280000000000000e+06,1.990880000000000000e+06,1.969152000000000000e+06,1.912335500000000000e+06,1.783003800000000047e+06,2.189056000000000000e+06,2.115328000000000000e+06,2.471296000000000000e+06,2.632015799999999814e+06,2.729033000000000000e+06,2.668366299999999814e+06,2.513216000000000000e+06,2.614528000000000000e+06,2.365376000000000000e+06,2.178368000000000000e+06,1.843232000000000000e+06,1.996832000000000000e+06,1.608096000000000000e+06,1.700128000000000000e+06,1.750656000000000000e+06,1.609122100000000093e+06,1.582752000000000000e+06,1.836448000000000000e+06,1.661120000000000000e+06,1.358418500000000000e+06,1.611424000000000000e+06,1.662208000000000000e+06,1.632352000000000000e+06,1.704256000000000000e+06,1.816320000000000000e+06,1.803159600000000093e+06,2.161088000000000000e+06,1.961440000000000000e+06,1.920413600000000093e+06,2.076096000000000000e+06,2.244864000000000000e+06,2.216128000000000000e+06,2.311744000000000000e+06,2.379968000000000000e+06,2.312448000000000000e+06,2.760832000000000000e+06,2.450056000000000000e+06,2.469696000000000000e+06,2.629632000000000000e+06,2.240064000000000000e+06,2.332480000000000000e+06,2.114880000000000000e+06,2.268176000000000000e+06,2.191353000000000000e+06,2.496704000000000000e+06,2.284332299999999814e+06,2.309760000000000000e+06,2.060160000000000000e+06,2.033668000000000000e+06,2.176640000000000000e+06,2.183680000000000000e+06,2.082177100000000093e+06,2.276480000000000000e+06,2.176768000000000000e+06,2.671552000000000000e+06,2.591584799999999814e+06,2.720874000000000000e+06,2.280253799999999814e+06,2.514761799999999814e+06,2.417984000000000000e+06,2.211509000000000000e+06,1.770806800000000047e+06,2.171078000000000000e+06,2.248896000000000000e+06,2.409625000000000000e+06,2.522879299999999814e+06,2.251940000000000000e+06,2.001315100000000093e+06,2.013392899999999907e+06,2.049760000000000000e+06,1.903040000000000000e+06,2.393468799999999814e+06,1.851708300000000047e+06,2.227745000000000000e+06,1.989158500000000000e+06,2.105792000000000000e+06,2.416512000000000000e+06,2.259072000000000000e+06,2.009393300000000047e+06,2.336880500000000000e+06,2.874520000000000000e+06,2.777582500000000000e+06,2.328763000000000000e+06,2.284332299999999814e+06,3.129223299999999814e+06,2.878559000000000000e+06,2.749228299999999814e+06,2.223666500000000000e+06,2.777582500000000000e+06,2.478848000000000000e+06,2.979697299999999814e+06,1.746572399999999907e+06,2.078098600000000093e+06,2.223936000000000000e+06,2.284480000000000000e+06,2.426304000000000000e+06,2.437938799999999814e+06,1.928491800000000047e+06,2.017471399999999907e+06,2.043680000000000000e+06,2.073760000000000000e+06,2.015264000000000000e+06,2.055936000000000000e+06,1.673788500000000000e+06,1.988768000000000000e+06,2.143744000000000000e+06,1.961760000000000000e+06,1.896138899999999907e+06,2.091392000000000000e+06,2.300488500000000000e+06,2.276608000000000000e+06,2.737030299999999814e+06,2.433899799999999814e+06,2.255979000000000000e+06,2.090255300000000047e+06,2.219626500000000000e+06,2.260057500000000000e+06,2.017152000000000000e+06,2.413664000000000000e+06,2.025589899999999907e+06,1.973001300000000047e+06,2.086176000000000000e+06,1.762728600000000093e+06,1.952806000000000000e+06,1.940688800000000047e+06,1.904257399999999907e+06,2.001248000000000000e+06,2.551153799999999814e+06,2.021511399999999907e+06,1.863826399999999907e+06,2.078098600000000093e+06,1.827473899999999907e+06,2.357076799999999814e+06,1.909184000000000000e+06,2.405625299999999814e+06,1.997236600000000093e+06,1.572690800000000047e+06,1.653592300000000047e+06,2.047648000000000000e+06,2.324763299999999814e+06,2.470400000000000000e+06,2.360640000000000000e+06,2.104448000000000000e+06,1.985344000000000000e+06,1.918304000000000000e+06,1.904448000000000000e+06,1.892139300000000047e+06,1.960844600000000093e+06,2.559936000000000000e+06,2.408512000000000000e+06,1.758729000000000000e+06,2.032384000000000000e+06,2.052736000000000000e+06,1.994848000000000000e+06,1.560613000000000000e+06,2.247940299999999814e+06,2.044224000000000000e+06,1.815316300000000047e+06,2.090944000000000000e+06,1.936128000000000000e+06,1.747520000000000000e+06,1.721792000000000000e+06,2.328763000000000000e+06,1.504672000000000000e+06,1.655456000000000000e+06,1.475711899999999907e+06,1.307648000000000000e+06,1.214976000000000000e+06,1.117024000000000000e+06,1.304352000000000000e+06,1.396992000000000000e+06,1.537376000000000000e+06,1.465696000000000000e+06,1.461088000000000000e+06,1.395904000000000000e+06,1.759392000000000000e+06,1.552800000000000000e+06,1.876896000000000000e+06,1.759168000000000000e+06,1.911168000000000000e+06,2.291072000000000000e+06,2.092384000000000000e+06,2.995934299999999814e+06,2.369194000000000000e+06,2.324672000000000000e+06,2.348864000000000000e+06,2.785579799999999814e+06,2.429900000000000000e+06,2.304568000000000000e+06,2.414272000000000000e+06,2.401586299999999814e+06,1.956928000000000000e+06,1.986912000000000000e+06,1.726376100000000093e+06,1.677867000000000000e+06,1.675232000000000000e+06,1.799680000000000000e+06,1.103754600000000093e+06,1.369344000000000000e+06,1.602976000000000000e+06,1.778496000000000000e+06,1.674592000000000000e+06,1.459680000000000000e+06,1.322272000000000000e+06,1.344192000000000000e+06,1.524320000000000000e+06,1.660992000000000000e+06,1.990656000000000000e+06,2.029856000000000000e+06,2.404928000000000000e+06,2.615858500000000000e+06,2.052960000000000000e+06,2.364032000000000000e+06,2.273472000000000000e+06,2.110491000000000000e+06,2.429696000000000000e+06,2.324763299999999814e+06,2.037024000000000000e+06,2.358656000000000000e+06,2.584768000000000000e+06,1.787003399999999907e+06,1.924492100000000093e+06,1.783968000000000000e+06,1.889088000000000000e+06,1.712768000000000000e+06,1.796096000000000000e+06,1.665710399999999907e+06,1.823395399999999907e+06,2.454134500000000000e+06,1.843630100000000093e+06,2.061942399999999907e+06,2.251940000000000000e+06,1.958784000000000000e+06,2.231784000000000000e+06,2.296192000000000000e+06,2.373233000000000000e+06,2.530918000000000000e+06,2.534996500000000000e+06,2.936768000000000000e+06,2.292371000000000000e+06,2.409625000000000000e+06,1.936569899999999907e+06,2.296449500000000000e+06,2.158960799999999814e+06,1.742572800000000047e+06,1.940688800000000047e+06,2.162304000000000000e+06,1.647776000000000000e+06,2.203470299999999814e+06,1.873824000000000000e+06,1.948766899999999907e+06,1.940688800000000047e+06,2.009184000000000000e+06,1.869216000000000000e+06,1.944480000000000000e+06,1.697728000000000000e+06,1.738494300000000047e+06,1.748480000000000000e+06,1.848160000000000000e+06,1.966400000000000000e+06,2.152960000000000000e+06,2.130686299999999814e+06,2.298432000000000000e+06,2.173120000000000000e+06,2.611819500000000000e+06,2.482688000000000000e+06,2.640133299999999814e+06,2.579466500000000000e+06,2.737030299999999814e+06,2.429900000000000000e+06,1.981080399999999907e+06,2.809895000000000000e+06,2.440960000000000000e+06,2.325184000000000000e+06,2.107584000000000000e+06,2.074560000000000000e+06,1.956845000000000000e+06,2.220480000000000000e+06,2.061942399999999907e+06,1.996736000000000000e+06,2.227745000000000000e+06,1.859584000000000000e+06,2.247940299999999814e+06,2.174464000000000000e+06,1.766048000000000000e+06,1.875983000000000000e+06,2.551153799999999814e+06,1.871904500000000000e+06,1.847629800000000047e+06,2.256384000000000000e+06,1.843630100000000093e+06,1.894336000000000000e+06,2.265024000000000000e+06,2.177536000000000000e+06,1.958592000000000000e+06,1.879982600000000093e+06,1.968256000000000000e+06,2.041746100000000093e+06,1.532259800000000047e+06,1.975776000000000000e+06,1.909728000000000000e+06,1.888060800000000047e+06,2.021511399999999907e+06,1.652320000000000000e+06,1.609122100000000093e+06,1.406927600000000093e+06,2.288371299999999814e+06,2.030080000000000000e+06,1.843630100000000093e+06,2.195352799999999814e+06,2.082177100000000093e+06,2.098294000000000000e+06,1.520182000000000000e+06,2.575427500000000000e+06,2.005314800000000047e+06,2.142804500000000000e+06,1.993237000000000000e+06,2.104768000000000000e+06,2.001315100000000093e+06,2.405625299999999814e+06,2.130686299999999814e+06,2.045745800000000047e+06,2.170240000000000000e+06,2.361155299999999814e+06,2.195352799999999814e+06,1.912335500000000000e+06,1.924800000000000000e+06,2.264128000000000000e+06,2.385430000000000000e+06,2.358080000000000000e+06,2.678400000000000000e+06,2.610688000000000000e+06,2.078098600000000093e+06,2.167078299999999814e+06,2.255979000000000000e+06,2.175117000000000000e+06,2.397507799999999814e+06,2.462212500000000000e+06,2.809895000000000000e+06,2.017471399999999907e+06,2.219626500000000000e+06,2.401586299999999814e+06,2.971538299999999814e+06,2.316928000000000000e+06,2.450056000000000000e+06,2.393468799999999814e+06,2.194048000000000000e+06,2.065024000000000000e+06,3.683140299999999814e+06,2.165568000000000000e+06,1.960844600000000093e+06,2.430272000000000000e+06,2.462212500000000000e+06,2.425861000000000000e+06,2.211840000000000000e+06,1.702141800000000047e+06,1.807238100000000093e+06,2.066020899999999907e+06,2.102373500000000000e+06,1.940688800000000047e+06,2.397507799999999814e+06,1.916414000000000000e+06,2.223666500000000000e+06,2.085056000000000000e+06,2.923069500000000000e+06,2.187314000000000000e+06,2.563310299999999814e+06,2.951423799999999814e+06,1.791081899999999907e+06,2.053823899999999907e+06,2.128768000000000000e+06,2.623897299999999814e+06,2.195352799999999814e+06,2.284332299999999814e+06,2.462212500000000000e+06,2.015264000000000000e+06,2.700678799999999814e+06,2.284352000000000000e+06,1.803159600000000093e+06,2.805856000000000000e+06,2.866522799999999814e+06,2.082177100000000093e+06,2.001315100000000093e+06,2.595623799999999814e+06,2.067680000000000000e+06,2.231784000000000000e+06,2.250240000000000000e+06,2.397507799999999814e+06,1.952806000000000000e+06,1.912335500000000000e+06,1.952806000000000000e+06,2.392768000000000000e+06,2.385472000000000000e+06,2.088960000000000000e+06,2.801817000000000000e+06,1.997236600000000093e+06,2.060832000000000000e+06,2.082177100000000093e+06,2.514761799999999814e+06,2.320724299999999814e+06,2.298432000000000000e+06,1.964923100000000093e+06,1.991424000000000000e+06,2.599424000000000000e+06,2.270016000000000000e+06,1.863826399999999907e+06,2.215548000000000000e+06,2.145536000000000000e+06,1.687616000000000000e+06,2.231784000000000000e+06,1.605043600000000093e+06,1.471633399999999907e+06,1.766912000000000000e+06,1.714176000000000000e+06,1.962752000000000000e+06,1.867232000000000000e+06,1.697632000000000000e+06,1.800672000000000000e+06,1.990432000000000000e+06,1.867232000000000000e+06,1.787232000000000000e+06,1.833056000000000000e+06,1.619360000000000000e+06,1.835680000000000000e+06,1.730944000000000000e+06,1.595424000000000000e+06,1.703296000000000000e+06,1.454304000000000000e+06,1.350176000000000000e+06,1.433984000000000000e+06,1.337248000000000000e+06,1.214144000000000000e+06,1.375648000000000000e+06,1.275744000000000000e+06,1.494880000000000000e+06,1.884061100000000093e+06,1.493792000000000000e+06,1.621184000000000000e+06,1.618688000000000000e+06,1.468064000000000000e+06,1.723968000000000000e+06,1.250400000000000000e+06,1.680544000000000000e+06,1.501664000000000000e+06,1.509632000000000000e+06,1.426541800000000047e+06,1.750656000000000000e+06,1.926208000000000000e+06,1.907200000000000000e+06,2.193344000000000000e+06,2.172096000000000000e+06,2.123520000000000000e+06,2.208640000000000000e+06,2.014720000000000000e+06,1.862528000000000000e+06,1.717664000000000000e+06,1.566208000000000000e+06,1.344512000000000000e+06,1.257120000000000000e+06,1.094816000000000000e+06,9.972160000000000000e+05,9.269920000000000000e+05,7.364320000000000000e+05,6.372160000000000000e+05,5.426880000000000000e+05,4.714560000000000000e+05,4.153760000000000000e+05,3.444800000000000000e+05,3.674080000000000000e+05,2.322680000000000000e+05,2.119240000000000000e+05,1.572720000000000000e+05,1.258180000000000000e+05,1.001500000000000000e+05,7.933600000000000000e+04,5.864400000000000000e+04,4.971100000000000000e+04,3.526600000000000000e+04,2.965100000000000000e+04,2.333600000000000000e+04,1.942800000000000000e+04,1.482000000000000000e+04,1.261600000000000000e+04,1.201500000000000000e+04,8.209000000000000000e+03,7.108000000000000000e+03,6.807000000000000000e+03,6.807000000000000000e+03,4.805000000000000000e+03,4.705000000000000000e+03,5.306000000000000000e+03,3.303000000000000000e+03,4.505000000000000000e+03,4.104000000000000000e+03,5.306000000000000000e+03,3.103000000000000000e+03,3.303000000000000000e+03,3.103000000000000000e+03,3.303000000000000000e+03,4.905000000000000000e+03,4.605000000000000000e+03,3.403000000000000000e+03,3.503000000000000000e+03,4.404000000000000000e+03,3.603000000000000000e+03,2.502000000000000000e+03,4.304000000000000000e+03,3.103000000000000000e+03,3.503000000000000000e+03,3.804000000000000000e+03,3.804000000000000000e+03,2.202000000000000000e+03,3.303000000000000000e+03,3.003000000000000000e+03,2.802000000000000000e+03,2.802000000000000000e+03,3.003000000000000000e+03,3.003000000000000000e+03,2.002000000000000000e+03,2.402000000000000000e+03,3.003000000000000000e+03,2.002000000000000000e+03,4.004000000000000000e+03,2.602000000000000000e+03,2.402000000000000000e+03,3.904000000000000000e+03,2.903000000000000000e+03,3.003000000000000000e+03,2.402000000000000000e+03,3.804000000000000000e+03,2.702000000000000000e+03,3.804000000000000000e+03,4.004000000000000000e+03,1.301000000000000000e+03,2.702000000000000000e+03,3.203000000000000000e+03,2.002000000000000000e+03,2.903000000000000000e+03,2.802000000000000000e+03,3.403000000000000000e+03,2.802000000000000000e+03,nan
4.794930000000000092e+01,5.005000000000000000e+03,4.905000000000000000e+03,5.406000000000000000e+03,3.904000000000000000e+03,4.104000000000000000e+03,4.505000000000000000e+03,5.005000000000000000e+03,2.802000000000000000e+03,4.605000000000000000e+03,3.203000000000000000e+03,5.205000000000000000e+03,5.306000000000000000e+03,5.406000000000000000e+03,5.506000000000000000e+03,4.304000000000000000e+03,4.004000000000000000e+03,4.805000000000000000e+03,3.503000000000000000e+03,4.505000000000000000e+03,4.304000000000000000e+03,5.105000000000000000e+03,6.107000000000000000e+03,5.406000000000000000e+03,6.207000000000000000e+03,1.121400000000000000e+04,1.131400000000000000e+04,2.343700000000000000e+04,3.185700000000000000e+04,5.472900000000000000e+04,6.266000000000000000e+04,7.591800000000000000e+04,1.031680000000000000e+05,1.203800000000000000e+05,1.390200000000000000e+05,1.750360000000000000e+05,2.046440000000000000e+05,2.555760000000000000e+05,2.740320000000000000e+05,3.084640000000000000e+05,3.252400000000000000e+05,3.313440000000000000e+05,3.809680000000000000e+05,3.917840000000000000e+05,4.670480000000000000e+05,5.253280000000000000e+05,5.532800000000000000e+05,5.827360000000000000e+05,7.035520000000000000e+05,6.571680000000000000e+05,6.720640000000000000e+05,6.778560000000000000e+05,8.070400000000000000e+05,8.601440000000000000e+05,1.459364600000000093e+06,9.348480000000000000e+05,9.366400000000000000e+05,1.007216000000000000e+06,6.906485999999999767e+05,9.549920000000000000e+05,1.018784000000000000e+06,1.150880000000000000e+06,1.104128000000000000e+06,1.466006000000000000e+06,1.259776000000000000e+06,1.203712000000000000e+06,1.325696000000000000e+06,1.490880000000000000e+06,1.457632000000000000e+06,1.377056000000000000e+06,1.281595500000000000e+06,1.377376000000000000e+06,1.299744000000000000e+06,1.373408000000000000e+06,1.755808000000000000e+06,1.420256000000000000e+06,1.456896000000000000e+06,1.346208000000000000e+06,1.406927600000000093e+06,1.200733500000000000e+06,1.355424000000000000e+06,2.247940299999999814e+06,1.205952000000000000e+06,1.584887800000000047e+06,9.824615999999999767e+05,1.173152000000000000e+06,1.564612600000000093e+06,1.508025399999999907e+06,1.057984000000000000e+06,1.475711899999999907e+06,1.536378600000000093e+06,7.317974000000000233e+05,1.172499500000000000e+06,1.225008300000000047e+06,1.055245500000000000e+06,1.382693300000000047e+06,1.080544000000000000e+06,1.289673600000000093e+06,1.142944000000000000e+06,1.040176000000000000e+06,1.323552000000000000e+06,1.099584000000000000e+06,1.552534899999999907e+06,1.166144000000000000e+06,1.273517399999999907e+06,1.182912000000000000e+06,1.297792100000000093e+06,1.827473899999999907e+06,1.039009400000000023e+06,1.238048000000000000e+06,1.385088000000000000e+06,1.940688800000000047e+06,2.057902399999999907e+06,1.800672000000000000e+06,1.888864000000000000e+06,1.630944000000000000e+06,1.560613000000000000e+06,2.211509000000000000e+06,1.714720000000000000e+06,2.239822799999999814e+06,2.320724299999999814e+06,1.697952000000000000e+06,1.888060800000000047e+06,1.568691100000000093e+06,1.609122100000000093e+06,1.873184000000000000e+06,1.847392000000000000e+06,2.137088000000000000e+06,2.575427500000000000e+06,2.010528000000000000e+06,2.442017299999999814e+06,2.119104000000000000e+06,2.292371000000000000e+06,2.538880000000000000e+06,2.450056000000000000e+06,2.577408000000000000e+06,2.199391799999999814e+06,2.203470299999999814e+06,2.555192799999999814e+06,2.530918000000000000e+06,3.003931500000000000e+06,3.084874500000000000e+06,3.304128000000000000e+06,3.642830500000000000e+06,3.642830500000000000e+06,3.671104000000000000e+06,3.036244000000000000e+06,3.416319799999999814e+06,3.788317500000000000e+06,3.367770299999999814e+06,3.246598500000000000e+06,3.270752000000000000e+06,3.747927000000000000e+06,3.392085500000000000e+06,2.987694500000000000e+06,3.117187000000000000e+06,3.553728799999999814e+06,3.683140299999999814e+06,3.020087799999999814e+06,3.675143000000000000e+06,3.711413799999999814e+06,2.878559000000000000e+06,3.254595799999999814e+06,3.420439799999999814e+06,3.865140500000000000e+06,4.047059799999999814e+06,3.452752299999999814e+06,3.569965799999999814e+06,3.489103799999999814e+06,3.925807299999999814e+06,3.727650799999999814e+06,3.436596000000000000e+06,3.311223500000000000e+06,3.679101299999999814e+06,3.493142799999999814e+06,3.666984000000000000e+06,3.662945000000000000e+06,3.497262799999999814e+06,3.472947500000000000e+06,3.671104000000000000e+06,3.634590799999999814e+06,4.346193000000000000e+06,4.633289500000000000e+06,4.208784000000000000e+06,4.034942799999999814e+06,4.410979500000000000e+06,4.309841000000000000e+06,4.790974500000000000e+06,4.673761000000000000e+06,4.321958500000000000e+06,4.706073500000000000e+06,4.649526500000000000e+06,4.398781500000000000e+06,4.338195500000000000e+06,4.600977000000000000e+06,4.378667000000000000e+06,4.342154000000000000e+06,4.196586000000000000e+06,4.188507799999999814e+06,4.297805000000000000e+06,5.061834000000000000e+06,4.386745000000000000e+06,4.152156299999999814e+06,3.861101500000000000e+06,4.188507799999999814e+06,3.545731500000000000e+06,3.286908299999999814e+06,3.541611500000000000e+06,3.545731500000000000e+06,3.537572500000000000e+06,3.436596000000000000e+06,3.016048799999999814e+06,3.404283500000000000e+06,3.436596000000000000e+06,3.181892799999999814e+06,3.339577799999999814e+06,2.753267299999999814e+06,3.008051500000000000e+06,3.230361500000000000e+06,2.915072299999999814e+06,3.323421500000000000e+06,3.501301799999999814e+06,2.583466299999999814e+06,2.830090299999999814e+06,2.644133000000000000e+06,3.198049000000000000e+06,3.157577500000000000e+06,3.537572500000000000e+06,3.068556500000000000e+06,2.967580000000000000e+06,3.198049000000000000e+06,3.379887500000000000e+06,3.141421299999999814e+06,3.436596000000000000e+06,4.079372299999999814e+06,3.582163799999999814e+06,3.699296500000000000e+06,4.083492299999999814e+06,3.646788799999999814e+06,3.869098799999999814e+06,3.885335799999999814e+06,4.099648500000000000e+06,3.428437000000000000e+06,2.874520000000000000e+06,3.699296500000000000e+06,3.476986500000000000e+06,3.198049000000000000e+06,3.072757299999999814e+06,2.454134500000000000e+06,2.660207299999999814e+06,3.671104000000000000e+06,2.935267500000000000e+06,2.623897299999999814e+06,3.137382299999999814e+06,2.755200000000000000e+06,2.662336000000000000e+06,2.704717799999999814e+06,2.590784000000000000e+06,2.870561799999999814e+06,2.280320000000000000e+06,2.369194000000000000e+06,2.826051299999999814e+06,3.400244500000000000e+06,2.300488500000000000e+06,2.741150299999999814e+06,2.732991299999999814e+06,3.323421500000000000e+06,2.627976500000000000e+06,2.999892500000000000e+06,3.020087799999999814e+06,2.543035299999999814e+06,2.462212500000000000e+06,1.948766899999999907e+06,3.032205000000000000e+06,2.471872000000000000e+06,2.091616000000000000e+06,2.363136000000000000e+06,2.324763299999999814e+06,1.790304000000000000e+06,2.267648000000000000e+06,1.694023300000000047e+06,1.884061100000000093e+06,2.215548000000000000e+06,1.924492100000000093e+06,1.974432000000000000e+06,1.503392000000000000e+06,1.653408000000000000e+06,1.555520000000000000e+06,1.827473899999999907e+06,1.665120000000000000e+06,1.669788899999999907e+06,2.051424000000000000e+06,2.251940000000000000e+06,2.349038000000000000e+06,2.692681500000000000e+06,2.939225799999999814e+06,2.704717799999999814e+06,2.272215000000000000e+06,1.459555600000000093e+06,2.539035500000000000e+06,1.633440000000000000e+06,1.825056000000000000e+06,2.235783799999999814e+06,2.377311500000000000e+06,2.049824300000000047e+06,2.951423799999999814e+06,2.684522500000000000e+06,1.977000899999999907e+06,2.656168299999999814e+06,2.400768000000000000e+06,2.660800000000000000e+06,2.320724299999999814e+06,2.761426299999999814e+06,2.652210000000000000e+06,2.809895000000000000e+06,2.987694500000000000e+06,2.866522799999999814e+06,2.211509000000000000e+06,2.660352000000000000e+06,2.490487000000000000e+06,3.165736500000000000e+06,2.393468799999999814e+06,2.595623799999999814e+06,2.951423799999999814e+06,3.456791299999999814e+06,3.590242000000000000e+06,3.788317500000000000e+06,3.125265000000000000e+06,3.290947299999999814e+06,3.666984000000000000e+06,3.331418799999999814e+06,3.509299000000000000e+06,3.295067299999999814e+06,2.466292000000000000e+06,3.214205299999999814e+06,2.840448000000000000e+06,2.941056000000000000e+06,2.385430000000000000e+06,2.211509000000000000e+06,2.915072299999999814e+06,2.757387299999999814e+06,2.708608000000000000e+06,2.205952000000000000e+06,2.486400000000000000e+06,2.520896000000000000e+06,2.133760000000000000e+06,2.181568000000000000e+06,2.129344000000000000e+06,2.466292000000000000e+06,1.721152000000000000e+06,1.851584000000000000e+06,1.900257800000000047e+06,1.718298000000000000e+06,1.682176000000000000e+06,1.884061100000000093e+06,1.626816000000000000e+06,2.215548000000000000e+06,2.029589500000000000e+06,2.191353000000000000e+06,1.504025800000000047e+06,1.613121800000000047e+06,1.641475000000000000e+06,1.745120000000000000e+06,1.832832000000000000e+06,1.973001300000000047e+06,2.276214799999999814e+06,2.458173500000000000e+06,2.623897299999999814e+06,3.569965799999999814e+06,2.773543500000000000e+06,2.417742500000000000e+06,3.076796299999999814e+06,2.530918000000000000e+06,2.676525299999999814e+06,1.899616000000000000e+06,1.588887399999999907e+06,1.649553100000000093e+06,1.973001300000000047e+06,2.199391799999999814e+06,1.786048000000000000e+06,2.199391799999999814e+06,2.353037799999999814e+06,1.964923100000000093e+06,1.641475000000000000e+06,1.742572800000000047e+06,2.122568799999999814e+06,1.621279800000000047e+06,1.568691100000000093e+06,1.888060800000000047e+06,1.944688399999999907e+06,2.078098600000000093e+06,1.597696000000000000e+06,1.936569899999999907e+06,2.207509299999999814e+06,2.078098600000000093e+06,1.601044000000000000e+06,2.288371299999999814e+06,2.405625299999999814e+06,1.831473500000000000e+06,2.490487000000000000e+06,2.433899799999999814e+06,2.138764500000000000e+06,3.024207799999999814e+06,2.264137000000000000e+06,2.979697299999999814e+06,1.803159600000000093e+06,2.009393300000000047e+06,2.247940299999999814e+06,2.365194299999999814e+06,2.393468799999999814e+06,2.200384000000000000e+06,1.924492100000000093e+06,2.474330799999999814e+06,2.664327299999999814e+06,2.498604500000000000e+06,2.250944000000000000e+06,2.211509000000000000e+06,2.013392899999999907e+06,1.760160000000000000e+06,2.583466299999999814e+06,2.010080000000000000e+06,1.689944800000000047e+06,3.396124500000000000e+06,1.621279800000000047e+06,2.357076799999999814e+06,2.486448000000000000e+06,2.462212500000000000e+06,2.324763299999999814e+06,2.603741299999999814e+06,3.024207799999999814e+06,2.251940000000000000e+06,2.074099000000000000e+06,2.255979000000000000e+06,2.211509000000000000e+06,2.627976500000000000e+06,2.203470299999999814e+06,2.179195500000000000e+06,1.839551600000000093e+06,1.627904000000000000e+06,2.251940000000000000e+06,1.689944800000000047e+06,2.082177100000000093e+06,2.336880500000000000e+06,2.599702299999999814e+06,1.689944800000000047e+06,2.292371000000000000e+06,1.696096000000000000e+06,1.766807100000000093e+06,1.952806000000000000e+06,1.548160000000000000e+06,2.947384799999999814e+06,2.122568799999999814e+06,1.896138899999999907e+06,1.836992000000000000e+06,2.082177100000000093e+06,2.838249299999999814e+06,1.807456000000000000e+06,1.442816000000000000e+06,1.451392000000000000e+06,2.211509000000000000e+06,1.944688399999999907e+06,2.021511399999999907e+06,2.074099000000000000e+06,1.528512000000000000e+06,1.746624000000000000e+06,1.475711899999999907e+06,1.724608000000000000e+06,2.264137000000000000e+06,2.627976500000000000e+06,1.994400000000000000e+06,1.999712000000000000e+06,1.823395399999999907e+06,1.663712000000000000e+06,1.985158899999999907e+06,1.722297600000000093e+06,1.652864000000000000e+06,1.576809600000000093e+06,2.078098600000000093e+06,1.793792000000000000e+06,1.741184000000000000e+06,2.045745800000000047e+06,1.498656000000000000e+06,1.626720000000000000e+06,1.997376000000000000e+06,1.725600000000000000e+06,2.555192799999999814e+06,3.036244000000000000e+06,1.948128000000000000e+06,1.642016000000000000e+06,3.404283500000000000e+06,1.809440000000000000e+06,1.560613000000000000e+06,1.722240000000000000e+06,2.167078299999999814e+06,1.847616000000000000e+06,1.660896000000000000e+06,1.884061100000000093e+06,1.766807100000000093e+06,1.431648000000000000e+06,1.819395800000000047e+06,1.908335899999999907e+06,1.698063300000000047e+06,1.795121000000000000e+06,1.685945100000000093e+06,1.560613000000000000e+06,1.888060800000000047e+06,1.469376000000000000e+06,1.471936000000000000e+06,2.268176000000000000e+06,1.586208000000000000e+06,1.683936000000000000e+06,1.775104000000000000e+06,1.549344000000000000e+06,1.431202399999999907e+06,1.516864000000000000e+06,1.309948800000000047e+06,1.463594800000000047e+06,1.806464000000000000e+06,2.340919500000000000e+06,2.264137000000000000e+06,2.413664000000000000e+06,2.296449500000000000e+06,2.793738799999999814e+06,2.110491000000000000e+06,2.401586299999999814e+06,2.446056299999999814e+06,2.239822799999999814e+06,2.057902399999999907e+06,2.336880500000000000e+06,2.167078299999999814e+06,2.357076799999999814e+06,2.498604500000000000e+06,2.098294000000000000e+06,2.328763000000000000e+06,2.664327299999999814e+06,2.377311500000000000e+06,2.288371299999999814e+06,2.963541000000000000e+06,2.931228500000000000e+06,3.998510299999999814e+06,2.361155299999999814e+06,2.421781500000000000e+06,2.486448000000000000e+06,2.947384799999999814e+06,4.285607000000000000e+06,3.578124799999999814e+06,2.571349000000000000e+06,3.586122000000000000e+06,3.452752299999999814e+06,3.076796299999999814e+06,2.955382000000000000e+06,3.703416500000000000e+06,3.282950000000000000e+06,4.253294500000000000e+06,4.382706000000000000e+06,4.026783799999999814e+06,3.371890299999999814e+06,3.970317799999999814e+06,2.700678799999999814e+06,3.497262799999999814e+06,3.117187000000000000e+06,2.862402799999999814e+06,4.827326000000000000e+06,4.309841000000000000e+06,4.039062500000000000e+06,4.427055000000000000e+06,2.292371000000000000e+06,2.227745000000000000e+06,3.230361500000000000e+06,2.559271299999999814e+06,2.809895000000000000e+06,2.522879299999999814e+06,4.188507799999999814e+06,3.303064500000000000e+06,3.549770500000000000e+06,2.373233000000000000e+06,2.822012299999999814e+06,2.555192799999999814e+06,3.400244500000000000e+06,2.276214799999999814e+06,2.308607000000000000e+06,3.820630000000000000e+06,2.405625299999999814e+06,2.049824300000000047e+06,2.902874299999999814e+06,1.741728000000000000e+06,1.689944800000000047e+06,2.704717799999999814e+06,3.541611500000000000e+06,3.084874500000000000e+06,2.094254899999999907e+06,1.973001300000000047e+06,2.336880500000000000e+06,2.126647299999999814e+06,3.513419000000000000e+06,1.803159600000000093e+06,1.920413600000000093e+06,2.094254899999999907e+06,1.754650500000000000e+06,1.491868100000000093e+06,1.542752000000000000e+06,1.356800000000000000e+06,2.446056299999999814e+06,2.353037799999999814e+06,1.689944800000000047e+06,2.530918000000000000e+06,1.848512000000000000e+06,2.001315100000000093e+06,2.555192799999999814e+06,1.677867000000000000e+06,2.110491000000000000e+06,1.827808000000000000e+06,2.385430000000000000e+06,3.161616500000000000e+06,2.138764500000000000e+06,2.134686000000000000e+06,2.595623799999999814e+06,1.912335500000000000e+06,2.506723000000000000e+06,2.300488500000000000e+06,2.450056000000000000e+06,2.785579799999999814e+06,3.109108799999999814e+06,1.346340800000000047e+06,3.933804500000000000e+06,2.292371000000000000e+06,3.549770500000000000e+06,3.323421500000000000e+06,2.506723000000000000e+06,2.090255300000000047e+06,2.425861000000000000e+06,2.122568799999999814e+06,3.351614000000000000e+06,2.161536000000000000e+06,2.462212500000000000e+06,1.985344000000000000e+06,2.510722799999999814e+06,1.780672000000000000e+06,2.308607000000000000e+06,1.964923100000000093e+06,1.443008000000000000e+06,1.479904000000000000e+06,2.017471399999999907e+06,1.439280500000000000e+06,1.462496000000000000e+06,1.517504000000000000e+06,1.354976000000000000e+06,1.346340800000000047e+06,1.497888000000000000e+06,1.628896000000000000e+06,2.106452000000000000e+06,1.612192000000000000e+06,1.732217399999999907e+06,1.403616000000000000e+06,1.467968000000000000e+06,1.498336000000000000e+06,1.447552000000000000e+06,1.432832000000000000e+06,1.365920000000000000e+06,2.017471399999999907e+06,1.985472000000000000e+06,1.528442800000000047e+06,1.905440000000000000e+06,1.492267300000000047e+06,1.772288000000000000e+06,1.681760000000000000e+06,1.814639600000000093e+06,1.720928000000000000e+06,1.681866600000000093e+06,2.053823899999999907e+06,1.875983000000000000e+06,2.187314000000000000e+06,1.517312000000000000e+06,2.146883000000000000e+06,2.187314000000000000e+06,1.952806000000000000e+06,2.357076799999999814e+06,1.895328000000000000e+06,1.776544000000000000e+06,1.985920000000000000e+06,2.296449500000000000e+06,1.968704000000000000e+06,2.304568000000000000e+06,2.753267299999999814e+06,2.450056000000000000e+06,1.965728000000000000e+06,2.178560000000000000e+06,2.466292000000000000e+06,2.450056000000000000e+06,1.694023300000000047e+06,1.866368000000000000e+06,1.552534899999999907e+06,1.763104000000000000e+06,1.748928000000000000e+06,1.867680000000000000e+06,2.017471399999999907e+06,2.045745800000000047e+06,1.501984000000000000e+06,1.477664000000000000e+06,1.414368000000000000e+06,1.632128000000000000e+06,1.497792000000000000e+06,1.427202800000000047e+06,1.410912000000000000e+06,1.354880000000000000e+06,1.614048000000000000e+06,1.544456800000000047e+06,1.799160000000000000e+06,1.594016000000000000e+06,2.008865600000000093e+06,1.671648000000000000e+06,1.825551000000000000e+06,1.463594800000000047e+06,1.512672000000000000e+06,1.301024000000000000e+06,1.488736000000000000e+06,1.867682600000000093e+06,1.429920000000000000e+06,1.382693300000000047e+06,2.551153799999999814e+06,1.669152000000000000e+06,2.094254899999999907e+06,2.316988799999999814e+06,1.532832000000000000e+06,1.547200000000000000e+06,1.593888000000000000e+06,1.628576000000000000e+06,1.629318399999999907e+06,1.431202399999999907e+06,1.503072000000000000e+06,1.908335899999999907e+06,1.564612600000000093e+06,1.791081899999999907e+06,2.118529799999999814e+06,1.762464000000000000e+06,2.239822799999999814e+06,2.134686000000000000e+06,1.594592899999999907e+06,1.655680000000000000e+06,2.235783799999999814e+06,1.968064000000000000e+06,1.828896000000000000e+06,1.865824000000000000e+06,1.621279800000000047e+06,1.874496000000000000e+06,1.613824000000000000e+06,1.923808000000000000e+06,1.883040000000000000e+06,2.025536000000000000e+06,2.250048000000000000e+06,2.361155299999999814e+06,2.061942399999999907e+06,1.681088000000000000e+06,2.021511399999999907e+06,2.173888000000000000e+06,1.831473500000000000e+06,2.154921500000000000e+06,2.260057500000000000e+06,1.402928000000000000e+06,1.746080000000000000e+06,1.629440000000000000e+06,1.815104000000000000e+06,2.181440000000000000e+06,1.931392000000000000e+06,2.442017299999999814e+06,1.964096000000000000e+06,1.886981300000000047e+06,2.530918000000000000e+06,2.068000000000000000e+06,2.080416000000000000e+06,2.579466500000000000e+06,1.916414000000000000e+06,2.555192799999999814e+06,2.015168000000000000e+06,2.061942399999999907e+06,2.462212500000000000e+06,2.446056299999999814e+06,1.944688399999999907e+06,2.490487000000000000e+06,2.276214799999999814e+06,2.183235500000000000e+06,2.203840000000000000e+06,1.903680000000000000e+06,2.433899799999999814e+06,1.886880000000000000e+06,2.757387299999999814e+06,2.328763000000000000e+06,2.591584799999999814e+06,1.933824000000000000e+06,2.436928000000000000e+06,2.091168000000000000e+06,2.283136000000000000e+06,2.506723000000000000e+06,2.700678799999999814e+06,1.991744000000000000e+06,1.907104000000000000e+06,1.940864000000000000e+06,1.993237000000000000e+06,2.563310299999999814e+06,2.122880000000000000e+06,2.595623799999999814e+06,2.045745800000000047e+06,2.429900000000000000e+06,2.421781500000000000e+06,1.629318399999999907e+06,1.524181600000000093e+06,2.373233000000000000e+06,1.837760000000000000e+06,2.369194000000000000e+06,2.126647299999999814e+06,2.332802000000000000e+06,2.563310299999999814e+06,1.963328000000000000e+06,2.235783799999999814e+06,2.255979000000000000e+06,2.328763000000000000e+06,2.260057500000000000e+06,1.861664000000000000e+06,2.442017299999999814e+06,1.878976000000000000e+06,1.877024000000000000e+06,2.009312000000000000e+06,2.211509000000000000e+06,1.912576000000000000e+06,1.982272000000000000e+06,2.203072000000000000e+06,2.002688000000000000e+06,2.206976000000000000e+06,2.027648000000000000e+06,1.762728600000000093e+06,2.251940000000000000e+06,1.763968000000000000e+06,2.183235500000000000e+06,2.466292000000000000e+06,3.327460500000000000e+06,2.389469000000000000e+06,2.219626500000000000e+06,1.807360000000000000e+06,1.819395800000000047e+06,2.470291500000000000e+06,2.090255300000000047e+06,1.864832000000000000e+06,2.005216000000000000e+06,1.892139300000000047e+06,1.769536000000000000e+06,1.742272000000000000e+06,1.781568000000000000e+06,2.207509299999999814e+06,2.020576000000000000e+06,2.114530000000000000e+06,2.175117000000000000e+06,2.183235500000000000e+06,1.584887800000000047e+06,2.563310299999999814e+06,1.752960000000000000e+06,1.660992000000000000e+06,1.710464000000000000e+06,1.637436000000000000e+06,2.118529799999999814e+06,1.748256000000000000e+06,2.017471399999999907e+06,2.231784000000000000e+06,1.669152000000000000e+06,2.187314000000000000e+06,2.122568799999999814e+06,1.985158899999999907e+06,1.596965500000000000e+06,2.102656000000000000e+06,1.883808000000000000e+06,2.111104000000000000e+06,1.887776000000000000e+06,2.393468799999999814e+06,1.893024000000000000e+06,2.357076799999999814e+06,2.514761799999999814e+06,2.708837799999999814e+06,3.525455299999999814e+06,2.016480000000000000e+06,1.987552000000000000e+06,2.296449500000000000e+06,2.421781500000000000e+06,2.256512000000000000e+06,1.927872000000000000e+06,2.033152000000000000e+06,2.062368000000000000e+06,2.333632000000000000e+06,2.313024000000000000e+06,2.240960000000000000e+06,2.284224000000000000e+06,2.131328000000000000e+06,2.401586299999999814e+06,1.973001300000000047e+06,2.534996500000000000e+06,2.009393300000000047e+06,2.011520000000000000e+06,2.026304000000000000e+06,2.179195500000000000e+06,2.340919500000000000e+06,2.510722799999999814e+06,2.126976000000000000e+06,2.377311500000000000e+06,1.897632000000000000e+06,2.664327299999999814e+06,2.761426299999999814e+06,2.493440000000000000e+06,1.995392000000000000e+06,2.272384000000000000e+06,2.072780500000000000e+06,1.964923100000000093e+06,2.220437000000000000e+06,1.872608000000000000e+06,1.865920000000000000e+06,1.843630100000000093e+06,1.841280000000000000e+06,1.865376000000000000e+06,2.025536000000000000e+06,1.967712000000000000e+06,2.328763000000000000e+06,2.026752000000000000e+06,1.970306500000000000e+06,1.742572800000000047e+06,1.997824000000000000e+06,2.498604500000000000e+06,1.544456800000000047e+06,2.288371299999999814e+06,1.862208000000000000e+06,2.087840000000000000e+06,2.119104000000000000e+06,2.599702299999999814e+06,2.470291500000000000e+06,2.761426299999999814e+06,2.526879000000000000e+06,1.991520000000000000e+06,2.850366500000000000e+06,2.167078299999999814e+06,2.009393300000000047e+06,1.698063300000000047e+06,1.824736000000000000e+06,2.385430000000000000e+06,1.998272000000000000e+06,1.702141800000000047e+06,1.771520000000000000e+06,2.284332299999999814e+06,2.389469000000000000e+06,1.761920000000000000e+06,3.060559299999999814e+06,2.433899799999999814e+06,1.993312000000000000e+06,1.747392000000000000e+06,2.474330799999999814e+06,2.595623799999999814e+06,1.571168000000000000e+06,2.118529799999999814e+06,1.783003800000000047e+06,1.577984000000000000e+06,1.777184000000000000e+06,2.227745000000000000e+06,1.451840000000000000e+06,1.382693300000000047e+06,1.668512000000000000e+06,1.547296000000000000e+06,1.509632000000000000e+06,1.602240000000000000e+06,1.952806000000000000e+06,1.702141800000000047e+06,2.518840299999999814e+06,2.704717799999999814e+06,1.614592000000000000e+06,1.652544000000000000e+06,1.750650899999999907e+06,1.940688800000000047e+06,2.373233000000000000e+06,1.882272000000000000e+06,1.691200000000000000e+06,1.850592899999999907e+06,1.852544000000000000e+06,1.797184000000000000e+06,1.859826800000000047e+06,1.879648000000000000e+06,2.057902399999999907e+06,1.957472000000000000e+06,2.223666500000000000e+06,2.579466500000000000e+06,2.462212500000000000e+06,1.742572800000000047e+06,2.906832500000000000e+06,2.080736000000000000e+06,2.547154000000000000e+06,2.466292000000000000e+06,2.619897500000000000e+06,2.474330799999999814e+06,2.834210299999999814e+06,1.964923100000000093e+06,2.858363799999999814e+06,2.074432000000000000e+06,2.087936000000000000e+06,1.629318399999999907e+06,2.126528000000000000e+06,2.073216000000000000e+06,2.024672000000000000e+06,2.340911500000000000e+06,1.782880000000000000e+06,1.921056000000000000e+06,1.943616000000000000e+06,1.962208000000000000e+06,2.088478300000000047e+06,1.741408000000000000e+06,2.105472000000000000e+06,1.763872000000000000e+06,1.601696000000000000e+06,2.163039299999999814e+06,1.841152000000000000e+06,1.665710399999999907e+06,1.751872000000000000e+06,1.584704000000000000e+06,2.425861000000000000e+06,1.916414000000000000e+06,1.827473899999999907e+06,2.792625500000000000e+06,1.921600000000000000e+06,1.949345300000000047e+06,1.932384000000000000e+06,2.223666500000000000e+06,1.947456000000000000e+06,2.696720500000000000e+06,1.892139300000000047e+06,2.071552000000000000e+06,2.274304000000000000e+06,1.835552000000000000e+06,2.377311500000000000e+06,2.268176000000000000e+06,2.280126000000000000e+06,2.502604000000000000e+06,1.839551600000000093e+06,2.272215000000000000e+06,2.106452000000000000e+06,2.266764500000000000e+06,2.339485299999999814e+06,2.187314000000000000e+06,2.219626500000000000e+06,1.802656000000000000e+06,2.013376000000000000e+06,2.401586299999999814e+06,2.207509299999999814e+06,1.911584000000000000e+06,1.816768000000000000e+06,1.839072000000000000e+06,2.304568000000000000e+06,2.284332299999999814e+06,2.167078299999999814e+06,1.766807100000000093e+06,2.385430000000000000e+06,2.255979000000000000e+06,1.754650500000000000e+06,1.993237000000000000e+06,2.413664000000000000e+06,2.242304000000000000e+06,3.202088000000000000e+06,2.038240000000000000e+06,2.243901299999999814e+06,2.813853299999999814e+06,2.611819500000000000e+06,2.442017299999999814e+06,1.847629800000000047e+06,2.276214799999999814e+06,2.066020899999999907e+06,3.145379500000000000e+06,2.231784000000000000e+06,3.852942500000000000e+06,1.901376000000000000e+06,2.332802000000000000e+06,3.020087799999999814e+06,1.977760000000000000e+06,1.993237000000000000e+06,2.478778299999999814e+06,2.607741000000000000e+06,3.016048799999999814e+06,2.433899799999999814e+06,4.059177000000000000e+06,2.268176000000000000e+06,2.389469000000000000e+06,2.450056000000000000e+06,1.896872399999999907e+06,4.039062500000000000e+06,1.828256000000000000e+06,2.001024000000000000e+06,1.981080399999999907e+06,2.184704000000000000e+06,2.838249299999999814e+06,2.656168299999999814e+06,3.472947500000000000e+06,2.652210000000000000e+06,2.470291500000000000e+06,2.280960000000000000e+06,3.129223299999999814e+06,4.160315299999999814e+06,2.769504500000000000e+06,2.987694500000000000e+06,3.088913500000000000e+06,2.915072299999999814e+06,2.105152000000000000e+06,1.964923100000000093e+06,3.278911000000000000e+06,2.559271299999999814e+06,2.272215000000000000e+06,2.551153799999999814e+06,2.534996500000000000e+06,3.056520299999999814e+06,2.086176800000000047e+06,2.458173500000000000e+06,2.539035500000000000e+06,2.991895299999999814e+06,2.571349000000000000e+06,2.223666500000000000e+06,3.157577500000000000e+06,2.838249299999999814e+06,2.915072299999999814e+06,3.210085299999999814e+06,3.278911000000000000e+06,2.850366500000000000e+06,2.530918000000000000e+06,2.369194000000000000e+06,2.813853299999999814e+06,2.781540799999999814e+06,2.858363799999999814e+06,3.383926500000000000e+06,3.016048799999999814e+06,2.680564299999999814e+06,2.567310000000000000e+06,2.221120000000000000e+06,2.417742500000000000e+06,1.904257399999999907e+06,1.997236600000000093e+06,2.704717799999999814e+06,2.219626500000000000e+06,2.437938799999999814e+06,2.615858500000000000e+06,2.243901299999999814e+06,1.867904899999999907e+06,2.543035299999999814e+06,3.145379500000000000e+06,2.138764500000000000e+06,2.288371299999999814e+06,3.008051500000000000e+06,2.987694500000000000e+06,2.247940299999999814e+06,2.134686000000000000e+06,2.551153799999999814e+06,2.809895000000000000e+06,2.757387299999999814e+06,3.040364000000000000e+06,2.995934299999999814e+06,3.784278500000000000e+06,3.375929299999999814e+06,3.218244299999999814e+06,2.494565500000000000e+06,3.355734000000000000e+06,2.446056299999999814e+06,2.712876799999999814e+06,2.385430000000000000e+06,2.332802000000000000e+06,2.450056000000000000e+06,2.324763299999999814e+06,2.377311500000000000e+06,2.230848000000000000e+06,2.211509000000000000e+06,2.724994000000000000e+06,2.292371000000000000e+06,1.878976000000000000e+06,2.130686299999999814e+06,2.530918000000000000e+06,2.120192000000000000e+06,2.987694500000000000e+06,3.177772799999999814e+06,3.392085500000000000e+06,2.502604000000000000e+06,2.644133000000000000e+06,2.442017299999999814e+06,2.417742500000000000e+06,3.278911000000000000e+06,3.096910799999999814e+06,2.579466500000000000e+06,2.882679000000000000e+06,2.163520000000000000e+06,2.065920000000000000e+06,2.623897299999999814e+06,2.066020899999999907e+06,2.065920000000000000e+06,2.644133000000000000e+06,2.429900000000000000e+06,2.716835000000000000e+06,2.822012299999999814e+06,2.276214799999999814e+06,2.805856000000000000e+06,2.450056000000000000e+06,2.075424000000000000e+06,2.098294000000000000e+06,2.013504000000000000e+06,2.344999000000000000e+06,2.090176000000000000e+06,2.151744000000000000e+06,1.955808000000000000e+06,1.937344000000000000e+06,2.393468799999999814e+06,2.024000000000000000e+06,2.475392000000000000e+06,2.211648000000000000e+06,1.823395399999999907e+06,2.684522500000000000e+06,2.442017299999999814e+06,2.074099000000000000e+06,1.985158899999999907e+06,2.522879299999999814e+06,2.716835000000000000e+06,2.781540799999999814e+06,2.575427500000000000e+06,2.514761799999999814e+06,2.175117000000000000e+06,2.140864000000000000e+06,1.936569899999999907e+06,1.803159600000000093e+06,1.318026899999999907e+06,1.638432000000000000e+06,1.395680000000000000e+06,1.427136000000000000e+06,2.146883000000000000e+06,1.518272000000000000e+06,1.738688000000000000e+06,1.674688000000000000e+06,2.118529799999999814e+06,1.598880000000000000e+06,1.557888000000000000e+06,1.614688000000000000e+06,1.714592000000000000e+06,1.819584000000000000e+06,2.462212500000000000e+06,2.066016000000000000e+06,1.939104000000000000e+06,2.332802000000000000e+06,2.280896000000000000e+06,2.405184000000000000e+06,2.041746100000000093e+06,2.551153799999999814e+06,2.458112000000000000e+06,2.547072000000000000e+06,2.344999000000000000e+06,3.092952500000000000e+06,2.539712000000000000e+06,2.619200000000000000e+06,2.348864000000000000e+06,2.281664000000000000e+06,2.507008000000000000e+06,2.316645799999999814e+06,2.741150299999999814e+06,2.128640000000000000e+06,2.607741000000000000e+06,2.037667600000000093e+06,2.404288000000000000e+06,2.741150299999999814e+06,1.936569899999999907e+06,2.421781500000000000e+06,2.514761799999999814e+06,2.304568000000000000e+06,2.159104000000000000e+06,2.449984000000000000e+06,2.753267299999999814e+06,2.785579799999999814e+06,3.036244000000000000e+06,3.060559299999999814e+06,2.587585000000000000e+06,3.238439500000000000e+06,2.595623799999999814e+06,2.644133000000000000e+06,2.308288000000000000e+06,2.251940000000000000e+06,2.959502000000000000e+06,2.498604500000000000e+06,2.660207299999999814e+06,2.797697000000000000e+06,2.115776000000000000e+06,1.762728600000000093e+06,2.215548000000000000e+06,2.417742500000000000e+06,2.931228500000000000e+06,3.048361299999999814e+06,2.704717799999999814e+06,2.288371299999999814e+06,2.583466299999999814e+06,2.842207500000000000e+06,3.392085500000000000e+06,2.789699799999999814e+06,3.416319799999999814e+06,3.481106500000000000e+06,2.951423799999999814e+06,2.801817000000000000e+06,3.100949799999999814e+06,2.971538299999999814e+06,2.684522500000000000e+06,2.381350500000000000e+06,2.146883000000000000e+06,2.632015799999999814e+06,2.627976500000000000e+06,2.474330799999999814e+06,2.106240000000000000e+06,2.134686000000000000e+06,1.758729000000000000e+06,2.381350500000000000e+06,2.300488500000000000e+06,3.206046299999999814e+06,2.163968000000000000e+06,2.231784000000000000e+06,2.230912000000000000e+06,1.811277300000000047e+06,2.466292000000000000e+06,2.066020899999999907e+06,2.246912000000000000e+06,2.255979000000000000e+06,2.486448000000000000e+06,2.126647299999999814e+06,2.462212500000000000e+06,2.361792000000000000e+06,2.264137000000000000e+06,2.781540799999999814e+06,2.910952299999999814e+06,2.264137000000000000e+06,2.749228299999999814e+06,2.660207299999999814e+06,2.623897299999999814e+06,2.785579799999999814e+06,2.361155299999999814e+06,2.534996500000000000e+06,1.948766899999999907e+06,2.344999000000000000e+06,2.494565500000000000e+06,2.619897500000000000e+06,2.175117000000000000e+06,1.861120000000000000e+06,2.413664000000000000e+06,2.405625299999999814e+06,2.332802000000000000e+06,2.134686000000000000e+06,1.896138899999999907e+06,1.997236600000000093e+06,2.115008000000000000e+06,1.964923100000000093e+06,2.203470299999999814e+06,2.737030299999999814e+06,2.442017299999999814e+06,1.847629800000000047e+06,3.165736500000000000e+06,2.264137000000000000e+06,2.285888000000000000e+06,2.217024000000000000e+06,2.308607000000000000e+06,2.061942399999999907e+06,2.041746100000000093e+06,2.498604500000000000e+06,2.361155299999999814e+06,1.879982600000000093e+06,2.390400000000000000e+06,2.660207299999999814e+06,2.409536000000000000e+06,2.231784000000000000e+06,2.268176000000000000e+06,2.247940299999999814e+06,2.522879299999999814e+06,1.843630100000000093e+06,2.300488500000000000e+06,2.199391799999999814e+06,1.716352000000000000e+06,1.894240000000000000e+06,1.882816000000000000e+06,2.260057500000000000e+06,1.793568000000000000e+06,1.627488000000000000e+06,1.807238100000000093e+06,1.320576000000000000e+06,1.188416000000000000e+06,1.191840000000000000e+06,1.326432000000000000e+06,1.460640000000000000e+06,1.397088000000000000e+06,1.713952000000000000e+06,1.612736000000000000e+06,1.562656000000000000e+06,1.484544000000000000e+06,1.769120000000000000e+06,1.893248000000000000e+06,1.951424000000000000e+06,2.058272000000000000e+06,2.745189299999999814e+06,2.085856000000000000e+06,2.551153799999999814e+06,2.991895299999999814e+06,2.122568799999999814e+06,2.074099000000000000e+06,2.737030299999999814e+06,3.177772799999999814e+06,2.627976500000000000e+06,2.059616000000000000e+06,2.320724299999999814e+06,1.947456000000000000e+06,1.945792000000000000e+06,1.811277300000000047e+06,2.357076799999999814e+06,1.816544000000000000e+06,1.627264000000000000e+06,1.968962300000000047e+06,1.529920000000000000e+06,1.762728600000000093e+06,1.439488000000000000e+06,1.196733899999999907e+06,1.281595500000000000e+06,1.500704000000000000e+06,1.437984000000000000e+06,1.728640000000000000e+06,1.794336000000000000e+06,1.917984000000000000e+06,2.199391799999999814e+06,1.909504000000000000e+06,2.284332299999999814e+06,2.135104000000000000e+06,2.224448000000000000e+06,2.243901299999999814e+06,2.583466299999999814e+06,2.227712000000000000e+06,2.328763000000000000e+06,2.405625299999999814e+06,1.758729000000000000e+06,1.856608000000000000e+06,2.340919500000000000e+06,2.320724299999999814e+06,2.102656000000000000e+06,1.798816000000000000e+06,1.821888000000000000e+06,1.751648000000000000e+06,2.110491000000000000e+06,2.199391799999999814e+06,2.906832500000000000e+06,2.231784000000000000e+06,2.571349000000000000e+06,2.595623799999999814e+06,2.061942399999999907e+06,2.458173500000000000e+06,2.055392000000000000e+06,2.745189299999999814e+06,2.583466299999999814e+06,2.902874299999999814e+06,2.510722799999999814e+06,2.939225799999999814e+06,3.161616500000000000e+06,2.680564299999999814e+06,2.640133299999999814e+06,2.284332299999999814e+06,2.332802000000000000e+06,2.627976500000000000e+06,1.818624000000000000e+06,1.774885300000000047e+06,2.179195500000000000e+06,1.867904899999999907e+06,2.320724299999999814e+06,2.328763000000000000e+06,2.333696000000000000e+06,1.738494300000000047e+06,1.834592000000000000e+06,1.722336000000000000e+06,2.110491000000000000e+06,1.858464000000000000e+06,1.811712000000000000e+06,1.479751000000000000e+06,2.316645799999999814e+06,2.328763000000000000e+06,2.146883000000000000e+06,2.345856000000000000e+06,2.611819500000000000e+06,2.452096000000000000e+06,3.634590799999999814e+06,3.096910799999999814e+06,2.955382000000000000e+06,3.020087799999999814e+06,2.652210000000000000e+06,2.785579799999999814e+06,2.447360000000000000e+06,2.268176000000000000e+06,2.210624000000000000e+06,2.466292000000000000e+06,2.425861000000000000e+06,2.036928000000000000e+06,2.365194299999999814e+06,2.072992000000000000e+06,2.381350500000000000e+06,2.060704000000000000e+06,2.502604000000000000e+06,2.106688000000000000e+06,2.044992000000000000e+06,2.486448000000000000e+06,2.110491000000000000e+06,2.522879299999999814e+06,2.442017299999999814e+06,2.288371299999999814e+06,2.534996500000000000e+06,1.811277300000000047e+06,2.171078000000000000e+06,1.936569899999999907e+06,2.163039299999999814e+06,2.923069500000000000e+06,1.843630100000000093e+06,2.498604500000000000e+06,2.421781500000000000e+06,2.064128000000000000e+06,1.763968000000000000e+06,2.268176000000000000e+06,2.280253799999999814e+06,1.840608000000000000e+06,2.203470299999999814e+06,2.183235500000000000e+06,2.514761799999999814e+06,1.609122100000000093e+06,2.575427500000000000e+06,2.648171000000000000e+06,2.579466500000000000e+06,1.936569899999999907e+06,2.850366500000000000e+06,2.534996500000000000e+06,2.260057500000000000e+06,1.973001300000000047e+06,2.894715299999999814e+06,2.268176000000000000e+06,2.571349000000000000e+06,2.284332299999999814e+06,2.458173500000000000e+06,2.866522799999999814e+06,1.653592300000000047e+06,2.543035299999999814e+06,2.668366299999999814e+06,2.700678799999999814e+06,1.964923100000000093e+06,2.355968000000000000e+06,2.555192799999999814e+06,2.886718000000000000e+06,2.235783799999999814e+06,2.862080000000000000e+06,3.230361500000000000e+06,2.886718000000000000e+06,2.890676299999999814e+06,2.623897299999999814e+06,3.060559299999999814e+06,2.749228299999999814e+06,2.789699799999999814e+06,2.442017299999999814e+06,3.193929000000000000e+06,3.088913500000000000e+06,2.793738799999999814e+06,2.260057500000000000e+06,2.373233000000000000e+06,2.611819500000000000e+06,2.308607000000000000e+06,2.212672000000000000e+06,2.397507799999999814e+06,2.066020899999999907e+06,2.506723000000000000e+06,1.940688800000000047e+06,2.349038000000000000e+06,2.603741299999999814e+06,1.714219500000000000e+06,2.761426299999999814e+06,2.409625000000000000e+06,2.640133299999999814e+06,2.417742500000000000e+06,2.195352799999999814e+06,2.741150299999999814e+06,2.534996500000000000e+06,3.117187000000000000e+06,3.052400299999999814e+06,2.296449500000000000e+06,2.615858500000000000e+06,2.797697000000000000e+06,2.591584799999999814e+06,2.995934299999999814e+06,3.072757299999999814e+06,2.373233000000000000e+06,2.874520000000000000e+06,2.660207299999999814e+06,2.583466299999999814e+06,2.943264799999999814e+06,2.559271299999999814e+06,2.510722799999999814e+06,1.843630100000000093e+06,3.113067000000000000e+06,2.187314000000000000e+06,2.365194299999999814e+06,2.894715299999999814e+06,2.446056299999999814e+06,2.724994000000000000e+06,2.640133299999999814e+06,3.222202500000000000e+06,1.993237000000000000e+06,2.943264799999999814e+06,2.336880500000000000e+06,2.951423799999999814e+06,2.437938799999999814e+06,2.262080000000000000e+06,2.145664000000000000e+06,2.124288000000000000e+06,2.397507799999999814e+06,2.599702299999999814e+06,2.349038000000000000e+06,2.660207299999999814e+06,2.429900000000000000e+06,2.369194000000000000e+06,1.940688800000000047e+06,2.915072299999999814e+06,2.033668000000000000e+06,2.522879299999999814e+06,2.061942399999999907e+06,2.636094299999999814e+06,2.328763000000000000e+06,2.057902399999999907e+06,1.707328000000000000e+06,2.013392899999999907e+06,1.985158899999999907e+06,2.405625299999999814e+06,1.676320000000000000e+06,1.714219500000000000e+06,1.767360000000000000e+06,1.487789600000000093e+06,1.459555600000000093e+06,2.023872000000000000e+06,1.797280000000000000e+06,1.733440000000000000e+06,1.693280000000000000e+06,1.698272000000000000e+06,1.579936000000000000e+06,1.619136000000000000e+06,1.795121000000000000e+06,1.832064000000000000e+06,1.609122100000000093e+06,1.710048000000000000e+06,1.322066000000000000e+06,1.405120000000000000e+06,1.239328000000000000e+06,1.174848000000000000e+06,1.122037500000000000e+06,1.278752000000000000e+06,1.464512000000000000e+06,2.086176800000000047e+06,1.644192000000000000e+06,1.571520000000000000e+06,1.594752000000000000e+06,1.849056000000000000e+06,1.450656000000000000e+06,1.819168000000000000e+06,1.393501000000000000e+06,1.385824000000000000e+06,1.571072000000000000e+06,1.960526399999999907e+06,1.794240000000000000e+06,1.856736000000000000e+06,2.127872000000000000e+06,2.175680000000000000e+06,2.164224000000000000e+06,2.109120000000000000e+06,2.017600000000000000e+06,1.999264000000000000e+06,2.012832000000000000e+06,1.683488000000000000e+06,1.576704000000000000e+06,1.389792000000000000e+06,1.294624000000000000e+06,1.114048000000000000e+06,9.661280000000000000e+05,8.512640000000000000e+05,7.380960000000000000e+05,5.945920000000000000e+05,5.744960000000000000e+05,4.591600000000000000e+05,4.242720000000000000e+05,3.441760000000000000e+05,3.046000000000000000e+05,2.427040000000000000e+05,2.263960000000000000e+05,1.482920000000000000e+05,1.249120000000000000e+05,8.898600000000000000e+04,7.722400000000000000e+04,5.613400000000000000e+04,4.890800000000000000e+04,3.546600000000000000e+04,3.065400000000000000e+04,2.494000000000000000e+04,2.233400000000000000e+04,1.211500000000000000e+04,1.251600000000000000e+04,1.161400000000000000e+04,7.008000000000000000e+03,5.606000000000000000e+03,6.607000000000000000e+03,5.205000000000000000e+03,5.406000000000000000e+03,4.905000000000000000e+03,4.404000000000000000e+03,4.004000000000000000e+03,5.606000000000000000e+03,3.503000000000000000e+03,3.804000000000000000e+03,3.704000000000000000e+03,4.304000000000000000e+03,2.602000000000000000e+03,4.505000000000000000e+03,4.905000000000000000e+03,4.605000000000000000e+03,4.204000000000000000e+03,4.104000000000000000e+03,5.005000000000000000e+03,3.804000000000000000e+03,3.103000000000000000e+03,3.203000000000000000e+03,3.904000000000000000e+03,4.204000000000000000e+03,3.103000000000000000e+03,2.802000000000000000e+03,2.802000000000000000e+03,3.303000000000000000e+03,3.603000000000000000e+03,3.904000000000000000e+03,2.702000000000000000e+03,3.403000000000000000e+03,2.903000000000000000e+03,4.004000000000000000e+03,2.302000000000000000e+03,3.603000000000000000e+03,3.103000000000000000e+03,2.402000000000000000e+03,3.203000000000000000e+03,3.203000000000000000e+03,3.403000000000000000e+03,2.402000000000000000e+03,2.202000000000000000e+03,3.303000000000000000e+03,2.502000000000000000e+03,3.003000000000000000e+03,3.804000000000000000e+03,2.302000000000000000e+03,4.004000000000000000e+03,2.402000000000000000e+03,2.702000000000000000e+03,3.503000000000000000e+03,2.702000000000000000e+03,2.702000000000000000e+03,2.903000000000000000e+03,2.903000000000000000e+03,nan
4.795009999999999906e+01,4.505000000000000000e+03,3.603000000000000000e+03,4.505000000000000000e+03,3.503000000000000000e+03,5.205000000000000000e+03,4.505000000000000000e+03,4.004000000000000000e+03,5.406000000000000000e+03,4.505000000000000000e+03,5.005000000000000000e+03,5.105000000000000000e+03,6.006000000000000000e+03,4.705000000000000000e+03,4.605000000000000000e+03,4.204000000000000000e+03,5.406000000000000000e+03,4.605000000000000000e+03,5.406000000000000000e+03,3.704000000000000000e+03,4.905000000000000000e+03,4.805000000000000000e+03,5.506000000000000000e+03,6.207000000000000000e+03,7.208000000000000000e+03,7.609000000000000000e+03,1.151400000000000000e+04,2.253500000000000000e+04,3.416300000000000000e+04,4.780400000000000000e+04,7.260400000000000000e+04,8.124400000000000000e+04,1.012560000000000000e+05,1.201780000000000000e+05,1.454720000000000000e+05,1.955440000000000000e+05,2.113200000000000000e+05,2.639920000000000000e+05,2.761600000000000000e+05,2.700720000000000000e+05,3.782160000000000000e+05,3.709760000000000000e+05,4.614160000000000000e+05,4.223280000000000000e+05,4.617200000000000000e+05,4.856000000000000000e+05,5.050960000000000000e+05,5.574080000000000000e+05,5.536960000000000000e+05,6.083040000000000000e+05,7.006400000000000000e+05,7.260480000000000000e+05,7.693600000000000000e+05,7.428640000000000000e+05,1.242068399999999907e+06,1.033856000000000000e+06,9.694880000000000000e+05,1.252736000000000000e+06,1.553020300000000047e+06,9.786240000000000000e+05,1.041648000000000000e+06,1.174642600000000093e+06,1.124320000000000000e+06,1.568981000000000000e+06,1.221472000000000000e+06,1.193088000000000000e+06,1.260288000000000000e+06,1.428416000000000000e+06,1.447200000000000000e+06,1.502848000000000000e+06,1.819395800000000047e+06,1.562848000000000000e+06,1.597696000000000000e+06,1.487008000000000000e+06,1.439264000000000000e+06,1.233086399999999907e+06,1.366432000000000000e+06,1.281408000000000000e+06,1.710219899999999907e+06,1.649553100000000093e+06,1.342912000000000000e+06,1.234240000000000000e+06,1.278208000000000000e+06,1.657632300000000047e+06,1.803159600000000093e+06,1.273517399999999907e+06,1.540378300000000047e+06,1.281280000000000000e+06,8.732463000000000466e+05,1.183968000000000000e+06,9.729440000000000000e+05,1.479751000000000000e+06,1.746572399999999907e+06,1.362497000000000000e+06,1.431202399999999907e+06,1.378693600000000093e+06,9.703444000000000233e+05,1.524181600000000093e+06,1.035216000000000000e+06,1.049216000000000000e+06,1.156512000000000000e+06,1.043048500000000000e+06,1.292160000000000000e+06,1.307648000000000000e+06,1.871904500000000000e+06,1.210208000000000000e+06,1.653592300000000047e+06,1.502976000000000000e+06,1.641475000000000000e+06,1.495104000000000000e+06,1.514496000000000000e+06,1.407264000000000000e+06,1.657632300000000047e+06,1.691872000000000000e+06,2.069792000000000000e+06,1.398849500000000000e+06,2.365194299999999814e+06,1.896864000000000000e+06,1.759616000000000000e+06,1.706141399999999907e+06,1.696448000000000000e+06,1.540832000000000000e+06,2.243901299999999814e+06,2.357076799999999814e+06,2.373233000000000000e+06,1.862432000000000000e+06,1.846080000000000000e+06,1.802528000000000000e+06,2.147648000000000000e+06,2.356288000000000000e+06,1.819395800000000047e+06,1.794112000000000000e+06,2.393920000000000000e+06,1.912335500000000000e+06,2.303040000000000000e+06,2.420480000000000000e+06,2.575427500000000000e+06,2.587585000000000000e+06,2.854405500000000000e+06,3.185931799999999814e+06,2.813853299999999814e+06,3.068556500000000000e+06,3.261376000000000000e+06,3.202088000000000000e+06,3.040364000000000000e+06,2.607741000000000000e+06,3.408322500000000000e+06,3.662945000000000000e+06,3.036244000000000000e+06,3.367770299999999814e+06,3.319301500000000000e+06,3.307184500000000000e+06,3.109108799999999814e+06,3.396124500000000000e+06,3.105069799999999814e+06,3.642830500000000000e+06,3.141421299999999814e+06,2.951423799999999814e+06,3.448632299999999814e+06,3.412280799999999814e+06,2.720874000000000000e+06,3.566007500000000000e+06,3.792275799999999814e+06,3.691299299999999814e+06,4.091489500000000000e+06,3.856981500000000000e+06,3.408322500000000000e+06,3.452752299999999814e+06,3.768122299999999814e+06,3.436596000000000000e+06,3.505260000000000000e+06,3.545731500000000000e+06,3.319301500000000000e+06,3.658986799999999814e+06,3.072757299999999814e+06,3.420439799999999814e+06,3.359773000000000000e+06,3.691299299999999814e+06,3.909651000000000000e+06,3.582163799999999814e+06,4.002630299999999814e+06,3.905612000000000000e+06,4.160315299999999814e+06,4.168312500000000000e+06,4.423016000000000000e+06,4.431094000000000000e+06,4.544430000000000000e+06,4.043020799999999814e+06,4.613175000000000000e+06,4.253294500000000000e+06,4.952698500000000000e+06,4.338195500000000000e+06,4.596938000000000000e+06,4.459529000000000000e+06,4.843563000000000000e+06,4.479643500000000000e+06,4.233018500000000000e+06,4.289646000000000000e+06,3.917648299999999814e+06,4.443292000000000000e+06,4.673761000000000000e+06,4.479643500000000000e+06,3.606317299999999814e+06,4.435214000000000000e+06,3.505260000000000000e+06,3.622554500000000000e+06,3.687260299999999814e+06,3.286908299999999814e+06,3.056520299999999814e+06,3.557929500000000000e+06,2.797697000000000000e+06,3.193929000000000000e+06,2.819200000000000000e+06,3.347575000000000000e+06,2.826051299999999814e+06,2.943360000000000000e+06,3.052400299999999814e+06,3.036244000000000000e+06,3.832828000000000000e+06,3.080754500000000000e+06,2.898835299999999814e+06,3.165736500000000000e+06,3.299106299999999814e+06,3.258634799999999814e+06,2.862402799999999814e+06,2.712876799999999814e+06,3.165736500000000000e+06,2.490487000000000000e+06,3.109108799999999814e+06,3.404283500000000000e+06,3.161616500000000000e+06,3.432557000000000000e+06,3.638791500000000000e+06,3.404283500000000000e+06,3.274872000000000000e+06,3.679101299999999814e+06,3.185931799999999814e+06,4.095609500000000000e+06,3.505260000000000000e+06,2.757387299999999814e+06,3.638791500000000000e+06,3.772161299999999814e+06,3.436596000000000000e+06,3.521416299999999814e+06,3.319301500000000000e+06,3.246598500000000000e+06,3.481106500000000000e+06,3.569965799999999814e+06,2.955382000000000000e+06,3.529575299999999814e+06,3.921687299999999814e+06,2.951423799999999814e+06,3.234481299999999814e+06,2.915072299999999814e+06,2.636032000000000000e+06,2.567104000000000000e+06,2.595623799999999814e+06,2.150922000000000000e+06,2.268352000000000000e+06,2.617408000000000000e+06,2.320724299999999814e+06,2.315584000000000000e+06,2.268176000000000000e+06,2.737030299999999814e+06,2.308607000000000000e+06,2.615858500000000000e+06,2.838249299999999814e+06,2.842207500000000000e+06,2.684522500000000000e+06,3.060559299999999814e+06,2.670976000000000000e+06,2.813853299999999814e+06,2.967580000000000000e+06,2.300488500000000000e+06,2.130686299999999814e+06,2.361088000000000000e+06,2.284480000000000000e+06,1.920413600000000093e+06,1.839551600000000093e+06,2.036704000000000000e+06,2.013392899999999907e+06,2.260057500000000000e+06,1.824736000000000000e+06,2.421781500000000000e+06,1.589248000000000000e+06,1.730375800000000047e+06,1.569440000000000000e+06,1.648832000000000000e+06,1.685945100000000093e+06,2.069440000000000000e+06,2.559271299999999814e+06,1.985158899999999907e+06,2.336880500000000000e+06,2.288371299999999814e+06,2.066020899999999907e+06,2.458173500000000000e+06,2.288371299999999814e+06,2.203470299999999814e+06,1.892139300000000047e+06,1.896138899999999907e+06,2.712876799999999814e+06,1.883584000000000000e+06,2.158960799999999814e+06,1.900257800000000047e+06,2.421781500000000000e+06,2.086176800000000047e+06,2.342720000000000000e+06,2.737030299999999814e+06,1.981080399999999907e+06,2.190784000000000000e+06,2.199391799999999814e+06,2.401586299999999814e+06,2.334272000000000000e+06,2.401586299999999814e+06,2.393600000000000000e+06,2.777582500000000000e+06,2.071552000000000000e+06,2.636094299999999814e+06,2.830090299999999814e+06,2.991895299999999814e+06,2.722752000000000000e+06,2.805856000000000000e+06,2.793738799999999814e+06,3.133262299999999814e+06,2.895552000000000000e+06,2.927189500000000000e+06,2.909888000000000000e+06,2.842207500000000000e+06,3.230361500000000000e+06,3.258634799999999814e+06,3.270752000000000000e+06,2.920640000000000000e+06,3.901492000000000000e+06,2.987694500000000000e+06,2.749228299999999814e+06,2.817892299999999814e+06,2.818176000000000000e+06,2.817892299999999814e+06,2.830090299999999814e+06,2.458173500000000000e+06,2.619897500000000000e+06,2.390848000000000000e+06,2.658432000000000000e+06,2.389056000000000000e+06,2.468480000000000000e+06,2.335104000000000000e+06,1.722297600000000093e+06,2.445440000000000000e+06,2.088736000000000000e+06,1.947360000000000000e+06,1.879982600000000093e+06,2.243901299999999814e+06,2.320724299999999814e+06,1.637888000000000000e+06,2.110491000000000000e+06,1.648192000000000000e+06,2.057902399999999907e+06,2.349038000000000000e+06,1.427202800000000047e+06,2.126647299999999814e+06,2.021511399999999907e+06,2.381350500000000000e+06,1.827473899999999907e+06,2.009393300000000047e+06,2.498604500000000000e+06,2.454134500000000000e+06,2.304568000000000000e+06,2.486448000000000000e+06,2.551153799999999814e+06,2.130686299999999814e+06,2.894715299999999814e+06,2.498604500000000000e+06,1.943488000000000000e+06,1.756992000000000000e+06,1.915552000000000000e+06,2.167078299999999814e+06,2.276214799999999814e+06,2.268176000000000000e+06,1.617240600000000093e+06,1.930080000000000000e+06,1.739008000000000000e+06,1.997236600000000093e+06,1.734454300000000047e+06,1.823395399999999907e+06,1.706141399999999907e+06,2.211509000000000000e+06,1.795121000000000000e+06,1.677867000000000000e+06,2.619897500000000000e+06,2.846246500000000000e+06,1.831473500000000000e+06,2.526879000000000000e+06,2.199391799999999814e+06,1.180577600000000093e+06,1.800576000000000000e+06,2.070020500000000000e+06,2.324763299999999814e+06,2.150922000000000000e+06,2.482448299999999814e+06,2.132672000000000000e+06,2.246144000000000000e+06,2.183235500000000000e+06,2.457280000000000000e+06,2.405625299999999814e+06,3.202088000000000000e+06,2.761426299999999814e+06,2.243901299999999814e+06,2.393468799999999814e+06,2.239822799999999814e+06,2.142804500000000000e+06,2.363264000000000000e+06,2.510722799999999814e+06,2.389469000000000000e+06,2.344999000000000000e+06,2.110491000000000000e+06,2.190592000000000000e+06,2.276214799999999814e+06,2.247940299999999814e+06,2.316672000000000000e+06,1.588887399999999907e+06,1.908335899999999907e+06,2.284332299999999814e+06,2.458173500000000000e+06,2.534996500000000000e+06,2.090255300000000047e+06,2.114530000000000000e+06,4.176471500000000000e+06,2.175117000000000000e+06,2.599702299999999814e+06,3.008051500000000000e+06,2.146883000000000000e+06,1.456032000000000000e+06,2.805856000000000000e+06,2.587585000000000000e+06,2.506723000000000000e+06,3.121226000000000000e+06,2.029589500000000000e+06,2.640133299999999814e+06,1.649553100000000093e+06,2.320724299999999814e+06,2.243901299999999814e+06,1.778964800000000047e+06,2.150922000000000000e+06,2.781540799999999814e+06,2.429900000000000000e+06,1.790848000000000000e+06,1.477344000000000000e+06,1.758729000000000000e+06,1.722297600000000093e+06,1.831744000000000000e+06,2.446056299999999814e+06,1.985158899999999907e+06,1.569664000000000000e+06,1.657952000000000000e+06,2.813853299999999814e+06,1.936569899999999907e+06,2.057902399999999907e+06,1.722297600000000093e+06,1.739008000000000000e+06,2.203470299999999814e+06,1.641472000000000000e+06,1.582112000000000000e+06,1.977000899999999907e+06,1.779584000000000000e+06,1.714219500000000000e+06,2.292371000000000000e+06,1.671424000000000000e+06,1.841696000000000000e+06,2.130686299999999814e+06,2.248448000000000000e+06,1.957376000000000000e+06,3.181892799999999814e+06,1.532259800000000047e+06,2.344999000000000000e+06,2.284332299999999814e+06,1.686112000000000000e+06,1.875983000000000000e+06,1.572690800000000047e+06,1.463594800000000047e+06,1.767680000000000000e+06,1.920413600000000093e+06,1.908335899999999907e+06,1.621279800000000047e+06,1.817312000000000000e+06,1.819395800000000047e+06,2.437938799999999814e+06,2.086176800000000047e+06,2.191353000000000000e+06,1.781984000000000000e+06,2.365194299999999814e+06,1.652640000000000000e+06,1.952806000000000000e+06,1.488000000000000000e+06,1.676960000000000000e+06,1.904257399999999907e+06,1.742572800000000047e+06,1.868672000000000000e+06,1.621279800000000047e+06,1.390336000000000000e+06,1.576032000000000000e+06,1.588887399999999907e+06,1.677856000000000000e+06,1.694023300000000047e+06,1.304544000000000000e+06,2.320724299999999814e+06,2.539035500000000000e+06,1.398912000000000000e+06,1.609122100000000093e+06,1.896138899999999907e+06,1.540608000000000000e+06,1.644608000000000000e+06,1.552256000000000000e+06,1.471633399999999907e+06,2.118529799999999814e+06,1.442048000000000000e+06,2.150922000000000000e+06,2.158960799999999814e+06,2.195352799999999814e+06,2.114530000000000000e+06,2.357076799999999814e+06,1.724512000000000000e+06,2.308288000000000000e+06,2.490487000000000000e+06,2.332802000000000000e+06,1.897856000000000000e+06,2.381350500000000000e+06,1.928491800000000047e+06,1.872288000000000000e+06,1.787003399999999907e+06,1.871904500000000000e+06,2.761426299999999814e+06,2.886718000000000000e+06,1.576809600000000093e+06,2.470291500000000000e+06,2.320724299999999814e+06,1.731264000000000000e+06,2.745189299999999814e+06,2.033668000000000000e+06,1.677867000000000000e+06,4.685959000000000000e+06,2.967580000000000000e+06,2.599702299999999814e+06,3.521416299999999814e+06,3.642830500000000000e+06,3.040364000000000000e+06,2.959502000000000000e+06,3.145379500000000000e+06,4.136000000000000000e+06,2.785579799999999814e+06,2.090255300000000047e+06,2.749228299999999814e+06,4.002630299999999814e+06,3.545731500000000000e+06,3.347575000000000000e+06,2.789699799999999814e+06,2.850366500000000000e+06,3.489103799999999814e+06,3.990513000000000000e+06,3.282950000000000000e+06,3.505260000000000000e+06,2.357076799999999814e+06,3.036244000000000000e+06,4.443292000000000000e+06,3.412280799999999814e+06,2.749228299999999814e+06,4.584740000000000000e+06,2.712876799999999814e+06,6.784171000000000000e+06,2.692681500000000000e+06,2.886718000000000000e+06,2.874520000000000000e+06,3.525455299999999814e+06,4.386745000000000000e+06,2.987694500000000000e+06,2.324763299999999814e+06,2.012384000000000000e+06,2.696720500000000000e+06,2.890676299999999814e+06,2.219626500000000000e+06,3.202088000000000000e+06,2.579466500000000000e+06,2.284332299999999814e+06,2.846246500000000000e+06,2.716835000000000000e+06,2.328763000000000000e+06,3.905612000000000000e+06,1.847629800000000047e+06,2.158960799999999814e+06,2.340919500000000000e+06,1.746572399999999907e+06,1.633396899999999907e+06,1.714219500000000000e+06,1.952806000000000000e+06,1.977000899999999907e+06,2.057902399999999907e+06,2.401586299999999814e+06,1.762728600000000093e+06,1.730375800000000047e+06,1.758729000000000000e+06,1.932570300000000047e+06,2.005314800000000047e+06,1.393664000000000000e+06,1.451437100000000093e+06,1.796320000000000000e+06,3.650827799999999814e+06,1.528260100000000093e+06,1.807238100000000093e+06,2.482448299999999814e+06,2.231784000000000000e+06,1.997236600000000093e+06,2.615858500000000000e+06,1.912256000000000000e+06,1.878752000000000000e+06,1.884061100000000093e+06,1.979168000000000000e+06,3.323421500000000000e+06,2.078098600000000093e+06,2.146883000000000000e+06,2.219626500000000000e+06,1.716576000000000000e+06,1.783003800000000047e+06,2.057902399999999907e+06,2.660207299999999814e+06,1.823395399999999907e+06,2.049824300000000047e+06,1.648192000000000000e+06,3.331418799999999814e+06,2.320724299999999814e+06,2.094254899999999907e+06,3.008051500000000000e+06,1.807238100000000093e+06,1.713632000000000000e+06,2.729033000000000000e+06,2.201408000000000000e+06,2.316645799999999814e+06,1.459555600000000093e+06,1.948766899999999907e+06,1.704928000000000000e+06,1.114231900000000000e+07,1.465600000000000000e+06,1.524931500000000000e+06,1.524512000000000000e+06,1.349312000000000000e+06,2.130686299999999814e+06,1.443360000000000000e+06,1.495520000000000000e+06,1.566304000000000000e+06,2.405625299999999814e+06,2.106452000000000000e+06,1.726368000000000000e+06,1.563168000000000000e+06,1.662080000000000000e+06,1.748504899999999907e+06,1.705792000000000000e+06,1.601044000000000000e+06,1.555392000000000000e+06,1.506624000000000000e+06,1.358418500000000000e+06,1.284609800000000047e+06,1.708192000000000000e+06,1.480896000000000000e+06,2.104730799999999814e+06,1.621312000000000000e+06,2.089158800000000047e+06,1.419124600000000093e+06,1.753280000000000000e+06,2.265230500000000000e+06,1.783003800000000047e+06,2.288371299999999814e+06,2.773543500000000000e+06,2.187314000000000000e+06,1.868128000000000000e+06,1.679456000000000000e+06,1.750650899999999907e+06,2.304568000000000000e+06,2.397507799999999814e+06,1.783003800000000047e+06,2.154921500000000000e+06,1.791072000000000000e+06,1.848736000000000000e+06,1.731264000000000000e+06,1.918752000000000000e+06,2.134400000000000000e+06,2.344999000000000000e+06,1.952806000000000000e+06,1.870528000000000000e+06,1.934016000000000000e+06,2.429900000000000000e+06,1.807238100000000093e+06,2.369194000000000000e+06,1.900384000000000000e+06,2.215548000000000000e+06,1.552800000000000000e+06,1.554432000000000000e+06,1.807360000000000000e+06,1.551616000000000000e+06,1.658176000000000000e+06,1.444192000000000000e+06,1.406927600000000093e+06,1.626816000000000000e+06,1.506400000000000000e+06,1.672960000000000000e+06,1.726376100000000093e+06,1.413376000000000000e+06,1.718603500000000000e+06,1.461952000000000000e+06,2.106452000000000000e+06,1.791081899999999907e+06,1.543200000000000000e+06,1.813662500000000000e+06,1.652960000000000000e+06,1.343776000000000000e+06,1.653592300000000047e+06,1.507488000000000000e+06,1.668288000000000000e+06,1.417344000000000000e+06,1.736910100000000093e+06,4.113729799999999814e+06,2.122568799999999814e+06,2.029589500000000000e+06,1.581248000000000000e+06,1.346340800000000047e+06,1.410368000000000000e+06,1.819808000000000000e+06,1.451744000000000000e+06,1.536608000000000000e+06,2.393468799999999814e+06,2.146883000000000000e+06,2.154921500000000000e+06,1.613824000000000000e+06,1.993237000000000000e+06,1.948766899999999907e+06,1.989158500000000000e+06,1.743040000000000000e+06,1.708960000000000000e+06,2.013392899999999907e+06,1.810304000000000000e+06,2.098848799999999814e+06,2.046880000000000000e+06,2.122176000000000000e+06,1.884061100000000093e+06,1.633760000000000000e+06,1.924492100000000093e+06,2.211509000000000000e+06,1.762728600000000093e+06,2.288371299999999814e+06,1.908096000000000000e+06,1.911584000000000000e+06,2.005216000000000000e+06,2.328763000000000000e+06,1.975872000000000000e+06,2.373233000000000000e+06,2.008416000000000000e+06,2.450056000000000000e+06,2.086400000000000000e+06,2.506723000000000000e+06,1.661710800000000047e+06,1.880096000000000000e+06,2.324763299999999814e+06,1.900064000000000000e+06,1.713504000000000000e+06,2.146176000000000000e+06,1.749568000000000000e+06,1.887872000000000000e+06,1.588887399999999907e+06,1.973001300000000047e+06,2.679765000000000000e+06,1.990976000000000000e+06,2.049408000000000000e+06,2.188608000000000000e+06,2.014176000000000000e+06,2.506723000000000000e+06,2.148288000000000000e+06,2.393792000000000000e+06,2.146883000000000000e+06,2.207509299999999814e+06,1.791081899999999907e+06,2.377311500000000000e+06,2.110336000000000000e+06,2.074560000000000000e+06,2.175117000000000000e+06,2.320724299999999814e+06,1.973001300000000047e+06,1.932570300000000047e+06,2.413664000000000000e+06,2.292371000000000000e+06,1.863826399999999907e+06,2.660207299999999814e+06,1.994528000000000000e+06,1.892139300000000047e+06,1.778964800000000047e+06,2.040128000000000000e+06,2.284332299999999814e+06,2.704717799999999814e+06,2.470291500000000000e+06,2.005120000000000000e+06,2.084192000000000000e+06,2.494565500000000000e+06,2.066020899999999907e+06,1.945792000000000000e+06,2.198080000000000000e+06,2.260057500000000000e+06,3.949960799999999814e+06,1.942624000000000000e+06,2.264137000000000000e+06,2.328763000000000000e+06,1.733984000000000000e+06,2.324763299999999814e+06,2.033668000000000000e+06,1.774336000000000000e+06,1.776416000000000000e+06,1.580809300000000047e+06,2.072224000000000000e+06,2.389469000000000000e+06,2.231784000000000000e+06,1.984352000000000000e+06,1.985158899999999907e+06,1.892704000000000000e+06,1.867904899999999907e+06,2.001315100000000093e+06,1.928491800000000047e+06,1.845888000000000000e+06,2.288371299999999814e+06,2.225600000000000000e+06,1.827473899999999907e+06,2.096032000000000000e+06,2.164672000000000000e+06,2.164672000000000000e+06,2.045745800000000047e+06,2.175117000000000000e+06,2.401586299999999814e+06,2.077312000000000000e+06,2.292371000000000000e+06,1.888060800000000047e+06,2.227745000000000000e+06,1.964923100000000093e+06,2.108352000000000000e+06,2.201088000000000000e+06,2.591584799999999814e+06,2.199391799999999814e+06,2.041746100000000093e+06,1.948320000000000000e+06,1.989158500000000000e+06,2.231784000000000000e+06,1.738494300000000047e+06,1.874592000000000000e+06,1.819395800000000047e+06,2.571349000000000000e+06,1.694023300000000047e+06,2.769504500000000000e+06,1.698063300000000047e+06,1.831473500000000000e+06,2.029589500000000000e+06,1.694272000000000000e+06,1.848512000000000000e+06,1.544456800000000047e+06,2.057824000000000000e+06,2.247940299999999814e+06,1.803159600000000093e+06,1.625318800000000047e+06,1.774885300000000047e+06,2.118529799999999814e+06,1.757664000000000000e+06,2.163039299999999814e+06,1.807360000000000000e+06,2.506723000000000000e+06,2.591584799999999814e+06,1.823968000000000000e+06,1.853760000000000000e+06,1.921696000000000000e+06,1.950880000000000000e+06,1.728448000000000000e+06,1.846528000000000000e+06,2.041024000000000000e+06,2.308607000000000000e+06,2.033668000000000000e+06,2.106452000000000000e+06,2.155328000000000000e+06,2.219626500000000000e+06,2.130686299999999814e+06,2.559271299999999814e+06,1.939744000000000000e+06,2.057152000000000000e+06,2.357076799999999814e+06,2.136000000000000000e+06,1.884061100000000093e+06,2.313344000000000000e+06,2.534996500000000000e+06,1.940688800000000047e+06,2.183235500000000000e+06,2.502604000000000000e+06,2.854405500000000000e+06,2.157888000000000000e+06,2.098294000000000000e+06,1.924492100000000093e+06,1.985344000000000000e+06,1.958240000000000000e+06,2.153984000000000000e+06,2.118529799999999814e+06,1.689944800000000047e+06,2.078098600000000093e+06,2.377311500000000000e+06,2.297088000000000000e+06,2.437938799999999814e+06,2.890676299999999814e+06,2.315584000000000000e+06,2.302144000000000000e+06,2.367181299999999814e+06,2.344999000000000000e+06,2.327322299999999814e+06,1.787360000000000000e+06,1.908335899999999907e+06,3.937924500000000000e+06,1.924800000000000000e+06,1.868672000000000000e+06,1.885664000000000000e+06,1.775648000000000000e+06,2.239822799999999814e+06,1.892800000000000000e+06,2.592892799999999814e+06,2.385430000000000000e+06,2.154921500000000000e+06,1.913344000000000000e+06,2.454134500000000000e+06,2.354816000000000000e+06,2.433899799999999814e+06,2.013056000000000000e+06,1.942944000000000000e+06,2.648171000000000000e+06,2.304568000000000000e+06,2.300488500000000000e+06,2.152512000000000000e+06,1.947680000000000000e+06,2.429900000000000000e+06,2.227745000000000000e+06,2.530918000000000000e+06,2.179195500000000000e+06,1.866688000000000000e+06,1.950752000000000000e+06,2.048320000000000000e+06,2.320724299999999814e+06,1.884061100000000093e+06,1.892384000000000000e+06,2.124288000000000000e+06,1.989440000000000000e+06,2.401586299999999814e+06,2.522879299999999814e+06,2.110491000000000000e+06,2.279168000000000000e+06,2.070020500000000000e+06,1.467633800000000047e+06,1.571072000000000000e+06,2.167078299999999814e+06,2.405625299999999814e+06,1.584256000000000000e+06,1.455477100000000093e+06,2.243901299999999814e+06,1.724416000000000000e+06,2.086176800000000047e+06,1.750880000000000000e+06,2.130686299999999814e+06,1.475711899999999907e+06,1.455712000000000000e+06,2.498604500000000000e+06,2.171078000000000000e+06,2.094254899999999907e+06,2.021511399999999907e+06,1.510624000000000000e+06,1.710912000000000000e+06,2.615858500000000000e+06,2.183235500000000000e+06,1.443359000000000000e+06,2.195352799999999814e+06,1.681866600000000093e+06,2.331987000000000000e+06,1.677867000000000000e+06,1.552534899999999907e+06,4.103687500000000000e+06,1.871904500000000000e+06,2.223666500000000000e+06,2.231784000000000000e+06,2.154921500000000000e+06,2.442017299999999814e+06,2.033600000000000000e+06,2.433899799999999814e+06,2.158528000000000000e+06,2.167296000000000000e+06,2.126647299999999814e+06,2.074099000000000000e+06,2.277952000000000000e+06,3.072757299999999814e+06,2.446056299999999814e+06,2.894715299999999814e+06,1.916414000000000000e+06,2.061942399999999907e+06,2.188800000000000000e+06,2.530918000000000000e+06,1.951424000000000000e+06,2.143296000000000000e+06,1.905760000000000000e+06,2.066240000000000000e+06,1.911936000000000000e+06,1.780800000000000000e+06,2.324096000000000000e+06,1.997728000000000000e+06,2.459670000000000000e+06,1.804064000000000000e+06,1.897595500000000000e+06,1.609122100000000093e+06,2.041746100000000093e+06,1.621279800000000047e+06,1.609376000000000000e+06,2.158960799999999814e+06,1.646016000000000000e+06,1.524933000000000000e+06,2.219626500000000000e+06,1.960844600000000093e+06,2.118529799999999814e+06,2.142225799999999814e+06,1.805504000000000000e+06,2.169133000000000000e+06,1.598432000000000000e+06,2.207509299999999814e+06,2.197940000000000000e+06,1.795121000000000000e+06,2.251940000000000000e+06,1.935232000000000000e+06,1.959552000000000000e+06,2.741150299999999814e+06,1.904257399999999907e+06,2.700678799999999814e+06,1.745984000000000000e+06,2.231784000000000000e+06,2.312606500000000000e+06,1.758729000000000000e+06,1.887008000000000000e+06,1.942941000000000000e+06,2.278114500000000000e+06,2.016256000000000000e+06,2.720874000000000000e+06,1.961536000000000000e+06,2.522879299999999814e+06,1.808224000000000000e+06,2.076320000000000000e+06,1.882720000000000000e+06,1.960844600000000093e+06,1.944688399999999907e+06,2.571349000000000000e+06,1.960844600000000093e+06,2.009393300000000047e+06,2.595623799999999814e+06,2.357076799999999814e+06,2.676525299999999814e+06,3.452752299999999814e+06,2.927189500000000000e+06,2.037667600000000093e+06,2.340919500000000000e+06,2.955382000000000000e+06,2.652210000000000000e+06,2.591584799999999814e+06,2.413664000000000000e+06,1.900257800000000047e+06,2.328763000000000000e+06,2.308607000000000000e+06,1.787003399999999907e+06,2.235783799999999814e+06,2.332802000000000000e+06,2.405625299999999814e+06,2.599702299999999814e+06,1.900257800000000047e+06,2.724994000000000000e+06,2.207509299999999814e+06,2.167104000000000000e+06,2.498604500000000000e+06,1.965088000000000000e+06,2.171078000000000000e+06,2.000480000000000000e+06,1.910624000000000000e+06,2.559271299999999814e+06,2.154304000000000000e+06,2.846246500000000000e+06,1.912928000000000000e+06,2.317542000000000000e+06,2.672405299999999814e+06,1.828896000000000000e+06,1.665710399999999907e+06,3.311223500000000000e+06,2.215548000000000000e+06,2.338560000000000000e+06,2.365696000000000000e+06,3.699296500000000000e+06,2.886718000000000000e+06,2.432960000000000000e+06,2.437938799999999814e+06,2.304568000000000000e+06,2.902874299999999814e+06,2.279104000000000000e+06,2.300488500000000000e+06,2.813853299999999814e+06,2.324763299999999814e+06,2.114530000000000000e+06,2.967580000000000000e+06,2.939225799999999814e+06,1.944688399999999907e+06,2.158960799999999814e+06,3.185931799999999814e+06,2.211509000000000000e+06,2.276214799999999814e+06,2.919111299999999814e+06,2.421781500000000000e+06,1.710219899999999907e+06,3.756005000000000000e+06,1.742572800000000047e+06,4.370589000000000000e+06,3.193929000000000000e+06,3.125265000000000000e+06,2.955382000000000000e+06,2.915072299999999814e+06,2.490487000000000000e+06,2.183235500000000000e+06,2.389469000000000000e+06,2.769504500000000000e+06,2.579466500000000000e+06,3.008051500000000000e+06,3.586122000000000000e+06,3.582163799999999814e+06,4.358391000000000000e+06,2.431808000000000000e+06,2.389469000000000000e+06,2.450238799999999814e+06,2.300488500000000000e+06,2.349038000000000000e+06,2.409625000000000000e+06,2.276214799999999814e+06,2.082177100000000093e+06,2.106452000000000000e+06,2.458173500000000000e+06,2.320724299999999814e+06,2.591584799999999814e+06,2.344999000000000000e+06,3.861101500000000000e+06,2.627976500000000000e+06,3.185931799999999814e+06,2.401586299999999814e+06,2.247104000000000000e+06,2.732991299999999814e+06,4.030822799999999814e+06,2.890676299999999814e+06,2.599702299999999814e+06,2.975577299999999814e+06,3.460749500000000000e+06,2.458173500000000000e+06,2.611819500000000000e+06,2.732991299999999814e+06,3.331418799999999814e+06,2.308607000000000000e+06,3.016048799999999814e+06,2.272215000000000000e+06,3.165736500000000000e+06,1.936569899999999907e+06,2.125952000000000000e+06,2.450056000000000000e+06,2.102373500000000000e+06,1.859826800000000047e+06,2.417742500000000000e+06,2.458173500000000000e+06,2.724994000000000000e+06,2.260057500000000000e+06,1.982176000000000000e+06,2.482448299999999814e+06,2.243901299999999814e+06,2.401586299999999814e+06,2.830090299999999814e+06,2.583466299999999814e+06,2.300488500000000000e+06,1.847629800000000047e+06,2.498604500000000000e+06,2.223666500000000000e+06,2.442017299999999814e+06,2.393468799999999814e+06,1.973001300000000047e+06,2.220352000000000000e+06,2.547154000000000000e+06,2.413056000000000000e+06,2.267776000000000000e+06,2.268176000000000000e+06,2.502604000000000000e+06,2.296449500000000000e+06,2.607741000000000000e+06,2.116352000000000000e+06,2.344999000000000000e+06,2.005314800000000047e+06,2.619897500000000000e+06,2.393468799999999814e+06,1.932570300000000047e+06,2.385430000000000000e+06,2.409625000000000000e+06,2.401586299999999814e+06,2.344999000000000000e+06,2.172544000000000000e+06,2.127104000000000000e+06,2.130686299999999814e+06,2.116992000000000000e+06,2.165120000000000000e+06,2.075776000000000000e+06,2.174656000000000000e+06,1.855707899999999907e+06,2.785579799999999814e+06,2.100672000000000000e+06,1.681866600000000093e+06,2.280253799999999814e+06,2.801817000000000000e+06,3.105069799999999814e+06,2.583466299999999814e+06,2.943264799999999814e+06,2.712876799999999814e+06,2.967580000000000000e+06,2.838249299999999814e+06,2.138764500000000000e+06,2.793738799999999814e+06,2.340919500000000000e+06,2.070020500000000000e+06,1.637436000000000000e+06,1.440992000000000000e+06,1.388192000000000000e+06,1.553344000000000000e+06,1.879520000000000000e+06,1.669152000000000000e+06,1.723648000000000000e+06,1.848736000000000000e+06,1.699168000000000000e+06,1.544384000000000000e+06,1.724608000000000000e+06,1.794880000000000000e+06,1.888960000000000000e+06,1.969696000000000000e+06,1.862432000000000000e+06,2.022656000000000000e+06,1.702141800000000047e+06,1.912160000000000000e+06,2.195072000000000000e+06,2.522879299999999814e+06,2.243901299999999814e+06,2.365504000000000000e+06,2.368192000000000000e+06,2.648171000000000000e+06,2.617856000000000000e+06,2.537728000000000000e+06,2.373696000000000000e+06,2.527552000000000000e+06,2.347648000000000000e+06,2.466880000000000000e+06,2.227745000000000000e+06,1.875983000000000000e+06,2.611712000000000000e+06,2.327808000000000000e+06,2.987694500000000000e+06,2.155328000000000000e+06,2.777582500000000000e+06,2.049824300000000047e+06,2.959502000000000000e+06,2.272215000000000000e+06,1.997236600000000093e+06,2.348544000000000000e+06,2.364032000000000000e+06,3.161616500000000000e+06,2.352128000000000000e+06,2.298880000000000000e+06,2.704717799999999814e+06,3.109108799999999814e+06,2.708837799999999814e+06,2.377311500000000000e+06,2.397507799999999814e+06,2.258944000000000000e+06,2.526879000000000000e+06,2.094816000000000000e+06,2.446056299999999814e+06,2.450056000000000000e+06,2.340919500000000000e+06,1.940688800000000047e+06,2.539035500000000000e+06,2.498604500000000000e+06,2.035808000000000000e+06,1.989158500000000000e+06,2.308416000000000000e+06,2.066020899999999907e+06,2.482448299999999814e+06,2.518840299999999814e+06,2.276214799999999814e+06,2.405625299999999814e+06,2.894715299999999814e+06,2.813853299999999814e+06,3.865140500000000000e+06,3.371890299999999814e+06,2.494565500000000000e+06,2.664000000000000000e+06,2.318272000000000000e+06,2.393468799999999814e+06,2.277632000000000000e+06,2.583466299999999814e+06,2.607741000000000000e+06,2.446912000000000000e+06,2.364480000000000000e+06,1.831473500000000000e+06,3.525455299999999814e+06,2.850366500000000000e+06,2.098294000000000000e+06,2.870561799999999814e+06,2.712876799999999814e+06,1.867904899999999907e+06,2.454134500000000000e+06,2.057902399999999907e+06,2.324763299999999814e+06,2.385430000000000000e+06,2.239822799999999814e+06,1.811277300000000047e+06,2.539035500000000000e+06,2.817892299999999814e+06,2.502604000000000000e+06,2.503680000000000000e+06,1.815316300000000047e+06,2.817892299999999814e+06,2.324763299999999814e+06,2.260057500000000000e+06,2.138764500000000000e+06,2.304568000000000000e+06,2.209984000000000000e+06,3.286908299999999814e+06,2.417742500000000000e+06,2.094254899999999907e+06,2.680564299999999814e+06,2.636094299999999814e+06,2.103872000000000000e+06,2.389469000000000000e+06,1.904672000000000000e+06,1.867904899999999907e+06,1.862080000000000000e+06,2.041746100000000093e+06,2.130686299999999814e+06,2.107136000000000000e+06,2.514761799999999814e+06,2.534996500000000000e+06,2.724994000000000000e+06,2.688561500000000000e+06,2.239822799999999814e+06,2.183235500000000000e+06,2.150922000000000000e+06,2.522879299999999814e+06,2.332802000000000000e+06,2.013392899999999907e+06,2.587585000000000000e+06,1.908335899999999907e+06,2.012512000000000000e+06,1.993237000000000000e+06,2.898835299999999814e+06,2.656168299999999814e+06,2.171078000000000000e+06,2.591584799999999814e+06,2.708837799999999814e+06,2.162432000000000000e+06,2.349568000000000000e+06,1.791081899999999907e+06,2.567310000000000000e+06,2.486448000000000000e+06,2.207509299999999814e+06,1.787003399999999907e+06,2.547154000000000000e+06,2.021511399999999907e+06,2.708837799999999814e+06,1.937664000000000000e+06,2.063360000000000000e+06,1.928544000000000000e+06,2.381350500000000000e+06,1.589120000000000000e+06,1.575392000000000000e+06,1.960844600000000093e+06,1.252544000000000000e+06,1.142944000000000000e+06,1.143680000000000000e+06,1.251904000000000000e+06,1.373632000000000000e+06,1.544456800000000047e+06,1.567168000000000000e+06,1.568691100000000093e+06,1.516448000000000000e+06,1.673788500000000000e+06,1.630304000000000000e+06,1.649553100000000093e+06,2.001120000000000000e+06,2.032064000000000000e+06,2.312606500000000000e+06,2.019136000000000000e+06,2.591584799999999814e+06,2.579466500000000000e+06,2.171078000000000000e+06,2.979697299999999814e+06,2.587585000000000000e+06,2.405625299999999814e+06,2.854405500000000000e+06,2.532416000000000000e+06,2.065792000000000000e+06,2.353037799999999814e+06,1.783003800000000047e+06,2.575427500000000000e+06,2.078098600000000093e+06,1.689568000000000000e+06,1.644384000000000000e+06,1.579936000000000000e+06,1.447552000000000000e+06,1.867904899999999907e+06,1.368576000000000000e+06,1.908335899999999907e+06,1.807238100000000093e+06,1.225008300000000047e+06,1.581440000000000000e+06,1.621279800000000047e+06,1.675456000000000000e+06,2.130686299999999814e+06,2.138764500000000000e+06,1.580809300000000047e+06,1.944688399999999907e+06,1.855707899999999907e+06,2.320724299999999814e+06,2.478409299999999814e+06,1.827473899999999907e+06,2.088064000000000000e+06,2.098294000000000000e+06,2.591584799999999814e+06,2.442017299999999814e+06,2.009393300000000047e+06,2.235783799999999814e+06,1.807238100000000093e+06,1.888060800000000047e+06,2.324763299999999814e+06,1.650592000000000000e+06,1.692192000000000000e+06,1.895552000000000000e+06,1.718298000000000000e+06,2.231784000000000000e+06,2.528704000000000000e+06,2.154921500000000000e+06,2.470291500000000000e+06,3.602278299999999814e+06,2.401586299999999814e+06,2.332032000000000000e+06,2.374784000000000000e+06,2.530918000000000000e+06,2.587585000000000000e+06,2.429900000000000000e+06,2.530918000000000000e+06,2.688561500000000000e+06,3.072757299999999814e+06,1.940688800000000047e+06,2.133184000000000000e+06,2.007872000000000000e+06,1.940688800000000047e+06,2.320724299999999814e+06,2.288371299999999814e+06,1.504025800000000047e+06,2.086176800000000047e+06,2.361155299999999814e+06,1.860448000000000000e+06,1.786688000000000000e+06,2.207509299999999814e+06,1.807238100000000093e+06,1.917984000000000000e+06,2.304568000000000000e+06,1.856064000000000000e+06,2.150976000000000000e+06,2.316645799999999814e+06,2.482448299999999814e+06,2.086176800000000047e+06,2.551153799999999814e+06,1.952806000000000000e+06,2.296449500000000000e+06,2.454134500000000000e+06,2.797697000000000000e+06,3.416319799999999814e+06,2.450056000000000000e+06,2.417742500000000000e+06,2.061600000000000000e+06,2.220928000000000000e+06,2.421781500000000000e+06,2.700678799999999814e+06,1.888060800000000047e+06,2.098294000000000000e+06,1.973440000000000000e+06,1.932570300000000047e+06,2.514761799999999814e+06,2.411008000000000000e+06,2.005314800000000047e+06,2.136000000000000000e+06,1.912335500000000000e+06,1.869760000000000000e+06,2.070020500000000000e+06,2.199391799999999814e+06,2.490487000000000000e+06,2.094254899999999907e+06,2.729033000000000000e+06,1.985158899999999907e+06,2.013392899999999907e+06,2.393468799999999814e+06,2.300488500000000000e+06,2.514761799999999814e+06,2.433899799999999814e+06,2.490487000000000000e+06,3.100949799999999814e+06,2.308607000000000000e+06,2.215548000000000000e+06,1.922496000000000000e+06,1.556534500000000000e+06,2.004224000000000000e+06,2.724994000000000000e+06,1.803159600000000093e+06,2.134686000000000000e+06,1.560160000000000000e+06,2.729033000000000000e+06,2.013392899999999907e+06,2.300488500000000000e+06,1.839551600000000093e+06,1.770806800000000047e+06,2.187314000000000000e+06,2.466292000000000000e+06,2.005314800000000047e+06,2.154921500000000000e+06,1.964923100000000093e+06,2.450056000000000000e+06,2.255979000000000000e+06,2.316645799999999814e+06,1.928491800000000047e+06,2.211200000000000000e+06,2.757387299999999814e+06,2.260057500000000000e+06,2.066020899999999907e+06,2.167078299999999814e+06,1.839551600000000093e+06,2.680564299999999814e+06,1.827473899999999907e+06,2.700678799999999814e+06,2.421781500000000000e+06,2.167078299999999814e+06,2.041746100000000093e+06,2.826051299999999814e+06,2.534996500000000000e+06,2.468224000000000000e+06,2.688561500000000000e+06,2.247680000000000000e+06,2.640133299999999814e+06,3.622554500000000000e+06,2.680564299999999814e+06,2.817892299999999814e+06,2.951423799999999814e+06,2.243901299999999814e+06,2.559271299999999814e+06,3.367770299999999814e+06,2.822012299999999814e+06,2.268176000000000000e+06,2.421781500000000000e+06,2.328763000000000000e+06,2.320724299999999814e+06,2.591584799999999814e+06,2.567310000000000000e+06,2.066020899999999907e+06,2.514761799999999814e+06,2.769504500000000000e+06,2.547154000000000000e+06,2.559271299999999814e+06,2.753267299999999814e+06,2.255979000000000000e+06,2.822012299999999814e+06,2.866522799999999814e+06,3.020087799999999814e+06,2.320724299999999814e+06,2.195352799999999814e+06,2.251940000000000000e+06,3.003931500000000000e+06,2.801817000000000000e+06,2.288371299999999814e+06,3.032205000000000000e+06,3.363731299999999814e+06,2.534996500000000000e+06,2.187314000000000000e+06,2.235783799999999814e+06,2.437938799999999814e+06,2.272832000000000000e+06,2.114530000000000000e+06,2.094254899999999907e+06,2.361155299999999814e+06,2.526879000000000000e+06,2.284332299999999814e+06,2.207509299999999814e+06,2.749228299999999814e+06,2.320724299999999814e+06,2.502604000000000000e+06,2.320724299999999814e+06,2.409625000000000000e+06,2.442017299999999814e+06,2.522879299999999814e+06,2.656168299999999814e+06,2.826051299999999814e+06,2.656168299999999814e+06,2.490487000000000000e+06,2.134686000000000000e+06,2.652210000000000000e+06,2.567310000000000000e+06,2.084064000000000000e+06,2.365194299999999814e+06,2.648171000000000000e+06,2.365194299999999814e+06,2.146883000000000000e+06,2.340919500000000000e+06,2.947384799999999814e+06,2.300488500000000000e+06,2.175117000000000000e+06,2.021511399999999907e+06,2.344512000000000000e+06,1.960844600000000093e+06,3.003931500000000000e+06,2.207509299999999814e+06,2.082177100000000093e+06,1.671648000000000000e+06,1.718298000000000000e+06,1.784192000000000000e+06,2.276214799999999814e+06,1.922912000000000000e+06,2.292371000000000000e+06,2.211509000000000000e+06,1.660128000000000000e+06,1.609504000000000000e+06,1.757760000000000000e+06,1.811392000000000000e+06,1.776192000000000000e+06,1.613728000000000000e+06,1.669792000000000000e+06,2.490487000000000000e+06,1.758729000000000000e+06,2.158960799999999814e+06,1.655904000000000000e+06,1.722297600000000093e+06,1.216992000000000000e+06,1.316096000000000000e+06,1.072544000000000000e+06,1.814780600000000093e+06,1.437760000000000000e+06,1.767040000000000000e+06,1.656224000000000000e+06,1.894784000000000000e+06,1.617824000000000000e+06,1.639072000000000000e+06,1.517504000000000000e+06,1.562304000000000000e+06,1.507712000000000000e+06,1.494784000000000000e+06,1.344608000000000000e+06,1.388736000000000000e+06,1.433248000000000000e+06,1.747712000000000000e+06,2.008736000000000000e+06,2.199296000000000000e+06,2.328000000000000000e+06,2.269440000000000000e+06,2.176448000000000000e+06,2.153088000000000000e+06,2.021568000000000000e+06,1.871840000000000000e+06,1.813376000000000000e+06,1.517504000000000000e+06,1.405984000000000000e+06,1.297088000000000000e+06,1.103392000000000000e+06,1.020896000000000000e+06,8.639040000000000000e+05,7.343520000000000000e+05,6.498240000000000000e+05,5.688320000000000000e+05,5.152560000000000000e+05,4.259040000000000000e+05,3.572080000000000000e+05,2.869280000000000000e+05,2.123320000000000000e+05,1.956440000000000000e+05,1.479920000000000000e+05,1.153460000000000000e+05,9.994800000000000000e+04,7.792800000000000000e+04,5.864400000000000000e+04,5.523100000000000000e+04,3.356100000000000000e+04,2.684400000000000000e+04,2.333600000000000000e+04,1.642300000000000000e+04,2.333600000000000000e+04,1.201500000000000000e+04,9.912000000000000000e+03,7.408000000000000000e+03,8.410000000000000000e+03,5.506000000000000000e+03,4.905000000000000000e+03,5.806000000000000000e+03,5.606000000000000000e+03,4.104000000000000000e+03,4.004000000000000000e+03,4.505000000000000000e+03,5.406000000000000000e+03,3.403000000000000000e+03,4.104000000000000000e+03,2.903000000000000000e+03,3.503000000000000000e+03,4.104000000000000000e+03,4.705000000000000000e+03,3.704000000000000000e+03,4.404000000000000000e+03,3.804000000000000000e+03,4.705000000000000000e+03,4.404000000000000000e+03,4.104000000000000000e+03,3.003000000000000000e+03,4.204000000000000000e+03,3.503000000000000000e+03,3.303000000000000000e+03,2.602000000000000000e+03,2.502000000000000000e+03,3.704000000000000000e+03,3.904000000000000000e+03,1.401000000000000000e+03,2.602000000000000000e+03,3.603000000000000000e+03,2.102000000000000000e+03,1.401000000000000000e+03,3.503000000000000000e+03,5.606000000000000000e+03,2.402000000000000000e+03,3.003000000000000000e+03,2.002000000000000000e+03,3.003000000000000000e+03,3.904000000000000000e+03,3.003000000000000000e+03,3.003000000000000000e+03,3.704000000000000000e+03,2.302000000000000000e+03,3.103000000000000000e+03,3.503000000000000000e+03,3.203000000000000000e+03,2.602000000000000000e+03,3.203000000000000000e+03,1.901000000000000000e+03,2.402000000000000000e+03,3.303000000000000000e+03,2.202000000000000000e+03,2.802000000000000000e+03,3.103000000000000000e+03,nan
4.795089999999999719e+01,3.904000000000000000e+03,3.704000000000000000e+03,5.105000000000000000e+03,4.104000000000000000e+03,5.506000000000000000e+03,4.404000000000000000e+03,3.804000000000000000e+03,4.805000000000000000e+03,5.105000000000000000e+03,3.804000000000000000e+03,5.906000000000000000e+03,5.205000000000000000e+03,4.104000000000000000e+03,5.906000000000000000e+03,4.304000000000000000e+03,5.906000000000000000e+03,4.805000000000000000e+03,5.306000000000000000e+03,5.606000000000000000e+03,5.906000000000000000e+03,4.705000000000000000e+03,5.105000000000000000e+03,6.107000000000000000e+03,7.909000000000000000e+03,9.411000000000000000e+03,1.311700000000000000e+04,2.423800000000000000e+04,3.115500000000000000e+04,4.680100000000000000e+04,7.250200000000000000e+04,7.913400000000000000e+04,1.111180000000000000e+05,1.109160000000000000e+05,1.354920000000000000e+05,1.852360000000000000e+05,2.094960000000000000e+05,2.610520000000000000e+05,2.605440000000000000e+05,3.049040000000000000e+05,3.104960000000000000e+05,3.467200000000000000e+05,3.694400000000000000e+05,4.414480000000000000e+05,4.540400000000000000e+05,4.947280000000000000e+05,5.626560000000000000e+05,5.557600000000000000e+05,5.983040000000000000e+05,6.310080000000000000e+05,6.598560000000000000e+05,7.567840000000000000e+05,7.812320000000000000e+05,8.027680000000000000e+05,8.102720000000000000e+05,8.506400000000000000e+05,9.028000000000000000e+05,8.069651999999999534e+05,8.910880000000000000e+05,9.757760000000000000e+05,1.041008000000000000e+06,1.019216000000000000e+06,1.134688000000000000e+06,1.209568000000000000e+06,1.128224000000000000e+06,1.428640000000000000e+06,1.164103800000000047e+06,1.351584000000000000e+06,1.405120000000000000e+06,1.452896000000000000e+06,1.474112000000000000e+06,1.465376000000000000e+06,1.601376000000000000e+06,1.156263399999999907e+06,1.367936000000000000e+06,1.900257800000000047e+06,1.300480000000000000e+06,1.315968000000000000e+06,1.504025800000000047e+06,1.545568000000000000e+06,1.184577300000000047e+06,1.216480000000000000e+06,1.413280000000000000e+06,1.285674000000000000e+06,1.677867000000000000e+06,1.762728600000000093e+06,1.536378600000000093e+06,1.182176000000000000e+06,1.807238100000000093e+06,9.541478000000000466e+05,1.149728000000000000e+06,1.273517399999999907e+06,1.132992000000000000e+06,9.508000000000000000e+05,1.774885300000000047e+06,1.483790000000000000e+06,1.629318399999999907e+06,1.770806800000000047e+06,1.155872000000000000e+06,1.621088000000000000e+06,1.318026899999999907e+06,1.289673600000000093e+06,1.107754300000000047e+06,1.147488000000000000e+06,1.265216000000000000e+06,1.249984000000000000e+06,1.428416000000000000e+06,1.154592000000000000e+06,1.900257800000000047e+06,1.419124600000000093e+06,1.315456000000000000e+06,1.695008000000000000e+06,2.179195500000000000e+06,1.571072000000000000e+06,1.904032000000000000e+06,2.195352799999999814e+06,1.935456000000000000e+06,1.732896000000000000e+06,2.053823899999999907e+06,2.207509299999999814e+06,1.682720000000000000e+06,1.781664000000000000e+06,2.018592000000000000e+06,2.559271299999999814e+06,1.698063300000000047e+06,1.873280000000000000e+06,2.003552000000000000e+06,2.211968000000000000e+06,1.995072000000000000e+06,1.706141399999999907e+06,2.656168299999999814e+06,2.017471399999999907e+06,2.264137000000000000e+06,2.716835000000000000e+06,1.750650899999999907e+06,2.340544000000000000e+06,2.729033000000000000e+06,2.235783799999999814e+06,2.971538299999999814e+06,2.939225799999999814e+06,2.902874299999999814e+06,3.383926500000000000e+06,2.801817000000000000e+06,3.048361299999999814e+06,3.408322500000000000e+06,3.282950000000000000e+06,3.327460500000000000e+06,3.772161299999999814e+06,3.299106299999999814e+06,3.489103799999999814e+06,3.412280799999999814e+06,3.113067000000000000e+06,3.210085299999999814e+06,3.420439799999999814e+06,3.210085299999999814e+06,3.335457799999999814e+06,4.629250500000000000e+06,3.472947500000000000e+06,3.832828000000000000e+06,3.695257500000000000e+06,3.448632299999999814e+06,3.521416299999999814e+06,3.319301500000000000e+06,3.521416299999999814e+06,3.299106299999999814e+06,3.630632500000000000e+06,3.452752299999999814e+06,3.367770299999999814e+06,4.014666500000000000e+06,3.509299000000000000e+06,3.638791500000000000e+06,3.630632500000000000e+06,3.796314799999999814e+06,3.614476299999999814e+06,3.460749500000000000e+06,3.525455299999999814e+06,4.039062500000000000e+06,3.735809799999999814e+06,3.731689799999999814e+06,4.229060000000000000e+06,4.245135500000000000e+06,3.650827799999999814e+06,4.095609500000000000e+06,4.980972000000000000e+06,4.018786500000000000e+06,4.103687500000000000e+06,4.415018500000000000e+06,4.645487500000000000e+06,4.584740000000000000e+06,4.568664500000000000e+06,4.192627799999999814e+06,4.803172500000000000e+06,4.645487500000000000e+06,4.342154000000000000e+06,4.459529000000000000e+06,4.568664500000000000e+06,4.402820500000000000e+06,4.592899000000000000e+06,4.621253000000000000e+06,4.665602000000000000e+06,4.431094000000000000e+06,4.726349500000000000e+06,4.410979500000000000e+06,4.362430000000000000e+06,3.925807299999999814e+06,4.455490000000000000e+06,3.464869500000000000e+06,3.816671799999999814e+06,3.578124799999999814e+06,3.958119799999999814e+06,3.351614000000000000e+06,3.056520299999999814e+06,2.543035299999999814e+06,3.917648299999999814e+06,3.088913500000000000e+06,2.923776000000000000e+06,3.331418799999999814e+06,3.032205000000000000e+06,3.020087799999999814e+06,3.489103799999999814e+06,3.521416299999999814e+06,3.335457799999999814e+06,3.133262299999999814e+06,3.529575299999999814e+06,2.890676299999999814e+06,3.218244299999999814e+06,2.741150299999999814e+06,3.343616799999999814e+06,3.189890000000000000e+06,3.335457799999999814e+06,3.274872000000000000e+06,3.319301500000000000e+06,3.472947500000000000e+06,3.396124500000000000e+06,3.262754799999999814e+06,3.594281000000000000e+06,3.476986500000000000e+06,3.893494799999999814e+06,3.464869500000000000e+06,3.582163799999999814e+06,3.788317500000000000e+06,3.606317299999999814e+06,4.030822799999999814e+06,3.092952500000000000e+06,3.165736500000000000e+06,3.400244500000000000e+06,2.729033000000000000e+06,3.420439799999999814e+06,3.060559299999999814e+06,2.716835000000000000e+06,3.189890000000000000e+06,3.016048799999999814e+06,3.076796299999999814e+06,2.591584799999999814e+06,2.122568799999999814e+06,2.255979000000000000e+06,2.482448299999999814e+06,3.064517500000000000e+06,2.361408000000000000e+06,2.333056000000000000e+06,2.915072299999999814e+06,2.107648000000000000e+06,2.369194000000000000e+06,2.393468799999999814e+06,2.486448000000000000e+06,2.769504500000000000e+06,2.324763299999999814e+06,3.299106299999999814e+06,2.983736299999999814e+06,2.377311500000000000e+06,2.025589899999999907e+06,3.861101500000000000e+06,2.247940299999999814e+06,2.280253799999999814e+06,2.543035299999999814e+06,1.949216000000000000e+06,2.090255300000000047e+06,2.207509299999999814e+06,2.421781500000000000e+06,1.811277300000000047e+06,2.041746100000000093e+06,2.214400000000000000e+06,1.954496000000000000e+06,1.703840000000000000e+06,1.738240000000000000e+06,1.981080399999999907e+06,1.561984000000000000e+06,1.637344000000000000e+06,2.247940299999999814e+06,1.564256000000000000e+06,1.862752000000000000e+06,2.288371299999999814e+06,2.150922000000000000e+06,2.106452000000000000e+06,2.462212500000000000e+06,1.823395399999999907e+06,2.361155299999999814e+06,2.470291500000000000e+06,2.171078000000000000e+06,2.268176000000000000e+06,2.110491000000000000e+06,1.933152000000000000e+06,2.070020500000000000e+06,2.450056000000000000e+06,2.219626500000000000e+06,2.227745000000000000e+06,2.265920000000000000e+06,2.267136000000000000e+06,2.943264799999999814e+06,1.952806000000000000e+06,2.219626500000000000e+06,2.280253799999999814e+06,2.375808000000000000e+06,2.462212500000000000e+06,2.387392000000000000e+06,2.595623799999999814e+06,2.712876799999999814e+06,2.813853299999999814e+06,2.765384500000000000e+06,2.785579799999999814e+06,2.619897500000000000e+06,2.785579799999999814e+06,2.842207500000000000e+06,2.797697000000000000e+06,2.648171000000000000e+06,2.959502000000000000e+06,2.874520000000000000e+06,3.654947799999999814e+06,2.967580000000000000e+06,2.664327299999999814e+06,3.129223299999999814e+06,2.876288000000000000e+06,3.400244500000000000e+06,2.834210299999999814e+06,2.720874000000000000e+06,3.100949799999999814e+06,2.920768000000000000e+06,2.967580000000000000e+06,2.729033000000000000e+06,2.769504500000000000e+06,2.454134500000000000e+06,2.747392000000000000e+06,2.559744000000000000e+06,2.199808000000000000e+06,2.296960000000000000e+06,2.293632000000000000e+06,2.385430000000000000e+06,2.181440000000000000e+06,1.910816000000000000e+06,1.911488000000000000e+06,2.324763299999999814e+06,2.118529799999999814e+06,2.498604500000000000e+06,1.596384000000000000e+06,1.725280000000000000e+06,1.619360000000000000e+06,1.580809300000000047e+06,1.751008000000000000e+06,2.720874000000000000e+06,1.585344000000000000e+06,1.714219500000000000e+06,1.675232000000000000e+06,2.078098600000000093e+06,2.158960799999999814e+06,1.920413600000000093e+06,2.466292000000000000e+06,2.280253799999999814e+06,2.983736299999999814e+06,2.304568000000000000e+06,2.890676299999999814e+06,2.401586299999999814e+06,1.904257399999999907e+06,2.108096000000000000e+06,1.710219899999999907e+06,1.666432000000000000e+06,1.920736000000000000e+06,1.864288000000000000e+06,1.683264000000000000e+06,2.458173500000000000e+06,1.738494300000000047e+06,1.833376000000000000e+06,2.071104000000000000e+06,1.997236600000000093e+06,1.532608000000000000e+06,1.425824000000000000e+06,2.053823899999999907e+06,1.605043600000000093e+06,1.346848000000000000e+06,1.653592300000000047e+06,2.041746100000000093e+06,1.734454300000000047e+06,1.896138899999999907e+06,2.013392899999999907e+06,1.989158500000000000e+06,1.451437100000000093e+06,1.807238100000000093e+06,1.645474600000000093e+06,2.009393300000000047e+06,2.437938799999999814e+06,2.126647299999999814e+06,2.086176800000000047e+06,2.385430000000000000e+06,2.225472000000000000e+06,2.344999000000000000e+06,2.555192799999999814e+06,2.668366299999999814e+06,2.264137000000000000e+06,2.148992000000000000e+06,2.648171000000000000e+06,2.332802000000000000e+06,1.960844600000000093e+06,1.851708300000000047e+06,2.405625299999999814e+06,2.169984000000000000e+06,2.502604000000000000e+06,1.730375800000000047e+06,2.401586299999999814e+06,2.446056299999999814e+06,1.829888000000000000e+06,2.235783799999999814e+06,2.082177100000000093e+06,2.158960799999999814e+06,1.977000899999999907e+06,2.227745000000000000e+06,2.846246500000000000e+06,2.369194000000000000e+06,3.242559500000000000e+06,2.401586299999999814e+06,2.567310000000000000e+06,2.239822799999999814e+06,2.357076799999999814e+06,1.847629800000000047e+06,2.033668000000000000e+06,2.704717799999999814e+06,2.813853299999999814e+06,2.163039299999999814e+06,1.762728600000000093e+06,2.575427500000000000e+06,1.944688399999999907e+06,1.743680000000000000e+06,1.673788500000000000e+06,2.114530000000000000e+06,2.280253799999999814e+06,1.997236600000000093e+06,2.874520000000000000e+06,2.219626500000000000e+06,1.851708300000000047e+06,2.636094299999999814e+06,1.940688800000000047e+06,1.499947300000000047e+06,2.191353000000000000e+06,2.409625000000000000e+06,1.742572800000000047e+06,1.761568000000000000e+06,1.625318800000000047e+06,1.443359000000000000e+06,1.677867000000000000e+06,2.025589899999999907e+06,1.378693600000000093e+06,1.188655800000000047e+06,1.350340399999999907e+06,1.690880000000000000e+06,2.122568799999999814e+06,2.357076799999999814e+06,1.964923100000000093e+06,2.021511399999999907e+06,1.725504000000000000e+06,2.058720000000000000e+06,2.057902399999999907e+06,1.752512000000000000e+06,1.847968000000000000e+06,2.227745000000000000e+06,2.369194000000000000e+06,1.857920000000000000e+06,1.867904899999999907e+06,1.553024000000000000e+06,2.276214799999999814e+06,2.272215000000000000e+06,2.251940000000000000e+06,1.616864000000000000e+06,1.959904000000000000e+06,2.191353000000000000e+06,2.053823899999999907e+06,1.576809600000000093e+06,2.203470299999999814e+06,1.930848000000000000e+06,2.069120000000000000e+06,1.795121000000000000e+06,1.846656000000000000e+06,1.635392000000000000e+06,1.573984000000000000e+06,2.130686299999999814e+06,1.827473899999999907e+06,1.649553100000000093e+06,2.171078000000000000e+06,1.981080399999999907e+06,1.689376000000000000e+06,1.863826399999999907e+06,1.416832000000000000e+06,1.314912000000000000e+06,2.320724299999999814e+06,1.520224000000000000e+06,1.932570300000000047e+06,2.381350500000000000e+06,1.989158500000000000e+06,1.722297600000000093e+06,2.146883000000000000e+06,2.082177100000000093e+06,1.830112000000000000e+06,1.660800000000000000e+06,1.699168000000000000e+06,1.625318800000000047e+06,2.033668000000000000e+06,2.122568799999999814e+06,1.506080000000000000e+06,1.754650500000000000e+06,2.324763299999999814e+06,2.280253799999999814e+06,1.657632300000000047e+06,1.968962300000000047e+06,1.884704000000000000e+06,2.320724299999999814e+06,1.718298000000000000e+06,2.207509299999999814e+06,1.815316300000000047e+06,2.450056000000000000e+06,2.272215000000000000e+06,2.365194299999999814e+06,2.732991299999999814e+06,2.074099000000000000e+06,1.661710800000000047e+06,1.710219899999999907e+06,2.255979000000000000e+06,2.074099000000000000e+06,2.126647299999999814e+06,2.401586299999999814e+06,3.420439799999999814e+06,1.718298000000000000e+06,4.507917000000000000e+06,2.389469000000000000e+06,4.168312500000000000e+06,2.898835299999999814e+06,3.561968500000000000e+06,2.563310299999999814e+06,4.645487500000000000e+06,3.768122299999999814e+06,3.266793799999999814e+06,2.506723000000000000e+06,4.079372299999999814e+06,3.618434500000000000e+06,3.424478799999999814e+06,2.894715299999999814e+06,3.416319799999999814e+06,4.815209000000000000e+06,4.378667000000000000e+06,3.286908299999999814e+06,3.109108799999999814e+06,2.987694500000000000e+06,3.796314799999999814e+06,3.448632299999999814e+06,3.549770500000000000e+06,2.700678799999999814e+06,3.493142799999999814e+06,4.847683000000000000e+06,3.189890000000000000e+06,2.886718000000000000e+06,2.373233000000000000e+06,3.638791500000000000e+06,4.091489500000000000e+06,3.622554500000000000e+06,3.274872000000000000e+06,1.762728600000000093e+06,2.619897500000000000e+06,3.893494799999999814e+06,4.018786500000000000e+06,2.486448000000000000e+06,4.123882799999999814e+06,2.757387299999999814e+06,3.307184500000000000e+06,3.594281000000000000e+06,2.575427500000000000e+06,2.498604500000000000e+06,3.460749500000000000e+06,2.619897500000000000e+06,2.397507799999999814e+06,2.385430000000000000e+06,2.033668000000000000e+06,1.690880000000000000e+06,2.656168299999999814e+06,2.239822799999999814e+06,2.862402799999999814e+06,3.574004799999999814e+06,1.681866600000000093e+06,1.601044000000000000e+06,1.714219500000000000e+06,2.130686299999999814e+06,1.791081899999999907e+06,2.357076799999999814e+06,2.781540799999999814e+06,2.066020899999999907e+06,2.037667600000000093e+06,1.423124300000000047e+06,2.369194000000000000e+06,1.940688800000000047e+06,2.429900000000000000e+06,2.053823899999999907e+06,2.219626500000000000e+06,1.677867000000000000e+06,1.463594800000000047e+06,2.142804500000000000e+06,1.811277300000000047e+06,1.896138899999999907e+06,2.583466299999999814e+06,2.409625000000000000e+06,1.972224000000000000e+06,3.040364000000000000e+06,1.778964800000000047e+06,2.401586299999999814e+06,1.637436000000000000e+06,2.179195500000000000e+06,2.070020500000000000e+06,1.520864000000000000e+06,1.734454300000000047e+06,2.154921500000000000e+06,1.645474600000000093e+06,1.353824000000000000e+06,2.627976500000000000e+06,2.163039299999999814e+06,2.130686299999999814e+06,1.981080399999999907e+06,3.351614000000000000e+06,1.912335500000000000e+06,1.989158500000000000e+06,1.831473500000000000e+06,2.611819500000000000e+06,2.498604500000000000e+06,2.288371299999999814e+06,1.635168000000000000e+06,4.520115000000000000e+06,1.628128000000000000e+06,2.127515799999999814e+06,1.549120000000000000e+06,1.689944800000000047e+06,1.568691100000000093e+06,1.663616000000000000e+06,1.593472000000000000e+06,1.471840000000000000e+06,1.297792100000000093e+06,2.013392899999999907e+06,1.634304000000000000e+06,1.651232000000000000e+06,1.500491500000000000e+06,6.223942500000000000e+06,1.758729000000000000e+06,2.053823899999999907e+06,1.564896000000000000e+06,1.370575100000000093e+06,1.811277300000000047e+06,1.916813800000000047e+06,1.835552000000000000e+06,1.843360000000000000e+06,1.567296000000000000e+06,1.696544000000000000e+06,2.089158800000000047e+06,2.365194299999999814e+06,1.683392000000000000e+06,2.592892799999999814e+06,2.187314000000000000e+06,1.649553100000000093e+06,1.851708300000000047e+06,2.090255300000000047e+06,1.645474600000000093e+06,2.057902399999999907e+06,2.858363799999999814e+06,2.442017299999999814e+06,2.187314000000000000e+06,2.187314000000000000e+06,2.150922000000000000e+06,2.061942399999999907e+06,1.753408000000000000e+06,2.037667600000000093e+06,1.981080399999999907e+06,1.989158500000000000e+06,1.989158500000000000e+06,2.543035299999999814e+06,2.153536000000000000e+06,1.973568000000000000e+06,2.381350500000000000e+06,2.276214799999999814e+06,1.697728000000000000e+06,1.930496000000000000e+06,1.545344000000000000e+06,1.828672000000000000e+06,1.776416000000000000e+06,1.269517800000000047e+06,1.610144000000000000e+06,1.655584000000000000e+06,1.439280500000000000e+06,2.021511399999999907e+06,2.052764300000000047e+06,1.427202800000000047e+06,1.463594800000000047e+06,2.211509000000000000e+06,1.525056000000000000e+06,1.959457500000000000e+06,1.441504000000000000e+06,1.791081899999999907e+06,1.766807100000000093e+06,1.438176000000000000e+06,1.364736000000000000e+06,1.517312000000000000e+06,1.632128000000000000e+06,2.179195500000000000e+06,1.495296000000000000e+06,1.463136000000000000e+06,1.952755800000000047e+06,2.055696100000000093e+06,2.276359500000000000e+06,1.964923100000000093e+06,1.685945100000000093e+06,1.720578899999999907e+06,2.017471399999999907e+06,1.533747100000000093e+06,1.692512000000000000e+06,1.462272000000000000e+06,1.524387899999999907e+06,2.074099000000000000e+06,1.871904500000000000e+06,1.663616000000000000e+06,1.646240000000000000e+06,1.960224000000000000e+06,1.574304000000000000e+06,1.675776000000000000e+06,1.930400000000000000e+06,1.707427899999999907e+06,1.877888000000000000e+06,1.684160000000000000e+06,2.152128799999999814e+06,1.717440000000000000e+06,1.846656000000000000e+06,2.187314000000000000e+06,1.800032000000000000e+06,2.118529799999999814e+06,1.629318399999999907e+06,2.163039299999999814e+06,1.944688399999999907e+06,1.725920000000000000e+06,1.919744000000000000e+06,1.916414000000000000e+06,2.179195500000000000e+06,1.881824000000000000e+06,2.000256000000000000e+06,1.839806800000000047e+06,2.003904000000000000e+06,1.955168000000000000e+06,2.195352799999999814e+06,2.251940000000000000e+06,1.888060800000000047e+06,2.280253799999999814e+06,2.027072000000000000e+06,1.803840000000000000e+06,1.843630100000000093e+06,1.970240000000000000e+06,1.904896000000000000e+06,2.340919500000000000e+06,2.304568000000000000e+06,2.127872000000000000e+06,2.125632000000000000e+06,2.005536000000000000e+06,2.254912000000000000e+06,2.101376000000000000e+06,1.867904899999999907e+06,1.831473500000000000e+06,2.062688000000000000e+06,2.773543500000000000e+06,1.722297600000000093e+06,2.486448000000000000e+06,2.316645799999999814e+06,2.084288000000000000e+06,1.918304000000000000e+06,2.344999000000000000e+06,2.142804500000000000e+06,2.146883000000000000e+06,2.607741000000000000e+06,2.611819500000000000e+06,1.904257399999999907e+06,2.619897500000000000e+06,3.852942500000000000e+06,1.880096000000000000e+06,2.320724299999999814e+06,2.591584799999999814e+06,2.076320000000000000e+06,2.413664000000000000e+06,2.195352799999999814e+06,2.179195500000000000e+06,2.096256000000000000e+06,2.094944000000000000e+06,2.275968000000000000e+06,2.417742500000000000e+06,1.907520000000000000e+06,1.972224000000000000e+06,2.211509000000000000e+06,1.912335500000000000e+06,1.872192000000000000e+06,2.027520000000000000e+06,1.936992000000000000e+06,1.828352000000000000e+06,2.191353000000000000e+06,1.940688800000000047e+06,2.300488500000000000e+06,2.045745800000000047e+06,2.272215000000000000e+06,1.865824000000000000e+06,1.778964800000000047e+06,1.849920000000000000e+06,1.803840000000000000e+06,2.482448299999999814e+06,1.711872000000000000e+06,2.498604500000000000e+06,2.482448299999999814e+06,2.349038000000000000e+06,1.609122100000000093e+06,2.093152000000000000e+06,2.167078299999999814e+06,2.377311500000000000e+06,2.207509299999999814e+06,1.945376000000000000e+06,2.013392899999999907e+06,2.227745000000000000e+06,2.551153799999999814e+06,2.131840000000000000e+06,2.027424000000000000e+06,2.409625000000000000e+06,2.357076799999999814e+06,2.074099000000000000e+06,2.061942399999999907e+06,1.891168000000000000e+06,2.118529799999999814e+06,2.526879000000000000e+06,1.908335899999999907e+06,1.884061100000000093e+06,1.990656000000000000e+06,2.316645799999999814e+06,2.260057500000000000e+06,2.296449500000000000e+06,1.805600000000000000e+06,2.385430000000000000e+06,2.284332299999999814e+06,2.078098600000000093e+06,1.645474600000000093e+06,2.276214799999999814e+06,2.033668000000000000e+06,1.738494300000000047e+06,1.580809300000000047e+06,1.650464000000000000e+06,2.163039299999999814e+06,1.968480000000000000e+06,1.637436000000000000e+06,2.842207500000000000e+06,2.235783799999999814e+06,2.211509000000000000e+06,1.784064000000000000e+06,1.912335500000000000e+06,1.884061100000000093e+06,1.719936000000000000e+06,1.856384000000000000e+06,2.114530000000000000e+06,1.696448000000000000e+06,2.526879000000000000e+06,1.875983000000000000e+06,2.053823899999999907e+06,1.499947300000000047e+06,2.126976000000000000e+06,1.919616000000000000e+06,2.183235500000000000e+06,1.989158500000000000e+06,2.203470299999999814e+06,2.091616000000000000e+06,2.433899799999999814e+06,2.057902399999999907e+06,2.830090299999999814e+06,1.926336000000000000e+06,2.186240000000000000e+06,1.924492100000000093e+06,2.121792000000000000e+06,2.660207299999999814e+06,2.983736299999999814e+06,2.053823899999999907e+06,2.486448000000000000e+06,2.741150299999999814e+06,2.526879000000000000e+06,2.340919500000000000e+06,1.932570300000000047e+06,2.280253799999999814e+06,2.417742500000000000e+06,1.851708300000000047e+06,1.998144000000000000e+06,2.211509000000000000e+06,2.066020899999999907e+06,2.255979000000000000e+06,2.025589899999999907e+06,2.805856000000000000e+06,2.299584000000000000e+06,2.211509000000000000e+06,1.952806000000000000e+06,2.109888000000000000e+06,2.191353000000000000e+06,2.340928000000000000e+06,1.972128000000000000e+06,2.508271500000000000e+06,1.840608000000000000e+06,2.066020899999999907e+06,2.183235500000000000e+06,1.860768000000000000e+06,1.915680000000000000e+06,2.008736000000000000e+06,2.029184000000000000e+06,2.425861000000000000e+06,1.888060800000000047e+06,1.926112000000000000e+06,2.037472000000000000e+06,2.268176000000000000e+06,2.555192799999999814e+06,2.122568799999999814e+06,1.839968000000000000e+06,2.724994000000000000e+06,1.924492100000000093e+06,1.803159600000000093e+06,1.977000899999999907e+06,2.126647299999999814e+06,2.070020500000000000e+06,2.041746100000000093e+06,1.890496000000000000e+06,1.808224000000000000e+06,2.025760000000000000e+06,1.621279800000000047e+06,1.921920000000000000e+06,1.948766899999999907e+06,2.041746100000000093e+06,2.021511399999999907e+06,1.925024000000000000e+06,2.365194299999999814e+06,1.958240000000000000e+06,1.880864000000000000e+06,1.761024000000000000e+06,1.865376000000000000e+06,1.842368000000000000e+06,1.936569899999999907e+06,1.900608000000000000e+06,2.122568799999999814e+06,2.272215000000000000e+06,1.847200000000000000e+06,1.754650500000000000e+06,1.980064000000000000e+06,1.901056000000000000e+06,2.057902399999999907e+06,1.750650899999999907e+06,1.708832000000000000e+06,1.762728600000000093e+06,1.646240000000000000e+06,1.997236600000000093e+06,2.243901299999999814e+06,1.843630100000000093e+06,1.552534899999999907e+06,1.520182000000000000e+06,1.613121800000000047e+06,1.956845000000000000e+06,1.995712000000000000e+06,1.714219500000000000e+06,2.142804500000000000e+06,1.789408000000000000e+06,2.437938799999999814e+06,2.199391799999999814e+06,2.134686000000000000e+06,1.876128000000000000e+06,2.373233000000000000e+06,2.243901299999999814e+06,2.187314000000000000e+06,2.029589500000000000e+06,1.944688399999999907e+06,2.680564299999999814e+06,2.082177100000000093e+06,3.040364000000000000e+06,1.746572399999999907e+06,1.702141800000000047e+06,1.803159600000000093e+06,2.078098600000000093e+06,2.320724299999999814e+06,2.195352799999999814e+06,2.167078299999999814e+06,2.134686000000000000e+06,3.715452799999999814e+06,2.240896000000000000e+06,2.773543500000000000e+06,2.247940299999999814e+06,2.152512000000000000e+06,2.171078000000000000e+06,2.155200000000000000e+06,1.907968000000000000e+06,1.951872000000000000e+06,1.827904000000000000e+06,1.842912000000000000e+06,2.538288500000000000e+06,1.799264000000000000e+06,3.622554500000000000e+06,2.076212500000000000e+06,2.130043000000000000e+06,2.169857799999999814e+06,2.369194000000000000e+06,2.074099000000000000e+06,2.187314000000000000e+06,1.680544000000000000e+06,1.795008000000000000e+06,1.875983000000000000e+06,2.042789100000000093e+06,1.821344000000000000e+06,1.916414000000000000e+06,1.690016000000000000e+06,1.892256000000000000e+06,1.442453399999999907e+06,1.941728000000000000e+06,1.993952000000000000e+06,1.843630100000000093e+06,2.286983299999999814e+06,2.498604500000000000e+06,2.082177100000000093e+06,2.289472000000000000e+06,2.108544000000000000e+06,2.401586299999999814e+06,2.506723000000000000e+06,2.809895000000000000e+06,1.992030899999999907e+06,7.596992000000000000e+06,1.702944000000000000e+06,2.195352799999999814e+06,1.758208000000000000e+06,2.343636299999999814e+06,2.114473799999999814e+06,1.778964800000000047e+06,1.827473899999999907e+06,2.212193799999999814e+06,2.163039299999999814e+06,1.999264000000000000e+06,2.999892500000000000e+06,1.617240600000000093e+06,2.773543500000000000e+06,2.280253799999999814e+06,3.238439500000000000e+06,2.850366500000000000e+06,2.401586299999999814e+06,2.118529799999999814e+06,2.789699799999999814e+06,2.619897500000000000e+06,2.446056299999999814e+06,2.850366500000000000e+06,2.021511399999999907e+06,2.049824300000000047e+06,3.145379500000000000e+06,2.781540799999999814e+06,2.029589500000000000e+06,2.187314000000000000e+06,2.632015799999999814e+06,2.490487000000000000e+06,3.331418799999999814e+06,2.255979000000000000e+06,1.994080000000000000e+06,2.474330799999999814e+06,1.875983000000000000e+06,2.486448000000000000e+06,3.016048799999999814e+06,2.009393300000000047e+06,2.878559000000000000e+06,2.069344000000000000e+06,2.026080000000000000e+06,2.625810299999999814e+06,1.960844600000000093e+06,1.970240000000000000e+06,2.591584799999999814e+06,1.909280000000000000e+06,3.388046500000000000e+06,2.211509000000000000e+06,1.965184000000000000e+06,2.043456000000000000e+06,1.989158500000000000e+06,2.087168000000000000e+06,3.335457799999999814e+06,2.344999000000000000e+06,2.070020500000000000e+06,2.357076799999999814e+06,1.803159600000000093e+06,2.082177100000000093e+06,2.361155299999999814e+06,1.912335500000000000e+06,2.765384500000000000e+06,2.757387299999999814e+06,2.446056299999999814e+06,2.146883000000000000e+06,5.381324000000000000e+06,2.773543500000000000e+06,2.171078000000000000e+06,2.696720500000000000e+06,2.652210000000000000e+06,2.223666500000000000e+06,2.769504500000000000e+06,2.704717799999999814e+06,2.684522500000000000e+06,2.142804500000000000e+06,1.928491800000000047e+06,2.223666500000000000e+06,2.349038000000000000e+06,2.632015799999999814e+06,2.235783799999999814e+06,2.478409299999999814e+06,5.203443500000000000e+06,2.377311500000000000e+06,2.579466500000000000e+06,3.355734000000000000e+06,2.894715299999999814e+06,3.165736500000000000e+06,2.834210299999999814e+06,3.149499500000000000e+06,2.761426299999999814e+06,2.280253799999999814e+06,2.793738799999999814e+06,2.243901299999999814e+06,3.286908299999999814e+06,2.466292000000000000e+06,2.296449500000000000e+06,3.877257799999999814e+06,2.649311500000000000e+06,2.696720500000000000e+06,2.369194000000000000e+06,2.231784000000000000e+06,2.429900000000000000e+06,2.312606500000000000e+06,2.510722799999999814e+06,1.998144000000000000e+06,2.045745800000000047e+06,2.397507799999999814e+06,2.268176000000000000e+06,3.121226000000000000e+06,2.219626500000000000e+06,3.169775500000000000e+06,4.677800000000000000e+06,2.781540799999999814e+06,2.660207299999999814e+06,3.109108799999999814e+06,2.502604000000000000e+06,2.134686000000000000e+06,2.676525299999999814e+06,2.777582500000000000e+06,3.335457799999999814e+06,2.243901299999999814e+06,2.700678799999999814e+06,2.906832500000000000e+06,2.312606500000000000e+06,2.514761799999999814e+06,2.704717799999999814e+06,2.134686000000000000e+06,2.789699799999999814e+06,2.483712000000000000e+06,2.114530000000000000e+06,2.534996500000000000e+06,2.599702299999999814e+06,3.181892799999999814e+06,2.708837799999999814e+06,2.255979000000000000e+06,1.835552000000000000e+06,2.000480000000000000e+06,2.510722799999999814e+06,2.227745000000000000e+06,3.464869500000000000e+06,2.421781500000000000e+06,2.688561500000000000e+06,2.910952299999999814e+06,2.660207299999999814e+06,2.575427500000000000e+06,2.611819500000000000e+06,2.239822799999999814e+06,1.997236600000000093e+06,2.344999000000000000e+06,2.074208000000000000e+06,2.296449500000000000e+06,1.851708300000000047e+06,2.206080000000000000e+06,2.219626500000000000e+06,1.985158899999999907e+06,2.126647299999999814e+06,1.977000899999999907e+06,2.266368000000000000e+06,2.947384799999999814e+06,3.444593299999999814e+06,2.353037799999999814e+06,2.405625299999999814e+06,2.648171000000000000e+06,1.936569899999999907e+06,2.045745800000000047e+06,3.432557000000000000e+06,2.057902399999999907e+06,1.888060800000000047e+06,2.579466500000000000e+06,2.567310000000000000e+06,2.064352000000000000e+06,2.178688000000000000e+06,2.075328000000000000e+06,2.185664000000000000e+06,2.025589899999999907e+06,2.095808000000000000e+06,2.367040000000000000e+06,2.530918000000000000e+06,2.854405500000000000e+06,2.635008000000000000e+06,2.793738799999999814e+06,2.486448000000000000e+06,2.943264799999999814e+06,2.983736299999999814e+06,2.393468799999999814e+06,2.522879299999999814e+06,2.729033000000000000e+06,1.884061100000000093e+06,2.054400000000000000e+06,1.805824000000000000e+06,1.993237000000000000e+06,1.799160000000000000e+06,1.720160000000000000e+06,2.995934299999999814e+06,1.711680000000000000e+06,1.804928000000000000e+06,1.587200000000000000e+06,1.689376000000000000e+06,1.550976000000000000e+06,1.556534500000000000e+06,1.793152000000000000e+06,1.595616000000000000e+06,1.728096000000000000e+06,1.750240000000000000e+06,1.948992000000000000e+06,1.792480000000000000e+06,2.332802000000000000e+06,2.144448000000000000e+06,2.222656000000000000e+06,2.247940299999999814e+06,2.429900000000000000e+06,2.349632000000000000e+06,2.417856000000000000e+06,2.522879299999999814e+06,2.546240000000000000e+06,2.618048000000000000e+06,2.585600000000000000e+06,2.617152000000000000e+06,2.354944000000000000e+06,2.371648000000000000e+06,2.264137000000000000e+06,2.652210000000000000e+06,2.180352000000000000e+06,2.274624000000000000e+06,2.644133000000000000e+06,2.126647299999999814e+06,2.239822799999999814e+06,2.268176000000000000e+06,2.446056299999999814e+06,2.268176000000000000e+06,2.943264799999999814e+06,2.384256000000000000e+06,2.564288000000000000e+06,2.931228500000000000e+06,2.425861000000000000e+06,2.382464000000000000e+06,2.652210000000000000e+06,2.834210299999999814e+06,2.870561799999999814e+06,3.501301799999999814e+06,3.282950000000000000e+06,2.447040000000000000e+06,2.534996500000000000e+06,2.074099000000000000e+06,2.417742500000000000e+06,2.296449500000000000e+06,2.688561500000000000e+06,2.349038000000000000e+06,2.729033000000000000e+06,2.805856000000000000e+06,2.296449500000000000e+06,2.579466500000000000e+06,2.290240000000000000e+06,2.870561799999999814e+06,2.757387299999999814e+06,2.296449500000000000e+06,2.846246500000000000e+06,3.012090500000000000e+06,2.915072299999999814e+06,3.654947799999999814e+06,2.951423799999999814e+06,2.716835000000000000e+06,2.813853299999999814e+06,2.672405299999999814e+06,2.652544000000000000e+06,2.668366299999999814e+06,2.239822799999999814e+06,4.273409000000000000e+06,3.270752000000000000e+06,1.892139300000000047e+06,1.985158899999999907e+06,2.660207299999999814e+06,2.353037799999999814e+06,2.603741299999999814e+06,2.910952299999999814e+06,1.791081899999999907e+06,2.082177100000000093e+06,2.603741299999999814e+06,2.171078000000000000e+06,1.960844600000000093e+06,2.098496000000000000e+06,2.057902399999999907e+06,2.680564299999999814e+06,2.935267500000000000e+06,2.433899799999999814e+06,2.166528000000000000e+06,2.344999000000000000e+06,2.102373500000000000e+06,2.773543500000000000e+06,2.898835299999999814e+06,3.254595799999999814e+06,2.150922000000000000e+06,3.064517500000000000e+06,2.251940000000000000e+06,1.985158899999999907e+06,2.518840299999999814e+06,2.183235500000000000e+06,2.518840299999999814e+06,2.442017299999999814e+06,1.835552000000000000e+06,1.973001300000000047e+06,2.211509000000000000e+06,1.992192000000000000e+06,2.365194299999999814e+06,1.929856000000000000e+06,2.255979000000000000e+06,2.138764500000000000e+06,2.158960799999999814e+06,2.078098600000000093e+06,1.968962300000000047e+06,2.353037799999999814e+06,2.898835299999999814e+06,2.090255300000000047e+06,2.332802000000000000e+06,2.021511399999999907e+06,1.940688800000000047e+06,2.163039299999999814e+06,2.336880500000000000e+06,3.262754799999999814e+06,2.466292000000000000e+06,1.807238100000000093e+06,2.526879000000000000e+06,1.625318800000000047e+06,1.787003399999999907e+06,2.045745800000000047e+06,2.477184000000000000e+06,2.322752000000000000e+06,1.871904500000000000e+06,2.128640000000000000e+06,2.357076799999999814e+06,2.264137000000000000e+06,2.328763000000000000e+06,2.134686000000000000e+06,2.385430000000000000e+06,1.875983000000000000e+06,1.997236600000000093e+06,2.191353000000000000e+06,1.617240600000000093e+06,1.770806800000000047e+06,1.836224000000000000e+06,2.336880500000000000e+06,1.908335899999999907e+06,1.838848000000000000e+06,1.964923100000000093e+06,1.802656000000000000e+06,1.307104000000000000e+06,1.130016000000000000e+06,1.147616000000000000e+06,1.452160000000000000e+06,1.916414000000000000e+06,1.587520000000000000e+06,1.855707899999999907e+06,1.520544000000000000e+06,1.993237000000000000e+06,1.815316300000000047e+06,2.146883000000000000e+06,1.753408000000000000e+06,2.017471399999999907e+06,2.183235500000000000e+06,2.045745800000000047e+06,2.219626500000000000e+06,2.142804500000000000e+06,3.068556500000000000e+06,2.150922000000000000e+06,2.607741000000000000e+06,3.060559299999999814e+06,2.951423799999999814e+06,2.126647299999999814e+06,2.176000000000000000e+06,2.247940299999999814e+06,2.247940299999999814e+06,1.785504000000000000e+06,1.382693300000000047e+06,1.662304000000000000e+06,1.582112000000000000e+06,1.402240000000000000e+06,1.561120000000000000e+06,1.611872000000000000e+06,1.330104600000000093e+06,1.552800000000000000e+06,1.851708300000000047e+06,1.997236600000000093e+06,1.465824000000000000e+06,1.827473899999999907e+06,1.859826800000000047e+06,2.296449500000000000e+06,2.179195500000000000e+06,2.547154000000000000e+06,2.583466299999999814e+06,2.474330799999999814e+06,2.061942399999999907e+06,2.838249299999999814e+06,2.858363799999999814e+06,1.896138899999999907e+06,2.676525299999999814e+06,2.094254899999999907e+06,2.113344000000000000e+06,2.640133299999999814e+06,2.429900000000000000e+06,2.874520000000000000e+06,2.304568000000000000e+06,2.098294000000000000e+06,1.746572399999999907e+06,1.851136000000000000e+06,1.816768000000000000e+06,2.110491000000000000e+06,1.843630100000000093e+06,2.010400000000000000e+06,2.179195500000000000e+06,2.761426299999999814e+06,2.300488500000000000e+06,2.377311500000000000e+06,2.134686000000000000e+06,2.291520000000000000e+06,3.440635000000000000e+06,2.486448000000000000e+06,2.506723000000000000e+06,2.377311500000000000e+06,2.543035299999999814e+06,2.070020500000000000e+06,3.080754500000000000e+06,2.199296000000000000e+06,2.199391799999999814e+06,2.502604000000000000e+06,2.195352799999999814e+06,2.029589500000000000e+06,2.490487000000000000e+06,2.328763000000000000e+06,1.871904500000000000e+06,2.066020899999999907e+06,1.943616000000000000e+06,2.494565500000000000e+06,2.377311500000000000e+06,1.857056000000000000e+06,1.698063300000000047e+06,2.019680000000000000e+06,2.183040000000000000e+06,2.025589899999999907e+06,1.989158500000000000e+06,2.526879000000000000e+06,2.377311500000000000e+06,2.365194299999999814e+06,2.514761799999999814e+06,2.668366299999999814e+06,2.551153799999999814e+06,2.619897500000000000e+06,2.555192799999999814e+06,2.769504500000000000e+06,2.308607000000000000e+06,3.319301500000000000e+06,2.915072299999999814e+06,2.724994000000000000e+06,2.619897500000000000e+06,2.191353000000000000e+06,2.015936000000000000e+06,2.591584799999999814e+06,2.296449500000000000e+06,2.381350500000000000e+06,2.450056000000000000e+06,2.044224000000000000e+06,2.215548000000000000e+06,2.660207299999999814e+06,2.450056000000000000e+06,1.888060800000000047e+06,2.284332299999999814e+06,1.968962300000000047e+06,2.138764500000000000e+06,2.587585000000000000e+06,2.312606500000000000e+06,2.591584799999999814e+06,3.109108799999999814e+06,2.008096000000000000e+06,1.985158899999999907e+06,2.720874000000000000e+06,2.559271299999999814e+06,2.251940000000000000e+06,2.226560000000000000e+06,1.781216000000000000e+06,2.199391799999999814e+06,1.893920000000000000e+06,2.442017299999999814e+06,2.231784000000000000e+06,1.495947600000000093e+06,1.999136000000000000e+06,1.734454300000000047e+06,2.098294000000000000e+06,1.964736000000000000e+06,2.320724299999999814e+06,2.361155299999999814e+06,2.211509000000000000e+06,2.066020899999999907e+06,2.106452000000000000e+06,2.369194000000000000e+06,2.385430000000000000e+06,2.906832500000000000e+06,2.991895299999999814e+06,1.653592300000000047e+06,3.590242000000000000e+06,1.778964800000000047e+06,2.636094299999999814e+06,2.781540799999999814e+06,3.448632299999999814e+06,2.122568799999999814e+06,2.737030299999999814e+06,2.454134500000000000e+06,2.636094299999999814e+06,2.672405299999999814e+06,2.935267500000000000e+06,2.716835000000000000e+06,2.514761799999999814e+06,2.712876799999999814e+06,2.219626500000000000e+06,2.633536000000000000e+06,2.284332299999999814e+06,2.447296000000000000e+06,2.660207299999999814e+06,2.769504500000000000e+06,2.894715299999999814e+06,2.632015799999999814e+06,2.692681500000000000e+06,2.486448000000000000e+06,3.060559299999999814e+06,2.749228299999999814e+06,2.324763299999999814e+06,3.165736500000000000e+06,2.373233000000000000e+06,2.397507799999999814e+06,3.137382299999999814e+06,3.040364000000000000e+06,2.939225799999999814e+06,2.789699799999999814e+06,2.648171000000000000e+06,2.712876799999999814e+06,2.348992000000000000e+06,2.632015799999999814e+06,2.126647299999999814e+06,2.640133299999999814e+06,2.390208000000000000e+06,2.462212500000000000e+06,2.773543500000000000e+06,2.284332299999999814e+06,2.474330799999999814e+06,2.749228299999999814e+06,3.266793799999999814e+06,2.227745000000000000e+06,2.894715299999999814e+06,2.389469000000000000e+06,2.732991299999999814e+06,2.284332299999999814e+06,2.660207299999999814e+06,2.033668000000000000e+06,2.640133299999999814e+06,2.470291500000000000e+06,2.009393300000000047e+06,2.324763299999999814e+06,2.539035500000000000e+06,2.078098600000000093e+06,2.648171000000000000e+06,2.134686000000000000e+06,2.215548000000000000e+06,3.181892799999999814e+06,2.559271299999999814e+06,2.732991299999999814e+06,2.239822799999999814e+06,2.817892299999999814e+06,2.854405500000000000e+06,2.344999000000000000e+06,2.045745800000000047e+06,2.358208000000000000e+06,2.474330799999999814e+06,2.551153799999999814e+06,2.599702299999999814e+06,1.952806000000000000e+06,2.306944000000000000e+06,2.648171000000000000e+06,2.328763000000000000e+06,2.122568799999999814e+06,2.203470299999999814e+06,2.603741299999999814e+06,2.183680000000000000e+06,2.684522500000000000e+06,2.316645799999999814e+06,2.902874299999999814e+06,1.936569899999999907e+06,2.381350500000000000e+06,2.167078299999999814e+06,2.203470299999999814e+06,1.754650500000000000e+06,2.217664000000000000e+06,2.082177100000000093e+06,1.907744000000000000e+06,1.719840000000000000e+06,1.641475000000000000e+06,1.885248000000000000e+06,1.823744000000000000e+06,1.931392000000000000e+06,1.904992000000000000e+06,1.683072000000000000e+06,1.805280000000000000e+06,1.661440000000000000e+06,1.568256000000000000e+06,1.652416000000000000e+06,1.768576000000000000e+06,2.158960799999999814e+06,1.573344000000000000e+06,1.721152000000000000e+06,1.447200000000000000e+06,1.404704000000000000e+06,1.342048000000000000e+06,1.137344000000000000e+06,1.395904000000000000e+06,1.851708300000000047e+06,1.609600000000000000e+06,1.455477100000000093e+06,1.673184000000000000e+06,1.617824000000000000e+06,1.552534899999999907e+06,1.803159600000000093e+06,1.366112000000000000e+06,1.421536000000000000e+06,1.320768000000000000e+06,1.344192000000000000e+06,1.473120000000000000e+06,1.600512000000000000e+06,1.612960000000000000e+06,2.012736000000000000e+06,2.194944000000000000e+06,2.207424000000000000e+06,2.135424000000000000e+06,2.197376000000000000e+06,2.242112000000000000e+06,2.050304000000000000e+06,1.919520000000000000e+06,1.615872000000000000e+06,1.576256000000000000e+06,1.343424000000000000e+06,1.207008000000000000e+06,1.115104000000000000e+06,9.820800000000000000e+05,8.392640000000000000e+05,7.565760000000000000e+05,6.041760000000000000e+05,5.724320000000000000e+05,4.642800000000000000e+05,3.852560000000000000e+05,3.564960000000000000e+05,3.289040000000000000e+05,2.408800000000000000e+05,1.931200000000000000e+05,1.511160000000000000e+05,1.207840000000000000e+05,9.683000000000000000e+04,7.320600000000000000e+04,6.055100000000000000e+04,4.981100000000000000e+04,3.285900000000000000e+04,2.955100000000000000e+04,2.283500000000000000e+04,1.672300000000000000e+04,1.451900000000000000e+04,1.091300000000000000e+04,8.109000000000000000e+03,1.331700000000000000e+04,8.209000000000000000e+03,4.705000000000000000e+03,8.009000000000000000e+03,6.107000000000000000e+03,4.905000000000000000e+03,5.205000000000000000e+03,3.603000000000000000e+03,5.406000000000000000e+03,4.705000000000000000e+03,3.804000000000000000e+03,3.704000000000000000e+03,4.805000000000000000e+03,4.004000000000000000e+03,2.602000000000000000e+03,5.606000000000000000e+03,4.805000000000000000e+03,4.004000000000000000e+03,5.005000000000000000e+03,3.904000000000000000e+03,4.905000000000000000e+03,3.804000000000000000e+03,3.804000000000000000e+03,4.004000000000000000e+03,4.905000000000000000e+03,2.702000000000000000e+03,3.303000000000000000e+03,1.901000000000000000e+03,4.004000000000000000e+03,2.702000000000000000e+03,2.402000000000000000e+03,2.702000000000000000e+03,3.303000000000000000e+03,2.302000000000000000e+03,4.304000000000000000e+03,2.502000000000000000e+03,3.804000000000000000e+03,3.804000000000000000e+03,2.302000000000000000e+03,3.804000000000000000e+03,3.103000000000000000e+03,1.901000000000000000e+03,2.202000000000000000e+03,2.202000000000000000e+03,3.303000000000000000e+03,3.303000000000000000e+03,2.903000000000000000e+03,3.503000000000000000e+03,1.801000000000000000e+03,2.102000000000000000e+03,3.103000000000000000e+03,3.103000000000000000e+03,3.303000000000000000e+03,3.203000000000000000e+03,3.303000000000000000e+03,2.502000000000000000e+03,3.203000000000000000e+03,nan
4.795170000000000243e+01,3.804000000000000000e+03,2.702000000000000000e+03,3.804000000000000000e+03,3.804000000000000000e+03,5.205000000000000000e+03,5.706000000000000000e+03,5.906000000000000000e+03,3.503000000000000000e+03,3.503000000000000000e+03,6.707000000000000000e+03,3.804000000000000000e+03,5.205000000000000000e+03,6.707000000000000000e+03,3.503000000000000000e+03,4.304000000000000000e+03,5.306000000000000000e+03,4.805000000000000000e+03,3.804000000000000000e+03,4.705000000000000000e+03,4.605000000000000000e+03,5.105000000000000000e+03,5.406000000000000000e+03,6.107000000000000000e+03,6.707000000000000000e+03,9.411000000000000000e+03,3.045300000000000000e+04,0.000000000000000000e+00,3.606800000000000000e+04,5.031300000000000000e+04,6.607400000000000000e+04,8.355600000000000000e+04,9.934400000000000000e+04,1.128280000000000000e+05,1.417400000000000000e+05,1.893800000000000000e+05,2.234600000000000000e+05,2.375360000000000000e+05,2.683520000000000000e+05,2.822560000000000000e+05,3.382720000000000000e+05,3.612880000000000000e+05,3.857600000000000000e+05,4.296880000000000000e+05,4.721680000000000000e+05,6.577760000000000000e+05,5.348800000000000000e+05,6.025280000000000000e+05,6.253280000000000000e+05,7.643680000000000000e+05,6.578880000000000000e+05,8.013120000000000000e+05,7.633280000000000000e+05,7.590720000000000000e+05,8.023520000000000000e+05,9.008160000000000000e+05,8.789440000000000000e+05,1.361350000000000000e+06,9.883840000000000000e+05,9.940640000000000000e+05,1.111520000000000000e+06,1.118720000000000000e+06,1.124832000000000000e+06,1.146336000000000000e+06,1.232096000000000000e+06,1.300928000000000000e+06,1.805742500000000000e+06,1.177848000000000000e+06,1.514048000000000000e+06,1.609122100000000093e+06,1.440864000000000000e+06,1.396768000000000000e+06,1.465376000000000000e+06,2.029589500000000000e+06,1.560613000000000000e+06,1.348256000000000000e+06,1.331136000000000000e+06,1.285024000000000000e+06,1.758729000000000000e+06,1.043048500000000000e+06,1.588887399999999907e+06,1.180577600000000093e+06,1.628896000000000000e+06,1.560613000000000000e+06,1.209440000000000000e+06,1.423124300000000047e+06,1.928491800000000047e+06,1.139680000000000000e+06,1.033424000000000000e+06,1.811277300000000047e+06,1.184064000000000000e+06,1.637436000000000000e+06,1.051744000000000000e+06,1.039216000000000000e+06,1.366496600000000093e+06,1.082048000000000000e+06,1.281184000000000000e+06,1.352736000000000000e+06,1.119910899999999907e+06,1.273408000000000000e+06,1.637436000000000000e+06,2.057902399999999907e+06,1.657632300000000047e+06,1.030931300000000047e+06,9.769440000000000000e+05,1.180577600000000093e+06,1.551712000000000000e+06,1.462048000000000000e+06,1.504025800000000047e+06,1.952806000000000000e+06,1.326105000000000000e+06,1.578432000000000000e+06,1.872416000000000000e+06,1.564896000000000000e+06,1.851776000000000000e+06,1.613600000000000000e+06,1.890304000000000000e+06,1.576809600000000093e+06,2.005314800000000047e+06,1.988672000000000000e+06,1.524181600000000093e+06,1.826272000000000000e+06,1.984160000000000000e+06,1.875983000000000000e+06,2.187314000000000000e+06,1.666528000000000000e+06,1.698063300000000047e+06,1.686656000000000000e+06,1.859008000000000000e+06,2.183235500000000000e+06,1.892384000000000000e+06,2.049824300000000047e+06,2.179195500000000000e+06,1.847629800000000047e+06,2.530918000000000000e+06,2.110491000000000000e+06,2.822012299999999814e+06,2.587585000000000000e+06,2.805856000000000000e+06,3.052400299999999814e+06,2.862402799999999814e+06,3.032205000000000000e+06,2.983736299999999814e+06,3.331418799999999814e+06,3.456791299999999814e+06,3.189890000000000000e+06,3.121226000000000000e+06,3.311223500000000000e+06,3.311223500000000000e+06,3.476986500000000000e+06,3.776119500000000000e+06,3.650827799999999814e+06,3.501301799999999814e+06,3.286908299999999814e+06,3.198049000000000000e+06,3.428437000000000000e+06,3.533614299999999814e+06,3.606317299999999814e+06,3.355734000000000000e+06,3.650827799999999814e+06,3.165736500000000000e+06,3.719653500000000000e+06,3.315262500000000000e+06,3.594281000000000000e+06,3.646788799999999814e+06,3.739848799999999814e+06,3.363731299999999814e+06,3.695257500000000000e+06,3.472947500000000000e+06,3.602278299999999814e+06,3.561968500000000000e+06,3.315262500000000000e+06,3.662945000000000000e+06,3.485145500000000000e+06,3.343616799999999814e+06,3.262754799999999814e+06,3.181892799999999814e+06,3.497262799999999814e+06,3.658986799999999814e+06,3.359773000000000000e+06,4.200706000000000000e+06,4.123882799999999814e+06,3.905612000000000000e+06,4.694037000000000000e+06,4.075333299999999814e+06,4.245135500000000000e+06,4.439253000000000000e+06,4.568664500000000000e+06,4.257333500000000000e+06,4.702115000000000000e+06,4.455490000000000000e+06,4.289646000000000000e+06,4.613175000000000000e+06,4.673761000000000000e+06,4.843563000000000000e+06,4.507917000000000000e+06,4.548388500000000000e+06,4.859800000000000000e+06,4.912308000000000000e+06,3.586122000000000000e+06,4.047059799999999814e+06,4.451451000000000000e+06,3.982354000000000000e+06,4.568664500000000000e+06,3.986474000000000000e+06,3.561968500000000000e+06,3.949960799999999814e+06,3.363731299999999814e+06,3.416319799999999814e+06,3.012090500000000000e+06,3.036244000000000000e+06,3.323421500000000000e+06,2.951423799999999814e+06,2.846246500000000000e+06,2.830090299999999814e+06,2.893312000000000000e+06,3.064517500000000000e+06,3.100949799999999814e+06,2.902874299999999814e+06,3.258634799999999814e+06,3.137382299999999814e+06,3.072757299999999814e+06,3.218244299999999814e+06,3.125265000000000000e+06,2.749228299999999814e+06,3.347575000000000000e+06,3.509299000000000000e+06,3.056520299999999814e+06,3.250637500000000000e+06,3.517458000000000000e+06,3.687260299999999814e+06,3.290947299999999814e+06,3.193929000000000000e+06,3.424478799999999814e+06,3.614476299999999814e+06,3.060559299999999814e+06,3.181892799999999814e+06,4.229060000000000000e+06,3.145379500000000000e+06,3.828789000000000000e+06,3.452752299999999814e+06,3.149499500000000000e+06,3.598320000000000000e+06,3.388046500000000000e+06,3.165736500000000000e+06,3.569965799999999814e+06,3.723692500000000000e+06,3.117187000000000000e+06,3.218244299999999814e+06,3.343616799999999814e+06,2.999892500000000000e+06,3.109108799999999814e+06,2.615858500000000000e+06,3.234481299999999814e+06,2.870561799999999814e+06,2.474330799999999814e+06,2.575427500000000000e+06,2.442017299999999814e+06,1.859826800000000047e+06,2.401586299999999814e+06,2.765384500000000000e+06,2.179195500000000000e+06,2.466292000000000000e+06,2.729033000000000000e+06,2.842207500000000000e+06,2.312606500000000000e+06,2.696720500000000000e+06,2.692681500000000000e+06,2.684522500000000000e+06,2.700678799999999814e+06,2.955382000000000000e+06,2.680564299999999814e+06,2.247940299999999814e+06,2.494565500000000000e+06,2.692681500000000000e+06,2.074099000000000000e+06,2.280253799999999814e+06,2.551153799999999814e+06,1.984032000000000000e+06,2.389469000000000000e+06,2.013392899999999907e+06,1.847629800000000047e+06,1.761568000000000000e+06,1.952288000000000000e+06,1.945696000000000000e+06,1.599648000000000000e+06,1.673788500000000000e+06,1.245243000000000000e+06,1.338262600000000093e+06,1.839551600000000093e+06,1.912335500000000000e+06,1.977000899999999907e+06,2.041746100000000093e+06,2.429900000000000000e+06,2.320724299999999814e+06,3.400244500000000000e+06,1.936569899999999907e+06,2.979697299999999814e+06,1.924492100000000093e+06,2.518840299999999814e+06,1.745536000000000000e+06,2.017792000000000000e+06,1.867904899999999907e+06,1.991968000000000000e+06,2.421781500000000000e+06,3.149499500000000000e+06,2.398528000000000000e+06,2.382976000000000000e+06,2.634176000000000000e+06,2.805856000000000000e+06,2.344999000000000000e+06,2.199391799999999814e+06,2.375936000000000000e+06,2.264137000000000000e+06,2.508928000000000000e+06,2.437938799999999814e+06,2.458173500000000000e+06,2.150922000000000000e+06,2.975577299999999814e+06,2.967580000000000000e+06,2.555192799999999814e+06,2.878559000000000000e+06,2.692681500000000000e+06,2.559271299999999814e+06,3.343616799999999814e+06,3.412280799999999814e+06,3.109108799999999814e+06,2.886718000000000000e+06,3.181892799999999814e+06,3.080754500000000000e+06,3.169775500000000000e+06,3.279360000000000000e+06,3.476986500000000000e+06,3.133262299999999814e+06,2.910952299999999814e+06,2.611819500000000000e+06,2.583296000000000000e+06,3.068556500000000000e+06,2.680564299999999814e+06,2.963541000000000000e+06,2.454134500000000000e+06,2.466688000000000000e+06,2.739968000000000000e+06,1.968962300000000047e+06,2.611819500000000000e+06,2.180480000000000000e+06,2.623897299999999814e+06,2.001792000000000000e+06,2.101376000000000000e+06,2.065248000000000000e+06,1.495947600000000093e+06,1.677867000000000000e+06,1.628352000000000000e+06,1.710144000000000000e+06,1.668704000000000000e+06,1.821568000000000000e+06,2.090255300000000047e+06,1.381664000000000000e+06,2.462212500000000000e+06,1.906112000000000000e+06,2.033668000000000000e+06,1.815316300000000047e+06,1.892704000000000000e+06,2.167078299999999814e+06,2.583466299999999814e+06,2.417742500000000000e+06,2.183235500000000000e+06,2.494565500000000000e+06,2.361155299999999814e+06,2.862402799999999814e+06,3.848984299999999814e+06,2.146883000000000000e+06,2.032608000000000000e+06,2.171078000000000000e+06,2.300488500000000000e+06,1.512103899999999907e+06,1.806912000000000000e+06,1.774885300000000047e+06,1.693184000000000000e+06,2.450056000000000000e+06,1.938880000000000000e+06,1.417792000000000000e+06,1.285674000000000000e+06,1.103754600000000093e+06,1.389248000000000000e+06,1.819395800000000047e+06,1.803159600000000093e+06,1.378693600000000093e+06,1.111744000000000000e+06,1.556534500000000000e+06,1.960844600000000093e+06,1.670880000000000000e+06,1.556534500000000000e+06,1.888060800000000047e+06,2.179195500000000000e+06,2.272215000000000000e+06,2.320724299999999814e+06,2.547154000000000000e+06,1.949760000000000000e+06,2.175117000000000000e+06,3.048361299999999814e+06,3.052400299999999814e+06,2.672405299999999814e+06,2.765384500000000000e+06,2.272215000000000000e+06,2.163039299999999814e+06,2.134686000000000000e+06,1.974208000000000000e+06,2.041746100000000093e+06,2.154921500000000000e+06,2.607741000000000000e+06,2.450056000000000000e+06,2.037667600000000093e+06,2.672405299999999814e+06,2.534996500000000000e+06,2.526879000000000000e+06,2.672405299999999814e+06,2.138764500000000000e+06,1.698063300000000047e+06,1.606560000000000000e+06,2.163039299999999814e+06,2.292371000000000000e+06,2.543035299999999814e+06,1.985158899999999907e+06,2.377311500000000000e+06,2.405625299999999814e+06,3.735809799999999814e+06,3.800515500000000000e+06,3.440635000000000000e+06,2.025589899999999907e+06,3.092952500000000000e+06,2.619897500000000000e+06,2.858363799999999814e+06,2.308607000000000000e+06,2.320724299999999814e+06,2.057902399999999907e+06,1.884061100000000093e+06,2.005314800000000047e+06,1.977000899999999907e+06,2.086176800000000047e+06,2.543035299999999814e+06,2.288371299999999814e+06,2.458173500000000000e+06,2.514761799999999814e+06,1.807238100000000093e+06,2.057902399999999907e+06,2.005314800000000047e+06,1.524181600000000093e+06,1.811277300000000047e+06,2.142804500000000000e+06,1.657632300000000047e+06,2.425861000000000000e+06,2.041746100000000093e+06,1.483790000000000000e+06,2.126647299999999814e+06,1.799160000000000000e+06,1.985158899999999907e+06,1.543936000000000000e+06,1.968962300000000047e+06,2.171078000000000000e+06,2.191353000000000000e+06,3.327460500000000000e+06,1.609122100000000093e+06,2.098294000000000000e+06,1.940688800000000047e+06,1.690240000000000000e+06,1.475711899999999907e+06,1.746572399999999907e+06,1.859826800000000047e+06,1.791264000000000000e+06,1.781568000000000000e+06,1.976096000000000000e+06,2.344999000000000000e+06,1.762728600000000093e+06,2.506723000000000000e+06,1.875680000000000000e+06,2.134686000000000000e+06,1.720384000000000000e+06,1.788448000000000000e+06,1.483790000000000000e+06,1.443359000000000000e+06,1.338262600000000093e+06,1.596288000000000000e+06,2.175117000000000000e+06,1.657216000000000000e+06,1.590752000000000000e+06,1.778592000000000000e+06,2.114530000000000000e+06,1.659904000000000000e+06,1.552534899999999907e+06,2.094254899999999907e+06,1.491868100000000093e+06,1.758729000000000000e+06,1.908335899999999907e+06,1.659584000000000000e+06,1.346340800000000047e+06,1.710219899999999907e+06,1.463136000000000000e+06,1.741280000000000000e+06,1.132068500000000000e+06,2.381350500000000000e+06,2.308607000000000000e+06,1.637436000000000000e+06,1.653592300000000047e+06,1.746572399999999907e+06,1.474848000000000000e+06,1.912335500000000000e+06,1.649553100000000093e+06,1.386771800000000047e+06,1.763776000000000000e+06,1.743680000000000000e+06,2.167078299999999814e+06,2.328763000000000000e+06,1.956845000000000000e+06,1.751232000000000000e+06,1.641475000000000000e+06,2.102373500000000000e+06,1.516103500000000000e+06,2.025589899999999907e+06,2.041746100000000093e+06,1.911808000000000000e+06,1.863826399999999907e+06,2.425861000000000000e+06,2.130686299999999814e+06,2.421781500000000000e+06,2.268176000000000000e+06,1.609122100000000093e+06,2.114530000000000000e+06,2.421781500000000000e+06,2.304568000000000000e+06,2.312606500000000000e+06,2.316645799999999814e+06,1.985158899999999907e+06,2.110491000000000000e+06,1.875983000000000000e+06,1.815316300000000047e+06,2.288371299999999814e+06,2.502604000000000000e+06,2.781540799999999814e+06,2.567310000000000000e+06,2.660207299999999814e+06,3.416319799999999814e+06,3.319301500000000000e+06,2.183235500000000000e+06,4.297805000000000000e+06,4.892112500000000000e+06,2.215548000000000000e+06,2.947384799999999814e+06,3.557929500000000000e+06,2.559271299999999814e+06,2.664327299999999814e+06,3.169775500000000000e+06,2.854405500000000000e+06,3.246598500000000000e+06,3.270752000000000000e+06,3.198049000000000000e+06,2.999892500000000000e+06,2.595623799999999814e+06,3.848984299999999814e+06,4.722310500000000000e+06,2.987694500000000000e+06,3.282950000000000000e+06,4.188507799999999814e+06,3.901492000000000000e+06,3.525455299999999814e+06,2.025589899999999907e+06,5.595394000000000000e+06,2.498604500000000000e+06,2.211509000000000000e+06,2.138764500000000000e+06,3.355734000000000000e+06,2.247940299999999814e+06,2.458173500000000000e+06,3.723692500000000000e+06,2.656168299999999814e+06,2.923069500000000000e+06,2.251940000000000000e+06,2.563310299999999814e+06,3.759963299999999814e+06,3.448632299999999814e+06,2.381350500000000000e+06,1.964923100000000093e+06,3.739848799999999814e+06,2.442017299999999814e+06,2.446056299999999814e+06,3.323421500000000000e+06,2.070020500000000000e+06,1.374615100000000093e+06,2.385430000000000000e+06,1.944688399999999907e+06,2.272215000000000000e+06,2.413664000000000000e+06,1.657632300000000047e+06,1.689944800000000047e+06,2.057902399999999907e+06,1.584887800000000047e+06,1.855707899999999907e+06,3.335457799999999814e+06,3.032205000000000000e+06,1.617240600000000093e+06,1.685945100000000093e+06,3.100949799999999814e+06,1.989158500000000000e+06,2.332802000000000000e+06,2.490487000000000000e+06,1.888060800000000047e+06,1.487789600000000093e+06,2.357076799999999814e+06,2.518840299999999814e+06,1.944480000000000000e+06,2.167078299999999814e+06,1.954400000000000000e+06,2.357076799999999814e+06,2.066020899999999907e+06,2.220352000000000000e+06,2.607741000000000000e+06,1.920413600000000093e+06,2.223666500000000000e+06,1.884061100000000093e+06,2.239822799999999814e+06,2.482448299999999814e+06,2.320724299999999814e+06,2.029589500000000000e+06,2.425861000000000000e+06,2.017471399999999907e+06,1.859826800000000047e+06,2.539035500000000000e+06,1.495947600000000093e+06,2.474330799999999814e+06,2.587585000000000000e+06,2.110491000000000000e+06,2.595623799999999814e+06,2.150922000000000000e+06,2.817892299999999814e+06,2.732991299999999814e+06,2.349038000000000000e+06,1.854528000000000000e+06,2.701648500000000000e+06,1.734454300000000047e+06,1.718298000000000000e+06,1.615776000000000000e+06,1.514498600000000093e+06,1.702141800000000047e+06,1.758729000000000000e+06,1.574555399999999907e+06,1.442368000000000000e+06,1.741088000000000000e+06,1.896138899999999907e+06,1.516103500000000000e+06,1.491328000000000000e+06,1.609696000000000000e+06,2.136599500000000000e+06,2.123564299999999814e+06,2.098294000000000000e+06,1.721568000000000000e+06,1.371584000000000000e+06,2.312606500000000000e+06,1.536832000000000000e+06,1.466952399999999907e+06,1.362497000000000000e+06,1.724960000000000000e+06,1.675776000000000000e+06,1.665440000000000000e+06,1.735200000000000000e+06,1.660352000000000000e+06,1.720608000000000000e+06,1.900384000000000000e+06,1.717216000000000000e+06,2.255979000000000000e+06,2.167078299999999814e+06,2.219626500000000000e+06,2.219626500000000000e+06,2.219626500000000000e+06,1.681536000000000000e+06,1.689944800000000047e+06,2.203470299999999814e+06,2.175117000000000000e+06,1.803968000000000000e+06,2.316645799999999814e+06,1.815316300000000047e+06,2.288371299999999814e+06,2.340919500000000000e+06,2.296449500000000000e+06,2.272215000000000000e+06,1.954944000000000000e+06,1.835552000000000000e+06,1.799160000000000000e+06,2.163039299999999814e+06,1.762728600000000093e+06,1.803159600000000093e+06,1.658080000000000000e+06,1.858592000000000000e+06,1.499200000000000000e+06,1.338208000000000000e+06,2.264137000000000000e+06,1.486464000000000000e+06,1.680000000000000000e+06,2.955382000000000000e+06,1.633396899999999907e+06,2.117820500000000000e+06,1.859826800000000047e+06,1.875983000000000000e+06,1.577664000000000000e+06,1.656768000000000000e+06,1.473671300000000047e+06,1.488096000000000000e+06,1.968962300000000047e+06,1.851708300000000047e+06,1.414688000000000000e+06,1.505216000000000000e+06,1.499616000000000000e+06,1.627680000000000000e+06,1.759072000000000000e+06,1.391296000000000000e+06,1.273088000000000000e+06,2.034422500000000000e+06,1.421664000000000000e+06,1.530144000000000000e+06,1.727360000000000000e+06,1.964923100000000093e+06,2.166014799999999814e+06,1.655040000000000000e+06,1.861824899999999907e+06,1.512352000000000000e+06,1.611968000000000000e+06,1.968670100000000093e+06,1.637436000000000000e+06,1.756448000000000000e+06,1.602336000000000000e+06,1.565664000000000000e+06,1.729408000000000000e+06,1.614592000000000000e+06,1.566304000000000000e+06,1.728544000000000000e+06,2.063680399999999907e+06,1.502624000000000000e+06,1.916544000000000000e+06,1.812384000000000000e+06,1.637888000000000000e+06,1.790176000000000000e+06,1.972576000000000000e+06,1.627904000000000000e+06,2.361155299999999814e+06,2.163039299999999814e+06,1.658944000000000000e+06,1.827473899999999907e+06,2.878559000000000000e+06,2.025589899999999907e+06,2.312606500000000000e+06,5.563081500000000000e+06,1.939200000000000000e+06,1.763552000000000000e+06,2.477582000000000000e+06,2.037248000000000000e+06,1.919968000000000000e+06,2.211509000000000000e+06,2.361155299999999814e+06,2.357076799999999814e+06,1.854304000000000000e+06,1.745216000000000000e+06,1.824640000000000000e+06,2.247940299999999814e+06,2.183235500000000000e+06,1.896138899999999907e+06,1.821792000000000000e+06,2.272215000000000000e+06,2.031521300000000047e+06,2.043456000000000000e+06,2.025589899999999907e+06,1.851680000000000000e+06,2.167296000000000000e+06,6.230173000000000000e+06,2.437938799999999814e+06,1.946912000000000000e+06,2.377311500000000000e+06,2.308607000000000000e+06,2.567310000000000000e+06,2.066016000000000000e+06,2.213760000000000000e+06,2.009393300000000047e+06,1.823395399999999907e+06,2.417742500000000000e+06,3.064517500000000000e+06,2.095488000000000000e+06,2.442017299999999814e+06,2.640133299999999814e+06,2.563310299999999814e+06,2.450056000000000000e+06,2.361344000000000000e+06,1.867904899999999907e+06,2.110528000000000000e+06,2.296640000000000000e+06,3.080754500000000000e+06,2.045745800000000047e+06,2.696720500000000000e+06,2.231784000000000000e+06,2.712876799999999814e+06,1.952806000000000000e+06,1.871904500000000000e+06,1.977536000000000000e+06,1.948766899999999907e+06,2.442017299999999814e+06,2.207509299999999814e+06,2.056384000000000000e+06,2.004768000000000000e+06,1.692192000000000000e+06,2.109696000000000000e+06,2.014720000000000000e+06,2.943264799999999814e+06,2.187314000000000000e+06,2.353037799999999814e+06,1.804928000000000000e+06,1.762728600000000093e+06,2.251940000000000000e+06,1.915328000000000000e+06,1.653592300000000047e+06,2.207509299999999814e+06,1.993237000000000000e+06,1.768448000000000000e+06,2.506723000000000000e+06,2.154921500000000000e+06,2.118529799999999814e+06,2.062272000000000000e+06,2.005314800000000047e+06,1.957248000000000000e+06,2.154921500000000000e+06,2.032512000000000000e+06,2.268176000000000000e+06,2.057902399999999907e+06,2.134848000000000000e+06,2.199391799999999814e+06,1.973024000000000000e+06,2.118529799999999814e+06,2.241664000000000000e+06,2.336880500000000000e+06,2.340919500000000000e+06,2.294848000000000000e+06,1.960844600000000093e+06,2.308607000000000000e+06,2.365194299999999814e+06,2.251940000000000000e+06,1.909632000000000000e+06,1.969056000000000000e+06,1.982592000000000000e+06,1.617240600000000093e+06,1.807008000000000000e+06,2.187314000000000000e+06,1.710219899999999907e+06,2.207509299999999814e+06,2.154921500000000000e+06,1.973001300000000047e+06,2.187314000000000000e+06,2.118529799999999814e+06,2.146883000000000000e+06,1.960768000000000000e+06,2.122568799999999814e+06,1.605472000000000000e+06,2.078098600000000093e+06,2.154921500000000000e+06,1.730496000000000000e+06,1.858048000000000000e+06,1.789856000000000000e+06,2.146883000000000000e+06,2.207509299999999814e+06,1.816960000000000000e+06,1.834368000000000000e+06,2.086176800000000047e+06,1.988224000000000000e+06,2.332802000000000000e+06,2.264137000000000000e+06,2.239822799999999814e+06,2.332802000000000000e+06,1.778964800000000047e+06,2.150656000000000000e+06,1.884061100000000093e+06,2.369194000000000000e+06,2.163039299999999814e+06,2.042464000000000000e+06,2.045745800000000047e+06,2.029589500000000000e+06,2.255979000000000000e+06,2.252800000000000000e+06,1.827473899999999907e+06,2.599702299999999814e+06,2.119104000000000000e+06,2.409625000000000000e+06,2.611819500000000000e+06,2.243901299999999814e+06,2.296449500000000000e+06,2.264137000000000000e+06,2.110491000000000000e+06,2.607741000000000000e+06,2.506723000000000000e+06,2.171078000000000000e+06,2.081408000000000000e+06,2.437938799999999814e+06,1.821664000000000000e+06,1.973001300000000047e+06,1.924492100000000093e+06,2.377311500000000000e+06,1.956845000000000000e+06,2.255979000000000000e+06,2.135424000000000000e+06,2.195352799999999814e+06,2.490487000000000000e+06,2.072672000000000000e+06,2.179195500000000000e+06,2.108544000000000000e+06,1.911040000000000000e+06,2.043555500000000000e+06,2.014944000000000000e+06,2.195352799999999814e+06,1.673788500000000000e+06,2.154752000000000000e+06,2.320724299999999814e+06,2.163039299999999814e+06,1.971808000000000000e+06,2.211509000000000000e+06,2.405625299999999814e+06,2.171136000000000000e+06,2.053823899999999907e+06,2.094254899999999907e+06,2.632015799999999814e+06,2.389469000000000000e+06,1.847629800000000047e+06,1.815316300000000047e+06,2.377311500000000000e+06,2.522879299999999814e+06,2.239822799999999814e+06,1.932570300000000047e+06,1.778964800000000047e+06,2.482448299999999814e+06,2.797697000000000000e+06,2.037824000000000000e+06,2.149312000000000000e+06,2.401586299999999814e+06,1.867904899999999907e+06,1.981080399999999907e+06,2.575427500000000000e+06,1.924492100000000093e+06,2.054944000000000000e+06,2.047968000000000000e+06,2.312606500000000000e+06,2.062368000000000000e+06,1.785280000000000000e+06,1.838528000000000000e+06,1.816416000000000000e+06,2.336880500000000000e+06,1.762728600000000093e+06,3.464869500000000000e+06,1.780672000000000000e+06,1.479751000000000000e+06,1.879982600000000093e+06,1.803159600000000093e+06,1.786144000000000000e+06,1.140107100000000093e+06,1.997236600000000093e+06,1.561120000000000000e+06,2.078098600000000093e+06,1.653408000000000000e+06,1.343648000000000000e+06,2.134686000000000000e+06,1.875983000000000000e+06,2.466292000000000000e+06,1.888060800000000047e+06,2.005314800000000047e+06,2.567310000000000000e+06,1.871904500000000000e+06,2.094254899999999907e+06,1.499947300000000047e+06,1.725504000000000000e+06,2.114530000000000000e+06,1.877888000000000000e+06,1.755456000000000000e+06,2.481302299999999814e+06,1.532259800000000047e+06,2.534996500000000000e+06,2.207509299999999814e+06,2.539035500000000000e+06,2.377311500000000000e+06,2.114530000000000000e+06,1.948766899999999907e+06,1.964923100000000093e+06,2.454134500000000000e+06,2.935267500000000000e+06,2.636094299999999814e+06,2.340919500000000000e+06,2.413664000000000000e+06,2.312606500000000000e+06,2.272215000000000000e+06,2.134686000000000000e+06,2.223666500000000000e+06,2.170432000000000000e+06,2.619897500000000000e+06,2.943264799999999814e+06,2.016256000000000000e+06,2.037667600000000093e+06,2.108864000000000000e+06,2.009408000000000000e+06,1.838953399999999907e+06,2.004224000000000000e+06,1.960224000000000000e+06,2.448700000000000000e+06,2.005195399999999907e+06,1.815316300000000047e+06,2.190434799999999814e+06,2.268236799999999814e+06,1.704800000000000000e+06,1.455477100000000093e+06,1.912335500000000000e+06,1.967392000000000000e+06,1.532259800000000047e+06,2.037667600000000093e+06,1.993237000000000000e+06,2.132526000000000000e+06,1.748704000000000000e+06,2.280253799999999814e+06,1.652320000000000000e+06,1.758208000000000000e+06,2.262126000000000000e+06,1.917856000000000000e+06,1.800896000000000000e+06,1.948766899999999907e+06,2.050976000000000000e+06,2.324763299999999814e+06,2.005314800000000047e+06,2.181696000000000000e+06,1.649553100000000093e+06,2.094272000000000000e+06,1.940688800000000047e+06,1.916414000000000000e+06,2.304444799999999814e+06,2.021511399999999907e+06,1.766807100000000093e+06,2.260057500000000000e+06,2.029589500000000000e+06,1.815104000000000000e+06,1.922271100000000093e+06,2.009393300000000047e+06,2.442017299999999814e+06,2.244734500000000000e+06,2.349038000000000000e+06,1.823395399999999907e+06,2.316645799999999814e+06,2.676525299999999814e+06,2.409625000000000000e+06,2.518840299999999814e+06,2.425861000000000000e+06,2.530918000000000000e+06,2.866522799999999814e+06,2.417742500000000000e+06,1.936569899999999907e+06,3.780239500000000000e+06,1.989120000000000000e+06,2.029589500000000000e+06,2.114530000000000000e+06,2.846246500000000000e+06,2.951423799999999814e+06,2.603741299999999814e+06,1.944688399999999907e+06,2.793738799999999814e+06,2.152640000000000000e+06,1.888060800000000047e+06,2.623897299999999814e+06,1.605043600000000093e+06,1.732352000000000000e+06,2.632015799999999814e+06,2.223666500000000000e+06,3.618434500000000000e+06,2.518840299999999814e+06,2.013392899999999907e+06,2.106452000000000000e+06,2.648171000000000000e+06,2.045745800000000047e+06,2.789200799999999814e+06,2.583466299999999814e+06,2.226048000000000000e+06,2.199391799999999814e+06,1.989158500000000000e+06,1.981080399999999907e+06,2.405625299999999814e+06,1.702141800000000047e+06,1.975872000000000000e+06,2.397507799999999814e+06,1.994400000000000000e+06,3.193929000000000000e+06,2.446056299999999814e+06,1.843630100000000093e+06,2.369194000000000000e+06,2.247940299999999814e+06,3.266793799999999814e+06,2.150922000000000000e+06,2.377311500000000000e+06,2.171078000000000000e+06,4.281568000000000000e+06,2.668366299999999814e+06,2.724994000000000000e+06,2.401586299999999814e+06,3.662945000000000000e+06,2.219626500000000000e+06,2.304568000000000000e+06,2.979697299999999814e+06,2.280253799999999814e+06,2.090255300000000047e+06,2.749228299999999814e+06,2.991895299999999814e+06,2.417742500000000000e+06,2.959502000000000000e+06,2.563310299999999814e+06,2.251940000000000000e+06,2.579466500000000000e+06,2.805856000000000000e+06,3.072757299999999814e+06,3.768122299999999814e+06,2.470291500000000000e+06,3.230361500000000000e+06,3.044403000000000000e+06,2.862402799999999814e+06,3.513419000000000000e+06,2.793738799999999814e+06,3.472947500000000000e+06,2.429900000000000000e+06,3.400244500000000000e+06,2.429900000000000000e+06,3.594281000000000000e+06,2.567310000000000000e+06,3.808512799999999814e+06,2.603741299999999814e+06,2.429900000000000000e+06,2.628974000000000000e+06,2.122568799999999814e+06,2.154921500000000000e+06,2.041746100000000093e+06,2.110491000000000000e+06,2.433899799999999814e+06,2.017471399999999907e+06,2.033668000000000000e+06,2.454134500000000000e+06,2.235783799999999814e+06,2.247940299999999814e+06,2.482448299999999814e+06,3.096910799999999814e+06,3.068556500000000000e+06,2.696720500000000000e+06,2.813853299999999814e+06,2.163039299999999814e+06,2.272215000000000000e+06,2.373233000000000000e+06,2.963541000000000000e+06,2.357076799999999814e+06,2.316645799999999814e+06,2.826051299999999814e+06,2.745189299999999814e+06,3.084874500000000000e+06,2.361155299999999814e+06,3.812632799999999814e+06,3.307184500000000000e+06,3.408322500000000000e+06,1.924492100000000093e+06,1.981080399999999907e+06,2.450056000000000000e+06,2.102373500000000000e+06,2.995934299999999814e+06,2.389469000000000000e+06,2.001315100000000093e+06,2.191353000000000000e+06,2.344999000000000000e+06,2.474330799999999814e+06,2.179195500000000000e+06,2.506723000000000000e+06,3.759963299999999814e+06,2.163039299999999814e+06,2.373233000000000000e+06,3.084874500000000000e+06,2.049824300000000047e+06,2.354048000000000000e+06,3.230361500000000000e+06,2.470291500000000000e+06,2.397507799999999814e+06,2.648171000000000000e+06,2.417742500000000000e+06,1.892480000000000000e+06,2.171078000000000000e+06,2.591584799999999814e+06,2.098294000000000000e+06,3.270752000000000000e+06,2.700678799999999814e+06,1.928491800000000047e+06,2.757387299999999814e+06,2.044544000000000000e+06,2.389469000000000000e+06,3.428437000000000000e+06,2.826051299999999814e+06,2.179195500000000000e+06,2.292371000000000000e+06,2.316645799999999814e+06,2.559271299999999814e+06,2.009393300000000047e+06,2.098294000000000000e+06,3.214205299999999814e+06,2.211509000000000000e+06,2.065792000000000000e+06,2.012736000000000000e+06,1.928544000000000000e+06,2.262656000000000000e+06,2.136448000000000000e+06,2.708837799999999814e+06,1.823395399999999907e+06,2.082177100000000093e+06,1.750650899999999907e+06,2.122568799999999814e+06,2.397507799999999814e+06,2.353037799999999814e+06,2.906832500000000000e+06,3.202088000000000000e+06,3.008051500000000000e+06,2.652210000000000000e+06,3.064517500000000000e+06,2.203470299999999814e+06,2.409625000000000000e+06,1.890176000000000000e+06,1.650688000000000000e+06,1.738912000000000000e+06,2.090255300000000047e+06,1.462816000000000000e+06,1.952806000000000000e+06,1.675232000000000000e+06,1.850592000000000000e+06,1.815316300000000047e+06,1.792160000000000000e+06,1.629216000000000000e+06,2.575427500000000000e+06,1.528096000000000000e+06,1.747392000000000000e+06,1.699488000000000000e+06,2.146560000000000000e+06,1.568691100000000093e+06,1.901056000000000000e+06,2.003904000000000000e+06,1.807238100000000093e+06,2.306624000000000000e+06,2.854405500000000000e+06,2.369194000000000000e+06,2.632128000000000000e+06,2.565824000000000000e+06,2.773543500000000000e+06,2.440640000000000000e+06,2.468672000000000000e+06,2.126647299999999814e+06,2.399552000000000000e+06,2.110656000000000000e+06,2.681088000000000000e+06,3.464869500000000000e+06,2.529152000000000000e+06,2.029589500000000000e+06,1.968962300000000047e+06,2.575427500000000000e+06,2.878559000000000000e+06,2.074099000000000000e+06,2.963541000000000000e+06,2.235783799999999814e+06,2.599702299999999814e+06,2.377311500000000000e+06,2.106452000000000000e+06,2.458173500000000000e+06,2.268176000000000000e+06,2.882679000000000000e+06,2.688561500000000000e+06,2.187314000000000000e+06,2.353037799999999814e+06,2.336880500000000000e+06,2.405625299999999814e+06,2.340919500000000000e+06,2.094254899999999907e+06,2.429900000000000000e+06,2.179195500000000000e+06,2.656168299999999814e+06,2.328763000000000000e+06,2.328763000000000000e+06,2.118529799999999814e+06,2.144640000000000000e+06,2.595623799999999814e+06,2.146883000000000000e+06,2.547154000000000000e+06,2.167296000000000000e+06,3.153619299999999814e+06,2.785579799999999814e+06,3.299106299999999814e+06,2.951423799999999814e+06,2.785579799999999814e+06,2.353037799999999814e+06,3.485145500000000000e+06,3.634590799999999814e+06,3.032205000000000000e+06,3.117187000000000000e+06,2.680564299999999814e+06,2.536960000000000000e+06,2.866522799999999814e+06,2.336880500000000000e+06,2.437938799999999814e+06,2.437938799999999814e+06,2.991895299999999814e+06,2.623897299999999814e+06,2.340919500000000000e+06,2.061942399999999907e+06,1.940688800000000047e+06,2.437938799999999814e+06,2.765384500000000000e+06,2.397507799999999814e+06,2.724994000000000000e+06,2.846246500000000000e+06,2.789699799999999814e+06,1.955808000000000000e+06,2.636094299999999814e+06,2.935267500000000000e+06,1.973001300000000047e+06,2.648171000000000000e+06,2.316645799999999814e+06,2.114530000000000000e+06,2.446056299999999814e+06,2.247940299999999814e+06,2.615858500000000000e+06,2.215548000000000000e+06,2.446056299999999814e+06,2.284332299999999814e+06,2.389469000000000000e+06,2.684522500000000000e+06,2.251940000000000000e+06,2.009393300000000047e+06,2.304568000000000000e+06,2.171078000000000000e+06,2.462212500000000000e+06,2.413664000000000000e+06,2.660207299999999814e+06,1.946560000000000000e+06,2.446056299999999814e+06,1.799160000000000000e+06,2.102373500000000000e+06,2.017471399999999907e+06,2.106452000000000000e+06,2.074099000000000000e+06,2.021511399999999907e+06,1.952806000000000000e+06,2.037667600000000093e+06,2.640133299999999814e+06,2.179195500000000000e+06,2.118529799999999814e+06,2.753267299999999814e+06,3.759963299999999814e+06,2.251940000000000000e+06,2.753267299999999814e+06,2.316645799999999814e+06,2.349038000000000000e+06,1.993184000000000000e+06,2.377311500000000000e+06,2.429900000000000000e+06,2.571349000000000000e+06,2.078098600000000093e+06,2.086176800000000047e+06,2.458173500000000000e+06,2.189248000000000000e+06,2.692681500000000000e+06,2.150922000000000000e+06,2.280253799999999814e+06,2.074099000000000000e+06,2.116096000000000000e+06,2.692681500000000000e+06,2.729033000000000000e+06,2.102373500000000000e+06,2.450056000000000000e+06,2.502604000000000000e+06,1.540378300000000047e+06,1.863826399999999907e+06,2.369194000000000000e+06,1.504025800000000047e+06,1.491968000000000000e+06,1.160341899999999907e+06,1.173792000000000000e+06,1.228704000000000000e+06,1.330720000000000000e+06,1.333920000000000000e+06,1.532192000000000000e+06,1.546112000000000000e+06,1.888060800000000047e+06,1.395904000000000000e+06,1.225008300000000047e+06,2.086176800000000047e+06,1.814880000000000000e+06,2.032832000000000000e+06,2.041746100000000093e+06,2.268176000000000000e+06,2.474330799999999814e+06,2.090255300000000047e+06,2.547154000000000000e+06,2.757387299999999814e+06,2.409625000000000000e+06,2.405625299999999814e+06,2.720874000000000000e+06,2.563310299999999814e+06,2.272215000000000000e+06,2.259328000000000000e+06,2.045745800000000047e+06,1.905984000000000000e+06,1.729728000000000000e+06,2.340919500000000000e+06,1.659712000000000000e+06,1.839968000000000000e+06,1.443680000000000000e+06,1.551520000000000000e+06,1.761920000000000000e+06,1.964923100000000093e+06,1.542432000000000000e+06,9.784225000000000000e+05,1.354560000000000000e+06,1.513088000000000000e+06,1.662304000000000000e+06,2.090255300000000047e+06,1.879982600000000093e+06,2.280253799999999814e+06,2.025856000000000000e+06,2.260057500000000000e+06,2.191353000000000000e+06,2.276214799999999814e+06,2.332802000000000000e+06,2.579466500000000000e+06,2.603741299999999814e+06,3.193929000000000000e+06,2.684522500000000000e+06,2.041664000000000000e+06,1.916414000000000000e+06,1.827473899999999907e+06,1.981080399999999907e+06,2.029589500000000000e+06,2.056384000000000000e+06,1.924492100000000093e+06,2.055936000000000000e+06,1.840832000000000000e+06,1.876352000000000000e+06,2.142804500000000000e+06,2.135552000000000000e+06,2.381350500000000000e+06,2.668366299999999814e+06,2.692681500000000000e+06,2.498604500000000000e+06,3.141421299999999814e+06,2.409625000000000000e+06,3.137382299999999814e+06,2.288371299999999814e+06,2.397507799999999814e+06,2.502604000000000000e+06,2.575427500000000000e+06,2.963541000000000000e+06,2.169024000000000000e+06,2.189568000000000000e+06,2.401586299999999814e+06,1.726376100000000093e+06,1.702141800000000047e+06,2.025589899999999907e+06,1.857376000000000000e+06,2.288371299999999814e+06,2.446056299999999814e+06,2.470291500000000000e+06,2.395392000000000000e+06,1.924492100000000093e+06,1.528260100000000093e+06,4.702115000000000000e+06,1.799160000000000000e+06,1.909280000000000000e+06,1.852224000000000000e+06,2.280253799999999814e+06,2.636094299999999814e+06,2.138764500000000000e+06,2.421781500000000000e+06,2.939225799999999814e+06,2.595623799999999814e+06,2.551153799999999814e+06,3.489103799999999814e+06,3.020087799999999814e+06,2.332802000000000000e+06,2.999892500000000000e+06,2.454134500000000000e+06,3.092952500000000000e+06,2.753267299999999814e+06,2.276214799999999814e+06,2.732991299999999814e+06,2.296449500000000000e+06,2.193280000000000000e+06,1.839551600000000093e+06,2.737030299999999814e+06,2.324763299999999814e+06,2.268176000000000000e+06,2.324763299999999814e+06,2.288371299999999814e+06,2.061942399999999907e+06,2.340919500000000000e+06,2.336880500000000000e+06,2.522879299999999814e+06,2.603741299999999814e+06,2.478409299999999814e+06,1.811277300000000047e+06,2.450056000000000000e+06,2.106452000000000000e+06,2.163039299999999814e+06,1.852896000000000000e+06,2.405625299999999814e+06,2.563310299999999814e+06,2.894715299999999814e+06,2.106452000000000000e+06,2.034368000000000000e+06,1.685945100000000093e+06,2.187314000000000000e+06,1.993237000000000000e+06,1.835552000000000000e+06,1.803968000000000000e+06,2.292371000000000000e+06,1.811277300000000047e+06,2.308607000000000000e+06,1.916414000000000000e+06,1.576809600000000093e+06,2.187314000000000000e+06,1.916414000000000000e+06,2.146883000000000000e+06,2.680564299999999814e+06,2.567310000000000000e+06,2.680564299999999814e+06,2.494565500000000000e+06,2.098294000000000000e+06,2.421781500000000000e+06,2.732991299999999814e+06,2.280253799999999814e+06,2.781540799999999814e+06,2.389469000000000000e+06,1.803159600000000093e+06,2.474330799999999814e+06,3.193929000000000000e+06,2.494565500000000000e+06,2.708837799999999814e+06,2.623897299999999814e+06,3.068556500000000000e+06,2.381350500000000000e+06,2.712876799999999814e+06,2.454134500000000000e+06,2.640133299999999814e+06,2.526879000000000000e+06,2.103872000000000000e+06,2.227745000000000000e+06,2.246016000000000000e+06,2.676525299999999814e+06,2.454134500000000000e+06,2.765384500000000000e+06,2.692681500000000000e+06,2.547154000000000000e+06,2.510722799999999814e+06,2.652210000000000000e+06,2.486448000000000000e+06,1.985158899999999907e+06,2.680564299999999814e+06,2.344999000000000000e+06,2.704717799999999814e+06,2.595623799999999814e+06,2.163039299999999814e+06,2.385280000000000000e+06,2.049824300000000047e+06,2.049824300000000047e+06,1.795121000000000000e+06,2.269824000000000000e+06,3.307184500000000000e+06,2.724994000000000000e+06,2.175117000000000000e+06,2.486400000000000000e+06,2.336880500000000000e+06,2.656168299999999814e+06,2.765384500000000000e+06,3.622554500000000000e+06,1.964923100000000093e+06,2.591584799999999814e+06,2.757387299999999814e+06,3.339577799999999814e+06,2.668366299999999814e+06,2.547154000000000000e+06,2.239822799999999814e+06,2.603741299999999814e+06,2.583466299999999814e+06,2.433899799999999814e+06,2.611819500000000000e+06,2.563310299999999814e+06,2.122568799999999814e+06,2.066020899999999907e+06,2.207509299999999814e+06,2.442017299999999814e+06,2.437938799999999814e+06,2.195352799999999814e+06,2.082177100000000093e+06,2.251940000000000000e+06,3.141421299999999814e+06,2.389469000000000000e+06,2.231616000000000000e+06,2.547154000000000000e+06,2.340919500000000000e+06,2.486448000000000000e+06,1.884061100000000093e+06,2.272215000000000000e+06,2.154921500000000000e+06,2.175117000000000000e+06,2.425861000000000000e+06,2.320724299999999814e+06,2.353037799999999814e+06,1.879982600000000093e+06,2.437938799999999814e+06,2.146883000000000000e+06,2.393600000000000000e+06,2.179195500000000000e+06,2.211509000000000000e+06,1.908335899999999907e+06,1.843630100000000093e+06,3.068556500000000000e+06,2.478409299999999814e+06,2.142804500000000000e+06,1.746572399999999907e+06,2.316645799999999814e+06,1.710912000000000000e+06,1.479751000000000000e+06,1.794880000000000000e+06,1.740864000000000000e+06,2.078098600000000093e+06,1.828128000000000000e+06,1.757760000000000000e+06,1.758729000000000000e+06,1.809760000000000000e+06,1.682176000000000000e+06,1.576809600000000093e+06,1.835584000000000000e+06,1.615872000000000000e+06,1.673788500000000000e+06,1.942720000000000000e+06,1.827488000000000000e+06,1.692832000000000000e+06,1.486688000000000000e+06,1.684352000000000000e+06,1.358944000000000000e+06,1.423808000000000000e+06,1.264032000000000000e+06,1.099264000000000000e+06,1.936569899999999907e+06,1.410816000000000000e+06,2.061942399999999907e+06,1.816960000000000000e+06,1.570752000000000000e+06,1.973001300000000047e+06,1.859826800000000047e+06,1.521952000000000000e+06,1.592384000000000000e+06,1.489184000000000000e+06,1.524736000000000000e+06,1.456256000000000000e+06,1.484320000000000000e+06,1.715264000000000000e+06,1.986688000000000000e+06,2.165632000000000000e+06,2.134784000000000000e+06,2.228480000000000000e+06,2.125568000000000000e+06,2.037024000000000000e+06,2.100928000000000000e+06,1.898976000000000000e+06,1.797280000000000000e+06,1.554432000000000000e+06,1.421536000000000000e+06,1.310528000000000000e+06,1.197248000000000000e+06,1.034800000000000000e+06,8.268480000000000000e+05,7.449440000000000000e+05,6.229600000000000000e+05,5.670720000000000000e+05,4.759600000000000000e+05,4.186480000000000000e+05,3.549680000000000000e+05,2.869280000000000000e+05,2.379400000000000000e+05,1.850360000000000000e+05,1.505120000000000000e+05,1.198760000000000000e+05,9.049400000000000000e+04,7.491400000000000000e+04,5.693700000000000000e+04,4.469400000000000000e+04,3.777300000000000000e+04,2.504000000000000000e+04,2.253500000000000000e+04,1.972900000000000000e+04,1.552100000000000000e+04,1.051300000000000000e+04,1.381800000000000000e+04,8.109000000000000000e+03,6.707000000000000000e+03,6.107000000000000000e+03,5.706000000000000000e+03,5.105000000000000000e+03,4.605000000000000000e+03,4.104000000000000000e+03,3.704000000000000000e+03,2.802000000000000000e+03,2.903000000000000000e+03,3.804000000000000000e+03,3.603000000000000000e+03,4.304000000000000000e+03,3.203000000000000000e+03,4.905000000000000000e+03,4.505000000000000000e+03,5.706000000000000000e+03,4.805000000000000000e+03,3.603000000000000000e+03,3.603000000000000000e+03,3.704000000000000000e+03,3.804000000000000000e+03,5.005000000000000000e+03,4.104000000000000000e+03,3.203000000000000000e+03,5.105000000000000000e+03,2.903000000000000000e+03,2.302000000000000000e+03,3.904000000000000000e+03,3.003000000000000000e+03,3.403000000000000000e+03,2.502000000000000000e+03,4.004000000000000000e+03,3.704000000000000000e+03,3.403000000000000000e+03,3.303000000000000000e+03,3.303000000000000000e+03,1.701000000000000000e+03,3.303000000000000000e+03,3.804000000000000000e+03,3.303000000000000000e+03,3.503000000000000000e+03,2.202000000000000000e+03,3.103000000000000000e+03,3.804000000000000000e+03,3.403000000000000000e+03,2.402000000000000000e+03,3.103000000000000000e+03,2.602000000000000000e+03,1.601000000000000000e+03,2.702000000000000000e+03,1.901000000000000000e+03,2.502000000000000000e+03,3.503000000000000000e+03,3.103000000000000000e+03,3.704000000000000000e+03,2.202000000000000000e+03,nan
4.795250000000000057e+01,5.506000000000000000e+03,3.804000000000000000e+03,4.404000000000000000e+03,3.904000000000000000e+03,4.104000000000000000e+03,4.505000000000000000e+03,4.404000000000000000e+03,5.306000000000000000e+03,3.303000000000000000e+03,4.404000000000000000e+03,4.204000000000000000e+03,2.602000000000000000e+03,4.605000000000000000e+03,4.705000000000000000e+03,4.605000000000000000e+03,5.906000000000000000e+03,5.105000000000000000e+03,4.705000000000000000e+03,6.107000000000000000e+03,4.905000000000000000e+03,4.905000000000000000e+03,4.705000000000000000e+03,5.306000000000000000e+03,7.508000000000000000e+03,8.710000000000000000e+03,1.502000000000000000e+04,4.204664000000000233e+05,3.837500000000000000e+04,5.051400000000000000e+04,5.904500000000000000e+04,8.576800000000000000e+04,9.290600000000000000e+04,1.140360000000000000e+05,1.510160000000000000e+05,1.866520000000000000e+05,2.165800000000000000e+05,2.741360000000000000e+05,2.716960000000000000e+05,2.924080000000000000e+05,3.148640000000000000e+05,3.594560000000000000e+05,3.978080000000000000e+05,4.281520000000000000e+05,4.311200000000000000e+05,4.892960000000000000e+05,5.383680000000000000e+05,5.682080000000000000e+05,6.046880000000000000e+05,6.371040000000000000e+05,6.719520000000000000e+05,7.784160000000000000e+05,8.057920000000000000e+05,7.179233000000000466e+05,8.140320000000000000e+05,8.396800000000000000e+05,9.527840000000000000e+05,8.396800000000000000e+05,9.131680000000000000e+05,1.210624000000000000e+06,1.112352000000000000e+06,1.108672000000000000e+06,1.071904000000000000e+06,1.165408000000000000e+06,1.193408000000000000e+06,1.168064000000000000e+06,1.229120000000000000e+06,1.641640000000000000e+06,1.249344000000000000e+06,1.758729000000000000e+06,1.778272000000000000e+06,1.432608000000000000e+06,1.460960000000000000e+06,1.417792000000000000e+06,1.847629800000000047e+06,1.353280000000000000e+06,1.273504000000000000e+06,1.308192000000000000e+06,1.269517800000000047e+06,1.540378300000000047e+06,1.702141800000000047e+06,2.066020899999999907e+06,1.274912000000000000e+06,1.698063300000000047e+06,1.156263399999999907e+06,1.730375800000000047e+06,2.365194299999999814e+06,1.117120000000000000e+06,1.234432000000000000e+06,1.406927600000000093e+06,1.312352000000000000e+06,1.124544000000000000e+06,1.247936000000000000e+06,1.048176000000000000e+06,1.381984000000000000e+06,1.349536000000000000e+06,1.192655399999999907e+06,1.109184000000000000e+06,1.479751000000000000e+06,9.067840000000000000e+05,1.136288000000000000e+06,1.304224000000000000e+06,1.483790000000000000e+06,1.605043600000000093e+06,1.243264000000000000e+06,1.625318800000000047e+06,1.397312000000000000e+06,1.257361100000000093e+06,2.255979000000000000e+06,1.257361100000000093e+06,1.936569899999999907e+06,1.435280899999999907e+06,1.891488000000000000e+06,1.507392000000000000e+06,1.759616000000000000e+06,1.626272000000000000e+06,1.649553100000000093e+06,2.344999000000000000e+06,2.013392899999999907e+06,1.780352000000000000e+06,2.025589899999999907e+06,1.738912000000000000e+06,1.706656000000000000e+06,2.219626500000000000e+06,1.776960000000000000e+06,1.569248000000000000e+06,2.284332299999999814e+06,1.968480000000000000e+06,1.934464000000000000e+06,2.470291500000000000e+06,2.105344000000000000e+06,1.944688399999999907e+06,2.680564299999999814e+06,2.276214799999999814e+06,2.229056000000000000e+06,2.603741299999999814e+06,2.684522500000000000e+06,2.963541000000000000e+06,2.931228500000000000e+06,2.894715299999999814e+06,2.765384500000000000e+06,2.991895299999999814e+06,3.481106500000000000e+06,3.501301799999999814e+06,3.444593299999999814e+06,3.056520299999999814e+06,3.388046500000000000e+06,3.307184500000000000e+06,3.444593299999999814e+06,3.222202500000000000e+06,3.290947299999999814e+06,3.392085500000000000e+06,3.218244299999999814e+06,3.420439799999999814e+06,3.456791299999999814e+06,3.444593299999999814e+06,3.295067299999999814e+06,3.464869500000000000e+06,3.642830500000000000e+06,3.590242000000000000e+06,3.493142799999999814e+06,3.347575000000000000e+06,4.107645799999999814e+06,3.861101500000000000e+06,3.505260000000000000e+06,3.363731299999999814e+06,3.501301799999999814e+06,3.185931799999999814e+06,3.574004799999999814e+06,3.549770500000000000e+06,3.553728799999999814e+06,3.371890299999999814e+06,3.925807299999999814e+06,3.695257500000000000e+06,3.290947299999999814e+06,3.525455299999999814e+06,3.295067299999999814e+06,3.513419000000000000e+06,3.327460500000000000e+06,4.681839000000000000e+06,4.180510500000000000e+06,3.820630000000000000e+06,4.758662000000000000e+06,4.317919500000000000e+06,3.946002500000000000e+06,4.605016000000000000e+06,4.402820500000000000e+06,4.326078500000000000e+06,4.742425000000000000e+06,3.905612000000000000e+06,4.908269000000000000e+06,4.394742500000000000e+06,4.160315299999999814e+06,4.415018500000000000e+06,4.119843799999999814e+06,4.532313000000000000e+06,4.265331000000000000e+06,4.758662000000000000e+06,4.431094000000000000e+06,4.491841500000000000e+06,4.103687500000000000e+06,4.010627500000000000e+06,4.180510500000000000e+06,3.921687299999999814e+06,3.598320000000000000e+06,4.261372500000000000e+06,3.889374799999999814e+06,3.654947799999999814e+06,3.578124799999999814e+06,3.392085500000000000e+06,3.202088000000000000e+06,3.250637500000000000e+06,2.919111299999999814e+06,3.618434500000000000e+06,3.145379500000000000e+06,2.644133000000000000e+06,3.052400299999999814e+06,3.068556500000000000e+06,3.331418799999999814e+06,3.355734000000000000e+06,3.432557000000000000e+06,3.448632299999999814e+06,3.481106500000000000e+06,3.286908299999999814e+06,3.218244299999999814e+06,3.489103799999999814e+06,3.121226000000000000e+06,3.072757299999999814e+06,3.323421500000000000e+06,3.157577500000000000e+06,3.343616799999999814e+06,3.242559500000000000e+06,3.355734000000000000e+06,3.262754799999999814e+06,3.941963500000000000e+06,3.796314799999999814e+06,3.424478799999999814e+06,2.979697299999999814e+06,4.277529000000000000e+06,3.489103799999999814e+06,3.076796299999999814e+06,3.723692500000000000e+06,3.533614299999999814e+06,3.873137799999999814e+06,3.497262799999999814e+06,3.028246799999999814e+06,3.638791500000000000e+06,3.448632299999999814e+06,3.096910799999999814e+06,3.363731299999999814e+06,3.137382299999999814e+06,3.315262500000000000e+06,2.458173500000000000e+06,2.591584799999999814e+06,2.607741000000000000e+06,2.660207299999999814e+06,2.462212500000000000e+06,2.239822799999999814e+06,3.109108799999999814e+06,2.037667600000000093e+06,2.231784000000000000e+06,2.680564299999999814e+06,2.838249299999999814e+06,2.632015799999999814e+06,2.191353000000000000e+06,2.603741299999999814e+06,2.474330799999999814e+06,2.672405299999999814e+06,2.393468799999999814e+06,2.757387299999999814e+06,2.817892299999999814e+06,2.862402799999999814e+06,2.336880500000000000e+06,2.688561500000000000e+06,2.272215000000000000e+06,2.664327299999999814e+06,1.977000899999999907e+06,2.213120000000000000e+06,2.000032000000000000e+06,1.773152000000000000e+06,1.968962300000000047e+06,2.413664000000000000e+06,1.936768000000000000e+06,1.602240000000000000e+06,1.537056000000000000e+06,1.685440000000000000e+06,2.571349000000000000e+06,2.158960799999999814e+06,1.989158500000000000e+06,2.142804500000000000e+06,1.863826399999999907e+06,2.373233000000000000e+06,2.737030299999999814e+06,2.769504500000000000e+06,2.834210299999999814e+06,2.741150299999999814e+06,2.353037799999999814e+06,2.603741299999999814e+06,1.803159600000000093e+06,1.681866600000000093e+06,1.901600000000000000e+06,2.142804500000000000e+06,2.522879299999999814e+06,2.203470299999999814e+06,2.846246500000000000e+06,2.486448000000000000e+06,2.151168000000000000e+06,2.393600000000000000e+06,2.335872000000000000e+06,2.025856000000000000e+06,2.183235500000000000e+06,2.514761799999999814e+06,2.257856000000000000e+06,2.442017299999999814e+06,2.456192000000000000e+06,2.474330799999999814e+06,2.611819500000000000e+06,2.660207299999999814e+06,3.084874500000000000e+06,2.563310299999999814e+06,2.935267500000000000e+06,2.967580000000000000e+06,2.838249299999999814e+06,3.222202500000000000e+06,2.991895299999999814e+06,2.995934299999999814e+06,3.331418799999999814e+06,2.894715299999999814e+06,3.808512799999999814e+06,3.452752299999999814e+06,2.991895299999999814e+06,3.040512000000000000e+06,3.040364000000000000e+06,3.206046299999999814e+06,2.987694500000000000e+06,3.185931799999999814e+06,2.723776000000000000e+06,2.943264799999999814e+06,2.433899799999999814e+06,2.454134500000000000e+06,2.611819500000000000e+06,2.589888000000000000e+06,2.330944000000000000e+06,2.724994000000000000e+06,2.300488500000000000e+06,2.428928000000000000e+06,2.142784000000000000e+06,2.063136000000000000e+06,1.673788500000000000e+06,2.086400000000000000e+06,2.243901299999999814e+06,2.110491000000000000e+06,1.499947300000000047e+06,1.695552000000000000e+06,1.671648000000000000e+06,1.490688000000000000e+06,1.908335899999999907e+06,1.479751000000000000e+06,1.815232000000000000e+06,1.524512000000000000e+06,1.749472000000000000e+06,2.247940299999999814e+06,1.699168000000000000e+06,2.033668000000000000e+06,2.587585000000000000e+06,2.191353000000000000e+06,2.611819500000000000e+06,2.215548000000000000e+06,2.595623799999999814e+06,2.239822799999999814e+06,2.543035299999999814e+06,2.284332299999999814e+06,1.766807100000000093e+06,2.264137000000000000e+06,2.086176800000000047e+06,2.106452000000000000e+06,1.750650899999999907e+06,1.863826399999999907e+06,1.460224000000000000e+06,1.686976000000000000e+06,1.590976000000000000e+06,1.915680000000000000e+06,3.072757299999999814e+06,1.738494300000000047e+06,1.200000000000000000e+06,2.401586299999999814e+06,1.758729000000000000e+06,3.392085500000000000e+06,1.136107500000000000e+06,1.657632300000000047e+06,1.778964800000000047e+06,1.388832000000000000e+06,1.888060800000000047e+06,1.778964800000000047e+06,1.702141800000000047e+06,1.817632000000000000e+06,2.239822799999999814e+06,2.179195500000000000e+06,1.835552000000000000e+06,2.344999000000000000e+06,2.555192799999999814e+06,2.288371299999999814e+06,4.900110000000000000e+06,2.393468799999999814e+06,4.216943000000000000e+06,2.644133000000000000e+06,2.304568000000000000e+06,2.166784000000000000e+06,2.167078299999999814e+06,2.114530000000000000e+06,1.968928000000000000e+06,2.016032000000000000e+06,2.158960799999999814e+06,2.013392899999999907e+06,2.813853299999999814e+06,2.009393300000000047e+06,2.470291500000000000e+06,2.239822799999999814e+06,2.336880500000000000e+06,1.823395399999999907e+06,1.997236600000000093e+06,1.795121000000000000e+06,2.118529799999999814e+06,3.949960799999999814e+06,2.462212500000000000e+06,1.908335899999999907e+06,4.140039000000000000e+06,2.510722799999999814e+06,2.684522500000000000e+06,2.530918000000000000e+06,2.344999000000000000e+06,2.894715299999999814e+06,3.117187000000000000e+06,1.726376100000000093e+06,3.715452799999999814e+06,3.109108799999999814e+06,1.973001300000000047e+06,1.997236600000000093e+06,2.353037799999999814e+06,3.242559500000000000e+06,1.916414000000000000e+06,2.013392899999999907e+06,2.284332299999999814e+06,1.865280000000000000e+06,2.502604000000000000e+06,1.863826399999999907e+06,1.730375800000000047e+06,2.466292000000000000e+06,2.328763000000000000e+06,1.572690800000000047e+06,2.304568000000000000e+06,1.613184000000000000e+06,1.702141800000000047e+06,2.074099000000000000e+06,2.393468799999999814e+06,2.555192799999999814e+06,2.029856000000000000e+06,1.269517800000000047e+06,1.662304000000000000e+06,1.245243000000000000e+06,1.601044000000000000e+06,2.361155299999999814e+06,2.122568799999999814e+06,1.762728600000000093e+06,1.920384000000000000e+06,1.853984000000000000e+06,1.823395399999999907e+06,2.243901299999999814e+06,2.421781500000000000e+06,1.726376100000000093e+06,1.796416000000000000e+06,2.037248000000000000e+06,1.952512000000000000e+06,1.960844600000000093e+06,2.251940000000000000e+06,1.544456800000000047e+06,1.796640000000000000e+06,1.602016000000000000e+06,1.573888000000000000e+06,2.106452000000000000e+06,2.106452000000000000e+06,2.033668000000000000e+06,1.825632000000000000e+06,1.525376000000000000e+06,1.794240000000000000e+06,1.734304000000000000e+06,1.680768000000000000e+06,2.114530000000000000e+06,2.010080000000000000e+06,2.138764500000000000e+06,1.811277300000000047e+06,2.074099000000000000e+06,2.122568799999999814e+06,2.179195500000000000e+06,1.812160000000000000e+06,2.037667600000000093e+06,1.859826800000000047e+06,1.245243000000000000e+06,2.094254899999999907e+06,2.652210000000000000e+06,1.095676500000000000e+06,2.409625000000000000e+06,1.831473500000000000e+06,1.140107100000000093e+06,1.588887399999999907e+06,1.160341899999999907e+06,1.526144000000000000e+06,1.718298000000000000e+06,1.997236600000000093e+06,1.499936000000000000e+06,2.304568000000000000e+06,1.956845000000000000e+06,1.720608000000000000e+06,2.312606500000000000e+06,1.940096000000000000e+06,2.142804500000000000e+06,1.698063300000000047e+06,2.462212500000000000e+06,2.195352799999999814e+06,2.304568000000000000e+06,2.219626500000000000e+06,2.344999000000000000e+06,1.817312000000000000e+06,2.264137000000000000e+06,2.405625299999999814e+06,2.074099000000000000e+06,2.328763000000000000e+06,2.648171000000000000e+06,2.991895299999999814e+06,2.482448299999999814e+06,3.278911000000000000e+06,1.617240600000000093e+06,2.138764500000000000e+06,2.409625000000000000e+06,2.539035500000000000e+06,1.960844600000000093e+06,1.993237000000000000e+06,2.150922000000000000e+06,2.264137000000000000e+06,3.654947799999999814e+06,3.198049000000000000e+06,3.699296500000000000e+06,2.688561500000000000e+06,3.958119799999999814e+06,4.059177000000000000e+06,2.243901299999999814e+06,5.567120500000000000e+06,2.599702299999999814e+06,3.703416500000000000e+06,2.991895299999999814e+06,3.622554500000000000e+06,3.400244500000000000e+06,4.083492299999999814e+06,3.363731299999999814e+06,4.443292000000000000e+06,2.983736299999999814e+06,2.324763299999999814e+06,3.068556500000000000e+06,4.010627500000000000e+06,2.708837799999999814e+06,3.113067000000000000e+06,2.866522799999999814e+06,2.882679000000000000e+06,2.785579799999999814e+06,3.299106299999999814e+06,2.761426299999999814e+06,3.848984299999999814e+06,3.464869500000000000e+06,3.598320000000000000e+06,2.442017299999999814e+06,3.695257500000000000e+06,2.506723000000000000e+06,3.165736500000000000e+06,3.905612000000000000e+06,2.595623799999999814e+06,2.971538299999999814e+06,2.171078000000000000e+06,3.424478799999999814e+06,2.959502000000000000e+06,3.145379500000000000e+06,2.284332299999999814e+06,2.243901299999999814e+06,2.082177100000000093e+06,2.389469000000000000e+06,2.862402799999999814e+06,2.142804500000000000e+06,2.187314000000000000e+06,2.033668000000000000e+06,2.191353000000000000e+06,1.960844600000000093e+06,2.308607000000000000e+06,2.025589899999999907e+06,2.312606500000000000e+06,1.811277300000000047e+06,1.366496600000000093e+06,3.388046500000000000e+06,3.861101500000000000e+06,1.293792500000000000e+06,1.467633800000000047e+06,1.936569899999999907e+06,2.264137000000000000e+06,2.276214799999999814e+06,3.929846299999999814e+06,3.165736500000000000e+06,2.239822799999999814e+06,2.130686299999999814e+06,2.070020500000000000e+06,2.773543500000000000e+06,2.154921500000000000e+06,1.520182000000000000e+06,2.627976500000000000e+06,1.556534500000000000e+06,2.113088000000000000e+06,2.154921500000000000e+06,1.807238100000000093e+06,2.066020899999999907e+06,2.983736299999999814e+06,1.952806000000000000e+06,1.399776000000000000e+06,1.993237000000000000e+06,3.282950000000000000e+06,3.521416299999999814e+06,1.443872000000000000e+06,1.952806000000000000e+06,2.478409299999999814e+06,1.997236600000000093e+06,2.126647299999999814e+06,2.587585000000000000e+06,2.195352799999999814e+06,2.421781500000000000e+06,2.179195500000000000e+06,1.730720000000000000e+06,1.884061100000000093e+06,1.993237000000000000e+06,1.920413600000000093e+06,2.156224000000000000e+06,1.475711899999999907e+06,1.818363800000000047e+06,1.940688800000000047e+06,1.896138899999999907e+06,1.714176000000000000e+06,2.182128500000000000e+06,2.179195500000000000e+06,1.677184000000000000e+06,1.776905600000000093e+06,1.462144000000000000e+06,1.423124300000000047e+06,1.892139300000000047e+06,1.932570300000000047e+06,1.533696000000000000e+06,1.684576000000000000e+06,1.690880000000000000e+06,1.466144000000000000e+06,1.613728000000000000e+06,1.424128000000000000e+06,1.321088000000000000e+06,2.154921500000000000e+06,1.401472000000000000e+06,2.885321500000000000e+06,1.888060800000000047e+06,1.608608000000000000e+06,1.617952000000000000e+06,1.253361500000000000e+06,1.690016000000000000e+06,1.791081899999999907e+06,2.052416000000000000e+06,1.753175000000000000e+06,1.785824000000000000e+06,2.203470299999999814e+06,2.070020500000000000e+06,2.437938799999999814e+06,1.872832000000000000e+06,1.759072000000000000e+06,2.017471399999999907e+06,2.793738799999999814e+06,2.021511399999999907e+06,1.917312000000000000e+06,1.698624000000000000e+06,1.322066000000000000e+06,2.300488500000000000e+06,1.685945100000000093e+06,2.676525299999999814e+06,2.029589500000000000e+06,2.053823899999999907e+06,2.205632000000000000e+06,2.349038000000000000e+06,2.530918000000000000e+06,2.340919500000000000e+06,2.397507799999999814e+06,2.458173500000000000e+06,1.820352000000000000e+06,1.720160000000000000e+06,1.852992000000000000e+06,1.489376000000000000e+06,2.053823899999999907e+06,1.989158500000000000e+06,1.464000000000000000e+06,1.839551600000000093e+06,1.758729000000000000e+06,1.479712000000000000e+06,2.061942399999999907e+06,1.964923100000000093e+06,1.447358600000000093e+06,1.491328000000000000e+06,1.959457500000000000e+06,1.480768000000000000e+06,1.896138899999999907e+06,1.451200000000000000e+06,1.573888000000000000e+06,1.531968000000000000e+06,1.460544000000000000e+06,1.509815000000000000e+06,1.393760000000000000e+06,1.669696000000000000e+06,1.406624000000000000e+06,1.508576000000000000e+06,1.209656800000000047e+06,1.720064000000000000e+06,1.574112000000000000e+06,1.545344000000000000e+06,1.671552000000000000e+06,1.492288000000000000e+06,1.599744000000000000e+06,1.679040000000000000e+06,1.707328000000000000e+06,1.575392000000000000e+06,1.900257800000000047e+06,1.496384000000000000e+06,1.661710800000000047e+06,1.584064000000000000e+06,1.836672000000000000e+06,1.890400000000000000e+06,1.676544000000000000e+06,1.666112000000000000e+06,1.577760000000000000e+06,1.678176000000000000e+06,1.675456000000000000e+06,1.670880000000000000e+06,2.741150299999999814e+06,1.833280000000000000e+06,1.822016000000000000e+06,2.011392000000000000e+06,2.074976000000000000e+06,1.711456000000000000e+06,1.915328000000000000e+06,2.349038000000000000e+06,2.146883000000000000e+06,2.005314800000000047e+06,2.644133000000000000e+06,2.373233000000000000e+06,2.123456000000000000e+06,1.776544000000000000e+06,2.013600000000000000e+06,2.071776000000000000e+06,1.894912000000000000e+06,2.001315100000000093e+06,1.728544000000000000e+06,1.802208000000000000e+06,1.754650500000000000e+06,1.876448000000000000e+06,1.536378600000000093e+06,1.803968000000000000e+06,2.385430000000000000e+06,1.977000899999999907e+06,2.312576000000000000e+06,1.815008000000000000e+06,2.452683799999999814e+06,2.012736000000000000e+06,2.066020899999999907e+06,2.334720000000000000e+06,1.998368000000000000e+06,2.377311500000000000e+06,2.200640000000000000e+06,1.955936000000000000e+06,2.106452000000000000e+06,2.547154000000000000e+06,1.933472000000000000e+06,1.956845000000000000e+06,2.056928000000000000e+06,2.357076799999999814e+06,2.385430000000000000e+06,2.102373500000000000e+06,2.183235500000000000e+06,1.989158500000000000e+06,2.150922000000000000e+06,2.450056000000000000e+06,2.369194000000000000e+06,2.025589899999999907e+06,2.175117000000000000e+06,2.692681500000000000e+06,2.245312000000000000e+06,2.239822799999999814e+06,2.369194000000000000e+06,2.482448299999999814e+06,2.591584799999999814e+06,2.037667600000000093e+06,2.045745800000000047e+06,2.607741000000000000e+06,2.975577299999999814e+06,2.266240000000000000e+06,2.344999000000000000e+06,2.381350500000000000e+06,2.534996500000000000e+06,1.824416000000000000e+06,1.838208000000000000e+06,2.571349000000000000e+06,1.851708300000000047e+06,2.175680000000000000e+06,2.328763000000000000e+06,2.015808000000000000e+06,1.785056000000000000e+06,1.860672000000000000e+06,2.260057500000000000e+06,1.840288000000000000e+06,1.819395800000000047e+06,2.490487000000000000e+06,2.154921500000000000e+06,1.952806000000000000e+06,1.867904899999999907e+06,1.940688800000000047e+06,2.098294000000000000e+06,2.591584799999999814e+06,1.970912000000000000e+06,2.219626500000000000e+06,2.138880000000000000e+06,1.940688800000000047e+06,2.168192000000000000e+06,1.892139300000000047e+06,2.878559000000000000e+06,2.009952000000000000e+06,2.134686000000000000e+06,1.843630100000000093e+06,2.963541000000000000e+06,1.916992000000000000e+06,2.090255300000000047e+06,1.933376000000000000e+06,1.796864000000000000e+06,2.458173500000000000e+06,1.977000899999999907e+06,2.344999000000000000e+06,2.324763299999999814e+06,2.421781500000000000e+06,1.935008000000000000e+06,1.996384000000000000e+06,2.393468799999999814e+06,1.842464000000000000e+06,1.755360000000000000e+06,2.219626500000000000e+06,1.785056000000000000e+06,1.785696000000000000e+06,2.207509299999999814e+06,1.641475000000000000e+06,1.630304000000000000e+06,1.736160000000000000e+06,1.739776000000000000e+06,1.686656000000000000e+06,1.726592000000000000e+06,1.764864000000000000e+06,2.150922000000000000e+06,1.648288000000000000e+06,1.894912000000000000e+06,1.782336000000000000e+06,1.879104000000000000e+06,1.601044000000000000e+06,1.637440000000000000e+06,1.795121000000000000e+06,1.867904899999999907e+06,1.771744000000000000e+06,2.805856000000000000e+06,2.304568000000000000e+06,1.940688800000000047e+06,1.904448000000000000e+06,2.272215000000000000e+06,1.681866600000000093e+06,2.547154000000000000e+06,2.095712000000000000e+06,2.045745800000000047e+06,2.219626500000000000e+06,2.021511399999999907e+06,2.033668000000000000e+06,2.118529799999999814e+06,1.960544000000000000e+06,2.567310000000000000e+06,2.042112000000000000e+06,2.167680000000000000e+06,2.219626500000000000e+06,2.652210000000000000e+06,2.308607000000000000e+06,2.082177100000000093e+06,2.421781500000000000e+06,2.288371299999999814e+06,2.336880500000000000e+06,2.242560000000000000e+06,2.433899799999999814e+06,2.350080000000000000e+06,1.857376000000000000e+06,1.948766899999999907e+06,2.466292000000000000e+06,2.567310000000000000e+06,1.993237000000000000e+06,2.470291500000000000e+06,2.401586299999999814e+06,1.993237000000000000e+06,2.163039299999999814e+06,2.150922000000000000e+06,1.896303100000000093e+06,2.636094299999999814e+06,2.011392000000000000e+06,1.762728600000000093e+06,2.006584300000000047e+06,1.644764000000000000e+06,2.046880000000000000e+06,2.482448299999999814e+06,2.016480000000000000e+06,1.799160000000000000e+06,1.774885300000000047e+06,1.955264000000000000e+06,2.013392899999999907e+06,2.128512000000000000e+06,2.073760000000000000e+06,1.964923100000000093e+06,2.110491000000000000e+06,2.260057500000000000e+06,1.928491800000000047e+06,2.510722799999999814e+06,2.502604000000000000e+06,2.264137000000000000e+06,2.446056299999999814e+06,1.956845000000000000e+06,2.991895299999999814e+06,2.219626500000000000e+06,1.932570300000000047e+06,2.498604500000000000e+06,2.005314800000000047e+06,1.726376100000000093e+06,2.732991299999999814e+06,2.203470299999999814e+06,2.102373500000000000e+06,1.657632300000000047e+06,2.640133299999999814e+06,2.041746100000000093e+06,1.859826800000000047e+06,2.268176000000000000e+06,2.482448299999999814e+06,1.807238100000000093e+06,1.783003800000000047e+06,1.831473500000000000e+06,1.896138899999999907e+06,2.292371000000000000e+06,2.781540799999999814e+06,1.567168000000000000e+06,1.859826800000000047e+06,3.189890000000000000e+06,2.437938799999999814e+06,2.057902399999999907e+06,2.138764500000000000e+06,1.722297600000000093e+06,1.587392000000000000e+06,1.673824000000000000e+06,1.610368000000000000e+06,1.435280899999999907e+06,1.718298000000000000e+06,1.427202800000000047e+06,2.041746100000000093e+06,2.110491000000000000e+06,1.985158899999999907e+06,2.086176800000000047e+06,2.466292000000000000e+06,1.620960000000000000e+06,1.952806000000000000e+06,2.838249299999999814e+06,1.879982600000000093e+06,1.594656000000000000e+06,1.807232000000000000e+06,2.302888000000000000e+06,2.247940299999999814e+06,1.742572800000000047e+06,1.758729000000000000e+06,2.091488000000000000e+06,2.373233000000000000e+06,1.928491800000000047e+06,2.623897299999999814e+06,2.587585000000000000e+06,2.016256000000000000e+06,2.118529799999999814e+06,2.340919500000000000e+06,2.732991299999999814e+06,2.547154000000000000e+06,2.264137000000000000e+06,2.045745800000000047e+06,2.219626500000000000e+06,2.138764500000000000e+06,2.295104000000000000e+06,2.048640000000000000e+06,2.239822799999999814e+06,2.332800000000000000e+06,2.094254899999999907e+06,2.105984000000000000e+06,2.929031500000000000e+06,2.246704500000000000e+06,2.077536000000000000e+06,1.991328000000000000e+06,1.791488000000000000e+06,2.122687799999999814e+06,2.227745000000000000e+06,2.157794000000000000e+06,2.101536299999999814e+06,1.952064000000000000e+06,2.308607000000000000e+06,2.195352799999999814e+06,1.350340399999999907e+06,2.025589899999999907e+06,2.215548000000000000e+06,1.594112000000000000e+06,1.712554600000000093e+06,1.730375800000000047e+06,3.759963299999999814e+06,1.726272000000000000e+06,1.530784000000000000e+06,1.812109399999999907e+06,2.089728000000000000e+06,1.587296000000000000e+06,2.344999000000000000e+06,1.795744000000000000e+06,2.041746100000000093e+06,2.057902399999999907e+06,1.742572800000000047e+06,2.575427500000000000e+06,2.098294000000000000e+06,2.304568000000000000e+06,2.353037799999999814e+06,2.211102299999999814e+06,2.163039299999999814e+06,2.029589500000000000e+06,2.187314000000000000e+06,2.061942399999999907e+06,1.948224000000000000e+06,2.212658799999999814e+06,2.551153799999999814e+06,2.215548000000000000e+06,2.038688000000000000e+06,1.754650500000000000e+06,2.203470299999999814e+06,2.005314800000000047e+06,2.227745000000000000e+06,1.960844600000000093e+06,2.239822799999999814e+06,2.021511399999999907e+06,2.353037799999999814e+06,3.598320000000000000e+06,2.211509000000000000e+06,2.692681500000000000e+06,3.165736500000000000e+06,2.126647299999999814e+06,2.308607000000000000e+06,2.951423799999999814e+06,2.830090299999999814e+06,2.579466500000000000e+06,2.854405500000000000e+06,2.454134500000000000e+06,2.102373500000000000e+06,2.046336000000000000e+06,3.416319799999999814e+06,1.847629800000000047e+06,2.005314800000000047e+06,1.601044000000000000e+06,2.567310000000000000e+06,2.104128000000000000e+06,1.855707899999999907e+06,2.640133299999999814e+06,2.862402799999999814e+06,2.041746100000000093e+06,3.161616500000000000e+06,2.357076799999999814e+06,2.098048000000000000e+06,2.107200000000000000e+06,2.482448299999999814e+06,2.239822799999999814e+06,2.260057500000000000e+06,3.355734000000000000e+06,2.158960799999999814e+06,2.086176800000000047e+06,1.909184000000000000e+06,2.239822799999999814e+06,1.548002000000000000e+06,2.328763000000000000e+06,2.797697000000000000e+06,2.749228299999999814e+06,2.138764500000000000e+06,2.183235500000000000e+06,3.250637500000000000e+06,2.361155299999999814e+06,2.890676299999999814e+06,2.720874000000000000e+06,4.483763500000000000e+06,2.203470299999999814e+06,3.820630000000000000e+06,2.417742500000000000e+06,2.563310299999999814e+06,2.813853299999999814e+06,3.105069799999999814e+06,2.146883000000000000e+06,2.498604500000000000e+06,2.539035500000000000e+06,3.137382299999999814e+06,2.599702299999999814e+06,2.247940299999999814e+06,3.133262299999999814e+06,2.498604500000000000e+06,2.607741000000000000e+06,2.858363799999999814e+06,3.206046299999999814e+06,2.106452000000000000e+06,2.935267500000000000e+06,3.865140500000000000e+06,2.559271299999999814e+06,3.493142799999999814e+06,2.906832500000000000e+06,2.680564299999999814e+06,3.020087799999999814e+06,3.250637500000000000e+06,2.296449500000000000e+06,3.582163799999999814e+06,2.935267500000000000e+06,2.822012299999999814e+06,2.316645799999999814e+06,2.381350500000000000e+06,2.619897500000000000e+06,2.377311500000000000e+06,2.429861799999999814e+06,2.530918000000000000e+06,2.526879000000000000e+06,2.179195500000000000e+06,2.231784000000000000e+06,2.413664000000000000e+06,1.952806000000000000e+06,2.478409299999999814e+06,2.235783799999999814e+06,2.397507799999999814e+06,2.526879000000000000e+06,2.898835299999999814e+06,3.109108799999999814e+06,2.781540799999999814e+06,2.975577299999999814e+06,3.723692500000000000e+06,2.227745000000000000e+06,3.545731500000000000e+06,2.466292000000000000e+06,3.695257500000000000e+06,2.551153799999999814e+06,2.765384500000000000e+06,3.367770299999999814e+06,3.764002299999999814e+06,2.474330799999999814e+06,2.482448299999999814e+06,3.040364000000000000e+06,2.474330799999999814e+06,3.307184500000000000e+06,2.640133299999999814e+06,2.280253799999999814e+06,2.187314000000000000e+06,2.534996500000000000e+06,2.078098600000000093e+06,2.328763000000000000e+06,2.227745000000000000e+06,2.203470299999999814e+06,3.003931500000000000e+06,2.144512000000000000e+06,2.021511399999999907e+06,1.973001300000000047e+06,3.044403000000000000e+06,2.272215000000000000e+06,2.381350500000000000e+06,4.617214000000000000e+06,2.789699799999999814e+06,2.625472000000000000e+06,2.769504500000000000e+06,2.211509000000000000e+06,2.276214799999999814e+06,2.437938799999999814e+06,1.853536000000000000e+06,2.037667600000000093e+06,2.332802000000000000e+06,2.676525299999999814e+06,2.029589500000000000e+06,2.086176800000000047e+06,2.563310299999999814e+06,2.183235500000000000e+06,2.466292000000000000e+06,2.074099000000000000e+06,2.223666500000000000e+06,2.749228299999999814e+06,2.688561500000000000e+06,2.041746100000000093e+06,2.902874299999999814e+06,2.385430000000000000e+06,2.660207299999999814e+06,2.231784000000000000e+06,2.049824300000000047e+06,2.247940299999999814e+06,2.389469000000000000e+06,2.102016000000000000e+06,2.157312000000000000e+06,2.081184000000000000e+06,2.139072000000000000e+06,1.961120000000000000e+06,2.107648000000000000e+06,2.446056299999999814e+06,2.700678799999999814e+06,2.506723000000000000e+06,2.268176000000000000e+06,2.559271299999999814e+06,2.340919500000000000e+06,2.842207500000000000e+06,2.644133000000000000e+06,2.591584799999999814e+06,2.336880500000000000e+06,2.486448000000000000e+06,2.357076799999999814e+06,1.892139300000000047e+06,1.844768000000000000e+06,1.957248000000000000e+06,1.592800000000000000e+06,1.977000899999999907e+06,1.537376000000000000e+06,1.743584000000000000e+06,1.983808000000000000e+06,1.779808000000000000e+06,2.074099000000000000e+06,1.726464000000000000e+06,1.784288000000000000e+06,1.729952000000000000e+06,1.750240000000000000e+06,1.704704000000000000e+06,1.913920000000000000e+06,1.808320000000000000e+06,2.425861000000000000e+06,1.932608000000000000e+06,2.165312000000000000e+06,2.587585000000000000e+06,2.460352000000000000e+06,2.603741299999999814e+06,2.381350500000000000e+06,2.362560000000000000e+06,2.376576000000000000e+06,2.510722799999999814e+06,2.695104000000000000e+06,2.489152000000000000e+06,2.486448000000000000e+06,2.316672000000000000e+06,2.370624000000000000e+06,2.235392000000000000e+06,2.300488500000000000e+06,1.987680000000000000e+06,2.623897299999999814e+06,2.142804500000000000e+06,2.417742500000000000e+06,2.547154000000000000e+06,2.615858500000000000e+06,2.389469000000000000e+06,3.020087799999999814e+06,2.700678799999999814e+06,2.288371299999999814e+06,2.284332299999999814e+06,2.826051299999999814e+06,2.486448000000000000e+06,2.741150299999999814e+06,2.753267299999999814e+06,3.913690000000000000e+06,2.425861000000000000e+06,2.470291500000000000e+06,2.886718000000000000e+06,2.729033000000000000e+06,2.223666500000000000e+06,2.526879000000000000e+06,2.353037799999999814e+06,2.405625299999999814e+06,2.522879299999999814e+06,2.923069500000000000e+06,3.962158799999999814e+06,2.057504000000000000e+06,2.737030299999999814e+06,2.425861000000000000e+06,2.187314000000000000e+06,2.208512000000000000e+06,2.502604000000000000e+06,2.171078000000000000e+06,3.509299000000000000e+06,3.020087799999999814e+06,3.117187000000000000e+06,2.967580000000000000e+06,2.704717799999999814e+06,3.630632500000000000e+06,3.149499500000000000e+06,3.068556500000000000e+06,3.529575299999999814e+06,3.278911000000000000e+06,2.571349000000000000e+06,3.048361299999999814e+06,2.474330799999999814e+06,2.280253799999999814e+06,1.681866600000000093e+06,2.349038000000000000e+06,2.284332299999999814e+06,2.732991299999999814e+06,2.543035299999999814e+06,2.514761799999999814e+06,2.191353000000000000e+06,2.183235500000000000e+06,2.086176800000000047e+06,2.021511399999999907e+06,2.180544000000000000e+06,2.199296000000000000e+06,2.118529799999999814e+06,2.082177100000000093e+06,2.425861000000000000e+06,2.033668000000000000e+06,2.340919500000000000e+06,2.110491000000000000e+06,3.096910799999999814e+06,2.057902399999999907e+06,2.466292000000000000e+06,3.683140299999999814e+06,2.882679000000000000e+06,2.276214799999999814e+06,2.211509000000000000e+06,2.130686299999999814e+06,2.320724299999999814e+06,2.078098600000000093e+06,2.559271299999999814e+06,3.133262299999999814e+06,2.001315100000000093e+06,2.369194000000000000e+06,2.183235500000000000e+06,1.832064000000000000e+06,2.272215000000000000e+06,2.446056299999999814e+06,2.045745800000000047e+06,2.405625299999999814e+06,1.924492100000000093e+06,1.791081899999999907e+06,2.203470299999999814e+06,1.989158500000000000e+06,1.912335500000000000e+06,1.815316300000000047e+06,1.977000899999999907e+06,2.397507799999999814e+06,3.080754500000000000e+06,3.109108799999999814e+06,2.300488500000000000e+06,2.353037799999999814e+06,2.296449500000000000e+06,2.336880500000000000e+06,2.070560000000000000e+06,1.828128000000000000e+06,1.858368000000000000e+06,2.094254899999999907e+06,2.106452000000000000e+06,2.361155299999999814e+06,2.623897299999999814e+06,2.169024000000000000e+06,2.047424000000000000e+06,2.021511399999999907e+06,2.175117000000000000e+06,2.130686299999999814e+06,2.102144000000000000e+06,2.340919500000000000e+06,2.353037799999999814e+06,2.656168299999999814e+06,1.975776000000000000e+06,2.179195500000000000e+06,2.332802000000000000e+06,2.074099000000000000e+06,1.710784000000000000e+06,1.572690800000000047e+06,1.567392000000000000e+06,1.871904500000000000e+06,1.387232000000000000e+06,1.156263399999999907e+06,1.513088000000000000e+06,1.306144000000000000e+06,1.406720000000000000e+06,1.532832000000000000e+06,1.576384000000000000e+06,1.488192000000000000e+06,1.827473899999999907e+06,2.009393300000000047e+06,1.524181600000000093e+06,2.066464000000000000e+06,2.466292000000000000e+06,2.251940000000000000e+06,2.288371299999999814e+06,2.732991299999999814e+06,2.328763000000000000e+06,4.111684799999999814e+06,2.724994000000000000e+06,2.708837799999999814e+06,2.437938799999999814e+06,2.377311500000000000e+06,2.086176800000000047e+06,2.126647299999999814e+06,2.158960799999999814e+06,1.685945100000000093e+06,1.859826800000000047e+06,1.785152000000000000e+06,1.503072000000000000e+06,1.614784000000000000e+06,1.451392000000000000e+06,1.362912000000000000e+06,1.712960000000000000e+06,1.734454300000000047e+06,1.673280000000000000e+06,2.098294000000000000e+06,1.390771399999999907e+06,1.588256000000000000e+06,1.537376000000000000e+06,1.926112000000000000e+06,2.357076799999999814e+06,1.783003800000000047e+06,2.025856000000000000e+06,2.332802000000000000e+06,2.118529799999999814e+06,2.122568799999999814e+06,2.336880500000000000e+06,2.547154000000000000e+06,2.114112000000000000e+06,2.009393300000000047e+06,2.276214799999999814e+06,2.636094299999999814e+06,2.749228299999999814e+06,2.627976500000000000e+06,2.551153799999999814e+06,2.158960799999999814e+06,1.738144000000000000e+06,2.425861000000000000e+06,1.775648000000000000e+06,1.905440000000000000e+06,1.861440000000000000e+06,2.421781500000000000e+06,2.207509299999999814e+06,3.513419000000000000e+06,2.429900000000000000e+06,2.078098600000000093e+06,2.247940299999999814e+06,2.668366299999999814e+06,2.530918000000000000e+06,2.462212500000000000e+06,2.332802000000000000e+06,2.773543500000000000e+06,2.809895000000000000e+06,2.870561799999999814e+06,2.627976500000000000e+06,2.312606500000000000e+06,2.284332299999999814e+06,2.171078000000000000e+06,2.215548000000000000e+06,2.632015799999999814e+06,1.746572399999999907e+06,1.863826399999999907e+06,2.712876799999999814e+06,2.102373500000000000e+06,2.385430000000000000e+06,1.621279800000000047e+06,2.211509000000000000e+06,2.154921500000000000e+06,2.344999000000000000e+06,2.264137000000000000e+06,1.723520000000000000e+06,2.056384000000000000e+06,1.960844600000000093e+06,2.094720000000000000e+06,2.397507799999999814e+06,2.292371000000000000e+06,2.450056000000000000e+06,2.405625299999999814e+06,2.567310000000000000e+06,2.732991299999999814e+06,2.732991299999999814e+06,2.640133299999999814e+06,2.648171000000000000e+06,2.575427500000000000e+06,2.292371000000000000e+06,2.466292000000000000e+06,2.454134500000000000e+06,2.231784000000000000e+06,2.437938799999999814e+06,1.843630100000000093e+06,2.555192799999999814e+06,2.179195500000000000e+06,2.276214799999999814e+06,2.704717799999999814e+06,1.770806800000000047e+06,2.134686000000000000e+06,2.061942399999999907e+06,2.074099000000000000e+06,2.369194000000000000e+06,1.956845000000000000e+06,1.892139300000000047e+06,2.239822799999999814e+06,2.272215000000000000e+06,3.424478799999999814e+06,2.332802000000000000e+06,2.138764500000000000e+06,1.990752000000000000e+06,2.458173500000000000e+06,2.154921500000000000e+06,2.276214799999999814e+06,2.098294000000000000e+06,1.783840000000000000e+06,2.429900000000000000e+06,1.584887800000000047e+06,2.211509000000000000e+06,2.243901299999999814e+06,1.690880000000000000e+06,1.728544000000000000e+06,2.413664000000000000e+06,1.601044000000000000e+06,2.498604500000000000e+06,1.993237000000000000e+06,2.530918000000000000e+06,2.765384500000000000e+06,2.296449500000000000e+06,2.154921500000000000e+06,2.272215000000000000e+06,2.171078000000000000e+06,2.134686000000000000e+06,1.952806000000000000e+06,2.421781500000000000e+06,2.931228500000000000e+06,2.215548000000000000e+06,2.563310299999999814e+06,2.696720500000000000e+06,2.999892500000000000e+06,2.344999000000000000e+06,2.927189500000000000e+06,2.619897500000000000e+06,2.547154000000000000e+06,2.619897500000000000e+06,2.340919500000000000e+06,2.951423799999999814e+06,2.235783799999999814e+06,2.797697000000000000e+06,2.660207299999999814e+06,2.809895000000000000e+06,2.255979000000000000e+06,2.923069500000000000e+06,2.066020899999999907e+06,2.567310000000000000e+06,2.842207500000000000e+06,2.716835000000000000e+06,2.421781500000000000e+06,2.712876799999999814e+06,2.401586299999999814e+06,2.846246500000000000e+06,2.729033000000000000e+06,2.906832500000000000e+06,3.242559500000000000e+06,2.749228299999999814e+06,2.171078000000000000e+06,2.486448000000000000e+06,2.850366500000000000e+06,2.366848000000000000e+06,2.559271299999999814e+06,2.462212500000000000e+06,2.446056299999999814e+06,2.459904000000000000e+06,3.392085500000000000e+06,2.720874000000000000e+06,2.353037799999999814e+06,1.985158899999999907e+06,2.680564299999999814e+06,2.171078000000000000e+06,2.158960799999999814e+06,2.389469000000000000e+06,2.688561500000000000e+06,2.676525299999999814e+06,2.894715299999999814e+06,2.458173500000000000e+06,2.720874000000000000e+06,2.583466299999999814e+06,2.316645799999999814e+06,2.324763299999999814e+06,2.518840299999999814e+06,2.789699799999999814e+06,2.150922000000000000e+06,2.292371000000000000e+06,2.636094299999999814e+06,2.066020899999999907e+06,3.032205000000000000e+06,2.239822799999999814e+06,3.028246799999999814e+06,2.349038000000000000e+06,2.797697000000000000e+06,2.486448000000000000e+06,2.215548000000000000e+06,2.498604500000000000e+06,1.807238100000000093e+06,2.757387299999999814e+06,2.486448000000000000e+06,2.316645799999999814e+06,2.627976500000000000e+06,2.640133299999999814e+06,2.724994000000000000e+06,2.308607000000000000e+06,2.494565500000000000e+06,2.106452000000000000e+06,2.086176800000000047e+06,2.377311500000000000e+06,2.138764500000000000e+06,2.417742500000000000e+06,1.879982600000000093e+06,2.357076799999999814e+06,2.264137000000000000e+06,3.088913500000000000e+06,2.494565500000000000e+06,2.268176000000000000e+06,1.811277300000000047e+06,1.956845000000000000e+06,2.264137000000000000e+06,2.012832000000000000e+06,2.070020500000000000e+06,2.057902399999999907e+06,1.601152000000000000e+06,1.567072000000000000e+06,2.126647299999999814e+06,2.019136000000000000e+06,1.918528000000000000e+06,2.518840299999999814e+06,1.981080399999999907e+06,1.868448000000000000e+06,1.997236600000000093e+06,2.057902399999999907e+06,1.598112000000000000e+06,2.037667600000000093e+06,1.838528000000000000e+06,1.665888000000000000e+06,1.793344000000000000e+06,1.626624000000000000e+06,1.425312000000000000e+06,1.230720000000000000e+06,1.489504000000000000e+06,1.180896000000000000e+06,1.457760000000000000e+06,1.424320000000000000e+06,1.386592000000000000e+06,1.626176000000000000e+06,1.829120000000000000e+06,1.646688000000000000e+06,1.587072000000000000e+06,1.685568000000000000e+06,1.669792000000000000e+06,1.377792000000000000e+06,1.474519399999999907e+06,1.414784000000000000e+06,1.352544000000000000e+06,1.447328000000000000e+06,1.564032000000000000e+06,2.075776000000000000e+06,2.099264000000000000e+06,2.215296000000000000e+06,2.177472000000000000e+06,2.122432000000000000e+06,2.121792000000000000e+06,2.001792000000000000e+06,1.818816000000000000e+06,1.808320000000000000e+06,1.658400000000000000e+06,1.397632000000000000e+06,1.313632000000000000e+06,1.092928000000000000e+06,1.038800000000000000e+06,8.927520000000000000e+05,6.919360000000000000e+05,6.474400000000000000e+05,4.963680000000000000e+05,5.035520000000000000e+05,4.206880000000000000e+05,3.661840000000000000e+05,2.731200000000000000e+05,2.279160000000000000e+05,1.831160000000000000e+05,1.475880000000000000e+05,1.207840000000000000e+05,1.015580000000000000e+05,7.290400000000000000e+04,6.426700000000000000e+04,5.252100000000000000e+04,3.566700000000000000e+04,2.534100000000000000e+04,2.333600000000000000e+04,1.622200000000000000e+04,1.221500000000000000e+04,1.231600000000000000e+04,9.912000000000000000e+03,7.108000000000000000e+03,9.211000000000000000e+03,8.009000000000000000e+03,7.208000000000000000e+03,6.908000000000000000e+03,4.505000000000000000e+03,3.103000000000000000e+03,3.704000000000000000e+03,5.706000000000000000e+03,3.403000000000000000e+03,3.203000000000000000e+03,4.505000000000000000e+03,3.003000000000000000e+03,3.603000000000000000e+03,3.203000000000000000e+03,5.005000000000000000e+03,4.605000000000000000e+03,3.203000000000000000e+03,3.503000000000000000e+03,4.204000000000000000e+03,4.505000000000000000e+03,3.603000000000000000e+03,3.303000000000000000e+03,4.505000000000000000e+03,3.403000000000000000e+03,2.903000000000000000e+03,3.003000000000000000e+03,2.802000000000000000e+03,3.003000000000000000e+03,2.502000000000000000e+03,3.804000000000000000e+03,3.303000000000000000e+03,2.102000000000000000e+03,2.102000000000000000e+03,3.804000000000000000e+03,2.702000000000000000e+03,3.804000000000000000e+03,3.303000000000000000e+03,2.903000000000000000e+03,2.702000000000000000e+03,3.003000000000000000e+03,3.503000000000000000e+03,4.805000000000000000e+03,2.002000000000000000e+03,1.801000000000000000e+03,2.102000000000000000e+03,2.602000000000000000e+03,2.202000000000000000e+03,3.003000000000000000e+03,3.103000000000000000e+03,3.804000000000000000e+03,2.802000000000000000e+03,2.202000000000000000e+03,3.003000000000000000e+03,3.403000000000000000e+03,2.903000000000000000e+03,2.502000000000000000e+03,nan
4.795329999999999870e+01,4.505000000000000000e+03,5.306000000000000000e+03,3.904000000000000000e+03,4.004000000000000000e+03,5.706000000000000000e+03,5.005000000000000000e+03,3.403000000000000000e+03,3.203000000000000000e+03,2.903000000000000000e+03,3.603000000000000000e+03,3.303000000000000000e+03,5.105000000000000000e+03,6.107000000000000000e+03,4.805000000000000000e+03,5.906000000000000000e+03,4.905000000000000000e+03,4.304000000000000000e+03,3.503000000000000000e+03,4.905000000000000000e+03,3.804000000000000000e+03,4.104000000000000000e+03,6.107000000000000000e+03,4.204000000000000000e+03,6.707000000000000000e+03,7.508000000000000000e+03,1.311700000000000000e+04,2.293600000000000000e+04,3.526600000000000000e+04,5.031300000000000000e+04,6.938800000000000000e+04,7.622000000000000000e+04,1.072940000000000000e+05,1.232000000000000000e+05,1.311560000000000000e+05,1.793760000000000000e+05,2.187040000000000000e+05,2.465520000000000000e+05,2.633840000000000000e+05,2.781920000000000000e+05,3.092720000000000000e+05,3.604720000000000000e+05,3.733200000000000000e+05,4.073040000000000000e+05,4.569120000000000000e+05,5.273760000000000000e+05,6.682240000000000000e+05,5.632640000000000000e+05,7.275040000000000000e+05,6.324640000000000000e+05,6.590240000000000000e+05,7.241760000000000000e+05,7.509760000000000000e+05,1.550685800000000047e+06,7.746720000000000000e+05,8.054880000000000000e+05,9.868160000000000000e+05,9.170676999999999534e+05,1.095232000000000000e+06,9.771520000000000000e+05,9.525760000000000000e+05,8.911998000000000466e+05,1.201280000000000000e+06,1.161600000000000000e+06,1.264768000000000000e+06,1.220416000000000000e+06,1.250496000000000000e+06,1.320448000000000000e+06,1.384448000000000000e+06,1.537376000000000000e+06,1.406400000000000000e+06,1.566432000000000000e+06,1.430240000000000000e+06,1.503808000000000000e+06,1.458816000000000000e+06,1.485184000000000000e+06,1.477760000000000000e+06,1.439280500000000000e+06,1.718298000000000000e+06,1.637436000000000000e+06,1.413600000000000000e+06,1.303904000000000000e+06,1.679584000000000000e+06,1.843630100000000093e+06,1.613121800000000047e+06,1.238688000000000000e+06,1.702141800000000047e+06,1.394849899999999907e+06,1.080256000000000000e+06,1.568691100000000093e+06,1.079479899999999907e+06,1.059245100000000093e+06,1.134144000000000000e+06,8.207375000000000000e+05,1.128768000000000000e+06,1.366496600000000093e+06,1.718298000000000000e+06,1.369536000000000000e+06,1.081408000000000000e+06,1.362497000000000000e+06,1.037424000000000000e+06,1.028800000000000000e+06,1.123168000000000000e+06,1.176499100000000093e+06,9.496480000000000000e+05,1.710219899999999907e+06,1.058496000000000000e+06,1.698063300000000047e+06,1.645474600000000093e+06,1.835552000000000000e+06,1.420672000000000000e+06,1.993237000000000000e+06,1.626176000000000000e+06,1.435280899999999907e+06,1.645474600000000093e+06,1.688288000000000000e+06,2.163039299999999814e+06,1.722336000000000000e+06,1.811277300000000047e+06,1.677504000000000000e+06,1.631264000000000000e+06,1.770432000000000000e+06,1.840608000000000000e+06,1.661664000000000000e+06,1.926656000000000000e+06,1.807238100000000093e+06,1.961664000000000000e+06,2.166336000000000000e+06,1.938528000000000000e+06,1.621279800000000047e+06,2.065344000000000000e+06,2.522879299999999814e+06,1.977000899999999907e+06,2.288371299999999814e+06,2.313216000000000000e+06,2.534996500000000000e+06,2.409625000000000000e+06,2.716835000000000000e+06,3.189890000000000000e+06,2.817892299999999814e+06,2.955382000000000000e+06,3.481106500000000000e+06,3.177772799999999814e+06,3.226241500000000000e+06,3.092952500000000000e+06,3.125265000000000000e+06,3.266793799999999814e+06,3.432557000000000000e+06,3.173733799999999814e+06,3.125265000000000000e+06,3.493142799999999814e+06,3.161616500000000000e+06,3.424478799999999814e+06,3.242559500000000000e+06,3.250637500000000000e+06,3.537572500000000000e+06,3.848984299999999814e+06,3.731689799999999814e+06,3.246598500000000000e+06,3.505260000000000000e+06,3.420439799999999814e+06,3.339577799999999814e+06,3.080754500000000000e+06,3.258634799999999814e+06,3.566007500000000000e+06,3.141421299999999814e+06,3.658986799999999814e+06,3.566007500000000000e+06,3.881377500000000000e+06,3.622554500000000000e+06,3.598320000000000000e+06,3.772161299999999814e+06,3.290947299999999814e+06,3.549770500000000000e+06,3.476986500000000000e+06,3.650827799999999814e+06,3.804473799999999814e+06,3.109108799999999814e+06,3.481106500000000000e+06,4.144159000000000000e+06,4.184468799999999814e+06,4.071375000000000000e+06,3.788317500000000000e+06,4.281568000000000000e+06,3.844945299999999814e+06,3.901492000000000000e+06,4.079372299999999814e+06,4.293766000000000000e+06,4.196586000000000000e+06,4.390703500000000000e+06,4.645487500000000000e+06,4.495880500000000000e+06,4.196586000000000000e+06,4.313880500000000000e+06,4.431094000000000000e+06,4.410979500000000000e+06,5.207482500000000000e+06,4.605016000000000000e+06,4.099648500000000000e+06,4.305883000000000000e+06,4.714151500000000000e+06,4.795013500000000000e+06,4.415018500000000000e+06,4.305883000000000000e+06,4.204745000000000000e+06,3.739848799999999814e+06,3.804473799999999814e+06,3.569965799999999814e+06,3.343616799999999814e+06,3.189890000000000000e+06,3.594281000000000000e+06,2.842207500000000000e+06,2.999892500000000000e+06,3.165736500000000000e+06,2.668366299999999814e+06,2.789699799999999814e+06,2.886718000000000000e+06,3.149499500000000000e+06,3.133262299999999814e+06,3.092952500000000000e+06,3.193929000000000000e+06,3.897533799999999814e+06,2.785579799999999814e+06,2.732991299999999814e+06,3.145379500000000000e+06,3.408322500000000000e+06,3.448632299999999814e+06,3.347575000000000000e+06,2.963541000000000000e+06,2.951423799999999814e+06,2.975577299999999814e+06,3.286908299999999814e+06,3.335457799999999814e+06,3.598320000000000000e+06,3.068556500000000000e+06,3.861101500000000000e+06,3.816671799999999814e+06,3.440635000000000000e+06,4.026783799999999814e+06,3.448632299999999814e+06,3.865140500000000000e+06,3.881377500000000000e+06,3.476986500000000000e+06,3.893494799999999814e+06,3.351614000000000000e+06,3.109108799999999814e+06,3.218244299999999814e+06,3.016048799999999814e+06,3.084874500000000000e+06,3.040364000000000000e+06,3.020087799999999814e+06,3.460749500000000000e+06,2.809895000000000000e+06,2.664327299999999814e+06,2.999892500000000000e+06,2.478409299999999814e+06,2.308607000000000000e+06,2.607741000000000000e+06,2.632015799999999814e+06,2.607741000000000000e+06,2.939225799999999814e+06,2.797697000000000000e+06,2.559271299999999814e+06,3.703416500000000000e+06,2.284332299999999814e+06,2.494565500000000000e+06,2.555192799999999814e+06,2.433899799999999814e+06,2.797697000000000000e+06,3.044403000000000000e+06,2.870561799999999814e+06,2.522879299999999814e+06,2.809895000000000000e+06,2.381350500000000000e+06,3.202088000000000000e+06,2.312606500000000000e+06,2.789699799999999814e+06,2.110784000000000000e+06,2.157952000000000000e+06,2.055392000000000000e+06,2.636094299999999814e+06,1.709504000000000000e+06,1.959776000000000000e+06,1.678496000000000000e+06,1.626176000000000000e+06,1.552256000000000000e+06,1.718528000000000000e+06,1.706016000000000000e+06,1.997236600000000093e+06,1.790080000000000000e+06,2.312606500000000000e+06,2.138764500000000000e+06,2.328763000000000000e+06,2.450056000000000000e+06,2.454134500000000000e+06,2.594240000000000000e+06,2.373233000000000000e+06,2.720874000000000000e+06,2.215548000000000000e+06,2.102373500000000000e+06,1.871200000000000000e+06,1.750650899999999907e+06,2.134686000000000000e+06,2.340919500000000000e+06,2.049824300000000047e+06,2.466292000000000000e+06,2.669504000000000000e+06,2.331008000000000000e+06,2.316645799999999814e+06,2.564352000000000000e+06,2.534996500000000000e+06,2.094254899999999907e+06,2.316352000000000000e+06,2.502604000000000000e+06,2.830090299999999814e+06,2.559271299999999814e+06,2.676525299999999814e+06,2.526879000000000000e+06,2.587585000000000000e+06,2.935267500000000000e+06,3.072757299999999814e+06,2.894715299999999814e+06,2.741150299999999814e+06,2.797697000000000000e+06,3.193929000000000000e+06,3.262754799999999814e+06,3.270752000000000000e+06,3.404283500000000000e+06,3.113067000000000000e+06,2.789699799999999814e+06,2.902874299999999814e+06,2.745189299999999814e+06,2.902874299999999814e+06,2.720874000000000000e+06,3.129223299999999814e+06,2.874520000000000000e+06,2.805856000000000000e+06,2.801817000000000000e+06,2.587585000000000000e+06,2.470291500000000000e+06,2.789699799999999814e+06,2.260057500000000000e+06,2.854336000000000000e+06,2.356480000000000000e+06,2.413664000000000000e+06,2.142400000000000000e+06,1.998048000000000000e+06,2.016032000000000000e+06,2.171078000000000000e+06,1.936768000000000000e+06,1.670336000000000000e+06,1.601044000000000000e+06,2.126647299999999814e+06,1.459555600000000093e+06,1.995392000000000000e+06,1.843630100000000093e+06,2.357076799999999814e+06,2.223666500000000000e+06,1.650464000000000000e+06,1.958464000000000000e+06,1.953280000000000000e+06,1.516103500000000000e+06,2.684522500000000000e+06,1.738494300000000047e+06,2.070020500000000000e+06,2.971538299999999814e+06,2.838249299999999814e+06,2.640133299999999814e+06,2.070020500000000000e+06,2.369194000000000000e+06,2.373233000000000000e+06,2.340919500000000000e+06,2.656168299999999814e+06,1.822784000000000000e+06,2.025589899999999907e+06,1.467633800000000047e+06,2.195352799999999814e+06,2.211509000000000000e+06,1.853664000000000000e+06,1.703936000000000000e+06,1.681312000000000000e+06,1.527552000000000000e+06,2.033668000000000000e+06,1.249984000000000000e+06,1.298048000000000000e+06,1.669788899999999907e+06,1.491868100000000093e+06,1.847629800000000047e+06,2.377311500000000000e+06,1.989158500000000000e+06,1.689944800000000047e+06,1.192655399999999907e+06,1.607968000000000000e+06,1.449056000000000000e+06,1.952806000000000000e+06,1.858592000000000000e+06,1.528260100000000093e+06,2.700678799999999814e+06,2.482448299999999814e+06,2.045745800000000047e+06,2.846246500000000000e+06,3.153619299999999814e+06,2.421781500000000000e+06,2.401586299999999814e+06,2.579466500000000000e+06,2.179195500000000000e+06,2.053823899999999907e+06,2.072448000000000000e+06,2.268176000000000000e+06,2.458173500000000000e+06,2.078432000000000000e+06,2.353600000000000000e+06,2.288371299999999814e+06,2.126647299999999814e+06,2.595623799999999814e+06,2.066020899999999907e+06,2.013392899999999907e+06,2.041746100000000093e+06,2.220480000000000000e+06,1.896138899999999907e+06,2.227745000000000000e+06,1.989158500000000000e+06,1.924492100000000093e+06,2.490487000000000000e+06,1.843630100000000093e+06,3.671104000000000000e+06,2.437938799999999814e+06,2.082177100000000093e+06,3.396124500000000000e+06,2.636094299999999814e+06,3.100949799999999814e+06,3.335457799999999814e+06,2.765384500000000000e+06,2.559271299999999814e+06,2.987694500000000000e+06,1.831473500000000000e+06,2.110491000000000000e+06,1.989158500000000000e+06,1.694023300000000047e+06,2.146883000000000000e+06,2.154921500000000000e+06,2.074099000000000000e+06,2.106452000000000000e+06,1.572690800000000047e+06,1.928491800000000047e+06,2.433899799999999814e+06,2.288371299999999814e+06,2.927189500000000000e+06,1.624320000000000000e+06,2.066020899999999907e+06,2.264137000000000000e+06,2.813853299999999814e+06,2.749228299999999814e+06,1.757312000000000000e+06,1.532259800000000047e+06,1.803159600000000093e+06,1.566528000000000000e+06,1.916414000000000000e+06,1.607008000000000000e+06,1.491868100000000093e+06,2.017471399999999907e+06,1.715488000000000000e+06,2.243901299999999814e+06,2.070020500000000000e+06,1.588887399999999907e+06,1.896138899999999907e+06,1.596965500000000000e+06,2.001696000000000000e+06,2.101120000000000000e+06,1.993237000000000000e+06,1.754650500000000000e+06,1.677867000000000000e+06,1.985248000000000000e+06,2.272215000000000000e+06,1.819395800000000047e+06,2.094254899999999907e+06,1.558304000000000000e+06,1.909728000000000000e+06,1.957920000000000000e+06,1.423124300000000047e+06,1.611552000000000000e+06,1.744128000000000000e+06,1.523328000000000000e+06,1.576809600000000093e+06,1.868352000000000000e+06,1.817728000000000000e+06,1.880096000000000000e+06,1.825184000000000000e+06,1.761696000000000000e+06,2.154921500000000000e+06,2.033668000000000000e+06,1.631808000000000000e+06,1.689472000000000000e+06,1.564612600000000093e+06,1.661710800000000047e+06,1.613920000000000000e+06,1.555296000000000000e+06,1.750650899999999907e+06,1.799160000000000000e+06,1.685945100000000093e+06,2.025589899999999907e+06,1.617240600000000093e+06,3.602278299999999814e+06,1.754650500000000000e+06,1.496608000000000000e+06,1.734454300000000047e+06,1.566624000000000000e+06,1.617504000000000000e+06,1.713312000000000000e+06,1.551392000000000000e+06,1.952806000000000000e+06,2.041746100000000093e+06,1.592704000000000000e+06,2.053823899999999907e+06,1.552534899999999907e+06,1.849696000000000000e+06,2.049824300000000047e+06,1.568691100000000093e+06,1.937440000000000000e+06,1.580809300000000047e+06,2.619897500000000000e+06,2.041746100000000093e+06,2.033280000000000000e+06,2.478409299999999814e+06,1.976544000000000000e+06,2.118529799999999814e+06,1.601044000000000000e+06,2.300488500000000000e+06,2.158960799999999814e+06,2.251940000000000000e+06,2.272215000000000000e+06,2.607741000000000000e+06,2.789699799999999814e+06,1.977000899999999907e+06,2.066020899999999907e+06,1.546752000000000000e+06,2.070020500000000000e+06,2.587585000000000000e+06,2.296449500000000000e+06,3.250637500000000000e+06,2.947384799999999814e+06,2.858363799999999814e+06,3.379887500000000000e+06,3.756005000000000000e+06,2.745189299999999814e+06,2.567310000000000000e+06,4.160315299999999814e+06,4.233018500000000000e+06,4.067336000000000000e+06,3.032205000000000000e+06,2.575427500000000000e+06,3.662945000000000000e+06,3.788317500000000000e+06,3.096910799999999814e+06,3.776119500000000000e+06,3.323421500000000000e+06,4.144159000000000000e+06,2.454134500000000000e+06,3.072757299999999814e+06,4.087531299999999814e+06,3.861101500000000000e+06,3.024207799999999814e+06,3.828789000000000000e+06,3.193929000000000000e+06,2.534996500000000000e+06,1.892139300000000047e+06,2.797697000000000000e+06,4.560505500000000000e+06,4.216943000000000000e+06,1.847629800000000047e+06,2.090255300000000047e+06,5.179128500000000000e+06,2.781540799999999814e+06,2.846246500000000000e+06,3.286908299999999814e+06,2.826051299999999814e+06,3.266793799999999814e+06,3.016048799999999814e+06,3.133262299999999814e+06,2.599702299999999814e+06,2.409625000000000000e+06,2.991895299999999814e+06,2.902874299999999814e+06,3.024207799999999814e+06,2.154921500000000000e+06,2.272215000000000000e+06,2.935267500000000000e+06,2.013392899999999907e+06,2.745189299999999814e+06,1.912335500000000000e+06,1.948766899999999907e+06,2.579466500000000000e+06,1.799160000000000000e+06,2.838249299999999814e+06,2.349038000000000000e+06,2.797697000000000000e+06,1.742572800000000047e+06,1.855707899999999907e+06,2.037667600000000093e+06,2.292371000000000000e+06,1.928491800000000047e+06,2.223666500000000000e+06,2.150922000000000000e+06,1.835552000000000000e+06,2.078098600000000093e+06,1.413056000000000000e+06,2.417742500000000000e+06,1.791081899999999907e+06,2.130686299999999814e+06,2.991895299999999814e+06,2.316645799999999814e+06,2.045745800000000047e+06,2.219626500000000000e+06,3.052400299999999814e+06,2.369194000000000000e+06,3.222202500000000000e+06,2.454134500000000000e+06,2.688561500000000000e+06,2.005314800000000047e+06,2.442017299999999814e+06,2.219626500000000000e+06,3.028246799999999814e+06,2.494565500000000000e+06,3.100949799999999814e+06,1.848928000000000000e+06,1.461184000000000000e+06,2.187314000000000000e+06,3.388046500000000000e+06,2.187314000000000000e+06,1.916414000000000000e+06,2.716835000000000000e+06,1.624864000000000000e+06,2.049824300000000047e+06,2.437938799999999814e+06,2.300488500000000000e+06,2.474330799999999814e+06,2.417742500000000000e+06,2.916537000000000000e+06,1.471633399999999907e+06,2.332802000000000000e+06,1.348628399999999907e+06,1.582528000000000000e+06,1.900257800000000047e+06,1.463594800000000047e+06,1.351947000000000000e+06,1.675872000000000000e+06,2.179195500000000000e+06,5.720766500000000000e+06,1.611328000000000000e+06,1.556064000000000000e+06,1.633984000000000000e+06,1.537193100000000093e+06,1.455264000000000000e+06,1.435280899999999907e+06,1.440224000000000000e+06,1.378336000000000000e+06,1.613121800000000047e+06,1.423124300000000047e+06,1.477440000000000000e+06,1.526368000000000000e+06,1.583520000000000000e+06,1.602336000000000000e+06,2.336880500000000000e+06,1.679904000000000000e+06,2.304568000000000000e+06,2.636094299999999814e+06,2.494597500000000000e+06,2.047424000000000000e+06,1.863826399999999907e+06,2.450056000000000000e+06,2.615858500000000000e+06,1.613121800000000047e+06,1.638208000000000000e+06,2.987694500000000000e+06,2.268176000000000000e+06,1.981080399999999907e+06,1.885248000000000000e+06,2.106452000000000000e+06,2.506723000000000000e+06,1.741952000000000000e+06,2.353037799999999814e+06,1.867808000000000000e+06,1.900257800000000047e+06,2.070020500000000000e+06,2.284332299999999814e+06,2.539035500000000000e+06,2.741150299999999814e+06,2.154921500000000000e+06,1.568691100000000093e+06,1.719168000000000000e+06,1.893920000000000000e+06,1.641792000000000000e+06,1.693577899999999907e+06,1.631040000000000000e+06,1.515584000000000000e+06,2.017471399999999907e+06,1.498528000000000000e+06,1.455477100000000093e+06,1.960844600000000093e+06,1.721472000000000000e+06,1.584064000000000000e+06,2.041746100000000093e+06,1.989158500000000000e+06,1.529696000000000000e+06,1.408339800000000047e+06,2.535894799999999814e+06,1.973001300000000047e+06,1.362496000000000000e+06,1.575712000000000000e+06,1.536384000000000000e+06,1.490880000000000000e+06,1.963159800000000047e+06,1.397088000000000000e+06,1.292384000000000000e+06,1.451744000000000000e+06,1.442688000000000000e+06,2.063861800000000047e+06,1.537248000000000000e+06,1.540064000000000000e+06,1.856064000000000000e+06,1.577517100000000093e+06,1.605152000000000000e+06,1.538432000000000000e+06,1.531648000000000000e+06,1.557664000000000000e+06,1.566112000000000000e+06,1.718298000000000000e+06,1.471633399999999907e+06,1.847629800000000047e+06,1.581984000000000000e+06,1.560613000000000000e+06,1.617280000000000000e+06,1.691104000000000000e+06,1.777408000000000000e+06,1.871648000000000000e+06,1.718080000000000000e+06,1.803159600000000093e+06,1.727136000000000000e+06,2.049824300000000047e+06,1.713856000000000000e+06,2.494565500000000000e+06,1.742592000000000000e+06,1.987136000000000000e+06,2.676525299999999814e+06,1.855707899999999907e+06,1.617240600000000093e+06,1.939424000000000000e+06,1.795121000000000000e+06,3.222202500000000000e+06,2.033668000000000000e+06,1.909056000000000000e+06,2.053280000000000000e+06,1.912800000000000000e+06,1.733440000000000000e+06,1.972672000000000000e+06,1.900257800000000047e+06,1.905984000000000000e+06,1.878112000000000000e+06,2.215548000000000000e+06,1.668058800000000047e+06,2.126647299999999814e+06,1.843630100000000093e+06,1.911936000000000000e+06,2.551153799999999814e+06,1.730375800000000047e+06,2.024992000000000000e+06,2.065344000000000000e+06,1.584887800000000047e+06,1.985158899999999907e+06,2.235840000000000000e+06,1.879982600000000093e+06,1.920413600000000093e+06,2.648171000000000000e+06,2.611819500000000000e+06,2.175117000000000000e+06,1.879982600000000093e+06,2.016928000000000000e+06,2.555192799999999814e+06,1.952960000000000000e+06,2.017471399999999907e+06,1.867904899999999907e+06,1.944688399999999907e+06,1.940688800000000047e+06,2.534996500000000000e+06,1.952806000000000000e+06,2.041746100000000093e+06,1.924492100000000093e+06,1.997236600000000093e+06,2.199391799999999814e+06,3.189890000000000000e+06,2.400896000000000000e+06,2.130686299999999814e+06,2.490487000000000000e+06,2.494565500000000000e+06,2.264137000000000000e+06,3.024207799999999814e+06,2.397507799999999814e+06,1.968962300000000047e+06,2.462212500000000000e+06,1.730375800000000047e+06,2.158208000000000000e+06,2.870561799999999814e+06,2.144000000000000000e+06,2.150922000000000000e+06,2.203470299999999814e+06,2.231784000000000000e+06,2.344999000000000000e+06,1.722297600000000093e+06,2.191353000000000000e+06,1.824288000000000000e+06,1.882048000000000000e+06,1.822560000000000000e+06,1.997280000000000000e+06,1.866048000000000000e+06,2.235783799999999814e+06,1.836768000000000000e+06,1.904257399999999907e+06,2.405625299999999814e+06,2.563310299999999814e+06,2.090255300000000047e+06,2.264137000000000000e+06,1.993237000000000000e+06,2.405824000000000000e+06,2.260057500000000000e+06,2.012960000000000000e+06,2.272215000000000000e+06,1.986784000000000000e+06,2.563310299999999814e+06,2.223666500000000000e+06,1.774885300000000047e+06,2.001315100000000093e+06,2.446056299999999814e+06,1.855707899999999907e+06,2.000576000000000000e+06,2.163039299999999814e+06,2.300544000000000000e+06,2.397507799999999814e+06,2.017471399999999907e+06,2.243901299999999814e+06,1.956845000000000000e+06,2.017471399999999907e+06,2.619897500000000000e+06,1.780032000000000000e+06,1.528260100000000093e+06,1.952864000000000000e+06,1.697088000000000000e+06,2.093056000000000000e+06,2.227745000000000000e+06,1.718298000000000000e+06,1.984928000000000000e+06,2.118529799999999814e+06,2.183235500000000000e+06,1.869536000000000000e+06,1.592965899999999907e+06,1.704032000000000000e+06,1.685984000000000000e+06,1.719168000000000000e+06,1.718298000000000000e+06,1.778964800000000047e+06,1.786912000000000000e+06,1.780352000000000000e+06,1.839551600000000093e+06,1.844768000000000000e+06,2.154921500000000000e+06,2.223666500000000000e+06,2.478409299999999814e+06,2.167078299999999814e+06,1.855714899999999907e+06,1.981080399999999907e+06,1.625318800000000047e+06,2.154921500000000000e+06,1.952806000000000000e+06,2.167078299999999814e+06,2.700678799999999814e+06,2.785579799999999814e+06,1.900257800000000047e+06,2.619897500000000000e+06,2.074099000000000000e+06,2.154921500000000000e+06,2.154921500000000000e+06,1.936569899999999907e+06,2.079648000000000000e+06,1.990336000000000000e+06,2.122568799999999814e+06,2.235968000000000000e+06,2.405625299999999814e+06,2.365194299999999814e+06,2.255979000000000000e+06,2.235783799999999814e+06,2.102373500000000000e+06,2.175117000000000000e+06,2.268176000000000000e+06,2.245760000000000000e+06,1.932570300000000047e+06,2.099136000000000000e+06,2.015040000000000000e+06,2.478409299999999814e+06,2.078098600000000093e+06,2.163039299999999814e+06,2.332802000000000000e+06,2.242880000000000000e+06,2.304568000000000000e+06,2.579466500000000000e+06,2.409625000000000000e+06,2.045745800000000047e+06,2.300870000000000000e+06,2.260057500000000000e+06,2.077760000000000000e+06,2.494565500000000000e+06,2.195709000000000000e+06,2.140162000000000000e+06,1.826048000000000000e+06,1.828800000000000000e+06,1.829120000000000000e+06,2.401586299999999814e+06,2.720874000000000000e+06,1.897632000000000000e+06,2.029589500000000000e+06,1.722297600000000093e+06,2.060928000000000000e+06,2.518840299999999814e+06,2.243901299999999814e+06,2.211509000000000000e+06,2.013392899999999907e+06,2.389469000000000000e+06,1.825408000000000000e+06,1.968928000000000000e+06,2.171078000000000000e+06,2.389469000000000000e+06,2.260057500000000000e+06,2.377311500000000000e+06,2.219626500000000000e+06,1.910816000000000000e+06,2.066020899999999907e+06,2.187314000000000000e+06,1.948766899999999907e+06,1.431202399999999907e+06,2.336880500000000000e+06,2.260057500000000000e+06,2.446056299999999814e+06,2.543035299999999814e+06,2.296449500000000000e+06,2.102373500000000000e+06,2.057902399999999907e+06,2.454134500000000000e+06,2.284332299999999814e+06,2.280253799999999814e+06,2.154921500000000000e+06,2.255979000000000000e+06,1.762728600000000093e+06,1.411006100000000093e+06,2.195352799999999814e+06,1.960844600000000093e+06,2.053823899999999907e+06,2.644133000000000000e+06,2.251940000000000000e+06,2.106452000000000000e+06,1.435280899999999907e+06,1.811277300000000047e+06,2.349038000000000000e+06,1.944688399999999907e+06,2.450056000000000000e+06,2.061942399999999907e+06,1.722297600000000093e+06,2.086176800000000047e+06,1.782752000000000000e+06,1.685120000000000000e+06,2.312606500000000000e+06,1.688384000000000000e+06,2.134686000000000000e+06,2.211509000000000000e+06,2.276214799999999814e+06,1.471633399999999907e+06,1.600704000000000000e+06,2.071328000000000000e+06,1.725376000000000000e+06,2.389469000000000000e+06,2.336880500000000000e+06,1.819395800000000047e+06,2.200640000000000000e+06,2.543035299999999814e+06,2.125440000000000000e+06,1.815316300000000047e+06,1.904257399999999907e+06,2.175117000000000000e+06,2.490487000000000000e+06,2.041746100000000093e+06,2.154921500000000000e+06,2.700678799999999814e+06,2.122568799999999814e+06,2.090255300000000047e+06,2.442017299999999814e+06,2.490487000000000000e+06,2.114530000000000000e+06,2.106452000000000000e+06,2.398208000000000000e+06,2.615858500000000000e+06,2.017573399999999907e+06,1.903739899999999907e+06,2.825580799999999814e+06,1.726464000000000000e+06,1.868128000000000000e+06,1.717312000000000000e+06,1.828937300000000047e+06,2.070020500000000000e+06,1.925315300000000047e+06,2.650331299999999814e+06,1.796029899999999907e+06,1.765408000000000000e+06,1.622592000000000000e+06,2.150922000000000000e+06,1.735840000000000000e+06,1.767360000000000000e+06,1.837664000000000000e+06,1.675813300000000047e+06,1.736832000000000000e+06,1.912335500000000000e+06,1.523328000000000000e+06,1.795200000000000000e+06,2.113484299999999814e+06,2.490603000000000000e+06,2.069919000000000000e+06,2.191353000000000000e+06,1.756686899999999907e+06,2.061942399999999907e+06,1.924492100000000093e+06,2.773543500000000000e+06,2.191353000000000000e+06,2.025589899999999907e+06,1.944480000000000000e+06,2.421781500000000000e+06,2.143168000000000000e+06,2.328763000000000000e+06,2.288371299999999814e+06,2.150922000000000000e+06,2.142804500000000000e+06,1.806816000000000000e+06,2.785302000000000000e+06,1.811936000000000000e+06,1.900257800000000047e+06,2.024864000000000000e+06,2.393468799999999814e+06,1.799160000000000000e+06,2.417742500000000000e+06,1.823395399999999907e+06,2.506723000000000000e+06,1.940688800000000047e+06,2.615858500000000000e+06,2.223666500000000000e+06,3.076796299999999814e+06,2.183235500000000000e+06,1.940688800000000047e+06,2.882679000000000000e+06,2.680564299999999814e+06,3.064517500000000000e+06,1.900257800000000047e+06,2.421781500000000000e+06,2.381350500000000000e+06,2.098294000000000000e+06,1.641475000000000000e+06,2.648171000000000000e+06,3.084874500000000000e+06,2.429900000000000000e+06,2.288371299999999814e+06,1.973001300000000047e+06,2.251940000000000000e+06,1.778964800000000047e+06,3.169775500000000000e+06,2.288371299999999814e+06,2.607741000000000000e+06,1.859826800000000047e+06,2.518840299999999814e+06,3.020087799999999814e+06,1.896138899999999907e+06,1.939729300000000047e+06,2.017471399999999907e+06,2.138764500000000000e+06,1.997236600000000093e+06,1.552534899999999907e+06,2.927189500000000000e+06,2.842207500000000000e+06,2.454134500000000000e+06,3.041459299999999814e+06,2.053823899999999907e+06,3.355426000000000000e+06,1.896138899999999907e+06,3.109108799999999814e+06,2.316645799999999814e+06,2.494565500000000000e+06,2.745189299999999814e+06,2.207509299999999814e+06,2.514761799999999814e+06,2.349038000000000000e+06,2.716835000000000000e+06,3.234481299999999814e+06,2.409625000000000000e+06,2.753267299999999814e+06,2.676525299999999814e+06,2.704717799999999814e+06,2.834210299999999814e+06,2.995934299999999814e+06,3.501301799999999814e+06,3.658986799999999814e+06,3.092952500000000000e+06,2.826051299999999814e+06,3.392085500000000000e+06,2.425861000000000000e+06,2.057902399999999907e+06,2.716835000000000000e+06,1.875983000000000000e+06,2.470291500000000000e+06,3.315262500000000000e+06,4.524154000000000000e+06,2.187314000000000000e+06,2.898835299999999814e+06,2.353037799999999814e+06,3.610437299999999814e+06,3.262754799999999814e+06,3.068556500000000000e+06,3.367770299999999814e+06,2.377311500000000000e+06,2.389469000000000000e+06,2.741150299999999814e+06,3.404283500000000000e+06,2.389469000000000000e+06,2.983736299999999814e+06,2.619897500000000000e+06,4.786935500000000000e+06,2.539035500000000000e+06,2.637132500000000000e+06,2.336880500000000000e+06,2.490487000000000000e+06,2.361155299999999814e+06,2.632015799999999814e+06,2.644133000000000000e+06,3.226241500000000000e+06,2.716835000000000000e+06,2.013392899999999907e+06,2.696720500000000000e+06,2.539035500000000000e+06,2.579466500000000000e+06,2.583466299999999814e+06,2.793738799999999814e+06,2.959502000000000000e+06,3.072757299999999814e+06,2.676525299999999814e+06,3.351614000000000000e+06,2.797697000000000000e+06,2.931228500000000000e+06,2.579466500000000000e+06,4.018786500000000000e+06,2.349038000000000000e+06,2.894715299999999814e+06,3.137382299999999814e+06,3.266793799999999814e+06,2.268176000000000000e+06,2.571349000000000000e+06,2.175117000000000000e+06,3.472947500000000000e+06,3.282950000000000000e+06,2.320724299999999814e+06,2.037667600000000093e+06,3.064517500000000000e+06,2.466292000000000000e+06,2.114530000000000000e+06,2.021511399999999907e+06,2.110491000000000000e+06,2.243901299999999814e+06,1.940688800000000047e+06,2.591584799999999814e+06,2.462212500000000000e+06,2.627976500000000000e+06,3.068556500000000000e+06,3.092952500000000000e+06,2.579466500000000000e+06,3.080754500000000000e+06,3.800515500000000000e+06,2.134686000000000000e+06,2.696720500000000000e+06,2.260057500000000000e+06,2.224704000000000000e+06,2.296449500000000000e+06,2.175117000000000000e+06,1.888060800000000047e+06,2.251940000000000000e+06,2.179195500000000000e+06,2.268176000000000000e+06,2.053823899999999907e+06,1.984576000000000000e+06,2.082177100000000093e+06,2.219626500000000000e+06,2.526879000000000000e+06,2.793738799999999814e+06,2.664327299999999814e+06,2.373233000000000000e+06,2.203470299999999814e+06,2.308607000000000000e+06,1.924492100000000093e+06,2.090255300000000047e+06,2.308607000000000000e+06,2.066020899999999907e+06,1.997236600000000093e+06,2.029589500000000000e+06,2.046656000000000000e+06,1.952806000000000000e+06,2.192064000000000000e+06,2.146176000000000000e+06,2.134686000000000000e+06,2.272215000000000000e+06,1.985158899999999907e+06,2.353037799999999814e+06,2.227745000000000000e+06,3.355734000000000000e+06,2.644133000000000000e+06,3.064517500000000000e+06,2.615858500000000000e+06,2.664327299999999814e+06,2.251940000000000000e+06,2.551153799999999814e+06,2.490487000000000000e+06,1.940416000000000000e+06,1.717856000000000000e+06,1.628128000000000000e+06,1.446144000000000000e+06,1.655904000000000000e+06,1.634624000000000000e+06,1.704160000000000000e+06,1.658176000000000000e+06,1.594432000000000000e+06,1.839424000000000000e+06,1.688064000000000000e+06,1.448064000000000000e+06,1.567296000000000000e+06,1.686208000000000000e+06,1.676864000000000000e+06,1.821248000000000000e+06,1.891840000000000000e+06,2.121984000000000000e+06,1.881056000000000000e+06,2.279296000000000000e+06,2.132672000000000000e+06,2.324763299999999814e+06,2.656168299999999814e+06,2.609664000000000000e+06,2.600256000000000000e+06,2.559271299999999814e+06,2.554496000000000000e+06,2.659008000000000000e+06,2.312606500000000000e+06,2.394240000000000000e+06,2.475712000000000000e+06,2.268992000000000000e+06,2.187314000000000000e+06,2.485952000000000000e+06,2.393468799999999814e+06,2.425861000000000000e+06,2.401586299999999814e+06,2.583466299999999814e+06,2.215548000000000000e+06,2.292371000000000000e+06,2.579466500000000000e+06,2.340919500000000000e+06,2.324763299999999814e+06,2.894715299999999814e+06,2.349038000000000000e+06,2.377311500000000000e+06,2.373233000000000000e+06,2.591584799999999814e+06,3.537572500000000000e+06,3.335457799999999814e+06,2.567310000000000000e+06,2.579466500000000000e+06,2.644133000000000000e+06,2.494565500000000000e+06,2.393468799999999814e+06,2.122568799999999814e+06,2.611819500000000000e+06,2.268176000000000000e+06,2.425861000000000000e+06,2.154921500000000000e+06,2.276214799999999814e+06,1.968962300000000047e+06,1.875983000000000000e+06,2.365194299999999814e+06,1.787003399999999907e+06,2.700678799999999814e+06,3.036244000000000000e+06,2.955382000000000000e+06,3.056520299999999814e+06,2.919111299999999814e+06,2.704717799999999814e+06,3.226241500000000000e+06,2.429900000000000000e+06,3.764002299999999814e+06,3.602278299999999814e+06,2.906832500000000000e+06,2.292371000000000000e+06,2.959502000000000000e+06,2.732991299999999814e+06,2.409625000000000000e+06,2.692681500000000000e+06,2.611819500000000000e+06,2.102373500000000000e+06,1.956845000000000000e+06,2.623897299999999814e+06,2.385430000000000000e+06,2.732991299999999814e+06,2.187314000000000000e+06,2.567310000000000000e+06,3.424478799999999814e+06,2.150922000000000000e+06,1.948768000000000000e+06,1.999040000000000000e+06,1.985158899999999907e+06,2.732991299999999814e+06,2.623897299999999814e+06,1.960844600000000093e+06,2.021511399999999907e+06,1.997236600000000093e+06,2.583466299999999814e+06,2.522879299999999814e+06,2.729033000000000000e+06,3.028246799999999814e+06,2.615858500000000000e+06,2.894715299999999814e+06,2.632015799999999814e+06,2.494565500000000000e+06,2.668366299999999814e+06,2.385430000000000000e+06,2.037667600000000093e+06,2.021511399999999907e+06,2.401586299999999814e+06,2.263424000000000000e+06,2.393468799999999814e+06,1.890080000000000000e+06,2.122568799999999814e+06,2.583466299999999814e+06,2.247940299999999814e+06,1.900257800000000047e+06,2.163039299999999814e+06,2.591584799999999814e+06,2.013392899999999907e+06,2.203470299999999814e+06,2.191353000000000000e+06,2.276214799999999814e+06,2.304568000000000000e+06,2.175117000000000000e+06,1.601044000000000000e+06,2.017471399999999907e+06,2.462212500000000000e+06,2.729033000000000000e+06,2.413664000000000000e+06,2.567310000000000000e+06,2.352448000000000000e+06,1.761792000000000000e+06,1.924492100000000093e+06,2.648171000000000000e+06,2.353037799999999814e+06,2.243901299999999814e+06,2.386368000000000000e+06,2.029088000000000000e+06,2.559271299999999814e+06,2.543035299999999814e+06,2.146883000000000000e+06,1.936569899999999907e+06,2.025312000000000000e+06,2.069664000000000000e+06,1.900257800000000047e+06,2.433899799999999814e+06,1.757440000000000000e+06,1.889408000000000000e+06,1.689152000000000000e+06,1.888060800000000047e+06,1.722560000000000000e+06,1.948766899999999907e+06,1.440768000000000000e+06,1.200864000000000000e+06,1.188736000000000000e+06,1.580809300000000047e+06,1.266592000000000000e+06,1.555392000000000000e+06,1.565568000000000000e+06,1.560613000000000000e+06,1.699168000000000000e+06,1.617240600000000093e+06,1.839551600000000093e+06,1.855707899999999907e+06,2.369194000000000000e+06,1.536378600000000093e+06,2.037667600000000093e+06,2.183235500000000000e+06,2.425861000000000000e+06,2.397507799999999814e+06,2.830090299999999814e+06,2.619897500000000000e+06,2.134686000000000000e+06,3.161616500000000000e+06,2.797697000000000000e+06,2.838249299999999814e+06,2.700678799999999814e+06,2.057902399999999907e+06,2.745189299999999814e+06,2.041746100000000093e+06,2.017471399999999907e+06,1.390771399999999907e+06,2.013280000000000000e+06,1.611872000000000000e+06,1.543296000000000000e+06,1.541024000000000000e+06,1.423904000000000000e+06,1.928491800000000047e+06,1.176499100000000093e+06,1.087558000000000000e+06,2.082177100000000093e+06,1.393536000000000000e+06,1.659488000000000000e+06,1.772480000000000000e+06,1.948544000000000000e+06,2.534996500000000000e+06,2.049760000000000000e+06,2.652210000000000000e+06,2.563310299999999814e+06,2.389469000000000000e+06,2.405625299999999814e+06,2.450056000000000000e+06,1.875983000000000000e+06,2.280253799999999814e+06,2.498604500000000000e+06,1.956845000000000000e+06,2.490487000000000000e+06,1.847629800000000047e+06,2.111808000000000000e+06,2.207509299999999814e+06,1.985158899999999907e+06,2.079968000000000000e+06,2.029589500000000000e+06,1.719936000000000000e+06,1.962208000000000000e+06,1.851708300000000047e+06,2.106452000000000000e+06,2.563310299999999814e+06,2.510722799999999814e+06,3.193929000000000000e+06,2.272215000000000000e+06,2.466292000000000000e+06,2.890676299999999814e+06,2.741150299999999814e+06,2.526879000000000000e+06,2.607741000000000000e+06,2.684522500000000000e+06,2.579466500000000000e+06,2.466292000000000000e+06,2.490487000000000000e+06,2.078098600000000093e+06,2.361155299999999814e+06,1.799160000000000000e+06,1.884061100000000093e+06,2.442017299999999814e+06,2.559271299999999814e+06,2.304568000000000000e+06,2.276214799999999814e+06,1.787003399999999907e+06,2.583466299999999814e+06,2.834210299999999814e+06,1.796960000000000000e+06,1.829440000000000000e+06,1.879982600000000093e+06,1.766048000000000000e+06,1.947360000000000000e+06,2.482448299999999814e+06,1.592965899999999907e+06,2.227745000000000000e+06,2.134686000000000000e+06,2.437938799999999814e+06,2.805856000000000000e+06,2.627976500000000000e+06,3.181892799999999814e+06,2.749228299999999814e+06,2.846246500000000000e+06,2.215548000000000000e+06,2.607741000000000000e+06,2.915072299999999814e+06,2.264137000000000000e+06,2.470291500000000000e+06,2.458173500000000000e+06,2.737030299999999814e+06,2.571349000000000000e+06,2.522879299999999814e+06,2.118529799999999814e+06,2.219626500000000000e+06,2.090255300000000047e+06,2.720874000000000000e+06,1.932570300000000047e+06,2.365194299999999814e+06,2.017471399999999907e+06,2.149184000000000000e+06,2.522879299999999814e+06,2.280253799999999814e+06,1.875983000000000000e+06,2.486448000000000000e+06,2.005314800000000047e+06,2.478409299999999814e+06,2.425861000000000000e+06,2.488000000000000000e+06,2.676525299999999814e+06,2.175117000000000000e+06,1.904257399999999907e+06,2.191353000000000000e+06,2.017471399999999907e+06,1.783003800000000047e+06,2.284332299999999814e+06,1.742572800000000047e+06,2.053823899999999907e+06,1.848064000000000000e+06,1.900288000000000000e+06,2.013824000000000000e+06,2.037667600000000093e+06,1.596965500000000000e+06,2.458173500000000000e+06,2.179195500000000000e+06,2.332802000000000000e+06,2.304568000000000000e+06,2.284332299999999814e+06,3.202088000000000000e+06,2.361155299999999814e+06,2.450056000000000000e+06,2.320724299999999814e+06,2.700678799999999814e+06,2.381350500000000000e+06,2.260057500000000000e+06,2.004000000000000000e+06,2.320724299999999814e+06,2.607741000000000000e+06,2.999892500000000000e+06,2.417742500000000000e+06,3.096910799999999814e+06,2.365194299999999814e+06,2.474330799999999814e+06,2.308607000000000000e+06,2.571349000000000000e+06,2.401586299999999814e+06,2.931228500000000000e+06,2.587585000000000000e+06,3.092952500000000000e+06,2.365194299999999814e+06,2.450056000000000000e+06,2.393468799999999814e+06,2.615858500000000000e+06,2.773543500000000000e+06,2.838249299999999814e+06,2.765384500000000000e+06,2.247940299999999814e+06,2.777582500000000000e+06,2.963541000000000000e+06,3.234481299999999814e+06,1.851708300000000047e+06,2.672405299999999814e+06,2.769504500000000000e+06,2.567310000000000000e+06,3.412280799999999814e+06,2.462212500000000000e+06,2.281664000000000000e+06,2.090255300000000047e+06,2.644133000000000000e+06,2.732991299999999814e+06,2.344960000000000000e+06,2.082177100000000093e+06,2.498604500000000000e+06,2.830090299999999814e+06,2.365194299999999814e+06,2.365194299999999814e+06,2.712876799999999814e+06,2.543035299999999814e+06,2.405625299999999814e+06,2.247940299999999814e+06,2.025589899999999907e+06,2.817892299999999814e+06,2.506723000000000000e+06,2.777582500000000000e+06,2.001315100000000093e+06,2.466292000000000000e+06,3.856981500000000000e+06,2.349038000000000000e+06,2.255979000000000000e+06,2.696720500000000000e+06,2.478409299999999814e+06,3.420439799999999814e+06,2.049824300000000047e+06,2.534996500000000000e+06,2.118529799999999814e+06,2.656168299999999814e+06,2.179195500000000000e+06,2.417742500000000000e+06,2.243901299999999814e+06,2.607741000000000000e+06,2.506723000000000000e+06,2.720874000000000000e+06,2.518840299999999814e+06,2.567310000000000000e+06,2.591584799999999814e+06,2.720874000000000000e+06,1.973001300000000047e+06,3.307184500000000000e+06,2.919111299999999814e+06,1.948766899999999907e+06,2.688561500000000000e+06,2.296449500000000000e+06,2.102373500000000000e+06,2.288371299999999814e+06,2.555192799999999814e+06,2.437938799999999814e+06,2.563310299999999814e+06,2.555192799999999814e+06,2.506723000000000000e+06,2.178880000000000000e+06,1.718298000000000000e+06,2.563310299999999814e+06,2.603741299999999814e+06,1.830112000000000000e+06,1.548456399999999907e+06,1.629318399999999907e+06,1.755584000000000000e+06,1.718080000000000000e+06,2.024320000000000000e+06,1.532259800000000047e+06,1.579392000000000000e+06,1.716032000000000000e+06,1.935232000000000000e+06,2.478409299999999814e+06,1.747936000000000000e+06,1.786240000000000000e+06,2.074099000000000000e+06,1.265439300000000047e+06,1.662944000000000000e+06,1.769536000000000000e+06,1.657632300000000047e+06,1.638208000000000000e+06,1.334184100000000093e+06,1.634304000000000000e+06,1.276704000000000000e+06,1.147296000000000000e+06,1.320992000000000000e+06,1.255296000000000000e+06,1.438080000000000000e+06,1.619456000000000000e+06,1.587616000000000000e+06,1.819395800000000047e+06,1.496288000000000000e+06,1.743488000000000000e+06,1.711328000000000000e+06,1.638432000000000000e+06,1.543200000000000000e+06,1.883658500000000000e+06,1.269152000000000000e+06,1.509856000000000000e+06,1.542752000000000000e+06,1.708512000000000000e+06,1.950752000000000000e+06,2.032288000000000000e+06,2.256064000000000000e+06,2.136320000000000000e+06,2.094720000000000000e+06,2.002560000000000000e+06,1.996512000000000000e+06,1.956384000000000000e+06,1.633536000000000000e+06,1.552576000000000000e+06,1.445056000000000000e+06,1.410176000000000000e+06,1.138912000000000000e+06,9.672800000000000000e+05,8.509440000000000000e+05,7.569920000000000000e+05,6.212000000000000000e+05,5.650240000000000000e+05,4.775040000000000000e+05,4.168080000000000000e+05,3.398960000000000000e+05,2.991120000000000000e+05,2.304480000000000000e+05,1.990840000000000000e+05,1.585840000000000000e+05,1.236020000000000000e+05,9.129800000000000000e+04,8.215000000000000000e+04,5.272200000000000000e+04,4.479400000000000000e+04,3.707100000000000000e+04,3.145600000000000000e+04,2.223400000000000000e+04,2.013000000000000000e+04,1.572100000000000000e+04,1.311700000000000000e+04,8.510000000000000000e+03,6.707000000000000000e+03,7.008000000000000000e+03,8.209000000000000000e+03,7.508000000000000000e+03,3.904000000000000000e+03,4.505000000000000000e+03,4.605000000000000000e+03,4.905000000000000000e+03,3.603000000000000000e+03,4.505000000000000000e+03,4.204000000000000000e+03,3.603000000000000000e+03,4.104000000000000000e+03,3.103000000000000000e+03,5.906000000000000000e+03,5.306000000000000000e+03,4.505000000000000000e+03,4.304000000000000000e+03,4.805000000000000000e+03,2.602000000000000000e+03,5.105000000000000000e+03,4.004000000000000000e+03,2.903000000000000000e+03,4.705000000000000000e+03,3.203000000000000000e+03,2.202000000000000000e+03,4.004000000000000000e+03,3.704000000000000000e+03,2.302000000000000000e+03,3.603000000000000000e+03,1.601000000000000000e+03,3.303000000000000000e+03,3.003000000000000000e+03,2.502000000000000000e+03,2.702000000000000000e+03,3.103000000000000000e+03,3.804000000000000000e+03,3.704000000000000000e+03,3.603000000000000000e+03,3.403000000000000000e+03,3.303000000000000000e+03,3.403000000000000000e+03,3.704000000000000000e+03,3.704000000000000000e+03,2.102000000000000000e+03,3.003000000000000000e+03,3.603000000000000000e+03,3.303000000000000000e+03,3.303000000000000000e+03,3.003000000000000000e+03,3.303000000000000000e+03,2.502000000000000000e+03,3.804000000000000000e+03,2.903000000000000000e+03,2.802000000000000000e+03,2.903000000000000000e+03,4.004000000000000000e+03,nan
4.795409999999999684e+01,5.806000000000000000e+03,3.603000000000000000e+03,4.204000000000000000e+03,3.804000000000000000e+03,4.304000000000000000e+03,4.805000000000000000e+03,5.205000000000000000e+03,3.804000000000000000e+03,5.105000000000000000e+03,4.605000000000000000e+03,4.805000000000000000e+03,5.606000000000000000e+03,5.506000000000000000e+03,7.108000000000000000e+03,4.705000000000000000e+03,4.204000000000000000e+03,5.205000000000000000e+03,5.606000000000000000e+03,4.705000000000000000e+03,4.605000000000000000e+03,5.005000000000000000e+03,5.506000000000000000e+03,4.705000000000000000e+03,7.308000000000000000e+03,8.510000000000000000e+03,1.331700000000000000e+04,1.922800000000000000e+04,3.516600000000000000e+04,4.890800000000000000e+04,7.431000000000000000e+04,8.084200000000000000e+04,1.052800000000000000e+05,1.236020000000000000e+05,1.505120000000000000e+05,1.794800000000000000e+05,2.255880000000000000e+05,2.780960000000000000e+05,2.787040000000000000e+05,3.432560000000000000e+05,3.305360000000000000e+05,3.940320000000000000e+05,3.966880000000000000e+05,4.009760000000000000e+05,4.476960000000000000e+05,4.624400000000000000e+05,5.202880000000000000e+05,5.667680000000000000e+05,6.660640000000000000e+05,6.441280000000000000e+05,6.987840000000000000e+05,7.476480000000000000e+05,7.222080000000000000e+05,8.630720000000000000e+05,8.772800000000000000e+05,8.486560000000000000e+05,1.065984000000000000e+06,1.328734300000000047e+06,9.947040000000000000e+05,9.924960000000000000e+05,2.096911000000000000e+06,1.474458000000000000e+06,1.111296000000000000e+06,1.142208000000000000e+06,1.215840000000000000e+06,1.236032000000000000e+06,1.353920000000000000e+06,1.392800000000000000e+06,1.331040000000000000e+06,1.407264000000000000e+06,1.445920000000000000e+06,1.192655399999999907e+06,1.562432000000000000e+06,1.360768000000000000e+06,1.533696000000000000e+06,1.241568000000000000e+06,1.418752000000000000e+06,1.738494300000000047e+06,1.364192000000000000e+06,1.462144000000000000e+06,1.136107500000000000e+06,1.309948800000000047e+06,1.442272000000000000e+06,9.581868000000000466e+05,1.710219899999999907e+06,1.490784000000000000e+06,1.323456000000000000e+06,1.483790000000000000e+06,1.115328000000000000e+06,1.249536000000000000e+06,1.144185600000000093e+06,1.524181600000000093e+06,9.662649000000000233e+05,1.661710800000000047e+06,1.423124300000000047e+06,1.540378300000000047e+06,1.203392000000000000e+06,1.018256000000000000e+06,1.402928000000000000e+06,1.689944800000000047e+06,1.007216000000000000e+06,1.055776000000000000e+06,1.127264000000000000e+06,2.130686299999999814e+06,1.416512000000000000e+06,1.195232000000000000e+06,1.051167000000000000e+06,1.262016000000000000e+06,1.309948800000000047e+06,1.356064000000000000e+06,1.123910500000000000e+06,1.705152000000000000e+06,1.468064000000000000e+06,2.078098600000000093e+06,1.916414000000000000e+06,1.192655399999999907e+06,1.504025800000000047e+06,1.800992000000000000e+06,2.094254899999999907e+06,2.000928000000000000e+06,1.948766899999999907e+06,1.845536000000000000e+06,1.508576000000000000e+06,1.540378300000000047e+06,1.927648000000000000e+06,2.142804500000000000e+06,1.831840000000000000e+06,1.879982600000000093e+06,1.844000000000000000e+06,2.712876799999999814e+06,1.770806800000000047e+06,2.167078299999999814e+06,2.817892299999999814e+06,2.052416000000000000e+06,2.387136000000000000e+06,2.255979000000000000e+06,2.563310299999999814e+06,2.834210299999999814e+06,3.189890000000000000e+06,3.141421299999999814e+06,3.113067000000000000e+06,3.262754799999999814e+06,3.028246799999999814e+06,3.202088000000000000e+06,3.359773000000000000e+06,3.181892799999999814e+06,3.392085500000000000e+06,3.133262299999999814e+06,3.311223500000000000e+06,3.270752000000000000e+06,3.464869500000000000e+06,3.230361500000000000e+06,3.529575299999999814e+06,3.958119799999999814e+06,3.339577799999999814e+06,3.594281000000000000e+06,3.735809799999999814e+06,3.379887500000000000e+06,3.278911000000000000e+06,3.129223299999999814e+06,3.359773000000000000e+06,3.440635000000000000e+06,3.408322500000000000e+06,3.578124799999999814e+06,3.707455500000000000e+06,3.472947500000000000e+06,3.699296500000000000e+06,3.921687299999999814e+06,3.270752000000000000e+06,3.383926500000000000e+06,3.743807000000000000e+06,3.250637500000000000e+06,3.355734000000000000e+06,3.582163799999999814e+06,3.339577799999999814e+06,3.634590799999999814e+06,3.513419000000000000e+06,3.747927000000000000e+06,3.569965799999999814e+06,3.658986799999999814e+06,4.099648500000000000e+06,3.768122299999999814e+06,4.730388500000000000e+06,3.808512799999999814e+06,4.103687500000000000e+06,4.059177000000000000e+06,4.536352000000000000e+06,4.354271000000000000e+06,4.350232000000000000e+06,4.063297000000000000e+06,4.467526000000000000e+06,4.059177000000000000e+06,4.795013500000000000e+06,4.184468799999999814e+06,3.772161299999999814e+06,4.568664500000000000e+06,4.904149000000000000e+06,4.043020799999999814e+06,4.657524000000000000e+06,4.451451000000000000e+06,4.156195299999999814e+06,3.905612000000000000e+06,4.588779000000000000e+06,4.208784000000000000e+06,4.208784000000000000e+06,4.511956000000000000e+06,3.675143000000000000e+06,3.218244299999999814e+06,3.428437000000000000e+06,3.472947500000000000e+06,3.080754500000000000e+06,3.432557000000000000e+06,2.923069500000000000e+06,2.931228500000000000e+06,3.036244000000000000e+06,3.533614299999999814e+06,3.254595799999999814e+06,3.493142799999999814e+06,3.193929000000000000e+06,3.505260000000000000e+06,3.800515500000000000e+06,3.218244299999999814e+06,3.250637500000000000e+06,3.315262500000000000e+06,2.656168299999999814e+06,2.611819500000000000e+06,3.375929299999999814e+06,3.258634799999999814e+06,3.036244000000000000e+06,3.319301500000000000e+06,3.028246799999999814e+06,3.323421500000000000e+06,3.258634799999999814e+06,2.963541000000000000e+06,3.303064500000000000e+06,3.626593500000000000e+06,3.509299000000000000e+06,3.331418799999999814e+06,3.574004799999999814e+06,3.347575000000000000e+06,3.788317500000000000e+06,3.412280799999999814e+06,3.513419000000000000e+06,3.383926500000000000e+06,3.388046500000000000e+06,3.958119799999999814e+06,3.602278299999999814e+06,3.266793799999999814e+06,3.157577500000000000e+06,3.893494799999999814e+06,3.432557000000000000e+06,3.052400299999999814e+06,2.708837799999999814e+06,2.931228500000000000e+06,2.587585000000000000e+06,2.506723000000000000e+06,2.442017299999999814e+06,2.462212500000000000e+06,2.199391799999999814e+06,2.482448299999999814e+06,2.086176800000000047e+06,2.599702299999999814e+06,2.850366500000000000e+06,2.729033000000000000e+06,3.327460500000000000e+06,2.672405299999999814e+06,2.822012299999999814e+06,2.478409299999999814e+06,3.303064500000000000e+06,2.826051299999999814e+06,2.704717799999999814e+06,2.704717799999999814e+06,2.619897500000000000e+06,2.939225799999999814e+06,2.082177100000000093e+06,2.433899799999999814e+06,2.369194000000000000e+06,2.102656000000000000e+06,2.205824000000000000e+06,1.912352000000000000e+06,1.923040000000000000e+06,1.880096000000000000e+06,1.998496000000000000e+06,1.917536000000000000e+06,1.821664000000000000e+06,1.495947600000000093e+06,1.738784000000000000e+06,1.582432000000000000e+06,1.827473899999999907e+06,1.778964800000000047e+06,2.247940299999999814e+06,2.324763299999999814e+06,2.737030299999999814e+06,2.498604500000000000e+06,2.817892299999999814e+06,2.163039299999999814e+06,2.039808000000000000e+06,2.332802000000000000e+06,2.142804500000000000e+06,2.138764500000000000e+06,1.326105000000000000e+06,2.175117000000000000e+06,2.575427500000000000e+06,2.223666500000000000e+06,2.397507799999999814e+06,2.041746100000000093e+06,2.496384000000000000e+06,2.175117000000000000e+06,2.543035299999999814e+06,2.346880000000000000e+06,2.765384500000000000e+06,2.344999000000000000e+06,2.484480000000000000e+06,2.344999000000000000e+06,2.369194000000000000e+06,2.433899799999999814e+06,2.417742500000000000e+06,2.627976500000000000e+06,2.615858500000000000e+06,2.615858500000000000e+06,2.555192799999999814e+06,3.024207799999999814e+06,3.060559299999999814e+06,2.850366500000000000e+06,3.020087799999999814e+06,2.870561799999999814e+06,2.902874299999999814e+06,3.113067000000000000e+06,3.157577500000000000e+06,4.152156299999999814e+06,3.541611500000000000e+06,3.379887500000000000e+06,3.396124500000000000e+06,3.339577799999999814e+06,3.003931500000000000e+06,3.331418799999999814e+06,2.522879299999999814e+06,2.539035500000000000e+06,2.555192799999999814e+06,2.522879299999999814e+06,2.328763000000000000e+06,2.599702299999999814e+06,2.179195500000000000e+06,2.803648000000000000e+06,2.551153799999999814e+06,2.195352799999999814e+06,1.920413600000000093e+06,2.003232000000000000e+06,2.486448000000000000e+06,1.922368000000000000e+06,1.758848000000000000e+06,2.365194299999999814e+06,1.892928000000000000e+06,2.142804500000000000e+06,1.330104600000000093e+06,1.657632300000000047e+06,1.728000000000000000e+06,1.605043600000000093e+06,1.644512000000000000e+06,1.572690800000000047e+06,1.898624000000000000e+06,2.158960799999999814e+06,2.381350500000000000e+06,2.357076799999999814e+06,1.981080399999999907e+06,2.975577299999999814e+06,2.005314800000000047e+06,2.526879000000000000e+06,2.433899799999999814e+06,3.129223299999999814e+06,3.060559299999999814e+06,2.025589899999999907e+06,1.888060800000000047e+06,1.981824000000000000e+06,1.778964800000000047e+06,2.009393300000000047e+06,1.633396899999999907e+06,2.045745800000000047e+06,1.742400000000000000e+06,1.504025800000000047e+06,1.930720000000000000e+06,1.868992000000000000e+06,1.381536000000000000e+06,1.322066000000000000e+06,1.360864000000000000e+06,1.625318800000000047e+06,1.621279800000000047e+06,1.528260100000000093e+06,1.783003800000000047e+06,1.368160000000000000e+06,1.770806800000000047e+06,2.074099000000000000e+06,1.334240000000000000e+06,1.637436000000000000e+06,2.292371000000000000e+06,1.884576000000000000e+06,2.369194000000000000e+06,2.122568799999999814e+06,2.490487000000000000e+06,2.353037799999999814e+06,2.393468799999999814e+06,2.272215000000000000e+06,2.163039299999999814e+06,2.373233000000000000e+06,2.264137000000000000e+06,2.243901299999999814e+06,2.167078299999999814e+06,2.331904000000000000e+06,2.231784000000000000e+06,2.381350500000000000e+06,2.029589500000000000e+06,1.936569899999999907e+06,2.684522500000000000e+06,2.118529799999999814e+06,2.357076799999999814e+06,2.676525299999999814e+06,2.741150299999999814e+06,2.179195500000000000e+06,2.071680000000000000e+06,1.884061100000000093e+06,1.783003800000000047e+06,2.320724299999999814e+06,2.433899799999999814e+06,2.316645799999999814e+06,2.939225799999999814e+06,3.594281000000000000e+06,2.413664000000000000e+06,3.048361299999999814e+06,2.773543500000000000e+06,2.381350500000000000e+06,2.090255300000000047e+06,2.373233000000000000e+06,2.518840299999999814e+06,3.068556500000000000e+06,3.020087799999999814e+06,2.207509299999999814e+06,1.512864000000000000e+06,2.636094299999999814e+06,2.474330799999999814e+06,2.276214799999999814e+06,2.373233000000000000e+06,2.264137000000000000e+06,1.839551600000000093e+06,2.199391799999999814e+06,2.636094299999999814e+06,2.128320000000000000e+06,1.749792000000000000e+06,1.714219500000000000e+06,1.532259800000000047e+06,1.766807100000000093e+06,1.441504000000000000e+06,2.223666500000000000e+06,2.017471399999999907e+06,2.195352799999999814e+06,2.822012299999999814e+06,1.855707899999999907e+06,1.536378600000000093e+06,2.251940000000000000e+06,1.638656000000000000e+06,1.799160000000000000e+06,2.494565500000000000e+06,1.867904899999999907e+06,1.803159600000000093e+06,1.932570300000000047e+06,2.187314000000000000e+06,2.134686000000000000e+06,2.211509000000000000e+06,1.750650899999999907e+06,1.939200000000000000e+06,2.421781500000000000e+06,2.462212500000000000e+06,2.684522500000000000e+06,4.051179799999999814e+06,1.818176000000000000e+06,2.385430000000000000e+06,1.906976000000000000e+06,1.893472000000000000e+06,1.415046100000000093e+06,2.037024000000000000e+06,2.219626500000000000e+06,1.676320000000000000e+06,1.655040000000000000e+06,1.667424000000000000e+06,1.803159600000000093e+06,1.564800000000000000e+06,1.843630100000000093e+06,1.540378300000000047e+06,1.782752000000000000e+06,2.534996500000000000e+06,1.740640000000000000e+06,2.195352799999999814e+06,1.590016000000000000e+06,1.746572399999999907e+06,2.336880500000000000e+06,1.807238100000000093e+06,1.671200000000000000e+06,1.305909800000000047e+06,1.467633800000000047e+06,2.599702299999999814e+06,1.572690800000000047e+06,2.057902399999999907e+06,1.742572800000000047e+06,1.803159600000000093e+06,1.738494300000000047e+06,1.981056000000000000e+06,1.512103899999999907e+06,1.501568000000000000e+06,1.732672000000000000e+06,1.428320000000000000e+06,1.718298000000000000e+06,1.378693600000000093e+06,1.526048000000000000e+06,1.289673600000000093e+06,1.616736000000000000e+06,1.855707899999999907e+06,2.088736000000000000e+06,1.785056000000000000e+06,2.195352799999999814e+06,1.613121800000000047e+06,2.773543500000000000e+06,1.811277300000000047e+06,2.296449500000000000e+06,1.994720000000000000e+06,2.668366299999999814e+06,2.502604000000000000e+06,2.902874299999999814e+06,2.074099000000000000e+06,1.710219899999999907e+06,1.758729000000000000e+06,2.134686000000000000e+06,2.154921500000000000e+06,1.758729000000000000e+06,2.405625299999999814e+06,1.940688800000000047e+06,2.769504500000000000e+06,1.370176000000000000e+06,1.551712000000000000e+06,2.090255300000000047e+06,2.761426299999999814e+06,3.400244500000000000e+06,3.383926500000000000e+06,3.008051500000000000e+06,4.026783799999999814e+06,2.995934299999999814e+06,3.743807000000000000e+06,2.999892500000000000e+06,3.226241500000000000e+06,3.428437000000000000e+06,4.516076000000000000e+06,3.553728799999999814e+06,2.636094299999999814e+06,5.830144500000000000e+06,3.246598500000000000e+06,3.586122000000000000e+06,4.172351500000000000e+06,3.141421299999999814e+06,3.084874500000000000e+06,4.625211000000000000e+06,4.317919500000000000e+06,3.092952500000000000e+06,2.433899799999999814e+06,3.008051500000000000e+06,4.128002799999999814e+06,3.739848799999999814e+06,2.801817000000000000e+06,2.619897500000000000e+06,3.756005000000000000e+06,2.454134500000000000e+06,2.381350500000000000e+06,4.059177000000000000e+06,2.490487000000000000e+06,3.626593500000000000e+06,4.079372299999999814e+06,3.092952500000000000e+06,2.450056000000000000e+06,2.987694500000000000e+06,2.013392899999999907e+06,2.405625299999999814e+06,2.251940000000000000e+06,2.660207299999999814e+06,2.462212500000000000e+06,2.284332299999999814e+06,2.167078299999999814e+06,3.266793799999999814e+06,2.433899799999999814e+06,1.968962300000000047e+06,2.304568000000000000e+06,2.534996500000000000e+06,2.575427500000000000e+06,3.731689799999999814e+06,2.239822799999999814e+06,1.277595899999999907e+06,1.960844600000000093e+06,3.590242000000000000e+06,1.770806800000000047e+06,1.734454300000000047e+06,2.179195500000000000e+06,1.807238100000000093e+06,1.762728600000000093e+06,1.944688399999999907e+06,1.313948399999999907e+06,1.487789600000000093e+06,3.804473799999999814e+06,2.175117000000000000e+06,2.118529799999999814e+06,1.853984000000000000e+06,2.001315100000000093e+06,3.088913500000000000e+06,2.021511399999999907e+06,2.583466299999999814e+06,1.544456800000000047e+06,1.981080399999999907e+06,2.130686299999999814e+06,1.896138899999999907e+06,2.373233000000000000e+06,1.726376100000000093e+06,2.826051299999999814e+06,2.163039299999999814e+06,2.053823899999999907e+06,2.417742500000000000e+06,1.580809300000000047e+06,1.831473500000000000e+06,2.053823899999999907e+06,2.146883000000000000e+06,1.184577300000000047e+06,1.823395399999999907e+06,3.214205299999999814e+06,1.641475000000000000e+06,3.662945000000000000e+06,2.425861000000000000e+06,1.778964800000000047e+06,2.494565500000000000e+06,2.603741299999999814e+06,1.851708300000000047e+06,2.300488500000000000e+06,1.968962300000000047e+06,2.567310000000000000e+06,2.379395299999999814e+06,1.867904899999999907e+06,1.981080399999999907e+06,1.951253600000000093e+06,1.298368000000000000e+06,1.772704000000000000e+06,1.847629800000000047e+06,1.768818100000000093e+06,1.557561300000000047e+06,1.908335899999999907e+06,1.892139300000000047e+06,1.597792000000000000e+06,1.590976000000000000e+06,1.488192000000000000e+06,1.912316000000000000e+06,1.639616000000000000e+06,1.928491800000000047e+06,1.536608000000000000e+06,1.415744000000000000e+06,1.754650500000000000e+06,2.239822799999999814e+06,1.506624000000000000e+06,1.707200000000000000e+06,1.332303399999999907e+06,1.602560000000000000e+06,2.025589899999999907e+06,1.860992000000000000e+06,2.191353000000000000e+06,1.843630100000000093e+06,1.746848000000000000e+06,2.123904000000000000e+06,2.292371000000000000e+06,2.223666500000000000e+06,2.462212500000000000e+06,2.276214799999999814e+06,1.618496000000000000e+06,2.090255300000000047e+06,1.796416000000000000e+06,2.575427500000000000e+06,1.599520000000000000e+06,2.421781500000000000e+06,1.641475000000000000e+06,1.599424000000000000e+06,2.284332299999999814e+06,1.950880000000000000e+06,2.433899799999999814e+06,1.985158899999999907e+06,2.272215000000000000e+06,2.555192799999999814e+06,2.009393300000000047e+06,2.389469000000000000e+06,2.543035299999999814e+06,2.029952000000000000e+06,1.787003399999999907e+06,1.718624000000000000e+06,1.986739800000000047e+06,1.620224000000000000e+06,1.756768000000000000e+06,1.560704000000000000e+06,1.544064000000000000e+06,1.944688399999999907e+06,1.503712000000000000e+06,1.751970600000000093e+06,1.552534899999999907e+06,2.102373500000000000e+06,1.688608000000000000e+06,1.438720000000000000e+06,1.865498500000000000e+06,1.869850800000000047e+06,1.564160000000000000e+06,1.245243000000000000e+06,1.988672000000000000e+06,1.943784399999999907e+06,1.404384000000000000e+06,1.528096000000000000e+06,1.498112000000000000e+06,1.553024000000000000e+06,1.414016000000000000e+06,1.323136000000000000e+06,1.506624000000000000e+06,2.321070500000000000e+06,1.575616000000000000e+06,1.566432000000000000e+06,2.141477000000000000e+06,1.738336000000000000e+06,1.541888000000000000e+06,1.812384000000000000e+06,1.508768000000000000e+06,1.515264000000000000e+06,2.106452000000000000e+06,2.066020899999999907e+06,1.473120000000000000e+06,1.575168000000000000e+06,2.134686000000000000e+06,1.823968000000000000e+06,1.535520000000000000e+06,1.439280500000000000e+06,1.716896000000000000e+06,1.528260100000000093e+06,2.276214799999999814e+06,1.623136000000000000e+06,1.852352000000000000e+06,1.885344000000000000e+06,2.223666500000000000e+06,1.765952000000000000e+06,2.022240000000000000e+06,2.183235500000000000e+06,2.349038000000000000e+06,2.498604500000000000e+06,2.042336000000000000e+06,2.288371299999999814e+06,1.924492100000000093e+06,1.888060800000000047e+06,2.002240000000000000e+06,2.223552000000000000e+06,1.922912000000000000e+06,1.867904899999999907e+06,1.977408000000000000e+06,3.161616500000000000e+06,2.086080000000000000e+06,1.830752000000000000e+06,1.942848000000000000e+06,2.493960299999999814e+06,1.896138899999999907e+06,2.421781500000000000e+06,2.017471399999999907e+06,1.831200000000000000e+06,2.676525299999999814e+06,1.746572399999999907e+06,2.007424000000000000e+06,2.369194000000000000e+06,2.607741000000000000e+06,1.912335500000000000e+06,2.381350500000000000e+06,2.567310000000000000e+06,2.377311500000000000e+06,2.684522500000000000e+06,1.948766899999999907e+06,2.518840299999999814e+06,2.151104000000000000e+06,2.004320000000000000e+06,1.945376000000000000e+06,2.627976500000000000e+06,2.377311500000000000e+06,2.656168299999999814e+06,2.522879299999999814e+06,2.082080000000000000e+06,2.308607000000000000e+06,2.648171000000000000e+06,2.530918000000000000e+06,2.676525299999999814e+06,2.013392899999999907e+06,1.928491800000000047e+06,2.081632000000000000e+06,2.167078299999999814e+06,2.154921500000000000e+06,2.405625299999999814e+06,2.425861000000000000e+06,2.037667600000000093e+06,2.078098600000000093e+06,2.288371299999999814e+06,2.118208000000000000e+06,2.514761799999999814e+06,2.037376000000000000e+06,2.490487000000000000e+06,1.831473500000000000e+06,2.264137000000000000e+06,2.425861000000000000e+06,2.038144000000000000e+06,1.762728600000000093e+06,2.454134500000000000e+06,1.827473899999999907e+06,1.740096000000000000e+06,2.094254899999999907e+06,1.958368000000000000e+06,2.324763299999999814e+06,2.276214799999999814e+06,1.925344000000000000e+06,2.110528000000000000e+06,2.179195500000000000e+06,1.968962300000000047e+06,2.365194299999999814e+06,2.122568799999999814e+06,2.328763000000000000e+06,2.308607000000000000e+06,2.041248000000000000e+06,2.134686000000000000e+06,2.126528000000000000e+06,2.013392899999999907e+06,2.020455300000000047e+06,2.019232000000000000e+06,2.102373500000000000e+06,2.462212500000000000e+06,2.312606500000000000e+06,1.952806000000000000e+06,2.559271299999999814e+06,2.390208000000000000e+06,1.900257800000000047e+06,1.951104000000000000e+06,2.724994000000000000e+06,2.021511399999999907e+06,2.138764500000000000e+06,2.543035299999999814e+06,1.819395800000000047e+06,1.896138899999999907e+06,2.207509299999999814e+06,2.264137000000000000e+06,1.560613000000000000e+06,1.974016000000000000e+06,1.524181600000000093e+06,1.673696000000000000e+06,2.227745000000000000e+06,1.896138899999999907e+06,1.912335500000000000e+06,1.277595899999999907e+06,2.061920000000000000e+06,2.247940299999999814e+06,2.551153799999999814e+06,1.960844600000000093e+06,1.652864000000000000e+06,2.163039299999999814e+06,2.191353000000000000e+06,1.635168000000000000e+06,1.765056000000000000e+06,2.336880500000000000e+06,1.800800000000000000e+06,2.039456000000000000e+06,2.247940299999999814e+06,2.284332299999999814e+06,2.017471399999999907e+06,2.148724500000000000e+06,2.357076799999999814e+06,2.421781500000000000e+06,2.858363799999999814e+06,2.086176800000000047e+06,1.787003399999999907e+06,2.442017299999999814e+06,1.859826800000000047e+06,2.619897500000000000e+06,2.118529799999999814e+06,2.437938799999999814e+06,1.948766899999999907e+06,2.745189299999999814e+06,2.405625299999999814e+06,1.793546500000000000e+06,3.161616500000000000e+06,2.163039299999999814e+06,2.822300000000000000e+06,2.729033000000000000e+06,2.349038000000000000e+06,2.437938799999999814e+06,2.142804500000000000e+06,2.373233000000000000e+06,2.280253799999999814e+06,2.074099000000000000e+06,1.981184000000000000e+06,2.466292000000000000e+06,2.179195500000000000e+06,2.195352799999999814e+06,1.975776000000000000e+06,1.835552000000000000e+06,1.859826800000000047e+06,1.932570300000000047e+06,1.991200000000000000e+06,2.090255300000000047e+06,2.174080000000000000e+06,2.179195500000000000e+06,2.203470299999999814e+06,6.579697500000000000e+06,2.239822799999999814e+06,2.105536000000000000e+06,2.276214799999999814e+06,1.937120000000000000e+06,2.147392000000000000e+06,1.972896000000000000e+06,2.006880000000000000e+06,1.903904000000000000e+06,2.304568000000000000e+06,2.288371299999999814e+06,2.104896000000000000e+06,2.134686000000000000e+06,2.328763000000000000e+06,2.049856000000000000e+06,2.053952000000000000e+06,2.122568799999999814e+06,1.859826800000000047e+06,2.324763299999999814e+06,1.989158500000000000e+06,1.993408000000000000e+06,2.025589899999999907e+06,2.543035299999999814e+06,1.993237000000000000e+06,2.006112000000000000e+06,2.163039299999999814e+06,1.851708300000000047e+06,1.754650500000000000e+06,2.191353000000000000e+06,1.874816000000000000e+06,2.357076799999999814e+06,2.433899799999999814e+06,2.099584000000000000e+06,1.892256000000000000e+06,1.920413600000000093e+06,1.758729000000000000e+06,2.049824300000000047e+06,2.001315100000000093e+06,1.900257800000000047e+06,1.762336000000000000e+06,2.011392000000000000e+06,1.799160000000000000e+06,2.284332299999999814e+06,1.808448000000000000e+06,2.053823899999999907e+06,2.163039299999999814e+06,2.421781500000000000e+06,2.001315100000000093e+06,1.547200000000000000e+06,1.613121800000000047e+06,1.669788899999999907e+06,2.401586299999999814e+06,2.179195500000000000e+06,2.304568000000000000e+06,2.696720500000000000e+06,1.512103899999999907e+06,1.691328000000000000e+06,2.389469000000000000e+06,1.669788899999999907e+06,1.673696000000000000e+06,2.133184000000000000e+06,1.904257399999999907e+06,2.001315100000000093e+06,1.699264000000000000e+06,2.316645799999999814e+06,2.401586299999999814e+06,1.819395800000000047e+06,2.057902399999999907e+06,1.969600000000000000e+06,1.621632000000000000e+06,1.734454300000000047e+06,1.981080399999999907e+06,2.057152000000000000e+06,2.627976500000000000e+06,1.919616000000000000e+06,1.653592300000000047e+06,2.213760000000000000e+06,2.915072299999999814e+06,2.700678799999999814e+06,2.183235500000000000e+06,2.405625299999999814e+06,2.684522500000000000e+06,2.429900000000000000e+06,3.214205299999999814e+06,2.353037799999999814e+06,2.163039299999999814e+06,2.454134500000000000e+06,2.809895000000000000e+06,2.494565500000000000e+06,2.231784000000000000e+06,2.151296000000000000e+06,2.126647299999999814e+06,1.887151300000000047e+06,2.385777299999999814e+06,1.826652600000000093e+06,1.986784000000000000e+06,1.714761300000000047e+06,1.859904000000000000e+06,2.251879500000000000e+06,2.029589500000000000e+06,2.341372799999999814e+06,2.003992500000000000e+06,2.454258500000000000e+06,1.889728000000000000e+06,1.921376000000000000e+06,1.576809600000000093e+06,1.665710399999999907e+06,1.630720000000000000e+06,1.787003399999999907e+06,2.185521500000000000e+06,1.548456399999999907e+06,2.191353000000000000e+06,1.592965899999999907e+06,1.867904000000000000e+06,2.483139299999999814e+06,1.859780500000000000e+06,2.313443500000000000e+06,1.694688000000000000e+06,2.262641000000000000e+06,2.223666500000000000e+06,2.231784000000000000e+06,2.567310000000000000e+06,2.005314800000000047e+06,2.033668000000000000e+06,1.601044000000000000e+06,1.971808000000000000e+06,1.755680000000000000e+06,2.886718000000000000e+06,1.991520000000000000e+06,2.078098600000000093e+06,2.061942399999999907e+06,1.856928000000000000e+06,2.028627100000000093e+06,1.747168000000000000e+06,2.878559000000000000e+06,1.836768000000000000e+06,2.199391799999999814e+06,2.296449500000000000e+06,2.045745800000000047e+06,2.296449500000000000e+06,2.138764500000000000e+06,2.409625000000000000e+06,4.576742500000000000e+06,4.212904000000000000e+06,2.340919500000000000e+06,2.801817000000000000e+06,2.623897299999999814e+06,2.668366299999999814e+06,2.211509000000000000e+06,2.830090299999999814e+06,3.153619299999999814e+06,2.235783799999999814e+06,2.357076799999999814e+06,2.660207299999999814e+06,2.773543500000000000e+06,2.049824300000000047e+06,2.049824300000000047e+06,1.754650500000000000e+06,1.815316300000000047e+06,2.243901299999999814e+06,2.086176800000000047e+06,2.429900000000000000e+06,1.932570300000000047e+06,2.231784000000000000e+06,2.765384500000000000e+06,2.086176800000000047e+06,2.130686299999999814e+06,2.114530000000000000e+06,2.571349000000000000e+06,2.638049299999999814e+06,2.716835000000000000e+06,2.381350500000000000e+06,2.340919500000000000e+06,2.813853299999999814e+06,2.344999000000000000e+06,2.555192799999999814e+06,1.827473899999999907e+06,3.122433500000000000e+06,1.977000899999999907e+06,2.913660500000000000e+06,2.183235500000000000e+06,2.235783799999999814e+06,1.985158899999999907e+06,2.264137000000000000e+06,2.231784000000000000e+06,2.741150299999999814e+06,2.264137000000000000e+06,2.264137000000000000e+06,2.684522500000000000e+06,2.720874000000000000e+06,3.092952500000000000e+06,2.304568000000000000e+06,2.708837799999999814e+06,2.919111299999999814e+06,2.963541000000000000e+06,2.175117000000000000e+06,2.187314000000000000e+06,2.878559000000000000e+06,2.680564299999999814e+06,2.571349000000000000e+06,2.086176800000000047e+06,2.199391799999999814e+06,2.906832500000000000e+06,3.873137799999999814e+06,2.437938799999999814e+06,2.660207299999999814e+06,2.409625000000000000e+06,2.522879299999999814e+06,2.648171000000000000e+06,2.599702299999999814e+06,4.431094000000000000e+06,3.642830500000000000e+06,2.850366500000000000e+06,2.199391799999999814e+06,4.269370000000000000e+06,2.668366299999999814e+06,2.619897500000000000e+06,3.068556500000000000e+06,2.688561500000000000e+06,3.125265000000000000e+06,2.563310299999999814e+06,3.052400299999999814e+06,2.316645799999999814e+06,2.599702299999999814e+06,2.584320000000000000e+06,2.090255300000000047e+06,3.739848799999999814e+06,2.013392899999999907e+06,2.316645799999999814e+06,2.191353000000000000e+06,2.215548000000000000e+06,2.239822799999999814e+06,2.361155299999999814e+06,2.389469000000000000e+06,2.336880500000000000e+06,2.595623799999999814e+06,2.559271299999999814e+06,2.555192799999999814e+06,4.317919500000000000e+06,2.543035299999999814e+06,2.732991299999999814e+06,2.389469000000000000e+06,2.454134500000000000e+06,3.076796299999999814e+06,2.296449500000000000e+06,2.753267299999999814e+06,3.719653500000000000e+06,3.634590799999999814e+06,3.311223500000000000e+06,3.327460500000000000e+06,3.012090500000000000e+06,3.780239500000000000e+06,3.258634799999999814e+06,2.260057500000000000e+06,2.442017299999999814e+06,2.082177100000000093e+06,2.361155299999999814e+06,3.347575000000000000e+06,2.494565500000000000e+06,2.450056000000000000e+06,3.420439799999999814e+06,2.158960799999999814e+06,2.045745800000000047e+06,2.539035500000000000e+06,2.842207500000000000e+06,3.517458000000000000e+06,2.074099000000000000e+06,2.555192799999999814e+06,2.336880500000000000e+06,2.781540799999999814e+06,2.251940000000000000e+06,2.401586299999999814e+06,2.547154000000000000e+06,2.114530000000000000e+06,2.118529799999999814e+06,1.792800000000000000e+06,1.916414000000000000e+06,2.138764500000000000e+06,2.344999000000000000e+06,2.094254899999999907e+06,1.960844600000000093e+06,2.563310299999999814e+06,2.045745800000000047e+06,2.041664000000000000e+06,2.915072299999999814e+06,2.664327299999999814e+06,2.312606500000000000e+06,2.777582500000000000e+06,2.724994000000000000e+06,3.788317500000000000e+06,2.425861000000000000e+06,1.985158899999999907e+06,2.458173500000000000e+06,2.264137000000000000e+06,2.021511399999999907e+06,2.486448000000000000e+06,2.502604000000000000e+06,2.090255300000000047e+06,2.063040000000000000e+06,2.539035500000000000e+06,2.137408000000000000e+06,2.316800000000000000e+06,2.466292000000000000e+06,2.264137000000000000e+06,2.070020500000000000e+06,2.482448299999999814e+06,2.357076799999999814e+06,3.230361500000000000e+06,3.351614000000000000e+06,3.117187000000000000e+06,2.769504500000000000e+06,2.696720500000000000e+06,2.409625000000000000e+06,2.312606500000000000e+06,2.254912000000000000e+06,2.397507799999999814e+06,1.787003399999999907e+06,1.382693300000000047e+06,1.541568000000000000e+06,1.564704000000000000e+06,1.797056000000000000e+06,1.781216000000000000e+06,1.857152000000000000e+06,1.755680000000000000e+06,1.753952000000000000e+06,1.661888000000000000e+06,1.578656000000000000e+06,1.520640000000000000e+06,1.609600000000000000e+06,1.812608000000000000e+06,1.840064000000000000e+06,1.898208000000000000e+06,1.960352000000000000e+06,2.033504000000000000e+06,1.661710800000000047e+06,2.368384000000000000e+06,2.203470299999999814e+06,2.579466500000000000e+06,2.066020899999999907e+06,2.399744000000000000e+06,2.692681500000000000e+06,2.493760000000000000e+06,2.459648000000000000e+06,2.324763299999999814e+06,2.471104000000000000e+06,2.305856000000000000e+06,2.188224000000000000e+06,2.296449500000000000e+06,2.057902399999999907e+06,2.413664000000000000e+06,2.211509000000000000e+06,2.700678799999999814e+06,2.474330799999999814e+06,2.260057500000000000e+06,2.114530000000000000e+06,2.280253799999999814e+06,2.421781500000000000e+06,2.773543500000000000e+06,2.534996500000000000e+06,2.243901299999999814e+06,2.494565500000000000e+06,3.343616799999999814e+06,2.967580000000000000e+06,3.299106299999999814e+06,2.280253799999999814e+06,2.716835000000000000e+06,2.268176000000000000e+06,2.199391799999999814e+06,2.361155299999999814e+06,2.514761799999999814e+06,2.397507799999999814e+06,2.110491000000000000e+06,3.282950000000000000e+06,2.183235500000000000e+06,2.591584799999999814e+06,2.623897299999999814e+06,2.555192799999999814e+06,2.773543500000000000e+06,2.061942399999999907e+06,2.716835000000000000e+06,1.964923100000000093e+06,2.349038000000000000e+06,2.304568000000000000e+06,2.442017299999999814e+06,2.526879000000000000e+06,2.737030299999999814e+06,3.230361500000000000e+06,2.939225799999999814e+06,2.910952299999999814e+06,3.092952500000000000e+06,2.761426299999999814e+06,2.987694500000000000e+06,2.979697299999999814e+06,2.636094299999999814e+06,2.296449500000000000e+06,2.607741000000000000e+06,2.141632000000000000e+06,2.761426299999999814e+06,2.514761799999999814e+06,2.688561500000000000e+06,2.623897299999999814e+06,2.332802000000000000e+06,2.745189299999999814e+06,2.247940299999999814e+06,2.421781500000000000e+06,2.846246500000000000e+06,2.490487000000000000e+06,2.179195500000000000e+06,2.486448000000000000e+06,2.122568799999999814e+06,2.268176000000000000e+06,2.522879299999999814e+06,2.822012299999999814e+06,2.518840299999999814e+06,1.948766899999999907e+06,2.037667600000000093e+06,3.444593299999999814e+06,2.086176800000000047e+06,1.981080399999999907e+06,2.288371299999999814e+06,2.150922000000000000e+06,2.191353000000000000e+06,2.498604500000000000e+06,2.175117000000000000e+06,2.207509299999999814e+06,2.207509299999999814e+06,2.187314000000000000e+06,1.888060800000000047e+06,1.932570300000000047e+06,2.250688000000000000e+06,2.425861000000000000e+06,2.057824000000000000e+06,1.726376100000000093e+06,2.344999000000000000e+06,2.138764500000000000e+06,1.828672000000000000e+06,1.892139300000000047e+06,1.822208000000000000e+06,1.733888000000000000e+06,1.960844600000000093e+06,1.969056000000000000e+06,2.231784000000000000e+06,2.490487000000000000e+06,2.551153799999999814e+06,2.353037799999999814e+06,2.951423799999999814e+06,2.910952299999999814e+06,2.332802000000000000e+06,1.684896000000000000e+06,1.932570300000000047e+06,2.785579799999999814e+06,2.304568000000000000e+06,3.339577799999999814e+06,2.122568799999999814e+06,2.349038000000000000e+06,2.228800000000000000e+06,2.332802000000000000e+06,2.462212500000000000e+06,2.332802000000000000e+06,2.587585000000000000e+06,2.014496000000000000e+06,2.210880000000000000e+06,2.138764500000000000e+06,2.041746100000000093e+06,2.127232000000000000e+06,2.263232000000000000e+06,1.951200000000000000e+06,1.689568000000000000e+06,1.798720000000000000e+06,1.677867000000000000e+06,1.591744000000000000e+06,1.321536000000000000e+06,1.185664000000000000e+06,9.501086999999999534e+05,1.186624000000000000e+06,1.531648000000000000e+06,1.486272000000000000e+06,1.985158899999999907e+06,1.535200000000000000e+06,1.944688399999999907e+06,1.558208000000000000e+06,1.778964800000000047e+06,1.621279800000000047e+06,2.458173500000000000e+06,2.437938799999999814e+06,2.191353000000000000e+06,1.920413600000000093e+06,3.941963500000000000e+06,2.490487000000000000e+06,2.425861000000000000e+06,3.040364000000000000e+06,2.377311500000000000e+06,2.429900000000000000e+06,2.284332299999999814e+06,2.158960799999999814e+06,1.904257399999999907e+06,2.268176000000000000e+06,1.741088000000000000e+06,2.494565500000000000e+06,2.021511399999999907e+06,1.722432000000000000e+06,1.572160000000000000e+06,1.600832000000000000e+06,1.567488000000000000e+06,1.553888000000000000e+06,2.053823899999999907e+06,1.819395800000000047e+06,1.649553100000000093e+06,1.469696000000000000e+06,1.530688000000000000e+06,1.499392000000000000e+06,1.520182000000000000e+06,1.819395800000000047e+06,2.253504000000000000e+06,1.580809300000000047e+06,2.005314800000000047e+06,2.167078299999999814e+06,2.429900000000000000e+06,2.446056299999999814e+06,2.094254899999999907e+06,2.203470299999999814e+06,2.591584799999999814e+06,2.223666500000000000e+06,2.623897299999999814e+06,2.328896000000000000e+06,2.595623799999999814e+06,1.854976000000000000e+06,1.871904500000000000e+06,2.425861000000000000e+06,1.915552000000000000e+06,2.183235500000000000e+06,1.532259800000000047e+06,1.952288000000000000e+06,2.462212500000000000e+06,2.211509000000000000e+06,2.846246500000000000e+06,2.219626500000000000e+06,2.704717799999999814e+06,2.029589500000000000e+06,2.636094299999999814e+06,2.425861000000000000e+06,2.518840299999999814e+06,2.417742500000000000e+06,2.712876799999999814e+06,2.781540799999999814e+06,2.931228500000000000e+06,2.506723000000000000e+06,2.029589500000000000e+06,2.353037799999999814e+06,1.900257800000000047e+06,1.993237000000000000e+06,2.579466500000000000e+06,1.398849500000000000e+06,2.012160000000000000e+06,2.437938799999999814e+06,2.106452000000000000e+06,2.025589899999999907e+06,2.373233000000000000e+06,1.753184000000000000e+06,1.696768000000000000e+06,1.929184000000000000e+06,2.478409299999999814e+06,1.878976000000000000e+06,1.757120000000000000e+06,2.365194299999999814e+06,2.660207299999999814e+06,2.361155299999999814e+06,2.369194000000000000e+06,2.227745000000000000e+06,2.809895000000000000e+06,2.575427500000000000e+06,2.563310299999999814e+06,2.729033000000000000e+06,2.971538299999999814e+06,2.251940000000000000e+06,3.189890000000000000e+06,2.757387299999999814e+06,2.074099000000000000e+06,2.478409299999999814e+06,2.405625299999999814e+06,2.158960799999999814e+06,2.223666500000000000e+06,1.967264000000000000e+06,2.530918000000000000e+06,2.284332299999999814e+06,1.766807100000000093e+06,2.098294000000000000e+06,2.288371299999999814e+06,2.619897500000000000e+06,2.150922000000000000e+06,2.107776000000000000e+06,3.080754500000000000e+06,3.161616500000000000e+06,2.102373500000000000e+06,2.393468799999999814e+06,2.413664000000000000e+06,2.389469000000000000e+06,2.397507799999999814e+06,2.215548000000000000e+06,2.102373500000000000e+06,2.268176000000000000e+06,2.595623799999999814e+06,2.175117000000000000e+06,2.664327299999999814e+06,2.429900000000000000e+06,1.661664000000000000e+06,2.389469000000000000e+06,1.758729000000000000e+06,2.086176800000000047e+06,1.968962300000000047e+06,1.508025399999999907e+06,2.272215000000000000e+06,2.094254899999999907e+06,1.903680000000000000e+06,2.247940299999999814e+06,1.904257399999999907e+06,2.045745800000000047e+06,2.183235500000000000e+06,2.332802000000000000e+06,2.704717799999999814e+06,2.110491000000000000e+06,2.862402799999999814e+06,2.660207299999999814e+06,2.425861000000000000e+06,2.009393300000000047e+06,2.057902399999999907e+06,2.070020500000000000e+06,2.199391799999999814e+06,2.591584799999999814e+06,2.433899799999999814e+06,2.409625000000000000e+06,2.745189299999999814e+06,2.854405500000000000e+06,2.684522500000000000e+06,2.826051299999999814e+06,2.296449500000000000e+06,2.660207299999999814e+06,2.389469000000000000e+06,2.470291500000000000e+06,2.340919500000000000e+06,2.579466500000000000e+06,2.571349000000000000e+06,3.016048799999999814e+06,2.640133299999999814e+06,2.530918000000000000e+06,2.555192799999999814e+06,2.583466299999999814e+06,2.482448299999999814e+06,3.335457799999999814e+06,2.591584799999999814e+06,2.866522799999999814e+06,2.462212500000000000e+06,2.126647299999999814e+06,2.308607000000000000e+06,2.462212500000000000e+06,2.409625000000000000e+06,2.150848000000000000e+06,2.385430000000000000e+06,2.696720500000000000e+06,3.234481299999999814e+06,2.114530000000000000e+06,3.076796299999999814e+06,2.357076799999999814e+06,2.539035500000000000e+06,2.429900000000000000e+06,2.300488500000000000e+06,2.429900000000000000e+06,2.769504500000000000e+06,2.720874000000000000e+06,2.518840299999999814e+06,3.202088000000000000e+06,2.543035299999999814e+06,2.700678799999999814e+06,3.768122299999999814e+06,2.397507799999999814e+06,2.292371000000000000e+06,2.094254899999999907e+06,2.603741299999999814e+06,3.141421299999999814e+06,2.175117000000000000e+06,2.045745800000000047e+06,2.474330799999999814e+06,2.066020899999999907e+06,1.944688399999999907e+06,1.936569899999999907e+06,2.175117000000000000e+06,2.826051299999999814e+06,2.138764500000000000e+06,2.260057500000000000e+06,2.276214799999999814e+06,3.060559299999999814e+06,1.977000899999999907e+06,2.429900000000000000e+06,2.490487000000000000e+06,2.446056299999999814e+06,2.305152000000000000e+06,2.644133000000000000e+06,2.425861000000000000e+06,2.716835000000000000e+06,2.583466299999999814e+06,2.506723000000000000e+06,2.470291500000000000e+06,2.268176000000000000e+06,2.300488500000000000e+06,2.357076799999999814e+06,2.567310000000000000e+06,2.619897500000000000e+06,2.179195500000000000e+06,2.260057500000000000e+06,1.831520000000000000e+06,2.332802000000000000e+06,2.454134500000000000e+06,1.795328000000000000e+06,2.276214799999999814e+06,2.114530000000000000e+06,2.235783799999999814e+06,1.508025399999999907e+06,1.707200000000000000e+06,1.834688000000000000e+06,2.061942399999999907e+06,1.718080000000000000e+06,1.762336000000000000e+06,1.767136000000000000e+06,1.924672000000000000e+06,1.835808000000000000e+06,1.805600000000000000e+06,1.419124600000000093e+06,2.163039299999999814e+06,1.552480000000000000e+06,2.041248000000000000e+06,2.150922000000000000e+06,1.785824000000000000e+06,2.037667600000000093e+06,1.746304000000000000e+06,1.424992000000000000e+06,1.222112000000000000e+06,1.210080000000000000e+06,1.170720000000000000e+06,1.253361500000000000e+06,1.523232000000000000e+06,1.739776000000000000e+06,2.207509299999999814e+06,1.775648000000000000e+06,1.584800000000000000e+06,1.402928000000000000e+06,1.615008000000000000e+06,1.478988800000000047e+06,1.493472000000000000e+06,1.480992000000000000e+06,1.518368000000000000e+06,1.540704000000000000e+06,1.706560000000000000e+06,2.024320000000000000e+06,2.111104000000000000e+06,2.158336000000000000e+06,2.240320000000000000e+06,2.162304000000000000e+06,2.064352000000000000e+06,1.907648000000000000e+06,1.856512000000000000e+06,1.772832000000000000e+06,1.488416000000000000e+06,1.455168000000000000e+06,1.300480000000000000e+06,1.047024000000000000e+06,1.020256000000000000e+06,9.084480000000000000e+05,7.196160000000000000e+05,6.289440000000000000e+05,5.655360000000000000e+05,4.755520000000000000e+05,4.291760000000000000e+05,3.324640000000000000e+05,2.711920000000000000e+05,2.318640000000000000e+05,1.991840000000000000e+05,1.460760000000000000e+05,1.164540000000000000e+05,1.057840000000000000e+05,7.491400000000000000e+04,5.633500000000000000e+04,4.890800000000000000e+04,3.626900000000000000e+04,2.935000000000000000e+04,2.303600000000000000e+04,1.742500000000000000e+04,1.552100000000000000e+04,1.351800000000000000e+04,7.508000000000000000e+03,8.510000000000000000e+03,7.308000000000000000e+03,5.306000000000000000e+03,6.107000000000000000e+03,6.507000000000000000e+03,3.904000000000000000e+03,3.503000000000000000e+03,5.105000000000000000e+03,3.303000000000000000e+03,3.003000000000000000e+03,3.603000000000000000e+03,5.005000000000000000e+03,5.506000000000000000e+03,3.203000000000000000e+03,4.104000000000000000e+03,4.705000000000000000e+03,6.307000000000000000e+03,3.503000000000000000e+03,3.704000000000000000e+03,4.404000000000000000e+03,3.603000000000000000e+03,3.503000000000000000e+03,3.804000000000000000e+03,2.602000000000000000e+03,4.605000000000000000e+03,3.203000000000000000e+03,4.204000000000000000e+03,1.901000000000000000e+03,4.905000000000000000e+03,2.402000000000000000e+03,4.004000000000000000e+03,4.004000000000000000e+03,4.104000000000000000e+03,2.802000000000000000e+03,3.003000000000000000e+03,2.402000000000000000e+03,3.203000000000000000e+03,3.003000000000000000e+03,2.602000000000000000e+03,2.903000000000000000e+03,3.003000000000000000e+03,2.602000000000000000e+03,2.502000000000000000e+03,3.403000000000000000e+03,3.103000000000000000e+03,2.903000000000000000e+03,3.303000000000000000e+03,3.103000000000000000e+03,2.802000000000000000e+03,3.103000000000000000e+03,2.802000000000000000e+03,3.603000000000000000e+03,2.302000000000000000e+03,2.202000000000000000e+03,2.502000000000000000e+03,3.003000000000000000e+03,2.402000000000000000e+03,nan
4.795490000000000208e+01,5.606000000000000000e+03,4.805000000000000000e+03,3.904000000000000000e+03,4.304000000000000000e+03,4.805000000000000000e+03,4.905000000000000000e+03,4.605000000000000000e+03,6.307000000000000000e+03,4.304000000000000000e+03,4.805000000000000000e+03,4.304000000000000000e+03,4.404000000000000000e+03,4.204000000000000000e+03,3.603000000000000000e+03,4.404000000000000000e+03,5.005000000000000000e+03,6.607000000000000000e+03,4.004000000000000000e+03,5.205000000000000000e+03,5.005000000000000000e+03,5.205000000000000000e+03,4.905000000000000000e+03,4.605000000000000000e+03,8.610000000000000000e+03,1.091300000000000000e+04,1.231600000000000000e+04,2.133200000000000000e+04,3.336100000000000000e+04,4.930900000000000000e+04,6.778200000000000000e+04,7.742600000000000000e+04,1.036700000000000000e+05,1.162520000000000000e+05,1.325680000000000000e+05,1.859440000000000000e+05,2.090920000000000000e+05,2.492880000000000000e+05,2.803280000000000000e+05,3.138480000000000000e+05,3.313440000000000000e+05,3.736240000000000000e+05,3.653680000000000000e+05,4.632560000000000000e+05,4.505600000000000000e+05,4.900080000000000000e+05,6.890400000000000000e+05,5.670720000000000000e+05,6.027360000000000000e+05,7.926720000000000000e+05,7.059360000000000000e+05,8.070400000000000000e+05,7.581440000000000000e+05,7.712320000000000000e+05,7.492000000000000000e+05,8.954720000000000000e+05,9.259520000000000000e+05,9.512160000000000000e+05,9.866080000000000000e+05,7.268779000000000233e+05,1.429521300000000047e+06,1.011424000000000000e+06,9.914400000000000000e+05,1.072416000000000000e+06,1.218048000000000000e+06,1.270112000000000000e+06,1.412096000000000000e+06,1.276192000000000000e+06,1.393984000000000000e+06,1.466880000000000000e+06,1.144185600000000093e+06,2.090255300000000047e+06,1.502112000000000000e+06,1.440000000000000000e+06,1.390208000000000000e+06,1.755264000000000000e+06,1.375648000000000000e+06,1.414016000000000000e+06,1.463594800000000047e+06,1.327200000000000000e+06,1.770806800000000047e+06,1.742572800000000047e+06,1.322066000000000000e+06,1.483790000000000000e+06,1.140736000000000000e+06,1.791081899999999907e+06,1.651872000000000000e+06,1.665710399999999907e+06,1.148224800000000047e+06,1.155232000000000000e+06,1.601044000000000000e+06,1.232192000000000000e+06,1.475711899999999907e+06,9.737920000000000000e+05,1.730375800000000047e+06,1.588887399999999907e+06,1.079488000000000000e+06,1.065056000000000000e+06,1.734454300000000047e+06,1.384640000000000000e+06,1.345696000000000000e+06,1.233152000000000000e+06,9.622259000000000233e+05,1.215936000000000000e+06,1.014688000000000000e+06,1.430656000000000000e+06,1.427202800000000047e+06,1.243072000000000000e+06,1.512103899999999907e+06,1.172499500000000000e+06,1.479751000000000000e+06,1.500576000000000000e+06,1.483790000000000000e+06,2.154921500000000000e+06,1.863826399999999907e+06,2.057902399999999907e+06,2.037667600000000093e+06,1.406927600000000093e+06,1.842912000000000000e+06,1.595744000000000000e+06,2.130686299999999814e+06,1.797504000000000000e+06,1.701120000000000000e+06,1.896138899999999907e+06,1.714219500000000000e+06,1.881824000000000000e+06,2.106452000000000000e+06,2.437938799999999814e+06,2.043680000000000000e+06,1.950528000000000000e+06,2.587585000000000000e+06,2.142804500000000000e+06,1.673788500000000000e+06,2.296449500000000000e+06,2.324763299999999814e+06,2.320724299999999814e+06,2.482448299999999814e+06,2.409625000000000000e+06,3.003931500000000000e+06,3.088913500000000000e+06,3.323421500000000000e+06,3.234481299999999814e+06,3.145379500000000000e+06,3.096910799999999814e+06,3.222202500000000000e+06,3.416319799999999814e+06,3.658986799999999814e+06,3.250637500000000000e+06,3.299106299999999814e+06,3.153619299999999814e+06,3.476986500000000000e+06,3.113067000000000000e+06,3.270752000000000000e+06,3.299106299999999814e+06,3.848984299999999814e+06,3.452752299999999814e+06,3.436596000000000000e+06,3.549770500000000000e+06,3.432557000000000000e+06,3.626593500000000000e+06,3.379887500000000000e+06,3.873137799999999814e+06,3.626593500000000000e+06,3.351614000000000000e+06,3.339577799999999814e+06,3.444593299999999814e+06,3.828789000000000000e+06,3.250637500000000000e+06,3.699296500000000000e+06,3.537572500000000000e+06,3.662945000000000000e+06,3.335457799999999814e+06,3.917648299999999814e+06,3.444593299999999814e+06,3.416319799999999814e+06,3.335457799999999814e+06,3.537572500000000000e+06,3.448632299999999814e+06,3.756005000000000000e+06,3.772161299999999814e+06,4.144159000000000000e+06,3.828789000000000000e+06,4.467526000000000000e+06,3.711413799999999814e+06,3.861101500000000000e+06,4.415018500000000000e+06,4.321958500000000000e+06,4.305883000000000000e+06,4.839524000000000000e+06,4.548388500000000000e+06,4.544430000000000000e+06,3.852942500000000000e+06,4.993170000000000000e+06,4.435214000000000000e+06,4.326078500000000000e+06,4.613175000000000000e+06,4.491841500000000000e+06,4.427055000000000000e+06,4.710112500000000000e+06,4.475604500000000000e+06,4.233018500000000000e+06,4.128002799999999814e+06,4.071375000000000000e+06,4.111684799999999814e+06,4.281568000000000000e+06,3.529575299999999814e+06,3.359773000000000000e+06,4.039062500000000000e+06,3.392085500000000000e+06,3.331418799999999814e+06,3.485145500000000000e+06,3.282950000000000000e+06,3.234481299999999814e+06,3.210085299999999814e+06,2.947384799999999814e+06,2.809895000000000000e+06,2.789699799999999814e+06,3.214205299999999814e+06,2.971538299999999814e+06,3.440635000000000000e+06,3.173733799999999814e+06,3.307184500000000000e+06,3.509299000000000000e+06,3.117187000000000000e+06,2.813853299999999814e+06,2.983736299999999814e+06,3.044403000000000000e+06,2.947384799999999814e+06,3.012090500000000000e+06,3.383926500000000000e+06,3.060559299999999814e+06,3.416319799999999814e+06,2.939225799999999814e+06,3.566007500000000000e+06,3.578124799999999814e+06,4.148198000000000000e+06,3.586122000000000000e+06,3.400244500000000000e+06,3.634590799999999814e+06,3.610437299999999814e+06,3.331418799999999814e+06,4.075333299999999814e+06,3.493142799999999814e+06,3.424478799999999814e+06,4.026783799999999814e+06,3.137382299999999814e+06,3.472947500000000000e+06,2.898835299999999814e+06,3.133262299999999814e+06,3.367770299999999814e+06,2.850366500000000000e+06,2.769504500000000000e+06,3.068556500000000000e+06,2.660207299999999814e+06,2.817892299999999814e+06,2.838249299999999814e+06,2.640133299999999814e+06,2.716835000000000000e+06,2.510722799999999814e+06,2.486448000000000000e+06,2.235783799999999814e+06,2.268176000000000000e+06,2.486448000000000000e+06,4.216943000000000000e+06,1.985158899999999907e+06,2.526879000000000000e+06,3.169775500000000000e+06,2.684522500000000000e+06,2.603741299999999814e+06,2.652210000000000000e+06,2.797697000000000000e+06,2.369194000000000000e+06,2.296449500000000000e+06,2.607741000000000000e+06,2.595623799999999814e+06,2.615858500000000000e+06,1.831473500000000000e+06,2.168000000000000000e+06,2.184128000000000000e+06,1.858912000000000000e+06,2.056512000000000000e+06,2.239872000000000000e+06,1.930848000000000000e+06,1.721472000000000000e+06,1.508025399999999907e+06,1.928491800000000047e+06,1.693376000000000000e+06,1.732672000000000000e+06,2.098294000000000000e+06,1.985158899999999907e+06,2.098294000000000000e+06,2.599702299999999814e+06,1.997236600000000093e+06,2.385430000000000000e+06,2.486448000000000000e+06,2.490487000000000000e+06,2.029589500000000000e+06,1.766807100000000093e+06,2.150922000000000000e+06,1.937888000000000000e+06,2.154921500000000000e+06,1.866048000000000000e+06,2.648171000000000000e+06,2.009393300000000047e+06,2.458173500000000000e+06,2.454134500000000000e+06,2.384256000000000000e+06,2.260057500000000000e+06,2.187314000000000000e+06,2.213184000000000000e+06,2.280253799999999814e+06,2.373233000000000000e+06,2.524544000000000000e+06,2.385430000000000000e+06,2.357076799999999814e+06,2.858363799999999814e+06,2.644133000000000000e+06,2.555192799999999814e+06,2.636094299999999814e+06,2.866522799999999814e+06,2.773543500000000000e+06,2.987694500000000000e+06,2.862402799999999814e+06,2.842207500000000000e+06,3.016048799999999814e+06,3.137382299999999814e+06,3.169775500000000000e+06,3.020087799999999814e+06,3.056520299999999814e+06,2.817892299999999814e+06,3.412280799999999814e+06,3.008051500000000000e+06,2.983736299999999814e+06,3.238439500000000000e+06,3.092952500000000000e+06,2.923069500000000000e+06,3.129223299999999814e+06,3.303064500000000000e+06,2.720874000000000000e+06,2.490487000000000000e+06,2.636094299999999814e+06,2.660207299999999814e+06,2.522879299999999814e+06,2.413664000000000000e+06,2.567310000000000000e+06,2.336880500000000000e+06,2.595623799999999814e+06,1.641475000000000000e+06,1.910176000000000000e+06,1.972896000000000000e+06,1.657632300000000047e+06,1.775648000000000000e+06,1.904128000000000000e+06,1.522144000000000000e+06,2.154921500000000000e+06,1.908335899999999907e+06,1.411552000000000000e+06,2.199391799999999814e+06,1.989158500000000000e+06,2.094254899999999907e+06,1.692096000000000000e+06,2.066020899999999907e+06,1.601044000000000000e+06,2.676525299999999814e+06,2.773543500000000000e+06,2.890676299999999814e+06,2.308607000000000000e+06,2.712876799999999814e+06,2.506723000000000000e+06,2.708837799999999814e+06,2.761426299999999814e+06,2.288371299999999814e+06,2.219626500000000000e+06,1.763776000000000000e+06,2.312606500000000000e+06,2.086176800000000047e+06,1.989158500000000000e+06,1.565568000000000000e+06,1.774560000000000000e+06,2.017471399999999907e+06,1.783003800000000047e+06,1.699168000000000000e+06,1.447358600000000093e+06,1.738494300000000047e+06,1.896138899999999907e+06,1.746572399999999907e+06,1.292160000000000000e+06,2.199391799999999814e+06,1.746572399999999907e+06,1.956845000000000000e+06,2.292371000000000000e+06,1.277595899999999907e+06,1.706141399999999907e+06,2.183235500000000000e+06,1.338262600000000093e+06,1.672288000000000000e+06,1.904448000000000000e+06,2.450056000000000000e+06,2.308607000000000000e+06,2.328763000000000000e+06,2.454134500000000000e+06,2.106452000000000000e+06,2.587585000000000000e+06,2.243901299999999814e+06,2.433899799999999814e+06,2.235783799999999814e+06,2.320724299999999814e+06,1.916448000000000000e+06,2.615858500000000000e+06,2.526879000000000000e+06,2.163039299999999814e+06,2.413664000000000000e+06,2.175117000000000000e+06,2.623897299999999814e+06,2.251940000000000000e+06,2.272215000000000000e+06,2.219626500000000000e+06,1.989158500000000000e+06,2.019360000000000000e+06,2.555192799999999814e+06,1.896138899999999907e+06,2.158960799999999814e+06,2.498604500000000000e+06,2.862402799999999814e+06,2.207509299999999814e+06,2.611819500000000000e+06,2.361155299999999814e+06,1.960844600000000093e+06,2.640133299999999814e+06,1.633396899999999907e+06,1.855707899999999907e+06,3.226241500000000000e+06,2.215548000000000000e+06,2.757387299999999814e+06,2.146883000000000000e+06,2.385430000000000000e+06,2.680564299999999814e+06,2.288371299999999814e+06,2.526879000000000000e+06,1.920413600000000093e+06,1.981080399999999907e+06,1.977000899999999907e+06,2.672405299999999814e+06,2.308607000000000000e+06,1.868352000000000000e+06,1.706141399999999907e+06,1.779808000000000000e+06,2.276214799999999814e+06,2.082177100000000093e+06,1.843630100000000093e+06,1.875983000000000000e+06,3.533614299999999814e+06,1.754650500000000000e+06,2.041746100000000093e+06,1.669788899999999907e+06,2.373233000000000000e+06,2.789699799999999814e+06,1.584576000000000000e+06,1.499947300000000047e+06,4.358391000000000000e+06,1.613121800000000047e+06,2.146883000000000000e+06,2.009393300000000047e+06,1.571936000000000000e+06,1.508025399999999907e+06,1.664704000000000000e+06,1.508025399999999907e+06,2.183235500000000000e+06,1.516103500000000000e+06,2.061920000000000000e+06,2.129536000000000000e+06,1.782208000000000000e+06,2.235783799999999814e+06,1.783003800000000047e+06,1.954400000000000000e+06,1.575520000000000000e+06,1.563712000000000000e+06,2.332802000000000000e+06,1.773600000000000000e+06,1.829664000000000000e+06,1.956800000000000000e+06,1.463594800000000047e+06,1.736608000000000000e+06,2.057902399999999907e+06,1.745664000000000000e+06,2.037667600000000093e+06,2.013392899999999907e+06,1.964640000000000000e+06,2.082177100000000093e+06,1.528260100000000093e+06,1.919840000000000000e+06,1.774784000000000000e+06,2.373233000000000000e+06,1.516103500000000000e+06,2.061942399999999907e+06,1.833504000000000000e+06,2.070020500000000000e+06,1.807238100000000093e+06,2.502604000000000000e+06,2.102373500000000000e+06,2.187314000000000000e+06,2.179195500000000000e+06,1.215840000000000000e+06,1.750650899999999907e+06,1.257361100000000093e+06,2.013392899999999907e+06,1.774885300000000047e+06,1.510624000000000000e+06,1.560576000000000000e+06,2.078098600000000093e+06,2.199391799999999814e+06,1.889312000000000000e+06,2.175117000000000000e+06,1.698496000000000000e+06,1.745760000000000000e+06,1.973440000000000000e+06,1.666976000000000000e+06,1.604832000000000000e+06,2.583466299999999814e+06,2.401586299999999814e+06,2.466292000000000000e+06,1.977000899999999907e+06,1.698063300000000047e+06,2.466292000000000000e+06,2.308607000000000000e+06,2.114530000000000000e+06,2.543035299999999814e+06,3.254595799999999814e+06,1.940688800000000047e+06,1.896138899999999907e+06,2.462212500000000000e+06,1.791081899999999907e+06,2.021511399999999907e+06,1.903680000000000000e+06,1.952806000000000000e+06,1.499947300000000047e+06,1.774885300000000047e+06,2.583466299999999814e+06,2.227745000000000000e+06,3.715452799999999814e+06,2.102373500000000000e+06,3.270752000000000000e+06,2.474330799999999814e+06,2.959502000000000000e+06,2.454134500000000000e+06,3.198049000000000000e+06,3.286908299999999814e+06,3.258634799999999814e+06,3.258634799999999814e+06,2.732991299999999814e+06,3.242559500000000000e+06,3.452752299999999814e+06,3.513419000000000000e+06,3.929846299999999814e+06,2.563310299999999814e+06,2.915072299999999814e+06,3.262754799999999814e+06,2.939225799999999814e+06,2.433899799999999814e+06,3.974356799999999814e+06,3.764002299999999814e+06,4.144159000000000000e+06,2.587585000000000000e+06,3.509299000000000000e+06,2.632015799999999814e+06,2.563310299999999814e+06,2.971538299999999814e+06,3.100949799999999814e+06,2.619897500000000000e+06,2.264137000000000000e+06,4.330117500000000000e+06,3.315262500000000000e+06,5.126620500000000000e+06,2.866522799999999814e+06,1.770806800000000047e+06,2.567310000000000000e+06,2.502604000000000000e+06,2.009393300000000047e+06,2.276214799999999814e+06,2.809895000000000000e+06,2.498604500000000000e+06,2.729033000000000000e+06,2.955382000000000000e+06,2.017471399999999907e+06,2.219626500000000000e+06,2.086176800000000047e+06,1.714219500000000000e+06,1.900257800000000047e+06,1.694023300000000047e+06,2.672405299999999814e+06,3.044403000000000000e+06,2.429900000000000000e+06,2.894715299999999814e+06,3.295067299999999814e+06,1.871904500000000000e+06,1.601044000000000000e+06,2.001315100000000093e+06,2.013392899999999907e+06,1.879982600000000093e+06,1.649280000000000000e+06,1.964923100000000093e+06,2.660207299999999814e+06,2.098294000000000000e+06,2.243901299999999814e+06,3.092952500000000000e+06,1.807238100000000093e+06,2.433899799999999814e+06,2.203470299999999814e+06,2.498604500000000000e+06,1.653592300000000047e+06,2.769504500000000000e+06,2.530918000000000000e+06,2.272215000000000000e+06,1.859826800000000047e+06,1.758729000000000000e+06,2.405625299999999814e+06,2.627976500000000000e+06,1.658080000000000000e+06,1.916414000000000000e+06,2.442017299999999814e+06,1.928491800000000047e+06,3.290947299999999814e+06,2.223666500000000000e+06,1.795121000000000000e+06,2.070020500000000000e+06,4.944620500000000000e+06,2.215548000000000000e+06,2.830090299999999814e+06,2.163039299999999814e+06,2.272215000000000000e+06,2.959502000000000000e+06,2.066020899999999907e+06,1.694023300000000047e+06,2.373233000000000000e+06,2.017471399999999907e+06,2.607741000000000000e+06,1.710219899999999907e+06,1.710959300000000047e+06,1.656544000000000000e+06,1.651680000000000000e+06,1.644608000000000000e+06,1.492832000000000000e+06,1.407168000000000000e+06,1.576809600000000093e+06,1.619680000000000000e+06,1.977572500000000000e+06,1.792384000000000000e+06,1.453984000000000000e+06,1.580809300000000047e+06,1.538784000000000000e+06,1.536064000000000000e+06,3.127422500000000000e+06,1.340949899999999907e+06,1.504025800000000047e+06,1.429600000000000000e+06,1.488960000000000000e+06,1.581568000000000000e+06,1.874912000000000000e+06,1.635616000000000000e+06,1.631712000000000000e+06,1.855394300000000047e+06,1.729536000000000000e+06,1.698816000000000000e+06,1.795648000000000000e+06,2.098294000000000000e+06,2.243901299999999814e+06,1.899072000000000000e+06,1.766176000000000000e+06,1.592965899999999907e+06,1.936569899999999907e+06,2.219626500000000000e+06,1.799904000000000000e+06,1.654496000000000000e+06,1.932570300000000047e+06,1.617240600000000093e+06,2.381350500000000000e+06,1.903808000000000000e+06,2.530918000000000000e+06,2.078098600000000093e+06,2.454134500000000000e+06,2.227745000000000000e+06,1.596965500000000000e+06,1.976768000000000000e+06,2.191353000000000000e+06,2.603741299999999814e+06,2.223666500000000000e+06,2.086176800000000047e+06,1.823395399999999907e+06,2.983736299999999814e+06,3.169775500000000000e+06,2.340919500000000000e+06,2.729033000000000000e+06,1.656224000000000000e+06,1.563616000000000000e+06,1.584887800000000047e+06,1.628032000000000000e+06,1.526784000000000000e+06,1.405760000000000000e+06,1.519136000000000000e+06,1.975564899999999907e+06,1.835552000000000000e+06,1.443456000000000000e+06,1.524181600000000093e+06,1.426688000000000000e+06,1.608832000000000000e+06,1.245176100000000093e+06,1.379616000000000000e+06,1.920413600000000093e+06,1.040254699999999953e+06,1.720143800000000047e+06,1.655680000000000000e+06,1.616864000000000000e+06,1.568704000000000000e+06,1.429504000000000000e+06,1.532288000000000000e+06,1.436800000000000000e+06,1.580704000000000000e+06,2.056864899999999907e+06,1.644384000000000000e+06,1.667424000000000000e+06,2.570620500000000000e+06,1.718528000000000000e+06,1.483456000000000000e+06,1.670464000000000000e+06,3.740665500000000000e+06,2.006432000000000000e+06,1.638336000000000000e+06,1.520182000000000000e+06,1.653592300000000047e+06,1.673824000000000000e+06,1.664704000000000000e+06,1.467552000000000000e+06,1.851708300000000047e+06,2.284332299999999814e+06,1.667968000000000000e+06,1.956845000000000000e+06,1.643968000000000000e+06,1.840736000000000000e+06,1.640064000000000000e+06,1.750650899999999907e+06,1.811712000000000000e+06,1.791072000000000000e+06,1.798048000000000000e+06,2.357076799999999814e+06,2.106452000000000000e+06,1.960844600000000093e+06,1.653824000000000000e+06,1.803072000000000000e+06,2.486448000000000000e+06,2.349038000000000000e+06,2.457856000000000000e+06,1.944800000000000000e+06,2.091488000000000000e+06,2.539035500000000000e+06,2.053408000000000000e+06,2.446056299999999814e+06,2.283648000000000000e+06,1.815232000000000000e+06,2.139072000000000000e+06,1.772608000000000000e+06,2.260057500000000000e+06,1.875136000000000000e+06,2.442017299999999814e+06,1.944688399999999907e+06,2.011072000000000000e+06,2.534996500000000000e+06,2.049184000000000000e+06,2.361155299999999814e+06,1.746572399999999907e+06,2.442017299999999814e+06,2.389469000000000000e+06,1.973001300000000047e+06,2.070020500000000000e+06,2.074099000000000000e+06,2.470291500000000000e+06,2.041792000000000000e+06,1.904257399999999907e+06,2.313536000000000000e+06,2.089280000000000000e+06,2.066020899999999907e+06,1.677867000000000000e+06,2.079072000000000000e+06,1.983584000000000000e+06,1.974112000000000000e+06,2.094254899999999907e+06,2.696720500000000000e+06,2.454134500000000000e+06,2.583466299999999814e+06,2.082177100000000093e+06,2.850366500000000000e+06,2.077088000000000000e+06,2.417742500000000000e+06,2.239822799999999814e+06,2.171078000000000000e+06,1.904257399999999907e+06,2.086176800000000047e+06,2.421781500000000000e+06,2.049856000000000000e+06,2.235783799999999814e+06,1.912335500000000000e+06,2.050080000000000000e+06,2.025589899999999907e+06,2.429900000000000000e+06,1.861888000000000000e+06,2.486448000000000000e+06,1.649553100000000093e+06,2.134686000000000000e+06,2.421781500000000000e+06,2.276214799999999814e+06,1.850464000000000000e+06,2.708837799999999814e+06,1.746572399999999907e+06,1.831473500000000000e+06,2.171078000000000000e+06,1.528260100000000093e+06,2.003136000000000000e+06,2.251940000000000000e+06,2.292371000000000000e+06,1.946560000000000000e+06,2.195352799999999814e+06,1.956845000000000000e+06,2.563310299999999814e+06,2.097216000000000000e+06,2.340919500000000000e+06,2.123072000000000000e+06,1.884061100000000093e+06,2.515344000000000000e+06,2.140992000000000000e+06,2.066020899999999907e+06,2.073888000000000000e+06,1.952806000000000000e+06,2.409625000000000000e+06,2.478409299999999814e+06,1.928096000000000000e+06,2.494565500000000000e+06,2.024768000000000000e+06,2.167078299999999814e+06,1.985158899999999907e+06,1.948766899999999907e+06,1.724288000000000000e+06,2.336880500000000000e+06,2.312606500000000000e+06,2.514761799999999814e+06,2.079744000000000000e+06,2.559271299999999814e+06,1.699584000000000000e+06,2.146883000000000000e+06,1.817632000000000000e+06,1.831473500000000000e+06,2.296449500000000000e+06,2.429900000000000000e+06,2.134686000000000000e+06,1.758208000000000000e+06,2.183235500000000000e+06,2.183235500000000000e+06,2.357076799999999814e+06,1.681866600000000093e+06,1.849504000000000000e+06,1.708960000000000000e+06,1.720384000000000000e+06,1.833504000000000000e+06,1.698816000000000000e+06,1.794240000000000000e+06,1.782656000000000000e+06,1.936569899999999907e+06,2.555192799999999814e+06,1.762728600000000093e+06,1.839968000000000000e+06,2.264137000000000000e+06,1.807360000000000000e+06,2.057902399999999907e+06,2.239822799999999814e+06,2.215548000000000000e+06,1.792928000000000000e+06,3.347575000000000000e+06,2.163072000000000000e+06,2.154921500000000000e+06,3.254595799999999814e+06,2.361155299999999814e+06,2.025589899999999907e+06,2.510722799999999814e+06,2.388748299999999814e+06,2.648171000000000000e+06,2.583466299999999814e+06,2.261138299999999814e+06,2.571349000000000000e+06,2.353037799999999814e+06,2.251940000000000000e+06,2.336880500000000000e+06,2.627976500000000000e+06,2.615858500000000000e+06,2.163039299999999814e+06,2.303488000000000000e+06,1.985152000000000000e+06,2.049824300000000047e+06,2.292371000000000000e+06,2.086496000000000000e+06,2.462212500000000000e+06,2.316645799999999814e+06,2.369194000000000000e+06,2.025536000000000000e+06,2.801817000000000000e+06,2.377856000000000000e+06,2.652210000000000000e+06,2.769504500000000000e+06,2.092482300000000047e+06,2.268176000000000000e+06,2.104576000000000000e+06,1.981080399999999907e+06,2.083072000000000000e+06,1.985024000000000000e+06,1.794880000000000000e+06,1.697632000000000000e+06,2.175117000000000000e+06,1.894336000000000000e+06,2.016928000000000000e+06,1.955936000000000000e+06,2.809895000000000000e+06,2.405625299999999814e+06,1.914016000000000000e+06,2.045745800000000047e+06,2.082177100000000093e+06,2.203470299999999814e+06,1.859826800000000047e+06,2.304568000000000000e+06,1.900257800000000047e+06,1.475711899999999907e+06,2.708837799999999814e+06,2.369194000000000000e+06,1.879982600000000093e+06,1.867904899999999907e+06,2.442017299999999814e+06,2.175117000000000000e+06,2.049824300000000047e+06,1.826176000000000000e+06,1.754650500000000000e+06,2.009393300000000047e+06,1.900064000000000000e+06,2.138112000000000000e+06,2.433899799999999814e+06,2.405625299999999814e+06,2.482448299999999814e+06,2.272215000000000000e+06,2.425861000000000000e+06,1.774885300000000047e+06,2.100672000000000000e+06,2.425861000000000000e+06,2.066020899999999907e+06,1.621279800000000047e+06,2.122568799999999814e+06,1.618368000000000000e+06,1.722297600000000093e+06,2.009393300000000047e+06,1.475711899999999907e+06,1.936569899999999907e+06,2.365194299999999814e+06,1.637344000000000000e+06,1.707872000000000000e+06,2.114530000000000000e+06,2.033668000000000000e+06,1.973001300000000047e+06,1.431202399999999907e+06,1.706141399999999907e+06,2.158960799999999814e+06,1.516103500000000000e+06,1.637248000000000000e+06,2.939225799999999814e+06,1.823395399999999907e+06,1.791081899999999907e+06,1.912335500000000000e+06,1.681866600000000093e+06,2.183235500000000000e+06,1.716576000000000000e+06,1.819936000000000000e+06,1.712000000000000000e+06,1.912335500000000000e+06,2.138764500000000000e+06,2.118464000000000000e+06,2.344999000000000000e+06,2.132224000000000000e+06,2.437938799999999814e+06,2.066020899999999907e+06,1.831473500000000000e+06,2.429900000000000000e+06,2.834210299999999814e+06,1.892139300000000047e+06,2.029589500000000000e+06,2.195352799999999814e+06,2.207509299999999814e+06,2.118529799999999814e+06,2.150922000000000000e+06,2.150922000000000000e+06,2.167078299999999814e+06,2.126647299999999814e+06,2.320724299999999814e+06,2.177792000000000000e+06,2.300488500000000000e+06,2.567806799999999814e+06,1.875090500000000000e+06,2.503575500000000000e+06,1.924032000000000000e+06,3.100388299999999814e+06,2.063360000000000000e+06,1.582215000000000000e+06,2.017471399999999907e+06,1.787232000000000000e+06,2.292643000000000000e+06,1.746304000000000000e+06,1.731712000000000000e+06,1.911040000000000000e+06,1.928491800000000047e+06,2.349038000000000000e+06,1.663168000000000000e+06,2.045745800000000047e+06,2.332288500000000000e+06,1.997236600000000093e+06,1.568691100000000093e+06,1.993237000000000000e+06,2.058368000000000000e+06,1.398219399999999907e+06,2.079607899999999907e+06,2.118615799999999814e+06,1.633396899999999907e+06,1.769312000000000000e+06,2.163039299999999814e+06,1.904257399999999907e+06,1.981080399999999907e+06,2.296449500000000000e+06,1.997236600000000093e+06,2.822012299999999814e+06,1.723200000000000000e+06,2.430213299999999814e+06,2.053823899999999907e+06,2.041746100000000093e+06,2.094254899999999907e+06,1.811277300000000047e+06,1.787456000000000000e+06,1.840470800000000047e+06,1.657632300000000047e+06,2.223666500000000000e+06,1.964137500000000000e+06,2.146883000000000000e+06,2.470291500000000000e+06,2.142804500000000000e+06,1.944608000000000000e+06,1.677867000000000000e+06,2.163520000000000000e+06,2.207509299999999814e+06,2.397507799999999814e+06,2.393468799999999814e+06,2.534996500000000000e+06,2.052288000000000000e+06,2.005314800000000047e+06,2.203470299999999814e+06,1.973001300000000047e+06,2.417742500000000000e+06,2.591584799999999814e+06,2.931228500000000000e+06,2.636094299999999814e+06,2.510722799999999814e+06,2.813853299999999814e+06,3.808512799999999814e+06,2.340919500000000000e+06,2.021511399999999907e+06,1.762728600000000093e+06,2.830090299999999814e+06,1.722297600000000093e+06,2.478409299999999814e+06,1.999712000000000000e+06,2.304568000000000000e+06,2.478409299999999814e+06,1.908335899999999907e+06,2.126647299999999814e+06,2.510722799999999814e+06,1.954496000000000000e+06,2.045745800000000047e+06,1.875983000000000000e+06,2.377311500000000000e+06,2.575427500000000000e+06,2.623897299999999814e+06,2.369194000000000000e+06,2.312606500000000000e+06,3.081946299999999814e+06,2.377311500000000000e+06,3.031146000000000000e+06,1.641475000000000000e+06,2.130686299999999814e+06,2.462212500000000000e+06,2.595623799999999814e+06,2.138764500000000000e+06,2.235783799999999814e+06,2.239822799999999814e+06,2.801817000000000000e+06,2.284332299999999814e+06,2.664327299999999814e+06,2.749228299999999814e+06,2.741150299999999814e+06,2.874520000000000000e+06,2.389469000000000000e+06,2.365194299999999814e+06,3.295067299999999814e+06,2.741150299999999814e+06,2.433899799999999814e+06,3.125265000000000000e+06,2.826051299999999814e+06,3.650827799999999814e+06,3.084874500000000000e+06,4.839524000000000000e+06,2.025589899999999907e+06,2.058816000000000000e+06,2.207509299999999814e+06,2.211509000000000000e+06,2.175117000000000000e+06,2.482448299999999814e+06,2.409625000000000000e+06,2.385430000000000000e+06,3.371890299999999814e+06,2.636094299999999814e+06,3.315262500000000000e+06,3.392085500000000000e+06,2.599702299999999814e+06,2.951423799999999814e+06,3.169775500000000000e+06,3.222202500000000000e+06,2.223666500000000000e+06,2.146883000000000000e+06,2.749228299999999814e+06,2.939225799999999814e+06,2.328763000000000000e+06,2.165758799999999814e+06,2.373233000000000000e+06,2.846246500000000000e+06,2.478409299999999814e+06,2.389469000000000000e+06,2.207509299999999814e+06,2.171078000000000000e+06,2.163039299999999814e+06,2.433899799999999814e+06,2.377311500000000000e+06,2.785579799999999814e+06,2.446056299999999814e+06,2.324763299999999814e+06,2.862402799999999814e+06,3.129223299999999814e+06,2.421781500000000000e+06,5.255951000000000000e+06,2.704717799999999814e+06,2.486448000000000000e+06,2.187314000000000000e+06,3.812632799999999814e+06,2.518840299999999814e+06,3.630632500000000000e+06,3.177772799999999814e+06,3.347575000000000000e+06,2.450056000000000000e+06,2.862402799999999814e+06,4.030822799999999814e+06,3.440635000000000000e+06,2.163039299999999814e+06,2.195352799999999814e+06,2.171078000000000000e+06,2.450056000000000000e+06,2.959502000000000000e+06,2.967580000000000000e+06,2.462212500000000000e+06,2.328763000000000000e+06,2.102373500000000000e+06,2.409625000000000000e+06,1.893376000000000000e+06,2.154921500000000000e+06,2.235783799999999814e+06,2.385430000000000000e+06,2.547154000000000000e+06,2.615858500000000000e+06,3.012090500000000000e+06,2.801817000000000000e+06,2.846246500000000000e+06,2.898835299999999814e+06,2.066020899999999907e+06,2.009393300000000047e+06,1.948766899999999907e+06,2.664327299999999814e+06,2.142804500000000000e+06,2.215548000000000000e+06,2.425861000000000000e+06,3.238439500000000000e+06,2.029589500000000000e+06,1.985158899999999907e+06,2.092384000000000000e+06,2.518840299999999814e+06,2.526879000000000000e+06,2.882679000000000000e+06,2.066020899999999907e+06,2.910952299999999814e+06,3.295067299999999814e+06,1.985158899999999907e+06,2.417742500000000000e+06,1.908335899999999907e+06,2.086176800000000047e+06,1.973001300000000047e+06,2.320724299999999814e+06,1.949664000000000000e+06,2.118529799999999814e+06,2.184256000000000000e+06,2.320724299999999814e+06,2.214784000000000000e+06,1.867904899999999907e+06,1.997236600000000093e+06,2.118529799999999814e+06,2.486448000000000000e+06,2.442017299999999814e+06,2.878559000000000000e+06,2.260057500000000000e+06,2.526879000000000000e+06,2.437938799999999814e+06,2.947384799999999814e+06,3.254595799999999814e+06,2.575427500000000000e+06,2.494565500000000000e+06,2.011168000000000000e+06,2.563310299999999814e+06,2.349038000000000000e+06,2.017471399999999907e+06,1.416064000000000000e+06,1.951520000000000000e+06,1.809856000000000000e+06,1.641792000000000000e+06,1.763008000000000000e+06,1.718208000000000000e+06,1.695136000000000000e+06,1.557344000000000000e+06,1.643520000000000000e+06,1.483904000000000000e+06,1.711776000000000000e+06,1.796864000000000000e+06,2.024544000000000000e+06,2.086176000000000000e+06,1.938752000000000000e+06,1.955264000000000000e+06,2.567310000000000000e+06,2.105024000000000000e+06,2.389469000000000000e+06,2.393468799999999814e+06,2.365194299999999814e+06,2.417856000000000000e+06,2.749228299999999814e+06,2.613632000000000000e+06,2.219626500000000000e+06,2.462212500000000000e+06,2.283584000000000000e+06,2.223104000000000000e+06,2.266560000000000000e+06,2.632015799999999814e+06,2.615858500000000000e+06,2.450056000000000000e+06,2.316645799999999814e+06,2.130686299999999814e+06,3.707455500000000000e+06,2.644133000000000000e+06,1.981080399999999907e+06,2.296449500000000000e+06,2.397507799999999814e+06,2.551153799999999814e+06,2.373233000000000000e+06,2.919111299999999814e+06,2.474330799999999814e+06,2.442017299999999814e+06,2.599702299999999814e+06,2.377311500000000000e+06,2.421781500000000000e+06,2.442017299999999814e+06,2.381350500000000000e+06,2.203470299999999814e+06,2.466292000000000000e+06,2.138764500000000000e+06,2.547154000000000000e+06,2.462212500000000000e+06,2.405625299999999814e+06,2.482448299999999814e+06,2.353037799999999814e+06,2.013392899999999907e+06,2.150656000000000000e+06,2.182464000000000000e+06,2.033668000000000000e+06,2.295168000000000000e+06,2.858363799999999814e+06,2.150922000000000000e+06,2.462212500000000000e+06,3.145379500000000000e+06,2.874520000000000000e+06,2.842207500000000000e+06,2.886718000000000000e+06,3.335457799999999814e+06,3.238439500000000000e+06,2.830090299999999814e+06,2.882679000000000000e+06,3.121226000000000000e+06,2.688561500000000000e+06,2.474330799999999814e+06,2.757387299999999814e+06,2.656168299999999814e+06,1.770806800000000047e+06,2.494565500000000000e+06,2.376832000000000000e+06,2.442017299999999814e+06,2.619897500000000000e+06,2.506723000000000000e+06,2.397507799999999814e+06,2.526879000000000000e+06,2.753267299999999814e+06,2.126647299999999814e+06,2.555192799999999814e+06,2.272215000000000000e+06,2.619897500000000000e+06,2.462212500000000000e+06,2.203470299999999814e+06,2.235783799999999814e+06,2.195352799999999814e+06,3.553728799999999814e+06,2.417742500000000000e+06,2.276214799999999814e+06,2.247940299999999814e+06,2.583466299999999814e+06,2.251940000000000000e+06,2.260057500000000000e+06,2.749228299999999814e+06,2.785579799999999814e+06,3.695257500000000000e+06,2.005314800000000047e+06,2.304568000000000000e+06,1.932570300000000047e+06,2.478409299999999814e+06,2.377311500000000000e+06,2.219626500000000000e+06,1.993237000000000000e+06,2.809895000000000000e+06,2.175117000000000000e+06,2.163039299999999814e+06,2.020800000000000000e+06,1.904224000000000000e+06,1.952806000000000000e+06,2.195352799999999814e+06,1.827473899999999907e+06,1.863826399999999907e+06,2.413664000000000000e+06,1.834496000000000000e+06,2.280253799999999814e+06,2.454134500000000000e+06,2.822012299999999814e+06,1.985158899999999907e+06,3.266793799999999814e+06,2.369194000000000000e+06,1.795121000000000000e+06,1.884061100000000093e+06,2.260057500000000000e+06,2.320724299999999814e+06,2.357076799999999814e+06,2.551153799999999814e+06,2.292371000000000000e+06,2.393468799999999814e+06,1.904257399999999907e+06,2.239822799999999814e+06,2.037667600000000093e+06,2.332802000000000000e+06,2.238080000000000000e+06,2.242240000000000000e+06,1.528260100000000093e+06,1.997376000000000000e+06,1.981080399999999907e+06,1.916992000000000000e+06,1.818720000000000000e+06,1.815104000000000000e+06,1.520864000000000000e+06,1.557888000000000000e+06,2.001315100000000093e+06,1.401696000000000000e+06,1.250176000000000000e+06,1.292288000000000000e+06,1.689944800000000047e+06,1.314816000000000000e+06,1.285440000000000000e+06,1.585888000000000000e+06,1.463776000000000000e+06,1.600064000000000000e+06,1.404800000000000000e+06,1.674688000000000000e+06,2.130686299999999814e+06,2.167078299999999814e+06,1.900288000000000000e+06,1.973001300000000047e+06,1.892139300000000047e+06,2.264137000000000000e+06,2.086176800000000047e+06,2.498604500000000000e+06,2.106452000000000000e+06,2.114530000000000000e+06,2.943264799999999814e+06,2.652210000000000000e+06,2.975577299999999814e+06,2.830090299999999814e+06,3.440635000000000000e+06,2.061942399999999907e+06,1.775456000000000000e+06,1.742572800000000047e+06,1.774784000000000000e+06,1.309948800000000047e+06,1.403424000000000000e+06,1.536704000000000000e+06,1.589344000000000000e+06,1.714944000000000000e+06,2.041746100000000093e+06,1.440992000000000000e+06,1.500064000000000000e+06,1.483790000000000000e+06,1.564612600000000093e+06,1.614144000000000000e+06,2.094254899999999907e+06,2.187314000000000000e+06,2.138764500000000000e+06,2.510722799999999814e+06,2.199391799999999814e+06,1.920413600000000093e+06,2.732991299999999814e+06,2.470291500000000000e+06,2.276214799999999814e+06,2.765384500000000000e+06,2.494565500000000000e+06,2.482448299999999814e+06,2.348992000000000000e+06,1.758729000000000000e+06,2.066464000000000000e+06,1.936448000000000000e+06,2.502604000000000000e+06,1.572690800000000047e+06,1.874496000000000000e+06,1.771072000000000000e+06,2.001315100000000093e+06,1.762728600000000093e+06,1.839551600000000093e+06,2.619897500000000000e+06,2.074099000000000000e+06,2.057902399999999907e+06,2.555192799999999814e+06,2.793738799999999814e+06,2.498604500000000000e+06,2.712876799999999814e+06,2.494565500000000000e+06,2.490487000000000000e+06,2.720874000000000000e+06,2.506723000000000000e+06,2.450056000000000000e+06,2.150922000000000000e+06,2.243901299999999814e+06,2.486448000000000000e+06,2.340919500000000000e+06,2.518840299999999814e+06,2.369194000000000000e+06,2.037667600000000093e+06,2.024096000000000000e+06,2.098294000000000000e+06,2.268176000000000000e+06,2.389469000000000000e+06,2.227745000000000000e+06,1.898304000000000000e+06,1.807680000000000000e+06,1.524096000000000000e+06,1.920413600000000093e+06,1.960544000000000000e+06,2.252032000000000000e+06,2.288832000000000000e+06,1.754650500000000000e+06,2.223666500000000000e+06,2.838249299999999814e+06,2.498604500000000000e+06,2.615858500000000000e+06,2.935267500000000000e+06,2.696720500000000000e+06,2.830090299999999814e+06,2.470291500000000000e+06,4.136000000000000000e+06,3.468908500000000000e+06,2.567310000000000000e+06,2.235783799999999814e+06,2.514761799999999814e+06,2.183235500000000000e+06,2.530918000000000000e+06,2.437938799999999814e+06,2.312606500000000000e+06,2.377311500000000000e+06,2.219626500000000000e+06,2.280253799999999814e+06,2.066020899999999907e+06,2.284332299999999814e+06,2.724994000000000000e+06,2.559271299999999814e+06,2.178240000000000000e+06,2.171078000000000000e+06,2.049824300000000047e+06,2.648171000000000000e+06,2.142804500000000000e+06,2.130686299999999814e+06,2.013392899999999907e+06,2.041746100000000093e+06,1.855707899999999907e+06,2.397507799999999814e+06,2.409625000000000000e+06,2.061942399999999907e+06,1.896138899999999907e+06,2.122568799999999814e+06,1.890496000000000000e+06,1.865696000000000000e+06,2.167078299999999814e+06,2.163039299999999814e+06,2.118529799999999814e+06,2.255979000000000000e+06,2.365194299999999814e+06,2.045745800000000047e+06,2.288371299999999814e+06,1.734454300000000047e+06,1.843630100000000093e+06,2.296449500000000000e+06,1.896138899999999907e+06,2.454134500000000000e+06,2.078098600000000093e+06,2.486448000000000000e+06,2.175117000000000000e+06,2.619897500000000000e+06,2.142804500000000000e+06,2.753267299999999814e+06,2.199391799999999814e+06,3.096910799999999814e+06,2.332802000000000000e+06,2.547154000000000000e+06,2.870561799999999814e+06,2.672405299999999814e+06,2.171078000000000000e+06,2.636094299999999814e+06,2.417742500000000000e+06,2.429900000000000000e+06,2.409625000000000000e+06,2.700678799999999814e+06,2.732991299999999814e+06,2.264137000000000000e+06,2.506723000000000000e+06,2.522879299999999814e+06,2.296449500000000000e+06,2.720874000000000000e+06,2.785579799999999814e+06,2.741150299999999814e+06,2.563310299999999814e+06,3.412280799999999814e+06,3.008051500000000000e+06,3.129223299999999814e+06,2.377311500000000000e+06,2.454134500000000000e+06,2.446056299999999814e+06,2.773543500000000000e+06,2.951423799999999814e+06,2.308607000000000000e+06,3.355734000000000000e+06,2.716835000000000000e+06,2.123328000000000000e+06,2.567310000000000000e+06,2.255979000000000000e+06,2.571349000000000000e+06,3.335457799999999814e+06,2.381350500000000000e+06,2.421781500000000000e+06,2.623897299999999814e+06,2.243901299999999814e+06,2.708837799999999814e+06,3.299106299999999814e+06,2.357076799999999814e+06,2.963541000000000000e+06,2.474330799999999814e+06,2.826051299999999814e+06,2.361155299999999814e+06,2.632015799999999814e+06,2.086176800000000047e+06,2.130686299999999814e+06,2.603741299999999814e+06,2.583466299999999814e+06,2.094254899999999907e+06,2.696720500000000000e+06,2.227745000000000000e+06,2.393468799999999814e+06,3.012090500000000000e+06,2.061942399999999907e+06,2.340919500000000000e+06,2.150922000000000000e+06,2.357076799999999814e+06,3.088913500000000000e+06,2.644133000000000000e+06,2.466292000000000000e+06,2.688561500000000000e+06,2.692681500000000000e+06,2.668366299999999814e+06,2.260057500000000000e+06,2.231784000000000000e+06,2.522879299999999814e+06,2.167078299999999814e+06,2.045745800000000047e+06,2.708837799999999814e+06,2.393468799999999814e+06,2.369194000000000000e+06,2.664327299999999814e+06,2.454134500000000000e+06,2.672405299999999814e+06,2.466292000000000000e+06,2.458173500000000000e+06,2.381350500000000000e+06,2.243901299999999814e+06,1.831473500000000000e+06,1.985158899999999907e+06,2.183235500000000000e+06,1.936224000000000000e+06,1.755904000000000000e+06,1.972224000000000000e+06,2.437938799999999814e+06,2.421781500000000000e+06,2.205312000000000000e+06,2.122568799999999814e+06,1.378693600000000093e+06,1.584064000000000000e+06,1.913344000000000000e+06,1.536378600000000093e+06,2.207509299999999814e+06,1.549888000000000000e+06,1.605043600000000093e+06,1.719936000000000000e+06,1.853120000000000000e+06,2.211509000000000000e+06,1.839744000000000000e+06,1.957920000000000000e+06,1.744224000000000000e+06,1.957600000000000000e+06,1.698624000000000000e+06,1.709600000000000000e+06,1.457536000000000000e+06,1.424448000000000000e+06,1.332320000000000000e+06,1.090176000000000000e+06,1.237856000000000000e+06,1.698063300000000047e+06,1.530464000000000000e+06,1.729856000000000000e+06,1.762880000000000000e+06,2.154921500000000000e+06,1.619776000000000000e+06,1.908335899999999907e+06,1.574528000000000000e+06,1.809009800000000047e+06,1.456032000000000000e+06,1.482592000000000000e+06,1.539968000000000000e+06,2.017573399999999907e+06,1.955392000000000000e+06,2.116416000000000000e+06,2.046560000000000000e+06,2.303680000000000000e+06,2.285888000000000000e+06,2.155008000000000000e+06,2.313088000000000000e+06,2.090048000000000000e+06,1.898624000000000000e+06,1.753952000000000000e+06,1.583616000000000000e+06,1.360768000000000000e+06,1.237088000000000000e+06,1.116064000000000000e+06,9.495360000000000000e+05,8.241440000000000000e+05,7.506560000000000000e+05,6.216160000000000000e+05,5.021200000000000000e+05,4.502560000000000000e+05,3.989280000000000000e+05,3.333840000000000000e+05,2.750480000000000000e+05,2.311560000000000000e+05,1.792760000000000000e+05,1.525280000000000000e+05,1.181640000000000000e+05,9.602400000000000000e+04,8.204800000000000000e+04,6.055100000000000000e+04,4.409200000000000000e+04,3.446400000000000000e+04,2.834800000000000000e+04,2.063100000000000000e+04,2.153300000000000000e+04,1.441900000000000000e+04,1.131400000000000000e+04,8.310000000000000000e+03,1.051300000000000000e+04,7.809000000000000000e+03,6.006000000000000000e+03,6.207000000000000000e+03,6.908000000000000000e+03,6.006000000000000000e+03,5.606000000000000000e+03,4.204000000000000000e+03,4.905000000000000000e+03,3.303000000000000000e+03,4.805000000000000000e+03,3.904000000000000000e+03,3.804000000000000000e+03,3.804000000000000000e+03,4.705000000000000000e+03,5.005000000000000000e+03,4.905000000000000000e+03,5.506000000000000000e+03,4.404000000000000000e+03,3.503000000000000000e+03,2.502000000000000000e+03,3.904000000000000000e+03,2.903000000000000000e+03,3.704000000000000000e+03,4.104000000000000000e+03,4.404000000000000000e+03,2.702000000000000000e+03,3.303000000000000000e+03,4.605000000000000000e+03,3.203000000000000000e+03,2.903000000000000000e+03,2.302000000000000000e+03,3.403000000000000000e+03,2.802000000000000000e+03,4.104000000000000000e+03,3.704000000000000000e+03,3.403000000000000000e+03,3.804000000000000000e+03,2.202000000000000000e+03,3.203000000000000000e+03,3.003000000000000000e+03,3.503000000000000000e+03,5.306000000000000000e+03,4.304000000000000000e+03,3.203000000000000000e+03,4.104000000000000000e+03,3.704000000000000000e+03,4.204000000000000000e+03,1.901000000000000000e+03,2.903000000000000000e+03,3.303000000000000000e+03,2.202000000000000000e+03,2.802000000000000000e+03,4.004000000000000000e+03,2.602000000000000000e+03,1.701000000000000000e+03,3.203000000000000000e+03,nan
[truncated: 481,570 more chars]
