# Supplementary material for: Otolith microchemistry and diadromy in Patagonian river fishes
Source: PeerJ. 2019 Jan 3;7:e6149. doi: 10.7717/peerj.6149 (PMC6321752; doi:10.7717/peerj.6149)
Supplement: Supplemental Information 3 — Raw data. This archive contains the raw data used to generate the analyses reported in the paper cited above. The python script provided allows to convert from the isotopic intensities measured by LA-ICP-MS to molar concentrations of Sr:Ca. [file peerj-07-6149-s003.zip › Dataset S1/Alo_etAl_scripts/samples/4114.txt]

4.794870000000000232e+01	7.046248000000000000e+06	9.778356000000000000e+06	1.118021000000000000e+07	1.124590600000000000e+07	1.038948100000000000e+07	8.964821000000000000e+06	1.108239500000000000e+07	9.070306000000000000e+06	7.224352000000000000e+06	8.940792000000000000e+06	8.031501500000000000e+06	8.566803000000000000e+06	9.947648000000000000e+06	1.006872300000000000e+07	9.675609000000000000e+06	1.043195400000000000e+07	1.057557800000000000e+07	1.118519800000000000e+07	9.879545000000000000e+06	9.418736000000000000e+06	9.354839000000000000e+06	7.145424500000000000e+06	1.194313800000000000e+07	8.363397000000000000e+06	8.005497500000000000e+06	9.810756000000000000e+06	9.932778000000000000e+06	8.593902000000000000e+06	9.273525000000000000e+06	8.283660000000000000e+06	8.453663000000000000e+06	6.788614000000000000e+06	7.224715000000000000e+06	7.446464000000000000e+06	8.247906500000000000e+06	1.015329300000000000e+07	1.007756000000000000e+07	8.085990000000000000e+06	9.270191000000000000e+06	1.091333400000000000e+07	1.088386100000000000e+07	7.901411000000000000e+06	7.752249500000000000e+06	8.483362000000000000e+06	8.663297000000000000e+06	8.055783500000000000e+06	4.518831500000000000e+06	8.341965000000000000e+06	5.750000000000000000e+06
4.794950000000000045e+01	6.191282500000000000e+06	1.355787900000000000e+07	1.154446300000000000e+07	1.666761800000000000e+07	1.168683600000000000e+07	1.109523800000000000e+07	1.335163500000000000e+07	1.284958100000000000e+07	9.017390000000000000e+06	8.826564000000000000e+06	9.592791000000000000e+06	8.983816000000000000e+06	1.075773800000000000e+07	8.073108000000000000e+06	1.042115600000000000e+07	9.361013000000000000e+06	1.043250400000000000e+07	1.216220600000000000e+07	1.080902000000000000e+07	1.093226200000000000e+07	1.119730100000000000e+07	1.187909100000000000e+07	8.198802500000000000e+06	8.543422000000000000e+06	9.074649000000000000e+06	7.919979500000000000e+06	8.590044000000000000e+06	1.330475400000000000e+07	8.729558000000000000e+06	1.113296100000000000e+07	9.785557000000000000e+06	8.161857000000000000e+06	9.083314000000000000e+06	1.104832100000000000e+07	8.053171000000000000e+06	1.094025500000000000e+07	1.138768000000000000e+07	1.208593300000000000e+07	1.289202200000000000e+07	1.077765800000000000e+07	8.938765000000000000e+06	9.661336000000000000e+06	7.774812000000000000e+06	6.820680000000000000e+06	6.111863500000000000e+06	7.159106000000000000e+06	7.302763500000000000e+06	6.192500000000000000e+06	8.011820000000000000e+06
4.795029999999999859e+01	7.853852500000000000e+06	8.645376000000000000e+06	1.029523200000000000e+07	9.762743000000000000e+06	8.202924500000000000e+06	8.770623000000000000e+06	1.074067600000000000e+07	1.709454400000000000e+07	7.791659000000000000e+06	1.080081600000000000e+07	1.065683400000000000e+07	9.452670000000000000e+06	1.002742600000000000e+07	8.937102000000000000e+06	1.184922300000000000e+07	1.216501500000000000e+07	9.678801000000000000e+06	1.056594200000000000e+07	1.238821600000000000e+07	1.076700900000000000e+07	9.207568000000000000e+06	9.253180000000000000e+06	8.562400000000000000e+06	1.275006800000000000e+07	1.111035600000000000e+07	1.092902200000000000e+07	8.747194000000000000e+06	9.002064000000000000e+06	9.324994000000000000e+06	9.231933000000000000e+06	8.247677000000000000e+06	6.811107500000000000e+06	9.123167000000000000e+06	7.267856500000000000e+06	9.299980000000000000e+06	1.175565300000000000e+07	8.421612000000000000e+06	9.942722000000000000e+06	1.111826500000000000e+07	8.589492000000000000e+06	1.354698700000000000e+07	7.907009000000000000e+06	7.029572500000000000e+06	7.007356000000000000e+06	9.218602000000000000e+06	7.480467000000000000e+06	6.722680500000000000e+06	9.158473000000000000e+06	7.585860000000000000e+06
4.795109999999999673e+01	7.683024500000000000e+06	8.477947000000000000e+06	1.315216800000000000e+07	8.096530500000000000e+06	1.246307600000000000e+07	1.330346700000000000e+07	1.068896200000000000e+07	9.309722000000000000e+06	8.828517000000000000e+06	8.638236000000000000e+06	8.719606000000000000e+06	1.032118000000000000e+07	8.533068000000000000e+06	8.522258000000000000e+06	8.746483000000000000e+06	1.051845800000000000e+07	9.307540000000000000e+06	1.006041300000000000e+07	1.145896900000000000e+07	1.049242400000000000e+07	9.004281000000000000e+06	8.712054000000000000e+06	8.614046000000000000e+06	7.547554500000000000e+06	9.486406000000000000e+06	8.482176000000000000e+06	7.674308000000000000e+06	8.180230000000000000e+06	9.777004000000000000e+06	7.291234500000000000e+06	9.060932000000000000e+06	1.109459200000000000e+07	9.140150000000000000e+06	1.032237600000000000e+07	1.019800200000000000e+07	1.066814700000000000e+07	7.491542500000000000e+06	1.102589200000000000e+07	7.806549000000000000e+06	8.380795000000000000e+06	1.052778400000000000e+07	8.983253000000000000e+06	9.660586000000000000e+06	6.707567000000000000e+06	1.184967200000000000e+07	7.655181000000000000e+06	7.425379500000000000e+06	6.236998500000000000e+06	6.492440000000000000e+06
4.795190000000000197e+01	5.678327000000000000e+06	8.102211000000000000e+06	1.177581900000000000e+07	1.461837300000000000e+07	1.406603700000000000e+07	8.593273000000000000e+06	9.930802000000000000e+06	1.137246900000000000e+07	8.937262000000000000e+06	9.973404000000000000e+06	9.002657000000000000e+06	9.041138000000000000e+06	9.268850000000000000e+06	9.090908000000000000e+06	1.046103400000000000e+07	1.084675700000000000e+07	1.162592500000000000e+07	9.765086000000000000e+06	1.145304600000000000e+07	9.470321000000000000e+06	9.744699000000000000e+06	9.827633000000000000e+06	9.392886000000000000e+06	1.116423200000000000e+07	1.086449000000000000e+07	8.044987500000000000e+06	9.724891000000000000e+06	1.021415400000000000e+07	1.068742900000000000e+07	1.079677400000000000e+07	9.551290000000000000e+06	9.208716000000000000e+06	1.070415400000000000e+07	7.717081000000000000e+06	1.252591100000000000e+07	8.157451000000000000e+06	1.041228600000000000e+07	8.802302000000000000e+06	8.581378000000000000e+06	1.036048900000000000e+07	9.408038000000000000e+06	6.769518500000000000e+06	1.037762200000000000e+07	6.289015000000000000e+06	7.291234500000000000e+06	7.644135000000000000e+06	8.954285000000000000e+06	6.497997000000000000e+06	6.688170000000000000e+06
4.795270000000000010e+01	6.881192500000000000e+06	1.143694900000000000e+07	9.641379000000000000e+06	9.619506000000000000e+06	1.546503400000000000e+07	1.025748100000000000e+07	1.095140200000000000e+07	1.093019600000000000e+07	9.687719000000000000e+06	8.187480000000000000e+06	8.713829000000000000e+06	9.103941000000000000e+06	1.096333800000000000e+07	9.937863000000000000e+06	1.144195700000000000e+07	9.873362000000000000e+06	8.896346000000000000e+06	1.213383100000000000e+07	1.311767200000000000e+07	1.006445600000000000e+07	9.608948000000000000e+06	8.413230000000000000e+06	8.556636000000000000e+06	7.755898000000000000e+06	8.405601000000000000e+06	1.025361600000000000e+07	8.797706000000000000e+06	8.410252000000000000e+06	9.891608000000000000e+06	9.983424000000000000e+06	1.025943600000000000e+07	8.212468000000000000e+06	8.346486000000000000e+06	1.047207900000000000e+07	1.283515600000000000e+07	1.446910100000000000e+07	1.195492200000000000e+07	1.008035100000000000e+07	7.398949500000000000e+06	1.100911800000000000e+07	6.909169000000000000e+06	8.837470000000000000e+06	1.007257700000000000e+07	1.052504600000000000e+07	6.854648500000000000e+06	6.995438500000000000e+06	6.828575500000000000e+06	6.531287500000000000e+06	5.865115000000000000e+06
4.795349999999999824e+01	1.077277500000000000e+07	1.143094400000000000e+07	1.299061200000000000e+07	1.181816600000000000e+07	1.112610500000000000e+07	1.219924100000000000e+07	1.099719300000000000e+07	9.877676000000000000e+06	8.484882000000000000e+06	8.261808000000000000e+06	9.112874000000000000e+06	1.038992100000000000e+07	9.383047000000000000e+06	1.026751200000000000e+07	1.168879200000000000e+07	1.048970000000000000e+07	1.017556500000000000e+07	1.027629000000000000e+07	1.261056100000000000e+07	1.034976800000000000e+07	9.230382000000000000e+06	9.585331000000000000e+06	1.051226700000000000e+07	8.993146000000000000e+06	8.920412000000000000e+06	8.226714500000000000e+06	1.183721200000000000e+07	8.174491000000000000e+06	9.038828000000000000e+06	1.788607200000000000e+07	9.350871000000000000e+06	8.251832000000000000e+06	1.095889600000000000e+07	1.191291400000000000e+07	8.247906500000000000e+06	1.111387700000000000e+07	6.998293500000000000e+06	8.263694000000000000e+06	7.433241000000000000e+06	8.888565000000000000e+06	6.547330000000000000e+06	8.798056000000000000e+06	9.417588000000000000e+06	7.007356000000000000e+06	6.678836000000000000e+06	5.167478500000000000e+06	6.750547500000000000e+06	6.881283000000000000e+06	7.735590000000000000e+06
4.795430000000000348e+01	7.346905500000000000e+06	1.122310100000000000e+07	1.090239700000000000e+07	1.022082600000000000e+07	1.165288000000000000e+07	8.482429000000000000e+06	9.799810000000000000e+06	8.490405000000000000e+06	8.690696000000000000e+06	9.300120000000000000e+06	8.499634000000000000e+06	7.549621000000000000e+06	9.348857000000000000e+06	8.567695000000000000e+06	1.289890200000000000e+07	9.660324000000000000e+06	1.166608600000000000e+07	9.588934000000000000e+06	1.469709600000000000e+07	1.214358500000000000e+07	1.061522200000000000e+07	9.906674000000000000e+06	7.789093000000000000e+06	8.245178500000000000e+06	8.914699000000000000e+06	9.782169000000000000e+06	1.235984800000000000e+07	7.232711000000000000e+06	9.668348000000000000e+06	1.058923400000000000e+07	9.050020000000000000e+06	9.940888000000000000e+06	1.083412900000000000e+07	1.156721500000000000e+07	9.637795000000000000e+06	9.389449000000000000e+06	1.047460800000000000e+07	6.412687000000000000e+06	9.740639000000000000e+06	8.420461000000000000e+06	8.695657000000000000e+06	1.023260000000000000e+07	7.876117500000000000e+06	7.182619000000000000e+06	9.814008000000000000e+06	7.689222000000000000e+06	7.113155500000000000e+06	5.770597000000000000e+06	6.924150000000000000e+06
4.795510000000000161e+01	7.099263500000000000e+06	1.288723600000000000e+07	1.054369100000000000e+07	8.199496000000000000e+06	1.044041500000000000e+07	7.306155000000000000e+06	1.290125000000000000e+07	1.171940600000000000e+07	9.733736000000000000e+06	9.220320000000000000e+06	1.125782700000000000e+07	9.989808000000000000e+06	7.409678500000000000e+06	1.010848100000000000e+07	1.113209500000000000e+07	9.418759000000000000e+06	1.116932200000000000e+07	1.010013800000000000e+07	8.956221000000000000e+06	1.183499100000000000e+07	9.366133000000000000e+06	9.754447000000000000e+06	1.042004200000000000e+07	1.107433200000000000e+07	8.542930000000000000e+06	7.840346000000000000e+06	7.544996000000000000e+06	9.794514000000000000e+06	8.489370000000000000e+06	9.327186000000000000e+06	8.069081500000000000e+06	1.042472800000000000e+07	1.204692800000000000e+07	8.339846000000000000e+06	1.165074500000000000e+07	7.550006000000000000e+06	9.153384000000000000e+06	8.074540000000000000e+06	8.168044000000000000e+06	7.687316000000000000e+06	5.981808500000000000e+06	8.926821000000000000e+06	8.096327500000000000e+06	6.798080000000000000e+06	7.954609500000000000e+06	8.230723000000000000e+06	8.418566000000000000e+06	6.870186500000000000e+06	6.279460000000000000e+06
4.795589999999999975e+01	8.921234000000000000e+06	1.054091100000000000e+07	1.006387600000000000e+07	9.693870000000000000e+06	7.556850000000000000e+06	8.554256000000000000e+06	1.075206700000000000e+07	1.038589600000000000e+07	1.136651800000000000e+07	1.106324400000000000e+07	8.355220000000000000e+06	9.824236000000000000e+06	7.985790500000000000e+06	1.042654300000000000e+07	1.274397100000000000e+07	1.064522200000000000e+07	9.724667000000000000e+06	1.067399400000000000e+07	1.129904400000000000e+07	9.710212000000000000e+06	1.143492200000000000e+07	9.438734000000000000e+06	1.046638500000000000e+07	1.059067000000000000e+07	1.416380100000000000e+07	1.007188900000000000e+07	8.466344000000000000e+06	9.495853000000000000e+06	8.082652500000000000e+06	8.744013000000000000e+06	1.102837600000000000e+07	8.781110000000000000e+06	1.243209800000000000e+07	1.039745800000000000e+07	9.397576000000000000e+06	1.029200500000000000e+07	1.431975400000000000e+07	1.138107100000000000e+07	8.782310000000000000e+06	7.985938000000000000e+06	7.282417500000000000e+06	7.733233500000000000e+06	8.401372000000000000e+06	7.086456000000000000e+06	7.155070500000000000e+06	6.453937500000000000e+06	8.334964500000000000e+06	6.920122000000000000e+06	6.722670000000000000e+06
8.789879999999999427e+01	1.398057400000000000e+07	1.590928400000000000e+07	1.379423300000000000e+07	2.792519200000000000e+07	2.532230800000000000e+07	2.095922400000000000e+07	2.038101800000000000e+07	1.977924600000000000e+07	2.346060000000000000e+07	2.016386400000000000e+07	2.268987600000000000e+07	1.996271600000000000e+07	2.589643600000000000e+07	2.285460800000000000e+07	2.155921000000000000e+07	2.382343200000000000e+07	2.553646400000000000e+07	2.223964400000000000e+07	2.376676600000000000e+07	2.801084000000000000e+07	1.929198400000000000e+07	2.172924200000000000e+07	2.049931200000000000e+07	1.868346800000000000e+07	3.501716800000000000e+07	2.785888800000000000e+07	2.258470000000000000e+07	2.658655200000000000e+07	2.699067000000000000e+07	2.268145000000000000e+07	2.366722800000000000e+07	2.684449200000000000e+07	1.828030000000000000e+07	2.881762200000000000e+07	2.346239800000000000e+07	3.232833600000000000e+07	2.284924000000000000e+07	2.110601400000000000e+07	2.510142400000000000e+07	2.292649800000000000e+07	2.514910400000000000e+07	2.501561000000000000e+07	2.550374800000000000e+07	1.847098000000000000e+07	2.111970400000000000e+07	1.958691200000000000e+07	2.213189800000000000e+07	1.932765000000000000e+07	1.648410000000000000e+07
8.790019999999999811e+01	1.765396800000000000e+07	1.345395700000000000e+07	2.283977200000000000e+07	2.373929600000000000e+07	1.692062600000000000e+07	2.109223600000000000e+07	1.801450200000000000e+07	1.785436600000000000e+07	1.687727200000000000e+07	1.850356800000000000e+07	2.091439200000000000e+07	2.074512800000000000e+07	2.188610200000000000e+07	2.093305600000000000e+07	2.052053200000000000e+07	2.289029800000000000e+07	2.592438200000000000e+07	2.418821200000000000e+07	2.621848400000000000e+07	2.054569600000000000e+07	2.059754200000000000e+07	2.126715800000000000e+07	2.090971400000000000e+07	2.217653200000000000e+07	3.558384800000000000e+07	2.436229200000000000e+07	2.636528000000000000e+07	2.953321600000000000e+07	2.938888400000000000e+07	2.816668600000000000e+07	2.603573200000000000e+07	2.464325200000000000e+07	2.786811600000000000e+07	2.269038800000000000e+07	3.047469600000000000e+07	3.425551600000000000e+07	3.228590400000000000e+07	2.345555400000000000e+07	2.794796800000000000e+07	2.391364000000000000e+07	2.899410800000000000e+07	1.983190400000000000e+07	2.511386800000000000e+07	2.096511600000000000e+07	2.127195400000000000e+07	2.052969200000000000e+07	1.921409200000000000e+07	1.874439800000000000e+07	1.738800000000000000e+07
8.790170000000000528e+01	1.183426600000000000e+07	1.292210800000000000e+07	1.529261700000000000e+07	1.730325800000000000e+07	1.674541200000000000e+07	1.122847200000000000e+07	2.081932800000000000e+07	2.238605400000000000e+07	1.706088000000000000e+07	2.022086400000000000e+07	2.156783600000000000e+07	1.915655200000000000e+07	1.836720400000000000e+07	2.692535400000000000e+07	2.172560000000000000e+07	2.595887200000000000e+07	2.004855400000000000e+07	2.798864600000000000e+07	2.310565600000000000e+07	2.227628800000000000e+07	2.239460200000000000e+07	1.826946200000000000e+07	2.335044800000000000e+07	1.962337200000000000e+07	2.383346400000000000e+07	2.269249200000000000e+07	2.069126800000000000e+07	2.582853600000000000e+07	2.604547600000000000e+07	2.455423800000000000e+07	1.948738400000000000e+07	2.035414400000000000e+07	2.599819600000000000e+07	2.252364200000000000e+07	3.711398000000000000e+07	3.165789200000000000e+07	2.832767200000000000e+07	3.171924800000000000e+07	3.968004000000000000e+07	2.238469600000000000e+07	2.061453800000000000e+07	2.728544000000000000e+07	1.916323400000000000e+07	2.368570400000000000e+07	1.969643800000000000e+07	1.826134000000000000e+07	1.778015800000000000e+07	1.601722900000000000e+07	1.951182000000000000e+07
8.790319999999999823e+01	1.471760900000000000e+07	1.514072400000000000e+07	1.264900900000000000e+07	2.675138400000000000e+07	2.038823800000000000e+07	1.290930600000000000e+07	1.861319200000000000e+07	2.221927600000000000e+07	1.735850000000000000e+07	1.660888800000000000e+07	2.049755400000000000e+07	2.331708800000000000e+07	2.104774800000000000e+07	1.884111400000000000e+07	2.037752000000000000e+07	2.770964800000000000e+07	1.941510600000000000e+07	2.331335400000000000e+07	2.464521200000000000e+07	2.929634400000000000e+07	2.093680600000000000e+07	2.174590600000000000e+07	2.463099200000000000e+07	1.783481200000000000e+07	2.412503000000000000e+07	2.578162200000000000e+07	2.623058000000000000e+07	2.797678200000000000e+07	2.133505600000000000e+07	2.644450800000000000e+07	2.937337200000000000e+07	2.643375600000000000e+07	1.991789600000000000e+07	2.155540800000000000e+07	2.346239800000000000e+07	2.477312800000000000e+07	3.292045400000000000e+07	2.253863800000000000e+07	2.586478400000000000e+07	2.142054200000000000e+07	3.201805600000000000e+07	2.558172400000000000e+07	1.820884000000000000e+07	2.923400400000000000e+07	1.844853200000000000e+07	1.881997400000000000e+07	1.969920400000000000e+07	2.269888000000000000e+07	2.002426000000000000e+07
8.790460000000000207e+01	1.105576100000000000e+07	1.461534200000000000e+07	1.574377300000000000e+07	1.369625900000000000e+07	1.604274400000000000e+07	1.817970600000000000e+07	1.898953800000000000e+07	1.992930000000000000e+07	1.738139200000000000e+07	2.168736000000000000e+07	2.007563400000000000e+07	2.013947800000000000e+07	2.218880400000000000e+07	2.141651200000000000e+07	2.152483200000000000e+07	2.390993600000000000e+07	2.290956800000000000e+07	2.686953600000000000e+07	2.588770200000000000e+07	2.541244200000000000e+07	2.199344800000000000e+07	2.344832400000000000e+07	2.688681600000000000e+07	1.931951000000000000e+07	2.840803400000000000e+07	2.139794200000000000e+07	2.334261200000000000e+07	2.393786000000000000e+07	2.691060800000000000e+07	2.160968400000000000e+07	3.085023600000000000e+07	2.444080800000000000e+07	3.042867200000000000e+07	2.391242600000000000e+07	2.439447600000000000e+07	2.715066000000000000e+07	2.217435000000000000e+07	3.492250000000000000e+07	2.858563000000000000e+07	2.412188600000000000e+07	2.365068600000000000e+07	2.191094000000000000e+07	2.115008800000000000e+07	2.479988400000000000e+07	2.184470400000000000e+07	2.072131400000000000e+07	1.944817600000000000e+07	1.818334000000000000e+07	1.929884000000000000e+07
8.790609999999999502e+01	1.612052000000000000e+07	1.775355200000000000e+07	1.724100000000000000e+07	1.682229600000000000e+07	1.609979000000000000e+07	1.783520200000000000e+07	1.843686600000000000e+07	1.870355000000000000e+07	1.806316800000000000e+07	2.338732800000000000e+07	2.005252800000000000e+07	2.055101000000000000e+07	2.117858400000000000e+07	2.226301200000000000e+07	1.916145000000000000e+07	2.141651800000000000e+07	2.254401200000000000e+07	2.096708200000000000e+07	2.665770800000000000e+07	2.142537200000000000e+07	1.857957400000000000e+07	2.072040200000000000e+07	2.442348600000000000e+07	2.931369200000000000e+07	2.388464800000000000e+07	2.562825400000000000e+07	1.988800600000000000e+07	3.183021800000000000e+07	2.045848400000000000e+07	2.485770400000000000e+07	2.215117200000000000e+07	2.579763200000000000e+07	3.215774800000000000e+07	2.225279400000000000e+07	2.052765600000000000e+07	2.694259200000000000e+07	2.746015200000000000e+07	2.963901200000000000e+07	2.411419400000000000e+07	2.907382600000000000e+07	2.859781400000000000e+07	1.986594400000000000e+07	3.016786800000000000e+07	2.015648800000000000e+07	1.571075000000000000e+07	2.196212200000000000e+07	1.890688400000000000e+07	1.720015600000000000e+07	1.842990000000000000e+07
8.790760000000000218e+01	1.609083100000000000e+07	1.612313200000000000e+07	2.111095800000000000e+07	2.696326400000000000e+07	2.193483200000000000e+07	1.578282000000000000e+07	1.898953800000000000e+07	2.638682400000000000e+07	1.718176000000000000e+07	1.906809600000000000e+07	2.153271400000000000e+07	1.957402200000000000e+07	1.930813000000000000e+07	2.105210200000000000e+07	2.405964600000000000e+07	2.312128200000000000e+07	2.066511600000000000e+07	2.383590800000000000e+07	2.597928200000000000e+07	2.514949800000000000e+07	2.483676400000000000e+07	2.300875800000000000e+07	2.397342800000000000e+07	1.845332400000000000e+07	2.553167600000000000e+07	3.237778400000000000e+07	1.912919600000000000e+07	2.575966800000000000e+07	2.958378000000000000e+07	2.227712800000000000e+07	2.768495600000000000e+07	2.522359200000000000e+07	2.371389400000000000e+07	4.256267200000000000e+07	2.319315200000000000e+07	3.840394400000000000e+07	2.248664000000000000e+07	2.382241200000000000e+07	2.180071800000000000e+07	2.099773800000000000e+07	3.026026200000000000e+07	2.265665200000000000e+07	2.426687200000000000e+07	2.280340000000000000e+07	1.635645300000000000e+07	2.600196200000000000e+07	2.257242200000000000e+07	1.625070800000000000e+07	1.716904000000000000e+07
8.790900000000000603e+01	9.528675000000000000e+06	1.379482100000000000e+07	1.340109000000000000e+07	1.939964000000000000e+07	2.443854000000000000e+07	1.451809300000000000e+07	2.218210400000000000e+07	2.425167800000000000e+07	1.936994400000000000e+07	2.124777600000000000e+07	1.613786700000000000e+07	1.876785800000000000e+07	2.191482400000000000e+07	1.836856400000000000e+07	1.996498200000000000e+07	2.229213600000000000e+07	2.501117600000000000e+07	2.321120400000000000e+07	2.250104000000000000e+07	2.477836400000000000e+07	2.882707200000000000e+07	2.642890600000000000e+07	1.882681200000000000e+07	2.363875600000000000e+07	3.572094800000000000e+07	2.697316800000000000e+07	3.319726400000000000e+07	2.249069800000000000e+07	2.878224000000000000e+07	2.697747800000000000e+07	2.764086400000000000e+07	3.423548800000000000e+07	2.288694400000000000e+07	2.516947200000000000e+07	2.669335800000000000e+07	2.272480600000000000e+07	2.980209400000000000e+07	3.288806400000000000e+07	1.963679400000000000e+07	2.596049600000000000e+07	3.123721600000000000e+07	2.823269600000000000e+07	2.432959600000000000e+07	2.278622400000000000e+07	1.547195300000000000e+07	2.299507600000000000e+07	2.231024800000000000e+07	1.712292200000000000e+07	2.004726000000000000e+07
8.791049999999999898e+01	1.578451900000000000e+07	1.462688800000000000e+07	1.819000000000000000e+07	1.927928400000000000e+07	2.265425200000000000e+07	1.341985300000000000e+07	1.688637400000000000e+07	2.230863800000000000e+07	1.930721600000000000e+07	1.913102400000000000e+07	2.699133400000000000e+07	1.869888800000000000e+07	2.103680800000000000e+07	2.148466800000000000e+07	2.405368600000000000e+07	2.799768600000000000e+07	2.199590600000000000e+07	2.237039600000000000e+07	2.653742200000000000e+07	2.542887600000000000e+07	2.283551000000000000e+07	2.027002800000000000e+07	2.265783800000000000e+07	2.352053600000000000e+07	2.146574800000000000e+07	2.100091200000000000e+07	2.339379800000000000e+07	2.167437200000000000e+07	2.701903600000000000e+07	2.444217600000000000e+07	2.432994600000000000e+07	2.502609600000000000e+07	2.424104000000000000e+07	2.393591800000000000e+07	2.975975200000000000e+07	2.461638200000000000e+07	3.014747000000000000e+07	2.378210800000000000e+07	3.014629800000000000e+07	2.222107400000000000e+07	2.296067200000000000e+07	2.327292800000000000e+07	2.116723600000000000e+07	1.790552800000000000e+07	2.145411000000000000e+07	1.972803600000000000e+07	1.925823200000000000e+07	2.008800800000000000e+07	1.944282000000000000e+07
8.791200000000000614e+01	1.199896800000000000e+07	1.210712900000000000e+07	1.552975100000000000e+07	2.056154800000000000e+07	2.282358000000000000e+07	1.373575800000000000e+07	2.563164000000000000e+07	1.646709500000000000e+07	1.837864400000000000e+07	1.825231200000000000e+07	1.961859200000000000e+07	1.647086200000000000e+07	1.971887400000000000e+07	2.013108400000000000e+07	2.505752800000000000e+07	2.156099800000000000e+07	2.154500800000000000e+07	2.483016800000000000e+07	2.268967000000000000e+07	2.353303200000000000e+07	1.974915400000000000e+07	1.962193800000000000e+07	2.486201600000000000e+07	2.667018400000000000e+07	2.278053600000000000e+07	2.150049000000000000e+07	2.043848000000000000e+07	2.522524600000000000e+07	2.486695600000000000e+07	2.265321000000000000e+07	2.189463600000000000e+07	2.296611800000000000e+07	2.536371800000000000e+07	3.442987600000000000e+07	2.226701600000000000e+07	1.952563400000000000e+07	3.236567600000000000e+07	3.152414000000000000e+07	2.829799400000000000e+07	2.782164200000000000e+07	2.318706200000000000e+07	2.480869200000000000e+07	2.105487400000000000e+07	2.051854000000000000e+07	2.323443800000000000e+07	1.853772600000000000e+07	2.015667200000000000e+07	2.102680200000000000e+07	1.565564000000000000e+07
[truncated: 30 more columns]
