# Supplementary material for: Otolith microchemistry and diadromy in Patagonian river fishes
Source: PeerJ. 2019 Jan 3;7:e6149. doi: 10.7717/peerj.6149 (PMC6321752; doi:10.7717/peerj.6149)
Supplement: Supplemental Information 3 — Raw data. This archive contains the raw data used to generate the analyses reported in the paper cited above. The python script provided allows to convert from the isotopic intensities measured by LA-ICP-MS to molar concentrations of Sr:Ca. [file peerj-07-6149-s003.zip › Dataset S1/Alo_etAl_scripts/samples/3445.txt]

4.794870000000000232e+01	3.087192000000000000e+06	4.896031000000000000e+06	5.892414500000000000e+06	6.573762000000000000e+06	8.764938000000000000e+06	9.005150000000000000e+06	7.879945000000000000e+06	1.012403300000000000e+07	9.110272000000000000e+06	9.415337000000000000e+06	9.690668000000000000e+06	9.485340000000000000e+06	9.725787000000000000e+06	9.614343000000000000e+06	8.758850000000000000e+06	1.065151700000000000e+07	1.011818000000000000e+07	9.895527000000000000e+06	9.684815000000000000e+06	1.063981100000000000e+07	8.770791000000000000e+06	9.907468000000000000e+06	8.817616000000000000e+06	1.068663600000000000e+07	1.220423400000000000e+07	7.306105000000000000e+06	7.786295000000000000e+06	1.239153400000000000e+07	8.583257000000000000e+06	7.335370500000000000e+06	8.319632000000000000e+06	7.745557500000000000e+06	9.989177000000000000e+06	9.268775000000000000e+06	1.451856000000000000e+07	8.893472000000000000e+06	1.044033600000000000e+07	9.848702000000000000e+06	8.161363500000000000e+06	8.718113000000000000e+06	8.143804000000000000e+06	7.915298000000000000e+06	8.073566500000000000e+06	8.143804000000000000e+06	7.780442000000000000e+06	9.134153000000000000e+06	8.465960000000000000e+06	9.057828000000000000e+06	8.302072500000000000e+06
4.794950000000000045e+01	8.382297000000000000e+06	9.124287000000000000e+06	8.306046500000000000e+06	8.577404000000000000e+06	7.839207500000000000e+06	8.635935000000000000e+06	8.741291000000000000e+06	9.702140000000000000e+06	9.180978000000000000e+06	9.655315000000000000e+06	1.097367300000000000e+07	9.649696000000000000e+06	1.034668600000000000e+07	9.725787000000000000e+06	1.008914900000000000e+07	8.782497000000000000e+06	9.989177000000000000e+06	1.079222600000000000e+07	1.019450500000000000e+07	9.409484000000000000e+06	1.447126600000000000e+07	1.013597400000000000e+07	1.077466700000000000e+07	1.345188600000000000e+07	1.070981400000000000e+07	7.393901500000000000e+06	1.079784500000000000e+07	1.015915200000000000e+07	8.881766000000000000e+06	1.320020200000000000e+07	8.413282000000000000e+06	9.040269000000000000e+06	1.177648800000000000e+07	7.944329500000000000e+06	1.073346100000000000e+07	8.870294000000000000e+06	9.649696000000000000e+06	1.400840100000000000e+07	8.858588000000000000e+06	9.719934000000000000e+06	9.163184000000000000e+06	9.766524000000000000e+06	9.544106000000000000e+06	7.845060500000000000e+06	7.663379500000000000e+06	8.840794000000000000e+06	1.409643200000000000e+07	1.116682600000000000e+07	7.780442000000000000e+06
4.795029999999999859e+01	6.635500500000000000e+06	6.422092000000000000e+06	5.650423000000000000e+06	8.091126000000000000e+06	8.548138000000000000e+06	8.524491000000000000e+06	1.008329600000000000e+07	9.696521000000000000e+06	9.438515000000000000e+06	9.725787000000000000e+06	9.754818000000000000e+06	9.186831000000000000e+06	1.015915200000000000e+07	1.008914900000000000e+07	1.106170400000000000e+07	9.578990000000000000e+06	1.028230200000000000e+07	8.647641000000000000e+06	9.204156000000000000e+06	1.089149500000000000e+07	9.813584000000000000e+06	1.116120700000000000e+07	1.213938100000000000e+07	8.782497000000000000e+06	7.886032500000000000e+06	7.165395500000000000e+06	9.836996000000000000e+06	1.123121000000000000e+07	1.073931400000000000e+07	7.956270000000000000e+06	9.573137000000000000e+06	1.052251400000000000e+07	9.268775000000000000e+06	8.120391500000000000e+06	1.090320100000000000e+07	1.190502200000000000e+07	8.758850000000000000e+06	1.005964900000000000e+07	1.079784500000000000e+07	1.091514200000000000e+07	1.145386300000000000e+07	8.623994000000000000e+06	8.758850000000000000e+06	8.430841000000000000e+06	1.038765800000000000e+07	1.433079100000000000e+07	8.155276000000000000e+06	1.076834500000000000e+07	8.987356000000000000e+06
4.795109999999999673e+01	6.526310500000000000e+06	6.710065000000000000e+06	7.949223500000000000e+06	9.397778000000000000e+06	9.696521000000000000e+06	8.840794000000000000e+06	9.532165000000000000e+06	9.280481000000000000e+06	8.811763000000000000e+06	9.379984000000000000e+06	1.006550200000000000e+07	1.014768000000000000e+07	1.055201400000000000e+07	9.813584000000000000e+06	1.232106200000000000e+07	9.678962000000000000e+06	1.088587600000000000e+07	1.096196700000000000e+07	9.426809000000000000e+06	1.007720800000000000e+07	1.095611400000000000e+07	7.803854500000000000e+06	7.967976000000000000e+06	1.363356700000000000e+07	8.876147000000000000e+06	1.244421200000000000e+07	8.383782000000000000e+06	9.204156000000000000e+06	8.202569500000000000e+06	8.793969000000000000e+06	1.141312600000000000e+07	8.448635000000000000e+06	9.421190000000000000e+06	9.051975000000000000e+06	9.145859000000000000e+06	9.163184000000000000e+06	9.491428000000000000e+06	8.922972000000000000e+06	7.879945000000000000e+06	8.864441000000000000e+06	8.623994000000000000e+06	1.223935300000000000e+07	9.754818000000000000e+06	1.172357500000000000e+07	8.864441000000000000e+06	8.366457000000000000e+06	1.360453600000000000e+07	1.105585100000000000e+07	1.052251400000000000e+07
4.795190000000000197e+01	4.846167000000000000e+06	9.602283000000000000e+06	6.394408500000000000e+06	7.669232500000000000e+06	9.831143000000000000e+06	9.497281000000000000e+06	1.027644900000000000e+07	9.497281000000000000e+06	9.128066000000000000e+06	9.110272000000000000e+06	1.004794300000000000e+07	8.600816000000000000e+06	1.102635100000000000e+07	1.044618900000000000e+07	9.151478000000000000e+06	1.052251400000000000e+07	1.025865500000000000e+07	1.084467000000000000e+07	8.336957000000000000e+06	9.795790000000000000e+06	7.915298000000000000e+06	9.813584000000000000e+06	8.243307000000000000e+06	1.010085500000000000e+07	1.066298900000000000e+07	1.440711600000000000e+07	8.260866500000000000e+06	7.458286000000000000e+06	9.456309000000000000e+06	9.397778000000000000e+06	7.124424000000000000e+06	8.202569500000000000e+06	1.002429600000000000e+07	8.881766000000000000e+06	1.126656300000000000e+07	8.829322000000000000e+06	1.140118500000000000e+07	9.268775000000000000e+06	1.033521400000000000e+07	7.938710500000000000e+06	8.928825000000000000e+06	1.079784500000000000e+07	9.338778000000000000e+06	7.522904500000000000e+06	9.842849000000000000e+06	8.840794000000000000e+06	1.029962700000000000e+07	8.501313000000000000e+06	9.204156000000000000e+06
4.795270000000000010e+01	7.254041500000000000e+06	4.920640500000000000e+06	6.999388000000000000e+06	6.386110500000000000e+06	8.641788000000000000e+06	9.046122000000000000e+06	8.964178000000000000e+06	9.555812000000000000e+06	1.003014900000000000e+07	9.508987000000000000e+06	1.004794300000000000e+07	9.989177000000000000e+06	1.061054500000000000e+07	1.055201400000000000e+07	1.031180200000000000e+07	8.489607000000000000e+06	9.116125000000000000e+06	9.919174000000000000e+06	1.066884200000000000e+07	1.157139400000000000e+07	8.928825000000000000e+06	8.372310000000000000e+06	8.589110000000000000e+06	7.850679500000000000e+06	9.309512000000000000e+06	8.184776000000000000e+06	1.161821900000000000e+07	7.528640500000000000e+06	8.594963000000000000e+06	1.162969100000000000e+07	8.465960000000000000e+06	7.733617000000000000e+06	8.852500000000000000e+06	1.099685100000000000e+07	8.325485000000000000e+06	8.032360500000000000e+06	1.143068500000000000e+07	9.526312000000000000e+06	1.701433200000000000e+07	8.008948000000000000e+06	9.011003000000000000e+06	9.081006000000000000e+06	1.097952600000000000e+07	9.737493000000000000e+06	7.657643500000000000e+06	8.934678000000000000e+06	9.385837000000000000e+06	1.024718300000000000e+07	9.555812000000000000e+06
4.795349999999999824e+01	5.610496500000000000e+06	6.575138500000000000e+06	1.078060000000000000e+07	7.423284500000000000e+06	9.098800000000000000e+06	9.092947000000000000e+06	9.063447000000000000e+06	8.864441000000000000e+06	9.409484000000000000e+06	9.368512000000000000e+06	1.000111800000000000e+07	1.158871900000000000e+07	1.048130800000000000e+07	9.485340000000000000e+06	1.092099500000000000e+07	9.432662000000000000e+06	1.133703500000000000e+07	9.163184000000000000e+06	1.396157600000000000e+07	1.292487100000000000e+07	9.098800000000000000e+06	9.344631000000000000e+06	9.661168000000000000e+06	9.385837000000000000e+06	7.985535500000000000e+06	8.747144000000000000e+06	1.174136900000000000e+07	1.238568100000000000e+07	1.250274300000000000e+07	9.661168000000000000e+06	1.161821900000000000e+07	8.366457000000000000e+06	1.211620300000000000e+07	8.430841000000000000e+06	7.042480000000000000e+06	1.257321500000000000e+07	8.934678000000000000e+06	1.259054000000000000e+07	7.763117000000000000e+06	8.149423000000000000e+06	7.850679500000000000e+06	1.299487400000000000e+07	9.520459000000000000e+06	1.047568900000000000e+07	1.577815200000000000e+07	8.905647000000000000e+06	1.058104500000000000e+07	8.325485000000000000e+06	1.171772200000000000e+07
4.795430000000000348e+01	6.756688000000000000e+06	6.336140500000000000e+06	6.981377500000000000e+06	7.663379500000000000e+06	7.909445000000000000e+06	9.034416000000000000e+06	9.637990000000000000e+06	9.151478000000000000e+06	9.057828000000000000e+06	9.965999000000000000e+06	1.067469500000000000e+07	1.022962400000000000e+07	1.072152000000000000e+07	9.854790000000000000e+06	1.012403300000000000e+07	9.227803000000000000e+06	9.590931000000000000e+06	8.934678000000000000e+06	9.825290000000000000e+06	9.473634000000000000e+06	1.185819700000000000e+07	1.031180200000000000e+07	8.782497000000000000e+06	1.268442400000000000e+07	1.205158400000000000e+07	9.134153000000000000e+06	8.507166000000000000e+06	8.325485000000000000e+06	1.739502000000000000e+07	1.315923000000000000e+07	8.530344000000000000e+06	9.538018000000000000e+06	9.338778000000000000e+06	1.577206500000000000e+07	8.518638000000000000e+06	7.856767000000000000e+06	9.748965000000000000e+06	8.290132000000000000e+06	9.954293000000000000e+06	9.221950000000000000e+06	9.421190000000000000e+06	8.208422500000000000e+06	8.940766000000000000e+06	1.265539300000000000e+07	1.012988600000000000e+07	1.058689800000000000e+07	9.233656000000000000e+06	1.352235800000000000e+07	8.876147000000000000e+06
4.795510000000000161e+01	7.132854000000000000e+06	5.821536000000000000e+06	6.485306500000000000e+06	8.881766000000000000e+06	8.249394500000000000e+06	9.397778000000000000e+06	8.934678000000000000e+06	9.180978000000000000e+06	9.121978000000000000e+06	1.007135500000000000e+07	9.936499000000000000e+06	1.037618600000000000e+07	9.971852000000000000e+06	9.954293000000000000e+06	9.713846000000000000e+06	1.019450500000000000e+07	1.039936400000000000e+07	9.913321000000000000e+06	1.232715000000000000e+07	1.042301100000000000e+07	9.491428000000000000e+06	8.858588000000000000e+06	9.532165000000000000e+06	8.008948000000000000e+06	8.419135000000000000e+06	8.852500000000000000e+06	9.297806000000000000e+06	9.637990000000000000e+06	7.598878000000000000e+06	9.532165000000000000e+06	7.926770000000000000e+06	9.632137000000000000e+06	9.338778000000000000e+06	9.520459000000000000e+06	1.158286600000000000e+07	8.442782000000000000e+06	8.401576000000000000e+06	8.665200000000000000e+06	1.037618600000000000e+07	9.169272000000000000e+06	7.815795000000000000e+06	1.062787000000000000e+07	1.745308200000000000e+07	9.561665000000000000e+06	8.003329000000000000e+06	7.727998000000000000e+06	1.044033600000000000e+07	9.198303000000000000e+06	1.072152000000000000e+07
4.795589999999999975e+01	4.973535000000000000e+06	5.999070000000000000e+06	6.812031500000000000e+06	8.928825000000000000e+06	8.026741500000000000e+06	9.491428000000000000e+06	8.887619000000000000e+06	1.086831700000000000e+07	9.913321000000000000e+06	9.374365000000000000e+06	1.023547700000000000e+07	9.274628000000000000e+06	1.086831700000000000e+07	1.102635100000000000e+07	9.983324000000000000e+06	9.801643000000000000e+06	1.092099500000000000e+07	1.048130800000000000e+07	1.277222100000000000e+07	8.776644000000000000e+06	8.671288000000000000e+06	7.786295000000000000e+06	9.438515000000000000e+06	8.788116000000000000e+06	1.061616400000000000e+07	9.063447000000000000e+06	1.039351100000000000e+07	7.417314000000000000e+06	8.436694000000000000e+06	1.396157600000000000e+07	7.546317000000000000e+06	8.987356000000000000e+06	9.702140000000000000e+06	7.733617000000000000e+06	7.616554500000000000e+06	8.870294000000000000e+06	8.471813000000000000e+06	1.102073200000000000e+07	9.450456000000000000e+06	8.623994000000000000e+06	9.005150000000000000e+06	8.811763000000000000e+06	8.911500000000000000e+06	8.964178000000000000e+06	9.409484000000000000e+06	7.932857500000000000e+06	1.628760800000000000e+07	1.664535100000000000e+07	9.954293000000000000e+06
8.789879999999999427e+01	1.871135000000000000e+07	1.887986200000000000e+07	2.017597200000000000e+07	2.442532400000000000e+07	2.315402600000000000e+07	2.641211000000000000e+07	2.559173600000000000e+07	2.495913000000000000e+07	2.584365400000000000e+07	2.676891600000000000e+07	2.853843200000000000e+07	2.956998800000000000e+07	2.827480800000000000e+07	3.479004000000000000e+07	2.815165800000000000e+07	3.015530000000000000e+07	2.617189800000000000e+07	2.596024800000000000e+07	2.832210200000000000e+07	3.018526800000000000e+07	3.338435200000000000e+07	3.085861200000000000e+07	2.685741600000000000e+07	1.966790400000000000e+07	2.907223800000000000e+07	3.123414800000000000e+07	2.369953800000000000e+07	2.901277000000000000e+07	2.679232800000000000e+07	2.244556400000000000e+07	3.693462400000000000e+07	2.964584400000000000e+07	2.624822200000000000e+07	4.751520000000000000e+07	2.872573200000000000e+07	3.222309200000000000e+07	2.853843200000000000e+07	3.582674400000000000e+07	2.620046000000000000e+07	2.456018000000000000e+07	3.063572400000000000e+07	2.822236400000000000e+07	2.939439400000000000e+07	2.444311800000000000e+07	2.975775600000000000e+07	2.870887600000000000e+07	2.633531600000000000e+07	2.806409600000000000e+07	3.356509600000000000e+07
8.790019999999999811e+01	1.479335800000000000e+07	1.766038400000000000e+07	1.981286400000000000e+07	2.381660000000000000e+07	2.617704800000000000e+07	2.356468200000000000e+07	2.713227800000000000e+07	2.834551400000000000e+07	2.856793200000000000e+07	2.527473000000000000e+07	2.761270200000000000e+07	2.693936000000000000e+07	2.784120800000000000e+07	2.800509600000000000e+07	2.797044600000000000e+07	2.702739000000000000e+07	2.756634600000000000e+07	2.877302600000000000e+07	2.736687200000000000e+07	3.170708000000000000e+07	2.250971400000000000e+07	2.291943200000000000e+07	2.582586000000000000e+07	3.135683000000000000e+07	2.302572600000000000e+07	2.897812000000000000e+07	2.719127800000000000e+07	2.331229400000000000e+07	2.174178400000000000e+07	3.492489600000000000e+07	3.175484200000000000e+07	2.768949600000000000e+07	2.487063000000000000e+07	2.963975600000000000e+07	2.911859400000000000e+07	3.940698400000000000e+07	2.902447600000000000e+07	3.331973400000000000e+07	2.635919800000000000e+07	2.848037000000000000e+07	3.151978000000000000e+07	2.819286400000000000e+07	4.421684800000000000e+07	2.519278600000000000e+07	3.912041600000000000e+07	2.442017400000000000e+07	3.174922400000000000e+07	3.194214200000000000e+07	2.447261800000000000e+07
8.790170000000000528e+01	1.243408000000000000e+07	2.152059400000000000e+07	1.810079000000000000e+07	2.451382400000000000e+07	2.900762000000000000e+07	2.431435000000000000e+07	2.462526800000000000e+07	2.446091200000000000e+07	2.786509000000000000e+07	2.730834000000000000e+07	2.708592200000000000e+07	3.029015600000000000e+07	2.968143200000000000e+07	2.761879000000000000e+07	2.795874000000000000e+07	2.697447800000000000e+07	2.631190400000000000e+07	2.687427200000000000e+07	2.917103800000000000e+07	2.480601200000000000e+07	3.217064800000000000e+07	2.723248400000000000e+07	3.337217800000000000e+07	2.219879600000000000e+07	2.729663400000000000e+07	3.293296000000000000e+07	3.074716800000000000e+07	4.132306400000000000e+07	2.841575200000000000e+07	2.739637200000000000e+07	2.968705000000000000e+07	3.558044400000000000e+07	2.764220200000000000e+07	2.757149600000000000e+07	2.558564800000000000e+07	5.155245200000000000e+07	2.802850800000000000e+07	3.464956400000000000e+07	2.686912200000000000e+07	2.835113200000000000e+07	2.894253200000000000e+07	3.203579200000000000e+07	2.329497000000000000e+07	3.562820800000000000e+07	2.482427400000000000e+07	2.697447800000000000e+07	2.612460400000000000e+07	2.900153200000000000e+07	2.692718400000000000e+07
8.790319999999999823e+01	1.347096000000000000e+07	1.460287600000000000e+07	2.080452200000000000e+07	2.194734600000000000e+07	2.595509800000000000e+07	2.661720400000000000e+07	2.618360400000000000e+07	2.515204800000000000e+07	2.755464000000000000e+07	2.705642200000000000e+07	2.863255200000000000e+07	2.840966400000000000e+07	3.012065000000000000e+07	2.991555600000000000e+07	3.164995400000000000e+07	3.085861200000000000e+07	2.746099000000000000e+07	2.440846800000000000e+07	3.247594800000000000e+07	3.321952800000000000e+07	2.985140600000000000e+07	3.121541800000000000e+07	3.243380400000000000e+07	2.208220200000000000e+07	2.683353400000000000e+07	3.175484200000000000e+07	2.415655000000000000e+07	2.888447000000000000e+07	2.912468200000000000e+07	3.340027200000000000e+07	2.744928400000000000e+07	2.676376600000000000e+07	2.886667600000000000e+07	4.306308000000000000e+07	2.527473000000000000e+07	2.525787400000000000e+07	4.356036000000000000e+07	2.932977600000000000e+07	6.081443600000000000e+07	2.780655800000000000e+07	4.326723600000000000e+07	2.686256600000000000e+07	2.945245600000000000e+07	2.737249000000000000e+07	2.481818600000000000e+07	2.695106600000000000e+07	2.842137000000000000e+07	2.873182000000000000e+07	4.883285600000000000e+07
8.790460000000000207e+01	1.303444300000000000e+07	1.677834600000000000e+07	2.283135400000000000e+07	2.492963000000000000e+07	2.459576800000000000e+07	2.468333000000000000e+07	2.642381600000000000e+07	2.700912800000000000e+07	2.631190400000000000e+07	2.752514000000000000e+07	2.735469600000000000e+07	2.782950200000000000e+07	2.693374000000000000e+07	3.007991200000000000e+07	2.819286400000000000e+07	2.905397600000000000e+07	2.760099600000000000e+07	2.818115800000000000e+07	2.921224400000000000e+07	2.893738200000000000e+07	3.232891600000000000e+07	2.672256000000000000e+07	2.386295600000000000e+07	3.251621600000000000e+07	2.710277800000000000e+07	2.574344800000000000e+07	2.335958800000000000e+07	4.182034400000000000e+07	3.926557200000000000e+07	2.399219400000000000e+07	3.410358400000000000e+07	2.772414600000000000e+07	3.153289200000000000e+07	2.584365400000000000e+07	3.601404400000000000e+07	3.330194000000000000e+07	3.107588000000000000e+07	2.825701400000000000e+07	3.365312800000000000e+07	2.569100400000000000e+07	2.769464600000000000e+07	2.943513200000000000e+07	3.160219200000000000e+07	2.860352000000000000e+07	2.780655800000000000e+07	3.633058000000000000e+07	2.673426600000000000e+07	3.245815400000000000e+07	3.133248000000000000e+07
8.790609999999999502e+01	1.712234000000000000e+07	2.273419600000000000e+07	2.164581200000000000e+07	2.662282200000000000e+07	2.216976400000000000e+07	3.020821200000000000e+07	3.043110000000000000e+07	2.526958000000000000e+07	2.558003000000000000e+07	2.872058200000000000e+07	2.672256000000000000e+07	2.813480200000000000e+07	2.960463800000000000e+07	3.058328000000000000e+07	3.022647400000000000e+07	3.272131000000000000e+07	2.563294200000000000e+07	2.750172800000000000e+07	2.980411200000000000e+07	3.019650600000000000e+07	2.774755800000000000e+07	4.194302400000000000e+07	2.508743000000000000e+07	2.750734600000000000e+07	2.689768400000000000e+07	3.274566000000000000e+07	3.423844000000000000e+07	3.082958000000000000e+07	2.843916400000000000e+07	2.929418800000000000e+07	3.531728800000000000e+07	2.560906000000000000e+07	2.641211000000000000e+07	2.625337200000000000e+07	4.552326400000000000e+07	2.728492800000000000e+07	3.702265600000000000e+07	2.799994600000000000e+07	2.544517400000000000e+07	2.598974800000000000e+07	3.039551200000000000e+07	2.881423200000000000e+07	2.954657600000000000e+07	4.057760800000000000e+07	3.200114200000000000e+07	4.504939600000000000e+07	3.160874800000000000e+07	3.185504800000000000e+07	2.726151600000000000e+07
8.790760000000000218e+01	1.433236100000000000e+07	2.327390000000000000e+07	2.018806000000000000e+07	2.132082800000000000e+07	2.379833800000000000e+07	2.578465400000000000e+07	2.534543600000000000e+07	2.805239000000000000e+07	2.855060800000000000e+07	2.684524000000000000e+07	2.688597800000000000e+07	2.891397000000000000e+07	2.883202600000000000e+07	2.844525200000000000e+07	2.816336400000000000e+07	3.189625400000000000e+07	3.172487400000000000e+07	2.750172800000000000e+07	2.822845200000000000e+07	3.211164800000000000e+07	2.670523400000000000e+07	3.188408000000000000e+07	2.497645600000000000e+07	3.244036000000000000e+07	2.279066400000000000e+07	2.200025800000000000e+07	3.054863000000000000e+07	3.688218000000000000e+07	2.704471600000000000e+07	2.696277200000000000e+07	2.634749200000000000e+07	3.063057400000000000e+07	2.961119400000000000e+07	2.401560600000000000e+07	2.799385800000000000e+07	2.730225200000000000e+07	2.648234800000000000e+07	2.887838200000000000e+07	2.871402600000000000e+07	2.901277000000000000e+07	2.703254000000000000e+07	3.985182000000000000e+07	2.516937400000000000e+07	2.671647200000000000e+07	2.563809200000000000e+07	3.036648000000000000e+07	2.512863600000000000e+07	2.758929000000000000e+07	2.434385000000000000e+07
8.790900000000000603e+01	1.831676400000000000e+07	2.292470800000000000e+07	3.630988400000000000e+07	2.002564800000000000e+07	2.293160800000000000e+07	2.704471600000000000e+07	2.748955200000000000e+07	2.720298400000000000e+07	2.765999600000000000e+07	2.773023400000000000e+07	2.861522600000000000e+07	3.114049800000000000e+07	2.937098200000000000e+07	2.712666000000000000e+07	3.132779800000000000e+07	2.760099600000000000e+07	2.760708400000000000e+07	2.952269400000000000e+07	2.459576800000000000e+07	3.246283600000000000e+07	2.566759200000000000e+07	2.729663400000000000e+07	3.320829000000000000e+07	3.288613400000000000e+07	2.806971400000000000e+07	2.761879000000000000e+07	2.395660600000000000e+07	3.983496400000000000e+07	2.553273600000000000e+07	2.468941800000000000e+07	2.689768400000000000e+07	3.198990400000000000e+07	2.481256800000000000e+07	2.545079200000000000e+07	2.850331400000000000e+07	3.856226000000000000e+07	2.522837400000000000e+07	2.895470800000000000e+07	2.720298400000000000e+07	2.571488600000000000e+07	2.888447000000000000e+07	2.563294200000000000e+07	4.684747600000000000e+07	2.530423000000000000e+07	2.734299000000000000e+07	3.005041200000000000e+07	2.550979200000000000e+07	2.568538600000000000e+07	2.855060800000000000e+07
8.791049999999999898e+01	1.407762500000000000e+07	4.209205200000000000e+07	1.946812800000000000e+07	2.295548800000000000e+07	2.236924000000000000e+07	2.433776200000000000e+07	2.864987600000000000e+07	2.559173600000000000e+07	2.669867800000000000e+07	2.822845200000000000e+07	2.685132800000000000e+07	3.043110000000000000e+07	2.774755800000000000e+07	2.777659000000000000e+07	2.789412000000000000e+07	2.606607200000000000e+07	2.584974200000000000e+07	2.648796600000000000e+07	2.732613400000000000e+07	2.799994600000000000e+07	3.310246600000000000e+07	2.434385000000000000e+07	2.418511200000000000e+07	2.263895200000000000e+07	2.979849400000000000e+07	2.578465400000000000e+07	2.949319400000000000e+07	2.524008000000000000e+07	3.462053200000000000e+07	4.767346800000000000e+07	3.317270400000000000e+07	2.564979800000000000e+07	3.455029600000000000e+07	3.644108800000000000e+07	2.853843200000000000e+07	2.610166000000000000e+07	2.889617600000000000e+07	2.644067200000000000e+07	2.416170000000000000e+07	2.760708400000000000e+07	3.972914000000000000e+07	2.751905200000000000e+07	2.477698000000000000e+07	2.631846000000000000e+07	2.589048000000000000e+07	2.392804400000000000e+07	3.159657400000000000e+07	3.202455400000000000e+07	2.773585200000000000e+07
8.791200000000000614e+01	1.365298400000000000e+07	1.876918000000000000e+07	2.095005600000000000e+07	2.390416200000000000e+07	2.548638000000000000e+07	2.910127000000000000e+07	2.779485200000000000e+07	2.973434400000000000e+07	2.970999400000000000e+07	2.778314600000000000e+07	2.757805200000000000e+07	3.126786200000000000e+07	2.987435000000000000e+07	2.681621000000000000e+07	3.177731800000000000e+07	2.771852800000000000e+07	2.885543800000000000e+07	2.678717800000000000e+07	2.750734600000000000e+07	3.863999200000000000e+07	2.328326400000000000e+07	3.265107200000000000e+07	2.533934800000000000e+07	3.992299600000000000e+07	3.546432000000000000e+07	4.609078400000000000e+07	2.951754400000000000e+07	3.348924000000000000e+07	2.425535000000000000e+07	3.113300600000000000e+07	2.695106600000000000e+07	2.713227800000000000e+07	3.569844400000000000e+07	2.651137800000000000e+07	3.158533600000000000e+07	2.665232200000000000e+07	2.906053200000000000e+07	3.057157400000000000e+07	3.388069600000000000e+07	2.450726800000000000e+07	2.887838200000000000e+07	3.459056400000000000e+07	2.604266000000000000e+07	2.311937600000000000e+07	2.775364600000000000e+07	2.879082000000000000e+07	3.447256400000000000e+07	3.144392400000000000e+07	2.637652200000000000e+07
[truncated: 92 more columns]
