# Supplementary material for: Otolith microchemistry and diadromy in Patagonian river fishes
Source: PeerJ. 2019 Jan 3;7:e6149. doi: 10.7717/peerj.6149 (PMC6321752; doi:10.7717/peerj.6149)
Supplement: Supplemental Information 3 — Raw data. This archive contains the raw data used to generate the analyses reported in the paper cited above. The python script provided allows to convert from the isotopic intensities measured by LA-ICP-MS to molar concentrations of Sr:Ca. [file peerj-07-6149-s003.zip › Dataset S1/Alo_etAl_scripts/samples/TP12.txt]

4.794850000000000279e+01,3.276800000000000000e+05,4.268240000000000000e+05,4.225280000000000000e+05,6.214080000000000000e+05,5.209040000000000000e+05,6.257440000000000000e+05,5.899520000000000000e+05,5.766560000000000000e+05,7.668640000000000000e+05,6.647040000000000000e+05,5.913920000000000000e+05,8.179840000000000000e+05,8.042240000000000000e+05,1.135916899999999907e+06,6.650240000000000000e+05,7.290560000000000000e+05,7.774720000000000000e+05,9.488000000000000000e+05,9.213440000000000000e+05,1.094447300000000047e+06,1.347284500000000000e+06,1.118720000000000000e+06,8.604608000000000466e+05,7.396975999999999767e+05,1.853034300000000047e+06,8.568960000000000000e+05,1.188320000000000000e+06,1.034064000000000000e+06,1.139765500000000000e+06,1.366210500000000000e+06,1.508128000000000000e+06,1.599520000000000000e+06,9.623355999999999767e+05,1.064320000000000000e+06,1.151424000000000000e+06,1.305773399999999907e+06,9.737920000000000000e+05,1.052384000000000000e+06,1.498284500000000000e+06,9.658080000000000000e+05,1.382720000000000000e+06,1.025840000000000000e+06,1.398784000000000000e+06,1.009632000000000000e+06,1.321632000000000000e+06,1.340448000000000000e+06,1.064192000000000000e+06,1.111936000000000000e+06,1.072736000000000000e+06,1.080544000000000000e+06,1.228576000000000000e+06,1.177600000000000000e+06,1.006368000000000000e+06,1.088896000000000000e+06,1.178784000000000000e+06,1.366560000000000000e+06,1.336010300000000047e+06,1.981374600000000093e+06,1.196928000000000000e+06,1.266816000000000000e+06,1.203616000000000000e+06,1.238048000000000000e+06,9.510245999999999767e+05,9.623355999999999767e+05,1.083296000000000000e+06,1.319808000000000000e+06,1.331136000000000000e+06,1.283151500000000000e+06,9.585653000000000466e+05,1.120704000000000000e+06,3.343814799999999814e+06,2.147419299999999814e+06,2.113486500000000000e+06,1.388795600000000093e+06,1.353056000000000000e+06,1.128416899999999907e+06,1.396448000000000000e+06,1.675677800000000047e+06,1.244448000000000000e+06,1.400181000000000000e+06,1.222787800000000047e+06,9.887040000000000000e+05,8.963200000000000000e+05,1.204032000000000000e+06,1.024272000000000000e+06,1.203840000000000000e+06,2.083249500000000000e+06,1.495744000000000000e+06,1.279343500000000000e+06,1.158580399999999907e+06,1.009536000000000000e+06,1.120876300000000047e+06,1.155136000000000000e+06,7.773760000000000000e+05,1.012896000000000000e+06,9.434560000000000000e+05,8.282080000000000000e+05,9.269920000000000000e+05,1.227424000000000000e+06,1.241602600000000093e+06,1.115104000000000000e+06,9.732640000000000000e+05,1.108864000000000000e+06,1.309580399999999907e+06,1.071824500000000000e+06,1.277248000000000000e+06,7.811200000000000000e+05,1.075392000000000000e+06,1.233920000000000000e+06,2.136108299999999814e+06,1.196357899999999907e+06,8.491130999999999767e+05,1.088576000000000000e+06,1.122624000000000000e+06,1.021952000000000000e+06,9.613920000000000000e+05,1.018896000000000000e+06,9.328640000000000000e+05,6.906459000000000233e+05,9.524800000000000000e+05,9.432480000000000000e+05,1.000113099999999977e+06,9.121120000000000000e+05,1.279168000000000000e+06,9.666400000000000000e+05,1.558648300000000047e+06,7.680160000000000000e+05,9.944960000000000000e+05,1.054912000000000000e+06,9.613920000000000000e+05,1.169929000000000000e+06,1.103808000000000000e+06,1.200091500000000000e+06,8.787360000000000000e+05,1.134912000000000000e+06,1.144864000000000000e+06,8.464640000000000000e+05,9.925725000000000000e+05,1.058624000000000000e+06,8.680390999999999767e+05,9.095501999999999534e+05,1.226521399999999907e+06,1.012048000000000000e+06,1.178784000000000000e+06,1.026543000000000000e+06,9.510245999999999767e+05,1.041120000000000000e+06,1.117069300000000047e+06,9.703200000000000000e+05,8.615040000000000000e+05,9.245920000000000000e+05,1.007653800000000047e+06,1.122102000000000000e+06,8.793500000000000000e+05,1.189376000000000000e+06,9.947040000000000000e+05,1.071808000000000000e+06,1.046704000000000000e+06,8.833440000000000000e+05,9.963060999999999767e+05,8.829574000000000233e+05,1.057568000000000000e+06,1.157664000000000000e+06,1.057344000000000000e+06,1.028368000000000000e+06,1.649211100000000093e+06,9.812248000000000466e+05,9.246314000000000233e+05,1.001120000000000000e+06,9.522720000000000000e+05,1.008688000000000000e+06,9.242720000000000000e+05,9.978560000000000000e+05,1.034083599999999977e+06,1.211360000000000000e+06,9.272000000000000000e+05,1.085536000000000000e+06,9.454400000000000000e+05,8.105920000000000000e+05,9.904960000000000000e+05,1.244768000000000000e+06,1.106752000000000000e+06,1.502018100000000093e+06,8.933760000000000000e+05,1.045394599999999977e+06,1.076032000000000000e+06,1.068054100000000093e+06,1.228800000000000000e+06,1.320929000000000000e+06,1.126016000000000000e+06,1.237632000000000000e+06,1.082048000000000000e+06,1.130656000000000000e+06,1.249181000000000000e+06,1.064247100000000093e+06,1.268608000000000000e+06,1.123168000000000000e+06,1.026543000000000000e+06,1.131392000000000000e+06,1.031008000000000000e+06,1.115648000000000000e+06,1.434151500000000000e+06,9.894400000000000000e+05,1.204256000000000000e+06,9.547949000000000233e+05,1.116480000000000000e+06,1.364192000000000000e+06,9.995360000000000000e+05,1.105696000000000000e+06,1.216672000000000000e+06,6.943794000000000233e+05,1.160320000000000000e+06,9.812248000000000466e+05,9.170400000000000000e+05,1.055968000000000000e+06,1.396320000000000000e+06,9.132640000000000000e+05,8.221600000000000000e+05,9.862880000000000000e+05,9.642240000000000000e+05,9.774168000000000466e+05,1.007653800000000047e+06,1.326432000000000000e+06,1.284704000000000000e+06,1.071168000000000000e+06,1.104128000000000000e+06,1.109088000000000000e+06,9.135840000000000000e+05,9.618080000000000000e+05,1.615648000000000000e+06,1.211440100000000093e+06,1.087648000000000000e+06,1.003014400000000023e+06,1.395168000000000000e+06,1.046384000000000000e+06,1.074752000000000000e+06,1.181440000000000000e+06,9.530080000000000000e+05,9.737920000000000000e+05,1.217856000000000000e+06,1.021008000000000000e+06,1.045440000000000000e+06,7.774384000000000233e+05,9.256320000000000000e+05,7.290560000000000000e+05,1.087424000000000000e+06,1.113216000000000000e+06,1.056608000000000000e+06,8.492800000000000000e+05,9.735840000000000000e+05,1.135232000000000000e+06,1.430343500000000000e+06,7.572000000000000000e+05,8.038080000000000000e+05,1.080256000000000000e+06,1.005104000000000000e+06,1.210304000000000000e+06,9.599200000000000000e+05,8.192320000000000000e+05,1.050912000000000000e+06,8.620160000000000000e+05,1.297184000000000000e+06,1.120288000000000000e+06,1.105795000000000000e+06,1.090688000000000000e+06,8.189129000000000233e+05,1.049536000000000000e+06,1.234098800000000047e+06,1.428096000000000000e+06,1.034688000000000000e+06,9.698761999999999534e+05,1.534976000000000000e+06,2.132338000000000000e+06,1.226784000000000000e+06,1.198208000000000000e+06,9.547949000000000233e+05,1.256721500000000000e+06,1.356384000000000000e+06,1.379392000000000000e+06,1.311264000000000000e+06,1.332203300000000047e+06,1.517312000000000000e+06,1.358633100000000093e+06,1.268069300000000047e+06,1.200091500000000000e+06,1.528484800000000047e+06,1.181276600000000093e+06,1.424448000000000000e+06,1.034083599999999977e+06,1.385088000000000000e+06,1.135958500000000000e+06,1.435616000000000000e+06,9.637120000000000000e+05,9.220640000000000000e+05,1.294499100000000093e+06,1.131616000000000000e+06,1.376192000000000000e+06,7.929920000000000000e+05,1.011520000000000000e+06,1.055648000000000000e+06,1.032896000000000000e+06,1.045856000000000000e+06,1.123040000000000000e+06,1.079296000000000000e+06,9.856640000000000000e+05,9.683200000000000000e+05,1.004896000000000000e+06,1.756280399999999907e+06,1.348256000000000000e+06,1.086144000000000000e+06,1.167520000000000000e+06,1.385184000000000000e+06,1.233792000000000000e+06,1.057344000000000000e+06,8.258080000000000000e+05,1.092800000000000000e+06,1.140192000000000000e+06,1.156928000000000000e+06,8.692320000000000000e+05,9.610880000000000000e+05,1.028048000000000000e+06,8.082880000000000000e+05,1.332320000000000000e+06,7.887200000000000000e+05,1.024048000000000000e+06,9.181673000000000466e+05,9.925725000000000000e+05,1.049760000000000000e+06,9.797760000000000000e+05,9.287840000000000000e+05,9.951200000000000000e+05,9.356960000000000000e+05,9.704320000000000000e+05,8.843840000000000000e+05,1.024160000000000000e+06,9.212320000000000000e+05,8.972480000000000000e+05,9.684320000000000000e+05,9.803040000000000000e+05,1.099264000000000000e+06,9.319200000000000000e+05,1.059044300000000047e+06,1.092608000000000000e+06,9.195520000000000000e+05,1.095776000000000000e+06,1.286528000000000000e+06,8.936960000000000000e+05,1.077280000000000000e+06,1.128416899999999907e+06,1.036800000000000000e+06,1.239872000000000000e+06,1.046816000000000000e+06,1.163200000000000000e+06,9.836640000000000000e+05,1.351091500000000000e+06,1.032800000000000000e+06,1.021008000000000000e+06,8.415724000000000233e+05,1.003846699999999953e+06,1.498284500000000000e+06,9.390560000000000000e+05,1.068054100000000093e+06,9.964800000000000000e+05,8.243520000000000000e+05,1.043856000000000000e+06,9.736465000000000000e+05,9.725280000000000000e+05,1.007216000000000000e+06,9.698761999999999534e+05,8.604608000000000466e+05,7.809120000000000000e+05,8.733120000000000000e+05,8.946400000000000000e+05,1.208928000000000000e+06,9.828160000000000000e+05,9.585653000000000466e+05,1.036896000000000000e+06,1.170816000000000000e+06,8.151425999999999767e+05,9.188160000000000000e+05,1.070848000000000000e+06,9.837600000000000000e+05,1.012896000000000000e+06,1.151200000000000000e+06,1.520907399999999907e+06,8.179840000000000000e+05,1.032576000000000000e+06,1.287680000000000000e+06,8.453795000000000000e+05,1.084032000000000000e+06,8.479200000000000000e+05,9.716800000000000000e+05,8.868905999999999767e+05,1.012272000000000000e+06,8.739013000000000466e+05,9.609760000000000000e+05,1.149504000000000000e+06,1.025952000000000000e+06,1.049344000000000000e+06,1.065056000000000000e+06,9.396800000000000000e+05,7.834750000000000000e+05,9.548960000000000000e+05,1.211440100000000093e+06,9.671680000000000000e+05,1.058400000000000000e+06,1.218368000000000000e+06,1.257760000000000000e+06,9.673760000000000000e+05,7.661275000000000000e+05,8.514720000000000000e+05,8.938080000000000000e+05,9.250080000000000000e+05,1.298232800000000047e+06,9.278400000000000000e+05,1.009008000000000000e+06,1.023952000000000000e+06,1.236768000000000000e+06,8.906609000000000233e+05,1.033328000000000000e+06,1.054400000000000000e+06,9.328640000000000000e+05,1.040384000000000000e+06,8.857440000000000000e+05,1.015312000000000000e+06,7.572333000000000466e+05,1.167424000000000000e+06,8.371680000000000000e+05,9.850319000000000233e+05,1.078752000000000000e+06,9.246314000000000233e+05,1.694529300000000047e+06,1.065792000000000000e+06,1.622855600000000093e+06,1.409312000000000000e+06,7.472383000000000466e+05,9.665440000000000000e+05,9.778880000000000000e+05,8.998720000000000000e+05,7.880960000000000000e+05,1.215247100000000093e+06,1.140288000000000000e+06,7.948565999999999767e+05,1.151328000000000000e+06,9.510245999999999767e+05,1.006480000000000000e+06,1.217120000000000000e+06,1.250080000000000000e+06,1.351776000000000000e+06,8.641943000000000466e+05,1.229024000000000000e+06,1.045394599999999977e+06,1.268069300000000047e+06,1.257856000000000000e+06,8.189129000000000233e+05,8.189129000000000233e+05,1.025744000000000000e+06,1.532416000000000000e+06,1.214784000000000000e+06,1.147306100000000093e+06,9.623355999999999767e+05,1.190432000000000000e+06,1.152384000000000000e+06,1.078144000000000000e+06,1.171680000000000000e+06,9.336960000000000000e+05,9.246314000000000233e+05,1.585078100000000093e+06,1.221664000000000000e+06,1.226521399999999907e+06,1.364416000000000000e+06,1.042064000000000000e+06,1.117440000000000000e+06,1.161056000000000000e+06,1.327200000000000000e+06,1.030064000000000000e+06,1.234098800000000047e+06,1.176448000000000000e+06,1.040480000000000000e+06,1.082144000000000000e+06,1.437885100000000093e+06,1.226464000000000000e+06,1.088256000000000000e+06,1.354825100000000093e+06,8.641943000000000466e+05,1.003008000000000000e+06,1.303808000000000000e+06,1.416512000000000000e+06,1.219456000000000000e+06,1.474528000000000000e+06,9.167200000000000000e+05,8.402345999999999767e+05,9.975360000000000000e+05,1.191616000000000000e+06,9.540403000000000466e+05,1.210944000000000000e+06,1.049407800000000047e+06,1.278528000000000000e+06,1.309568000000000000e+06,1.025520000000000000e+06,1.414464000000000000e+06,1.256992000000000000e+06,1.323552000000000000e+06,1.287168000000000000e+06,1.373008000000000000e+06,1.097568000000000000e+06,1.604192000000000000e+06,1.000480000000000000e+06,1.205536000000000000e+06,1.212096000000000000e+06,1.036592000000000000e+06,1.043648000000000000e+06,9.648640000000000000e+05,1.006368000000000000e+06,1.327072000000000000e+06,1.202112000000000000e+06,1.190240000000000000e+06,1.099136000000000000e+06,1.160864000000000000e+06,9.438720000000000000e+05,1.155328000000000000e+06,1.001803300000000047e+06,1.196928000000000000e+06,1.095310600000000093e+06,9.364320000000000000e+05,1.124960000000000000e+06,9.986880000000000000e+05,8.103840000000000000e+05,1.021216000000000000e+06,9.727360000000000000e+05,1.130336000000000000e+06,1.078752000000000000e+06,1.052384000000000000e+06,1.245504000000000000e+06,1.192032000000000000e+06,8.196480000000000000e+05,1.734602500000000000e+06,1.105795000000000000e+06,1.268192000000000000e+06,1.637936899999999907e+06,8.983040000000000000e+05,7.623240999999999767e+05,1.061152000000000000e+06,1.086905800000000047e+06,1.033632000000000000e+06,1.057248000000000000e+06,1.361504000000000000e+06,1.180992000000000000e+06,8.316480000000000000e+05,1.503616000000000000e+06,9.876364000000000233e+05,1.268069300000000047e+06,1.105795000000000000e+06,1.466368000000000000e+06,9.779840000000000000e+05,9.614719000000000233e+05,1.291716500000000000e+06,8.062631999999999534e+05,1.030480000000000000e+06,1.009312000000000000e+06,9.735840000000000000e+05,1.317248000000000000e+06,1.216896000000000000e+06,1.404480000000000000e+06,9.859910000000000000e+05,1.275232000000000000e+06,9.673760000000000000e+05,1.068649800000000047e+06,1.323872000000000000e+06,1.205216000000000000e+06,9.733600000000000000e+05,9.979520000000000000e+05,1.305824000000000000e+06,1.026160000000000000e+06,9.988000000000000000e+05,1.081728000000000000e+06,1.250176000000000000e+06,1.103680000000000000e+06,1.192672000000000000e+06,9.883840000000000000e+05,9.951200000000000000e+05,8.463520000000000000e+05,9.357920000000000000e+05,1.176320000000000000e+06,9.872320000000000000e+05,1.094816000000000000e+06,1.165088000000000000e+06,1.118400000000000000e+06,1.117984000000000000e+06,1.265856000000000000e+06,7.069190999999999767e+05,1.105824000000000000e+06,1.123223899999999907e+06,1.188960000000000000e+06,8.721600000000000000e+05,1.171040000000000000e+06,1.092192000000000000e+06,9.876428000000000466e+05,8.964160000000000000e+05,7.664840999999999767e+05,1.063456000000000000e+06,1.059776000000000000e+06,7.763525000000000000e+05,1.238592000000000000e+06,7.644738000000000466e+05,1.066720000000000000e+06,1.300064000000000000e+06,1.003879300000000047e+06,1.059776000000000000e+06,9.606560000000000000e+05,1.329919899999999907e+06,1.043536000000000000e+06,1.247424000000000000e+06,1.107712000000000000e+06,1.051552000000000000e+06,1.181728000000000000e+06,1.077300000000000000e+06,1.090688000000000000e+06,1.098528000000000000e+06,9.941760000000000000e+05,1.397184000000000000e+06,1.113408000000000000e+06,1.381536000000000000e+06,1.360448000000000000e+06,1.437760000000000000e+06,1.211488000000000000e+06,1.528777300000000047e+06,1.018160000000000000e+06,9.948000000000000000e+05,1.081728000000000000e+06,7.995375000000000000e+05,1.047760000000000000e+06,8.859520000000000000e+05,1.122944000000000000e+06,8.334315999999999767e+05,1.316608000000000000e+06,8.060215999999999767e+05,1.035120000000000000e+06,1.152480000000000000e+06,9.705280000000000000e+05,6.320705000000000000e+05,7.708488000000000466e+05,1.106112000000000000e+06,9.277713000000000466e+05,9.672800000000000000e+05,1.024914400000000023e+06,8.762400000000000000e+05,1.074016000000000000e+06,1.421655000000000000e+06,1.029681900000000023e+06,1.040704000000000000e+06,1.168089000000000000e+06,8.406240000000000000e+05,1.004272000000000000e+06,8.542880000000000000e+05,1.043536000000000000e+06,8.827200000000000000e+05,9.528960000000000000e+05,9.260480000000000000e+05,5.858603000000000466e+05,9.767200000000000000e+05,9.561440000000000000e+05,1.036272000000000000e+06,9.754720000000000000e+05,1.087866899999999907e+06,9.145280000000000000e+05,7.693838000000000466e+05,9.394720000000000000e+05,9.216480000000000000e+05,7.464000000000000000e+05,8.859520000000000000e+05,7.849760000000000000e+05,8.191360000000000000e+05,9.830240000000000000e+05,8.454240000000000000e+05,9.020640000000000000e+05,8.312666999999999534e+05,9.574080000000000000e+05,7.329574000000000233e+05,7.953760000000000000e+05,1.154720000000000000e+06,4.892939000000000233e+05,8.254880000000000000e+05,9.558400000000000000e+05,9.404160000000000000e+05,9.475520000000000000e+05,9.693760000000000000e+05,8.086080000000000000e+05,1.140288000000000000e+06,7.037030000000000000e+05,8.132960000000000000e+05,1.044800000000000000e+06,1.023216000000000000e+06,1.080544000000000000e+06,9.201920000000000000e+05,9.148480000000000000e+05,8.092320000000000000e+05,1.001632000000000000e+06,9.778880000000000000e+05,8.432320000000000000e+05,9.593965000000000000e+05,6.717440000000000000e+05,7.987040000000000000e+05,9.287840000000000000e+05,8.913920000000000000e+05,8.274720000000000000e+05,9.462880000000000000e+05,1.050844500000000000e+06,9.110098000000000466e+05,1.185888000000000000e+06,8.292480000000000000e+05,1.143264000000000000e+06,1.000160000000000000e+06,1.003840000000000000e+06,6.691680000000000000e+05,8.326880000000000000e+05,6.384105999999999767e+05,8.169440000000000000e+05,8.645280000000000000e+05,9.697920000000000000e+05,1.025840000000000000e+06,1.294208000000000000e+06,5.912299000000000233e+05,8.821920000000000000e+05,1.328032000000000000e+06,8.004800000000000000e+05,1.267744000000000000e+06,8.060000000000000000e+05,1.067776000000000000e+06,6.653535999999999767e+05,8.968320000000000000e+05,8.089120000000000000e+05,8.631680000000000000e+05,1.312768000000000000e+06,7.986080000000000000e+05,7.856960000000000000e+05,1.037952000000000000e+06,1.053760000000000000e+06,1.193536000000000000e+06,8.077760000000000000e+05,1.109088000000000000e+06,5.342189000000000233e+05,1.358850000000000000e+06,7.584480000000000000e+05,1.025104000000000000e+06,7.800800000000000000e+05,8.361280000000000000e+05,1.010896000000000000e+06,1.002272000000000000e+06,1.065568000000000000e+06,8.454240000000000000e+05,9.480761999999999534e+05,9.514240000000000000e+05,9.242720000000000000e+05,1.266368000000000000e+06,1.327520000000000000e+06,1.118592000000000000e+06,7.246164000000000233e+05,9.665440000000000000e+05,1.227104000000000000e+06,9.099200000000000000e+05,7.163040000000000000e+05,9.831360000000000000e+05,1.011312000000000000e+06,9.284640000000000000e+05,7.182720000000000000e+05,1.030160000000000000e+06,9.913280000000000000e+05,8.104800000000000000e+05,7.661275000000000000e+05,7.923680000000000000e+05,8.677600000000000000e+05,6.415574000000000233e+05,1.007744000000000000e+06,8.796800000000000000e+05,8.619200000000000000e+05,6.043840000000000000e+05,1.051424000000000000e+06,6.725760000000000000e+05,1.046496000000000000e+06,7.938240000000000000e+05,1.095040000000000000e+06,8.445760000000000000e+05,9.903840000000000000e+05,9.736800000000000000e+05,8.315360000000000000e+05,8.942240000000000000e+05,9.170908000000000466e+05,7.934080000000000000e+05,8.380160000000000000e+05,9.208610999999999767e+05,7.585869000000000233e+05,7.761280000000000000e+05,9.552000000000000000e+05,8.025600000000000000e+05,7.990240000000000000e+05,7.359273000000000466e+05,7.961120000000000000e+05,1.008800000000000000e+06,8.079840000000000000e+05,8.002720000000000000e+05,7.681120000000000000e+05,1.060513500000000000e+06,7.610560000000000000e+05,8.012160000000000000e+05,8.053760000000000000e+05,9.200800000000000000e+05,9.208610999999999767e+05,9.186080000000000000e+05,7.376800000000000000e+05,1.006576000000000000e+06,7.421440000000000000e+05,1.041744000000000000e+06,8.277920000000000000e+05,8.428160000000000000e+05,8.675520000000000000e+05,7.019200999999999767e+05,8.599360000000000000e+05,1.113335600000000093e+06,1.124609800000000047e+06,9.822880000000000000e+05,8.915040000000000000e+05,6.976320000000000000e+05,1.222787800000000047e+06,8.340318000000000466e+05,9.494400000000000000e+05,9.826080000000000000e+05,7.131840000000000000e+05,9.566720000000000000e+05,6.518880000000000000e+05,8.570080000000000000e+05,7.414080000000000000e+05,8.164160000000000000e+05,9.343360000000000000e+05,8.831203000000000466e+05,9.960640000000000000e+05,9.992160000000000000e+05,8.615040000000000000e+05,1.010896000000000000e+06,7.750880000000000000e+05,7.845600000000000000e+05,5.811936999999999534e+05,7.834080000000000000e+05,8.908800000000000000e+05,1.249856000000000000e+06,7.359273000000000466e+05,9.976480000000000000e+05,1.075594800000000047e+06,1.027536000000000000e+06,9.176640000000000000e+05,9.641280000000000000e+05,9.114880000000000000e+05,6.415574000000000233e+05,8.013120000000000000e+05,9.943840000000000000e+05,8.416640000000000000e+05,1.133728000000000000e+06,9.616000000000000000e+05,1.314464000000000000e+06,9.044800000000000000e+05,8.443680000000000000e+05,7.186880000000000000e+05,7.208460999999999767e+05,1.173696000000000000e+06,8.420800000000000000e+05,7.725920000000000000e+05,7.141120000000000000e+05,8.264535000000000000e+05,7.813280000000000000e+05,8.295520000000000000e+05,6.261600000000000000e+05,1.054816000000000000e+06,9.245920000000000000e+05,1.052928000000000000e+06,8.878400000000000000e+05,8.741440000000000000e+05,6.842720000000000000e+05,7.178560000000000000e+05,8.253920000000000000e+05,8.025600000000000000e+05,9.200800000000000000e+05,7.611520000000000000e+05,5.887343000000000466e+05,9.851360000000000000e+05,1.056743300000000047e+06,8.963404000000000233e+05,6.113939000000000233e+05,8.068320000000000000e+05,9.674880000000000000e+05,7.903840000000000000e+05,8.253920000000000000e+05,9.992160000000000000e+05,8.802080000000000000e+05,7.637440000000000000e+05,8.629600000000000000e+05,1.102208000000000000e+06,7.318560000000000000e+05,8.978880000000000000e+05,6.264750999999999767e+05,7.883040000000000000e+05,8.597280000000000000e+05,6.974240000000000000e+05,6.264750999999999767e+05,8.635840000000000000e+05,6.718560000000000000e+05,6.595360000000000000e+05,9.827200000000000000e+05,1.007653800000000047e+06,7.434679000000000233e+05,9.770400000000000000e+05,1.048704000000000000e+06,1.043440000000000000e+06,1.063872000000000000e+06,7.795520000000000000e+05,8.379040000000000000e+05,9.008160000000000000e+05,1.211040000000000000e+06,8.650560000000000000e+05,8.237280000000000000e+05,8.839680000000000000e+05,7.116320000000000000e+05,7.843520000000000000e+05,7.467040000000000000e+05,8.626560000000000000e+05,7.815360000000000000e+05,8.448000000000000000e+05,7.662400000000000000e+05,6.294965999999999767e+05,7.209600000000000000e+05,7.255360000000000000e+05,8.490720000000000000e+05,7.392320000000000000e+05,7.798720000000000000e+05,7.046880000000000000e+05,7.714400000000000000e+05,7.025120000000000000e+05,1.101988000000000000e+06,9.284018000000000466e+05,9.698761999999999534e+05,8.722560000000000000e+05,9.039520000000000000e+05,1.076640000000000000e+06,1.657033300000000047e+06,7.947520000000000000e+05,7.414080000000000000e+05,7.662400000000000000e+05,2.456924299999999814e+06,8.936000000000000000e+05,1.033536000000000000e+06,1.326880000000000000e+06,9.268960000000000000e+05,8.526240000000000000e+05,7.860160000000000000e+05,8.936000000000000000e+05,5.585340999999999767e+05,8.006880000000000000e+05,8.663040000000000000e+05,1.064192000000000000e+06,8.562720000000000000e+05,8.416640000000000000e+05,9.649600000000000000e+05,9.623355999999999767e+05,1.101056000000000000e+06,8.821920000000000000e+05,6.786880000000000000e+05,8.763360000000000000e+05,7.249120000000000000e+05,1.000800000000000000e+06,8.299840000000000000e+05,7.866400000000000000e+05,7.475360000000000000e+05,8.871040000000000000e+05,1.022480000000000000e+06,8.764480000000000000e+05,9.361120000000000000e+05,1.032576000000000000e+06,8.831203000000000466e+05,9.047840000000000000e+05,1.073056000000000000e+06,8.637920000000000000e+05,9.179840000000000000e+05,1.036384000000000000e+06,1.058720000000000000e+06,1.235936000000000000e+06,1.113632000000000000e+06,1.109408000000000000e+06,1.101248000000000000e+06,9.649600000000000000e+05,8.186080000000000000e+05,8.181920000000000000e+05,8.324800000000000000e+05,8.793760000000000000e+05,8.762400000000000000e+05,2.149867500000000000e+06,1.086144000000000000e+06,1.558858300000000047e+06,7.848640000000000000e+05,1.219232000000000000e+06,8.704800000000000000e+05,9.312960000000000000e+05,9.218560000000000000e+05,8.802080000000000000e+05,8.152800000000000000e+05,8.653600000000000000e+05,8.836640000000000000e+05,9.235360000000000000e+05,1.277568000000000000e+06,9.644480000000000000e+05,1.187640800000000047e+06,9.325440000000000000e+05,8.526240000000000000e+05,9.179840000000000000e+05,8.529200999999999767e+05,1.160416000000000000e+06,8.680390999999999767e+05,1.133856000000000000e+06,9.188160000000000000e+05,1.060513500000000000e+06,9.237440000000000000e+05,7.925206999999999534e+05,1.087520000000000000e+06,1.169929000000000000e+06,9.208160000000000000e+05,9.831360000000000000e+05,9.047840000000000000e+05,9.288800000000000000e+05,1.112480000000000000e+06,7.890240000000000000e+05,9.999520000000000000e+05,1.006896000000000000e+06,1.021104000000000000e+06,9.311840000000000000e+05,9.742080000000000000e+05,1.011312000000000000e+06,9.824000000000000000e+05,7.912450000000000000e+05,1.221024000000000000e+06,7.548165999999999767e+05,1.038592000000000000e+06,9.371680000000000000e+05,8.718094000000000233e+05,1.019002400000000023e+06,1.036064000000000000e+06,8.938080000000000000e+05,1.059136000000000000e+06,8.339360000000000000e+05,1.029104000000000000e+06,1.020576000000000000e+06,9.552000000000000000e+05,8.444383000000000466e+05,8.916000000000000000e+05,6.184884000000000233e+05,9.556160000000000000e+05,8.989280000000000000e+05,9.698761999999999534e+05,1.124096000000000000e+06,8.783200000000000000e+05,8.038315999999999767e+05,1.038592000000000000e+06,9.081440000000000000e+05,9.760960000000000000e+05,1.029522699999999953e+06,8.723680000000000000e+05,1.132480000000000000e+06,7.342809000000000233e+05,1.090676000000000000e+06,1.027008000000000000e+06,9.675840000000000000e+05,1.025520000000000000e+06,8.620160000000000000e+05,7.968320000000000000e+05,9.663360000000000000e+05,9.375840000000000000e+05,9.421920000000000000e+05,1.724729500000000000e+06,9.673760000000000000e+05,8.559680000000000000e+05,9.690560000000000000e+05,1.014688000000000000e+06,1.141248000000000000e+06,9.565600000000000000e+05,7.337830999999999767e+05,1.124544000000000000e+06,9.646560000000000000e+05,7.992320000000000000e+05,9.533120000000000000e+05,9.440800000000000000e+05,7.901840999999999767e+05,9.062560000000000000e+05,1.133728000000000000e+06,8.181920000000000000e+05,1.046912000000000000e+06,8.657760000000000000e+05,8.331040000000000000e+05,1.096288000000000000e+06,5.513053000000000466e+05,8.905600000000000000e+05,1.040176000000000000e+06,8.657760000000000000e+05,8.207040000000000000e+05,8.134080000000000000e+05,9.428320000000000000e+05,9.628640000000000000e+05,1.056608000000000000e+06,9.600320000000000000e+05,9.146400000000000000e+05,9.636000000000000000e+05,8.566536999999999534e+05,9.527840000000000000e+05,1.087520000000000000e+06,8.766560000000000000e+05,9.238560000000000000e+05,6.677575000000000000e+05,1.017711400000000023e+06,8.047520000000000000e+05,9.721120000000000000e+05,1.101472000000000000e+06,8.144480000000000000e+05,9.406240000000000000e+05,7.986080000000000000e+05,1.073696000000000000e+06,7.353294000000000233e+05,7.881920000000000000e+05,7.976640000000000000e+05,8.793760000000000000e+05,9.513280000000000000e+05,8.386400000000000000e+05,8.051640999999999767e+05,8.718094000000000233e+05,9.034240000000000000e+05,9.084480000000000000e+05,8.717440000000000000e+05,8.130880000000000000e+05,9.197600000000000000e+05,9.058400000000000000e+05,7.672800000000000000e+05,1.108544000000000000e+06,7.741440000000000000e+05,1.110048000000000000e+06,8.151425999999999767e+05,8.634880000000000000e+05,8.097600000000000000e+05,1.056928000000000000e+06,9.320320000000000000e+05,1.207744000000000000e+06,7.964160000000000000e+05,1.027744000000000000e+06,7.483680000000000000e+05,9.436640000000000000e+05,7.630240000000000000e+05,7.869440000000000000e+05,7.124640000000000000e+05,8.027680000000000000e+05,7.859040000000000000e+05,8.097600000000000000e+05,8.189280000000000000e+05,9.501680000000000000e+05,7.615680000000000000e+05,1.268069300000000047e+06,7.862240000000000000e+05,7.302080000000000000e+05,8.390560000000000000e+05,8.992480000000000000e+05,1.068096000000000000e+06,1.002064000000000000e+06,7.057270999999999767e+05,9.282560000000000000e+05,8.287200000000000000e+05,9.286720000000000000e+05,8.300800000000000000e+05,8.249760000000000000e+05,7.836160000000000000e+05,9.615040000000000000e+05,8.732000000000000000e+05,8.984000000000000000e+05,9.322400000000000000e+05,8.762400000000000000e+05,1.092192000000000000e+06,7.986080000000000000e+05,6.897751999999999534e+05,5.868567000000000000e+06,6.604089000000000233e+05,9.284018000000000466e+05,9.190400000000000000e+05,7.972480999999999767e+05,7.988160000000000000e+05,8.025600000000000000e+05,8.992480000000000000e+05,9.363200000000000000e+05,8.503200000000000000e+05,8.619200000000000000e+05,9.424000000000000000e+05,9.284018000000000466e+05,8.716320000000000000e+05,7.387200000000000000e+05,7.584480000000000000e+05,7.841440000000000000e+05,9.548960000000000000e+05,7.333120000000000000e+05,1.384689500000000000e+06,6.715360000000000000e+05,9.650720000000000000e+05,9.150560000000000000e+05,6.950400000000000000e+05,7.693600000000000000e+05,1.511404800000000047e+06,8.826080000000000000e+05,8.488640000000000000e+05,8.411360000000000000e+05,1.109184000000000000e+06,1.078336000000000000e+06,6.893440000000000000e+05,7.211680000000000000e+05,9.591840000000000000e+05,7.401600000000000000e+05,1.480128000000000000e+06,8.501120000000000000e+05,8.791680000000000000e+05,8.871040000000000000e+05,7.294720000000000000e+05,8.913920000000000000e+05,8.490720000000000000e+05,8.128630999999999767e+05,1.082784000000000000e+06,9.284640000000000000e+05,9.135840000000000000e+05,8.081920000000000000e+05,8.548160000000000000e+05,8.020480000000000000e+05,8.856480000000000000e+05,8.664160000000000000e+05,1.856198100000000093e+06,8.911840000000000000e+05,7.176480000000000000e+05,7.145280000000000000e+05,8.448000000000000000e+05,7.154720000000000000e+05,6.771360000000000000e+05,8.228800000000000000e+05,7.493120000000000000e+05,7.544960000000000000e+05,7.442240000000000000e+05,8.675520000000000000e+05,7.606400000000000000e+05,8.805120000000000000e+05,7.578240000000000000e+05,9.348480000000000000e+05,8.603520000000000000e+05,9.630720000000000000e+05,9.015520000000000000e+05,7.073760000000000000e+05,8.644320000000000000e+05,7.860160000000000000e+05,8.505280000000000000e+05,8.472960000000000000e+05,8.479081999999999534e+05,8.248640000000000000e+05,8.200640000000000000e+05,7.849760000000000000e+05,8.858560000000000000e+05,9.479680000000000000e+05,7.657280000000000000e+05,8.356160000000000000e+05,8.241440000000000000e+05,7.509760000000000000e+05,7.391200000000000000e+05,9.213440000000000000e+05,7.665600000000000000e+05,8.287200000000000000e+05,7.540800000000000000e+05,8.124640000000000000e+05,7.273920000000000000e+05,8.209120000000000000e+05,6.760960000000000000e+05,7.544000000000000000e+05,7.653120000000000000e+05,7.841440000000000000e+05,8.973600000000000000e+05,6.350400000000000000e+05,7.244960000000000000e+05,7.556480000000000000e+05,8.344640000000000000e+05,8.820800000000000000e+05,7.814400000000000000e+05,7.864320000000000000e+05,7.990240000000000000e+05,9.054240000000000000e+05,7.880960000000000000e+05,7.946560000000000000e+05,7.214880000000000000e+05,7.953760000000000000e+05,7.611520000000000000e+05,7.032320000000000000e+05,8.439520000000000000e+05,6.879040000000000000e+05,6.815840000000000000e+05,7.602240000000000000e+05,1.002592000000000000e+06,1.115424000000000000e+06,6.244000000000000000e+05,6.813760000000000000e+05,7.916320000000000000e+05,6.421760000000000000e+05,7.636480000000000000e+05,7.862240000000000000e+05,7.586560000000000000e+05,1.087840000000000000e+06,6.961610999999999767e+05,6.631520000000000000e+05,8.389440000000000000e+05,6.524000000000000000e+05,1.122697500000000000e+06,7.886080000000000000e+05,7.489920000000000000e+05,7.376800000000000000e+05,8.690240000000000000e+05,4.194502999999999884e+05,6.417600000000000000e+05,7.493120000000000000e+05,6.874880000000000000e+05,8.036000000000000000e+05,7.427680000000000000e+05,9.017600000000000000e+05,7.988160000000000000e+05,8.566880000000000000e+05,6.732000000000000000e+05,7.429760000000000000e+05,8.298720000000000000e+05,6.656480000000000000e+05,9.595040000000000000e+05,7.827840000000000000e+05,6.170720000000000000e+05,7.682240000000000000e+05,6.060320000000000000e+05,7.683200000000000000e+05,6.399040000000000000e+05,6.735040000000000000e+05,6.752640000000000000e+05,6.002560000000000000e+05,5.891200000000000000e+05,6.502400000000000000e+05,3.835480999999999767e+05,5.361120000000000000e+05,6.059360000000000000e+05,5.677920000000000000e+05,6.558240000000000000e+05,6.729920000000000000e+05,6.696800000000000000e+05,5.933440000000000000e+05,6.077920000000000000e+05,9.878720000000000000e+05,5.497920000000000000e+05,6.043840000000000000e+05,6.818880000000000000e+05,5.848000000000000000e+05,6.409280000000000000e+05,5.823200000000000000e+05,9.307680000000000000e+05,5.372080000000000000e+05,5.860320000000000000e+05,5.426880000000000000e+05,6.557120000000000000e+05,5.848000000000000000e+05,5.325120000000000000e+05,5.661440000000000000e+05,7.856000000000000000e+05,5.920160000000000000e+05,6.780640000000000000e+05,5.785120000000000000e+05,5.218320000000000000e+05,4.901120000000000000e+05,6.166560000000000000e+05,7.460800000000000000e+05,3.784930999999999767e+05,5.330240000000000000e+05,6.719520000000000000e+05,5.293280000000000000e+05,4.916474000000000233e+05,5.008880000000000000e+05,5.648160000000000000e+05,4.031200000000000000e+05,4.590560000000000000e+05,5.116640000000000000e+05,7.450400000000000000e+05,4.505600000000000000e+05,5.846880000000000000e+05,6.480640000000000000e+05,5.468000000000000000e+05,5.187520000000000000e+05,5.230640000000000000e+05,5.691360000000000000e+05,7.088320000000000000e+05,4.170097000000000116e+05,6.553145999999999767e+05,6.867520000000000000e+05,7.037440000000000000e+05,7.141120000000000000e+05,5.810880000000000000e+05,6.209920000000000000e+05,6.332800000000000000e+05,6.873760000000000000e+05,6.209920000000000000e+05,6.046880000000000000e+05,7.569920000000000000e+05,6.918400000000000000e+05,8.188160000000000000e+05,7.926720000000000000e+05,1.013744000000000000e+06,6.059360000000000000e+05,7.763360000000000000e+05,6.831053000000000466e+05,8.678720000000000000e+05,8.453795000000000000e+05,7.821600000000000000e+05,9.928000000000000000e+05,9.675840000000000000e+05,9.327520000000000000e+05,1.310112000000000000e+06,9.310880000000000000e+05,1.209248000000000000e+06,8.941120000000000000e+05,1.007653800000000047e+06,1.190976000000000000e+06,1.038384000000000000e+06,9.953280000000000000e+05,1.122400000000000000e+06,1.194272000000000000e+06,1.275104000000000000e+06,1.103680000000000000e+06,9.995360000000000000e+05,1.117216000000000000e+06,1.181728000000000000e+06,1.268704000000000000e+06,1.184064000000000000e+06,1.040004500000000000e+06,1.040064000000000000e+06,1.044704000000000000e+06,1.032073500000000000e+06,1.176000000000000000e+06,1.471438800000000047e+06,1.380032000000000000e+06,1.128679800000000047e+06,1.144864000000000000e+06,1.139776000000000000e+06,1.015216000000000000e+06,1.164896000000000000e+06,9.065760000000000000e+05,9.632800000000000000e+05,1.099360000000000000e+06,1.045232000000000000e+06,1.331330000000000000e+06,1.156288000000000000e+06,8.412480000000000000e+05,9.327520000000000000e+05,8.690240000000000000e+05,1.081824000000000000e+06,1.228800000000000000e+06,1.374272000000000000e+06,1.645477500000000000e+06,1.860128000000000000e+06,2.075708899999999907e+06,2.347472000000000000e+06,2.266240000000000000e+06,2.713494000000000000e+06,2.219093799999999814e+06,1.920974300000000047e+06,1.939863500000000000e+06,2.060626600000000093e+06,1.803520000000000000e+06,3.517400000000000000e+06,2.339894799999999814e+06,1.804384000000000000e+06,1.642112000000000000e+06,1.564576000000000000e+06,1.648832000000000000e+06,1.557344000000000000e+06,1.467648000000000000e+06,1.757856000000000000e+06,1.615776000000000000e+06,1.499744000000000000e+06,1.460507000000000000e+06,1.788096000000000000e+06,1.464960000000000000e+06,1.664366800000000047e+06,1.334144000000000000e+06,1.890811800000000047e+06,1.203898500000000000e+06,1.275424000000000000e+06,1.660032000000000000e+06,1.364288000000000000e+06,1.267136000000000000e+06,1.379936000000000000e+06,1.472704000000000000e+06,1.948894000000000000e+06,1.242944000000000000e+06,1.421760000000000000e+06,1.286958500000000000e+06,1.365152000000000000e+06,1.545472000000000000e+06,1.523776000000000000e+06,1.851008000000000000e+06,1.676224000000000000e+06,1.653018100000000093e+06,1.430343500000000000e+06,1.856841300000000047e+06,1.572800000000000000e+06,1.517173800000000047e+06,1.245447399999999907e+06,1.389056000000000000e+06,1.157888000000000000e+06,1.406080000000000000e+06,1.158580399999999907e+06,1.330720000000000000e+06,1.634129899999999907e+06,1.364736000000000000e+06,1.213056000000000000e+06,1.321632000000000000e+06,8.718094000000000233e+05,8.573280000000000000e+05,1.219017500000000000e+06,8.831203000000000466e+05,1.259680000000000000e+06,9.405120000000000000e+05,1.108672000000000000e+06,7.994400000000000000e+05,1.167200000000000000e+06,8.818720000000000000e+05,9.914400000000000000e+05,8.943200000000000000e+05,7.680440999999999767e+05,9.796640000000000000e+05,9.332800000000000000e+05,9.209120000000000000e+05,8.854400000000000000e+05,1.011104000000000000e+06,8.943200000000000000e+05,8.862720000000000000e+05,8.649440000000000000e+05,9.160960000000000000e+05,7.569920000000000000e+05,9.685280000000000000e+05,7.745600000000000000e+05,9.611259000000000233e+05,1.186080000000000000e+06,9.109600000000000000e+05,1.057344000000000000e+06,8.996640000000000000e+05,8.235040000000000000e+05,1.001536000000000000e+06,8.094400000000000000e+05,8.512640000000000000e+05,9.621386999999999534e+05,8.786400000000000000e+05,9.824000000000000000e+05,1.055552000000000000e+06,8.464640000000000000e+05,1.352224000000000000e+06,1.180576000000000000e+06,9.276160000000000000e+05,9.968000000000000000e+05,9.157920000000000000e+05,1.260928000000000000e+06,1.248896000000000000e+06,1.159808000000000000e+06,9.646560000000000000e+05,1.290464000000000000e+06,1.214880000000000000e+06,1.265312000000000000e+06,1.388512000000000000e+06,1.497248000000000000e+06,1.577536500000000000e+06,1.900608000000000000e+06,1.559467500000000000e+06,1.945568000000000000e+06,1.996064000000000000e+06,2.106880000000000000e+06,2.282432000000000000e+06,2.179904000000000000e+06,2.138560000000000000e+06,2.480576000000000000e+06,2.420224000000000000e+06,2.556960799999999814e+06,2.559872000000000000e+06,2.586816000000000000e+06,2.598720000000000000e+06,2.584320000000000000e+06,2.603264000000000000e+06,2.693184000000000000e+06,2.557568000000000000e+06,2.752896000000000000e+06,2.704960000000000000e+06,2.699776000000000000e+06,2.674176000000000000e+06,2.831040000000000000e+06,2.736768000000000000e+06,2.821632000000000000e+06,2.986880000000000000e+06,2.752256000000000000e+06,2.601216000000000000e+06,2.505408000000000000e+06,2.274752000000000000e+06,1.898752000000000000e+06,1.814464000000000000e+06,1.489600000000000000e+06,1.227520000000000000e+06,9.622400000000000000e+05,8.280000000000000000e+05,5.820160000000000000e+05,4.177280000000000000e+05,3.696480000000000000e+05,2.708880000000000000e+05,2.066640000000000000e+05,1.753360000000000000e+05,1.272300000000000000e+05,1.044760000000000000e+05,7.481400000000000000e+04,6.075200000000000000e+04,4.178500000000000000e+04,4.308900000000000000e+04,2.624300000000000000e+04,2.113200000000000000e+04,1.982900000000000000e+04,1.361800000000000000e+04,1.081300000000000000e+04,1.482000000000000000e+04,8.610000000000000000e+03,1.401800000000000000e+04,1.121400000000000000e+04,9.111000000000000000e+03,6.707000000000000000e+03,6.507000000000000000e+03,4.104000000000000000e+03,7.609000000000000000e+03,4.404000000000000000e+03,5.205000000000000000e+03,5.105000000000000000e+03,5.506000000000000000e+03,5.606000000000000000e+03,5.005000000000000000e+03,4.805000000000000000e+03,5.205000000000000000e+03,3.704000000000000000e+03,3.904000000000000000e+03,3.904000000000000000e+03,4.004000000000000000e+03,3.503000000000000000e+03,4.705000000000000000e+03,4.104000000000000000e+03,4.404000000000000000e+03,4.304000000000000000e+03,3.904000000000000000e+03,4.905000000000000000e+03,4.404000000000000000e+03,3.403000000000000000e+03,4.104000000000000000e+03,4.204000000000000000e+03,3.603000000000000000e+03,3.904000000000000000e+03,2.903000000000000000e+03,3.603000000000000000e+03,4.104000000000000000e+03,5.606000000000000000e+03,4.605000000000000000e+03,4.805000000000000000e+03,5.806000000000000000e+03,3.603000000000000000e+03,4.204000000000000000e+03,2.702000000000000000e+03,4.304000000000000000e+03,4.805000000000000000e+03,3.704000000000000000e+03,3.303000000000000000e+03,3.303000000000000000e+03,2.302000000000000000e+03,3.603000000000000000e+03,5.806000000000000000e+03,4.805000000000000000e+03,5.205000000000000000e+03,5.406000000000000000e+03,3.403000000000000000e+03,3.603000000000000000e+03,3.804000000000000000e+03,4.004000000000000000e+03,3.704000000000000000e+03,3.904000000000000000e+03,4.404000000000000000e+03,4.304000000000000000e+03,4.004000000000000000e+03,4.004000000000000000e+03,3.303000000000000000e+03,4.404000000000000000e+03,3.603000000000000000e+03,3.704000000000000000e+03,2.302000000000000000e+03,4.204000000000000000e+03,3.003000000000000000e+03,4.004000000000000000e+03,4.204000000000000000e+03,4.104000000000000000e+03,4.204000000000000000e+03,5.506000000000000000e+03,4.905000000000000000e+03,4.304000000000000000e+03,3.403000000000000000e+03,4.705000000000000000e+03,4.104000000000000000e+03,5.706000000000000000e+03,3.403000000000000000e+03,3.403000000000000000e+03,3.503000000000000000e+03,3.203000000000000000e+03,4.104000000000000000e+03,4.304000000000000000e+03,2.802000000000000000e+03,2.102000000000000000e+03,3.704000000000000000e+03,3.303000000000000000e+03,4.104000000000000000e+03,4.004000000000000000e+03,3.603000000000000000e+03,3.904000000000000000e+03,3.303000000000000000e+03,3.704000000000000000e+03,3.003000000000000000e+03,4.204000000000000000e+03,4.004000000000000000e+03,3.403000000000000000e+03,3.704000000000000000e+03,3.203000000000000000e+03,2.903000000000000000e+03,4.404000000000000000e+03,4.204000000000000000e+03,4.204000000000000000e+03,4.404000000000000000e+03,4.605000000000000000e+03,3.704000000000000000e+03,4.605000000000000000e+03,3.003000000000000000e+03,3.804000000000000000e+03,5.306000000000000000e+03,2.802000000000000000e+03,3.103000000000000000e+03,3.704000000000000000e+03,2.302000000000000000e+03,3.704000000000000000e+03,4.104000000000000000e+03,3.603000000000000000e+03,4.905000000000000000e+03,3.503000000000000000e+03,3.704000000000000000e+03,nan
4.794930000000000092e+01,3.344000000000000000e+05,3.693440000000000000e+05,4.053680000000000000e+05,2.896145999999999767e+05,5.188560000000000000e+05,4.694080000000000000e+05,8.565920000000000000e+05,5.510240000000000000e+05,5.724320000000000000e+05,6.096480000000000000e+05,5.332320000000000000e+05,6.170720000000000000e+05,6.770240000000000000e+05,9.559545999999999767e+05,9.134880000000000000e+05,5.736530999999999767e+05,7.356000000000000000e+05,1.237869000000000000e+06,8.802384000000000233e+05,1.464314000000000000e+06,1.407721600000000093e+06,1.056743300000000047e+06,1.505825100000000093e+06,1.188817300000000047e+06,1.264262300000000047e+06,1.011387300000000047e+06,1.404160000000000000e+06,1.211904000000000000e+06,1.475662600000000093e+06,1.456773399999999907e+06,1.086905800000000047e+06,1.302039800000000047e+06,1.392602600000000093e+06,1.385504000000000000e+06,9.548960000000000000e+05,1.887004800000000047e+06,1.309580399999999907e+06,1.064928000000000000e+06,1.434151500000000000e+06,7.283866999999999534e+05,1.206912000000000000e+06,9.955360000000000000e+05,1.192576000000000000e+06,1.762433600000000093e+06,1.055136000000000000e+06,1.277152000000000000e+06,1.223712000000000000e+06,1.201600000000000000e+06,1.398048000000000000e+06,1.195744000000000000e+06,9.816640000000000000e+05,1.514720000000000000e+06,1.221024000000000000e+06,1.449232800000000047e+06,1.007216000000000000e+06,1.192032000000000000e+06,1.441692100000000093e+06,1.637936899999999907e+06,1.407712000000000000e+06,1.140416000000000000e+06,1.273184000000000000e+06,1.143499100000000093e+06,1.788863500000000000e+06,1.668100399999999907e+06,1.413504000000000000e+06,1.322368000000000000e+06,1.122944000000000000e+06,1.698300500000000000e+06,1.709648300000000047e+06,2.868303000000000000e+06,4.521283500000000000e+06,2.566301000000000000e+06,2.090790100000000093e+06,2.302153799999999814e+06,1.020784000000000000e+06,1.777589300000000047e+06,1.071824500000000000e+06,1.388795600000000093e+06,1.026543000000000000e+06,1.305773399999999907e+06,1.690759000000000000e+06,1.084352000000000000e+06,1.396640000000000000e+06,1.245447399999999907e+06,8.302983000000000466e+05,1.223808000000000000e+06,1.400181000000000000e+06,1.052704000000000000e+06,1.517173800000000047e+06,1.702107600000000093e+06,1.182688000000000000e+06,1.203898500000000000e+06,1.221248000000000000e+06,1.236032000000000000e+06,1.160544000000000000e+06,1.357248000000000000e+06,1.089952000000000000e+06,7.849790999999999767e+05,9.134880000000000000e+05,1.403914500000000000e+06,1.157888000000000000e+06,1.002896000000000000e+06,1.705841300000000047e+06,1.811559800000000047e+06,1.286958500000000000e+06,1.203898500000000000e+06,1.015632000000000000e+06,1.244864000000000000e+06,1.204448000000000000e+06,2.022849000000000000e+06,1.494477500000000000e+06,1.373714399999999907e+06,1.143584000000000000e+06,9.019719000000000233e+05,1.034896000000000000e+06,6.377860999999999767e+05,9.019719000000000233e+05,9.989120000000000000e+05,1.611507000000000000e+06,1.089216000000000000e+06,1.045394599999999977e+06,1.332203300000000047e+06,1.043120000000000000e+06,1.107488000000000000e+06,1.385408000000000000e+06,1.502018100000000093e+06,9.095501999999999534e+05,9.164160000000000000e+05,1.022772699999999953e+06,1.143499100000000093e+06,1.479396300000000047e+06,9.595040000000000000e+05,1.513403500000000000e+06,1.181276600000000093e+06,8.000613000000000466e+05,1.079328399999999907e+06,9.511040000000000000e+05,1.400181000000000000e+06,1.203520000000000000e+06,1.622855600000000093e+06,1.298232800000000047e+06,1.683181600000000093e+06,1.498284500000000000e+06,1.482720000000000000e+06,1.630396300000000047e+06,1.649211100000000093e+06,9.397126999999999534e+05,1.264262300000000047e+06,1.120876300000000047e+06,1.048704000000000000e+06,1.114912000000000000e+06,1.373714399999999907e+06,1.453044000000000000e+06,1.377521399999999907e+06,1.055328000000000000e+06,1.139765500000000000e+06,9.888160000000000000e+05,9.973280000000000000e+05,1.257856000000000000e+06,1.434151500000000000e+06,1.534782300000000047e+06,1.249536000000000000e+06,1.043536000000000000e+06,9.778880000000000000e+05,1.461632000000000000e+06,1.418995800000000047e+06,1.275609899999999907e+06,1.498284500000000000e+06,1.206176000000000000e+06,9.722080000000000000e+05,1.031216000000000000e+06,1.288864000000000000e+06,7.898560000000000000e+05,1.596425800000000047e+06,8.076019000000000233e+05,1.058816000000000000e+06,9.319200000000000000e+05,9.558400000000000000e+05,1.427232000000000000e+06,8.189129000000000233e+05,9.803040000000000000e+05,7.849790999999999767e+05,1.562455300000000047e+06,1.120192000000000000e+06,1.532255000000000000e+06,1.165504000000000000e+06,1.864381899999999907e+06,1.176224000000000000e+06,1.298232800000000047e+06,1.077824000000000000e+06,1.033856000000000000e+06,1.275872000000000000e+06,1.047648000000000000e+06,1.309580399999999907e+06,1.611507000000000000e+06,1.090368000000000000e+06,9.363200000000000000e+05,1.766240600000000093e+06,8.807360000000000000e+05,1.211904000000000000e+06,1.020480000000000000e+06,1.717188899999999907e+06,1.124000000000000000e+06,7.585869000000000233e+05,1.445425800000000047e+06,1.029216000000000000e+06,1.019632000000000000e+06,1.064512000000000000e+06,8.296640000000000000e+05,8.664160000000000000e+05,1.222787800000000047e+06,1.009744000000000000e+06,1.385062000000000000e+06,9.076160000000000000e+05,1.403914500000000000e+06,9.752640000000000000e+05,9.367360000000000000e+05,1.203200000000000000e+06,1.002480000000000000e+06,1.087648000000000000e+06,1.524714399999999907e+06,1.169929000000000000e+06,1.277568000000000000e+06,1.041624300000000047e+06,1.139872000000000000e+06,1.014048000000000000e+06,1.454208000000000000e+06,1.186208000000000000e+06,1.105795000000000000e+06,1.336704000000000000e+06,1.539795600000000093e+06,1.378336000000000000e+06,1.498849800000000047e+06,9.361120000000000000e+05,9.521600000000000000e+05,9.471200000000000000e+05,1.173472000000000000e+06,8.909760000000000000e+05,1.190560000000000000e+06,9.881760000000000000e+05,8.378389000000000233e+05,9.414560000000000000e+05,1.086905800000000047e+06,6.679495999999999767e+05,1.016368000000000000e+06,1.245447399999999907e+06,8.113723000000000466e+05,1.149952000000000000e+06,9.864960000000000000e+05,9.959680000000000000e+05,9.004960000000000000e+05,1.249181000000000000e+06,9.301440000000000000e+05,7.244960000000000000e+05,1.116896000000000000e+06,1.017424000000000000e+06,9.162080000000000000e+05,9.698761999999999534e+05,8.775840000000000000e+05,1.400181000000000000e+06,8.418720000000000000e+05,8.453795000000000000e+05,9.559360000000000000e+05,1.411455300000000047e+06,1.167648000000000000e+06,2.464428000000000000e+06,1.076224000000000000e+06,1.309580399999999907e+06,1.200640000000000000e+06,1.068054100000000093e+06,1.841722300000000047e+06,9.774168000000000466e+05,1.539795600000000093e+06,1.286958500000000000e+06,9.963060999999999767e+05,2.038004800000000047e+06,2.132338000000000000e+06,1.501120000000000000e+06,1.470336000000000000e+06,1.323040000000000000e+06,1.656751800000000047e+06,2.524827500000000000e+06,2.302153799999999814e+06,1.498284500000000000e+06,1.970063800000000047e+06,1.973834000000000000e+06,1.645477500000000000e+06,1.158580399999999907e+06,1.471855600000000093e+06,8.226831999999999534e+05,1.739811800000000047e+06,8.997600000000000000e+05,1.618496000000000000e+06,1.148576000000000000e+06,1.626589300000000047e+06,9.811360000000000000e+05,1.002272000000000000e+06,1.240288000000000000e+06,1.022784000000000000e+06,1.332544000000000000e+06,8.520000000000000000e+05,9.133205000000000000e+05,9.779840000000000000e+05,1.000592000000000000e+06,1.159488000000000000e+06,9.822880000000000000e+05,9.651680000000000000e+05,1.545069300000000047e+06,1.006160000000000000e+06,1.181728000000000000e+06,1.172000000000000000e+06,1.023424000000000000e+06,1.085632000000000000e+06,7.812088000000000466e+05,1.113632000000000000e+06,1.042704000000000000e+06,1.162560000000000000e+06,1.728463000000000000e+06,1.068320000000000000e+06,1.137120000000000000e+06,8.023520000000000000e+05,7.954880000000000000e+05,9.963840000000000000e+05,8.655680000000000000e+05,8.199680000000000000e+05,1.400182100000000093e+06,1.336010300000000047e+06,1.105795000000000000e+06,9.585653000000000466e+05,1.045024000000000000e+06,9.377920000000000000e+05,8.910880000000000000e+05,1.049164899999999907e+06,8.983040000000000000e+05,1.049216000000000000e+06,9.444960000000000000e+05,7.623571999999999534e+05,1.168480000000000000e+06,1.029536000000000000e+06,1.219328000000000000e+06,1.460507000000000000e+06,1.431020899999999907e+06,9.821920000000000000e+05,8.264535000000000000e+05,1.018688000000000000e+06,1.031744000000000000e+06,1.039216000000000000e+06,1.059680000000000000e+06,1.520907399999999907e+06,9.423040000000000000e+05,1.054720000000000000e+06,1.171920100000000093e+06,1.049440000000000000e+06,1.227936000000000000e+06,1.471855600000000093e+06,9.319200000000000000e+05,1.128032000000000000e+06,1.415262300000000047e+06,1.445425800000000047e+06,1.494477500000000000e+06,8.415520000000000000e+05,1.528484800000000047e+06,1.226521399999999907e+06,8.151680000000000000e+05,1.343550899999999907e+06,1.219017500000000000e+06,1.073376000000000000e+06,9.472320000000000000e+05,1.320929000000000000e+06,1.396374000000000000e+06,7.447360000000000000e+05,8.191360000000000000e+05,8.113120000000000000e+05,1.116704000000000000e+06,9.819840000000000000e+05,1.434151500000000000e+06,8.900320000000000000e+05,8.304000000000000000e+05,1.219017500000000000e+06,1.023104000000000000e+06,9.986880000000000000e+05,9.024800000000000000e+05,1.041216000000000000e+06,1.041624300000000047e+06,1.785129899999999907e+06,1.244864000000000000e+06,8.898860000000000000e+05,9.196640000000000000e+05,1.347284500000000000e+06,1.076032000000000000e+06,9.703200000000000000e+05,1.027008000000000000e+06,1.256721500000000000e+06,1.130016000000000000e+06,1.465448800000000047e+06,9.286720000000000000e+05,1.097664000000000000e+06,1.091968000000000000e+06,1.019952000000000000e+06,1.090176000000000000e+06,1.002160000000000000e+06,1.415549800000000047e+06,1.237088000000000000e+06,1.403914500000000000e+06,1.072320000000000000e+06,9.938560000000000000e+05,1.016480000000000000e+06,1.293024000000000000e+06,1.105824000000000000e+06,1.607700000000000000e+06,1.009840000000000000e+06,9.838720000000000000e+05,8.489335999999999767e+05,1.381291800000000047e+06,1.484187399999999907e+06,1.242848000000000000e+06,1.221152000000000000e+06,8.690240000000000000e+05,1.302039800000000047e+06,8.453795000000000000e+05,9.851360000000000000e+05,8.015200000000000000e+05,1.035632000000000000e+06,1.015104000000000000e+06,8.524160000000000000e+05,1.373732600000000093e+06,1.133632000000000000e+06,8.604608000000000466e+05,1.396374000000000000e+06,8.505280000000000000e+05,1.490743899999999907e+06,1.215247100000000093e+06,9.964800000000000000e+05,1.558648300000000047e+06,7.989120000000000000e+05,1.532255000000000000e+06,8.260160000000000000e+05,8.142400000000000000e+05,1.139232000000000000e+06,1.229856000000000000e+06,1.309580399999999907e+06,9.990080000000000000e+05,1.302035600000000093e+06,1.076352000000000000e+06,1.479396300000000047e+06,1.258496000000000000e+06,1.142848000000000000e+06,1.386592000000000000e+06,1.191616000000000000e+06,1.841722300000000047e+06,1.197344000000000000e+06,1.596425800000000047e+06,1.400181000000000000e+06,1.298784000000000000e+06,1.351091500000000000e+06,1.547374000000000000e+06,9.472543000000000466e+05,1.264424000000000000e+06,1.134464000000000000e+06,1.547374000000000000e+06,1.252988000000000000e+06,1.302304000000000000e+06,8.868905999999999767e+05,1.173736000000000000e+06,1.317152000000000000e+06,9.922880000000000000e+05,1.622855600000000093e+06,1.596425800000000047e+06,1.392704000000000000e+06,1.588885100000000093e+06,9.209120000000000000e+05,1.104448000000000000e+06,1.343776000000000000e+06,1.390112000000000000e+06,1.218592000000000000e+06,8.491130999999999767e+05,1.305773399999999907e+06,1.098254399999999907e+06,1.192352000000000000e+06,1.265632000000000000e+06,1.422802899999999907e+06,1.206912000000000000e+06,1.392480000000000000e+06,1.611507000000000000e+06,1.339743899999999907e+06,1.034480000000000000e+06,1.183552000000000000e+06,8.416090999999999767e+05,9.931200000000000000e+05,1.265310000000000000e+06,1.285760000000000000e+06,1.526367300000000047e+06,1.132672000000000000e+06,1.221660500000000000e+06,1.779883100000000093e+06,1.400736000000000000e+06,1.361681000000000000e+06,1.260770899999999907e+06,9.808320000000000000e+05,1.090672300000000047e+06,7.591425000000000000e+05,9.942720000000000000e+05,1.334560000000000000e+06,9.355136999999999534e+05,1.503970000000000000e+06,1.120288000000000000e+06,1.065376000000000000e+06,1.035369300000000047e+06,1.062208000000000000e+06,1.571091300000000047e+06,1.006480000000000000e+06,1.122337500000000000e+06,1.405568000000000000e+06,1.223904000000000000e+06,6.170274000000000233e+05,1.000272000000000000e+06,1.291424000000000000e+06,1.285855100000000093e+06,1.039648000000000000e+06,1.133856000000000000e+06,9.520480000000000000e+05,1.740005800000000047e+06,1.125888000000000000e+06,1.460390300000000047e+06,1.202240000000000000e+06,8.641943000000000466e+05,1.172430800000000047e+06,1.317121000000000000e+06,1.050496000000000000e+06,1.019175400000000023e+06,9.067840000000000000e+05,9.984301999999999534e+05,1.146560000000000000e+06,9.960640000000000000e+05,9.913280000000000000e+05,1.019002400000000023e+06,1.587531500000000000e+06,1.668100399999999907e+06,1.016576000000000000e+06,1.388795600000000093e+06,1.093024000000000000e+06,1.699922800000000047e+06,1.221152000000000000e+06,1.369980800000000047e+06,1.224128000000000000e+06,8.550240000000000000e+05,9.605600000000000000e+05,2.095168399999999907e+06,9.661280000000000000e+05,1.407264000000000000e+06,1.355664600000000093e+06,1.777589300000000047e+06,1.460507000000000000e+06,9.887895999999999767e+05,9.296015999999999767e+05,1.444095300000000047e+06,1.346432600000000093e+06,1.612563000000000000e+06,1.641327300000000047e+06,1.045356800000000047e+06,9.161608000000000466e+05,1.154080000000000000e+06,1.316288000000000000e+06,1.143360000000000000e+06,1.555803800000000047e+06,1.137760000000000000e+06,1.132091100000000093e+06,1.848234399999999907e+06,9.163040000000000000e+05,1.282048000000000000e+06,1.287680000000000000e+06,1.241888000000000000e+06,1.097661899999999907e+06,1.136384000000000000e+06,1.375008000000000000e+06,9.512160000000000000e+05,1.147808000000000000e+06,1.106280000000000000e+06,8.913675000000000000e+05,1.157152000000000000e+06,1.140416000000000000e+06,8.870080000000000000e+05,1.130051000000000000e+06,8.739706999999999534e+05,9.269920000000000000e+05,9.832480000000000000e+05,9.586720000000000000e+05,1.033744000000000000e+06,9.341280000000000000e+05,9.661280000000000000e+05,1.366300899999999907e+06,1.418656000000000000e+06,1.284763500000000000e+06,1.023520000000000000e+06,7.382300999999999767e+05,1.023312000000000000e+06,1.013520000000000000e+06,1.915745899999999907e+06,8.239360000000000000e+05,1.268788600000000093e+06,1.129920000000000000e+06,1.029312000000000000e+06,1.256439600000000093e+06,9.937600000000000000e+05,1.330305100000000093e+06,1.010368000000000000e+06,1.182272000000000000e+06,1.475881399999999907e+06,1.516593300000000047e+06,1.320352000000000000e+06,3.662900000000000000e+06,1.001424000000000000e+06,1.283648000000000000e+06,1.040480000000000000e+06,9.260480000000000000e+05,9.286720000000000000e+05,1.381350000000000000e+06,1.172608000000000000e+06,1.262848000000000000e+06,1.081559500000000000e+06,9.703200000000000000e+05,1.002160000000000000e+06,1.372705100000000093e+06,1.411317600000000093e+06,9.864000000000000000e+05,1.124640000000000000e+06,1.972462000000000000e+06,1.243584000000000000e+06,1.083936000000000000e+06,1.904455000000000000e+06,1.171162500000000000e+06,1.030272000000000000e+06,1.045968000000000000e+06,1.109600000000000000e+06,1.172030300000000047e+06,1.203392000000000000e+06,1.160602600000000093e+06,7.845600000000000000e+05,8.805120000000000000e+05,9.188759000000000233e+05,1.220304500000000000e+06,1.277332100000000093e+06,9.236480000000000000e+05,1.086077800000000047e+06,1.199584000000000000e+06,8.982420999999999767e+05,7.117035999999999767e+05,6.606375000000000000e+05,1.107825500000000000e+06,1.681186500000000000e+06,9.860800000000000000e+05,1.312720000000000000e+06,7.672800000000000000e+05,1.043856000000000000e+06,1.056928000000000000e+06,1.026784000000000000e+06,7.879840000000000000e+05,1.093984000000000000e+06,9.628640000000000000e+05,1.550042300000000047e+06,6.408176999999999534e+05,6.647968000000000466e+05,1.092608000000000000e+06,7.245920000000000000e+05,1.315088300000000047e+06,8.386400000000000000e+05,1.296012399999999907e+06,8.407200000000000000e+05,7.821600000000000000e+05,1.101792000000000000e+06,9.803040000000000000e+05,7.513920000000000000e+05,8.254106999999999534e+05,1.014256000000000000e+06,9.597120000000000000e+05,8.868960000000000000e+05,1.196112800000000047e+06,7.922560000000000000e+05,1.317938300000000047e+06,8.383200000000000000e+05,9.229120000000000000e+05,1.282504300000000047e+06,7.964160000000000000e+05,4.660720000000000000e+05,7.704000000000000000e+05,8.017280000000000000e+05,7.084160000000000000e+05,9.292000000000000000e+05,9.658080000000000000e+05,1.285158000000000000e+06,7.709946999999999534e+05,7.742560000000000000e+05,8.308160000000000000e+05,1.168064000000000000e+06,1.082656000000000000e+06,8.772980999999999767e+05,1.103584000000000000e+06,5.611444000000000233e+05,1.280352000000000000e+06,7.624463000000000466e+05,1.374889800000000047e+06,9.494400000000000000e+05,7.005571999999999534e+05,9.294080000000000000e+05,1.106976000000000000e+06,1.047440000000000000e+06,1.009744000000000000e+06,1.342472800000000047e+06,1.360896800000000047e+06,1.125600000000000000e+06,1.051677000000000000e+06,6.791898000000000466e+05,1.151200000000000000e+06,1.121664000000000000e+06,9.641280000000000000e+05,8.849120000000000000e+05,1.605333100000000093e+06,6.849215000000000000e+05,1.007513800000000047e+06,8.185140000000000000e+05,9.362240000000000000e+05,6.463748000000000466e+05,1.350405800000000047e+06,1.079200000000000000e+06,1.609368300000000047e+06,1.071680000000000000e+06,1.077408000000000000e+06,8.323680000000000000e+05,1.422080000000000000e+06,1.338177000000000000e+06,1.014896000000000000e+06,1.306272000000000000e+06,8.618080000000000000e+05,8.226918000000000466e+05,9.784160000000000000e+05,1.279712000000000000e+06,1.107168000000000000e+06,6.599583000000000466e+05,7.477440000000000000e+05,9.600320000000000000e+05,7.698880000000000000e+05,1.068437800000000047e+06,1.531500000000000000e+06,1.246880000000000000e+06,8.434400000000000000e+05,1.036160000000000000e+06,9.217600000000000000e+05,9.382080000000000000e+05,7.452480000000000000e+05,7.234151999999999534e+05,7.534560000000000000e+05,1.450397100000000093e+06,1.070528000000000000e+06,8.806240000000000000e+05,1.076128000000000000e+06,8.461216999999999534e+05,8.857440000000000000e+05,1.452966399999999907e+06,8.014240000000000000e+05,9.295040000000000000e+05,9.900800000000000000e+05,1.007653800000000047e+06,1.096288000000000000e+06,5.661124000000000233e+05,9.620320000000000000e+05,8.942240000000000000e+05,9.963060999999999767e+05,9.238560000000000000e+05,7.149440000000000000e+05,1.264262300000000047e+06,8.503200000000000000e+05,9.248960000000000000e+05,1.351091500000000000e+06,8.744480000000000000e+05,8.492800000000000000e+05,7.237600000000000000e+05,1.023840000000000000e+06,9.116960000000000000e+05,8.295520000000000000e+05,1.094720000000000000e+06,8.715360000000000000e+05,8.052800000000000000e+05,8.245600000000000000e+05,7.251200000000000000e+05,7.472383000000000466e+05,6.490980000000000000e+05,8.370720000000000000e+05,1.192550899999999907e+06,1.014048000000000000e+06,5.321051999999999534e+05,1.052898500000000000e+06,1.566188800000000047e+06,8.143360000000000000e+05,6.906459000000000233e+05,8.018400000000000000e+05,8.845920000000000000e+05,1.196357899999999907e+06,6.956640000000000000e+05,8.392640000000000000e+05,1.037853900000000023e+06,7.510085999999999767e+05,8.952640000000000000e+05,9.736465000000000000e+05,7.865280000000000000e+05,8.941120000000000000e+05,7.020960000000000000e+05,1.079328399999999907e+06,7.849790999999999767e+05,7.427680000000000000e+05,1.027952000000000000e+06,8.276800000000000000e+05,1.596425800000000047e+06,9.933280000000000000e+05,3.279568500000000000e+06,9.133205000000000000e+05,9.377920000000000000e+05,1.566188800000000047e+06,1.074656000000000000e+06,1.154846800000000047e+06,1.252988000000000000e+06,9.763040000000000000e+05,1.076448000000000000e+06,8.244480000000000000e+05,1.332203300000000047e+06,1.286958500000000000e+06,7.524160000000000000e+05,1.066208000000000000e+06,6.868388000000000466e+05,1.124960000000000000e+06,8.031840000000000000e+05,9.368480000000000000e+05,1.004272000000000000e+06,7.642720000000000000e+05,8.024640000000000000e+05,1.415262300000000047e+06,9.329760000000000000e+05,9.470240000000000000e+05,7.812320000000000000e+05,1.071824500000000000e+06,8.927520000000000000e+05,1.008368000000000000e+06,1.577536500000000000e+06,7.216960000000000000e+05,8.619200000000000000e+05,7.573120000000000000e+05,1.332203300000000047e+06,7.925206999999999534e+05,1.313314000000000000e+06,1.076960000000000000e+06,1.078880000000000000e+06,9.730560000000000000e+05,8.242400000000000000e+05,1.245447399999999907e+06,8.453795000000000000e+05,9.671680000000000000e+05,8.452160000000000000e+05,7.229440000000000000e+05,9.927880000000000000e+05,1.151039800000000047e+06,7.015680000000000000e+05,1.276384000000000000e+06,7.873600000000000000e+05,8.718094000000000233e+05,8.772800000000000000e+05,8.482400000000000000e+05,6.548800000000000000e+05,9.168320000000000000e+05,1.098254399999999907e+06,6.791040000000000000e+05,1.032800000000000000e+06,8.883680000000000000e+05,7.132678000000000466e+05,5.169862999999999884e+05,6.278080000000000000e+05,7.405760000000000000e+05,7.789280000000000000e+05,9.640160000000000000e+05,5.736530999999999767e+05,8.141280000000000000e+05,9.988000000000000000e+05,9.774168000000000466e+05,9.008160000000000000e+05,1.135958500000000000e+06,7.396480000000000000e+05,1.196357899999999907e+06,1.046990900000000023e+06,1.109528500000000000e+06,8.617120000000000000e+05,6.096480000000000000e+05,6.189345000000000000e+05,9.615040000000000000e+05,6.786880000000000000e+05,8.211200000000000000e+05,8.119360000000000000e+05,6.541600000000000000e+05,8.006880000000000000e+05,8.226831999999999534e+05,8.068320000000000000e+05,1.215247100000000093e+06,8.858560000000000000e+05,8.726720000000000000e+05,6.699840000000000000e+05,1.634129899999999907e+06,7.925206999999999534e+05,7.573190999999999767e+05,9.019680000000000000e+05,8.405120000000000000e+05,1.181276600000000093e+06,1.264262300000000047e+06,8.636960000000000000e+05,9.605600000000000000e+05,9.711680000000000000e+05,8.905600000000000000e+05,9.807200000000000000e+05,1.128544000000000000e+06,1.093174899999999907e+06,8.477120000000000000e+05,7.384000000000000000e+05,1.017952000000000000e+06,7.742560000000000000e+05,7.746720000000000000e+05,7.136000000000000000e+05,8.540800000000000000e+05,7.256320000000000000e+05,9.925725000000000000e+05,8.512640000000000000e+05,7.544000000000000000e+05,1.094243500000000000e+06,8.263200000000000000e+05,1.027312000000000000e+06,9.963060999999999767e+05,8.120480000000000000e+05,9.977440000000000000e+05,7.421500000000000000e+05,9.668480000000000000e+05,8.073600000000000000e+05,1.543566000000000000e+06,1.305773399999999907e+06,1.577536500000000000e+06,1.366210500000000000e+06,1.035856000000000000e+06,9.536320000000000000e+05,1.090766300000000047e+06,6.415574000000000233e+05,8.232960000000000000e+05,9.692640000000000000e+05,1.226521399999999907e+06,9.357920000000000000e+05,7.614720000000000000e+05,8.564800000000000000e+05,9.406240000000000000e+05,1.007840000000000000e+06,8.438560000000000000e+05,1.221152000000000000e+06,1.268069300000000047e+06,8.338400000000000000e+05,1.268832000000000000e+06,1.133536000000000000e+06,9.688480000000000000e+05,8.821920000000000000e+05,1.170816000000000000e+06,1.151039800000000047e+06,8.931680000000000000e+05,6.981865000000000000e+05,8.052800000000000000e+05,8.561760000000000000e+05,9.154720000000000000e+05,8.785280000000000000e+05,8.395680000000000000e+05,9.690560000000000000e+05,8.988320000000000000e+05,1.029104000000000000e+06,8.352000000000000000e+05,8.796800000000000000e+05,9.426080000000000000e+05,8.546080000000000000e+05,1.377521399999999907e+06,9.671680000000000000e+05,1.210944000000000000e+06,8.925440000000000000e+05,1.070848000000000000e+06,1.111827600000000093e+06,8.954720000000000000e+05,1.207706500000000000e+06,8.307040000000000000e+05,1.241344000000000000e+06,9.199680000000000000e+05,6.826240000000000000e+05,8.226831999999999534e+05,9.403040000000000000e+05,9.643360000000000000e+05,8.415520000000000000e+05,7.674880000000000000e+05,1.290691899999999907e+06,1.014688000000000000e+06,1.285742600000000093e+06,1.104320000000000000e+06,1.023312000000000000e+06,8.880480000000000000e+05,8.652640000000000000e+05,8.960960000000000000e+05,8.457280000000000000e+05,9.911200000000000000e+05,7.484800000000000000e+05,9.266880000000000000e+05,8.694400000000000000e+05,8.931680000000000000e+05,9.808320000000000000e+05,1.438012500000000000e+06,1.093856000000000000e+06,9.059360000000000000e+05,8.768640000000000000e+05,1.268069300000000047e+06,8.078720000000000000e+05,1.264262300000000047e+06,1.834181600000000093e+06,8.898240000000000000e+05,1.562455300000000047e+06,1.018576000000000000e+06,1.468047600000000093e+06,8.841760000000000000e+05,1.373714399999999907e+06,9.237440000000000000e+05,1.095136000000000000e+06,9.547840000000000000e+05,1.660830000000000000e+06,1.022048000000000000e+06,9.107520000000000000e+05,1.072640000000000000e+06,1.170080000000000000e+06,9.548960000000000000e+05,8.906470999999999767e+05,8.201760000000000000e+05,8.264320000000000000e+05,8.176800000000000000e+05,1.521314600000000093e+06,1.185664000000000000e+06,1.366210500000000000e+06,8.664160000000000000e+05,8.786400000000000000e+05,1.630396300000000047e+06,1.245447399999999907e+06,8.604608000000000466e+05,1.058304000000000000e+06,7.439524000000000233e+05,8.608800000000000000e+05,1.021520000000000000e+06,9.721120000000000000e+05,1.023840000000000000e+06,1.264748800000000047e+06,1.148740000000000000e+06,1.401134000000000000e+06,8.491840000000000000e+05,1.053248000000000000e+06,1.369980800000000047e+06,9.721120000000000000e+05,1.092800000000000000e+06,1.554914600000000093e+06,9.186080000000000000e+05,7.762240000000000000e+05,8.207040000000000000e+05,1.384174500000000000e+06,9.633920000000000000e+05,1.446348100000000093e+06,1.286910600000000093e+06,1.298232800000000047e+06,1.086368000000000000e+06,9.716800000000000000e+05,9.586720000000000000e+05,8.607680000000000000e+05,8.324800000000000000e+05,9.665440000000000000e+05,1.057440000000000000e+06,9.517440000000000000e+05,1.298232800000000047e+06,1.028368000000000000e+06,8.019360000000000000e+05,7.496160000000000000e+05,8.849120000000000000e+05,1.191616000000000000e+06,9.153600000000000000e+05,1.364931500000000000e+06,9.087680000000000000e+05,9.243680000000000000e+05,9.089760000000000000e+05,9.276160000000000000e+05,1.265216000000000000e+06,1.455010000000000000e+06,9.791360000000000000e+05,1.100948399999999907e+06,1.053984000000000000e+06,8.608800000000000000e+05,9.646560000000000000e+05,8.529280000000000000e+05,9.687520000000000000e+05,1.292760300000000047e+06,1.085312000000000000e+06,9.524800000000000000e+05,9.208160000000000000e+05,1.311751300000000047e+06,9.670720000000000000e+05,1.065984000000000000e+06,1.009840000000000000e+06,8.357120000000000000e+05,8.700640000000000000e+05,1.123584000000000000e+06,7.644800000000000000e+05,1.392602600000000093e+06,9.071680999999999767e+05,9.925725000000000000e+05,8.964160000000000000e+05,9.185966999999999534e+05,1.221794300000000047e+06,1.386084500000000000e+06,9.827200000000000000e+05,8.183040000000000000e+05,9.356489000000000233e+05,8.002720000000000000e+05,9.767200000000000000e+05,9.032160000000000000e+05,1.164576000000000000e+06,1.314450399999999907e+06,9.222720000000000000e+05,8.490720000000000000e+05,9.691680000000000000e+05,8.826080000000000000e+05,8.448000000000000000e+05,1.209708500000000000e+06,1.362440100000000093e+06,6.754901999999999534e+05,7.222080000000000000e+05,7.695900000000000000e+05,8.748800000000000000e+05,9.800960000000000000e+05,9.742080000000000000e+05,9.343360000000000000e+05,8.938080000000000000e+05,7.533600000000000000e+05,1.075168000000000000e+06,1.188817300000000047e+06,9.132640000000000000e+05,8.602400000000000000e+05,8.415520000000000000e+05,9.633920000000000000e+05,9.685280000000000000e+05,9.406240000000000000e+05,8.546080000000000000e+05,9.920640000000000000e+05,9.110720000000000000e+05,8.593120000000000000e+05,8.740320000000000000e+05,7.461920000000000000e+05,7.582400000000000000e+05,9.968000000000000000e+05,7.792480000000000000e+05,8.364480000000000000e+05,1.105991800000000047e+06,7.751840000000000000e+05,1.132224899999999907e+06,8.323680000000000000e+05,6.603680000000000000e+05,7.924640000000000000e+05,7.425600000000000000e+05,6.377860999999999767e+05,7.842400000000000000e+05,1.154846800000000047e+06,9.658080000000000000e+05,8.032960000000000000e+05,8.601440000000000000e+05,9.805120000000000000e+05,8.624320000000000000e+05,8.588800000000000000e+05,1.078880000000000000e+06,9.060480000000000000e+05,9.522438000000000466e+05,7.159280999999999767e+05,9.266880000000000000e+05,1.262112000000000000e+06,6.853120000000000000e+05,1.240898000000000000e+06,1.177469600000000093e+06,1.317121000000000000e+06,1.551107500000000000e+06,1.046288000000000000e+06,1.331275800000000047e+06,1.068054100000000093e+06,8.633760000000000000e+05,7.980800000000000000e+05,1.020256000000000000e+06,9.266880000000000000e+05,8.376000000000000000e+05,1.020480000000000000e+06,1.192550899999999907e+06,7.453600000000000000e+05,1.085632000000000000e+06,8.823040000000000000e+05,7.503520000000000000e+05,9.652800000000000000e+05,9.556160000000000000e+05,1.339295500000000000e+06,8.252800000000000000e+05,7.757120000000000000e+05,9.356960000000000000e+05,9.454400000000000000e+05,1.217856000000000000e+06,1.196998800000000047e+06,8.070400000000000000e+05,8.513760000000000000e+05,8.073600000000000000e+05,6.732960000000000000e+05,8.852320000000000000e+05,8.875200000000000000e+05,8.549120000000000000e+05,8.639040000000000000e+05,9.967040000000000000e+05,8.011040000000000000e+05,9.100320000000000000e+05,8.682880000000000000e+05,8.077760000000000000e+05,6.838560000000000000e+05,8.669280000000000000e+05,7.483680000000000000e+05,1.225032500000000000e+06,6.197530999999999767e+05,7.602240000000000000e+05,8.548160000000000000e+05,8.655680000000000000e+05,1.336620000000000000e+06,8.153760000000000000e+05,7.894400000000000000e+05,8.035040000000000000e+05,1.215995399999999907e+06,6.340158000000000466e+05,7.972480000000000000e+05,8.005920000000000000e+05,5.613118000000000466e+05,8.632800000000000000e+05,7.890240000000000000e+05,7.132678000000000466e+05,8.277920000000000000e+05,9.595040000000000000e+05,8.500160000000000000e+05,7.734240000000000000e+05,7.609440000000000000e+05,8.734350999999999767e+05,7.131840000000000000e+05,7.626080000000000000e+05,8.077760000000000000e+05,7.266720000000000000e+05,8.354080000000000000e+05,7.634400000000000000e+05,8.728960000000000000e+05,9.054240000000000000e+05,6.936000000000000000e+05,7.585600000000000000e+05,1.180135600000000093e+06,9.746240000000000000e+05,8.291360000000000000e+05,8.102720000000000000e+05,7.732160000000000000e+05,6.859360000000000000e+05,8.610880000000000000e+05,8.482400000000000000e+05,7.312320000000000000e+05,8.475040000000000000e+05,1.067776000000000000e+06,7.553280000000000000e+05,8.723680000000000000e+05,7.676000000000000000e+05,1.193088000000000000e+06,8.645280000000000000e+05,7.924640000000000000e+05,7.839360000000000000e+05,8.044480000000000000e+05,7.138080000000000000e+05,7.064480000000000000e+05,7.004320000000000000e+05,7.087200000000000000e+05,7.398560000000000000e+05,8.225760000000000000e+05,8.014240000000000000e+05,7.251200000000000000e+05,7.150045000000000000e+05,1.023744000000000000e+06,8.275840000000000000e+05,7.341440000000000000e+05,7.624000000000000000e+05,8.055840000000000000e+05,7.304000000000000000e+05,7.612640000000000000e+05,7.774384000000000233e+05,8.748800000000000000e+05,1.077504000000000000e+06,7.360160000000000000e+05,6.755840000000000000e+05,1.055232000000000000e+06,8.760160000000000000e+05,7.540800000000000000e+05,7.532480000000000000e+05,7.400640000000000000e+05,9.781920000000000000e+05,7.501440000000000000e+05,6.812640000000000000e+05,8.878400000000000000e+05,7.662400000000000000e+05,7.860160000000000000e+05,8.332160000000000000e+05,1.143941300000000047e+06,6.403040000000000000e+05,6.465120000000000000e+05,9.146400000000000000e+05,1.141654899999999907e+06,5.835520000000000000e+05,9.186080000000000000e+05,6.225440000000000000e+05,8.486560000000000000e+05,1.307873800000000047e+06,8.679840000000000000e+05,8.735200000000000000e+05,8.666240000000000000e+05,7.179520000000000000e+05,9.437760000000000000e+05,8.315360000000000000e+05,6.840640000000000000e+05,8.759200000000000000e+05,5.924160000000000000e+05,6.848960000000000000e+05,4.964500000000000000e+05,6.814720000000000000e+05,8.092320000000000000e+05,7.051040000000000000e+05,7.112160000000000000e+05,7.794560000000000000e+05,7.976640000000000000e+05,6.789920000000000000e+05,5.524640000000000000e+05,6.561280000000000000e+05,6.639406999999999534e+05,6.486880000000000000e+05,6.669920000000000000e+05,6.289440000000000000e+05,1.127844000000000000e+06,6.116000000000000000e+05,6.450720000000000000e+05,5.923200000000000000e+05,5.124880000000000000e+05,5.219360000000000000e+05,6.868388000000000466e+05,6.121280000000000000e+05,7.852800000000000000e+05,5.959200000000000000e+05,6.143840000000000000e+05,5.411520000000000000e+05,5.697600000000000000e+05,6.387680000000000000e+05,6.002560000000000000e+05,7.014720000000000000e+05,6.171840000000000000e+05,1.146379300000000047e+06,6.121280000000000000e+05,4.980160000000000000e+05,6.164480000000000000e+05,5.224480000000000000e+05,5.754240000000000000e+05,5.392000000000000000e+05,6.979520000000000000e+05,8.037120000000000000e+05,6.771360000000000000e+05,5.155680000000000000e+05,5.900480000000000000e+05,7.061280000000000000e+05,6.170720000000000000e+05,7.321760000000000000e+05,9.593359000000000233e+05,4.912400000000000000e+05,5.720160000000000000e+05,3.807047000000000116e+05,8.622436999999999534e+05,4.432960000000000000e+05,4.829360000000000000e+05,4.614160000000000000e+05,5.945920000000000000e+05,6.088160000000000000e+05,4.575200000000000000e+05,4.677680000000000000e+05,5.596640000000000000e+05,6.960800000000000000e+05,4.990400000000000000e+05,4.727840000000000000e+05,5.663520000000000000e+05,5.527680000000000000e+05,8.300800000000000000e+05,1.044382099999999977e+06,9.641405999999999767e+05,5.296320000000000000e+05,5.433120000000000000e+05,6.381440000000000000e+05,5.315840000000000000e+05,5.762400000000000000e+05,6.884160000000000000e+05,6.405120000000000000e+05,5.962400000000000000e+05,5.866560000000000000e+05,8.086080000000000000e+05,5.829440000000000000e+05,6.135680000000000000e+05,6.406240000000000000e+05,8.837600000000000000e+05,7.039520000000000000e+05,8.887840000000000000e+05,1.188817300000000047e+06,7.439040000000000000e+05,1.060513500000000000e+06,1.022688000000000000e+06,1.143680000000000000e+06,9.315040000000000000e+05,1.036384000000000000e+06,8.295520000000000000e+05,1.123040000000000000e+06,8.942240000000000000e+05,1.006160000000000000e+06,1.619047600000000093e+06,1.223808000000000000e+06,1.118176000000000000e+06,1.227328000000000000e+06,9.622400000000000000e+05,1.208512000000000000e+06,1.172736000000000000e+06,1.070432000000000000e+06,9.136960000000000000e+05,1.244544000000000000e+06,1.249760000000000000e+06,1.223808000000000000e+06,1.291328000000000000e+06,1.569434100000000093e+06,1.376288000000000000e+06,1.227936000000000000e+06,1.373570899999999907e+06,1.191712000000000000e+06,1.456245000000000000e+06,1.078976000000000000e+06,1.647251000000000000e+06,1.214240000000000000e+06,1.013831099999999977e+06,1.187680000000000000e+06,1.154496000000000000e+06,1.081408000000000000e+06,1.329440000000000000e+06,1.111158800000000047e+06,9.545760000000000000e+05,1.331330000000000000e+06,7.888160000000000000e+05,8.422880000000000000e+05,9.895520000000000000e+05,9.278400000000000000e+05,9.683200000000000000e+05,1.279488000000000000e+06,1.694592000000000000e+06,7.155450000000000000e+06,1.803944800000000047e+06,2.430494299999999814e+06,2.664404500000000000e+06,2.654656000000000000e+06,2.736191299999999814e+06,2.856841299999999814e+06,2.498360000000000000e+06,2.438035000000000000e+06,2.105871299999999814e+06,2.304256000000000000e+06,2.592768500000000000e+06,2.279531000000000000e+06,2.260641799999999814e+06,2.197184000000000000e+06,1.777589300000000047e+06,1.697952000000000000e+06,1.679448000000000000e+06,1.369980800000000047e+06,1.564576000000000000e+06,1.611968000000000000e+06,1.352320000000000000e+06,2.034196800000000047e+06,1.676960000000000000e+06,1.952640000000000000e+06,1.653018100000000093e+06,1.460507000000000000e+06,1.585078100000000093e+06,1.581270000000000000e+06,1.222752000000000000e+06,1.845455899999999907e+06,1.391840000000000000e+06,1.435616000000000000e+06,1.117216000000000000e+06,1.372768000000000000e+06,1.644965399999999907e+06,1.405024000000000000e+06,1.098528000000000000e+06,1.641670500000000000e+06,1.252416000000000000e+06,1.255200000000000000e+06,1.392602600000000093e+06,1.526368000000000000e+06,1.538880000000000000e+06,1.928515899999999907e+06,1.849300600000000093e+06,1.494477500000000000e+06,1.594560000000000000e+06,1.754893000000000000e+06,2.075708899999999907e+06,1.735968000000000000e+06,1.396374000000000000e+06,1.127264000000000000e+06,1.928515899999999907e+06,2.434227799999999814e+06,1.407721600000000093e+06,1.445425800000000047e+06,1.098254399999999907e+06,1.247328000000000000e+06,1.754893000000000000e+06,1.656768000000000000e+06,1.543566000000000000e+06,1.256721500000000000e+06,9.090880000000000000e+05,1.147296000000000000e+06,1.348352000000000000e+06,8.042015000000000000e+05,1.088576000000000000e+06,8.364549000000000233e+05,1.000592000000000000e+06,1.078656000000000000e+06,1.342140899999999907e+06,9.562560000000000000e+05,8.761280000000000000e+05,9.232160000000000000e+05,8.493920000000000000e+05,1.082880000000000000e+06,1.132256000000000000e+06,1.055776000000000000e+06,9.384160000000000000e+05,1.055040000000000000e+06,9.355840000000000000e+05,8.892960000000000000e+05,8.307040000000000000e+05,1.360050300000000047e+06,8.588800000000000000e+05,1.483456000000000000e+06,9.230080000000000000e+05,8.850080000000000000e+05,9.202880000000000000e+05,1.002480000000000000e+06,8.767520000000000000e+05,8.180960000000000000e+05,1.499548100000000093e+06,1.010784000000000000e+06,7.031053000000000466e+05,8.947360000000000000e+05,9.579360000000000000e+05,1.121568000000000000e+06,8.660960000000000000e+05,1.021312000000000000e+06,1.061344000000000000e+06,1.023104000000000000e+06,1.112992000000000000e+06,1.296544000000000000e+06,9.775680000000000000e+05,1.437344000000000000e+06,1.206368000000000000e+06,1.299328000000000000e+06,1.204896000000000000e+06,1.417568000000000000e+06,1.496384000000000000e+06,2.030389800000000047e+06,1.901824000000000000e+06,2.451148299999999814e+06,2.223936000000000000e+06,2.154304000000000000e+06,2.241536000000000000e+06,2.084064000000000000e+06,2.043104000000000000e+06,2.419008000000000000e+06,2.222016000000000000e+06,2.481600000000000000e+06,2.975341500000000000e+06,2.551680000000000000e+06,2.507008000000000000e+06,2.744768000000000000e+06,2.676800000000000000e+06,2.764032000000000000e+06,2.411605000000000000e+06,2.574336000000000000e+06,2.766528000000000000e+06,2.635648000000000000e+06,2.780160000000000000e+06,2.682496000000000000e+06,2.599104000000000000e+06,2.728256000000000000e+06,2.784512000000000000e+06,2.757568000000000000e+06,2.732544000000000000e+06,2.657984000000000000e+06,2.361792000000000000e+06,2.270336000000000000e+06,1.956384000000000000e+06,1.668064000000000000e+06,1.467872000000000000e+06,1.187264000000000000e+06,1.045440000000000000e+06,7.616800000000000000e+05,6.451680000000000000e+05,4.553760000000000000e+05,3.468240000000000000e+05,2.641920000000000000e+05,2.307520000000000000e+05,2.083840000000000000e+05,1.337760000000000000e+05,9.703000000000000000e+04,7.571800000000000000e+04,5.693700000000000000e+04,4.008000000000000000e+04,2.985200000000000000e+04,2.955100000000000000e+04,1.702400000000000000e+04,1.712400000000000000e+04,1.652300000000000000e+04,1.582200000000000000e+04,9.511000000000000000e+03,1.221500000000000000e+04,9.011000000000000000e+03,8.209000000000000000e+03,6.908000000000000000e+03,4.605000000000000000e+03,6.107000000000000000e+03,6.407000000000000000e+03,5.406000000000000000e+03,5.506000000000000000e+03,4.104000000000000000e+03,5.806000000000000000e+03,5.306000000000000000e+03,3.303000000000000000e+03,4.605000000000000000e+03,5.205000000000000000e+03,3.704000000000000000e+03,3.603000000000000000e+03,5.406000000000000000e+03,4.805000000000000000e+03,4.404000000000000000e+03,3.003000000000000000e+03,4.304000000000000000e+03,4.505000000000000000e+03,3.503000000000000000e+03,4.104000000000000000e+03,4.304000000000000000e+03,5.606000000000000000e+03,5.005000000000000000e+03,3.603000000000000000e+03,4.004000000000000000e+03,4.505000000000000000e+03,4.004000000000000000e+03,4.204000000000000000e+03,3.603000000000000000e+03,3.804000000000000000e+03,5.606000000000000000e+03,4.505000000000000000e+03,3.103000000000000000e+03,4.404000000000000000e+03,3.303000000000000000e+03,4.404000000000000000e+03,3.503000000000000000e+03,4.204000000000000000e+03,3.603000000000000000e+03,4.304000000000000000e+03,3.303000000000000000e+03,3.904000000000000000e+03,3.303000000000000000e+03,2.702000000000000000e+03,4.905000000000000000e+03,3.303000000000000000e+03,4.404000000000000000e+03,5.606000000000000000e+03,3.003000000000000000e+03,5.005000000000000000e+03,4.905000000000000000e+03,4.204000000000000000e+03,3.303000000000000000e+03,2.502000000000000000e+03,4.505000000000000000e+03,4.605000000000000000e+03,4.304000000000000000e+03,4.505000000000000000e+03,3.904000000000000000e+03,4.004000000000000000e+03,2.802000000000000000e+03,4.404000000000000000e+03,3.804000000000000000e+03,5.105000000000000000e+03,4.004000000000000000e+03,3.403000000000000000e+03,3.403000000000000000e+03,3.904000000000000000e+03,3.603000000000000000e+03,5.205000000000000000e+03,3.904000000000000000e+03,3.103000000000000000e+03,5.706000000000000000e+03,4.805000000000000000e+03,4.505000000000000000e+03,4.004000000000000000e+03,5.205000000000000000e+03,4.905000000000000000e+03,4.805000000000000000e+03,3.603000000000000000e+03,5.105000000000000000e+03,3.203000000000000000e+03,3.804000000000000000e+03,2.903000000000000000e+03,4.705000000000000000e+03,4.505000000000000000e+03,5.706000000000000000e+03,4.905000000000000000e+03,4.404000000000000000e+03,6.107000000000000000e+03,5.506000000000000000e+03,4.304000000000000000e+03,5.105000000000000000e+03,4.705000000000000000e+03,4.905000000000000000e+03,3.203000000000000000e+03,3.403000000000000000e+03,4.304000000000000000e+03,1.080980000000000000e+05,5.005000000000000000e+03,4.805000000000000000e+03,5.105000000000000000e+03,4.805000000000000000e+03,4.404000000000000000e+03,3.603000000000000000e+03,4.605000000000000000e+03,4.304000000000000000e+03,2.602000000000000000e+03,3.503000000000000000e+03,3.403000000000000000e+03,3.904000000000000000e+03,3.003000000000000000e+03,3.103000000000000000e+03,4.404000000000000000e+03,3.203000000000000000e+03,4.104000000000000000e+03,4.404000000000000000e+03,5.005000000000000000e+03,3.403000000000000000e+03,3.003000000000000000e+03,nan
4.795009999999999906e+01,4.448320000000000000e+05,3.728080000000000000e+05,4.492320000000000000e+05,9.629029000000000233e+05,6.313280000000000000e+05,5.623360000000000000e+05,7.965280000000000000e+05,6.417600000000000000e+05,8.429120000000000000e+05,7.407840000000000000e+05,6.046880000000000000e+05,5.921120000000000000e+05,7.506560000000000000e+05,1.267151600000000093e+06,7.272960000000000000e+05,1.690759000000000000e+06,9.297120000000000000e+05,1.030313300000000047e+06,1.348534800000000047e+06,8.604608000000000466e+05,9.850319000000000233e+05,1.200091500000000000e+06,1.411455300000000047e+06,1.213920000000000000e+06,1.225920000000000000e+06,1.313314000000000000e+06,1.268608000000000000e+06,1.020048000000000000e+06,8.793500000000000000e+05,1.153632000000000000e+06,9.304480000000000000e+05,1.456773399999999907e+06,1.634129899999999907e+06,9.019719000000000233e+05,1.092064000000000000e+06,1.016256000000000000e+06,1.936056500000000000e+06,1.042176000000000000e+06,8.453795000000000000e+05,1.664366800000000047e+06,1.082464000000000000e+06,1.481952000000000000e+06,1.094304000000000000e+06,1.668100399999999907e+06,9.210240000000000000e+05,1.377248000000000000e+06,9.472543000000000466e+05,1.083104000000000000e+06,1.071824500000000000e+06,1.203392000000000000e+06,1.200416000000000000e+06,1.080864000000000000e+06,1.155008000000000000e+06,1.773782300000000047e+06,1.702107600000000093e+06,1.160864000000000000e+06,1.505825100000000093e+06,1.144320000000000000e+06,1.012896000000000000e+06,1.464314000000000000e+06,1.186944000000000000e+06,1.317121000000000000e+06,1.230816000000000000e+06,1.913433600000000093e+06,1.034083599999999977e+06,1.068054100000000093e+06,9.965920000000000000e+05,1.656751800000000047e+06,1.255712000000000000e+06,1.603966399999999907e+06,1.611507000000000000e+06,1.668100399999999907e+06,3.056969500000000000e+06,2.928628000000000000e+06,1.512768000000000000e+06,1.513403500000000000e+06,2.041738399999999907e+06,2.317235000000000000e+06,1.951137800000000047e+06,1.345568000000000000e+06,9.510245999999999767e+05,1.324512000000000000e+06,1.241984000000000000e+06,1.407721600000000093e+06,1.641670500000000000e+06,1.041624300000000047e+06,1.252988000000000000e+06,1.156096000000000000e+06,2.456924299999999814e+06,1.061024000000000000e+06,1.114272000000000000e+06,1.305773399999999907e+06,9.925725000000000000e+05,1.101988000000000000e+06,1.026543000000000000e+06,8.529200999999999767e+05,6.566385999999999767e+05,1.705841300000000047e+06,1.143499100000000093e+06,9.978560000000000000e+05,1.220608000000000000e+06,1.196064000000000000e+06,1.388795600000000093e+06,1.558648300000000047e+06,1.452966399999999907e+06,1.422802899999999907e+06,1.324662600000000093e+06,9.208610999999999767e+05,2.083249500000000000e+06,1.384544000000000000e+06,1.248576000000000000e+06,1.177920000000000000e+06,1.167424000000000000e+06,1.736078100000000093e+06,1.392602600000000093e+06,1.622855600000000093e+06,1.539795600000000093e+06,1.320576000000000000e+06,1.052800000000000000e+06,1.007653800000000047e+06,1.339743899999999907e+06,1.649211100000000093e+06,8.764480000000000000e+05,1.409216000000000000e+06,1.003328000000000000e+06,1.002800000000000000e+06,1.286958500000000000e+06,9.036320000000000000e+05,1.200091500000000000e+06,1.358633100000000093e+06,7.396975999999999767e+05,1.247328000000000000e+06,9.887654000000000233e+05,2.139841799999999814e+06,1.486936899999999907e+06,1.634129899999999907e+06,9.350720000000000000e+05,9.989120000000000000e+05,1.140608000000000000e+06,1.438496000000000000e+06,1.422802899999999907e+06,1.135648000000000000e+06,7.094606999999999534e+05,1.184704000000000000e+06,1.109312000000000000e+06,1.920974300000000047e+06,1.554914600000000093e+06,6.679495999999999767e+05,1.418995800000000047e+06,1.256896000000000000e+06,8.718094000000000233e+05,1.065248000000000000e+06,1.167744000000000000e+06,9.015520000000000000e+05,9.513280000000000000e+05,1.558648300000000047e+06,9.547949000000000233e+05,1.058720000000000000e+06,1.117536000000000000e+06,1.314816000000000000e+06,1.140832000000000000e+06,1.074016000000000000e+06,9.555200000000000000e+05,1.130240000000000000e+06,1.116704000000000000e+06,1.354825100000000093e+06,1.437885100000000093e+06,1.611507000000000000e+06,9.551040000000000000e+05,1.165824000000000000e+06,1.069888000000000000e+06,9.595040000000000000e+05,9.768320000000000000e+05,9.454400000000000000e+05,1.460507000000000000e+06,1.098848000000000000e+06,8.055840000000000000e+05,9.811360000000000000e+05,1.336704000000000000e+06,1.203898500000000000e+06,1.165824000000000000e+06,1.981374600000000093e+06,1.034083599999999977e+06,9.992160000000000000e+05,1.338400000000000000e+06,1.121024000000000000e+06,1.088256000000000000e+06,9.774168000000000466e+05,1.224960000000000000e+06,1.021520000000000000e+06,1.211440100000000093e+06,1.051008000000000000e+06,1.160736000000000000e+06,1.120288000000000000e+06,7.585869000000000233e+05,1.039744000000000000e+06,1.475662600000000093e+06,8.970400000000000000e+05,9.452320000000000000e+05,1.011840000000000000e+06,1.184928000000000000e+06,1.050688000000000000e+06,1.239552000000000000e+06,1.090676000000000000e+06,1.181276600000000093e+06,8.198560000000000000e+05,1.026543000000000000e+06,1.069696000000000000e+06,9.901760000000000000e+05,1.222752000000000000e+06,1.081184000000000000e+06,1.001856000000000000e+06,1.181440000000000000e+06,1.399008000000000000e+06,1.505825100000000093e+06,1.102848000000000000e+06,8.442484000000000000e+06,6.868388000000000466e+05,1.397728000000000000e+06,1.382496000000000000e+06,1.114912000000000000e+06,1.411455300000000047e+06,1.132224899999999907e+06,1.513403500000000000e+06,1.046496000000000000e+06,8.641943000000000466e+05,1.151039800000000047e+06,1.170176000000000000e+06,1.611507000000000000e+06,1.066112000000000000e+06,8.641943000000000466e+05,1.071824500000000000e+06,1.086688000000000000e+06,1.175808000000000000e+06,1.276928000000000000e+06,1.072960000000000000e+06,1.084896000000000000e+06,9.527840000000000000e+05,7.945440000000000000e+05,1.441408000000000000e+06,1.260528600000000093e+06,8.771680000000000000e+05,1.698300500000000000e+06,1.494477500000000000e+06,8.076019000000000233e+05,1.660596500000000000e+06,1.328469600000000093e+06,9.044800000000000000e+05,8.718094000000000233e+05,7.592800000000000000e+05,8.674560000000000000e+05,1.302039800000000047e+06,9.037440000000000000e+05,1.064608000000000000e+06,7.849790999999999767e+05,9.927040000000000000e+05,8.417600000000000000e+05,1.249181000000000000e+06,9.455520000000000000e+05,1.524714399999999907e+06,8.693280000000000000e+05,1.400181000000000000e+06,8.000613000000000466e+05,1.298232800000000047e+06,1.205312000000000000e+06,1.422802899999999907e+06,1.009008000000000000e+06,1.315328000000000000e+06,1.122304000000000000e+06,1.668100399999999907e+06,1.373632000000000000e+06,1.502018100000000093e+06,1.166121000000000000e+06,1.456773399999999907e+06,1.464314000000000000e+06,1.339040000000000000e+06,1.357568000000000000e+06,1.641670500000000000e+06,1.558648300000000047e+06,1.524000000000000000e+06,1.637936899999999907e+06,1.739811800000000047e+06,2.717264299999999814e+06,1.037853900000000023e+06,2.136108299999999814e+06,1.294720000000000000e+06,9.936480000000000000e+05,1.407721600000000093e+06,1.329344000000000000e+06,1.966293399999999907e+06,1.146880000000000000e+06,1.302528000000000000e+06,9.547949000000000233e+05,9.199680000000000000e+05,1.040064000000000000e+06,1.041624300000000047e+06,1.118496000000000000e+06,1.299840000000000000e+06,1.322720000000000000e+06,1.010368000000000000e+06,9.733600000000000000e+05,1.264262300000000047e+06,1.009952000000000000e+06,3.313501500000000000e+06,1.053760000000000000e+06,1.018784000000000000e+06,9.133205000000000000e+05,1.111840000000000000e+06,1.192256000000000000e+06,1.104544000000000000e+06,1.307232000000000000e+06,9.545760000000000000e+05,1.105600000000000000e+06,1.528484800000000047e+06,9.494400000000000000e+05,1.152160000000000000e+06,9.245920000000000000e+05,1.392602600000000093e+06,8.853280000000000000e+05,7.993440000000000000e+05,1.169929000000000000e+06,1.013104000000000000e+06,8.529200999999999767e+05,9.213440000000000000e+05,9.538400000000000000e+05,9.060480000000000000e+05,7.962910000000000000e+05,1.464314000000000000e+06,1.396374000000000000e+06,9.662240000000000000e+05,1.021840000000000000e+06,1.013744000000000000e+06,1.630396300000000047e+06,8.348800000000000000e+05,8.848000000000000000e+05,1.063264000000000000e+06,1.520907399999999907e+06,7.396975999999999767e+05,1.023216000000000000e+06,9.179840000000000000e+05,1.252988000000000000e+06,1.076224000000000000e+06,1.033216000000000000e+06,1.418995800000000047e+06,8.594080000000000000e+05,9.483840000000000000e+05,1.076032000000000000e+06,1.047552000000000000e+06,1.159168000000000000e+06,1.064832000000000000e+06,1.066208000000000000e+06,1.524718800000000047e+06,1.079616000000000000e+06,1.086368000000000000e+06,7.322720000000000000e+05,8.697600000000000000e+05,9.847200000000000000e+05,8.965280000000000000e+05,8.340318000000000466e+05,1.247744000000000000e+06,7.377204000000000233e+05,1.053248000000000000e+06,8.189129000000000233e+05,1.179104000000000000e+06,1.302039800000000047e+06,1.215712000000000000e+06,8.514720000000000000e+05,7.962910000000000000e+05,9.341280000000000000e+05,8.320640000000000000e+05,7.849790999999999767e+05,1.001856000000000000e+06,1.186304000000000000e+06,1.051744000000000000e+06,1.007536000000000000e+06,1.120876300000000047e+06,9.720000000000000000e+05,8.000613000000000466e+05,1.013632000000000000e+06,1.266496000000000000e+06,9.246880000000000000e+05,9.169440000000000000e+05,1.083936000000000000e+06,1.626589300000000047e+06,9.375840000000000000e+05,9.839840000000000000e+05,1.300923899999999907e+06,9.700000000000000000e+05,1.283151500000000000e+06,1.085632000000000000e+06,1.159040000000000000e+06,1.235488000000000000e+06,1.121792000000000000e+06,1.035216000000000000e+06,1.206368000000000000e+06,1.053344000000000000e+06,9.523680000000000000e+05,1.008368000000000000e+06,9.599200000000000000e+05,1.105824000000000000e+06,1.047968000000000000e+06,1.001216000000000000e+06,1.106976000000000000e+06,1.302112000000000000e+06,1.043440000000000000e+06,1.065472000000000000e+06,1.019008000000000000e+06,9.410400000000000000e+05,1.023312000000000000e+06,1.030313300000000047e+06,9.068800000000000000e+05,1.232640000000000000e+06,1.435148300000000047e+06,1.237728000000000000e+06,1.377929300000000047e+06,8.571200000000000000e+05,9.671680000000000000e+05,8.906609000000000233e+05,1.313314000000000000e+06,1.430343500000000000e+06,9.928000000000000000e+05,7.962910000000000000e+05,9.970080000000000000e+05,1.085952000000000000e+06,1.042800000000000000e+06,8.575360000000000000e+05,1.185010300000000047e+06,1.309580399999999907e+06,9.585653000000000466e+05,1.191712000000000000e+06,1.539795600000000093e+06,8.480320000000000000e+05,9.149440000000000000e+05,9.654880000000000000e+05,8.340318000000000466e+05,8.259040000000000000e+05,9.246314000000000233e+05,9.102400000000000000e+05,8.930720000000000000e+05,8.479200000000000000e+05,8.496000000000000000e+05,8.415724000000000233e+05,7.570063000000000466e+05,9.834560000000000000e+05,1.117120000000000000e+06,1.111840000000000000e+06,9.653920000000000000e+05,1.004896000000000000e+06,1.250400000000000000e+06,1.210208000000000000e+06,1.033952000000000000e+06,1.265408000000000000e+06,1.292160000000000000e+06,1.034688000000000000e+06,1.270944000000000000e+06,1.558648300000000047e+06,1.475662600000000093e+06,1.124416000000000000e+06,1.299328000000000000e+06,1.124609800000000047e+06,1.388795600000000093e+06,1.101152000000000000e+06,1.694529300000000047e+06,1.528484800000000047e+06,1.150048000000000000e+06,1.436032000000000000e+06,8.592000000000000000e+05,1.460507000000000000e+06,1.407808000000000000e+06,1.083104000000000000e+06,1.117069300000000047e+06,1.134272000000000000e+06,1.268384000000000000e+06,1.187168000000000000e+06,1.395040000000000000e+06,1.645477500000000000e+06,1.592618800000000047e+06,1.517173800000000047e+06,1.040176000000000000e+06,9.434560000000000000e+05,1.390560000000000000e+06,1.415262300000000047e+06,1.011840000000000000e+06,1.090368000000000000e+06,1.388795600000000093e+06,1.200091500000000000e+06,1.519456000000000000e+06,1.444895000000000000e+06,8.117260000000000000e+05,1.544808600000000093e+06,1.170638000000000000e+06,1.286400000000000000e+06,1.047232000000000000e+06,1.112979500000000000e+06,1.203072000000000000e+06,1.005632000000000000e+06,1.111200000000000000e+06,1.485245100000000093e+06,1.239872000000000000e+06,1.444288100000000093e+06,1.566853300000000047e+06,1.136624000000000000e+06,1.168576000000000000e+06,1.483344000000000000e+06,9.725280000000000000e+05,1.103264000000000000e+06,1.299648000000000000e+06,1.590860500000000000e+06,1.246784000000000000e+06,1.312891300000000047e+06,1.208384000000000000e+06,1.415137500000000000e+06,1.362932000000000000e+06,1.312352000000000000e+06,1.548209899999999907e+06,9.818413000000000466e+05,1.186400000000000000e+06,1.129504000000000000e+06,1.197874899999999907e+06,1.135894899999999907e+06,1.255296000000000000e+06,9.081440000000000000e+05,1.108864000000000000e+06,9.959680000000000000e+05,1.269888000000000000e+06,1.283151500000000000e+06,1.547365899999999907e+06,1.551107500000000000e+06,1.148128000000000000e+06,1.456032800000000047e+06,1.061608100000000093e+06,1.538660399999999907e+06,1.104139100000000093e+06,1.456773399999999907e+06,1.104000000000000000e+06,1.219017500000000000e+06,1.071584000000000000e+06,2.441805299999999814e+06,1.135840000000000000e+06,1.211040000000000000e+06,8.530400000000000000e+05,1.841001300000000047e+06,8.491130999999999767e+05,1.267456000000000000e+06,1.437076000000000000e+06,1.197248000000000000e+06,1.369765899999999907e+06,1.504628100000000093e+06,1.219017500000000000e+06,8.608800000000000000e+05,8.354080000000000000e+05,1.194368000000000000e+06,1.084672000000000000e+06,1.711934600000000093e+06,1.357786000000000000e+06,1.189056000000000000e+06,9.209120000000000000e+05,1.007632000000000000e+06,1.473409300000000047e+06,1.511979000000000000e+06,1.352097399999999907e+06,1.451296000000000000e+06,9.034240000000000000e+05,1.385638000000000000e+06,1.178144000000000000e+06,1.234848000000000000e+06,1.187933000000000000e+06,1.778692500000000000e+06,1.027216000000000000e+06,1.221568000000000000e+06,1.009840000000000000e+06,1.063680000000000000e+06,1.372105100000000093e+06,1.053664000000000000e+06,1.048896000000000000e+06,8.365440000000000000e+05,9.860800000000000000e+05,1.225224000000000000e+06,1.211794800000000047e+06,1.133632000000000000e+06,9.574080000000000000e+05,9.999520000000000000e+05,1.370947800000000047e+06,1.299743600000000093e+06,1.218176000000000000e+06,1.107072000000000000e+06,1.148576000000000000e+06,1.089856000000000000e+06,1.089312000000000000e+06,1.014576000000000000e+06,1.048608000000000000e+06,1.044912000000000000e+06,1.242752000000000000e+06,1.118272000000000000e+06,2.001146800000000047e+06,1.067776000000000000e+06,9.022720000000000000e+05,1.621260100000000093e+06,9.939680000000000000e+05,1.387850100000000093e+06,1.070624000000000000e+06,1.183872000000000000e+06,1.120288000000000000e+06,9.762080000000000000e+05,1.298464000000000000e+06,9.808320000000000000e+05,1.109711300000000047e+06,1.355982600000000093e+06,1.375987500000000000e+06,9.914025000000000000e+05,1.363735500000000000e+06,9.812480000000000000e+05,1.352096000000000000e+06,1.057024000000000000e+06,1.176993100000000093e+06,1.219136000000000000e+06,1.345376000000000000e+06,1.079072000000000000e+06,1.021216000000000000e+06,1.393848300000000047e+06,1.069472000000000000e+06,9.583840000000000000e+05,1.710261100000000093e+06,1.591883000000000000e+06,9.730560000000000000e+05,1.065888000000000000e+06,1.293568000000000000e+06,8.854400000000000000e+05,9.538400000000000000e+05,1.795765000000000000e+06,1.154272000000000000e+06,1.175783600000000093e+06,1.205216000000000000e+06,1.095040000000000000e+06,1.016576000000000000e+06,9.822880000000000000e+05,9.926505999999999767e+05,1.212096000000000000e+06,8.226720000000000000e+05,1.311612600000000093e+06,1.380032000000000000e+06,1.400177800000000047e+06,8.775840000000000000e+05,1.070112000000000000e+06,1.019476900000000023e+06,1.282128500000000000e+06,1.453069300000000047e+06,1.325062500000000000e+06,1.251809600000000093e+06,9.209120000000000000e+05,7.900640000000000000e+05,9.940640000000000000e+05,6.701179000000000233e+05,8.764480000000000000e+05,1.093248000000000000e+06,9.915520000000000000e+05,8.821350999999999767e+05,1.256439600000000093e+06,9.315040000000000000e+05,8.560640000000000000e+05,1.322817600000000093e+06,1.195194000000000000e+06,1.087786100000000093e+06,9.429280000000000000e+05,1.023104000000000000e+06,7.892300000000000000e+05,9.728480000000000000e+05,9.416640000000000000e+05,8.951680000000000000e+05,8.115200000000000000e+05,1.020576000000000000e+06,9.244800000000000000e+05,1.344185600000000093e+06,9.477600000000000000e+05,8.520960000000000000e+05,1.199776000000000000e+06,1.348672000000000000e+06,9.582400000000000000e+05,9.738880000000000000e+05,1.070016000000000000e+06,1.009216000000000000e+06,1.186848000000000000e+06,9.262560000000000000e+05,1.312503800000000047e+06,8.417790999999999767e+05,8.267360000000000000e+05,7.690560000000000000e+05,7.958365999999999767e+05,6.726720000000000000e+05,1.234848000000000000e+06,1.298726000000000000e+06,7.691520000000000000e+05,1.088256000000000000e+06,1.051136000000000000e+06,5.136940999999999767e+05,1.202152899999999907e+06,1.014048000000000000e+06,1.449322899999999907e+06,6.112395000000000000e+05,1.398413600000000093e+06,1.612805899999999907e+06,9.421875000000000000e+05,1.538279100000000093e+06,9.121120000000000000e+05,1.135857000000000000e+06,8.462560000000000000e+05,6.674325999999999767e+05,1.099412800000000047e+06,7.726880000000000000e+05,8.078720000000000000e+05,1.308099399999999907e+06,1.186699500000000000e+06,1.005424000000000000e+06,9.436640000000000000e+05,1.349554600000000093e+06,1.074976000000000000e+06,1.248064000000000000e+06,1.530772300000000047e+06,1.152510800000000047e+06,1.277758000000000000e+06,8.977760000000000000e+05,1.210625800000000047e+06,8.716320000000000000e+05,1.025380800000000047e+06,1.190181000000000000e+06,9.305600000000000000e+05,7.827970999999999767e+05,5.569138000000000466e+05,9.372640000000000000e+05,7.361120000000000000e+05,1.172832000000000000e+06,7.984960000000000000e+05,8.509440000000000000e+05,1.372434000000000000e+06,8.057920000000000000e+05,1.049760000000000000e+06,9.364320000000000000e+05,8.053823000000000466e+05,8.971125000000000000e+05,9.335743000000000466e+05,1.171456000000000000e+06,1.402297800000000047e+06,9.522720000000000000e+05,7.362240000000000000e+05,9.214400000000000000e+05,8.207040000000000000e+05,8.691200000000000000e+05,9.143200000000000000e+05,1.256256000000000000e+06,1.281024399999999907e+06,6.945280000000000000e+05,7.402740000000000000e+05,8.224261999999999534e+05,8.547040000000000000e+05,9.176640000000000000e+05,1.527459800000000047e+06,9.434560000000000000e+05,9.542560000000000000e+05,1.050272000000000000e+06,1.075584000000000000e+06,1.159488000000000000e+06,1.358633100000000093e+06,7.675560000000000000e+05,1.434151500000000000e+06,8.455200000000000000e+05,7.187840000000000000e+05,1.585078100000000093e+06,9.113920000000000000e+05,1.022772699999999953e+06,9.095501999999999534e+05,9.601440000000000000e+05,1.026543000000000000e+06,1.022688000000000000e+06,8.866880000000000000e+05,8.293440000000000000e+05,1.041328000000000000e+06,1.127488000000000000e+06,1.003424000000000000e+06,8.793500000000000000e+05,8.637920000000000000e+05,8.516800000000000000e+05,8.094400000000000000e+05,8.318560000000000000e+05,7.616800000000000000e+05,1.147306100000000093e+06,1.373714399999999907e+06,8.929600000000000000e+05,9.052160000000000000e+05,8.682880000000000000e+05,9.963060999999999767e+05,1.012688000000000000e+06,8.100640000000000000e+05,9.413600000000000000e+05,1.377521399999999907e+06,6.528683000000000466e+05,7.414080000000000000e+05,1.271802800000000047e+06,6.777440000000000000e+05,7.733120000000000000e+05,1.403914500000000000e+06,1.358633100000000093e+06,7.766400000000000000e+05,1.464314000000000000e+06,8.816640000000000000e+05,1.188544000000000000e+06,9.011200000000000000e+05,1.275609899999999907e+06,1.328469600000000093e+06,8.317440000000000000e+05,9.215520000000000000e+05,7.724800000000000000e+05,1.151039800000000047e+06,8.563840000000000000e+05,1.234098800000000047e+06,2.853071000000000000e+06,8.644320000000000000e+05,6.038533000000000466e+05,7.698978000000000466e+05,7.058240000000000000e+05,7.887494000000000233e+05,7.688480000000000000e+05,1.042272000000000000e+06,7.736680999999999767e+05,8.068320000000000000e+05,8.496000000000000000e+05,9.157920000000000000e+05,8.972480000000000000e+05,1.234098800000000047e+06,7.797600000000000000e+05,1.085632000000000000e+06,9.076160000000000000e+05,7.527360000000000000e+05,8.292480000000000000e+05,7.900640000000000000e+05,8.958880000000000000e+05,8.708960000000000000e+05,7.590720000000000000e+05,8.415724000000000233e+05,1.154846800000000047e+06,7.252160000000000000e+05,9.537280000000000000e+05,1.134368000000000000e+06,9.758880000000000000e+05,1.055232000000000000e+06,8.288320000000000000e+05,8.760160000000000000e+05,1.007312000000000000e+06,9.501600000000000000e+05,8.690240000000000000e+05,1.177088000000000000e+06,7.258400000000000000e+05,9.160000000000000000e+05,9.483840000000000000e+05,1.124609800000000047e+06,6.868388000000000466e+05,8.121440000000000000e+05,9.661059000000000233e+05,1.114502000000000000e+06,1.230328399999999907e+06,1.152896000000000000e+06,7.774384000000000233e+05,9.628640000000000000e+05,1.234098800000000047e+06,1.042592000000000000e+06,9.818720000000000000e+05,8.008000000000000000e+05,7.554400000000000000e+05,9.326560000000000000e+05,1.636440500000000000e+06,6.829280000000000000e+05,5.825280000000000000e+05,1.234098800000000047e+06,1.785129899999999907e+06,9.208160000000000000e+05,6.899680000000000000e+05,7.417280000000000000e+05,8.406240000000000000e+05,1.219017500000000000e+06,9.609760000000000000e+05,9.166240000000000000e+05,1.249181000000000000e+06,7.074450999999999767e+05,9.736465000000000000e+05,1.171776000000000000e+06,9.141120000000000000e+05,5.762269000000000233e+05,7.881920000000000000e+05,8.421760000000000000e+05,7.425600000000000000e+05,1.139765500000000000e+06,5.434529000000000233e+05,8.320186999999999534e+05,7.266720000000000000e+05,7.457760000000000000e+05,7.707200000000000000e+05,8.705920000000000000e+05,1.317121000000000000e+06,7.505600000000000000e+05,8.432320000000000000e+05,8.240320000000000000e+05,7.796640000000000000e+05,8.923360000000000000e+05,5.925045999999999767e+05,8.149600000000000000e+05,1.082906800000000047e+06,9.510245999999999767e+05,7.960000000000000000e+05,9.567840000000000000e+05,9.662240000000000000e+05,2.691776299999999814e+06,8.969440000000000000e+05,7.491040000000000000e+05,6.855200000000000000e+05,8.652640000000000000e+05,9.511040000000000000e+05,1.245051000000000000e+06,9.044800000000000000e+05,8.435360000000000000e+05,7.394400000000000000e+05,8.215360000000000000e+05,9.963060999999999767e+05,8.055840000000000000e+05,8.280960000000000000e+05,9.715840000000000000e+05,1.585078100000000093e+06,9.218560000000000000e+05,9.219680000000000000e+05,8.457280000000000000e+05,9.794560000000000000e+05,8.416640000000000000e+05,1.437885100000000093e+06,7.406880000000000000e+05,7.919360000000000000e+05,1.033729199999999953e+06,1.101152000000000000e+06,7.865280000000000000e+05,8.765440000000000000e+05,7.701920000000000000e+05,8.472000000000000000e+05,1.086905800000000047e+06,7.730080000000000000e+05,9.611840000000000000e+05,1.250386899999999907e+06,1.468047600000000093e+06,9.600320000000000000e+05,9.526880000000000000e+05,9.043680000000000000e+05,9.881760000000000000e+05,1.021952000000000000e+06,9.515360000000000000e+05,8.388480000000000000e+05,8.938080000000000000e+05,9.145280000000000000e+05,1.042176000000000000e+06,6.983680000000000000e+05,9.400000000000000000e+05,5.403535000000000000e+05,7.458720000000000000e+05,9.267840000000000000e+05,9.233280000000000000e+05,9.132640000000000000e+05,8.997600000000000000e+05,8.677600000000000000e+05,1.286958500000000000e+06,7.408960000000000000e+05,9.400000000000000000e+05,9.336000000000000000e+05,9.819840000000000000e+05,1.049344000000000000e+06,9.039520000000000000e+05,8.469920000000000000e+05,7.906880000000000000e+05,1.027008000000000000e+06,1.088064000000000000e+06,9.663360000000000000e+05,9.480640000000000000e+05,8.282080000000000000e+05,8.796800000000000000e+05,9.904960000000000000e+05,9.685449000000000233e+05,9.995360000000000000e+05,8.630720000000000000e+05,8.354080000000000000e+05,1.366210500000000000e+06,1.098528000000000000e+06,7.321570000000000000e+05,9.046880000000000000e+05,8.097600000000000000e+05,1.068054100000000093e+06,9.196640000000000000e+05,9.967040000000000000e+05,1.038064000000000000e+06,9.675840000000000000e+05,8.131840000000000000e+05,9.545760000000000000e+05,8.636960000000000000e+05,8.407200000000000000e+05,8.656800000000000000e+05,8.994560000000000000e+05,9.349600000000000000e+05,8.965280000000000000e+05,1.001856000000000000e+06,1.043760000000000000e+06,9.911200000000000000e+05,9.394720000000000000e+05,9.537324000000000233e+05,9.708480000000000000e+05,9.426080000000000000e+05,1.354579899999999907e+06,9.441920000000000000e+05,8.623360000000000000e+05,8.675520000000000000e+05,9.430400000000000000e+05,7.139079000000000233e+05,1.112480000000000000e+06,1.351091500000000000e+06,9.198720000000000000e+05,8.571200000000000000e+05,1.193088000000000000e+06,1.121248000000000000e+06,9.578240000000000000e+05,1.535988600000000093e+06,8.077243000000000466e+05,7.321570000000000000e+05,8.788480000000000000e+05,1.349182500000000000e+06,8.886720000000000000e+05,9.572960000000000000e+05,1.058816000000000000e+06,1.181440000000000000e+06,8.933760000000000000e+05,1.303492100000000093e+06,9.402080000000000000e+05,8.691200000000000000e+05,1.034592000000000000e+06,9.098080000000000000e+05,8.583680000000000000e+05,1.105795000000000000e+06,8.837600000000000000e+05,9.585653000000000466e+05,1.129408000000000000e+06,1.434151500000000000e+06,1.320929000000000000e+06,9.256320000000000000e+05,1.537315899999999907e+06,8.440640000000000000e+05,1.047440000000000000e+06,8.044480000000000000e+05,9.487040000000000000e+05,8.939040000000000000e+05,1.342730000000000000e+06,7.902738000000000466e+05,7.901760000000000000e+05,1.028160000000000000e+06,9.864960000000000000e+05,9.787200000000000000e+05,8.237280000000000000e+05,1.104544000000000000e+06,9.639200000000000000e+05,9.920640000000000000e+05,9.808320000000000000e+05,1.022160000000000000e+06,9.917600000000000000e+05,1.404372500000000000e+06,9.346400000000000000e+05,7.170758000000000466e+05,8.635840000000000000e+05,9.879680000000000000e+05,8.973600000000000000e+05,8.775840000000000000e+05,1.031536000000000000e+06,9.933098000000000466e+05,1.068054100000000093e+06,9.001920000000000000e+05,9.725280000000000000e+05,8.309120000000000000e+05,9.564640000000000000e+05,9.991200000000000000e+05,7.720640000000000000e+05,8.306080000000000000e+05,9.413600000000000000e+05,8.904480000000000000e+05,9.051040000000000000e+05,1.106432000000000000e+06,9.191360000000000000e+05,1.043445400000000023e+06,8.756000000000000000e+05,9.617120000000000000e+05,1.006480000000000000e+06,1.524726000000000000e+06,9.669600000000000000e+05,1.021952000000000000e+06,9.848160000000000000e+05,9.189980000000000000e+05,7.472320000000000000e+05,1.049536000000000000e+06,1.051136000000000000e+06,1.013840000000000000e+06,1.172288000000000000e+06,1.251288500000000000e+06,8.534560000000000000e+05,8.291360000000000000e+05,8.642080000000000000e+05,1.119648000000000000e+06,9.971200000000000000e+05,9.044800000000000000e+05,1.053856000000000000e+06,7.464960000000000000e+05,1.294388399999999907e+06,1.154846800000000047e+06,8.266400000000000000e+05,1.303529500000000000e+06,8.633760000000000000e+05,1.382290800000000047e+06,8.554840999999999767e+05,1.256721500000000000e+06,1.344740800000000047e+06,9.188160000000000000e+05,8.114240000000000000e+05,8.118400000000000000e+05,7.719680000000000000e+05,8.486560000000000000e+05,9.196640000000000000e+05,7.922560000000000000e+05,9.343360000000000000e+05,8.946400000000000000e+05,8.739360000000000000e+05,9.514240000000000000e+05,1.057760000000000000e+06,1.203898500000000000e+06,9.147360000000000000e+05,2.155617000000000000e+06,1.158848000000000000e+06,9.268960000000000000e+05,7.369440000000000000e+05,8.171520000000000000e+05,8.268480000000000000e+05,1.021104000000000000e+06,8.767520000000000000e+05,7.849790999999999767e+05,9.913280000000000000e+05,8.875200000000000000e+05,8.316480000000000000e+05,8.113723000000000466e+05,9.613920000000000000e+05,7.730080000000000000e+05,1.135008000000000000e+06,7.351840000000000000e+05,9.781920000000000000e+05,8.115200000000000000e+05,1.177088000000000000e+06,9.305600000000000000e+05,8.608800000000000000e+05,9.521600000000000000e+05,7.291680000000000000e+05,8.286240000000000000e+05,1.216215000000000000e+06,7.195200000000000000e+05,9.788320000000000000e+05,8.152800000000000000e+05,8.857440000000000000e+05,7.740480000000000000e+05,7.216960000000000000e+05,1.460507000000000000e+06,1.096416000000000000e+06,1.065888000000000000e+06,9.146400000000000000e+05,8.343520000000000000e+05,9.174560000000000000e+05,7.378880000000000000e+05,7.506560000000000000e+05,1.126208000000000000e+06,1.015008000000000000e+06,9.775680000000000000e+05,1.239408000000000000e+06,1.405403399999999907e+06,9.229120000000000000e+05,8.589920000000000000e+05,7.540800000000000000e+05,9.556160000000000000e+05,3.547562500000000000e+06,1.066528000000000000e+06,9.589760000000000000e+05,7.277169000000000233e+05,1.016368000000000000e+06,1.290692100000000093e+06,1.013632000000000000e+06,8.361478000000000466e+05,8.742400000000000000e+05,1.273824000000000000e+06,8.727840000000000000e+05,1.003216000000000000e+06,9.667520000000000000e+05,1.003632000000000000e+06,1.102611500000000000e+06,8.494880000000000000e+05,7.098720000000000000e+05,1.015104000000000000e+06,8.122560000000000000e+05,7.461920000000000000e+05,8.784320000000000000e+05,1.029554400000000023e+06,8.803040000000000000e+05,7.889280000000000000e+05,9.501600000000000000e+05,1.232192000000000000e+06,7.275040000000000000e+05,7.523200000000000000e+05,8.659840000000000000e+05,7.631200000000000000e+05,1.102624000000000000e+06,8.884640000000000000e+05,7.817440000000000000e+05,7.538720000000000000e+05,9.658080000000000000e+05,1.056743300000000047e+06,8.626560000000000000e+05,6.755840000000000000e+05,6.921440000000000000e+05,9.267840000000000000e+05,9.864000000000000000e+05,9.045760000000000000e+05,8.540800000000000000e+05,1.239506100000000093e+06,9.606560000000000000e+05,8.474080000000000000e+05,8.219520000000000000e+05,8.901440000000000000e+05,9.098215999999999767e+05,1.017744000000000000e+06,9.206080000000000000e+05,7.096640000000000000e+05,1.434151500000000000e+06,1.043536000000000000e+06,7.333120000000000000e+05,1.122661399999999907e+06,6.957760000000000000e+05,8.331040000000000000e+05,1.279343500000000000e+06,7.686400000000000000e+05,9.349600000000000000e+05,7.073760000000000000e+05,9.356960000000000000e+05,6.858240000000000000e+05,1.302546100000000093e+06,9.039520000000000000e+05,6.247200000000000000e+05,8.442720000000000000e+05,7.441120000000000000e+05,1.117440000000000000e+06,8.757120000000000000e+05,7.893440000000000000e+05,6.980480000000000000e+05,9.288800000000000000e+05,7.667680000000000000e+05,8.197600000000000000e+05,8.154880000000000000e+05,6.683360000000000000e+05,7.388160000000000000e+05,8.338400000000000000e+05,7.953760000000000000e+05,9.475520000000000000e+05,9.264640000000000000e+05,6.677120000000000000e+05,7.793440000000000000e+05,8.259040000000000000e+05,8.485440000000000000e+05,8.772800000000000000e+05,7.029280000000000000e+05,1.057568000000000000e+06,1.258592000000000000e+06,8.394720000000000000e+05,7.699396999999999534e+05,7.157760000000000000e+05,7.531520000000000000e+05,8.160000000000000000e+05,8.898240000000000000e+05,6.232950000000000000e+05,7.064480000000000000e+05,6.782720000000000000e+05,7.173280000000000000e+05,6.688480000000000000e+05,1.180434300000000047e+06,8.084000000000000000e+05,7.787200000000000000e+05,7.353920000000000000e+05,7.739360000000000000e+05,8.998720000000000000e+05,7.620960000000000000e+05,7.607360000000000000e+05,1.181276600000000093e+06,9.721120000000000000e+05,9.278400000000000000e+05,8.804160000000000000e+05,6.587200000000000000e+05,7.270880000000000000e+05,7.971520000000000000e+05,7.208460999999999767e+05,9.435520000000000000e+05,8.132960000000000000e+05,7.772640000000000000e+05,7.100800000000000000e+05,8.493920000000000000e+05,8.852320000000000000e+05,6.000480000000000000e+05,6.333920000000000000e+05,6.832320000000000000e+05,7.207520000000000000e+05,6.521920000000000000e+05,6.836480000000000000e+05,7.001280000000000000e+05,7.356960000000000000e+05,7.238720000000000000e+05,6.954560000000000000e+05,9.009120000000000000e+05,7.298880000000000000e+05,6.786880000000000000e+05,7.872640000000000000e+05,7.409920000000000000e+05,7.453600000000000000e+05,6.925600000000000000e+05,6.908960000000000000e+05,6.589120000000000000e+05,1.467585800000000047e+06,7.816480000000000000e+05,6.956640000000000000e+05,8.060000000000000000e+05,1.102805800000000047e+06,8.690240000000000000e+05,6.779520000000000000e+05,6.546720000000000000e+05,7.292640000000000000e+05,6.982560000000000000e+05,6.599520000000000000e+05,4.503847000000000116e+05,6.419680000000000000e+05,6.358720000000000000e+05,1.199594100000000093e+06,6.557120000000000000e+05,6.126400000000000000e+05,7.096640000000000000e+05,7.481600000000000000e+05,5.796480000000000000e+05,7.170758000000000466e+05,7.219040000000000000e+05,7.180640000000000000e+05,6.167680000000000000e+05,9.359424000000000233e+05,6.592320000000000000e+05,4.602560000000000000e+05,6.347360000000000000e+05,6.559200000000000000e+05,6.622240000000000000e+05,5.378560000000000000e+05,7.950720000000000000e+05,6.425920000000000000e+05,6.072800000000000000e+05,5.213200000000000000e+05,4.941120000000000000e+05,6.597440000000000000e+05,5.656320000000000000e+05,6.228480000000000000e+05,1.046176000000000000e+06,6.698880000000000000e+05,6.391680000000000000e+05,5.981920000000000000e+05,5.136160000000000000e+05,7.744640000000000000e+05,6.570560000000000000e+05,6.462080000000000000e+05,6.431040000000000000e+05,4.576240000000000000e+05,5.265200999999999767e+05,7.749760000000000000e+05,5.674880000000000000e+05,4.767840000000000000e+05,8.593909000000000233e+05,5.464000000000000000e+05,5.329280000000000000e+05,7.252160000000000000e+05,4.982160000000000000e+05,5.221360000000000000e+05,4.926800000000000000e+05,4.940080000000000000e+05,4.575200000000000000e+05,5.618240000000000000e+05,6.051040000000000000e+05,8.615040000000000000e+05,5.970560000000000000e+05,5.405280000000000000e+05,5.140240000000000000e+05,6.571973000000000466e+05,7.666560000000000000e+05,7.380960000000000000e+05,5.330240000000000000e+05,5.347680000000000000e+05,6.964000000000000000e+05,5.194720000000000000e+05,7.123520000000000000e+05,5.868640000000000000e+05,6.241920000000000000e+05,6.153280000000000000e+05,7.117280000000000000e+05,6.561280000000000000e+05,7.358080000000000000e+05,8.980960000000000000e+05,6.740320000000000000e+05,6.717440000000000000e+05,6.234720000000000000e+05,6.559200000000000000e+05,8.640000000000000000e+05,9.696960000000000000e+05,1.724729500000000000e+06,8.078720000000000000e+05,8.023520000000000000e+05,9.355840000000000000e+05,1.044592000000000000e+06,1.070709899999999907e+06,8.816640000000000000e+05,8.777519000000000233e+05,1.090368000000000000e+06,9.200800000000000000e+05,9.703200000000000000e+05,9.783040000000000000e+05,9.417760000000000000e+05,1.061664000000000000e+06,1.011632000000000000e+06,1.095776000000000000e+06,1.314688000000000000e+06,1.039216000000000000e+06,1.158624000000000000e+06,1.191712000000000000e+06,9.514240000000000000e+05,1.038272000000000000e+06,1.223168000000000000e+06,1.209664000000000000e+06,1.306592000000000000e+06,1.128352000000000000e+06,1.050272000000000000e+06,1.050080000000000000e+06,1.245920000000000000e+06,1.044272000000000000e+06,1.132768000000000000e+06,1.730423300000000047e+06,1.217632000000000000e+06,9.921760000000000000e+05,9.986880000000000000e+05,1.071904000000000000e+06,1.487856500000000000e+06,8.933760000000000000e+05,9.178720000000000000e+05,8.396800000000000000e+05,9.016480000000000000e+05,1.301664000000000000e+06,1.225184000000000000e+06,1.006272000000000000e+06,1.854648100000000093e+06,2.936592500000000000e+06,1.939863500000000000e+06,2.324812500000000000e+06,2.001120000000000000e+06,2.415040000000000000e+06,2.230272000000000000e+06,2.200279000000000000e+06,2.732421000000000000e+06,2.562455299999999814e+06,2.040576000000000000e+06,1.913433600000000093e+06,1.895136000000000000e+06,2.260641799999999814e+06,1.702107600000000093e+06,1.864381899999999907e+06,2.139841799999999814e+06,2.381442500000000000e+06,2.060626600000000093e+06,1.845455899999999907e+06,1.943597100000000093e+06,1.946688000000000000e+06,1.834181600000000093e+06,1.477440000000000000e+06,1.796404100000000093e+06,1.254656000000000000e+06,1.407721600000000093e+06,1.887004800000000047e+06,1.671907399999999907e+06,1.354825100000000093e+06,1.494477500000000000e+06,1.597376000000000000e+06,1.562455300000000047e+06,1.305632000000000000e+06,1.162112000000000000e+06,1.287264000000000000e+06,1.307232000000000000e+06,1.174752000000000000e+06,1.310112000000000000e+06,1.324096000000000000e+06,1.366432000000000000e+06,1.596064000000000000e+06,1.430240000000000000e+06,1.252960000000000000e+06,1.166592000000000000e+06,1.808992000000000000e+06,1.566848000000000000e+06,1.920974300000000047e+06,2.336086500000000000e+06,1.551200000000000000e+06,1.890811800000000047e+06,1.324662600000000093e+06,1.268928000000000000e+06,2.147419299999999814e+06,1.213056000000000000e+06,1.643744000000000000e+06,1.286958500000000000e+06,1.932322899999999907e+06,1.988915300000000047e+06,1.528484800000000047e+06,1.338720000000000000e+06,8.868905999999999767e+05,1.203898500000000000e+06,1.165952000000000000e+06,1.199776000000000000e+06,1.436352000000000000e+06,1.073056000000000000e+06,1.021520000000000000e+06,1.578190300000000047e+06,1.108992000000000000e+06,1.330782600000000093e+06,1.307104000000000000e+06,9.683200000000000000e+05,9.321280000000000000e+05,8.476160000000000000e+05,1.106016000000000000e+06,1.064512000000000000e+06,8.809440000000000000e+05,9.873440000000000000e+05,8.283040000000000000e+05,8.176800000000000000e+05,7.806603000000000466e+05,8.986080000000000000e+05,1.003536000000000000e+06,8.485440000000000000e+05,8.829280000000000000e+05,9.795680000000000000e+05,7.903840000000000000e+05,7.664644000000000233e+05,7.712320000000000000e+05,1.012480000000000000e+06,9.137920000000000000e+05,8.236160000000000000e+05,8.089120000000000000e+05,9.120160000000000000e+05,1.169120000000000000e+06,1.110368000000000000e+06,1.258018600000000093e+06,9.544640000000000000e+05,1.203296000000000000e+06,9.230080000000000000e+05,9.260480000000000000e+05,1.092484000000000000e+06,8.921280000000000000e+05,1.110368000000000000e+06,9.389440000000000000e+05,1.214464000000000000e+06,9.451360000000000000e+05,1.213696000000000000e+06,1.068054100000000093e+06,1.201184000000000000e+06,1.137216000000000000e+06,1.303529500000000000e+06,1.567616000000000000e+06,1.615456000000000000e+06,1.743136000000000000e+06,2.088313600000000093e+06,1.995520000000000000e+06,2.095488000000000000e+06,2.345024000000000000e+06,2.021024000000000000e+06,2.234368000000000000e+06,2.188352000000000000e+06,2.337856000000000000e+06,2.296960000000000000e+06,2.641472000000000000e+06,2.421120000000000000e+06,2.655936000000000000e+06,3.005090299999999814e+06,2.414605299999999814e+06,2.630912000000000000e+06,2.683331500000000000e+06,2.774976000000000000e+06,3.321193000000000000e+06,2.735296000000000000e+06,2.730752000000000000e+06,2.636352000000000000e+06,2.725056000000000000e+06,3.062272000000000000e+06,2.825536000000000000e+06,2.856896000000000000e+06,2.404027799999999814e+06,2.657408000000000000e+06,2.346176000000000000e+06,2.198912000000000000e+06,2.123776000000000000e+06,1.685760000000000000e+06,1.444512000000000000e+06,1.203392000000000000e+06,9.659040000000000000e+05,7.496160000000000000e+05,6.607840000000000000e+05,4.736080000000000000e+05,3.557840000000000000e+05,2.461480000000000000e+05,1.831160000000000000e+05,1.436560000000000000e+05,1.251140000000000000e+05,1.018600000000000000e+05,6.989000000000000000e+04,5.171800000000000000e+04,4.509500000000000000e+04,3.436300000000000000e+04,3.205700000000000000e+04,1.892700000000000000e+04,1.542100000000000000e+04,1.431900000000000000e+04,9.712000000000000000e+03,1.111400000000000000e+04,1.061300000000000000e+04,7.308000000000000000e+03,8.610000000000000000e+03,6.607000000000000000e+03,5.105000000000000000e+03,6.908000000000000000e+03,4.705000000000000000e+03,5.706000000000000000e+03,4.705000000000000000e+03,5.706000000000000000e+03,4.705000000000000000e+03,4.104000000000000000e+03,3.704000000000000000e+03,5.005000000000000000e+03,4.004000000000000000e+03,5.005000000000000000e+03,4.805000000000000000e+03,4.104000000000000000e+03,5.105000000000000000e+03,5.205000000000000000e+03,4.820600000000000000e+04,4.304000000000000000e+03,3.203000000000000000e+03,1.071300000000000000e+04,4.505000000000000000e+03,4.304000000000000000e+03,3.516600000000000000e+04,3.103000000000000000e+03,4.004000000000000000e+03,4.204000000000000000e+03,4.204000000000000000e+03,3.804000000000000000e+03,3.603000000000000000e+03,3.503000000000000000e+03,4.505000000000000000e+03,2.702000000000000000e+03,3.804000000000000000e+03,4.805000000000000000e+03,4.605000000000000000e+03,4.104000000000000000e+03,4.304000000000000000e+03,4.805000000000000000e+03,3.804000000000000000e+03,4.104000000000000000e+03,3.303000000000000000e+03,5.105000000000000000e+03,5.005000000000000000e+03,4.505000000000000000e+03,3.103000000000000000e+03,4.705000000000000000e+03,4.204000000000000000e+03,4.004000000000000000e+03,3.103000000000000000e+03,4.705000000000000000e+03,4.605000000000000000e+03,5.506000000000000000e+03,3.003000000000000000e+03,4.805000000000000000e+03,6.107000000000000000e+03,4.505000000000000000e+03,3.403000000000000000e+03,3.704000000000000000e+03,3.003000000000000000e+03,4.104000000000000000e+03,3.603000000000000000e+03,4.304000000000000000e+03,4.304000000000000000e+03,4.104000000000000000e+03,4.404000000000000000e+03,3.403000000000000000e+03,5.105000000000000000e+03,3.603000000000000000e+03,4.705000000000000000e+03,5.306000000000000000e+03,4.204000000000000000e+03,5.306000000000000000e+03,3.603000000000000000e+03,3.704000000000000000e+03,3.804000000000000000e+03,6.307000000000000000e+03,5.205000000000000000e+03,4.404000000000000000e+03,3.603000000000000000e+03,4.304000000000000000e+03,3.904000000000000000e+03,3.704000000000000000e+03,4.805000000000000000e+03,4.404000000000000000e+03,5.306000000000000000e+03,4.104000000000000000e+03,4.104000000000000000e+03,3.603000000000000000e+03,3.904000000000000000e+03,4.104000000000000000e+03,4.805000000000000000e+03,4.204000000000000000e+03,2.802000000000000000e+03,5.406000000000000000e+03,3.603000000000000000e+03,4.204000000000000000e+03,4.204000000000000000e+03,3.203000000000000000e+03,2.702000000000000000e+03,4.104000000000000000e+03,4.705000000000000000e+03,3.704000000000000000e+03,6.107000000000000000e+03,3.103000000000000000e+03,3.503000000000000000e+03,4.905000000000000000e+03,3.603000000000000000e+03,4.404000000000000000e+03,3.203000000000000000e+03,6.207000000000000000e+03,4.204000000000000000e+03,3.804000000000000000e+03,3.103000000000000000e+03,4.404000000000000000e+03,4.805000000000000000e+03,3.603000000000000000e+03,4.204000000000000000e+03,2.802000000000000000e+03,3.103000000000000000e+03,2.602000000000000000e+03,4.204000000000000000e+03,nan
4.795089999999999719e+01,3.304320000000000000e+05,3.803520000000000000e+05,4.315280000000000000e+05,5.080720000000000000e+05,5.106400000000000000e+05,6.329760000000000000e+05,5.120720000000000000e+05,5.767520000000000000e+05,5.778880000000000000e+05,7.071680000000000000e+05,5.633760000000000000e+05,6.877920000000000000e+05,5.898400000000000000e+05,6.628480000000000000e+05,7.491040000000000000e+05,1.664366800000000047e+06,8.204960000000000000e+05,1.332203300000000047e+06,1.281100500000000000e+06,1.728463000000000000e+06,1.332203300000000047e+06,9.208610999999999767e+05,8.566536999999999534e+05,1.603966399999999907e+06,1.007653800000000047e+06,9.473280000000000000e+05,8.776960000000000000e+05,9.716800000000000000e+05,1.381291800000000047e+06,1.132352000000000000e+06,1.116608000000000000e+06,1.437885100000000093e+06,1.149632000000000000e+06,1.358633100000000093e+06,1.383264000000000000e+06,1.228480000000000000e+06,1.460507000000000000e+06,1.497792000000000000e+06,1.875656000000000000e+06,1.369980800000000047e+06,1.191616000000000000e+06,9.325440000000000000e+05,9.321280000000000000e+05,1.091968000000000000e+06,1.476672000000000000e+06,1.149952000000000000e+06,1.936056500000000000e+06,1.012048000000000000e+06,1.653018100000000093e+06,1.366210500000000000e+06,1.596425800000000047e+06,1.168704000000000000e+06,1.040912000000000000e+06,1.645477500000000000e+06,1.785129899999999907e+06,1.257760000000000000e+06,1.324662600000000093e+06,9.988000000000000000e+05,1.392032000000000000e+06,1.475662600000000093e+06,1.065664000000000000e+06,1.486144000000000000e+06,1.501440000000000000e+06,1.683181600000000093e+06,1.524714399999999907e+06,1.434151500000000000e+06,1.197120000000000000e+06,1.304672000000000000e+06,1.219648000000000000e+06,1.343968000000000000e+06,2.105871299999999814e+06,1.788863500000000000e+06,1.747352399999999907e+06,4.321306000000000000e+06,1.464640000000000000e+06,2.268220000000000000e+06,2.026656100000000093e+06,1.452966399999999907e+06,1.320929000000000000e+06,1.939863500000000000e+06,3.521170299999999814e+06,1.086905800000000047e+06,6.831053000000000466e+05,1.026543000000000000e+06,1.153344000000000000e+06,1.551107500000000000e+06,1.253184000000000000e+06,1.228576000000000000e+06,1.517173800000000047e+06,1.041328000000000000e+06,9.156800000000000000e+05,1.060416000000000000e+06,1.996455899999999907e+06,1.800211100000000093e+06,1.603966399999999907e+06,1.471855600000000093e+06,1.539795600000000093e+06,1.086688000000000000e+06,1.600159399999999907e+06,9.712640000000000000e+05,8.809440000000000000e+05,1.145696000000000000e+06,1.115648000000000000e+06,1.486048000000000000e+06,1.203898500000000000e+06,1.423904000000000000e+06,1.622855600000000093e+06,1.475662600000000093e+06,1.619047600000000093e+06,1.153760000000000000e+06,1.474976000000000000e+06,1.645477500000000000e+06,1.146016000000000000e+06,1.698300500000000000e+06,1.422802899999999907e+06,1.517173800000000047e+06,6.981865000000000000e+05,9.947040000000000000e+05,1.081408000000000000e+06,1.124609800000000047e+06,9.331840000000000000e+05,1.445425800000000047e+06,1.088160000000000000e+06,9.622400000000000000e+05,1.018896000000000000e+06,1.097984000000000000e+06,1.058496000000000000e+06,1.200640000000000000e+06,1.464314000000000000e+06,1.012048000000000000e+06,1.513403500000000000e+06,1.205408000000000000e+06,1.317121000000000000e+06,1.140512000000000000e+06,1.233152000000000000e+06,8.406240000000000000e+05,9.259520000000000000e+05,9.355840000000000000e+05,1.033008000000000000e+06,1.048704000000000000e+06,8.113723000000000466e+05,8.823040000000000000e+05,1.713381800000000047e+06,1.316096000000000000e+06,8.113723000000000466e+05,1.498284500000000000e+06,1.079328399999999907e+06,1.328469600000000093e+06,1.502018100000000093e+06,1.108352000000000000e+06,1.181276600000000093e+06,1.002160000000000000e+06,1.004368000000000000e+06,1.027952000000000000e+06,1.157792000000000000e+06,9.601440000000000000e+05,1.464314000000000000e+06,1.008800000000000000e+06,8.793760000000000000e+05,1.011952000000000000e+06,1.025104000000000000e+06,9.744160000000000000e+05,1.098254399999999907e+06,1.083424000000000000e+06,1.165088000000000000e+06,1.603966399999999907e+06,1.569995899999999907e+06,2.887154500000000000e+06,8.806240000000000000e+05,1.054496000000000000e+06,7.887494000000000233e+05,1.132480000000000000e+06,1.304992000000000000e+06,1.038160000000000000e+06,9.729440000000000000e+05,1.079328399999999907e+06,1.102208000000000000e+06,1.013744000000000000e+06,1.249181000000000000e+06,1.313314000000000000e+06,9.792480000000000000e+05,1.286720000000000000e+06,1.630396300000000047e+06,8.076019000000000233e+05,8.641943000000000466e+05,1.129184000000000000e+06,1.173376000000000000e+06,1.502018100000000093e+06,1.143488000000000000e+06,1.304768000000000000e+06,1.286958500000000000e+06,1.041008000000000000e+06,1.154272000000000000e+06,1.242624000000000000e+06,1.358633100000000093e+06,7.925206999999999534e+05,1.743618800000000047e+06,1.067680000000000000e+06,8.905600000000000000e+05,1.022772699999999953e+06,1.070336000000000000e+06,1.176000000000000000e+06,1.160544000000000000e+06,1.445425800000000047e+06,1.200640000000000000e+06,1.077184000000000000e+06,1.275609899999999907e+06,9.771520000000000000e+05,9.581440000000000000e+05,9.825120000000000000e+05,9.157920000000000000e+05,1.233600000000000000e+06,8.480320000000000000e+05,9.611390999999999767e+05,1.046384000000000000e+06,1.128960000000000000e+06,1.373714399999999907e+06,1.596425800000000047e+06,1.188544000000000000e+06,9.811360000000000000e+05,1.342592000000000000e+06,9.533120000000000000e+05,1.630396300000000047e+06,1.029104000000000000e+06,1.255936000000000000e+06,1.932322899999999907e+06,1.358633100000000093e+06,1.012160000000000000e+06,1.180672000000000000e+06,1.192576000000000000e+06,1.339743899999999907e+06,1.464314000000000000e+06,9.631840000000000000e+05,6.302454000000000233e+05,9.215520000000000000e+05,9.283520000000000000e+05,1.036064000000000000e+06,1.152256000000000000e+06,9.202880000000000000e+05,9.682240000000000000e+05,1.490743899999999907e+06,9.418880000000000000e+05,1.196704000000000000e+06,1.166592000000000000e+06,1.313314000000000000e+06,7.264640000000000000e+05,1.219017500000000000e+06,1.026480000000000000e+06,1.313314000000000000e+06,7.331040000000000000e+05,1.008576000000000000e+06,8.361280000000000000e+05,8.352960000000000000e+05,7.710240000000000000e+05,1.660596500000000000e+06,9.587680000000000000e+05,1.162387399999999907e+06,1.121568000000000000e+06,1.446240000000000000e+06,8.815680000000000000e+05,9.812248000000000466e+05,8.535680000000000000e+05,1.615240600000000093e+06,1.758700000000000000e+06,1.075296000000000000e+06,1.169929000000000000e+06,9.944960000000000000e+05,1.277024000000000000e+06,1.210624000000000000e+06,1.072960000000000000e+06,1.005008000000000000e+06,1.962486399999999907e+06,2.124760500000000000e+06,1.483203300000000047e+06,1.434208000000000000e+06,1.120876300000000047e+06,1.121248000000000000e+06,1.909626600000000093e+06,1.796404100000000093e+06,1.515584000000000000e+06,1.524714399999999907e+06,1.434151500000000000e+06,1.241602600000000093e+06,1.694529300000000047e+06,2.038004800000000047e+06,1.675677800000000047e+06,1.376928000000000000e+06,1.532255000000000000e+06,1.024048000000000000e+06,1.566188800000000047e+06,1.230400000000000000e+06,1.238784000000000000e+06,1.739811800000000047e+06,9.243680000000000000e+05,1.337344000000000000e+06,1.856841300000000047e+06,9.704320000000000000e+05,1.014160000000000000e+06,1.003744000000000000e+06,1.028688000000000000e+06,1.163936000000000000e+06,1.524736000000000000e+06,1.086048000000000000e+06,1.611507000000000000e+06,1.000272000000000000e+06,1.348576000000000000e+06,1.460507000000000000e+06,1.046704000000000000e+06,9.739324000000000233e+05,1.157472000000000000e+06,1.284608000000000000e+06,1.093536000000000000e+06,1.003846699999999953e+06,9.407200000000000000e+05,1.178784000000000000e+06,1.066528000000000000e+06,1.066720000000000000e+06,2.966406500000000000e+06,1.148128000000000000e+06,1.188730000000000000e+06,1.539795600000000093e+06,1.205728000000000000e+06,1.773782300000000047e+06,9.533120000000000000e+05,1.151840000000000000e+06,9.962720000000000000e+05,1.577536500000000000e+06,9.067840000000000000e+05,9.767200000000000000e+05,1.266688000000000000e+06,9.724160000000000000e+05,1.211584000000000000e+06,1.320929000000000000e+06,9.774168000000000466e+05,1.044176000000000000e+06,1.172288000000000000e+06,1.004368000000000000e+06,1.381291800000000047e+06,1.184832000000000000e+06,1.203898500000000000e+06,1.030313300000000047e+06,1.120192000000000000e+06,1.203898500000000000e+06,9.699040000000000000e+05,2.411605000000000000e+06,9.566720000000000000e+05,1.079328399999999907e+06,9.341280000000000000e+05,1.178016000000000000e+06,1.133728000000000000e+06,1.136288000000000000e+06,1.032688000000000000e+06,1.139360000000000000e+06,1.136160000000000000e+06,9.021760000000000000e+05,1.285664000000000000e+06,9.892320000000000000e+05,1.313314000000000000e+06,1.671907399999999907e+06,8.340480000000000000e+05,1.430120399999999907e+06,1.067680000000000000e+06,1.418995800000000047e+06,9.510245999999999767e+05,7.283866999999999534e+05,1.148032000000000000e+06,1.026784000000000000e+06,1.275609899999999907e+06,9.728480000000000000e+05,8.529200999999999767e+05,1.339743899999999907e+06,8.641943000000000466e+05,1.249984000000000000e+06,7.790494000000000233e+05,8.451040000000000000e+05,1.336010300000000047e+06,1.021840000000000000e+06,1.362440100000000093e+06,9.812248000000000466e+05,8.936000000000000000e+05,9.417760000000000000e+05,1.017520000000000000e+06,1.152576000000000000e+06,1.437885100000000093e+06,1.217728000000000000e+06,9.142080000000000000e+05,1.197440000000000000e+06,1.117069300000000047e+06,1.073696000000000000e+06,9.331840000000000000e+05,1.062208000000000000e+06,1.149728000000000000e+06,9.824000000000000000e+05,1.111200000000000000e+06,1.097024000000000000e+06,1.019840000000000000e+06,1.001632000000000000e+06,1.162387399999999907e+06,1.060288000000000000e+06,1.092384000000000000e+06,1.324662600000000093e+06,9.183040000000000000e+05,8.978880000000000000e+05,6.377860999999999767e+05,9.204960000000000000e+05,1.286958500000000000e+06,9.451360000000000000e+05,9.898560000000000000e+05,1.217856000000000000e+06,1.698300500000000000e+06,9.527840000000000000e+05,8.584640000000000000e+05,1.084672000000000000e+06,9.712640000000000000e+05,1.075712000000000000e+06,7.283866999999999534e+05,7.548165999999999767e+05,1.464314000000000000e+06,6.906459000000000233e+05,7.510085999999999767e+05,9.341280000000000000e+05,1.332203300000000047e+06,8.604608000000000466e+05,7.936160000000000000e+05,8.883680000000000000e+05,1.000592000000000000e+06,1.596425800000000047e+06,1.074240000000000000e+06,1.490743899999999907e+06,9.361120000000000000e+05,1.091552000000000000e+06,8.566536999999999534e+05,1.075296000000000000e+06,1.008576000000000000e+06,1.558648300000000047e+06,8.884640000000000000e+05,1.256721500000000000e+06,8.137120000000000000e+05,8.791680000000000000e+05,9.246314000000000233e+05,8.378389000000000233e+05,1.166121000000000000e+06,1.286910600000000093e+06,1.196384000000000000e+06,1.135232000000000000e+06,1.302039800000000047e+06,9.781920000000000000e+05,9.839840000000000000e+05,1.219017500000000000e+06,1.274272000000000000e+06,9.510245999999999767e+05,1.139765500000000000e+06,1.048496000000000000e+06,1.013008000000000000e+06,1.050400000000000000e+06,1.055552000000000000e+06,1.649211100000000093e+06,1.220288000000000000e+06,1.106560000000000000e+06,1.671907399999999907e+06,1.143499100000000093e+06,1.486688000000000000e+06,1.171360000000000000e+06,1.132480000000000000e+06,1.001008000000000000e+06,1.212224000000000000e+06,1.235296000000000000e+06,1.052898500000000000e+06,1.494477500000000000e+06,1.065568000000000000e+06,1.411455300000000047e+06,1.162752000000000000e+06,1.222304000000000000e+06,1.192550899999999907e+06,1.319936000000000000e+06,1.336010300000000047e+06,1.119232000000000000e+06,1.310528000000000000e+06,1.119136000000000000e+06,1.161696000000000000e+06,1.154080000000000000e+06,1.309580399999999907e+06,9.830240000000000000e+05,1.280352000000000000e+06,1.091008000000000000e+06,1.471855600000000093e+06,1.241602600000000093e+06,1.017008000000000000e+06,1.504950000000000000e+06,1.236896000000000000e+06,1.587126899999999907e+06,1.068960000000000000e+06,1.147168000000000000e+06,1.641335899999999907e+06,1.111840000000000000e+06,1.531983600000000093e+06,1.069376000000000000e+06,9.683200000000000000e+05,9.358183000000000466e+05,1.872390600000000093e+06,1.179936000000000000e+06,1.574996100000000093e+06,1.346528000000000000e+06,1.361952000000000000e+06,1.366240000000000000e+06,1.175264000000000000e+06,1.418662300000000047e+06,1.142720000000000000e+06,1.035744000000000000e+06,9.478055000000000000e+05,1.484000000000000000e+06,1.606575000000000000e+06,2.022198000000000000e+06,1.054816000000000000e+06,1.335104000000000000e+06,1.526897800000000047e+06,1.100000000000000000e+06,1.231872000000000000e+06,1.216706800000000047e+06,1.647812800000000047e+06,7.833244000000000233e+05,8.662404000000000233e+05,1.257632000000000000e+06,1.351040000000000000e+06,8.762295999999999767e+05,1.377521399999999907e+06,1.602480800000000047e+06,1.244640000000000000e+06,8.889920000000000000e+05,1.266688000000000000e+06,1.633491300000000047e+06,1.411967800000000047e+06,1.433875300000000047e+06,1.268069300000000047e+06,1.143680000000000000e+06,1.875656000000000000e+06,1.365041399999999907e+06,1.509633100000000093e+06,9.812480000000000000e+05,8.982015999999999767e+05,1.273632000000000000e+06,1.288297300000000047e+06,1.339743899999999907e+06,1.181536000000000000e+06,1.707225899999999907e+06,9.939755999999999767e+05,1.264390600000000093e+06,8.763360000000000000e+05,1.456773399999999907e+06,1.234976000000000000e+06,1.291008000000000000e+06,1.010576000000000000e+06,8.378389000000000233e+05,1.309762000000000000e+06,1.543520000000000000e+06,1.153440000000000000e+06,1.420576000000000000e+06,1.012160000000000000e+06,1.156389600000000093e+06,1.070016000000000000e+06,1.524320000000000000e+06,1.060416000000000000e+06,1.169024000000000000e+06,1.710555300000000047e+06,9.889120000000000000e+05,9.951200000000000000e+05,1.121664000000000000e+06,1.387036000000000000e+06,1.044252000000000000e+06,1.038462800000000047e+06,1.037425400000000023e+06,1.093248000000000000e+06,1.394333300000000047e+06,8.602400000000000000e+05,1.156192000000000000e+06,9.918008000000000466e+05,1.170720000000000000e+06,1.079392000000000000e+06,1.443872600000000093e+06,9.598240000000000000e+05,8.277920000000000000e+05,8.266115999999999767e+05,1.052064000000000000e+06,7.507275000000000000e+05,9.349600000000000000e+05,1.003744000000000000e+06,1.031632000000000000e+06,8.271680000000000000e+05,1.178144000000000000e+06,1.093120000000000000e+06,1.297184000000000000e+06,7.898931999999999534e+05,1.049952000000000000e+06,8.856480000000000000e+05,1.532691300000000047e+06,1.137934300000000047e+06,1.321408000000000000e+06,1.058462600000000093e+06,1.036272000000000000e+06,1.241248000000000000e+06,1.024272000000000000e+06,7.743669000000000233e+05,1.316288000000000000e+06,9.967040000000000000e+05,1.085536000000000000e+06,1.295584000000000000e+06,1.317535100000000093e+06,1.081728000000000000e+06,1.416673000000000000e+06,1.595195100000000093e+06,9.107520000000000000e+05,1.181536000000000000e+06,1.336858100000000093e+06,9.709358000000000466e+05,1.614180100000000093e+06,9.313920000000000000e+05,1.486462500000000000e+06,1.222848000000000000e+06,1.023312000000000000e+06,1.546225000000000000e+06,1.086784000000000000e+06,2.706078500000000000e+06,1.135744000000000000e+06,1.204946800000000047e+06,1.338080000000000000e+06,9.920640000000000000e+05,9.321813000000000466e+05,1.125888000000000000e+06,9.877600000000000000e+05,1.003104000000000000e+06,9.745280000000000000e+05,1.484571399999999907e+06,1.196800000000000000e+06,1.229120000000000000e+06,9.285600000000000000e+05,9.797250000000000000e+05,1.388205600000000093e+06,1.094816000000000000e+06,7.949600000000000000e+05,1.285700800000000047e+06,8.366530000000000000e+05,1.586379500000000000e+06,8.640000000000000000e+05,1.130252000000000000e+06,1.317149300000000047e+06,9.114880000000000000e+05,6.709321999999999534e+05,1.087520000000000000e+06,1.133613000000000000e+06,8.948698000000000466e+05,9.466080000000000000e+05,8.838720000000000000e+05,1.192139100000000093e+06,8.718094000000000233e+05,1.126848000000000000e+06,9.577280000000000000e+05,1.368125600000000093e+06,1.436477000000000000e+06,1.137344000000000000e+06,1.197440000000000000e+06,9.669600000000000000e+05,7.891360000000000000e+05,1.237310500000000000e+06,1.115648000000000000e+06,7.759200000000000000e+05,1.748089500000000000e+06,1.114368000000000000e+06,1.146880000000000000e+06,1.130880000000000000e+06,9.434560000000000000e+05,9.267840000000000000e+05,9.482720000000000000e+05,1.195008000000000000e+06,1.011008000000000000e+06,8.622833000000000466e+05,1.085952000000000000e+06,1.215520000000000000e+06,9.287840000000000000e+05,8.840800000000000000e+05,1.025744000000000000e+06,7.737280000000000000e+05,1.078880000000000000e+06,9.827169000000000233e+05,7.676000000000000000e+05,1.283081500000000000e+06,1.185472000000000000e+06,8.016320000000000000e+05,1.165758399999999907e+06,7.300960000000000000e+05,1.114784000000000000e+06,1.000800000000000000e+06,8.130880000000000000e+05,9.627680000000000000e+05,1.211904000000000000e+06,1.068076000000000000e+06,1.010688000000000000e+06,7.416784000000000233e+05,1.195872000000000000e+06,1.174037100000000093e+06,7.438680999999999767e+05,1.325760500000000000e+06,1.467712500000000000e+06,1.078647300000000047e+06,5.963458000000000466e+05,1.191232100000000093e+06,8.912960000000000000e+05,1.779883100000000093e+06,9.372640000000000000e+05,7.160663000000000466e+05,1.152142500000000000e+06,9.734720000000000000e+05,1.216256000000000000e+06,8.805120000000000000e+05,1.186400000000000000e+06,1.251288500000000000e+06,1.050496000000000000e+06,8.511530000000000000e+05,1.011952000000000000e+06,9.068800000000000000e+05,1.165504000000000000e+06,7.737625000000000000e+05,1.431049399999999907e+06,1.159488000000000000e+06,1.185704800000000047e+06,1.148977500000000000e+06,8.585994000000000233e+05,1.250193300000000047e+06,1.640667500000000000e+06,8.945280000000000000e+05,1.199929399999999907e+06,8.165828000000000466e+05,8.605600000000000000e+05,8.753920000000000000e+05,1.469680500000000000e+06,9.027040000000000000e+05,7.457450000000000000e+05,8.324800000000000000e+05,1.379628300000000047e+06,1.159875000000000000e+06,1.484906300000000047e+06,1.127392000000000000e+06,7.889280000000000000e+05,7.957875000000000000e+05,9.580320000000000000e+05,5.611855999999999767e+05,7.915200000000000000e+05,7.724800000000000000e+05,9.813440000000000000e+05,7.934080000000000000e+05,1.333758899999999907e+06,8.378080000000000000e+05,1.340854300000000047e+06,1.519473100000000093e+06,9.054240000000000000e+05,1.019753300000000047e+06,1.591200000000000000e+06,9.932320000000000000e+05,1.020688000000000000e+06,1.078144000000000000e+06,8.002510000000000000e+05,1.139136000000000000e+06,1.222752000000000000e+06,1.099080000000000000e+06,1.607700000000000000e+06,8.254880000000000000e+05,1.004688000000000000e+06,8.427040000000000000e+05,1.042064000000000000e+06,1.200091500000000000e+06,1.173736000000000000e+06,6.595360000000000000e+05,1.392602600000000093e+06,9.844960000000000000e+05,9.341280000000000000e+05,8.152800000000000000e+05,1.029840000000000000e+06,8.498080000000000000e+05,8.491130999999999767e+05,1.260528600000000093e+06,1.030160000000000000e+06,8.453120000000000000e+05,8.012160000000000000e+05,8.726720000000000000e+05,8.008960000000000000e+05,9.835520000000000000e+05,8.810400000000000000e+05,6.038533000000000466e+05,8.292480000000000000e+05,9.775680000000000000e+05,1.158580399999999907e+06,9.578240000000000000e+05,1.037328000000000000e+06,7.849790999999999767e+05,7.890240000000000000e+05,1.264262300000000047e+06,7.749760000000000000e+05,7.510085999999999767e+05,7.690560000000000000e+05,9.905920000000000000e+05,1.093248000000000000e+06,5.698560000000000000e+05,9.348480000000000000e+05,7.875680000000000000e+05,9.490080000000000000e+05,8.415724000000000233e+05,7.339360000000000000e+05,7.696800000000000000e+05,6.377860999999999767e+05,9.649600000000000000e+05,9.372640000000000000e+05,7.715520000000000000e+05,1.262016000000000000e+06,8.379040000000000000e+05,7.802880000000000000e+05,1.143499100000000093e+06,1.068054100000000093e+06,1.177469600000000093e+06,1.139765500000000000e+06,6.000453000000000466e+05,1.554914600000000093e+06,9.476480000000000000e+05,9.326560000000000000e+05,1.415262300000000047e+06,4.113410999999999767e+05,7.780960000000000000e+05,1.045440000000000000e+06,8.443680000000000000e+05,7.850720000000000000e+05,9.576160000000000000e+05,9.218560000000000000e+05,6.507520000000000000e+05,9.692640000000000000e+05,8.254880000000000000e+05,9.447200000000000000e+05,9.482720000000000000e+05,6.528683000000000466e+05,7.920480000000000000e+05,1.268069300000000047e+06,5.547270999999999767e+05,1.044912000000000000e+06,1.068320000000000000e+06,1.170592000000000000e+06,9.455520000000000000e+05,7.756000000000000000e+05,7.062400000000000000e+05,9.793600000000000000e+05,6.801280000000000000e+05,8.000613000000000466e+05,9.264640000000000000e+05,8.677600000000000000e+05,6.576800000000000000e+05,8.755796999999999534e+05,8.997600000000000000e+05,1.139765500000000000e+06,1.286958500000000000e+06,5.509935000000000000e+05,1.332203300000000047e+06,1.076640000000000000e+06,8.911840000000000000e+05,8.997600000000000000e+05,1.418995800000000047e+06,1.043120000000000000e+06,9.499520000000000000e+05,8.106880000000000000e+05,8.293440000000000000e+05,8.691200000000000000e+05,1.113216000000000000e+06,9.481760000000000000e+05,1.128841300000000047e+06,7.949600000000000000e+05,6.704000000000000000e+05,8.302983000000000466e+05,9.321720999999999767e+05,7.198240000000000000e+05,8.416640000000000000e+05,5.359123000000000466e+05,7.232480000000000000e+05,1.147306100000000093e+06,9.639200000000000000e+05,6.615040000000000000e+05,1.215247100000000093e+06,1.335552600000000093e+06,1.449232800000000047e+06,6.490880000000000000e+05,8.053760000000000000e+05,1.129878800000000047e+06,9.095501999999999534e+05,9.925725000000000000e+05,7.111200000000000000e+05,7.423520000000000000e+05,2.143649000000000000e+06,1.467348300000000047e+06,1.116896000000000000e+06,8.558560000000000000e+05,9.099200000000000000e+05,8.944313000000000466e+05,8.878400000000000000e+05,9.060480000000000000e+05,8.635840000000000000e+05,9.636000000000000000e+05,9.764160000000000000e+05,7.183680000000000000e+05,1.245447399999999907e+06,8.810400000000000000e+05,1.169987100000000093e+06,1.403914500000000000e+06,1.108128000000000000e+06,6.906459000000000233e+05,7.925206999999999534e+05,1.247299500000000000e+06,9.455520000000000000e+05,9.561440000000000000e+05,8.277920000000000000e+05,8.599360000000000000e+05,1.155648000000000000e+06,8.913920000000000000e+05,8.640000000000000000e+05,7.818560000000000000e+05,9.160000000000000000e+05,7.998560000000000000e+05,1.166121000000000000e+06,9.388320000000000000e+05,9.803040000000000000e+05,7.132678000000000466e+05,8.738240000000000000e+05,8.554400000000000000e+05,9.871264000000000233e+05,8.405120000000000000e+05,1.118720000000000000e+06,9.323360000000000000e+05,1.050592000000000000e+06,1.075712000000000000e+06,9.881760000000000000e+05,1.503251899999999907e+06,8.476180999999999767e+05,8.018400000000000000e+05,1.267648000000000000e+06,7.924640000000000000e+05,7.503520000000000000e+05,8.338400000000000000e+05,7.674880000000000000e+05,6.748480000000000000e+05,8.486560000000000000e+05,1.241602600000000093e+06,9.269920000000000000e+05,8.409280000000000000e+05,7.334240000000000000e+05,1.015008000000000000e+06,8.944313000000000466e+05,1.156323800000000047e+06,9.084480000000000000e+05,8.496960000000000000e+05,7.639520000000000000e+05,1.064928000000000000e+06,8.975680000000000000e+05,9.110579000000000233e+05,1.488822300000000047e+06,9.887654000000000233e+05,7.611520000000000000e+05,9.051040000000000000e+05,6.898720000000000000e+05,8.850080000000000000e+05,7.434679000000000233e+05,1.002896000000000000e+06,9.669075000000000000e+05,8.572160000000000000e+05,8.195520000000000000e+05,9.567840000000000000e+05,1.076224000000000000e+06,8.544960000000000000e+05,9.098080000000000000e+05,7.900569000000000233e+05,9.377655000000000000e+05,1.021104000000000000e+06,9.357920000000000000e+05,9.471200000000000000e+05,1.796404100000000093e+06,9.501600000000000000e+05,1.128640000000000000e+06,2.440317500000000000e+06,1.155776000000000000e+06,7.913120000000000000e+05,1.105280000000000000e+06,7.470240000000000000e+05,1.027216000000000000e+06,1.237869000000000000e+06,7.505600000000000000e+05,8.690240000000000000e+05,1.362440100000000093e+06,9.280480000000000000e+05,9.734720000000000000e+05,8.851200000000000000e+05,9.284018000000000466e+05,8.280960000000000000e+05,1.062528000000000000e+06,7.529440000000000000e+05,9.212320000000000000e+05,9.557280000000000000e+05,1.005008000000000000e+06,1.066848000000000000e+06,8.524160000000000000e+05,6.645184000000000233e+05,7.249120000000000000e+05,6.788494000000000233e+05,1.074976000000000000e+06,1.466990300000000047e+06,8.112160000000000000e+05,9.474400000000000000e+05,9.212320000000000000e+05,8.878400000000000000e+05,8.157920000000000000e+05,1.056192000000000000e+06,8.989280000000000000e+05,1.424060000000000000e+06,7.548165999999999767e+05,9.361120000000000000e+05,1.007840000000000000e+06,9.661059000000000233e+05,1.229440000000000000e+06,9.578240000000000000e+05,1.172192000000000000e+06,1.054720000000000000e+06,1.699262300000000047e+06,1.283151500000000000e+06,1.068640000000000000e+06,9.331840000000000000e+05,1.101792000000000000e+06,8.313280000000000000e+05,8.977760000000000000e+05,1.279068000000000000e+06,9.116000000000000000e+05,9.725280000000000000e+05,9.612960000000000000e+05,1.115104000000000000e+06,1.003632000000000000e+06,8.518880000000000000e+05,9.344320000000000000e+05,1.381291800000000047e+06,9.108640000000000000e+05,1.452966399999999907e+06,8.299840000000000000e+05,9.019719000000000233e+05,8.564800000000000000e+05,1.038480000000000000e+06,1.045440000000000000e+06,8.878400000000000000e+05,8.450080000000000000e+05,1.049440000000000000e+06,9.225920000000000000e+05,8.771680000000000000e+05,8.765440000000000000e+05,1.385877800000000047e+06,9.255200000000000000e+05,1.028368000000000000e+06,1.066432000000000000e+06,8.346720000000000000e+05,3.049428799999999814e+06,8.843840000000000000e+05,1.185010300000000047e+06,1.299290500000000000e+06,1.093344000000000000e+06,8.296640000000000000e+05,1.177504000000000000e+06,1.037744000000000000e+06,9.185120000000000000e+05,1.320929000000000000e+06,9.520480000000000000e+05,9.234400000000000000e+05,9.540480000000000000e+05,9.380000000000000000e+05,8.971520000000000000e+05,1.478602100000000093e+06,1.286958500000000000e+06,8.758080000000000000e+05,9.537280000000000000e+05,1.033328000000000000e+06,1.035744000000000000e+06,8.102720000000000000e+05,1.020048000000000000e+06,1.065792000000000000e+06,1.038332300000000047e+06,1.220514000000000000e+06,9.596160000000000000e+05,9.382080000000000000e+05,9.540480000000000000e+05,1.475956600000000093e+06,1.111520000000000000e+06,9.097120000000000000e+05,1.047760000000000000e+06,1.024688000000000000e+06,9.804000000000000000e+05,8.426080000000000000e+05,9.214400000000000000e+05,1.051856100000000093e+06,9.100320000000000000e+05,1.138592000000000000e+06,1.128352000000000000e+06,9.879680000000000000e+05,8.992480000000000000e+05,8.808320000000000000e+05,8.496960000000000000e+05,1.035856000000000000e+06,8.830240000000000000e+05,1.088064000000000000e+06,8.244480000000000000e+05,8.547040000000000000e+05,8.601440000000000000e+05,1.009952000000000000e+06,1.047024000000000000e+06,6.415574000000000233e+05,8.430240000000000000e+05,8.809440000000000000e+05,9.004000000000000000e+05,1.158848000000000000e+06,1.334544000000000000e+06,1.324662600000000093e+06,9.859680000000000000e+05,1.027840000000000000e+06,9.688480000000000000e+05,8.200640000000000000e+05,8.013120000000000000e+05,7.762240000000000000e+05,8.566536999999999534e+05,8.827200000000000000e+05,9.502720000000000000e+05,9.415680000000000000e+05,7.911040000000000000e+05,9.200800000000000000e+05,9.397126999999999534e+05,8.660960000000000000e+05,8.268480000000000000e+05,1.137134300000000047e+06,9.015520000000000000e+05,7.474400000000000000e+05,9.494400000000000000e+05,8.688160000000000000e+05,6.849920000000000000e+05,8.280000000000000000e+05,7.758080000000000000e+05,1.185010300000000047e+06,1.040480000000000000e+06,7.979840000000000000e+05,7.690560000000000000e+05,1.464314000000000000e+06,7.513920000000000000e+05,1.053536000000000000e+06,1.023104000000000000e+06,1.049760000000000000e+06,7.821600000000000000e+05,8.364480000000000000e+05,8.979840000000000000e+05,9.511040000000000000e+05,8.389440000000000000e+05,8.501120000000000000e+05,9.216480000000000000e+05,8.664160000000000000e+05,9.574080000000000000e+05,9.435520000000000000e+05,1.109528500000000000e+06,7.861120000000000000e+05,8.030880000000000000e+05,8.040160000000000000e+05,8.029760000000000000e+05,9.549920000000000000e+05,8.286240000000000000e+05,8.601440000000000000e+05,7.663520000000000000e+05,7.671840000000000000e+05,7.925206999999999534e+05,8.111974000000000233e+05,8.020480000000000000e+05,9.150560000000000000e+05,9.124320000000000000e+05,8.487520000000000000e+05,1.209208000000000000e+06,9.185120000000000000e+05,8.507360000000000000e+05,7.396480000000000000e+05,8.885760000000000000e+05,6.298118000000000466e+05,1.283151500000000000e+06,1.144640000000000000e+06,8.618080000000000000e+05,1.626867399999999907e+06,8.413440000000000000e+05,9.258400000000000000e+05,8.528320000000000000e+05,1.459405899999999907e+06,7.345600000000000000e+05,9.313920000000000000e+05,8.465600000000000000e+05,8.708000000000000000e+05,1.111104000000000000e+06,7.982880000000000000e+05,1.490431899999999907e+06,8.765440000000000000e+05,9.919680000000000000e+05,1.009312000000000000e+06,7.825760000000000000e+05,8.598240000000000000e+05,8.159040000000000000e+05,1.382823100000000093e+06,7.431840000000000000e+05,9.829280000000000000e+05,9.235360000000000000e+05,8.525120000000000000e+05,9.264640000000000000e+05,1.457040500000000000e+06,8.451040000000000000e+05,8.798880000000000000e+05,8.359200000000000000e+05,7.056160000000000000e+05,9.379040000000000000e+05,7.459840000000000000e+05,9.842880000000000000e+05,1.256721500000000000e+06,8.554400000000000000e+05,7.306080000000000000e+05,7.116320000000000000e+05,7.537760000000000000e+05,9.321280000000000000e+05,8.026720000000000000e+05,7.809120000000000000e+05,6.209920000000000000e+05,8.759200000000000000e+05,9.017600000000000000e+05,8.293440000000000000e+05,1.018160000000000000e+06,1.374297300000000047e+06,8.721600000000000000e+05,8.718400000000000000e+05,9.867040000000000000e+05,9.132640000000000000e+05,1.627563500000000000e+06,9.706400000000000000e+05,6.624320000000000000e+05,8.818720000000000000e+05,7.443200000000000000e+05,7.359273000000000466e+05,9.975360000000000000e+05,8.036000000000000000e+05,7.237600000000000000e+05,8.429120000000000000e+05,7.247959000000000233e+05,7.557440000000000000e+05,7.562720000000000000e+05,9.359424000000000233e+05,1.053664000000000000e+06,7.663520000000000000e+05,8.417600000000000000e+05,7.036480000000000000e+05,8.112160000000000000e+05,7.977760000000000000e+05,7.205440000000000000e+05,8.370720000000000000e+05,7.824800000000000000e+05,7.214880000000000000e+05,8.913920000000000000e+05,6.680160000000000000e+05,9.609760000000000000e+05,6.985760000000000000e+05,7.351840000000000000e+05,6.862400000000000000e+05,8.670400000000000000e+05,9.199680000000000000e+05,8.415520000000000000e+05,7.132678000000000466e+05,7.251200000000000000e+05,7.333120000000000000e+05,8.767520000000000000e+05,7.228320000000000000e+05,9.391520000000000000e+05,1.101524000000000000e+06,8.427040000000000000e+05,6.258600000000000000e+05,8.021440000000000000e+05,8.066240000000000000e+05,1.102194899999999907e+06,7.994400000000000000e+05,7.462880000000000000e+05,1.020896000000000000e+06,9.361120000000000000e+05,7.432800000000000000e+05,6.775520000000000000e+05,9.035360000000000000e+05,6.705120000000000000e+05,9.778880000000000000e+05,7.381920000000000000e+05,9.267840000000000000e+05,9.563520000000000000e+05,8.311200000000000000e+05,8.183040000000000000e+05,7.176480000000000000e+05,7.554400000000000000e+05,7.497280000000000000e+05,7.551200000000000000e+05,7.047840000000000000e+05,1.158580399999999907e+06,7.462880000000000000e+05,6.477600000000000000e+05,9.252160000000000000e+05,8.339360000000000000e+05,6.992960000000000000e+05,6.904960000000000000e+05,8.636960000000000000e+05,8.611840000000000000e+05,7.157760000000000000e+05,7.119360000000000000e+05,7.763360000000000000e+05,6.402080000000000000e+05,8.847040000000000000e+05,8.870080000000000000e+05,6.834400000000000000e+05,6.580960000000000000e+05,9.384160000000000000e+05,9.810400000000000000e+05,7.780960000000000000e+05,7.627040000000000000e+05,9.555200000000000000e+05,6.217560000000000000e+05,9.013650999999999767e+05,8.369600000000000000e+05,1.126976000000000000e+06,1.125143399999999907e+06,9.365280000000000000e+05,6.401649000000000233e+05,6.672000000000000000e+05,7.339360000000000000e+05,7.006400000000000000e+05,7.876800000000000000e+05,8.496000000000000000e+05,1.844065500000000000e+06,7.558560000000000000e+05,6.432000000000000000e+05,1.082496300000000047e+06,7.071680000000000000e+05,6.715360000000000000e+05,6.710240000000000000e+05,7.141120000000000000e+05,5.513151999999999534e+05,7.513920000000000000e+05,6.133600000000000000e+05,5.619360000000000000e+05,1.049164899999999907e+06,6.677120000000000000e+05,6.110880000000000000e+05,6.401120000000000000e+05,5.902560000000000000e+05,6.510560000000000000e+05,9.585500000000000000e+05,6.207840000000000000e+05,6.272540000000000000e+05,6.685440000000000000e+05,7.130880000000000000e+05,6.420640000000000000e+05,6.215200000000000000e+05,6.132640000000000000e+05,5.133040000000000000e+05,7.159840000000000000e+05,6.708160000000000000e+05,5.334400000000000000e+05,5.543200000000000000e+05,6.487840000000000000e+05,8.560640000000000000e+05,5.138160000000000000e+05,5.679040000000000000e+05,6.378240000000000000e+05,6.246080000000000000e+05,7.309280000000000000e+05,4.794480000000000000e+05,7.005440000000000000e+05,5.220400000000000000e+05,9.508243000000000466e+05,5.807840000000000000e+05,4.777040000000000000e+05,6.262560000000000000e+05,4.814960000000000000e+05,6.765120000000000000e+05,4.934960000000000000e+05,6.435200000000000000e+05,5.641920000000000000e+05,4.447280000000000000e+05,5.472160000000000000e+05,6.213120000000000000e+05,4.814960000000000000e+05,4.350080000000000000e+05,5.106400000000000000e+05,5.901600000000000000e+05,4.566000000000000000e+05,5.551360000000000000e+05,5.261440000000000000e+05,1.002912300000000047e+06,4.959600000000000000e+05,6.327680000000000000e+05,6.561280000000000000e+05,6.798240000000000000e+05,7.971520000000000000e+05,5.927360000000000000e+05,8.234080000000000000e+05,7.110080000000000000e+05,6.634720000000000000e+05,7.659360000000000000e+05,5.954080000000000000e+05,7.715520000000000000e+05,7.450400000000000000e+05,6.159360000000000000e+05,7.179520000000000000e+05,6.887200000000000000e+05,9.537280000000000000e+05,5.910880000000000000e+05,1.260528600000000093e+06,8.907680000000000000e+05,1.196357899999999907e+06,8.644320000000000000e+05,9.133205000000000000e+05,8.479200000000000000e+05,9.233280000000000000e+05,1.422561000000000000e+06,1.016688000000000000e+06,1.419660600000000093e+06,1.194368000000000000e+06,1.164256000000000000e+06,1.247104000000000000e+06,1.062528000000000000e+06,1.078144000000000000e+06,9.124381999999999534e+05,9.592960000000000000e+05,9.511040000000000000e+05,1.187264000000000000e+06,7.397054000000000233e+05,1.187904000000000000e+06,1.104448000000000000e+06,1.242624000000000000e+06,9.117859000000000233e+05,1.097664000000000000e+06,1.150048000000000000e+06,1.153216000000000000e+06,1.059136000000000000e+06,1.258496000000000000e+06,1.107808000000000000e+06,1.150644399999999907e+06,1.245184000000000000e+06,1.396000000000000000e+06,1.087520000000000000e+06,8.805120000000000000e+05,1.153952000000000000e+06,1.359904000000000000e+06,1.007744000000000000e+06,1.018784000000000000e+06,9.357920000000000000e+05,9.063680000000000000e+05,8.776960000000000000e+05,9.417760000000000000e+05,8.250720000000000000e+05,9.326560000000000000e+05,1.101888000000000000e+06,1.739961399999999907e+06,1.660760600000000093e+06,1.650592000000000000e+06,2.027648000000000000e+06,1.962486399999999907e+06,2.385176000000000000e+06,3.004034299999999814e+06,2.751272500000000000e+06,2.468198500000000000e+06,2.045888000000000000e+06,2.077984000000000000e+06,2.441805299999999814e+06,2.027296000000000000e+06,2.279531000000000000e+06,2.721110000000000000e+06,2.143649000000000000e+06,1.649211100000000093e+06,1.986144000000000000e+06,2.136108299999999814e+06,1.887004800000000047e+06,1.909626600000000093e+06,1.207706500000000000e+06,4.804358500000000000e+06,1.508448000000000000e+06,1.771840000000000000e+06,1.509633100000000093e+06,1.962486399999999907e+06,1.283151500000000000e+06,1.664366800000000047e+06,1.958678399999999907e+06,1.143499100000000093e+06,1.237216000000000000e+06,1.607700000000000000e+06,1.401280000000000000e+06,1.317376000000000000e+06,1.299968000000000000e+06,1.101524000000000000e+06,1.402112000000000000e+06,1.169024000000000000e+06,1.298048000000000000e+06,1.521952000000000000e+06,1.209760000000000000e+06,1.353824000000000000e+06,1.816864000000000000e+06,1.319488000000000000e+06,1.238190300000000047e+06,1.617600000000000000e+06,2.071900899999999907e+06,1.932322899999999907e+06,1.234098800000000047e+06,1.532255000000000000e+06,1.822870800000000047e+06,1.336928000000000000e+06,1.898352399999999907e+06,1.260608000000000000e+06,1.464314000000000000e+06,1.686988600000000093e+06,1.353280000000000000e+06,1.777589300000000047e+06,1.313314000000000000e+06,1.294499100000000093e+06,1.683181600000000093e+06,1.192550899999999907e+06,1.319072000000000000e+06,7.791360000000000000e+05,8.868905999999999767e+05,1.365696000000000000e+06,1.236896000000000000e+06,1.220416000000000000e+06,8.385280000000000000e+05,9.697920000000000000e+05,9.701120000000000000e+05,9.536320000000000000e+05,9.093920000000000000e+05,8.086080000000000000e+05,1.293440000000000000e+06,9.276160000000000000e+05,9.213440000000000000e+05,9.113920000000000000e+05,1.134784000000000000e+06,8.686080000000000000e+05,1.205064899999999907e+06,7.712320000000000000e+05,8.317440000000000000e+05,8.478240000000000000e+05,9.813440000000000000e+05,7.749760000000000000e+05,7.834080000000000000e+05,1.267282800000000047e+06,9.500390999999999767e+05,8.960960000000000000e+05,9.636000000000000000e+05,9.310880000000000000e+05,1.089632000000000000e+06,9.063680000000000000e+05,8.768640000000000000e+05,7.880955999999999767e+05,7.699840000000000000e+05,1.064000000000000000e+06,8.715360000000000000e+05,6.641793000000000466e+05,1.048496000000000000e+06,1.372251800000000047e+06,1.079328399999999907e+06,9.355840000000000000e+05,1.046912000000000000e+06,1.161184000000000000e+06,1.535430000000000000e+06,1.404928000000000000e+06,1.656751800000000047e+06,1.184512000000000000e+06,1.540608000000000000e+06,2.065890600000000093e+06,1.502752000000000000e+06,1.535988600000000093e+06,1.781602100000000093e+06,1.980223000000000000e+06,2.094272000000000000e+06,2.049536000000000000e+06,2.157632000000000000e+06,2.403712000000000000e+06,2.415488000000000000e+06,2.224000000000000000e+06,2.581376000000000000e+06,2.427008000000000000e+06,2.557824000000000000e+06,2.611584000000000000e+06,2.689536000000000000e+06,2.555928500000000000e+06,2.577826500000000000e+06,2.725824000000000000e+06,2.539908799999999814e+06,2.660928000000000000e+06,2.649323299999999814e+06,2.708160000000000000e+06,2.675264000000000000e+06,2.676224000000000000e+06,2.765696000000000000e+06,2.588998299999999814e+06,2.917184000000000000e+06,2.849664000000000000e+06,2.705878000000000000e+06,2.533440000000000000e+06,2.503936000000000000e+06,2.216896000000000000e+06,1.921504000000000000e+06,1.639840000000000000e+06,1.504576000000000000e+06,1.184192000000000000e+06,9.428320000000000000e+05,7.592800000000000000e+05,5.853120000000000000e+05,4.640800000000000000e+05,3.961760000000000000e+05,2.840800000000000000e+05,1.974640000000000000e+05,1.630240000000000000e+05,1.215880000000000000e+05,9.099600000000000000e+04,8.355600000000000000e+04,5.573300000000000000e+04,3.827400000000000000e+04,3.556700000000000000e+04,2.995200000000000000e+04,9.887654000000000233e+05,2.133200000000000000e+04,1.301700000000000000e+04,1.051300000000000000e+04,1.031200000000000000e+04,7.508000000000000000e+03,6.507000000000000000e+03,7.408000000000000000e+03,1.131400000000000000e+04,4.705000000000000000e+03,4.505000000000000000e+03,9.812000000000000000e+03,6.107000000000000000e+03,5.706000000000000000e+03,5.406000000000000000e+03,5.205000000000000000e+03,1.241600000000000000e+04,5.406000000000000000e+03,4.905000000000000000e+03,4.905000000000000000e+03,5.506000000000000000e+03,4.705000000000000000e+03,4.705000000000000000e+03,3.503000000000000000e+03,3.904000000000000000e+03,4.605000000000000000e+03,3.203000000000000000e+03,4.505000000000000000e+03,5.105000000000000000e+03,4.304000000000000000e+03,3.603000000000000000e+03,4.404000000000000000e+03,7.308000000000000000e+03,2.302000000000000000e+03,3.403000000000000000e+03,7.508000000000000000e+03,5.005000000000000000e+03,3.603000000000000000e+03,5.306000000000000000e+03,4.204000000000000000e+03,5.005000000000000000e+03,5.806000000000000000e+03,4.705000000000000000e+03,3.303000000000000000e+03,5.105000000000000000e+03,3.904000000000000000e+03,4.204000000000000000e+03,4.304000000000000000e+03,3.303000000000000000e+03,4.705000000000000000e+03,4.304000000000000000e+03,4.705000000000000000e+03,5.806000000000000000e+03,4.505000000000000000e+03,4.404000000000000000e+03,4.204000000000000000e+03,5.105000000000000000e+03,3.003000000000000000e+03,4.004000000000000000e+03,3.606800000000000000e+04,3.704000000000000000e+03,4.304000000000000000e+03,3.503000000000000000e+03,4.605000000000000000e+03,4.605000000000000000e+03,4.805000000000000000e+03,3.503000000000000000e+03,3.403000000000000000e+03,5.406000000000000000e+03,4.705000000000000000e+03,2.502000000000000000e+03,4.605000000000000000e+03,5.205000000000000000e+03,4.204000000000000000e+03,4.404000000000000000e+03,3.603000000000000000e+03,4.505000000000000000e+03,3.704000000000000000e+03,3.403000000000000000e+03,3.704000000000000000e+03,2.903000000000000000e+03,5.506000000000000000e+03,3.904000000000000000e+03,5.806000000000000000e+03,4.905000000000000000e+03,5.105000000000000000e+03,5.005000000000000000e+03,3.704000000000000000e+03,6.307000000000000000e+03,4.605000000000000000e+03,5.306000000000000000e+03,3.904000000000000000e+03,3.804000000000000000e+03,3.904000000000000000e+03,3.303000000000000000e+03,5.806000000000000000e+03,4.605000000000000000e+03,3.904000000000000000e+03,5.005000000000000000e+03,3.704000000000000000e+03,3.704000000000000000e+03,4.304000000000000000e+03,5.906000000000000000e+03,3.904000000000000000e+03,4.104000000000000000e+03,4.204000000000000000e+03,4.004000000000000000e+03,4.104000000000000000e+03,2.202000000000000000e+03,5.606000000000000000e+03,3.804000000000000000e+03,4.404000000000000000e+03,3.003000000000000000e+03,3.904000000000000000e+03,4.705000000000000000e+03,5.005000000000000000e+03,3.103000000000000000e+03,4.104000000000000000e+03,3.103000000000000000e+03,4.204000000000000000e+03,4.004000000000000000e+03,3.203000000000000000e+03,3.003000000000000000e+03,3.203000000000000000e+03,4.104000000000000000e+03,4.605000000000000000e+03,4.505000000000000000e+03,3.503000000000000000e+03,2.502000000000000000e+03,3.103000000000000000e+03,nan
4.795170000000000243e+01,4.580320000000000000e+05,3.738240000000000000e+05,4.222240000000000000e+05,5.577120000000000000e+05,5.731520000000000000e+05,5.863360000000000000e+05,5.705760000000000000e+05,6.981750000000000000e+05,8.191360000000000000e+05,5.763520000000000000e+05,4.314085999999999767e+05,6.291520000000000000e+05,6.365920000000000000e+05,9.351680000000000000e+05,6.977440000000000000e+05,1.064247100000000093e+06,9.257440000000000000e+05,1.207706500000000000e+06,9.950080000000000000e+05,1.007312000000000000e+06,8.763360000000000000e+05,1.683181600000000093e+06,1.475662600000000093e+06,1.509633100000000093e+06,1.215296000000000000e+06,1.399872000000000000e+06,1.188817300000000047e+06,9.585653000000000466e+05,1.221248000000000000e+06,1.419936000000000000e+06,1.190432000000000000e+06,1.645477500000000000e+06,8.718094000000000233e+05,1.483203300000000047e+06,1.283008000000000000e+06,1.449232800000000047e+06,1.130784000000000000e+06,1.041624300000000047e+06,1.249181000000000000e+06,1.562455300000000047e+06,1.215247100000000093e+06,1.026576000000000000e+06,1.390016000000000000e+06,8.453795000000000000e+05,9.371680000000000000e+05,1.064320000000000000e+06,1.069472000000000000e+06,1.348896000000000000e+06,1.030576000000000000e+06,1.660596500000000000e+06,1.475662600000000093e+06,1.150368000000000000e+06,1.191712000000000000e+06,1.207706500000000000e+06,2.053086000000000000e+06,9.887654000000000233e+05,1.535988600000000093e+06,1.217216000000000000e+06,8.264535000000000000e+05,1.057440000000000000e+06,1.556256000000000000e+06,1.607700000000000000e+06,1.246464000000000000e+06,1.180256000000000000e+06,1.234016000000000000e+06,1.754893000000000000e+06,1.387328000000000000e+06,1.190112000000000000e+06,1.119872000000000000e+06,2.000227300000000047e+06,3.528711000000000000e+06,3.060739799999999814e+06,2.894619799999999814e+06,2.060626600000000093e+06,1.049164899999999907e+06,1.468047600000000093e+06,1.294499100000000093e+06,1.581270000000000000e+06,1.505825100000000093e+06,1.358633100000000093e+06,1.913433600000000093e+06,1.186400000000000000e+06,1.569995899999999907e+06,1.456773399999999907e+06,1.141888000000000000e+06,1.439904000000000000e+06,1.573248000000000000e+06,1.156096000000000000e+06,1.064247100000000093e+06,1.076032000000000000e+06,1.041536000000000000e+06,1.003846699999999953e+06,1.562455300000000047e+06,1.114464000000000000e+06,9.284018000000000466e+05,8.000613000000000466e+05,1.113335600000000093e+06,9.400960000000000000e+05,1.218688000000000000e+06,1.012368000000000000e+06,1.021104000000000000e+06,1.241984000000000000e+06,1.066528000000000000e+06,1.117984000000000000e+06,1.317121000000000000e+06,9.397126999999999534e+05,1.256721500000000000e+06,1.653018100000000093e+06,8.113723000000000466e+05,1.498284500000000000e+06,1.345152000000000000e+06,1.464314000000000000e+06,9.790400000000000000e+05,1.736078100000000093e+06,1.702107600000000093e+06,1.219552000000000000e+06,2.049279000000000000e+06,2.022849000000000000e+06,1.041624300000000047e+06,1.437885100000000093e+06,1.257632000000000000e+06,1.435296000000000000e+06,1.181216000000000000e+06,8.340318000000000466e+05,1.000800000000000000e+06,1.003846699999999953e+06,1.131296000000000000e+06,1.074336000000000000e+06,1.037008000000000000e+06,1.206048000000000000e+06,1.437885100000000093e+06,1.127584000000000000e+06,1.468047600000000093e+06,1.164896000000000000e+06,1.006480000000000000e+06,9.764160000000000000e+05,6.868388000000000466e+05,9.275200000000000000e+05,9.520480000000000000e+05,1.248160000000000000e+06,1.483203300000000047e+06,1.123680000000000000e+06,8.714240000000000000e+05,9.757760000000000000e+05,1.086905800000000047e+06,1.167104000000000000e+06,1.777589300000000047e+06,1.095872000000000000e+06,1.705841300000000047e+06,1.177184000000000000e+06,1.562455300000000047e+06,9.951200000000000000e+05,1.032272000000000000e+06,9.031200000000000000e+05,1.096416000000000000e+06,1.019002400000000023e+06,9.400000000000000000e+05,9.962720000000000000e+05,9.956480000000000000e+05,1.260736000000000000e+06,1.110880000000000000e+06,9.574080000000000000e+05,1.343550899999999907e+06,1.010896000000000000e+06,9.668480000000000000e+05,1.072224000000000000e+06,1.573729500000000000e+06,1.460507000000000000e+06,1.161696000000000000e+06,1.052898500000000000e+06,1.324662600000000093e+06,1.011387300000000047e+06,1.059968000000000000e+06,9.850319000000000233e+05,7.774384000000000233e+05,1.588885100000000093e+06,1.169929000000000000e+06,9.019719000000000233e+05,1.883196800000000047e+06,1.207706500000000000e+06,6.376943000000000466e+05,7.283866999999999534e+05,1.092608000000000000e+06,1.562455300000000047e+06,1.532255000000000000e+06,1.238688000000000000e+06,1.089536000000000000e+06,1.230816000000000000e+06,1.022772699999999953e+06,1.011216000000000000e+06,1.177824000000000000e+06,1.040480000000000000e+06,9.497440000000000000e+05,8.575360000000000000e+05,8.038315999999999767e+05,1.456773399999999907e+06,1.282144000000000000e+06,1.206592000000000000e+06,9.717920000000000000e+05,1.317121000000000000e+06,9.574080000000000000e+05,1.045440000000000000e+06,1.219648000000000000e+06,1.125472000000000000e+06,1.300480000000000000e+06,1.058080000000000000e+06,9.728480000000000000e+05,1.179840000000000000e+06,1.033536000000000000e+06,8.982015999999999767e+05,1.174752000000000000e+06,8.719520000000000000e+05,9.277280000000000000e+05,1.228798800000000047e+06,1.027744000000000000e+06,9.577280000000000000e+05,1.081184000000000000e+06,1.266176000000000000e+06,1.091552000000000000e+06,1.137536000000000000e+06,8.586720000000000000e+05,1.286624000000000000e+06,1.385184000000000000e+06,1.180480000000000000e+06,1.248160000000000000e+06,1.142944000000000000e+06,9.246314000000000233e+05,1.307744000000000000e+06,1.756576000000000000e+06,1.298232800000000047e+06,1.045394599999999977e+06,1.378880000000000000e+06,1.039744000000000000e+06,1.815293399999999907e+06,1.093344000000000000e+06,7.993440000000000000e+05,8.412480000000000000e+05,1.026543000000000000e+06,1.015216000000000000e+06,9.698761999999999534e+05,1.147936000000000000e+06,9.257440000000000000e+05,1.349440000000000000e+06,1.156832000000000000e+06,7.623571999999999534e+05,1.481952000000000000e+06,9.097120000000000000e+05,9.916480000000000000e+05,8.054880000000000000e+05,1.075072000000000000e+06,7.302080000000000000e+05,6.973280000000000000e+05,1.097248000000000000e+06,8.836640000000000000e+05,1.025424000000000000e+06,9.285600000000000000e+05,9.954400000000000000e+05,1.410368000000000000e+06,1.360032000000000000e+06,1.554914600000000093e+06,1.234098800000000047e+06,1.208064000000000000e+06,1.102848000000000000e+06,1.452966399999999907e+06,1.411776000000000000e+06,1.581270000000000000e+06,9.427200000000000000e+05,1.199360000000000000e+06,1.120876300000000047e+06,1.213056000000000000e+06,8.955840000000000000e+05,1.418995800000000047e+06,1.144640000000000000e+06,2.011574899999999907e+06,1.569995899999999907e+06,1.822870800000000047e+06,1.297600000000000000e+06,2.822908500000000000e+06,1.475936000000000000e+06,1.396374000000000000e+06,1.717188899999999907e+06,1.913433600000000093e+06,1.573729500000000000e+06,1.256721500000000000e+06,1.268069300000000047e+06,1.920974300000000047e+06,1.151039800000000047e+06,1.558648300000000047e+06,1.281408000000000000e+06,1.191520000000000000e+06,1.198208000000000000e+06,1.077184000000000000e+06,1.156608000000000000e+06,1.203712000000000000e+06,1.985145000000000000e+06,1.498284500000000000e+06,9.162080000000000000e+05,9.078240000000000000e+05,9.479680000000000000e+05,1.108352000000000000e+06,1.210304000000000000e+06,8.216320000000000000e+05,1.171456000000000000e+06,9.736465000000000000e+05,1.098944000000000000e+06,9.284018000000000466e+05,9.727360000000000000e+05,1.064096000000000000e+06,1.474168399999999907e+06,9.969120000000000000e+05,8.688870999999999767e+05,1.157152000000000000e+06,1.268069300000000047e+06,9.258400000000000000e+05,1.132224899999999907e+06,9.898560000000000000e+05,9.903840000000000000e+05,1.369980800000000047e+06,1.058496000000000000e+06,1.295419100000000093e+06,2.456924299999999814e+06,1.119968000000000000e+06,1.354825100000000093e+06,9.416640000000000000e+05,9.663360000000000000e+05,1.002064000000000000e+06,1.008576000000000000e+06,9.504800000000000000e+05,1.173696000000000000e+06,1.093760000000000000e+06,9.227040000000000000e+05,9.095501999999999534e+05,1.017104000000000000e+06,1.385062000000000000e+06,1.097024000000000000e+06,1.145696000000000000e+06,1.160416000000000000e+06,9.031200000000000000e+05,8.000613000000000466e+05,1.430343500000000000e+06,1.392602600000000093e+06,1.190016000000000000e+06,1.320929000000000000e+06,1.203296000000000000e+06,1.437885100000000093e+06,1.081728000000000000e+06,1.366210500000000000e+06,8.930720000000000000e+05,1.103168000000000000e+06,1.140832000000000000e+06,9.429280000000000000e+05,1.008800000000000000e+06,1.209664000000000000e+06,1.075594800000000047e+06,9.795680000000000000e+05,1.088480000000000000e+06,1.040272000000000000e+06,1.249181000000000000e+06,1.026368000000000000e+06,8.357120000000000000e+05,1.207648000000000000e+06,1.102432000000000000e+06,8.238240000000000000e+05,1.245447399999999907e+06,1.430343500000000000e+06,9.617120000000000000e+05,7.682240000000000000e+05,6.340158000000000466e+05,9.330720000000000000e+05,1.268069300000000047e+06,9.095501999999999534e+05,1.207706500000000000e+06,8.434400000000000000e+05,1.179946300000000047e+06,1.094080000000000000e+06,9.436640000000000000e+05,9.333920000000000000e+05,1.464314000000000000e+06,1.286958500000000000e+06,1.017840000000000000e+06,9.967040000000000000e+05,8.566536999999999534e+05,1.053344000000000000e+06,1.377521399999999907e+06,9.284018000000000466e+05,9.940640000000000000e+05,9.920640000000000000e+05,1.773782300000000047e+06,1.144864000000000000e+06,9.133205000000000000e+05,8.906609000000000233e+05,8.604608000000000466e+05,9.342240000000000000e+05,9.666400000000000000e+05,9.965920000000000000e+05,9.095501999999999534e+05,1.087744000000000000e+06,1.739811800000000047e+06,1.134464000000000000e+06,1.086048000000000000e+06,1.351091500000000000e+06,1.152896000000000000e+06,1.269984000000000000e+06,1.332203300000000047e+06,8.710080000000000000e+05,1.366210500000000000e+06,1.021632000000000000e+06,1.215247100000000093e+06,8.219520000000000000e+05,9.790400000000000000e+05,1.167968000000000000e+06,8.803040000000000000e+05,1.065984000000000000e+06,1.071824500000000000e+06,1.130336000000000000e+06,2.151227299999999814e+06,1.520907399999999907e+06,9.737920000000000000e+05,1.619047600000000093e+06,1.324662600000000093e+06,1.114912000000000000e+06,1.096928000000000000e+06,1.494477500000000000e+06,1.124000000000000000e+06,1.139968000000000000e+06,8.901440000000000000e+05,9.321280000000000000e+05,9.318080000000000000e+05,1.043232000000000000e+06,1.023840000000000000e+06,8.526240000000000000e+05,1.320929000000000000e+06,9.649600000000000000e+05,1.095648000000000000e+06,7.989120000000000000e+05,1.050080000000000000e+06,8.392640000000000000e+05,8.604608000000000466e+05,7.059360000000000000e+05,1.249181000000000000e+06,1.101988000000000000e+06,1.092480000000000000e+06,9.769440000000000000e+05,1.104640000000000000e+06,1.015194400000000023e+06,1.445425800000000047e+06,1.261152000000000000e+06,8.604608000000000466e+05,1.479396300000000047e+06,9.757760000000000000e+05,1.298232800000000047e+06,1.088384000000000000e+06,1.705841300000000047e+06,1.060832000000000000e+06,7.208460999999999767e+05,1.327936000000000000e+06,1.135424000000000000e+06,1.205536000000000000e+06,1.173736000000000000e+06,1.102336000000000000e+06,1.418995800000000047e+06,1.332203300000000047e+06,9.081440000000000000e+05,1.286528000000000000e+06,1.274912000000000000e+06,2.577687299999999814e+06,9.945920000000000000e+05,1.377521399999999907e+06,1.728463000000000000e+06,1.094447300000000047e+06,1.226521399999999907e+06,1.174528000000000000e+06,1.132032000000000000e+06,1.958678399999999907e+06,9.963060999999999767e+05,1.498284500000000000e+06,1.173696000000000000e+06,2.098367500000000000e+06,1.099776000000000000e+06,1.290368000000000000e+06,1.044384000000000000e+06,1.939863500000000000e+06,1.096608000000000000e+06,8.641943000000000466e+05,1.302304000000000000e+06,1.358633100000000093e+06,2.004034300000000047e+06,1.258720000000000000e+06,1.707872000000000000e+06,1.261573399999999907e+06,1.846068000000000000e+06,1.318656000000000000e+06,1.022576000000000000e+06,1.746309600000000093e+06,8.785845000000000000e+05,1.771071300000000047e+06,8.993440000000000000e+05,1.333920000000000000e+06,1.552225399999999907e+06,1.157647899999999907e+06,1.113952000000000000e+06,1.322392600000000093e+06,1.090177800000000047e+06,1.017467500000000000e+06,1.044704000000000000e+06,1.499744000000000000e+06,1.993629899999999907e+06,1.271392000000000000e+06,1.535153500000000000e+06,1.460413500000000000e+06,1.270624000000000000e+06,1.369120000000000000e+06,1.659228000000000000e+06,7.073559000000000233e+05,1.130144000000000000e+06,1.212000000000000000e+06,1.138496000000000000e+06,1.187168000000000000e+06,1.843855500000000000e+06,1.057431100000000093e+06,1.555504500000000000e+06,1.235304000000000000e+06,8.140320000000000000e+05,1.203356600000000093e+06,1.778498000000000000e+06,9.585653000000000466e+05,1.141056000000000000e+06,1.004368000000000000e+06,1.082895300000000047e+06,9.609760000000000000e+05,1.285344000000000000e+06,1.486443500000000000e+06,1.058176000000000000e+06,1.366210500000000000e+06,9.498380999999999767e+05,1.307648000000000000e+06,1.387681300000000047e+06,1.577536500000000000e+06,9.514555000000000000e+05,1.268069300000000047e+06,1.022480000000000000e+06,1.574150800000000047e+06,1.037216000000000000e+06,8.113723000000000466e+05,9.680340000000000000e+05,1.740417300000000047e+06,1.226759300000000047e+06,1.217632000000000000e+06,1.366210500000000000e+06,1.240064000000000000e+06,1.240608000000000000e+06,9.698761999999999534e+05,1.332203300000000047e+06,1.671388399999999907e+06,1.265216000000000000e+06,9.307680000000000000e+05,9.725280000000000000e+05,1.045440000000000000e+06,1.477172100000000093e+06,1.213376000000000000e+06,1.157664000000000000e+06,1.325152000000000000e+06,7.675763000000000466e+05,8.833440000000000000e+05,1.151744000000000000e+06,1.003699000000000000e+06,1.326240000000000000e+06,1.983661899999999907e+06,1.479022899999999907e+06,1.424642000000000000e+06,1.433016800000000047e+06,8.675520000000000000e+05,1.215296000000000000e+06,1.164768000000000000e+06,9.395680000000000000e+05,1.544036600000000093e+06,9.348480000000000000e+05,1.120512000000000000e+06,1.051424000000000000e+06,1.209664000000000000e+06,1.055456000000000000e+06,1.675442899999999907e+06,1.143904000000000000e+06,1.434217899999999907e+06,9.046500000000000000e+05,1.031104000000000000e+06,9.021760000000000000e+05,1.103264000000000000e+06,1.213056000000000000e+06,1.323232000000000000e+06,7.812320000000000000e+05,1.301444300000000047e+06,1.245920000000000000e+06,1.029424000000000000e+06,8.849120000000000000e+05,2.034979300000000047e+06,8.329620999999999767e+05,1.364082399999999907e+06,1.207552000000000000e+06,9.568800000000000000e+05,1.260832000000000000e+06,1.456121600000000093e+06,1.293024000000000000e+06,1.305952000000000000e+06,1.456768000000000000e+06,1.262203100000000093e+06,1.221020800000000047e+06,1.173984000000000000e+06,1.009818099999999977e+06,1.467008000000000000e+06,8.189329000000000233e+05,1.224544000000000000e+06,1.038800000000000000e+06,1.514604399999999907e+06,9.896480000000000000e+05,1.554848000000000000e+06,1.707937500000000000e+06,1.089760000000000000e+06,9.601440000000000000e+05,1.037328000000000000e+06,1.023481599999999977e+06,1.450699600000000093e+06,9.866080000000000000e+05,1.437123300000000047e+06,1.456128000000000000e+06,1.104544000000000000e+06,1.454202800000000047e+06,1.196192000000000000e+06,1.336704000000000000e+06,8.397740000000000000e+05,1.022896000000000000e+06,1.052928000000000000e+06,9.821920000000000000e+05,1.257760000000000000e+06,9.767200000000000000e+05,1.565287500000000000e+06,5.970965000000000000e+05,7.851840000000000000e+05,9.798720000000000000e+05,1.370947800000000047e+06,1.340864000000000000e+06,9.970080000000000000e+05,1.161376000000000000e+06,1.435903300000000047e+06,1.242731100000000093e+06,1.022688000000000000e+06,1.367786300000000047e+06,9.326560000000000000e+05,1.392105600000000093e+06,1.052163000000000000e+06,9.142080000000000000e+05,1.097661899999999907e+06,1.234752000000000000e+06,1.792670500000000000e+06,1.060416000000000000e+06,7.084578000000000466e+05,8.852320000000000000e+05,8.611840000000000000e+05,8.689190000000000000e+05,9.799840000000000000e+05,7.757050000000000000e+05,8.904480000000000000e+05,1.181952000000000000e+06,1.204576000000000000e+06,1.331360000000000000e+06,1.138912000000000000e+06,9.799840000000000000e+05,9.119040000000000000e+05,7.093013000000000466e+05,9.726240000000000000e+05,1.007104000000000000e+06,9.723200000000000000e+05,8.557479000000000233e+05,7.722720000000000000e+05,1.203407399999999907e+06,9.910240000000000000e+05,7.620960000000000000e+05,1.154176000000000000e+06,1.346656000000000000e+06,1.061024000000000000e+06,8.271680000000000000e+05,1.019359300000000047e+06,1.019941599999999977e+06,6.562333000000000466e+05,7.953760000000000000e+05,1.081920000000000000e+06,8.987200000000000000e+05,7.398060999999999767e+05,9.304305999999999767e+05,9.432480000000000000e+05,6.331840000000000000e+05,1.173056000000000000e+06,1.154720000000000000e+06,1.348054500000000000e+06,1.101342600000000093e+06,8.692320000000000000e+05,1.086511800000000047e+06,1.027536000000000000e+06,1.060096000000000000e+06,1.550902899999999907e+06,7.327270999999999767e+05,9.595040000000000000e+05,1.260285500000000000e+06,1.621260100000000093e+06,9.836640000000000000e+05,8.309575999999999767e+05,8.409115999999999767e+05,7.864320000000000000e+05,1.762020800000000047e+06,1.200642000000000000e+06,1.148448000000000000e+06,1.127012300000000047e+06,9.106560000000000000e+05,1.039424000000000000e+06,9.148345000000000000e+05,9.317120000000000000e+05,1.373867800000000047e+06,1.319936000000000000e+06,1.193728000000000000e+06,8.187200000000000000e+05,1.076545600000000093e+06,1.075392000000000000e+06,6.370363000000000466e+05,1.070118000000000000e+06,1.039120000000000000e+06,1.269516899999999907e+06,1.264768000000000000e+06,8.879520000000000000e+05,9.066720000000000000e+05,1.454091000000000000e+06,1.277321899999999907e+06,8.315360000000000000e+05,8.424000000000000000e+05,1.025008000000000000e+06,1.052288000000000000e+06,1.338578800000000047e+06,8.474080000000000000e+05,1.064416000000000000e+06,1.143488000000000000e+06,1.068512000000000000e+06,8.816640000000000000e+05,1.076352000000000000e+06,1.861837500000000000e+06,9.736800000000000000e+05,1.047546500000000000e+06,1.113632000000000000e+06,8.354080000000000000e+05,1.047232000000000000e+06,8.588026999999999534e+05,9.287840000000000000e+05,9.559545999999999767e+05,1.374889800000000047e+06,1.419884500000000000e+06,1.062304000000000000e+06,1.164420399999999907e+06,8.344640000000000000e+05,8.851200000000000000e+05,1.181632000000000000e+06,9.139021999999999534e+05,1.505698600000000093e+06,8.155840000000000000e+05,9.224960000000000000e+05,1.293660000000000000e+06,1.154846800000000047e+06,1.077696000000000000e+06,8.865920000000000000e+05,9.200800000000000000e+05,7.517920000000000000e+05,1.377521399999999907e+06,8.189129000000000233e+05,8.280960000000000000e+05,1.119552000000000000e+06,1.339904000000000000e+06,8.156960000000000000e+05,8.782240000000000000e+05,7.273810999999999767e+05,6.490980000000000000e+05,1.471855600000000093e+06,1.162387399999999907e+06,7.749760000000000000e+05,1.232640000000000000e+06,8.369600000000000000e+05,4.888007999999999884e+05,9.008160000000000000e+05,9.805120000000000000e+05,7.211680000000000000e+05,1.052898500000000000e+06,8.458400000000000000e+05,8.808878000000000466e+05,9.611840000000000000e+05,1.241472000000000000e+06,1.109528500000000000e+06,1.298232800000000047e+06,7.849760000000000000e+05,1.185010300000000047e+06,8.452788000000000466e+05,1.166121000000000000e+06,5.185227999999999884e+05,1.275609899999999907e+06,7.436960000000000000e+05,6.347360000000000000e+05,8.772800000000000000e+05,9.398880000000000000e+05,1.381291800000000047e+06,6.940160000000000000e+05,1.022784000000000000e+06,1.065248000000000000e+06,1.366210500000000000e+06,8.415520000000000000e+05,9.120160000000000000e+05,9.537280000000000000e+05,7.409920000000000000e+05,8.489600000000000000e+05,8.038315999999999767e+05,9.755680000000000000e+05,1.279343500000000000e+06,5.283715999999999767e+05,7.854880000000000000e+05,2.755042799999999814e+06,8.190240000000000000e+05,7.141509000000000233e+05,8.952640000000000000e+05,7.243840000000000000e+05,1.181276600000000093e+06,8.313280000000000000e+05,9.826080000000000000e+05,8.551360000000000000e+05,8.624320000000000000e+05,1.112800000000000000e+06,1.003328000000000000e+06,9.149440000000000000e+05,9.083520000000000000e+05,9.872320000000000000e+05,7.552320000000000000e+05,9.280480000000000000e+05,1.385062000000000000e+06,8.340318000000000466e+05,9.771520000000000000e+05,1.203898500000000000e+06,8.759200000000000000e+05,7.957920000000000000e+05,8.151425999999999767e+05,1.104640000000000000e+06,8.174720000000000000e+05,8.346720000000000000e+05,8.925440000000000000e+05,1.520907399999999907e+06,1.362440100000000093e+06,9.072000000000000000e+05,7.904800000000000000e+05,8.568000000000000000e+05,1.456773399999999907e+06,1.119360000000000000e+06,8.320640000000000000e+05,1.351091500000000000e+06,1.226521399999999907e+06,8.680390999999999767e+05,1.274688000000000000e+06,9.827200000000000000e+05,8.501120000000000000e+05,7.331040000000000000e+05,9.347520000000000000e+05,6.604089000000000233e+05,8.979840000000000000e+05,9.724160000000000000e+05,7.810080000000000000e+05,8.333120000000000000e+05,7.464960000000000000e+05,8.462560000000000000e+05,6.517760000000000000e+05,6.269944000000000233e+05,1.294499100000000093e+06,7.735200000000000000e+05,1.151039800000000047e+06,8.280000000000000000e+05,1.022772699999999953e+06,8.031840000000000000e+05,7.081120000000000000e+05,6.566385999999999767e+05,1.002160000000000000e+06,6.490980000000000000e+05,8.207040000000000000e+05,8.572160000000000000e+05,7.858080000000000000e+05,7.845600000000000000e+05,8.422880000000000000e+05,1.271802800000000047e+06,1.400181000000000000e+06,6.645120000000000000e+05,6.928640000000000000e+05,1.392602600000000093e+06,7.212800000000000000e+05,7.849790999999999767e+05,8.522080000000000000e+05,9.781920000000000000e+05,1.320929000000000000e+06,7.887494000000000233e+05,8.119360000000000000e+05,7.922560000000000000e+05,1.033817800000000047e+06,8.387360000000000000e+05,7.688480000000000000e+05,8.081920000000000000e+05,6.966080000000000000e+05,9.095040000000000000e+05,8.748800000000000000e+05,5.509935000000000000e+05,1.185010300000000047e+06,1.475662600000000093e+06,8.188160000000000000e+05,9.219680000000000000e+05,9.201920000000000000e+05,9.241600000000000000e+05,7.146984000000000233e+05,8.060000000000000000e+05,7.560640000000000000e+05,7.102880000000000000e+05,1.030313300000000047e+06,7.976640000000000000e+05,1.051232000000000000e+06,8.840800000000000000e+05,8.686080000000000000e+05,8.070400000000000000e+05,1.286958500000000000e+06,8.461440000000000000e+05,9.304480000000000000e+05,1.314937600000000093e+06,6.839680000000000000e+05,8.399840000000000000e+05,8.982015999999999767e+05,6.820960000000000000e+05,6.799200000000000000e+05,7.976640000000000000e+05,9.154720000000000000e+05,1.436477000000000000e+06,2.777589299999999814e+06,8.868905999999999767e+05,9.437760000000000000e+05,8.722560000000000000e+05,9.246314000000000233e+05,8.981920000000000000e+05,1.966293399999999907e+06,9.135840000000000000e+05,8.273760000000000000e+05,9.414560000000000000e+05,7.403680000000000000e+05,8.796800000000000000e+05,8.946400000000000000e+05,1.252988000000000000e+06,1.364863500000000000e+06,9.023840000000000000e+05,1.211440100000000093e+06,7.071680000000000000e+05,7.954880000000000000e+05,9.072000000000000000e+05,1.243660800000000047e+06,1.488822300000000047e+06,1.268069300000000047e+06,9.530080000000000000e+05,9.025920000000000000e+05,8.395680000000000000e+05,8.641943000000000466e+05,1.362440100000000093e+06,9.527840000000000000e+05,1.031673800000000047e+06,8.372800000000000000e+05,8.722560000000000000e+05,8.782240000000000000e+05,9.877600000000000000e+05,8.428160000000000000e+05,8.172640000000000000e+05,1.326895300000000047e+06,1.562980100000000093e+06,1.019632000000000000e+06,1.042272000000000000e+06,7.654080000000000000e+05,1.268069300000000047e+06,7.561600000000000000e+05,7.376800000000000000e+05,1.191736500000000000e+06,1.048704000000000000e+06,9.527840000000000000e+05,8.413440000000000000e+05,8.398880000000000000e+05,8.071520000000000000e+05,7.136000000000000000e+05,1.097205500000000000e+06,1.019312000000000000e+06,8.702720000000000000e+05,1.027312000000000000e+06,1.066720000000000000e+06,1.055456000000000000e+06,1.498284500000000000e+06,1.065888000000000000e+06,8.852320000000000000e+05,9.561440000000000000e+05,1.170176000000000000e+06,8.453120000000000000e+05,8.616000000000000000e+05,9.108640000000000000e+05,9.199680000000000000e+05,1.556808899999999907e+06,1.086464000000000000e+06,1.479212100000000093e+06,9.866080000000000000e+05,9.091840000000000000e+05,9.541600000000000000e+05,8.808320000000000000e+05,9.581440000000000000e+05,1.001632000000000000e+06,8.415724000000000233e+05,8.600320000000000000e+05,8.743520000000000000e+05,1.109600000000000000e+06,1.558648300000000047e+06,8.718094000000000233e+05,9.897600000000000000e+05,1.324662600000000093e+06,1.038384000000000000e+06,9.160960000000000000e+05,8.849120000000000000e+05,9.375840000000000000e+05,1.162048100000000093e+06,1.245447399999999907e+06,1.009008000000000000e+06,1.065472000000000000e+06,9.144135000000000000e+05,7.970400000000000000e+05,9.463840000000000000e+05,1.408526399999999907e+06,9.417760000000000000e+05,1.004064000000000000e+06,9.287840000000000000e+05,1.106240000000000000e+06,1.006368000000000000e+06,8.973600000000000000e+05,8.509440000000000000e+05,9.791360000000000000e+05,1.045648000000000000e+06,7.691520000000000000e+05,1.090676000000000000e+06,1.256721500000000000e+06,1.095040000000000000e+06,1.016896000000000000e+06,8.218400000000000000e+05,9.420960000000000000e+05,8.535680000000000000e+05,9.828160000000000000e+05,7.434679000000000233e+05,8.933760000000000000e+05,9.108640000000000000e+05,8.419680000000000000e+05,1.029104000000000000e+06,9.558400000000000000e+05,1.569995899999999907e+06,7.086475999999999767e+05,1.437885100000000093e+06,2.558685000000000000e+06,1.388795600000000093e+06,1.473560000000000000e+06,1.055776000000000000e+06,7.696800000000000000e+05,9.151520000000000000e+05,8.740320000000000000e+05,8.216320000000000000e+05,7.510085999999999767e+05,8.044480000000000000e+05,8.855360000000000000e+05,9.895520000000000000e+05,1.361243000000000000e+06,1.020368000000000000e+06,7.291680000000000000e+05,1.126976000000000000e+06,8.628640000000000000e+05,9.419840000000000000e+05,1.098848000000000000e+06,8.772800000000000000e+05,8.028800000000000000e+05,9.834560000000000000e+05,6.501740000000000000e+05,1.280896300000000047e+06,1.421984000000000000e+06,8.512640000000000000e+05,1.068960000000000000e+06,9.483840000000000000e+05,1.009840000000000000e+06,9.522720000000000000e+05,1.025744000000000000e+06,9.848160000000000000e+05,9.275200000000000000e+05,9.124320000000000000e+05,8.312320000000000000e+05,1.043856000000000000e+06,1.283539500000000000e+06,1.028272000000000000e+06,9.175680000000000000e+05,1.293344000000000000e+06,1.096928000000000000e+06,8.731040000000000000e+05,1.235392000000000000e+06,1.176544000000000000e+06,8.089120000000000000e+05,9.232160000000000000e+05,8.169440000000000000e+05,1.092384000000000000e+06,8.605600000000000000e+05,9.309760000000000000e+05,8.943200000000000000e+05,6.908608000000000466e+05,1.377521399999999907e+06,7.956960000000000000e+05,9.365280000000000000e+05,9.255200000000000000e+05,9.759840000000000000e+05,9.756800000000000000e+05,8.463520000000000000e+05,9.871360000000000000e+05,8.524160000000000000e+05,7.911040000000000000e+05,9.757760000000000000e+05,8.424960000000000000e+05,8.487520000000000000e+05,1.441692100000000093e+06,7.858080000000000000e+05,8.876320000000000000e+05,8.271680000000000000e+05,5.964334000000000233e+05,8.248640000000000000e+05,1.411455300000000047e+06,9.096000000000000000e+05,7.528320000000000000e+05,1.010160000000000000e+06,9.134880000000000000e+05,8.096480000000000000e+05,1.091424000000000000e+06,6.340158000000000466e+05,1.003840000000000000e+06,1.003216000000000000e+06,9.623355999999999767e+05,7.845600000000000000e+05,8.092320000000000000e+05,9.242720000000000000e+05,8.743520000000000000e+05,8.438560000000000000e+05,1.068000000000000000e+06,1.058496000000000000e+06,8.670400000000000000e+05,9.455543000000000466e+05,8.536640000000000000e+05,9.363200000000000000e+05,8.532480000000000000e+05,9.160000000000000000e+05,7.826880000000000000e+05,8.189280000000000000e+05,8.413440000000000000e+05,8.498080000000000000e+05,9.233280000000000000e+05,1.048080000000000000e+06,1.094447300000000047e+06,8.690240000000000000e+05,9.914400000000000000e+05,7.770560000000000000e+05,9.234400000000000000e+05,8.860640000000000000e+05,8.570080000000000000e+05,8.912960000000000000e+05,6.955305000000000000e+05,9.150560000000000000e+05,1.366210500000000000e+06,1.466250500000000000e+06,8.530400000000000000e+05,8.761280000000000000e+05,8.768640000000000000e+05,8.270560000000000000e+05,8.054880000000000000e+05,7.906880000000000000e+05,7.092480000000000000e+05,8.613920000000000000e+05,8.152800000000000000e+05,1.147189300000000047e+06,7.769600000000000000e+05,1.479396300000000047e+06,1.180032000000000000e+06,8.714240000000000000e+05,9.265760000000000000e+05,9.193440000000000000e+05,8.881600000000000000e+05,8.975680000000000000e+05,8.701760000000000000e+05,9.389440000000000000e+05,9.759840000000000000e+05,9.308800000000000000e+05,1.164256000000000000e+06,9.798720000000000000e+05,1.201446800000000047e+06,7.962080000000000000e+05,7.153410000000000000e+05,8.764480000000000000e+05,8.558560000000000000e+05,7.323840000000000000e+05,7.640640000000000000e+05,7.905920000000000000e+05,8.645280000000000000e+05,8.312320000000000000e+05,8.086428000000000466e+05,8.797920000000000000e+05,1.035632000000000000e+06,1.282445300000000047e+06,7.952869000000000233e+05,9.340160000000000000e+05,7.719680000000000000e+05,1.143904000000000000e+06,7.141120000000000000e+05,6.679495999999999767e+05,8.099680000000000000e+05,1.066304000000000000e+06,7.768480000000000000e+05,8.216320000000000000e+05,8.905600000000000000e+05,8.380160000000000000e+05,8.394720000000000000e+05,8.803040000000000000e+05,7.922560000000000000e+05,8.527200000000000000e+05,9.148345000000000000e+05,8.768640000000000000e+05,7.812320000000000000e+05,1.197024000000000000e+06,9.309760000000000000e+05,1.033744000000000000e+06,9.216480000000000000e+05,8.523040000000000000e+05,8.046560000000000000e+05,1.093840000000000000e+06,9.892320000000000000e+05,1.032480000000000000e+06,7.294720000000000000e+05,8.151425999999999767e+05,1.245447399999999907e+06,7.265760000000000000e+05,7.740480000000000000e+05,7.523200000000000000e+05,1.177320600000000093e+06,1.115967500000000000e+06,6.260640000000000000e+05,8.689120000000000000e+05,1.328469600000000093e+06,8.372800000000000000e+05,8.903520000000000000e+05,4.148121799999999814e+06,1.014256000000000000e+06,7.645760000000000000e+05,6.099520000000000000e+05,7.321570000000000000e+05,8.469920000000000000e+05,7.182720000000000000e+05,1.002688000000000000e+06,7.987040000000000000e+05,8.152800000000000000e+05,7.814400000000000000e+05,7.191040000000000000e+05,8.032960000000000000e+05,7.903840000000000000e+05,1.019312000000000000e+06,8.673440000000000000e+05,7.724503000000000466e+05,1.309580399999999907e+06,9.268960000000000000e+05,7.721600000000000000e+05,7.534560000000000000e+05,7.873600000000000000e+05,6.889280000000000000e+05,6.593618000000000466e+05,7.591959000000000233e+05,1.190681899999999907e+06,7.915200000000000000e+05,7.962080000000000000e+05,6.891360000000000000e+05,9.577280000000000000e+05,8.609760000000000000e+05,8.687040000000000000e+05,6.663680000000000000e+05,5.956160000000000000e+05,7.235765000000000000e+05,8.171520000000000000e+05,7.947520000000000000e+05,7.978720000000000000e+05,7.579360000000000000e+05,8.526240000000000000e+05,1.016896000000000000e+06,7.747680000000000000e+05,6.648160000000000000e+05,7.887200000000000000e+05,7.189920000000000000e+05,1.009744000000000000e+06,8.883680000000000000e+05,7.183680000000000000e+05,6.808640000000000000e+05,5.332445999999999767e+05,6.508480000000000000e+05,6.756800000000000000e+05,9.295560000000000000e+05,8.309120000000000000e+05,1.187488000000000000e+06,8.623360000000000000e+05,7.271840000000000000e+05,8.324800000000000000e+05,7.679040000000000000e+05,7.418240000000000000e+05,6.520960000000000000e+05,7.751840000000000000e+05,6.228480000000000000e+05,8.555520000000000000e+05,6.950400000000000000e+05,7.604320000000000000e+05,6.874880000000000000e+05,9.934400000000000000e+05,7.203360000000000000e+05,7.240800000000000000e+05,1.251124899999999907e+06,1.233667899999999907e+06,7.139200000000000000e+05,6.977440000000000000e+05,7.615680000000000000e+05,6.408320000000000000e+05,1.318249300000000047e+06,8.209859000000000233e+05,8.791714000000000233e+05,7.475360000000000000e+05,6.443360000000000000e+05,8.026720000000000000e+05,1.144469300000000047e+06,6.185120000000000000e+05,5.596640000000000000e+05,8.275840000000000000e+05,6.622240000000000000e+05,7.261179000000000233e+05,6.892480000000000000e+05,6.594400000000000000e+05,9.864023000000000466e+05,7.011680000000000000e+05,6.607840000000000000e+05,5.198084000000000233e+05,7.661275000000000000e+05,5.933700000000000000e+05,6.708160000000000000e+05,6.773440000000000000e+05,5.241920000000000000e+05,6.033600000000000000e+05,5.891200000000000000e+05,6.351520000000000000e+05,9.673438000000000466e+05,7.719680000000000000e+05,5.650240000000000000e+05,5.800480000000000000e+05,4.968800000000000000e+05,5.056752999999999884e+05,5.288160000000000000e+05,4.930880000000000000e+05,6.083040000000000000e+05,6.084000000000000000e+05,7.661440000000000000e+05,6.549920000000000000e+05,6.936960000000000000e+05,7.267680000000000000e+05,5.611040000000000000e+05,5.992320000000000000e+05,6.413440000000000000e+05,5.688320000000000000e+05,6.765120000000000000e+05,5.421760000000000000e+05,7.376800000000000000e+05,5.712960000000000000e+05,5.104320000000000000e+05,6.498240000000000000e+05,4.938080000000000000e+05,5.870560000000000000e+05,5.973760000000000000e+05,4.780160000000000000e+05,4.606960000000000000e+05,5.661440000000000000e+05,6.018080000000000000e+05,5.377600000000000000e+05,4.214080000000000000e+05,6.495040000000000000e+05,5.255200000000000000e+05,4.642800000000000000e+05,6.165600000000000000e+05,8.561760000000000000e+05,5.494880000000000000e+05,6.263680000000000000e+05,5.741760000000000000e+05,4.843680000000000000e+05,5.305600000000000000e+05,5.654240000000000000e+05,7.172320000000000000e+05,7.644800000000000000e+05,7.247040000000000000e+05,7.915200000000000000e+05,5.890240000000000000e+05,6.289440000000000000e+05,5.172080000000000000e+05,6.901760000000000000e+05,7.676960000000000000e+05,6.992960000000000000e+05,5.567840000000000000e+05,6.830240000000000000e+05,5.753120000000000000e+05,6.757920000000000000e+05,9.643360000000000000e+05,1.158580399999999907e+06,7.289600000000000000e+05,9.104480000000000000e+05,9.204960000000000000e+05,1.124609800000000047e+06,1.006896000000000000e+06,9.180960000000000000e+05,1.149952000000000000e+06,8.314698000000000466e+05,1.004272000000000000e+06,9.261600000000000000e+05,9.595040000000000000e+05,8.917120000000000000e+05,1.172288000000000000e+06,1.195648000000000000e+06,1.362955300000000047e+06,1.225728000000000000e+06,1.340864000000000000e+06,1.173056000000000000e+06,1.799778300000000047e+06,1.029424000000000000e+06,1.405440000000000000e+06,1.148256000000000000e+06,1.439827800000000047e+06,9.114349000000000233e+05,1.026896000000000000e+06,1.213280000000000000e+06,9.475520000000000000e+05,9.962720000000000000e+05,1.112480000000000000e+06,1.564580500000000000e+06,1.298688000000000000e+06,1.151520000000000000e+06,1.231136000000000000e+06,1.332960000000000000e+06,1.237312000000000000e+06,9.815043000000000466e+05,9.339200000000000000e+05,9.717920000000000000e+05,7.648960000000000000e+05,7.328960000000000000e+05,8.788480000000000000e+05,1.144128000000000000e+06,8.621280000000000000e+05,1.075072000000000000e+06,1.106560000000000000e+06,1.342229600000000093e+06,1.409856000000000000e+06,1.703296000000000000e+06,1.818944000000000000e+06,2.475738000000000000e+06,2.068167300000000047e+06,2.200279000000000000e+06,2.875768299999999814e+06,2.336086500000000000e+06,2.369216000000000000e+06,2.054624000000000000e+06,2.109641799999999814e+06,2.219093799999999814e+06,2.324812500000000000e+06,2.502130299999999814e+06,2.139841799999999814e+06,2.166308500000000000e+06,1.675328000000000000e+06,2.158731000000000000e+06,2.196508799999999814e+06,1.819100399999999907e+06,1.966293399999999907e+06,2.264449799999999814e+06,2.951325299999999814e+06,1.887004800000000047e+06,2.456924299999999814e+06,1.294400000000000000e+06,1.588885100000000093e+06,1.947404100000000093e+06,1.401152000000000000e+06,2.000227300000000047e+06,1.408032000000000000e+06,1.596425800000000047e+06,1.234098800000000047e+06,1.223264000000000000e+06,1.139765500000000000e+06,1.657998800000000047e+06,1.333504000000000000e+06,1.345056000000000000e+06,1.334144000000000000e+06,1.871922500000000000e+06,1.319712000000000000e+06,1.459680000000000000e+06,1.498284500000000000e+06,1.599744000000000000e+06,1.741833899999999907e+06,1.483203300000000047e+06,1.558648300000000047e+06,1.724729500000000000e+06,2.109641799999999814e+06,1.834181600000000093e+06,1.162387399999999907e+06,2.017152000000000000e+06,1.630396300000000047e+06,1.324662600000000093e+06,1.803944800000000047e+06,1.452966399999999907e+06,1.158580399999999907e+06,9.812248000000000466e+05,1.720922500000000000e+06,1.645477500000000000e+06,1.366210500000000000e+06,1.739811800000000047e+06,1.795872000000000000e+06,9.913280000000000000e+05,1.551107500000000000e+06,1.156192000000000000e+06,8.723680000000000000e+05,7.874720000000000000e+05,1.196928000000000000e+06,9.955360000000000000e+05,9.351680000000000000e+05,9.457600000000000000e+05,8.556480000000000000e+05,8.538720000000000000e+05,8.875200000000000000e+05,1.011008000000000000e+06,7.866400000000000000e+05,9.272000000000000000e+05,9.667520000000000000e+05,1.025216000000000000e+06,8.592000000000000000e+05,9.186080000000000000e+05,7.603200000000000000e+05,9.121120000000000000e+05,1.020256000000000000e+06,1.030160000000000000e+06,1.061085800000000047e+06,8.750880000000000000e+05,1.260367300000000047e+06,9.412480000000000000e+05,8.792640000000000000e+05,9.370560000000000000e+05,8.586778000000000466e+05,1.095776000000000000e+06,8.042915999999999767e+05,1.153852899999999907e+06,7.837280000000000000e+05,8.193440000000000000e+05,8.546080000000000000e+05,1.381291800000000047e+06,1.011312000000000000e+06,8.678720000000000000e+05,1.343550899999999907e+06,1.239552000000000000e+06,1.019744000000000000e+06,1.066944000000000000e+06,2.825055299999999814e+06,1.155369800000000047e+06,1.233472000000000000e+06,1.702304000000000000e+06,1.857152000000000000e+06,1.502432000000000000e+06,1.541696000000000000e+06,2.102137799999999814e+06,2.196342799999999814e+06,2.370052299999999814e+06,2.006208000000000000e+06,2.100160000000000000e+06,1.850598800000000047e+06,2.206656000000000000e+06,2.307072000000000000e+06,2.128531000000000000e+06,2.366848000000000000e+06,2.528576000000000000e+06,2.404608000000000000e+06,2.188931299999999814e+06,2.467086299999999814e+06,2.726230799999999814e+06,3.021111500000000000e+06,2.619520000000000000e+06,2.521057299999999814e+06,2.634304000000000000e+06,2.622931000000000000e+06,2.656704000000000000e+06,2.882432000000000000e+06,2.790080000000000000e+06,2.742976000000000000e+06,2.977717500000000000e+06,2.789760000000000000e+06,2.770560000000000000e+06,2.626626000000000000e+06,2.663104000000000000e+06,2.417984000000000000e+06,2.055168000000000000e+06,1.944928000000000000e+06,1.676864000000000000e+06,1.440992000000000000e+06,1.127072000000000000e+06,9.604480000000000000e+05,7.387200000000000000e+05,6.419680000000000000e+05,4.659200000000000000e+05,3.204640000000000000e+05,2.368280000000000000e+05,2.281200000000000000e+05,1.523280000000000000e+05,1.279340000000000000e+05,1.115200000000000000e+05,6.587400000000000000e+04,5.222000000000000000e+04,4.018000000000000000e+04,2.925000000000000000e+04,3.065400000000000000e+04,4.000302000000000116e+05,2.714500000000000000e+04,1.622200000000000000e+04,1.962900000000000000e+04,1.962900000000000000e+04,1.241600000000000000e+04,8.310000000000000000e+03,8.009000000000000000e+03,5.205000000000000000e+03,6.407000000000000000e+03,9.311000000000000000e+03,9.712000000000000000e+03,5.205000000000000000e+03,6.207000000000000000e+03,6.807000000000000000e+03,5.806000000000000000e+03,4.104000000000000000e+03,3.904000000000000000e+03,5.406000000000000000e+03,6.407000000000000000e+03,5.205000000000000000e+03,4.004000000000000000e+03,4.705000000000000000e+03,5.706000000000000000e+03,6.707000000000000000e+03,5.706000000000000000e+03,3.303000000000000000e+03,5.706000000000000000e+03,4.104000000000000000e+03,8.109000000000000000e+03,4.004000000000000000e+03,4.905000000000000000e+03,4.905000000000000000e+03,4.404000000000000000e+03,5.105000000000000000e+03,4.204000000000000000e+03,6.407000000000000000e+03,4.805000000000000000e+03,5.506000000000000000e+03,5.306000000000000000e+03,5.105000000000000000e+03,4.104000000000000000e+03,3.704000000000000000e+03,4.404000000000000000e+03,4.104000000000000000e+03,3.904000000000000000e+03,4.705000000000000000e+03,3.704000000000000000e+03,5.005000000000000000e+03,3.704000000000000000e+03,4.505000000000000000e+03,4.204000000000000000e+03,4.104000000000000000e+03,3.904000000000000000e+03,5.306000000000000000e+03,5.005000000000000000e+03,5.105000000000000000e+03,6.207000000000000000e+03,4.705000000000000000e+03,4.204000000000000000e+03,5.806000000000000000e+03,4.104000000000000000e+03,6.507000000000000000e+03,5.706000000000000000e+03,4.505000000000000000e+03,4.304000000000000000e+03,3.403000000000000000e+03,4.304000000000000000e+03,4.905000000000000000e+03,4.004000000000000000e+03,4.805000000000000000e+03,4.104000000000000000e+03,4.304000000000000000e+03,3.503000000000000000e+03,5.105000000000000000e+03,4.304000000000000000e+03,3.103000000000000000e+03,4.104000000000000000e+03,4.605000000000000000e+03,3.603000000000000000e+03,3.103000000000000000e+03,4.805000000000000000e+03,4.004000000000000000e+03,3.904000000000000000e+03,5.806000000000000000e+03,5.105000000000000000e+03,4.705000000000000000e+03,3.904000000000000000e+03,4.505000000000000000e+03,5.005000000000000000e+03,3.003000000000000000e+03,4.905000000000000000e+03,4.204000000000000000e+03,3.603000000000000000e+03,5.306000000000000000e+03,4.605000000000000000e+03,4.705000000000000000e+03,4.605000000000000000e+03,5.105000000000000000e+03,3.503000000000000000e+03,4.204000000000000000e+03,5.606000000000000000e+03,4.705000000000000000e+03,5.205000000000000000e+03,4.204000000000000000e+03,5.005000000000000000e+03,3.904000000000000000e+03,4.805000000000000000e+03,4.004000000000000000e+03,6.607000000000000000e+03,3.103000000000000000e+03,4.505000000000000000e+03,3.403000000000000000e+03,3.804000000000000000e+03,3.203000000000000000e+03,4.104000000000000000e+03,3.804000000000000000e+03,4.705000000000000000e+03,3.704000000000000000e+03,3.603000000000000000e+03,4.404000000000000000e+03,3.503000000000000000e+03,3.904000000000000000e+03,3.003000000000000000e+03,3.303000000000000000e+03,4.004000000000000000e+03,5.506000000000000000e+03,5.205000000000000000e+03,2.002000000000000000e+03,4.004000000000000000e+03,nan
4.795250000000000057e+01,3.276800000000000000e+05,4.216080000000000000e+05,5.340480000000000000e+05,4.557840000000000000e+05,5.744960000000000000e+05,5.756320000000000000e+05,5.548320000000000000e+05,8.258250000000000000e+05,5.308640000000000000e+05,5.580160000000000000e+05,1.015495099999999977e+06,5.848000000000000000e+05,5.543200000000000000e+05,6.983680000000000000e+05,4.943644000000000233e+05,1.013312000000000000e+06,7.712320000000000000e+05,1.011387300000000047e+06,1.003216000000000000e+06,9.135840000000000000e+05,8.094400000000000000e+05,1.120876300000000047e+06,1.573729500000000000e+06,1.539795600000000093e+06,1.155328000000000000e+06,1.679448000000000000e+06,1.600159399999999907e+06,1.471855600000000093e+06,9.742080000000000000e+05,1.217632000000000000e+06,1.114048000000000000e+06,9.910240000000000000e+05,1.671907399999999907e+06,1.728463000000000000e+06,1.783072000000000000e+06,1.630396300000000047e+06,1.371264000000000000e+06,1.822870800000000047e+06,1.460507000000000000e+06,1.717188899999999907e+06,1.483203300000000047e+06,1.237632000000000000e+06,1.047344000000000000e+06,1.683181600000000093e+06,1.173376000000000000e+06,9.170908000000000466e+05,8.755796999999999534e+05,9.321720999999999767e+05,1.134272000000000000e+06,1.413600000000000000e+06,1.426536500000000000e+06,1.366976000000000000e+06,1.344512000000000000e+06,1.702107600000000093e+06,1.411455300000000047e+06,1.626589300000000047e+06,1.207706500000000000e+06,1.167424000000000000e+06,1.351091500000000000e+06,1.441504000000000000e+06,8.944313000000000466e+05,1.464314000000000000e+06,1.354825100000000093e+06,1.162016000000000000e+06,9.698761999999999534e+05,1.611507000000000000e+06,1.490743899999999907e+06,1.146240000000000000e+06,1.188817300000000047e+06,1.418995800000000047e+06,2.317235000000000000e+06,1.520907399999999907e+06,2.351205500000000000e+06,4.208046000000000000e+06,4.502432000000000000e+06,1.422802899999999907e+06,1.543566000000000000e+06,1.437885100000000093e+06,1.099584000000000000e+06,1.403914500000000000e+06,1.200091500000000000e+06,8.807360000000000000e+05,1.014480000000000000e+06,1.686988600000000093e+06,1.724729500000000000e+06,1.616736000000000000e+06,1.437120000000000000e+06,1.320128000000000000e+06,1.720922500000000000e+06,1.187264000000000000e+06,1.343008000000000000e+06,2.453117000000000000e+06,9.397126999999999534e+05,1.082368000000000000e+06,1.539795600000000093e+06,1.547374000000000000e+06,1.339743899999999907e+06,1.110688000000000000e+06,1.215247100000000093e+06,1.030576000000000000e+06,1.206688000000000000e+06,1.221344000000000000e+06,1.526912000000000000e+06,1.324662600000000093e+06,1.332203300000000047e+06,1.271802800000000047e+06,1.543566000000000000e+06,1.256721500000000000e+06,1.373714399999999907e+06,1.577536500000000000e+06,8.151425999999999767e+05,1.335328000000000000e+06,9.264640000000000000e+05,1.255200000000000000e+06,1.177469600000000093e+06,1.127392000000000000e+06,1.535988600000000093e+06,1.351091500000000000e+06,1.517173800000000047e+06,1.044272000000000000e+06,9.585653000000000466e+05,1.012480000000000000e+06,9.118080000000000000e+05,1.219017500000000000e+06,9.472543000000000466e+05,1.162387399999999907e+06,1.065984000000000000e+06,1.175808000000000000e+06,1.178464000000000000e+06,1.432384000000000000e+06,1.125280000000000000e+06,1.000480000000000000e+06,1.054272000000000000e+06,1.118720000000000000e+06,1.039744000000000000e+06,1.160416000000000000e+06,1.505825100000000093e+06,7.321570000000000000e+05,1.054080000000000000e+06,1.082048000000000000e+06,9.629760000000000000e+05,1.005952000000000000e+06,1.122304000000000000e+06,1.094816000000000000e+06,1.362440100000000093e+06,7.736680999999999767e+05,8.905600000000000000e+05,1.141568000000000000e+06,1.182816000000000000e+06,1.068715100000000093e+06,8.944313000000000466e+05,1.080256000000000000e+06,1.201056000000000000e+06,1.130560000000000000e+06,9.259520000000000000e+05,1.728463000000000000e+06,9.957440000000000000e+05,8.957920000000000000e+05,1.079392000000000000e+06,1.347712000000000000e+06,9.022720000000000000e+05,1.034083599999999977e+06,1.251776000000000000e+06,1.358080000000000000e+06,9.559360000000000000e+05,9.524800000000000000e+05,1.200091500000000000e+06,8.962080000000000000e+05,1.115232000000000000e+06,1.581270000000000000e+06,8.902400000000000000e+05,1.313314000000000000e+06,9.510245999999999767e+05,1.456773399999999907e+06,1.483203300000000047e+06,1.320929000000000000e+06,2.536138500000000000e+06,1.683181600000000093e+06,1.317121000000000000e+06,1.490743899999999907e+06,1.343724800000000047e+06,1.256721500000000000e+06,1.226521399999999907e+06,1.334560000000000000e+06,1.320576000000000000e+06,1.027840000000000000e+06,8.491130999999999767e+05,9.638080000000000000e+05,1.698300500000000000e+06,1.169929000000000000e+06,1.267008000000000000e+06,9.258400000000000000e+05,8.522080000000000000e+05,1.445425800000000047e+06,1.528484800000000047e+06,1.615240600000000093e+06,1.192992000000000000e+06,7.891360000000000000e+05,9.623360000000000000e+05,9.564640000000000000e+05,8.060000000000000000e+05,8.429120000000000000e+05,8.113723000000000466e+05,1.117024000000000000e+06,9.964800000000000000e+05,8.802080000000000000e+05,1.086905800000000047e+06,8.663040000000000000e+05,1.078006100000000093e+06,1.747352399999999907e+06,1.232000000000000000e+06,1.190336000000000000e+06,9.887654000000000233e+05,1.096852300000000047e+06,1.286958500000000000e+06,8.800000000000000000e+05,1.025104000000000000e+06,1.120096000000000000e+06,9.302400000000000000e+05,1.151648000000000000e+06,1.187168000000000000e+06,1.162387399999999907e+06,9.653920000000000000e+05,1.277888000000000000e+06,9.903840000000000000e+05,1.301664000000000000e+06,1.396374000000000000e+06,1.677408000000000000e+06,1.185152000000000000e+06,1.819100399999999907e+06,1.626589300000000047e+06,8.868905999999999767e+05,1.119232000000000000e+06,1.084352000000000000e+06,9.434840000000000000e+05,1.173792000000000000e+06,1.024896000000000000e+06,1.649211100000000093e+06,1.282240000000000000e+06,1.286958500000000000e+06,7.132678000000000466e+05,8.189129000000000233e+05,7.887494000000000233e+05,8.470880000000000000e+05,1.585078100000000093e+06,1.049164899999999907e+06,8.483360000000000000e+05,7.661275000000000000e+05,1.095040000000000000e+06,1.108352000000000000e+06,1.040800000000000000e+06,4.109942299999999814e+06,1.315992600000000093e+06,9.848160000000000000e+05,9.921760000000000000e+05,9.079360000000000000e+05,1.038800000000000000e+06,1.165312000000000000e+06,9.251040000000000000e+05,1.437885100000000093e+06,1.468047600000000093e+06,1.195968000000000000e+06,9.812248000000000466e+05,1.385062000000000000e+06,1.083520000000000000e+06,1.075392000000000000e+06,1.014896000000000000e+06,9.547949000000000233e+05,1.071824500000000000e+06,1.150688000000000000e+06,1.106112000000000000e+06,1.382720000000000000e+06,1.033632000000000000e+06,1.754893000000000000e+06,1.777589300000000047e+06,1.245504000000000000e+06,1.190752000000000000e+06,1.705841300000000047e+06,1.449568000000000000e+06,2.804132299999999814e+06,1.037853900000000023e+06,1.792670500000000000e+06,1.785129899999999907e+06,1.675677800000000047e+06,1.947404100000000093e+06,1.209440000000000000e+06,1.939863500000000000e+06,1.404800000000000000e+06,6.698940500000000000e+06,1.299200000000000000e+06,1.315872000000000000e+06,1.169536000000000000e+06,1.377521399999999907e+06,1.094447300000000047e+06,1.351091500000000000e+06,1.053856000000000000e+06,1.078144000000000000e+06,1.161280000000000000e+06,9.402080000000000000e+05,1.040272000000000000e+06,9.698761999999999534e+05,1.019002400000000023e+06,8.492800000000000000e+05,1.317121000000000000e+06,1.194176000000000000e+06,1.449232800000000047e+06,1.283008000000000000e+06,1.054592000000000000e+06,1.038332300000000047e+06,1.080544000000000000e+06,1.328045500000000000e+06,1.301120000000000000e+06,1.113335600000000093e+06,1.252988000000000000e+06,1.528484800000000047e+06,8.705920000000000000e+05,9.751520000000000000e+05,1.041120000000000000e+06,1.141056000000000000e+06,1.063456000000000000e+06,1.403914500000000000e+06,9.332800000000000000e+05,1.158580399999999907e+06,1.091872000000000000e+06,1.268069300000000047e+06,9.146400000000000000e+05,1.113408000000000000e+06,9.095501999999999534e+05,9.321720999999999767e+05,9.961760000000000000e+05,1.049760000000000000e+06,1.268069300000000047e+06,9.767200000000000000e+05,1.034064000000000000e+06,1.002272000000000000e+06,9.673760000000000000e+05,9.562560000000000000e+05,9.762080000000000000e+05,1.464314000000000000e+06,1.026543000000000000e+06,8.442720000000000000e+05,9.874400000000000000e+05,1.015194400000000023e+06,8.378389000000000233e+05,8.924480000000000000e+05,9.037440000000000000e+05,1.736078100000000093e+06,1.381291800000000047e+06,9.219680000000000000e+05,1.040176000000000000e+06,1.096416000000000000e+06,9.404160000000000000e+05,1.013312000000000000e+06,1.728463000000000000e+06,1.180160000000000000e+06,1.157472000000000000e+06,1.192550899999999907e+06,1.505825100000000093e+06,9.042720000000000000e+05,1.014480000000000000e+06,1.098304000000000000e+06,9.930240000000000000e+05,1.037853900000000023e+06,9.202880000000000000e+05,9.858720000000000000e+05,9.139040000000000000e+05,9.019719000000000233e+05,1.320929000000000000e+06,9.030080000000000000e+05,1.041328000000000000e+06,1.222787800000000047e+06,8.570080000000000000e+05,7.610560000000000000e+05,1.573212300000000047e+06,1.315136000000000000e+06,1.268192000000000000e+06,8.717440000000000000e+05,9.587680000000000000e+05,1.200091500000000000e+06,1.025520000000000000e+06,1.088896000000000000e+06,1.690759000000000000e+06,9.631840000000000000e+05,1.045968000000000000e+06,1.777589300000000047e+06,9.755680000000000000e+05,9.580320000000000000e+05,1.656751800000000047e+06,1.036688000000000000e+06,1.445425800000000047e+06,1.411455300000000047e+06,1.124609800000000047e+06,1.113856000000000000e+06,1.417152000000000000e+06,9.060480000000000000e+05,1.418995800000000047e+06,1.013632000000000000e+06,1.030313300000000047e+06,1.167520000000000000e+06,9.767200000000000000e+05,1.135008000000000000e+06,1.031104000000000000e+06,8.189129000000000233e+05,9.354880000000000000e+05,1.212224000000000000e+06,9.450240000000000000e+05,1.004480000000000000e+06,1.207706500000000000e+06,1.452400899999999907e+06,1.193216000000000000e+06,1.002160000000000000e+06,9.369600000000000000e+05,1.109408000000000000e+06,1.452966399999999907e+06,1.124416000000000000e+06,1.086905800000000047e+06,1.127808000000000000e+06,1.131392000000000000e+06,1.260512000000000000e+06,1.014784000000000000e+06,1.250176000000000000e+06,1.033216000000000000e+06,9.821920000000000000e+05,1.034272000000000000e+06,9.488000000000000000e+05,1.069568000000000000e+06,1.037853900000000023e+06,9.127520000000000000e+05,8.090240000000000000e+05,9.552000000000000000e+05,1.041624300000000047e+06,1.011387300000000047e+06,9.838720000000000000e+05,9.659040000000000000e+05,6.264750999999999767e+05,1.087328000000000000e+06,1.007632000000000000e+06,1.139765500000000000e+06,8.346720000000000000e+05,8.634880000000000000e+05,8.909760000000000000e+05,9.868160000000000000e+05,9.633920000000000000e+05,1.284064000000000000e+06,1.264262300000000047e+06,1.005744000000000000e+06,8.302983000000000466e+05,1.656751800000000047e+06,9.892320000000000000e+05,1.167008000000000000e+06,1.213600000000000000e+06,1.461504000000000000e+06,1.471855600000000093e+06,1.003846699999999953e+06,1.702107600000000093e+06,8.892960000000000000e+05,1.392602600000000093e+06,1.142208000000000000e+06,1.611507000000000000e+06,1.106560000000000000e+06,1.494784000000000000e+06,1.668100399999999907e+06,1.443456000000000000e+06,9.447200000000000000e+05,9.623355999999999767e+05,1.437885100000000093e+06,1.177088000000000000e+06,1.528484800000000047e+06,1.052898500000000000e+06,1.762433600000000093e+06,1.279343500000000000e+06,1.085536000000000000e+06,1.459360000000000000e+06,1.246368000000000000e+06,1.317121000000000000e+06,1.332203300000000047e+06,1.166121000000000000e+06,1.403914500000000000e+06,1.213600000000000000e+06,1.048800000000000000e+06,1.199680000000000000e+06,1.248384000000000000e+06,1.588885100000000093e+06,1.317121000000000000e+06,1.340768000000000000e+06,1.101472000000000000e+06,1.505825100000000093e+06,8.490498000000000466e+05,1.222752000000000000e+06,1.707255000000000000e+06,1.108352000000000000e+06,1.054720000000000000e+06,1.118816000000000000e+06,1.712578500000000000e+06,1.613938500000000000e+06,1.392896000000000000e+06,1.068096000000000000e+06,1.231456000000000000e+06,1.069280000000000000e+06,1.667636300000000047e+06,1.206784000000000000e+06,1.567574300000000047e+06,1.443645100000000093e+06,1.673461800000000047e+06,1.427776000000000000e+06,1.138272000000000000e+06,9.474400000000000000e+05,1.393216000000000000e+06,1.939551500000000000e+06,1.176864000000000000e+06,1.296768000000000000e+06,1.084800000000000000e+06,1.206368000000000000e+06,1.388539300000000047e+06,9.872589000000000233e+05,7.765209000000000233e+05,6.058195999999999767e+05,1.278319800000000047e+06,1.110560000000000000e+06,1.191924399999999907e+06,1.088256000000000000e+06,1.337004399999999907e+06,1.069792000000000000e+06,1.538660399999999907e+06,1.451296000000000000e+06,1.834181600000000093e+06,1.331776000000000000e+06,9.434840000000000000e+05,1.373849100000000093e+06,1.079072000000000000e+06,1.215520000000000000e+06,1.063456000000000000e+06,1.432928000000000000e+06,1.422802899999999907e+06,1.785234600000000093e+06,9.963060999999999767e+05,1.105280000000000000e+06,1.068054100000000093e+06,1.774517300000000047e+06,1.256721500000000000e+06,8.616930999999999767e+05,9.417760000000000000e+05,1.086905800000000047e+06,1.569995899999999907e+06,1.384522899999999907e+06,1.595724000000000000e+06,1.877770300000000047e+06,1.189696000000000000e+06,1.815293399999999907e+06,1.250944000000000000e+06,1.059776000000000000e+06,1.675677800000000047e+06,1.313314000000000000e+06,1.253920000000000000e+06,1.302528000000000000e+06,9.449280000000000000e+05,9.795680000000000000e+05,1.034160000000000000e+06,1.219456000000000000e+06,9.333543000000000466e+05,9.697920000000000000e+05,1.141344000000000000e+06,1.374156000000000000e+06,1.416512000000000000e+06,1.274784000000000000e+06,1.296295000000000000e+06,1.430976000000000000e+06,1.016784000000000000e+06,1.051424000000000000e+06,9.508960000000000000e+05,1.292288000000000000e+06,1.314464000000000000e+06,1.202240000000000000e+06,1.237216000000000000e+06,9.937600000000000000e+05,1.146112000000000000e+06,9.578543000000000466e+05,1.200224000000000000e+06,1.004576000000000000e+06,1.185664000000000000e+06,1.024896000000000000e+06,8.809440000000000000e+05,8.826080000000000000e+05,1.117440000000000000e+06,1.471462500000000000e+06,8.735200000000000000e+05,7.661275000000000000e+05,1.404160000000000000e+06,8.509053000000000466e+05,7.366530999999999767e+05,1.212640000000000000e+06,8.994560000000000000e+05,1.119456000000000000e+06,1.546528000000000000e+06,1.146710600000000093e+06,1.475288000000000000e+06,1.332769000000000000e+06,9.731520000000000000e+05,8.622591999999999534e+05,1.026576000000000000e+06,1.071584000000000000e+06,1.100401500000000000e+06,1.361952000000000000e+06,1.054816000000000000e+06,9.289920000000000000e+05,1.446830399999999907e+06,1.166880000000000000e+06,1.264256000000000000e+06,1.235453899999999907e+06,1.258496000000000000e+06,1.521516899999999907e+06,7.369975999999999767e+05,1.213824000000000000e+06,1.799547800000000047e+06,1.072640000000000000e+06,1.011744000000000000e+06,1.080256000000000000e+06,1.001327900000000023e+06,1.260096000000000000e+06,1.379616000000000000e+06,1.387115000000000000e+06,1.488320600000000093e+06,1.263933399999999907e+06,1.183968000000000000e+06,1.227840000000000000e+06,1.154720000000000000e+06,9.730560000000000000e+05,1.013934800000000047e+06,8.771680000000000000e+05,1.484568000000000000e+06,1.001632000000000000e+06,8.821920000000000000e+05,1.218176000000000000e+06,8.389440000000000000e+05,7.646880000000000000e+05,1.212450000000000000e+06,1.347195300000000047e+06,1.216256000000000000e+06,1.084480000000000000e+06,1.046496000000000000e+06,1.187418000000000000e+06,1.488000000000000000e+06,1.002896000000000000e+06,6.755840000000000000e+05,6.660085000000000000e+05,7.677728000000000466e+05,1.166784000000000000e+06,8.877280000000000000e+05,1.005008000000000000e+06,1.430340300000000047e+06,1.195104000000000000e+06,1.442531300000000047e+06,7.251200000000000000e+05,9.133205000000000000e+05,8.963955000000000000e+05,1.442990500000000000e+06,1.242528000000000000e+06,8.787360000000000000e+05,1.275102000000000000e+06,1.142119100000000093e+06,1.341536399999999907e+06,9.131680000000000000e+05,8.378080000000000000e+05,9.122240000000000000e+05,8.557600000000000000e+05,8.719520000000000000e+05,1.330816000000000000e+06,1.071072000000000000e+06,1.008537099999999977e+06,1.096192000000000000e+06,7.187840000000000000e+05,9.681120000000000000e+05,1.344185600000000093e+06,6.726720000000000000e+05,1.204576000000000000e+06,1.024784000000000000e+06,8.288320000000000000e+05,1.110880000000000000e+06,1.029128300000000047e+06,1.026048000000000000e+06,1.010272000000000000e+06,1.226920399999999907e+06,1.254446000000000000e+06,1.290116500000000000e+06,8.046560000000000000e+05,9.219680000000000000e+05,8.927520000000000000e+05,1.158292800000000047e+06,1.196829000000000000e+06,8.649440000000000000e+05,1.076768000000000000e+06,9.154720000000000000e+05,1.030688000000000000e+06,1.377564600000000093e+06,8.795539000000000233e+05,8.043360000000000000e+05,1.305310600000000093e+06,7.946560000000000000e+05,9.586720000000000000e+05,1.226048000000000000e+06,1.631747600000000093e+06,9.022720000000000000e+05,8.061120000000000000e+05,1.092608000000000000e+06,7.704000000000000000e+05,1.161808100000000093e+06,9.323360000000000000e+05,7.610560000000000000e+05,8.285015999999999767e+05,1.157344000000000000e+06,1.327072000000000000e+06,1.347195300000000047e+06,1.100320000000000000e+06,8.124640000000000000e+05,1.013063900000000023e+06,8.586720000000000000e+05,7.725920000000000000e+05,1.045968000000000000e+06,9.345440000000000000e+05,9.296250000000000000e+05,1.044384000000000000e+06,8.519025000000000000e+05,1.728069600000000093e+06,1.461652800000000047e+06,1.285440000000000000e+06,9.251040000000000000e+05,9.638080000000000000e+05,1.149408000000000000e+06,9.828160000000000000e+05,6.616193000000000466e+05,1.064832000000000000e+06,9.962720000000000000e+05,6.306000000000000000e+05,1.030480000000000000e+06,9.223840000000000000e+05,7.208640000000000000e+05,1.107392000000000000e+06,8.460480000000000000e+05,1.524000000000000000e+06,1.239232000000000000e+06,1.147417899999999907e+06,9.658080000000000000e+05,1.242487500000000000e+06,5.427730999999999767e+05,1.163521100000000093e+06,1.166050300000000047e+06,5.851696999999999534e+05,5.417440999999999767e+05,1.011227800000000047e+06,9.175680000000000000e+05,1.428350899999999907e+06,7.705359000000000233e+05,1.032656599999999977e+06,8.254880000000000000e+05,1.312720000000000000e+06,1.026688000000000000e+06,2.567244500000000000e+06,9.661059000000000233e+05,1.432416100000000093e+06,9.424000000000000000e+05,1.052928000000000000e+06,8.993440000000000000e+05,1.153152000000000000e+06,1.498284500000000000e+06,9.359424000000000233e+05,8.865920000000000000e+05,1.244128000000000000e+06,9.348480000000000000e+05,1.056743300000000047e+06,1.502018100000000093e+06,1.062080000000000000e+06,1.049024000000000000e+06,7.377760000000000000e+05,6.621280000000000000e+05,7.540800000000000000e+05,1.195851399999999907e+06,1.302039800000000047e+06,7.247040000000000000e+05,6.879040000000000000e+05,1.188320000000000000e+06,1.051744000000000000e+06,1.040272000000000000e+06,1.146783100000000093e+06,8.894080000000000000e+05,1.109600000000000000e+06,7.596960000000000000e+05,8.070400000000000000e+05,7.283866999999999534e+05,1.099247800000000047e+06,8.793500000000000000e+05,7.915200000000000000e+05,1.215247100000000093e+06,9.034240000000000000e+05,1.073696000000000000e+06,1.041856000000000000e+06,1.074444600000000093e+06,1.320352000000000000e+06,1.267929800000000047e+06,1.049164899999999907e+06,5.957280000000000000e+05,7.436960000000000000e+05,5.094455999999999767e+05,1.006160000000000000e+06,1.283151500000000000e+06,9.835520000000000000e+05,7.132678000000000466e+05,1.420480000000000000e+06,9.844000000000000000e+05,7.920480000000000000e+05,7.822720000000000000e+05,9.769440000000000000e+05,1.166121000000000000e+06,8.256960000000000000e+05,5.804471500000000000e+06,8.908800000000000000e+05,1.072640000000000000e+06,1.298232800000000047e+06,9.365280000000000000e+05,1.166121000000000000e+06,8.127680000000000000e+05,1.524652600000000093e+06,1.052928000000000000e+06,8.809440000000000000e+05,8.677600000000000000e+05,8.585760000000000000e+05,8.226831999999999534e+05,7.317600000000000000e+05,6.981600000000000000e+05,1.216992000000000000e+06,5.727360000000000000e+05,8.736160000000000000e+05,8.141280000000000000e+05,9.322400000000000000e+05,9.062560000000000000e+05,6.842720000000000000e+05,1.169929000000000000e+06,1.422802899999999907e+06,9.547949000000000233e+05,8.207040000000000000e+05,8.411360000000000000e+05,8.297760000000000000e+05,1.101988000000000000e+06,6.841209000000000233e+05,6.831053000000000466e+05,7.820640000000000000e+05,8.426080000000000000e+05,1.362440100000000093e+06,8.466720000000000000e+05,9.736465000000000000e+05,7.736680999999999767e+05,1.025312000000000000e+06,7.623571999999999534e+05,1.154496000000000000e+06,8.392640000000000000e+05,9.154720000000000000e+05,5.019050000000000000e+05,1.524714399999999907e+06,7.771680000000000000e+05,1.198720000000000000e+06,1.078560000000000000e+06,5.471864000000000233e+05,1.017008000000000000e+06,1.143499100000000093e+06,8.016320000000000000e+05,7.548165999999999767e+05,8.052800000000000000e+05,7.177440000000000000e+05,6.419680000000000000e+05,6.098899000000000233e+05,8.628640000000000000e+05,1.363569399999999907e+06,9.019680000000000000e+05,8.033920000000000000e+05,1.245447399999999907e+06,6.745440000000000000e+05,8.395680000000000000e+05,7.103795000000000000e+05,7.815360000000000000e+05,1.216576000000000000e+06,9.502720000000000000e+05,1.196357899999999907e+06,8.919200000000000000e+05,1.133728000000000000e+06,1.607700000000000000e+06,1.079936000000000000e+06,8.502240000000000000e+05,7.422400000000000000e+05,8.424960000000000000e+05,7.548165999999999767e+05,6.831053000000000466e+05,8.321600000000000000e+05,9.418880000000000000e+05,1.041624300000000047e+06,8.967360000000000000e+05,1.649211100000000093e+06,1.011387300000000047e+06,1.415262300000000047e+06,1.047856000000000000e+06,6.340158000000000466e+05,1.239899000000000000e+06,7.556770999999999767e+05,5.245269000000000233e+05,6.632640000000000000e+05,7.359273000000000466e+05,9.450240000000000000e+05,8.293440000000000000e+05,1.407721600000000093e+06,1.596425800000000047e+06,1.219017500000000000e+06,9.212320000000000000e+05,7.617305999999999767e+05,1.170080000000000000e+06,1.028688000000000000e+06,1.459459300000000047e+06,9.900800000000000000e+05,7.317600000000000000e+05,9.778880000000000000e+05,1.128416899999999907e+06,8.288320000000000000e+05,1.065568000000000000e+06,9.149440000000000000e+05,8.237280000000000000e+05,7.678080000000000000e+05,8.230880000000000000e+05,9.030080000000000000e+05,8.379040000000000000e+05,9.259520000000000000e+05,1.017312000000000000e+06,8.985120000000000000e+05,1.524714399999999907e+06,1.132160000000000000e+06,1.096416000000000000e+06,7.132678000000000466e+05,8.277920000000000000e+05,8.164160000000000000e+05,1.490743899999999907e+06,1.117069300000000047e+06,8.992480000000000000e+05,6.641793000000000466e+05,1.396374000000000000e+06,5.359123000000000466e+05,1.426536500000000000e+06,9.986880000000000000e+05,9.606560000000000000e+05,1.100320000000000000e+06,1.111616000000000000e+06,1.120876300000000047e+06,9.755680000000000000e+05,9.502720000000000000e+05,8.859520000000000000e+05,1.123449100000000093e+06,1.373714399999999907e+06,7.689440000000000000e+05,8.907680000000000000e+05,8.248640000000000000e+05,8.585760000000000000e+05,1.405696800000000047e+06,8.455200000000000000e+05,8.511680000000000000e+05,8.896710000000000000e+05,8.708000000000000000e+05,1.607700000000000000e+06,8.986080000000000000e+05,1.264262300000000047e+06,1.301924800000000047e+06,9.327520000000000000e+05,9.313920000000000000e+05,1.037952000000000000e+06,9.255200000000000000e+05,1.072000000000000000e+06,8.166240000000000000e+05,7.961120000000000000e+05,8.465600000000000000e+05,9.080320000000000000e+05,1.057344000000000000e+06,7.337280000000000000e+05,1.087008000000000000e+06,1.036896000000000000e+06,9.156800000000000000e+05,7.346560000000000000e+05,9.589760000000000000e+05,1.010272000000000000e+06,7.073760000000000000e+05,9.699040000000000000e+05,8.198560000000000000e+05,9.478560000000000000e+05,1.218268899999999907e+06,6.672439000000000233e+05,9.418880000000000000e+05,7.719680000000000000e+05,9.417760000000000000e+05,9.102400000000000000e+05,1.264448000000000000e+06,1.096288000000000000e+06,1.146016000000000000e+06,9.633323000000000466e+05,5.774234000000000233e+05,6.902880000000000000e+05,1.027536000000000000e+06,9.034240000000000000e+05,9.366400000000000000e+05,8.925440000000000000e+05,1.043120000000000000e+06,1.043648000000000000e+06,9.804000000000000000e+05,8.320640000000000000e+05,1.016160000000000000e+06,9.361120000000000000e+05,9.363200000000000000e+05,8.357120000000000000e+05,1.037853900000000023e+06,1.093664000000000000e+06,1.059232000000000000e+06,8.791680000000000000e+05,1.005104000000000000e+06,1.339743899999999907e+06,8.241440000000000000e+05,9.794560000000000000e+05,9.833440000000000000e+05,1.173736000000000000e+06,1.019002400000000023e+06,9.726240000000000000e+05,1.421102500000000000e+06,1.157152000000000000e+06,9.108640000000000000e+05,8.968320000000000000e+05,1.424908800000000047e+06,8.436480000000000000e+05,9.511040000000000000e+05,9.854560000000000000e+05,1.011216000000000000e+06,1.028480000000000000e+06,1.066112000000000000e+06,9.072000000000000000e+05,9.058400000000000000e+05,8.169440000000000000e+05,1.110560000000000000e+06,9.423040000000000000e+05,1.004064000000000000e+06,7.849790999999999767e+05,1.351091500000000000e+06,1.046496000000000000e+06,1.272128000000000000e+06,8.151425999999999767e+05,1.111520000000000000e+06,9.284640000000000000e+05,9.085600000000000000e+05,9.041600000000000000e+05,1.396374000000000000e+06,9.266880000000000000e+05,1.056512000000000000e+06,8.775840000000000000e+05,8.264535000000000000e+05,1.649211100000000093e+06,1.709648300000000047e+06,1.257281500000000000e+06,8.964160000000000000e+05,2.717264299999999814e+06,9.788320000000000000e+05,7.946560000000000000e+05,9.945920000000000000e+05,1.068096000000000000e+06,8.976800000000000000e+05,8.939040000000000000e+05,8.147520000000000000e+05,1.479396300000000047e+06,8.256000000000000000e+05,8.956800000000000000e+05,8.402080000000000000e+05,1.330730000000000000e+06,9.508960000000000000e+05,1.903218800000000047e+06,8.623360000000000000e+05,6.839255000000000000e+05,9.152640000000000000e+05,9.656000000000000000e+05,8.027680000000000000e+05,9.592960000000000000e+05,1.238176000000000000e+06,1.137841500000000000e+06,8.892960000000000000e+05,8.946400000000000000e+05,1.076128000000000000e+06,1.007952000000000000e+06,1.074240000000000000e+06,8.779040000000000000e+05,1.043120000000000000e+06,9.338080000000000000e+05,1.171360000000000000e+06,1.054272000000000000e+06,1.004368000000000000e+06,1.033328000000000000e+06,8.313280000000000000e+05,9.043680000000000000e+05,1.044177500000000000e+06,9.446080000000000000e+05,9.248000000000000000e+05,9.965920000000000000e+05,8.174618000000000466e+05,8.314400000000000000e+05,1.091552000000000000e+06,8.356160000000000000e+05,8.100640000000000000e+05,7.848640000000000000e+05,8.130880000000000000e+05,9.214400000000000000e+05,1.019216000000000000e+06,1.019520000000000000e+06,1.229882300000000047e+06,9.890240000000000000e+05,8.847040000000000000e+05,1.096608000000000000e+06,8.838720000000000000e+05,8.478240000000000000e+05,7.596960000000000000e+05,9.480640000000000000e+05,7.919360000000000000e+05,9.888160000000000000e+05,1.154272000000000000e+06,1.013104000000000000e+06,8.862740000000000000e+05,8.112160000000000000e+05,2.641858000000000000e+06,7.232480000000000000e+05,8.666240000000000000e+05,8.089120000000000000e+05,1.303082600000000093e+06,9.331840000000000000e+05,8.825120000000000000e+05,7.170758000000000466e+05,8.126720000000000000e+05,9.694880000000000000e+05,8.154073000000000466e+05,9.097120000000000000e+05,9.961760000000000000e+05,1.324662600000000093e+06,8.561760000000000000e+05,7.341440000000000000e+05,1.196357899999999907e+06,9.650720000000000000e+05,1.025008000000000000e+06,9.998560000000000000e+05,9.844000000000000000e+05,8.262240000000000000e+05,7.908960000000000000e+05,7.572000000000000000e+05,8.612960000000000000e+05,1.382290800000000047e+06,9.769440000000000000e+05,8.419680000000000000e+05,8.258080000000000000e+05,8.174720000000000000e+05,8.658880000000000000e+05,8.828160000000000000e+05,8.490720000000000000e+05,7.732160000000000000e+05,1.101888000000000000e+06,6.409280000000000000e+05,8.758080000000000000e+05,9.374720000000000000e+05,7.899500000000000000e+05,6.840640000000000000e+05,9.513280000000000000e+05,8.069440000000000000e+05,1.024896000000000000e+06,8.227840000000000000e+05,1.145394600000000093e+06,9.040640000000000000e+05,6.604089000000000233e+05,9.233280000000000000e+05,8.086080000000000000e+05,8.911840000000000000e+05,7.648960000000000000e+05,8.594080000000000000e+05,1.043968000000000000e+06,8.286240000000000000e+05,9.055200000000000000e+05,9.460800000000000000e+05,8.084960000000000000e+05,8.721600000000000000e+05,8.820800000000000000e+05,1.181276600000000093e+06,8.650560000000000000e+05,8.784320000000000000e+05,8.500160000000000000e+05,9.019719000000000233e+05,1.072544000000000000e+06,9.110720000000000000e+05,9.058400000000000000e+05,9.543680000000000000e+05,9.938560000000000000e+05,9.717920000000000000e+05,8.414560000000000000e+05,9.139040000000000000e+05,8.498080000000000000e+05,7.635360000000000000e+05,1.415587899999999907e+06,9.207040000000000000e+05,8.806240000000000000e+05,8.420800000000000000e+05,8.095520000000000000e+05,1.018160000000000000e+06,8.415520000000000000e+05,7.658100000000000000e+05,1.341446300000000047e+06,7.961120000000000000e+05,8.054880000000000000e+05,9.118080000000000000e+05,1.221481000000000000e+06,7.132678000000000466e+05,8.900320000000000000e+05,6.623753000000000466e+05,1.025312000000000000e+06,1.241602600000000093e+06,8.960000000000000000e+05,9.963060999999999767e+05,9.619200000000000000e+05,7.681120000000000000e+05,6.756540999999999767e+05,8.868000000000000000e+05,8.733120000000000000e+05,8.029760000000000000e+05,9.001920000000000000e+05,9.505590000000000000e+05,1.357107800000000047e+06,7.973600000000000000e+05,8.525120000000000000e+05,8.732000000000000000e+05,1.074848000000000000e+06,9.346400000000000000e+05,7.496160000000000000e+05,9.008160000000000000e+05,8.051680000000000000e+05,8.020480000000000000e+05,1.074832300000000047e+06,8.250720000000000000e+05,7.775840000000000000e+05,1.211440100000000093e+06,7.516960000000000000e+05,8.990400000000000000e+05,6.887670999999999767e+05,9.932320000000000000e+05,1.089413000000000000e+06,8.029760000000000000e+05,8.461440000000000000e+05,8.564179000000000233e+05,1.290692100000000093e+06,7.472383000000000466e+05,7.904800000000000000e+05,1.304118500000000000e+06,7.217920000000000000e+05,1.009324099999999977e+06,8.376960000000000000e+05,1.336010300000000047e+06,7.117280000000000000e+05,7.845600000000000000e+05,7.517920000000000000e+05,1.077504000000000000e+06,7.745600000000000000e+05,8.568960000000000000e+05,7.864320000000000000e+05,9.761043000000000466e+05,8.122560000000000000e+05,8.906560000000000000e+05,7.752960000000000000e+05,1.499432300000000047e+06,9.493280000000000000e+05,8.198560000000000000e+05,1.232416000000000000e+06,9.666400000000000000e+05,8.308160000000000000e+05,8.877280000000000000e+05,1.147256899999999907e+06,1.184338100000000093e+06,6.207840000000000000e+05,7.270188000000000466e+05,7.214880000000000000e+05,8.605600000000000000e+05,7.757120000000000000e+05,7.845600000000000000e+05,7.626080000000000000e+05,7.604320000000000000e+05,6.557120000000000000e+05,1.344386399999999907e+06,9.575200000000000000e+05,8.323260000000000000e+05,8.136160000000000000e+05,7.179520000000000000e+05,7.375680000000000000e+05,9.412480000000000000e+05,6.810560000000000000e+05,8.757120000000000000e+05,8.861600000000000000e+05,7.801760000000000000e+05,7.527360000000000000e+05,7.574080000000000000e+05,7.300960000000000000e+05,7.925206999999999534e+05,1.539208100000000093e+06,7.322720000000000000e+05,9.528960000000000000e+05,1.205395300000000047e+06,4.642009000000000233e+05,9.239520000000000000e+05,7.261600000000000000e+05,8.160000000000000000e+05,7.257440000000000000e+05,7.027200000000000000e+05,1.069056000000000000e+06,7.040640000000000000e+05,8.821920000000000000e+05,9.779840000000000000e+05,7.510720000000000000e+05,7.225280000000000000e+05,6.059360000000000000e+05,7.481600000000000000e+05,4.652009000000000233e+05,6.212000000000000000e+05,8.055840000000000000e+05,6.380320000000000000e+05,7.397440000000000000e+05,8.605600000000000000e+05,6.382400000000000000e+05,9.470240000000000000e+05,7.228320000000000000e+05,8.970400000000000000e+05,1.146379300000000047e+06,1.296077899999999907e+06,8.006880000000000000e+05,7.740480000000000000e+05,7.177440000000000000e+05,7.194080000000000000e+05,7.371520000000000000e+05,7.418240000000000000e+05,7.777920000000000000e+05,6.145920000000000000e+05,1.081601600000000093e+06,7.351840000000000000e+05,6.543680000000000000e+05,6.882080000000000000e+05,7.048960000000000000e+05,5.662560000000000000e+05,1.070017600000000093e+06,1.071824500000000000e+06,9.699500000000000000e+05,6.587200000000000000e+05,6.571680000000000000e+05,5.354880000000000000e+05,5.348800000000000000e+05,7.180640000000000000e+05,5.981920000000000000e+05,5.069440000000000000e+05,5.208000000000000000e+05,5.751040000000000000e+05,8.197600000000000000e+05,6.818880000000000000e+05,8.982015999999999767e+05,6.860320000000000000e+05,6.504320000000000000e+05,5.411520000000000000e+05,5.627705000000000000e+05,6.460000000000000000e+05,6.489920000000000000e+05,4.920640000000000000e+05,8.906560000000000000e+05,5.934560000000000000e+05,6.092320000000000000e+05,6.961920000000000000e+05,7.737280000000000000e+05,5.529760000000000000e+05,1.025266800000000047e+06,4.779120000000000000e+05,3.826002999999999884e+05,6.703040000000000000e+05,5.680000000000000000e+05,5.487680000000000000e+05,2.148288999999999942e+05,5.923200000000000000e+05,6.116000000000000000e+05,5.431040000000000000e+05,4.436000000000000000e+05,4.369520000000000000e+05,5.910880000000000000e+05,5.425920000000000000e+05,5.444480000000000000e+05,5.647040000000000000e+05,5.127920000000000000e+05,4.663280000000000000e+05,6.089280000000000000e+05,6.044800000000000000e+05,6.131520000000000000e+05,5.559680000000000000e+05,6.240960000000000000e+05,6.739200000000000000e+05,5.728480000000000000e+05,7.041600000000000000e+05,5.541120000000000000e+05,7.852800000000000000e+05,5.284000000000000000e+05,6.186240000000000000e+05,7.580320000000000000e+05,7.823680000000000000e+05,7.517920000000000000e+05,5.952000000000000000e+05,8.215360000000000000e+05,5.804640000000000000e+05,7.287520000000000000e+05,7.298880000000000000e+05,6.768160000000000000e+05,6.913120000000000000e+05,6.946240000000000000e+05,8.679840000000000000e+05,8.025600000000000000e+05,8.371680000000000000e+05,1.490743899999999907e+06,8.421760000000000000e+05,1.015104000000000000e+06,1.049216000000000000e+06,1.310483000000000000e+06,1.137536000000000000e+06,1.030272000000000000e+06,1.102016000000000000e+06,1.053760000000000000e+06,1.068960000000000000e+06,1.232640000000000000e+06,1.137120000000000000e+06,1.015424000000000000e+06,1.167424000000000000e+06,1.033328000000000000e+06,1.035424000000000000e+06,1.158304000000000000e+06,1.230389000000000000e+06,1.028048000000000000e+06,1.258400000000000000e+06,1.493832899999999907e+06,1.084768000000000000e+06,1.020160000000000000e+06,1.038480000000000000e+06,9.742080000000000000e+05,1.186080000000000000e+06,1.123584000000000000e+06,1.059552000000000000e+06,1.145696000000000000e+06,1.194272000000000000e+06,1.275232000000000000e+06,1.122720000000000000e+06,1.057344000000000000e+06,1.015008000000000000e+06,8.823040000000000000e+05,8.276800000000000000e+05,9.716800000000000000e+05,8.637920000000000000e+05,8.558560000000000000e+05,8.830240000000000000e+05,9.214400000000000000e+05,1.335520000000000000e+06,1.625237399999999907e+06,1.568256000000000000e+06,1.821120000000000000e+06,2.230479299999999814e+06,2.136108299999999814e+06,2.521057299999999814e+06,2.558685000000000000e+06,3.004034299999999814e+06,2.898465500000000000e+06,2.566208000000000000e+06,2.525632000000000000e+06,2.071900899999999907e+06,2.237983000000000000e+06,2.245560500000000000e+06,2.207783000000000000e+06,2.147419299999999814e+06,2.234249500000000000e+06,2.041738399999999907e+06,1.471855600000000093e+06,1.751159399999999907e+06,1.592480000000000000e+06,1.644288000000000000e+06,1.619136000000000000e+06,1.502018100000000093e+06,1.694529300000000047e+06,1.735296000000000000e+06,1.343550899999999907e+06,2.166308500000000000e+06,3.075821000000000000e+06,1.362440100000000093e+06,1.234098800000000047e+06,9.510245999999999767e+05,1.515264000000000000e+06,1.634129899999999907e+06,1.191616000000000000e+06,1.720922500000000000e+06,1.680920800000000047e+06,1.450752000000000000e+06,1.454080000000000000e+06,1.263488000000000000e+06,1.577536500000000000e+06,1.318336000000000000e+06,1.238496000000000000e+06,1.128416899999999907e+06,1.524714399999999907e+06,1.840512000000000000e+06,1.924782300000000047e+06,1.826641000000000000e+06,1.549248000000000000e+06,1.503712000000000000e+06,1.675677800000000047e+06,1.641670500000000000e+06,1.600159399999999907e+06,1.382496000000000000e+06,2.204012500000000000e+06,2.075708899999999907e+06,1.642016000000000000e+06,1.902086000000000000e+06,1.800211100000000093e+06,1.192550899999999907e+06,1.332203300000000047e+06,2.011574899999999907e+06,1.224960000000000000e+06,9.907040000000000000e+05,1.188640000000000000e+06,1.434151500000000000e+06,1.951137800000000047e+06,1.025424000000000000e+06,1.149312000000000000e+06,1.010576000000000000e+06,9.308800000000000000e+05,8.927520000000000000e+05,1.060928000000000000e+06,8.151680000000000000e+05,9.797760000000000000e+05,8.534560000000000000e+05,1.039328000000000000e+06,8.756000000000000000e+05,9.072960000000000000e+05,8.252800000000000000e+05,8.192320000000000000e+05,9.122240000000000000e+05,8.068320000000000000e+05,8.290400000000000000e+05,1.029216000000000000e+06,8.720480000000000000e+05,9.678080000000000000e+05,1.417304500000000000e+06,7.550545999999999767e+05,8.962080000000000000e+05,8.645280000000000000e+05,8.681920000000000000e+05,8.621280000000000000e+05,1.604405300000000047e+06,1.047648000000000000e+06,1.555943500000000000e+06,1.089772000000000000e+06,8.803040000000000000e+05,1.039008000000000000e+06,9.336000000000000000e+05,6.981865000000000000e+05,1.254240000000000000e+06,1.084480000000000000e+06,1.051232000000000000e+06,1.156928000000000000e+06,1.410272000000000000e+06,1.203392000000000000e+06,1.361485100000000093e+06,1.655362300000000047e+06,1.185010300000000047e+06,1.680553899999999907e+06,1.091215100000000093e+06,1.569440000000000000e+06,1.291430399999999907e+06,1.650368000000000000e+06,1.881408000000000000e+06,2.006976000000000000e+06,1.953728000000000000e+06,2.051867100000000093e+06,2.386466799999999814e+06,2.219648000000000000e+06,2.398848000000000000e+06,2.279531000000000000e+06,2.755042799999999814e+06,2.400064000000000000e+06,2.620544000000000000e+06,2.547374000000000000e+06,2.681131000000000000e+06,2.586878500000000000e+06,2.760547500000000000e+06,2.613760000000000000e+06,2.656939299999999814e+06,2.560057500000000000e+06,2.751272500000000000e+06,2.631488000000000000e+06,2.728128000000000000e+06,2.705408000000000000e+06,2.934848000000000000e+06,3.026807000000000000e+06,2.679488000000000000e+06,2.994496000000000000e+06,2.687101799999999814e+06,2.662400000000000000e+06,2.516032000000000000e+06,2.218432000000000000e+06,1.995936000000000000e+06,1.734656000000000000e+06,1.391392000000000000e+06,1.199360000000000000e+06,9.988000000000000000e+05,7.844480000000000000e+05,6.078880000000000000e+05,4.307120000000000000e+05,3.497760000000000000e+05,2.815440000000000000e+05,2.115200000000000000e+05,1.852360000000000000e+05,1.255160000000000000e+05,9.481800000000000000e+04,8.255200000000000000e+04,5.352400000000000000e+04,3.727100000000000000e+04,2.975100000000000000e+04,2.704500000000000000e+04,2.293600000000000000e+04,2.213400000000000000e+04,1.311700000000000000e+04,1.141400000000000000e+04,1.151400000000000000e+04,1.121400000000000000e+04,7.709000000000000000e+03,5.806000000000000000e+03,6.307000000000000000e+03,6.908000000000000000e+03,5.406000000000000000e+03,5.406000000000000000e+03,5.105000000000000000e+03,5.005000000000000000e+03,5.306000000000000000e+03,4.905000000000000000e+03,5.005000000000000000e+03,4.505000000000000000e+03,6.908000000000000000e+03,5.205000000000000000e+03,3.503000000000000000e+03,4.605000000000000000e+03,4.004000000000000000e+03,4.505000000000000000e+03,5.306000000000000000e+03,5.906000000000000000e+03,5.005000000000000000e+03,7.208460999999999767e+05,5.406000000000000000e+03,4.104000000000000000e+03,6.307000000000000000e+03,2.602000000000000000e+03,4.505000000000000000e+03,2.602000000000000000e+03,5.806000000000000000e+03,4.304000000000000000e+03,4.605000000000000000e+03,3.804000000000000000e+03,4.304000000000000000e+03,5.406000000000000000e+03,5.506000000000000000e+03,5.506000000000000000e+03,5.406000000000000000e+03,4.404000000000000000e+03,4.004000000000000000e+03,3.603000000000000000e+03,4.104000000000000000e+03,4.004000000000000000e+03,4.404000000000000000e+03,5.306000000000000000e+03,5.606000000000000000e+03,5.005000000000000000e+03,4.004000000000000000e+03,4.004000000000000000e+03,4.204000000000000000e+03,5.205000000000000000e+03,4.304000000000000000e+03,4.805000000000000000e+03,4.805000000000000000e+03,5.306000000000000000e+03,4.705000000000000000e+03,4.004000000000000000e+03,2.502000000000000000e+03,4.404000000000000000e+03,5.005000000000000000e+03,3.203000000000000000e+03,3.603000000000000000e+03,3.704000000000000000e+03,4.204000000000000000e+03,4.705000000000000000e+03,4.004000000000000000e+03,5.105000000000000000e+03,3.603000000000000000e+03,3.303000000000000000e+03,2.802000000000000000e+03,4.705000000000000000e+03,3.003000000000000000e+03,3.203000000000000000e+03,5.205000000000000000e+03,5.306000000000000000e+03,4.705000000000000000e+03,4.404000000000000000e+03,4.605000000000000000e+03,7.008000000000000000e+03,4.805000000000000000e+03,4.004000000000000000e+03,4.505000000000000000e+03,5.906000000000000000e+03,4.104000000000000000e+03,3.503000000000000000e+03,5.306000000000000000e+03,4.805000000000000000e+03,3.904000000000000000e+03,4.605000000000000000e+03,4.905000000000000000e+03,3.203000000000000000e+03,5.105000000000000000e+03,3.603000000000000000e+03,2.402000000000000000e+03,3.704000000000000000e+03,3.904000000000000000e+03,4.304000000000000000e+03,5.105000000000000000e+03,4.204000000000000000e+03,4.404000000000000000e+03,4.705000000000000000e+03,5.406000000000000000e+03,1.281600000000000000e+04,4.805000000000000000e+03,3.003000000000000000e+03,4.304000000000000000e+03,4.705000000000000000e+03,3.303000000000000000e+03,3.503000000000000000e+03,4.705000000000000000e+03,3.704000000000000000e+03,4.004000000000000000e+03,3.003000000000000000e+03,4.404000000000000000e+03,3.403000000000000000e+03,3.403000000000000000e+03,3.603000000000000000e+03,5.005000000000000000e+03,3.203000000000000000e+03,4.605000000000000000e+03,3.704000000000000000e+03,4.705000000000000000e+03,3.704000000000000000e+03,3.003000000000000000e+03,2.402000000000000000e+03,nan
4.795329999999999870e+01,3.770880000000000000e+05,3.822960000000000000e+05,3.915840000000000000e+05,5.351840000000000000e+05,5.274720000000000000e+05,7.409920000000000000e+05,1.178970300000000047e+06,7.432125000000000000e+05,6.054080000000000000e+05,7.208640000000000000e+05,6.712320000000000000e+05,6.686400000000000000e+05,5.836640000000000000e+05,6.981600000000000000e+05,1.351091500000000000e+06,8.969440000000000000e+05,9.171520000000000000e+05,1.615240600000000093e+06,1.114368000000000000e+06,1.019002400000000023e+06,9.435520000000000000e+05,1.962486399999999907e+06,1.630396300000000047e+06,1.294499100000000093e+06,8.302983000000000466e+05,1.392602600000000093e+06,1.000480000000000000e+06,1.104736000000000000e+06,1.287264000000000000e+06,1.324662600000000093e+06,1.158720000000000000e+06,1.388795600000000093e+06,1.240928000000000000e+06,1.045394599999999977e+06,1.249181000000000000e+06,1.485824000000000000e+06,9.956480000000000000e+05,9.889120000000000000e+05,1.157472000000000000e+06,1.226521399999999907e+06,1.307104000000000000e+06,1.076032000000000000e+06,8.924480000000000000e+05,9.785120000000000000e+05,1.082464000000000000e+06,1.577536500000000000e+06,1.566188800000000047e+06,1.653018100000000093e+06,1.113632000000000000e+06,1.569760000000000000e+06,1.034083599999999977e+06,1.028896000000000000e+06,1.212864000000000000e+06,1.226521399999999907e+06,1.124736000000000000e+06,1.304128000000000000e+06,1.573729500000000000e+06,1.272448000000000000e+06,2.030389800000000047e+06,1.172928000000000000e+06,1.996455899999999907e+06,1.177469600000000093e+06,1.641670500000000000e+06,1.402016000000000000e+06,1.320929000000000000e+06,1.830374600000000093e+06,1.607700000000000000e+06,1.207706500000000000e+06,1.505825100000000093e+06,1.577536500000000000e+06,1.362440100000000093e+06,4.374166000000000000e+06,2.098367500000000000e+06,3.539946500000000000e+06,1.777589300000000047e+06,1.675677800000000047e+06,9.019719000000000233e+05,3.377672299999999814e+06,1.445425800000000047e+06,1.164448000000000000e+06,1.588885100000000093e+06,1.428000000000000000e+06,8.378389000000000233e+05,1.196357899999999907e+06,1.317121000000000000e+06,1.302944000000000000e+06,1.305773399999999907e+06,1.334784000000000000e+06,8.936000000000000000e+05,1.096288000000000000e+06,1.015194400000000023e+06,1.683181600000000093e+06,1.686988600000000093e+06,8.766560000000000000e+05,1.486936899999999907e+06,8.309120000000000000e+05,7.283866999999999534e+05,1.386048000000000000e+06,1.660596500000000000e+06,1.135520000000000000e+06,8.836640000000000000e+05,9.484960000000000000e+05,1.482176000000000000e+06,1.607700000000000000e+06,1.339743899999999907e+06,1.072640000000000000e+06,8.491130999999999767e+05,1.592618800000000047e+06,1.686988600000000093e+06,1.520907399999999907e+06,1.551107500000000000e+06,1.128416899999999907e+06,1.190880000000000000e+06,1.165312000000000000e+06,1.166272000000000000e+06,1.467648000000000000e+06,7.019200999999999767e+05,8.474080000000000000e+05,1.290692100000000093e+06,9.698761999999999534e+05,1.313314000000000000e+06,1.328469600000000093e+06,1.338528000000000000e+06,1.169664000000000000e+06,1.139765500000000000e+06,1.653018100000000093e+06,1.205856000000000000e+06,1.230328399999999907e+06,1.119552000000000000e+06,1.132224899999999907e+06,1.196928000000000000e+06,9.456640000000000000e+05,1.098254399999999907e+06,1.140288000000000000e+06,8.995520000000000000e+05,9.712640000000000000e+05,9.183040000000000000e+05,1.245447399999999907e+06,1.054272000000000000e+06,9.525760000000000000e+05,1.073472000000000000e+06,8.340318000000000466e+05,9.178720000000000000e+05,9.951200000000000000e+05,1.276192000000000000e+06,1.471855600000000093e+06,1.090688000000000000e+06,1.180160000000000000e+06,1.003216000000000000e+06,1.253112500000000000e+06,1.460507000000000000e+06,9.698761999999999534e+05,1.187680000000000000e+06,1.265536000000000000e+06,1.243904000000000000e+06,8.641943000000000466e+05,9.191360000000000000e+05,1.052608000000000000e+06,1.031216000000000000e+06,1.064736000000000000e+06,1.129824000000000000e+06,1.505825100000000093e+06,1.093024000000000000e+06,1.097984000000000000e+06,1.025744000000000000e+06,1.320896000000000000e+06,1.388795600000000093e+06,1.101988000000000000e+06,1.129728000000000000e+06,1.260528600000000093e+06,1.034083599999999977e+06,9.997440000000000000e+05,1.358633100000000093e+06,1.312032000000000000e+06,1.246048000000000000e+06,1.509633100000000093e+06,1.498284500000000000e+06,1.197440000000000000e+06,1.019002400000000023e+06,8.967360000000000000e+05,1.210846500000000000e+06,1.386272000000000000e+06,1.286958500000000000e+06,8.641943000000000466e+05,1.419520000000000000e+06,1.875656000000000000e+06,1.505825100000000093e+06,1.104224000000000000e+06,8.551360000000000000e+05,1.966293399999999907e+06,8.920160000000000000e+05,9.817760000000000000e+05,1.010160000000000000e+06,1.437885100000000093e+06,1.449232800000000047e+06,7.132678000000000466e+05,9.856640000000000000e+05,8.226831999999999534e+05,1.196357899999999907e+06,9.560480000000000000e+05,1.216480000000000000e+06,1.225728000000000000e+06,2.419146500000000000e+06,1.313184000000000000e+06,9.812480000000000000e+05,9.560480000000000000e+05,1.702107600000000093e+06,1.108672000000000000e+06,1.620819899999999907e+06,9.019719000000000233e+05,8.831203000000000466e+05,1.065792000000000000e+06,1.403914500000000000e+06,1.601972300000000047e+06,1.611507000000000000e+06,9.473280000000000000e+05,8.115200000000000000e+05,8.737280000000000000e+05,1.121024000000000000e+06,9.835520000000000000e+05,1.211808000000000000e+06,1.441692100000000093e+06,1.073920000000000000e+06,1.042480000000000000e+06,1.076352000000000000e+06,1.056384000000000000e+06,1.070528000000000000e+06,1.225920000000000000e+06,9.181920000000000000e+05,1.227616000000000000e+06,1.206048000000000000e+06,1.283151500000000000e+06,1.220928000000000000e+06,7.698978000000000466e+05,1.581270000000000000e+06,9.534240000000000000e+05,1.074112000000000000e+06,1.202336000000000000e+06,1.293888000000000000e+06,1.453568000000000000e+06,1.143499100000000093e+06,1.452966399999999907e+06,1.475662600000000093e+06,1.151039800000000047e+06,8.204960000000000000e+05,9.359424000000000233e+05,1.188320000000000000e+06,1.430343500000000000e+06,1.051648000000000000e+06,1.092288000000000000e+06,1.027632000000000000e+06,1.528484800000000047e+06,1.064832000000000000e+06,9.506880000000000000e+05,1.034800000000000000e+06,1.082880000000000000e+06,8.024640000000000000e+05,9.925725000000000000e+05,8.306080000000000000e+05,1.018480000000000000e+06,7.673920000000000000e+05,1.188817300000000047e+06,1.615240600000000093e+06,1.184832000000000000e+06,1.222624000000000000e+06,8.973600000000000000e+05,1.088480000000000000e+06,1.434151500000000000e+06,1.381291800000000047e+06,1.388192000000000000e+06,1.265536000000000000e+06,1.528484800000000047e+06,1.819100399999999907e+06,1.191840000000000000e+06,1.694529300000000047e+06,1.553568000000000000e+06,1.389056000000000000e+06,1.212320000000000000e+06,1.163936000000000000e+06,1.324662600000000093e+06,2.030389800000000047e+06,1.532416000000000000e+06,1.236576000000000000e+06,1.558648300000000047e+06,1.614912000000000000e+06,1.207706500000000000e+06,1.534784000000000000e+06,1.732270100000000093e+06,2.071900899999999907e+06,1.209888000000000000e+06,9.925725000000000000e+05,1.068416000000000000e+06,1.709648300000000047e+06,1.452966399999999907e+06,1.178784000000000000e+06,1.296640000000000000e+06,1.209248000000000000e+06,1.049164899999999907e+06,1.134368000000000000e+06,1.028800000000000000e+06,1.520907399999999907e+06,1.445425800000000047e+06,8.807360000000000000e+05,9.685280000000000000e+05,8.982015999999999767e+05,9.057799000000000233e+05,1.138080000000000000e+06,8.922400000000000000e+05,1.349118899999999907e+06,1.339904000000000000e+06,9.785120000000000000e+05,1.026784000000000000e+06,1.332203300000000047e+06,1.294499100000000093e+06,1.118592000000000000e+06,1.585468800000000047e+06,1.035120000000000000e+06,1.167104000000000000e+06,1.288544000000000000e+06,1.201376000000000000e+06,9.982720000000000000e+05,1.035856000000000000e+06,1.245447399999999907e+06,8.426630000000000000e+05,1.336010300000000047e+06,1.088800000000000000e+06,8.926560000000000000e+05,1.332203300000000047e+06,1.192550899999999907e+06,1.020480000000000000e+06,9.383200000000000000e+05,1.021744000000000000e+06,1.153440000000000000e+06,1.174528000000000000e+06,9.884960000000000000e+05,1.030064000000000000e+06,1.037744000000000000e+06,1.091552000000000000e+06,1.330176000000000000e+06,1.290692100000000093e+06,1.264256000000000000e+06,9.129600000000000000e+05,1.943597100000000093e+06,1.728463000000000000e+06,8.161120000000000000e+05,9.537280000000000000e+05,1.148768000000000000e+06,1.313314000000000000e+06,1.351680000000000000e+06,9.776800000000000000e+05,9.355840000000000000e+05,1.351232000000000000e+06,9.687520000000000000e+05,1.452966399999999907e+06,1.212000000000000000e+06,1.160320000000000000e+06,1.358633100000000093e+06,1.920974300000000047e+06,8.884640000000000000e+05,9.453440000000000000e+05,9.004960000000000000e+05,8.055840000000000000e+05,1.739811800000000047e+06,1.320896000000000000e+06,9.718880000000000000e+05,1.063680000000000000e+06,1.256721500000000000e+06,9.231200000000000000e+05,9.523680000000000000e+05,1.027104000000000000e+06,9.880800000000000000e+05,9.099200000000000000e+05,8.448960000000000000e+05,8.934880000000000000e+05,9.327520000000000000e+05,9.590880000000000000e+05,1.188817300000000047e+06,8.742400000000000000e+05,9.485920000000000000e+05,9.350720000000000000e+05,5.911373000000000466e+05,1.029216000000000000e+06,1.072223000000000000e+06,1.163616000000000000e+06,1.943597100000000093e+06,2.822908500000000000e+06,1.258592000000000000e+06,1.286958500000000000e+06,1.255616000000000000e+06,1.234112000000000000e+06,1.437344000000000000e+06,1.468047600000000093e+06,8.604608000000000466e+05,1.188817300000000047e+06,1.181440000000000000e+06,1.158720000000000000e+06,1.002800000000000000e+06,1.520907399999999907e+06,1.460320000000000000e+06,1.002480000000000000e+06,1.305773399999999907e+06,9.316000000000000000e+05,1.641670500000000000e+06,1.097344000000000000e+06,9.280480000000000000e+05,9.179840000000000000e+05,1.140192000000000000e+06,1.634129899999999907e+06,1.327882399999999907e+06,9.547840000000000000e+05,1.279343500000000000e+06,8.572160000000000000e+05,1.008272000000000000e+06,9.246880000000000000e+05,8.883680000000000000e+05,1.471855600000000093e+06,7.434679000000000233e+05,9.671680000000000000e+05,1.137024000000000000e+06,9.543680000000000000e+05,7.623571999999999534e+05,8.876320000000000000e+05,8.776960000000000000e+05,1.365472000000000000e+06,9.950080000000000000e+05,9.650720000000000000e+05,1.362440100000000093e+06,8.982015999999999767e+05,8.226831999999999534e+05,8.082880000000000000e+05,1.173736000000000000e+06,1.392602600000000093e+06,9.235360000000000000e+05,7.283866999999999534e+05,1.188817300000000047e+06,9.623355999999999767e+05,8.887840000000000000e+05,9.556160000000000000e+05,9.434840000000000000e+05,9.282560000000000000e+05,8.765440000000000000e+05,9.609760000000000000e+05,9.049920000000000000e+05,5.736530999999999767e+05,9.219680000000000000e+05,1.388795600000000093e+06,1.351091500000000000e+06,1.096832000000000000e+06,1.236992000000000000e+06,9.585653000000000466e+05,1.095040000000000000e+06,1.158208000000000000e+06,1.377056000000000000e+06,1.803944800000000047e+06,8.239360000000000000e+05,1.192550899999999907e+06,1.566188800000000047e+06,1.092192000000000000e+06,1.257120000000000000e+06,1.119232000000000000e+06,1.437885100000000093e+06,1.577536500000000000e+06,1.017216000000000000e+06,1.190432000000000000e+06,1.709648300000000047e+06,1.416288000000000000e+06,1.327072000000000000e+06,1.067584000000000000e+06,1.464314000000000000e+06,1.275872000000000000e+06,1.853034300000000047e+06,1.188817300000000047e+06,1.299200000000000000e+06,9.623355999999999767e+05,1.298232800000000047e+06,1.392602600000000093e+06,1.569995899999999907e+06,1.098254399999999907e+06,1.031594300000000047e+06,8.755796999999999534e+05,9.272000000000000000e+05,1.279712000000000000e+06,1.445425800000000047e+06,9.887654000000000233e+05,9.057799000000000233e+05,1.113335600000000093e+06,1.598016000000000000e+06,1.377856000000000000e+06,1.054816000000000000e+06,1.155767100000000093e+06,1.232512000000000000e+06,1.146432000000000000e+06,1.433291000000000000e+06,1.555191300000000047e+06,1.319797500000000000e+06,1.083561800000000047e+06,1.052480000000000000e+06,1.141664000000000000e+06,9.583840000000000000e+05,1.898422899999999907e+06,1.153952000000000000e+06,9.249140999999999767e+05,9.413778000000000466e+05,9.760960000000000000e+05,1.191072000000000000e+06,1.067680000000000000e+06,9.445434000000000233e+05,1.288960000000000000e+06,1.055903600000000093e+06,1.275648000000000000e+06,1.258496000000000000e+06,1.343812500000000000e+06,7.666400000000000000e+05,8.420753000000000466e+05,1.435983300000000047e+06,1.489563600000000093e+06,1.301376500000000000e+06,1.576192300000000047e+06,1.396969399999999907e+06,1.117193500000000000e+06,1.293248000000000000e+06,1.116480000000000000e+06,7.846381999999999534e+05,1.218592000000000000e+06,1.392388100000000093e+06,9.208610999999999767e+05,1.300704000000000000e+06,1.166121000000000000e+06,9.708480000000000000e+05,1.295360000000000000e+06,1.038592000000000000e+06,9.441920000000000000e+05,8.076819000000000233e+05,1.152704000000000000e+06,1.213504000000000000e+06,1.237869000000000000e+06,1.530985000000000000e+06,1.452966399999999907e+06,1.415848800000000047e+06,9.064640000000000000e+05,1.477172100000000093e+06,1.231872000000000000e+06,1.649211100000000093e+06,1.562455300000000047e+06,1.048704000000000000e+06,1.157729399999999907e+06,1.565441399999999907e+06,1.585888000000000000e+06,1.309580399999999907e+06,1.435382800000000047e+06,1.107072000000000000e+06,9.312960000000000000e+05,1.562455300000000047e+06,1.194368000000000000e+06,1.139552000000000000e+06,9.360160000000000000e+05,1.205952000000000000e+06,9.456840999999999767e+05,1.383584000000000000e+06,1.586647399999999907e+06,1.459584000000000000e+06,9.309243000000000466e+05,1.093310899999999907e+06,9.150518000000000466e+05,1.041856000000000000e+06,8.110770000000000000e+05,1.344372100000000093e+06,1.399648000000000000e+06,1.182592000000000000e+06,1.117440000000000000e+06,1.221152000000000000e+06,1.020256000000000000e+06,7.304913000000000466e+05,9.967040000000000000e+05,1.061888000000000000e+06,1.132256000000000000e+06,1.188930899999999907e+06,9.388320000000000000e+05,1.035744000000000000e+06,1.125696000000000000e+06,1.033744000000000000e+06,1.059872000000000000e+06,7.521575000000000000e+05,9.301440000000000000e+05,7.750880000000000000e+05,1.125472000000000000e+06,1.177469600000000093e+06,1.025744000000000000e+06,1.489075000000000000e+06,1.417302600000000093e+06,9.611840000000000000e+05,1.041008000000000000e+06,1.217728000000000000e+06,1.140512000000000000e+06,1.349097800000000047e+06,1.026480000000000000e+06,1.150048000000000000e+06,1.241568000000000000e+06,9.420960000000000000e+05,1.283104000000000000e+06,7.482125000000000000e+05,2.341719500000000000e+06,1.147808000000000000e+06,1.154080000000000000e+06,1.023424000000000000e+06,8.816564000000000233e+05,1.049760000000000000e+06,1.051232000000000000e+06,1.087457500000000000e+06,1.022576000000000000e+06,1.297088000000000000e+06,1.511445000000000000e+06,9.681120000000000000e+05,1.150048000000000000e+06,1.049760000000000000e+06,1.119552000000000000e+06,9.084000000000000000e+05,1.363820399999999907e+06,2.534169000000000000e+06,1.451031800000000047e+06,1.357151500000000000e+06,1.318528000000000000e+06,1.503995600000000093e+06,1.230400000000000000e+06,1.169216000000000000e+06,1.153856000000000000e+06,8.836818000000000466e+05,1.787507000000000000e+06,1.200096000000000000e+06,1.196608000000000000e+06,8.132960000000000000e+05,1.056192000000000000e+06,1.098080000000000000e+06,1.095456000000000000e+06,1.097024000000000000e+06,1.208700000000000000e+06,1.421796000000000000e+06,7.421500000000000000e+05,9.683200000000000000e+05,9.855420000000000000e+05,1.417587000000000000e+06,1.043008000000000000e+06,8.705920000000000000e+05,1.003328000000000000e+06,1.376734800000000047e+06,1.155383600000000093e+06,1.056384000000000000e+06,1.171162500000000000e+06,1.155328000000000000e+06,9.173509000000000233e+05,9.704185000000000000e+05,9.938560000000000000e+05,1.029424000000000000e+06,1.313314000000000000e+06,1.333362300000000047e+06,9.128480000000000000e+05,8.636960000000000000e+05,1.100736000000000000e+06,1.037648000000000000e+06,1.227474100000000093e+06,7.656160000000000000e+05,1.022256000000000000e+06,1.196608000000000000e+06,1.138080000000000000e+06,9.478560000000000000e+05,8.434400000000000000e+05,7.838240000000000000e+05,8.114240000000000000e+05,1.278175100000000093e+06,9.637120000000000000e+05,1.057856000000000000e+06,9.365280000000000000e+05,1.094400000000000000e+06,9.713760000000000000e+05,6.656480000000000000e+05,6.915609000000000233e+05,9.460800000000000000e+05,9.108640000000000000e+05,1.099508500000000000e+06,1.212416000000000000e+06,1.113120000000000000e+06,9.536320000000000000e+05,1.295389399999999907e+06,6.285280000000000000e+05,7.673920000000000000e+05,1.179616000000000000e+06,8.744480000000000000e+05,1.048896000000000000e+06,8.860640000000000000e+05,8.915040000000000000e+05,6.579840000000000000e+05,9.282710999999999767e+05,8.256960000000000000e+05,9.078240000000000000e+05,1.570694500000000000e+06,9.000800000000000000e+05,7.267865999999999767e+05,9.410400000000000000e+05,9.228000000000000000e+05,1.029312000000000000e+06,9.593965000000000000e+05,8.340480000000000000e+05,8.278880000000000000e+05,7.640494000000000233e+05,1.271392000000000000e+06,7.314400000000000000e+05,8.554400000000000000e+05,8.680800000000000000e+05,2.223143500000000000e+06,7.830323000000000466e+05,9.051040000000000000e+05,1.186699500000000000e+06,1.007952000000000000e+06,9.113920000000000000e+05,1.874988800000000047e+06,7.533600000000000000e+05,8.001760000000000000e+05,9.730920000000000000e+05,9.096000000000000000e+05,1.122210000000000000e+06,8.002720000000000000e+05,1.139591399999999907e+06,1.117344000000000000e+06,1.013008000000000000e+06,7.526240000000000000e+05,8.602400000000000000e+05,1.027312000000000000e+06,8.865920000000000000e+05,8.339360000000000000e+05,1.012987599999999977e+06,1.140512000000000000e+06,1.107936000000000000e+06,1.377600000000000000e+06,1.028355099999999977e+06,1.170176000000000000e+06,1.074016000000000000e+06,7.987350999999999767e+05,1.174208000000000000e+06,1.546537500000000000e+06,7.718649000000000233e+05,1.087866899999999907e+06,1.226560000000000000e+06,1.058720000000000000e+06,1.133867100000000093e+06,1.298183300000000047e+06,1.350333399999999907e+06,1.204360800000000047e+06,1.558077000000000000e+06,1.238008500000000000e+06,9.965920000000000000e+05,8.359921999999999534e+05,1.254026500000000000e+06,1.434622000000000000e+06,7.369975999999999767e+05,1.008639300000000047e+06,1.015312000000000000e+06,1.200755600000000093e+06,1.260528600000000093e+06,1.096192000000000000e+06,1.086592000000000000e+06,9.048960000000000000e+05,1.086905800000000047e+06,1.070016000000000000e+06,9.607680000000000000e+05,1.343550899999999907e+06,9.173600000000000000e+05,1.001856000000000000e+06,8.421760000000000000e+05,1.498284500000000000e+06,1.017840000000000000e+06,1.254880000000000000e+06,8.988320000000000000e+05,8.639040000000000000e+05,9.547949000000000233e+05,7.510085999999999767e+05,7.688480000000000000e+05,1.325056000000000000e+06,8.906609000000000233e+05,9.469120000000000000e+05,7.938240000000000000e+05,1.082464000000000000e+06,8.885760000000000000e+05,5.780960000000000000e+05,7.523200000000000000e+05,6.302454000000000233e+05,8.140320000000000000e+05,7.246164000000000233e+05,1.135958500000000000e+06,1.019520000000000000e+06,1.230328399999999907e+06,9.004000000000000000e+05,8.053760000000000000e+05,9.870240000000000000e+05,7.374720000000000000e+05,7.304000000000000000e+05,5.372223000000000466e+05,6.490980000000000000e+05,8.135040000000000000e+05,9.106560000000000000e+05,9.899680000000000000e+05,1.140192000000000000e+06,1.283151500000000000e+06,9.028000000000000000e+05,8.994560000000000000e+05,8.684960000000000000e+05,1.181276600000000093e+06,9.061440000000000000e+05,8.921280000000000000e+05,1.013520000000000000e+06,8.193440000000000000e+05,7.601588000000000466e+05,1.377521399999999907e+06,9.321720999999999767e+05,1.132224899999999907e+06,1.133856000000000000e+06,1.007952000000000000e+06,8.701760000000000000e+05,1.096512000000000000e+06,1.024784000000000000e+06,6.991840000000000000e+05,7.739360000000000000e+05,1.014160000000000000e+06,6.853120000000000000e+05,8.789440000000000000e+05,8.076019000000000233e+05,1.305773399999999907e+06,8.718094000000000233e+05,9.583520000000000000e+05,1.049164899999999907e+06,7.434679000000000233e+05,1.002272000000000000e+06,9.687520000000000000e+05,8.475040000000000000e+05,6.925600000000000000e+05,9.862880000000000000e+05,6.768160000000000000e+05,8.718094000000000233e+05,1.286958500000000000e+06,7.008480000000000000e+05,1.203898500000000000e+06,8.276800000000000000e+05,8.622240000000000000e+05,1.060316300000000047e+06,1.381291800000000047e+06,7.273920000000000000e+05,1.093248000000000000e+06,9.289920000000000000e+05,8.770720000000000000e+05,1.177469600000000093e+06,1.456773399999999907e+06,1.032064000000000000e+06,1.490743899999999907e+06,8.755796999999999534e+05,8.232960000000000000e+05,7.672800000000000000e+05,1.460507000000000000e+06,8.890880000000000000e+05,7.567840000000000000e+05,8.552320000000000000e+05,6.340158000000000466e+05,1.169929000000000000e+06,8.617120000000000000e+05,9.912320000000000000e+05,1.030800000000000000e+06,1.283151500000000000e+06,7.661275000000000000e+05,7.724800000000000000e+05,9.502720000000000000e+05,9.621774000000000233e+05,8.885760000000000000e+05,9.589760000000000000e+05,9.347520000000000000e+05,7.251200000000000000e+05,7.968320000000000000e+05,7.673975000000000000e+05,7.208640000000000000e+05,1.197845300000000047e+06,9.565600000000000000e+05,8.503200000000000000e+05,7.577280000000000000e+05,1.035632000000000000e+06,9.305600000000000000e+05,9.536320000000000000e+05,1.109528500000000000e+06,8.485440000000000000e+05,8.084960000000000000e+05,7.567840000000000000e+05,6.617120000000000000e+05,1.185010300000000047e+06,1.158580399999999907e+06,5.736530999999999767e+05,7.280160000000000000e+05,9.281440000000000000e+05,1.022688000000000000e+06,1.328469600000000093e+06,1.056743300000000047e+06,7.876800000000000000e+05,9.264640000000000000e+05,1.237869000000000000e+06,7.849760000000000000e+05,1.199964100000000093e+06,1.260528600000000093e+06,7.755040000000000000e+05,1.124609800000000047e+06,8.936000000000000000e+05,8.718094000000000233e+05,9.464960000000000000e+05,1.094447300000000047e+06,9.698761999999999534e+05,8.752960000000000000e+05,1.292255000000000000e+06,1.110144000000000000e+06,8.974720000000000000e+05,9.626560000000000000e+05,7.990240000000000000e+05,1.079808000000000000e+06,8.067360000000000000e+05,9.549920000000000000e+05,7.843520000000000000e+05,8.763360000000000000e+05,1.573729500000000000e+06,8.003840000000000000e+05,9.538400000000000000e+05,1.101888000000000000e+06,1.038384000000000000e+06,9.462880000000000000e+05,1.034688000000000000e+06,7.913120000000000000e+05,8.306080000000000000e+05,1.099904000000000000e+06,6.566385999999999767e+05,6.895239000000000233e+05,1.422802899999999907e+06,7.525280000000000000e+05,7.285440000000000000e+05,1.264262300000000047e+06,1.076864000000000000e+06,1.103904000000000000e+06,1.468047600000000093e+06,8.668320000000000000e+05,1.185010300000000047e+06,1.385062000000000000e+06,1.527424000000000000e+06,8.544000000000000000e+05,9.037440000000000000e+05,8.811520000000000000e+05,1.151039800000000047e+06,1.064247100000000093e+06,8.215360000000000000e+05,7.864320000000000000e+05,1.412909800000000047e+06,8.491130999999999767e+05,8.431200000000000000e+05,1.059552000000000000e+06,9.491200000000000000e+05,9.076160000000000000e+05,8.833440000000000000e+05,9.008160000000000000e+05,8.180960000000000000e+05,1.117805300000000047e+06,1.000113099999999977e+06,1.027424000000000000e+06,5.434529000000000233e+05,1.169929000000000000e+06,7.535680000000000000e+05,8.718094000000000233e+05,1.007744000000000000e+06,7.610728000000000466e+05,9.698761999999999534e+05,9.899305000000000000e+05,8.490720000000000000e+05,1.036160000000000000e+06,1.184928000000000000e+06,1.126112000000000000e+06,1.055552000000000000e+06,9.818720000000000000e+05,1.008576000000000000e+06,7.753920000000000000e+05,1.097456000000000000e+06,9.879680000000000000e+05,9.589760000000000000e+05,6.845206999999999534e+05,1.282464000000000000e+06,8.604608000000000466e+05,1.010896000000000000e+06,9.540480000000000000e+05,9.609855999999999767e+05,1.539240000000000000e+06,9.169440000000000000e+05,9.072000000000000000e+05,7.347680000000000000e+05,9.388320000000000000e+05,8.714240000000000000e+05,1.129088000000000000e+06,7.488960000000000000e+05,1.177920000000000000e+06,1.249181000000000000e+06,9.688480000000000000e+05,1.011632000000000000e+06,9.899680000000000000e+05,8.864800000000000000e+05,1.028480000000000000e+06,1.022688000000000000e+06,7.414080000000000000e+05,9.498380999999999767e+05,9.489120000000000000e+05,1.989585899999999907e+06,8.573280000000000000e+05,1.178656000000000000e+06,9.157920000000000000e+05,1.256721500000000000e+06,8.370720000000000000e+05,8.945280000000000000e+05,1.232320000000000000e+06,1.016048000000000000e+06,1.660596500000000000e+06,9.546720000000000000e+05,9.653920000000000000e+05,1.446240000000000000e+06,1.219017500000000000e+06,1.252988000000000000e+06,9.771520000000000000e+05,1.055359000000000000e+06,9.758880000000000000e+05,9.292960000000000000e+05,9.883840000000000000e+05,9.029566999999999534e+05,1.079712000000000000e+06,9.112800000000000000e+05,9.783040000000000000e+05,9.720000000000000000e+05,9.922880000000000000e+05,8.274933000000000466e+05,9.842880000000000000e+05,9.113920000000000000e+05,8.550240000000000000e+05,9.530080000000000000e+05,8.568960000000000000e+05,1.001328000000000000e+06,1.362440100000000093e+06,9.814560000000000000e+05,8.904480000000000000e+05,8.378080000000000000e+05,1.354825100000000093e+06,9.485920000000000000e+05,9.006080000000000000e+05,8.834400000000000000e+05,9.685280000000000000e+05,7.849790999999999767e+05,1.111744000000000000e+06,9.061440000000000000e+05,8.601440000000000000e+05,1.188817300000000047e+06,1.203898500000000000e+06,1.049164899999999907e+06,8.049600000000000000e+05,1.016480000000000000e+06,9.498560000000000000e+05,2.181389799999999814e+06,8.250720000000000000e+05,8.615273000000000466e+05,9.263680000000000000e+05,1.094744000000000000e+06,9.387360000000000000e+05,2.161212299999999814e+06,1.014160000000000000e+06,9.560480000000000000e+05,9.953280000000000000e+05,8.383200000000000000e+05,1.085408000000000000e+06,1.037141400000000023e+06,1.376226000000000000e+06,7.917958000000000000e+06,1.520729399999999907e+06,9.170908000000000466e+05,8.619200000000000000e+05,1.234432000000000000e+06,9.600320000000000000e+05,1.143904000000000000e+06,1.776759399999999907e+06,1.010272000000000000e+06,8.160000000000000000e+05,9.915520000000000000e+05,1.016896000000000000e+06,8.882560000000000000e+05,8.842880000000000000e+05,9.553120000000000000e+05,9.300320000000000000e+05,9.709440000000000000e+05,9.652800000000000000e+05,1.209568000000000000e+06,1.122944000000000000e+06,9.877310999999999767e+05,8.259040000000000000e+05,1.437680800000000047e+06,9.656000000000000000e+05,8.253920000000000000e+05,8.915040000000000000e+05,1.323147800000000047e+06,8.275840000000000000e+05,9.021760000000000000e+05,8.992480000000000000e+05,1.026163599999999977e+06,8.829280000000000000e+05,7.992320000000000000e+05,1.088480000000000000e+06,7.626080000000000000e+05,1.037853900000000023e+06,9.642240000000000000e+05,9.770400000000000000e+05,9.458720000000000000e+05,1.030576000000000000e+06,7.694720000000000000e+05,8.784320000000000000e+05,8.374880000000000000e+05,9.515360000000000000e+05,7.614163000000000466e+05,9.698761999999999534e+05,8.114240000000000000e+05,7.302080000000000000e+05,1.262854000000000000e+06,9.262560000000000000e+05,1.158580399999999907e+06,9.379040000000000000e+05,8.721600000000000000e+05,1.145280000000000000e+06,9.087680000000000000e+05,8.156960000000000000e+05,7.596960000000000000e+05,1.268069300000000047e+06,6.240645000000000000e+05,1.035008000000000000e+06,1.471596100000000093e+06,8.321600000000000000e+05,1.024160000000000000e+06,7.849790999999999767e+05,8.659840000000000000e+05,9.095040000000000000e+05,8.780160000000000000e+05,1.068054100000000093e+06,8.080800000000000000e+05,1.120704000000000000e+06,9.369600000000000000e+05,5.925045999999999767e+05,9.059360000000000000e+05,7.984960000000000000e+05,9.193440000000000000e+05,9.106560000000000000e+05,8.209120000000000000e+05,9.983840000000000000e+05,7.371520000000000000e+05,8.583680000000000000e+05,8.086080000000000000e+05,7.768480000000000000e+05,9.087680000000000000e+05,9.591840000000000000e+05,8.832320000000000000e+05,9.361120000000000000e+05,7.610560000000000000e+05,2.480163299999999814e+06,1.099067500000000000e+06,6.815840000000000000e+05,7.264640000000000000e+05,8.212160000000000000e+05,8.296640000000000000e+05,7.888160000000000000e+05,9.779840000000000000e+05,1.012896000000000000e+06,1.192550899999999907e+06,9.001920000000000000e+05,8.458400000000000000e+05,8.455200000000000000e+05,1.351091500000000000e+06,8.970400000000000000e+05,8.515840000000000000e+05,7.744640000000000000e+05,5.490215999999999767e+05,8.314400000000000000e+05,1.128844800000000047e+06,8.174720000000000000e+05,9.606560000000000000e+05,1.147306100000000093e+06,8.559680000000000000e+05,9.305600000000000000e+05,9.100320000000000000e+05,1.151039800000000047e+06,9.163040000000000000e+05,8.793760000000000000e+05,6.047700000000000000e+05,8.940160000000000000e+05,7.658240000000000000e+05,8.992480000000000000e+05,9.246314000000000233e+05,1.034592000000000000e+06,8.187200000000000000e+05,8.422880000000000000e+05,1.232922800000000047e+06,7.834080000000000000e+05,7.755040000000000000e+05,8.926560000000000000e+05,1.022368000000000000e+06,1.221984000000000000e+06,8.075680000000000000e+05,1.441094600000000093e+06,8.641120000000000000e+05,8.361280000000000000e+05,1.683624000000000000e+06,8.930720000000000000e+05,8.814560000000000000e+05,1.124609800000000047e+06,8.824000000000000000e+05,1.129484300000000047e+06,9.636000000000000000e+05,9.770400000000000000e+05,8.469920000000000000e+05,1.279343500000000000e+06,8.873120000000000000e+05,9.597120000000000000e+05,1.567728300000000047e+06,8.264320000000000000e+05,7.407840000000000000e+05,9.553120000000000000e+05,8.504320000000000000e+05,1.079782899999999907e+06,7.641600000000000000e+05,9.665440000000000000e+05,8.175680000000000000e+05,8.584640000000000000e+05,8.695360000000000000e+05,7.798720000000000000e+05,8.642080000000000000e+05,8.762400000000000000e+05,9.167200000000000000e+05,9.973280000000000000e+05,1.273066000000000000e+06,7.128800000000000000e+05,7.686400000000000000e+05,7.829920000000000000e+05,1.056743300000000047e+06,8.513760000000000000e+05,1.301389899999999907e+06,9.407200000000000000e+05,1.007008000000000000e+06,9.548960000000000000e+05,8.019360000000000000e+05,1.307398800000000047e+06,7.289600000000000000e+05,1.275609899999999907e+06,8.384320000000000000e+05,7.554400000000000000e+05,1.102752000000000000e+06,1.221038300000000047e+06,8.705920000000000000e+05,8.193440000000000000e+05,7.874720000000000000e+05,8.209120000000000000e+05,1.105184000000000000e+06,8.972480000000000000e+05,9.459680000000000000e+05,7.536640000000000000e+05,6.634564000000000233e+05,1.161498000000000000e+06,7.506560000000000000e+05,8.264320000000000000e+05,7.207520000000000000e+05,7.678080000000000000e+05,8.962080000000000000e+05,8.187200000000000000e+05,1.159584000000000000e+06,8.428160000000000000e+05,8.056960000000000000e+05,7.925760000000000000e+05,7.415200000000000000e+05,1.081835300000000047e+06,7.449440000000000000e+05,9.466120000000000000e+05,7.458720000000000000e+05,1.162752000000000000e+06,6.741280000000000000e+05,6.591200000000000000e+05,9.454400000000000000e+05,1.070622000000000000e+06,7.270880000000000000e+05,5.217367999999999884e+05,7.142240000000000000e+05,1.078269300000000047e+06,6.428868000000000466e+05,7.231360000000000000e+05,7.561600000000000000e+05,8.189280000000000000e+05,8.518880000000000000e+05,6.813760000000000000e+05,9.013440000000000000e+05,8.112160000000000000e+05,7.926720000000000000e+05,6.940160000000000000e+05,6.388640000000000000e+05,1.117069300000000047e+06,8.189280000000000000e+05,7.324800000000000000e+05,7.445280000000000000e+05,8.463520000000000000e+05,1.090676000000000000e+06,7.083200000000000000e+05,7.122560000000000000e+05,8.648480000000000000e+05,6.134560000000000000e+05,7.118400000000000000e+05,6.497120000000000000e+05,8.126720000000000000e+05,6.730880000000000000e+05,7.017760000000000000e+05,7.091360000000000000e+05,6.632640000000000000e+05,5.370400000000000000e+05,6.854080000000000000e+05,1.143918300000000047e+06,8.963200000000000000e+05,7.307200000000000000e+05,7.438080000000000000e+05,9.064640000000000000e+05,6.936960000000000000e+05,8.406240000000000000e+05,7.709280000000000000e+05,6.932800000000000000e+05,8.162080000000000000e+05,7.358080000000000000e+05,6.785760000000000000e+05,8.263200000000000000e+05,8.541920000000000000e+05,6.589120000000000000e+05,7.129760000000000000e+05,7.183680000000000000e+05,6.846880000000000000e+05,8.778080000000000000e+05,7.524160000000000000e+05,6.058240000000000000e+05,6.559200000000000000e+05,6.067520000000000000e+05,7.424480000000000000e+05,7.397440000000000000e+05,6.397920000000000000e+05,5.901600000000000000e+05,5.964480000000000000e+05,4.944940000000000000e+05,5.628640000000000000e+05,6.529280000000000000e+05,5.127920000000000000e+05,6.241920000000000000e+05,5.519520000000000000e+05,5.964480000000000000e+05,7.089280000000000000e+05,6.516800000000000000e+05,5.442400000000000000e+05,5.668800000000000000e+05,5.984000000000000000e+05,9.510245999999999767e+05,5.264480000000000000e+05,6.348320000000000000e+05,5.222400000000000000e+05,1.110448300000000047e+06,4.738080000000000000e+05,5.473280000000000000e+05,7.042720000000000000e+05,7.778880000000000000e+05,5.461920000000000000e+05,6.499200000000000000e+05,6.655360000000000000e+05,5.358080000000000000e+05,6.353440000000000000e+05,9.234819000000000233e+05,4.534240000000000000e+05,9.810993000000000466e+05,5.183360000000000000e+05,4.472880000000000000e+05,6.006720000000000000e+05,1.044094900000000023e+06,4.911360000000000000e+05,5.970560000000000000e+05,4.868320000000000000e+05,4.763760000000000000e+05,4.246800000000000000e+05,5.709920000000000000e+05,5.833600000000000000e+05,3.187840999999999767e+05,7.871520000000000000e+05,5.240880000000000000e+05,5.480480000000000000e+05,6.599520000000000000e+05,5.827360000000000000e+05,6.048960000000000000e+05,6.891360000000000000e+05,8.735200000000000000e+05,5.948960000000000000e+05,6.637760000000000000e+05,6.562240000000000000e+05,6.561280000000000000e+05,5.889120000000000000e+05,8.143360000000000000e+05,8.904480000000000000e+05,7.082080000000000000e+05,6.579840000000000000e+05,6.245120000000000000e+05,7.881920000000000000e+05,6.509600000000000000e+05,7.770560000000000000e+05,6.503360000000000000e+05,7.394400000000000000e+05,7.791360000000000000e+05,6.747520000000000000e+05,9.501600000000000000e+05,7.400640000000000000e+05,7.739360000000000000e+05,7.582575000000000000e+05,9.284018000000000466e+05,1.105920000000000000e+06,1.177920000000000000e+06,1.157248000000000000e+06,9.710560000000000000e+05,9.472320000000000000e+05,8.933679000000000233e+05,1.047968000000000000e+06,1.132992000000000000e+06,1.120288000000000000e+06,9.233280000000000000e+05,1.088896000000000000e+06,1.180160000000000000e+06,1.001008000000000000e+06,1.218272000000000000e+06,1.099904000000000000e+06,1.102528000000000000e+06,1.568374300000000047e+06,1.249344000000000000e+06,1.218368000000000000e+06,1.095872000000000000e+06,1.050496000000000000e+06,1.175712000000000000e+06,1.063872000000000000e+06,1.219968000000000000e+06,1.104320000000000000e+06,1.085408000000000000e+06,1.066208000000000000e+06,1.096832000000000000e+06,1.069696000000000000e+06,1.139552000000000000e+06,1.168384000000000000e+06,1.254016000000000000e+06,1.021104000000000000e+06,9.502720000000000000e+05,1.013424000000000000e+06,1.014480000000000000e+06,9.400960000000000000e+05,9.776800000000000000e+05,8.995520000000000000e+05,8.883680000000000000e+05,1.081600000000000000e+06,1.165952000000000000e+06,1.462272000000000000e+06,1.724729500000000000e+06,2.332316299999999814e+06,2.370057299999999814e+06,2.162538299999999814e+06,2.317235000000000000e+06,2.758737799999999814e+06,2.509746299999999814e+06,2.438035000000000000e+06,1.947404100000000093e+06,2.422917000000000000e+06,1.800211100000000093e+06,1.864381899999999907e+06,1.936056500000000000e+06,2.445575500000000000e+06,1.634129899999999907e+06,1.913433600000000093e+06,2.177619500000000000e+06,2.064360300000000047e+06,1.215247100000000093e+06,1.489280000000000000e+06,1.468832000000000000e+06,1.557568000000000000e+06,1.334464000000000000e+06,1.400181000000000000e+06,1.822870800000000047e+06,2.204012500000000000e+06,1.958678399999999907e+06,1.694529300000000047e+06,2.098367500000000000e+06,1.743618800000000047e+06,1.280640000000000000e+06,1.300928000000000000e+06,1.327616000000000000e+06,1.282880000000000000e+06,1.186624000000000000e+06,1.413376000000000000e+06,1.344512000000000000e+06,1.430880000000000000e+06,1.122528000000000000e+06,1.056192000000000000e+06,1.135958500000000000e+06,1.694529300000000047e+06,2.302153799999999814e+06,1.662944000000000000e+06,1.226521399999999907e+06,1.788863500000000000e+06,1.471855600000000093e+06,1.442272000000000000e+06,1.917167300000000047e+06,2.324812500000000000e+06,2.192701799999999814e+06,1.451616000000000000e+06,1.456773399999999907e+06,1.349312000000000000e+06,1.347284500000000000e+06,1.052898500000000000e+06,9.630720000000000000e+05,1.517173800000000047e+06,1.418995800000000047e+06,1.448704000000000000e+06,1.026480000000000000e+06,1.074336000000000000e+06,1.305773399999999907e+06,1.098528000000000000e+06,1.471855600000000093e+06,7.585869000000000233e+05,9.733600000000000000e+05,8.717440000000000000e+05,9.781920000000000000e+05,9.016480000000000000e+05,1.220288000000000000e+06,1.076544000000000000e+06,7.553289000000000233e+05,1.055872000000000000e+06,1.008838900000000023e+06,8.340480000000000000e+05,9.177760000000000000e+05,9.702080000000000000e+05,1.012368000000000000e+06,8.606560000000000000e+05,9.786240000000000000e+05,9.196640000000000000e+05,7.843520000000000000e+05,8.051680000000000000e+05,9.075200000000000000e+05,9.251040000000000000e+05,1.642970600000000093e+06,8.978880000000000000e+05,8.477120000000000000e+05,9.797760000000000000e+05,8.816640000000000000e+05,1.092216100000000093e+06,9.395680000000000000e+05,1.027312000000000000e+06,1.233039100000000093e+06,1.078560000000000000e+06,1.121792000000000000e+06,8.950560000000000000e+05,1.354825100000000093e+06,1.059872000000000000e+06,1.087008000000000000e+06,1.126336000000000000e+06,1.368896000000000000e+06,9.723200000000000000e+05,9.674880000000000000e+05,1.440864500000000000e+06,1.213696000000000000e+06,1.532255000000000000e+06,1.436049600000000093e+06,1.452409500000000000e+06,1.616074800000000047e+06,2.216573299999999814e+06,1.762433600000000093e+06,1.913920000000000000e+06,1.783361399999999907e+06,2.032832000000000000e+06,2.356572299999999814e+06,2.490574500000000000e+06,2.230912000000000000e+06,2.329472000000000000e+06,2.249330799999999814e+06,2.230479299999999814e+06,2.457984000000000000e+06,2.675392000000000000e+06,2.668250299999999814e+06,2.393184000000000000e+06,2.641118299999999814e+06,2.807315500000000000e+06,2.575360000000000000e+06,2.547374000000000000e+06,2.660885000000000000e+06,2.611544799999999814e+06,2.820288000000000000e+06,2.811200000000000000e+06,2.778304000000000000e+06,2.661760000000000000e+06,2.713494000000000000e+06,2.645553000000000000e+06,2.755968000000000000e+06,2.826678799999999814e+06,2.520448000000000000e+06,2.223765500000000000e+06,2.183680000000000000e+06,1.989888000000000000e+06,1.609152000000000000e+06,1.440448000000000000e+06,1.213920000000000000e+06,9.208160000000000000e+05,7.771680000000000000e+05,5.724320000000000000e+05,4.708400000000000000e+05,3.164960000000000000e+05,2.579080000000000000e+05,1.945320000000000000e+05,2.031280000000000000e+05,1.134320000000000000e+05,8.938800000000000000e+04,7.029200000000000000e+04,6.095300000000000000e+04,4.509500000000000000e+04,3.626900000000000000e+04,2.874900000000000000e+04,2.484000000000000000e+04,1.502000000000000000e+04,1.141400000000000000e+04,1.712400000000000000e+04,1.421900000000000000e+04,6.807000000000000000e+03,8.810000000000000000e+03,6.908000000000000000e+03,8.910000000000000000e+03,5.105000000000000000e+03,8.209000000000000000e+03,8.610000000000000000e+03,4.705000000000000000e+03,6.707000000000000000e+03,4.705000000000000000e+03,6.107000000000000000e+03,4.805000000000000000e+03,8.910000000000000000e+03,5.406000000000000000e+03,4.204000000000000000e+03,4.905000000000000000e+03,4.104000000000000000e+03,5.606000000000000000e+03,4.104000000000000000e+03,4.304000000000000000e+03,3.707100000000000000e+04,3.904000000000000000e+03,3.774082999999999884e+05,1.173600000000000000e+05,6.107000000000000000e+03,9.311000000000000000e+03,4.304000000000000000e+03,3.203000000000000000e+03,3.904000000000000000e+03,4.905000000000000000e+03,3.804000000000000000e+03,5.205000000000000000e+03,4.404000000000000000e+03,6.207000000000000000e+03,4.304000000000000000e+03,5.806000000000000000e+03,4.705000000000000000e+03,4.104000000000000000e+03,4.004000000000000000e+03,3.704000000000000000e+03,4.605000000000000000e+03,5.606000000000000000e+03,3.103000000000000000e+03,4.605000000000000000e+03,4.705000000000000000e+03,5.105000000000000000e+03,3.403000000000000000e+03,3.603000000000000000e+03,4.004000000000000000e+03,6.807000000000000000e+03,4.404000000000000000e+03,5.306000000000000000e+03,4.004000000000000000e+03,5.706000000000000000e+03,3.804000000000000000e+03,4.304000000000000000e+03,4.605000000000000000e+03,4.104000000000000000e+03,3.804000000000000000e+03,2.702000000000000000e+03,4.204000000000000000e+03,5.105000000000000000e+03,4.004000000000000000e+03,4.905000000000000000e+03,4.505000000000000000e+03,5.806000000000000000e+03,3.403000000000000000e+03,4.404000000000000000e+03,3.904000000000000000e+03,4.404000000000000000e+03,3.804000000000000000e+03,4.605000000000000000e+03,4.304000000000000000e+03,4.404000000000000000e+03,4.505000000000000000e+03,3.904000000000000000e+03,5.606000000000000000e+03,5.806000000000000000e+03,5.406000000000000000e+03,4.905000000000000000e+03,5.906000000000000000e+03,5.005000000000000000e+03,4.104000000000000000e+03,3.804000000000000000e+03,4.505000000000000000e+03,4.304000000000000000e+03,4.004000000000000000e+03,4.505000000000000000e+03,4.505000000000000000e+03,4.805000000000000000e+03,4.805000000000000000e+03,7.809000000000000000e+03,5.506000000000000000e+03,4.605000000000000000e+03,3.403000000000000000e+03,5.506000000000000000e+03,5.906000000000000000e+03,4.705000000000000000e+03,4.905000000000000000e+03,4.104000000000000000e+03,4.805000000000000000e+03,4.705000000000000000e+03,5.706000000000000000e+03,4.404000000000000000e+03,3.804000000000000000e+03,4.304000000000000000e+03,3.203000000000000000e+03,3.904000000000000000e+03,4.304000000000000000e+03,3.904000000000000000e+03,3.603000000000000000e+03,3.403000000000000000e+03,4.605000000000000000e+03,4.505000000000000000e+03,4.505000000000000000e+03,3.403000000000000000e+03,4.204000000000000000e+03,2.802000000000000000e+03,4.404000000000000000e+03,3.904000000000000000e+03,3.503000000000000000e+03,4.004000000000000000e+03,4.705000000000000000e+03,2.903000000000000000e+03,3.804000000000000000e+03,nan
4.795409999999999684e+01,3.774000000000000000e+05,3.855600000000000000e+05,4.253920000000000000e+05,4.552720000000000000e+05,5.818080000000000000e+05,5.283040000000000000e+05,8.237428000000000466e+05,9.721875000000000000e+05,6.185120000000000000e+05,7.531520000000000000e+05,5.930400000000000000e+05,6.120160000000000000e+05,7.122560000000000000e+05,6.348320000000000000e+05,6.973280000000000000e+05,1.060513500000000000e+06,9.800960000000000000e+05,1.061888000000000000e+06,8.514720000000000000e+05,1.445425800000000047e+06,9.726240000000000000e+05,8.626560000000000000e+05,1.309580399999999907e+06,1.694529300000000047e+06,1.890811800000000047e+06,1.339743899999999907e+06,1.203392000000000000e+06,1.348672000000000000e+06,1.503168000000000000e+06,1.328469600000000093e+06,1.373714399999999907e+06,1.747352399999999907e+06,1.182496000000000000e+06,1.596425800000000047e+06,1.702107600000000093e+06,1.022688000000000000e+06,8.870080000000000000e+05,1.161376000000000000e+06,1.143584000000000000e+06,1.215247100000000093e+06,9.887654000000000233e+05,1.188817300000000047e+06,1.044176000000000000e+06,1.132224899999999907e+06,1.221888000000000000e+06,1.188416000000000000e+06,1.019002400000000023e+06,1.272768000000000000e+06,1.432384000000000000e+06,1.372960000000000000e+06,1.566188800000000047e+06,1.219017500000000000e+06,9.459436999999999534e+05,1.460507000000000000e+06,1.195648000000000000e+06,9.944960000000000000e+05,1.592618800000000047e+06,1.194048000000000000e+06,8.680390999999999767e+05,7.962910000000000000e+05,1.630396300000000047e+06,1.498284500000000000e+06,1.231680000000000000e+06,1.260528600000000093e+06,1.558648300000000047e+06,1.217632000000000000e+06,1.254976000000000000e+06,1.675677800000000047e+06,1.739811800000000047e+06,1.294499100000000093e+06,2.422917000000000000e+06,4.434491000000000000e+06,3.853259500000000000e+06,1.573729500000000000e+06,4.592919500000000000e+06,2.249330799999999814e+06,2.294612299999999814e+06,1.819100399999999907e+06,1.754893000000000000e+06,1.094447300000000047e+06,1.331136000000000000e+06,1.188224000000000000e+06,1.660596500000000000e+06,1.083135399999999907e+06,1.834181600000000093e+06,1.064247100000000093e+06,1.547374000000000000e+06,1.932322899999999907e+06,9.447200000000000000e+05,1.113335600000000093e+06,1.445425800000000047e+06,1.128416899999999907e+06,1.660596500000000000e+06,1.024784000000000000e+06,1.144640000000000000e+06,1.245504000000000000e+06,1.445425800000000047e+06,9.547949000000000233e+05,1.165632000000000000e+06,1.251680000000000000e+06,1.267328000000000000e+06,1.283968000000000000e+06,9.566720000000000000e+05,9.095501999999999534e+05,1.158580399999999907e+06,1.332203300000000047e+06,1.381291800000000047e+06,1.165312000000000000e+06,1.148864000000000000e+06,1.509633100000000093e+06,9.723200000000000000e+05,1.758700000000000000e+06,1.245408000000000000e+06,9.284018000000000466e+05,9.562560000000000000e+05,1.089120000000000000e+06,1.434151500000000000e+06,8.194400000000000000e+05,8.951680000000000000e+05,1.185010300000000047e+06,1.003424000000000000e+06,1.535988600000000093e+06,1.213215000000000000e+06,1.141056000000000000e+06,9.342240000000000000e+05,8.787360000000000000e+05,9.962720000000000000e+05,1.588885100000000093e+06,8.906609000000000233e+05,1.146656000000000000e+06,9.812480000000000000e+05,8.264535000000000000e+05,1.222787800000000047e+06,8.565920000000000000e+05,1.131936000000000000e+06,1.222787800000000047e+06,6.641793000000000466e+05,1.539795600000000093e+06,9.089760000000000000e+05,8.433280000000000000e+05,9.623355999999999767e+05,1.449232800000000047e+06,6.792981999999999534e+05,1.263936000000000000e+06,7.094606999999999534e+05,1.155232000000000000e+06,1.081184000000000000e+06,1.022160000000000000e+06,9.988000000000000000e+05,9.888160000000000000e+05,1.086880000000000000e+06,1.415262300000000047e+06,1.039648000000000000e+06,1.228800000000000000e+06,1.234432000000000000e+06,1.324662600000000093e+06,1.169120000000000000e+06,9.326560000000000000e+05,1.007653800000000047e+06,1.432288000000000000e+06,8.561760000000000000e+05,1.388795600000000093e+06,1.194784000000000000e+06,1.022368000000000000e+06,1.036563599999999977e+06,1.153120000000000000e+06,9.510245999999999767e+05,2.811597500000000000e+06,1.000480000000000000e+06,1.577536500000000000e+06,1.554914600000000093e+06,1.179936000000000000e+06,1.055232000000000000e+06,1.109528500000000000e+06,9.510245999999999767e+05,1.354825100000000093e+06,1.056704000000000000e+06,1.202752000000000000e+06,1.343550899999999907e+06,1.193632000000000000e+06,9.643360000000000000e+05,9.661280000000000000e+05,1.053984000000000000e+06,1.532255000000000000e+06,1.146336000000000000e+06,1.543566000000000000e+06,1.317121000000000000e+06,8.076019000000000233e+05,8.604608000000000466e+05,8.491130999999999767e+05,9.057799000000000233e+05,1.161920000000000000e+06,8.514720000000000000e+05,1.146336000000000000e+06,1.362440100000000093e+06,1.154846800000000047e+06,9.354880000000000000e+05,1.211440100000000093e+06,1.373714399999999907e+06,1.422802899999999907e+06,1.119648000000000000e+06,8.793500000000000000e+05,1.317121000000000000e+06,1.418995800000000047e+06,1.151039800000000047e+06,1.296448000000000000e+06,9.186080000000000000e+05,8.506400000000000000e+05,8.578400000000000000e+05,1.494477500000000000e+06,1.815293399999999907e+06,9.916480000000000000e+05,1.977567600000000093e+06,9.348480000000000000e+05,1.091424000000000000e+06,1.045328000000000000e+06,1.028800000000000000e+06,8.718094000000000233e+05,1.283151500000000000e+06,9.757965999999999767e+05,9.750400000000000000e+05,9.925725000000000000e+05,1.427008000000000000e+06,1.044800000000000000e+06,1.149088000000000000e+06,1.035328000000000000e+06,9.083520000000000000e+05,1.071264000000000000e+06,1.001008000000000000e+06,1.156288000000000000e+06,1.129600000000000000e+06,9.417760000000000000e+05,1.052928000000000000e+06,1.249181000000000000e+06,1.019002400000000023e+06,8.264535000000000000e+05,8.969440000000000000e+05,1.239648000000000000e+06,1.162387399999999907e+06,7.359273000000000466e+05,1.013632000000000000e+06,8.038315999999999767e+05,9.106560000000000000e+05,1.219017500000000000e+06,1.051744000000000000e+06,1.324662600000000093e+06,1.101792000000000000e+06,8.510560000000000000e+05,8.680800000000000000e+05,9.751520000000000000e+05,8.910880000000000000e+05,9.208610999999999767e+05,8.584640000000000000e+05,9.884960000000000000e+05,7.589760000000000000e+05,9.576160000000000000e+05,1.214144000000000000e+06,1.449232800000000047e+06,1.250176000000000000e+06,1.040272000000000000e+06,1.105920000000000000e+06,1.407721600000000093e+06,1.403914500000000000e+06,1.305773399999999907e+06,1.125152000000000000e+06,1.177469600000000093e+06,1.070624000000000000e+06,1.013840000000000000e+06,1.573729500000000000e+06,1.490743899999999907e+06,7.736320000000000000e+05,1.468047600000000093e+06,1.683181600000000093e+06,1.673920000000000000e+06,1.089760000000000000e+06,1.150240000000000000e+06,1.385088000000000000e+06,1.615240600000000093e+06,1.234656000000000000e+06,1.988915300000000047e+06,2.109641799999999814e+06,1.703936000000000000e+06,1.469696000000000000e+06,1.366210500000000000e+06,1.392602600000000093e+06,1.705841300000000047e+06,1.361632000000000000e+06,1.430343500000000000e+06,1.146656000000000000e+06,1.336928000000000000e+06,1.517173800000000047e+06,2.030389800000000047e+06,1.120876300000000047e+06,1.468047600000000093e+06,9.622400000000000000e+05,1.141152000000000000e+06,1.169929000000000000e+06,1.354825100000000093e+06,1.138176000000000000e+06,1.161920000000000000e+06,1.207744000000000000e+06,1.060513500000000000e+06,1.270208000000000000e+06,1.144736000000000000e+06,1.520907399999999907e+06,1.634129899999999907e+06,9.493280000000000000e+05,1.095648000000000000e+06,1.081600000000000000e+06,1.040800000000000000e+06,1.267648000000000000e+06,8.806240000000000000e+05,9.536320000000000000e+05,8.944313000000000466e+05,9.163040000000000000e+05,1.228073899999999907e+06,1.043856000000000000e+06,1.003424000000000000e+06,8.620160000000000000e+05,8.928640000000000000e+05,1.238496000000000000e+06,8.605600000000000000e+05,9.706400000000000000e+05,1.377929300000000047e+06,9.826080000000000000e+05,9.916480000000000000e+05,8.945280000000000000e+05,1.009104000000000000e+06,9.036320000000000000e+05,1.169344000000000000e+06,1.084509800000000047e+06,9.547949000000000233e+05,1.017424000000000000e+06,1.050496000000000000e+06,6.981865000000000000e+05,7.955840000000000000e+05,1.296864000000000000e+06,1.118816000000000000e+06,8.570080000000000000e+05,1.626589300000000047e+06,8.302983000000000466e+05,1.108128000000000000e+06,9.149440000000000000e+05,1.222787800000000047e+06,1.113856000000000000e+06,1.031312000000000000e+06,1.194496000000000000e+06,9.876480000000000000e+05,9.119040000000000000e+05,9.530080000000000000e+05,1.132992000000000000e+06,1.150560000000000000e+06,1.082880000000000000e+06,1.130016000000000000e+06,1.154080000000000000e+06,1.462408800000000047e+06,1.736078100000000093e+06,1.208192000000000000e+06,9.376800000000000000e+05,1.172288000000000000e+06,8.890590999999999767e+05,9.381120000000000000e+05,8.340318000000000466e+05,1.068054100000000093e+06,1.154272000000000000e+06,6.490980000000000000e+05,9.547949000000000233e+05,9.124320000000000000e+05,1.260528600000000093e+06,1.416064000000000000e+06,1.062080000000000000e+06,9.604480000000000000e+05,9.997440000000000000e+05,9.327520000000000000e+05,9.861760000000000000e+05,1.220832000000000000e+06,1.498284500000000000e+06,8.071520000000000000e+05,1.154912000000000000e+06,1.099360000000000000e+06,1.242999000000000000e+06,1.088256000000000000e+06,1.387797100000000093e+06,1.073376000000000000e+06,1.388795600000000093e+06,1.528484800000000047e+06,1.074656000000000000e+06,1.278944000000000000e+06,1.577536500000000000e+06,1.115104000000000000e+06,9.266880000000000000e+05,1.205408000000000000e+06,1.611507000000000000e+06,1.268069300000000047e+06,9.960640000000000000e+05,1.164032000000000000e+06,1.018480000000000000e+06,8.684000000000000000e+05,8.356160000000000000e+05,1.061344000000000000e+06,1.856841300000000047e+06,1.068640000000000000e+06,1.070752000000000000e+06,8.113723000000000466e+05,1.087648000000000000e+06,9.397126999999999534e+05,1.299840000000000000e+06,1.026784000000000000e+06,1.224224000000000000e+06,1.156288000000000000e+06,1.143499100000000093e+06,8.879520000000000000e+05,9.211200000000000000e+05,1.106752000000000000e+06,1.088992000000000000e+06,1.068096000000000000e+06,1.645477500000000000e+06,1.197984000000000000e+06,9.032160000000000000e+05,8.076019000000000233e+05,1.407721600000000093e+06,8.715360000000000000e+05,8.525120000000000000e+05,1.272128000000000000e+06,1.070016000000000000e+06,9.646560000000000000e+05,1.036896000000000000e+06,1.479396300000000047e+06,1.188817300000000047e+06,1.133856000000000000e+06,1.403914500000000000e+06,9.361120000000000000e+05,1.002064000000000000e+06,1.283151500000000000e+06,8.346720000000000000e+05,1.219017500000000000e+06,9.228000000000000000e+05,7.585869000000000233e+05,1.369980800000000047e+06,9.859680000000000000e+05,9.251040000000000000e+05,8.712160000000000000e+05,1.156704000000000000e+06,1.328469600000000093e+06,1.011216000000000000e+06,1.324662600000000093e+06,8.340318000000000466e+05,1.092608000000000000e+06,1.179296000000000000e+06,1.634129899999999907e+06,1.037853900000000023e+06,1.086905800000000047e+06,1.215936000000000000e+06,1.052898500000000000e+06,1.173696000000000000e+06,1.430343500000000000e+06,1.315552000000000000e+06,1.286080000000000000e+06,7.774384000000000233e+05,1.155552000000000000e+06,1.252988000000000000e+06,8.340318000000000466e+05,1.192550899999999907e+06,1.109528500000000000e+06,1.124832000000000000e+06,3.755080500000000000e+06,8.192320000000000000e+05,1.192550899999999907e+06,1.634129899999999907e+06,8.604608000000000466e+05,1.411455300000000047e+06,1.411455300000000047e+06,1.208288000000000000e+06,1.796404100000000093e+06,1.339743899999999907e+06,1.317121000000000000e+06,1.184704000000000000e+06,1.747352399999999907e+06,1.371684000000000000e+06,1.539795600000000093e+06,1.197440000000000000e+06,1.024576000000000000e+06,1.216160000000000000e+06,1.381291800000000047e+06,2.045545399999999907e+06,1.407721600000000093e+06,1.037952000000000000e+06,1.382816000000000000e+06,1.131712000000000000e+06,2.020789000000000000e+06,1.452069800000000047e+06,1.276848100000000093e+06,1.482094800000000047e+06,1.004298400000000023e+06,1.417856399999999907e+06,1.472147600000000093e+06,1.168384000000000000e+06,1.053984000000000000e+06,1.544716000000000000e+06,1.503862500000000000e+06,1.304672000000000000e+06,1.392974600000000093e+06,1.384169100000000093e+06,9.849280000000000000e+05,1.122371300000000047e+06,1.110688000000000000e+06,1.467185500000000000e+06,1.222752000000000000e+06,1.538894100000000093e+06,1.124839800000000047e+06,1.124000000000000000e+06,1.122080000000000000e+06,1.692565000000000000e+06,1.590672000000000000e+06,2.920681299999999814e+06,1.239450800000000047e+06,1.368661800000000047e+06,1.783613600000000093e+06,1.344335899999999907e+06,1.636577000000000000e+06,9.740000000000000000e+05,1.011008000000000000e+06,1.218091399999999907e+06,9.276400999999999767e+05,1.165857500000000000e+06,1.664366800000000047e+06,1.192256000000000000e+06,1.264262300000000047e+06,1.167565899999999907e+06,1.138673600000000093e+06,1.368256000000000000e+06,1.006800000000000000e+06,1.515419800000000047e+06,1.222787800000000047e+06,1.323232000000000000e+06,1.547374000000000000e+06,1.346204500000000000e+06,1.185152000000000000e+06,9.582400000000000000e+05,9.658080000000000000e+05,1.239648000000000000e+06,8.974720000000000000e+05,1.007653800000000047e+06,1.407721600000000093e+06,1.107168000000000000e+06,1.283435300000000047e+06,1.007632000000000000e+06,9.629029000000000233e+05,1.781322899999999907e+06,1.633491300000000047e+06,1.169664000000000000e+06,1.094447300000000047e+06,1.321632000000000000e+06,9.224059000000000233e+05,8.702720000000000000e+05,9.924960000000000000e+05,1.069133800000000047e+06,1.307409500000000000e+06,9.586219000000000233e+05,1.209612300000000047e+06,1.396385899999999907e+06,1.566339100000000093e+06,1.434044399999999907e+06,1.434217899999999907e+06,1.074656000000000000e+06,1.399969000000000000e+06,1.463533800000000047e+06,1.205856000000000000e+06,1.279072000000000000e+06,1.087424000000000000e+06,9.062560000000000000e+05,1.024160000000000000e+06,1.338725899999999907e+06,8.933760000000000000e+05,9.355840000000000000e+05,8.265131999999999534e+05,1.375288899999999907e+06,9.268960000000000000e+05,1.182368000000000000e+06,1.047968000000000000e+06,1.498713100000000093e+06,1.134464000000000000e+06,1.359806000000000000e+06,1.172192000000000000e+06,9.556160000000000000e+05,1.011788000000000000e+06,1.249181000000000000e+06,1.072224000000000000e+06,1.192352000000000000e+06,1.035827000000000000e+06,9.444000000000000000e+05,7.823765999999999767e+05,1.137664000000000000e+06,1.008928099999999977e+06,9.481760000000000000e+05,8.254880000000000000e+05,7.774485999999999767e+05,1.242112000000000000e+06,1.425504000000000000e+06,1.224000000000000000e+06,1.321421600000000093e+06,1.267156899999999907e+06,9.336960000000000000e+05,1.045120000000000000e+06,1.154198100000000093e+06,1.620128800000000047e+06,1.228064000000000000e+06,1.437344000000000000e+06,1.509165600000000093e+06,9.913280000000000000e+05,1.114592000000000000e+06,1.181216000000000000e+06,1.244224000000000000e+06,1.461504000000000000e+06,1.201504000000000000e+06,1.158292800000000047e+06,2.034525000000000000e+06,1.332960000000000000e+06,1.515263800000000047e+06,1.121344000000000000e+06,1.623294399999999907e+06,1.226784000000000000e+06,1.120608000000000000e+06,1.068594300000000047e+06,1.044064000000000000e+06,8.668710999999999767e+05,1.394528300000000047e+06,9.667520000000000000e+05,1.166592000000000000e+06,9.374720000000000000e+05,1.227744000000000000e+06,1.220928000000000000e+06,1.127443000000000000e+06,1.188416000000000000e+06,7.447360000000000000e+05,8.465600000000000000e+05,1.339701800000000047e+06,1.162421500000000000e+06,8.962080000000000000e+05,1.170841300000000047e+06,1.307977500000000000e+06,9.215520000000000000e+05,1.054496000000000000e+06,1.107808000000000000e+06,9.838720000000000000e+05,1.502034800000000047e+06,7.191099000000000233e+05,1.430175000000000000e+06,1.511584000000000000e+06,1.366674800000000047e+06,1.226249399999999907e+06,8.800960000000000000e+05,1.043856000000000000e+06,1.241602600000000093e+06,1.538768500000000000e+06,1.219232000000000000e+06,1.363552000000000000e+06,9.377920000000000000e+05,8.411360000000000000e+05,1.110144000000000000e+06,9.977440000000000000e+05,9.354880000000000000e+05,8.901440000000000000e+05,8.349760000000000000e+05,1.031104000000000000e+06,1.189600000000000000e+06,8.440834000000000233e+05,1.144736000000000000e+06,8.549120000000000000e+05,7.834080000000000000e+05,9.999520000000000000e+05,8.886720000000000000e+05,7.099680000000000000e+05,1.013216000000000000e+06,1.164672000000000000e+06,1.157753000000000000e+06,7.981920000000000000e+05,1.195968000000000000e+06,1.458590800000000047e+06,8.936960000000000000e+05,1.017840000000000000e+06,8.788480000000000000e+05,6.743360000000000000e+05,8.500160000000000000e+05,9.170400000000000000e+05,8.363360000000000000e+05,1.033008000000000000e+06,1.040272000000000000e+06,9.935360000000000000e+05,8.362400000000000000e+05,8.674560000000000000e+05,1.388678800000000047e+06,8.984000000000000000e+05,8.682880000000000000e+05,1.183008000000000000e+06,8.208000000000000000e+05,1.412893800000000047e+06,1.057344000000000000e+06,9.530080000000000000e+05,1.239232000000000000e+06,1.333307399999999907e+06,9.829280000000000000e+05,9.319200000000000000e+05,1.595195100000000093e+06,8.538720000000000000e+05,7.787200000000000000e+05,9.267840000000000000e+05,7.142375000000000000e+05,1.368387399999999907e+06,1.659264000000000000e+06,1.041648000000000000e+06,1.190427600000000093e+06,8.467680000000000000e+05,1.167840000000000000e+06,1.065664000000000000e+06,7.624000000000000000e+05,1.198423300000000047e+06,9.705280000000000000e+05,8.401953000000000466e+05,7.666400000000000000e+05,1.085632000000000000e+06,1.067456000000000000e+06,1.101472000000000000e+06,9.678080000000000000e+05,1.309888000000000000e+06,1.101248000000000000e+06,1.331776000000000000e+06,6.646080000000000000e+05,1.128352000000000000e+06,1.394303600000000093e+06,9.535200000000000000e+05,9.927040000000000000e+05,9.018560000000000000e+05,1.682816800000000047e+06,9.551040000000000000e+05,9.575200000000000000e+05,1.356380899999999907e+06,6.674083000000000466e+05,9.641280000000000000e+05,1.260665899999999907e+06,9.831360000000000000e+05,9.458720000000000000e+05,9.876480000000000000e+05,1.126208000000000000e+06,9.830240000000000000e+05,1.286413000000000000e+06,6.909320999999999767e+05,1.013008000000000000e+06,7.978720000000000000e+05,8.891845000000000000e+05,1.274643300000000047e+06,8.299840000000000000e+05,9.861760000000000000e+05,1.492720100000000093e+06,1.364658800000000047e+06,1.001008000000000000e+06,8.852320000000000000e+05,7.966240000000000000e+05,9.851360000000000000e+05,1.016256000000000000e+06,1.205088000000000000e+06,1.151039800000000047e+06,1.311696000000000000e+06,9.246314000000000233e+05,8.657760000000000000e+05,1.141472000000000000e+06,8.993440000000000000e+05,9.551040000000000000e+05,8.226831999999999534e+05,1.359392000000000000e+06,1.110976000000000000e+06,1.014688000000000000e+06,9.095501999999999534e+05,1.407721600000000093e+06,1.283151500000000000e+06,7.804960000000000000e+05,7.736680999999999767e+05,1.619047600000000093e+06,9.456640000000000000e+05,7.589760000000000000e+05,7.020960000000000000e+05,8.806240000000000000e+05,9.154720000000000000e+05,7.283866999999999534e+05,1.071824500000000000e+06,8.886720000000000000e+05,1.249181000000000000e+06,8.641943000000000466e+05,9.412480000000000000e+05,9.588800000000000000e+05,7.370560000000000000e+05,6.874880000000000000e+05,8.648480000000000000e+05,8.014240000000000000e+05,7.025120000000000000e+05,1.014357099999999977e+06,1.260528600000000093e+06,7.341440000000000000e+05,8.302880000000000000e+05,8.684000000000000000e+05,6.884160000000000000e+05,7.774384000000000233e+05,7.971520000000000000e+05,5.622676999999999534e+05,8.113723000000000466e+05,1.226521399999999907e+06,6.843840000000000000e+05,7.925760000000000000e+05,7.998560000000000000e+05,7.678080000000000000e+05,2.061081500000000000e+06,7.956960000000000000e+05,1.249181000000000000e+06,1.007653800000000047e+06,5.622676999999999534e+05,8.151425999999999767e+05,8.735200000000000000e+05,7.845600000000000000e+05,1.152896000000000000e+06,7.939200000000000000e+05,8.369600000000000000e+05,7.440160000000000000e+05,7.767520000000000000e+05,8.827200000000000000e+05,1.271802800000000047e+06,9.379040000000000000e+05,1.298232800000000047e+06,7.720640000000000000e+05,1.317121000000000000e+06,1.309580399999999907e+06,7.019200999999999767e+05,7.331040000000000000e+05,6.377860999999999767e+05,8.727840000000000000e+05,9.095040000000000000e+05,9.168320000000000000e+05,1.192550899999999907e+06,9.057799000000000233e+05,9.472543000000000466e+05,1.641670500000000000e+06,1.042704000000000000e+06,7.858080000000000000e+05,9.336000000000000000e+05,9.330720000000000000e+05,1.240192000000000000e+06,8.095520000000000000e+05,8.151425999999999767e+05,1.139776000000000000e+06,1.163392000000000000e+06,9.628640000000000000e+05,1.137856000000000000e+06,9.296160000000000000e+05,1.479396300000000047e+06,7.601120000000000000e+05,1.072544000000000000e+06,7.345600000000000000e+05,7.170758000000000466e+05,1.079296000000000000e+06,1.040592000000000000e+06,1.132224899999999907e+06,1.709648300000000047e+06,9.502720000000000000e+05,9.821920000000000000e+05,7.839360000000000000e+05,8.146560000000000000e+05,1.260528600000000093e+06,6.780465000000000000e+05,7.548165999999999767e+05,9.144160000000000000e+05,7.481600000000000000e+05,6.855200000000000000e+05,5.509935000000000000e+05,8.745600000000000000e+05,1.028480000000000000e+06,1.202117600000000093e+06,6.928640000000000000e+05,1.016456500000000000e+06,9.439840000000000000e+05,6.964960000000000000e+05,9.564640000000000000e+05,9.925725000000000000e+05,7.697760000000000000e+05,6.095360000000000000e+05,1.128416899999999907e+06,6.477600000000000000e+05,9.202880000000000000e+05,9.061440000000000000e+05,7.661440000000000000e+05,7.859040000000000000e+05,8.300800000000000000e+05,1.120876300000000047e+06,6.080960000000000000e+05,1.049164899999999907e+06,1.176320000000000000e+06,1.762433600000000093e+06,1.117069300000000047e+06,7.448320000000000000e+05,7.735200000000000000e+05,5.547270999999999767e+05,8.667200000000000000e+05,6.080960000000000000e+05,5.728480000000000000e+05,7.052000000000000000e+05,8.432320000000000000e+05,8.673440000000000000e+05,1.090676000000000000e+06,9.552000000000000000e+05,7.717600000000000000e+05,1.339743899999999907e+06,7.339360000000000000e+05,1.205064899999999907e+06,9.004960000000000000e+05,1.021216000000000000e+06,8.710080000000000000e+05,8.164160000000000000e+05,8.908800000000000000e+05,9.910240000000000000e+05,9.208610999999999767e+05,7.654080000000000000e+05,7.987040000000000000e+05,1.079328399999999907e+06,9.858720000000000000e+05,9.771520000000000000e+05,9.114880000000000000e+05,9.971200000000000000e+05,9.547949000000000233e+05,9.306560000000000000e+05,9.077280000000000000e+05,7.591840000000000000e+05,6.076235999999999767e+05,1.328469600000000093e+06,1.214173000000000000e+06,9.121120000000000000e+05,8.687040000000000000e+05,8.870080000000000000e+05,7.690560000000000000e+05,8.190240000000000000e+05,6.641793000000000466e+05,7.951680000000000000e+05,9.887654000000000233e+05,1.309580399999999907e+06,1.219017500000000000e+06,1.037328000000000000e+06,8.581600000000000000e+05,9.156800000000000000e+05,7.590720000000000000e+05,9.304480000000000000e+05,1.101988000000000000e+06,8.328960000000000000e+05,9.103360000000000000e+05,1.481469300000000047e+06,1.041624300000000047e+06,9.653920000000000000e+05,7.548165999999999767e+05,7.600160000000000000e+05,7.628160000000000000e+05,9.342240000000000000e+05,7.544960000000000000e+05,8.491130999999999767e+05,1.136160000000000000e+06,8.763360000000000000e+05,7.109120000000000000e+05,1.358633100000000093e+06,7.849790999999999767e+05,7.448320000000000000e+05,1.169929000000000000e+06,8.701760000000000000e+05,1.236687300000000047e+06,1.588885100000000093e+06,1.228868800000000047e+06,9.813440000000000000e+05,8.619200000000000000e+05,1.005565800000000047e+06,1.241472000000000000e+06,7.233164000000000233e+05,7.848640000000000000e+05,9.921760000000000000e+05,7.995520000000000000e+05,1.446860399999999907e+06,9.806080000000000000e+05,1.015312000000000000e+06,1.255547500000000000e+06,8.784320000000000000e+05,1.226521399999999907e+06,8.002720000000000000e+05,9.640160000000000000e+05,1.237130500000000000e+06,1.051424000000000000e+06,8.000613000000000466e+05,9.735840000000000000e+05,1.085952000000000000e+06,9.747360000000000000e+05,8.944313000000000466e+05,8.930720000000000000e+05,7.665600000000000000e+05,7.910080000000000000e+05,8.766560000000000000e+05,9.036320000000000000e+05,8.336320000000000000e+05,1.183456000000000000e+06,1.063776000000000000e+06,9.277280000000000000e+05,8.721600000000000000e+05,8.855360000000000000e+05,1.319880100000000093e+06,7.940320000000000000e+05,1.208887800000000047e+06,8.302983000000000466e+05,1.113120000000000000e+06,1.007840000000000000e+06,8.831360000000000000e+05,9.383200000000000000e+05,1.003104000000000000e+06,1.014048000000000000e+06,1.005104000000000000e+06,1.245447399999999907e+06,9.245920000000000000e+05,9.303520000000000000e+05,8.540765000000000000e+05,8.797920000000000000e+05,8.226831999999999534e+05,1.040912000000000000e+06,1.428715000000000000e+06,9.498560000000000000e+05,1.065248000000000000e+06,9.439840000000000000e+05,1.367776000000000000e+06,1.014700300000000047e+06,1.063872000000000000e+06,1.047552000000000000e+06,9.738880000000000000e+05,9.750400000000000000e+05,1.294388399999999907e+06,8.698378000000000466e+05,1.163314000000000000e+06,9.303520000000000000e+05,9.029120000000000000e+05,7.510085999999999767e+05,1.090496000000000000e+06,1.067456000000000000e+06,8.781120000000000000e+05,9.818720000000000000e+05,8.260160000000000000e+05,8.334240000000000000e+05,1.022368000000000000e+06,8.417600000000000000e+05,9.929120000000000000e+05,1.174528000000000000e+06,1.558648300000000047e+06,9.264640000000000000e+05,8.780160000000000000e+05,8.361280000000000000e+05,1.147306100000000093e+06,9.887654000000000233e+05,1.445425800000000047e+06,1.052480000000000000e+06,9.715840000000000000e+05,9.410400000000000000e+05,1.347284500000000000e+06,9.034240000000000000e+05,1.406441500000000000e+06,7.991360000000000000e+05,1.431894000000000000e+06,9.792480000000000000e+05,1.196047300000000047e+06,1.024368000000000000e+06,8.833440000000000000e+05,7.744640000000000000e+05,1.151328000000000000e+06,1.052704000000000000e+06,1.353624300000000047e+06,1.323125300000000047e+06,1.234098800000000047e+06,1.026368000000000000e+06,1.181276600000000093e+06,8.635840000000000000e+05,9.088800000000000000e+05,1.057120000000000000e+06,8.176800000000000000e+05,1.398725500000000000e+06,9.446080000000000000e+05,9.626560000000000000e+05,8.722560000000000000e+05,9.474400000000000000e+05,1.202560000000000000e+06,1.173568000000000000e+06,7.825934000000000233e+05,8.623339000000000233e+05,9.910240000000000000e+05,1.024048000000000000e+06,8.438560000000000000e+05,9.236480000000000000e+05,1.595588399999999907e+06,1.084896000000000000e+06,1.045120000000000000e+06,8.898240000000000000e+05,8.554400000000000000e+05,8.469920000000000000e+05,9.341280000000000000e+05,8.453120000000000000e+05,8.043360000000000000e+05,8.354080000000000000e+05,1.279839000000000000e+06,1.036688000000000000e+06,1.086144000000000000e+06,8.406240000000000000e+05,8.875200000000000000e+05,1.162387399999999907e+06,8.875200000000000000e+05,7.510085999999999767e+05,8.084000000000000000e+05,1.095136000000000000e+06,8.757120000000000000e+05,8.848163000000000466e+05,7.917280000000000000e+05,8.523040000000000000e+05,1.272798899999999907e+06,1.260528600000000093e+06,1.006368000000000000e+06,9.078240000000000000e+05,1.033104000000000000e+06,9.097120000000000000e+05,1.517173800000000047e+06,6.660640000000000000e+05,8.613920000000000000e+05,9.168320000000000000e+05,9.127520000000000000e+05,9.119040000000000000e+05,1.195328000000000000e+06,8.669280000000000000e+05,1.480215399999999907e+06,1.027536000000000000e+06,9.184000000000000000e+05,9.556160000000000000e+05,1.014576000000000000e+06,1.411455300000000047e+06,8.668320000000000000e+05,7.988160000000000000e+05,9.186080000000000000e+05,9.510245999999999767e+05,9.832480000000000000e+05,8.949600000000000000e+05,9.460800000000000000e+05,1.362440100000000093e+06,1.569995899999999907e+06,1.027216000000000000e+06,7.507333000000000466e+05,8.276800000000000000e+05,8.157920000000000000e+05,1.140608000000000000e+06,9.307680000000000000e+05,9.097120000000000000e+05,9.978560000000000000e+05,7.769600000000000000e+05,1.102112000000000000e+06,6.902545000000000000e+05,7.722720000000000000e+05,8.862720000000000000e+05,8.309120000000000000e+05,1.234407399999999907e+06,7.054080000000000000e+05,1.091968000000000000e+06,9.150560000000000000e+05,8.492800000000000000e+05,7.753920000000000000e+05,9.212320000000000000e+05,9.018560000000000000e+05,9.359040000000000000e+05,9.727360000000000000e+05,7.888160000000000000e+05,9.171520000000000000e+05,9.150560000000000000e+05,1.407721600000000093e+06,1.007744000000000000e+06,8.280000000000000000e+05,8.977760000000000000e+05,1.028062699999999953e+06,8.418720000000000000e+05,1.493960600000000093e+06,1.193728000000000000e+06,8.982015999999999767e+05,1.136896000000000000e+06,1.066304000000000000e+06,1.002064000000000000e+06,8.019360000000000000e+05,1.505825100000000093e+06,1.422802899999999907e+06,1.171552000000000000e+06,1.251416000000000000e+06,7.491040000000000000e+05,1.068000000000000000e+06,8.923360000000000000e+05,1.347284500000000000e+06,7.834080000000000000e+05,7.572000000000000000e+05,8.541280000000000000e+05,8.493920000000000000e+05,1.088160000000000000e+06,1.005424000000000000e+06,8.125600000000000000e+05,8.579520000000000000e+05,7.443200000000000000e+05,8.642080000000000000e+05,9.036320000000000000e+05,8.417600000000000000e+05,9.330720000000000000e+05,1.312799899999999907e+06,8.992500000000000000e+05,7.161920000000000000e+05,9.713760000000000000e+05,9.038409000000000233e+05,1.278812300000000047e+06,1.110161600000000093e+06,9.009120000000000000e+05,9.788320000000000000e+05,9.660160000000000000e+05,1.134784000000000000e+06,8.571200000000000000e+05,8.514720000000000000e+05,1.026048000000000000e+06,7.051040000000000000e+05,7.803840000000000000e+05,8.598240000000000000e+05,8.062080000000000000e+05,9.137920000000000000e+05,8.527366999999999534e+05,9.444960000000000000e+05,8.674560000000000000e+05,9.481760000000000000e+05,7.932000000000000000e+05,8.770720000000000000e+05,8.153760000000000000e+05,8.422880000000000000e+05,7.497280000000000000e+05,8.102720000000000000e+05,9.204000000000000000e+05,8.852320000000000000e+05,7.008480000000000000e+05,1.185010300000000047e+06,8.443680000000000000e+05,7.774720000000000000e+05,1.116602000000000000e+06,2.090918399999999907e+06,9.251040000000000000e+05,8.578400000000000000e+05,7.725920000000000000e+05,8.174720000000000000e+05,6.528683000000000466e+05,8.224640000000000000e+05,7.386080000000000000e+05,7.295840000000000000e+05,8.200640000000000000e+05,9.380000000000000000e+05,7.918400000000000000e+05,9.043680000000000000e+05,1.006272000000000000e+06,8.456320000000000000e+05,8.826080000000000000e+05,7.945440000000000000e+05,8.041280000000000000e+05,1.258699899999999907e+06,8.803040000000000000e+05,9.276160000000000000e+05,9.840800000000000000e+05,7.739360000000000000e+05,7.971520000000000000e+05,9.174560000000000000e+05,1.048531000000000000e+06,6.404160000000000000e+05,7.859040000000000000e+05,8.272640000000000000e+05,8.552320000000000000e+05,6.160480000000000000e+05,1.097004000000000000e+06,8.277920000000000000e+05,1.098075800000000047e+06,7.256320000000000000e+05,6.537080000000000000e+05,7.090400000000000000e+05,6.690560000000000000e+05,8.574240000000000000e+05,1.123910500000000000e+06,1.362048300000000047e+06,1.218717500000000000e+06,6.588160000000000000e+05,7.852800000000000000e+05,1.357669300000000047e+06,9.046880000000000000e+05,7.514880000000000000e+05,7.832000000000000000e+05,5.849640000000000000e+05,7.765440000000000000e+05,8.278880000000000000e+05,8.973600000000000000e+05,8.575360000000000000e+05,7.824800000000000000e+05,9.630720000000000000e+05,6.978400000000000000e+05,6.946240000000000000e+05,8.698560000000000000e+05,7.860650000000000000e+05,7.454560000000000000e+05,8.909760000000000000e+05,8.462560000000000000e+05,7.241760000000000000e+05,8.335200000000000000e+05,8.549120000000000000e+05,9.558210999999999767e+05,6.591200000000000000e+05,7.150560000000000000e+05,8.224640000000000000e+05,7.088320000000000000e+05,8.250720000000000000e+05,7.615680000000000000e+05,6.672960000000000000e+05,7.373600000000000000e+05,7.012640000000000000e+05,6.913120000000000000e+05,8.728960000000000000e+05,5.269549000000000233e+05,6.521920000000000000e+05,9.357920000000000000e+05,9.109600000000000000e+05,8.099680000000000000e+05,8.142400000000000000e+05,8.757120000000000000e+05,8.503200000000000000e+05,7.948640000000000000e+05,6.411360000000000000e+05,6.395840000000000000e+05,6.936000000000000000e+05,6.345280000000000000e+05,7.746720000000000000e+05,7.924640000000000000e+05,7.860160000000000000e+05,5.819040000000000000e+05,7.112160000000000000e+05,7.517920000000000000e+05,6.847840000000000000e+05,6.723680000000000000e+05,6.425920000000000000e+05,6.859360000000000000e+05,6.853120000000000000e+05,6.842720000000000000e+05,1.144940000000000000e+06,7.365280000000000000e+05,5.755200000000000000e+05,6.163520000000000000e+05,5.803680000000000000e+05,6.141920000000000000e+05,5.095040000000000000e+05,5.123840000000000000e+05,7.538720000000000000e+05,5.479360000000000000e+05,6.971200000000000000e+05,5.383405999999999767e+05,9.510245999999999767e+05,7.233440000000000000e+05,5.797440000000000000e+05,6.040800000000000000e+05,5.522560000000000000e+05,5.906720000000000000e+05,6.804243000000000466e+05,6.573600000000000000e+05,4.978080000000000000e+05,5.798560000000000000e+05,4.669440000000000000e+05,6.314240000000000000e+05,6.757920000000000000e+05,7.219040000000000000e+05,6.201760000000000000e+05,3.803887999999999884e+05,4.383840000000000000e+05,5.531840000000000000e+05,4.873440000000000000e+05,6.421760000000000000e+05,5.870560000000000000e+05,5.504000000000000000e+05,5.566880000000000000e+05,6.362880000000000000e+05,7.060320000000000000e+05,4.482080000000000000e+05,4.186480000000000000e+05,6.622240000000000000e+05,1.125150100000000093e+06,4.938080000000000000e+05,5.504000000000000000e+05,5.315840000000000000e+05,4.957520000000000000e+05,7.217920000000000000e+05,7.712320000000000000e+05,5.430080000000000000e+05,6.867520000000000000e+05,6.903840000000000000e+05,7.230400000000000000e+05,5.121890999999999767e+05,1.047957099999999977e+06,6.545760000000000000e+05,6.913120000000000000e+05,5.630560000000000000e+05,6.401120000000000000e+05,7.856960000000000000e+05,6.792960000000000000e+05,6.485369000000000233e+05,9.123360000000000000e+05,7.124640000000000000e+05,7.831040000000000000e+05,6.338080000000000000e+05,6.307040000000000000e+05,7.469120000000000000e+05,6.863520000000000000e+05,7.697760000000000000e+05,1.067776000000000000e+06,1.163898800000000047e+06,1.354825100000000093e+06,1.035856000000000000e+06,9.120160000000000000e+05,9.735840000000000000e+05,1.023104699999999953e+06,9.268960000000000000e+05,1.450793100000000093e+06,1.354784000000000000e+06,9.626560000000000000e+05,9.791360000000000000e+05,1.061344000000000000e+06,1.200864000000000000e+06,9.282560000000000000e+05,1.282464000000000000e+06,9.693760000000000000e+05,1.248064000000000000e+06,1.672643800000000047e+06,1.174624000000000000e+06,1.156288000000000000e+06,1.222848000000000000e+06,1.174432000000000000e+06,9.489120000000000000e+05,2.510096799999999814e+06,1.116800000000000000e+06,1.124000000000000000e+06,1.217440000000000000e+06,1.181856000000000000e+06,1.091328000000000000e+06,1.233056000000000000e+06,1.110880000000000000e+06,9.785546999999999534e+05,1.347712000000000000e+06,9.421920000000000000e+05,9.857600000000000000e+05,9.583520000000000000e+05,9.817760000000000000e+05,9.714720000000000000e+05,9.235519000000000233e+05,8.610880000000000000e+05,8.780160000000000000e+05,1.106336000000000000e+06,1.048896000000000000e+06,1.209664000000000000e+06,1.862381300000000047e+06,2.215360299999999814e+06,1.845455899999999907e+06,2.000227300000000047e+06,2.581382299999999814e+06,2.804132299999999814e+06,2.736191299999999814e+06,2.392753500000000000e+06,2.305924000000000000e+06,2.468198500000000000e+06,2.347472000000000000e+06,2.543603500000000000e+06,2.151227299999999814e+06,2.154960799999999814e+06,2.524827500000000000e+06,2.385176000000000000e+06,2.336086500000000000e+06,1.966293399999999907e+06,1.494477500000000000e+06,2.275724000000000000e+06,2.151227299999999814e+06,1.495648000000000000e+06,1.448704000000000000e+06,1.853034300000000047e+06,1.853034300000000047e+06,1.571616000000000000e+06,1.309580399999999907e+06,1.352544000000000000e+06,1.041624300000000047e+06,1.217440000000000000e+06,1.864381899999999907e+06,1.325696000000000000e+06,1.553664000000000000e+06,1.378336000000000000e+06,1.628224000000000000e+06,1.227840000000000000e+06,1.252960000000000000e+06,1.033952000000000000e+06,1.648512000000000000e+06,1.349312000000000000e+06,1.179840000000000000e+06,1.947404100000000093e+06,1.235808000000000000e+06,1.932322899999999907e+06,1.345056000000000000e+06,1.939863500000000000e+06,1.467104000000000000e+06,2.004034300000000047e+06,2.170688000000000000e+06,1.660596500000000000e+06,1.600159399999999907e+06,1.052898500000000000e+06,1.200091500000000000e+06,2.007767800000000047e+06,1.400608000000000000e+06,1.766240600000000093e+06,1.592618800000000047e+06,1.196357899999999907e+06,1.015194400000000023e+06,1.460507000000000000e+06,9.057799000000000233e+05,1.337664000000000000e+06,1.051232000000000000e+06,1.543566000000000000e+06,1.127584000000000000e+06,9.133205000000000000e+05,1.324662600000000093e+06,1.040384000000000000e+06,9.368480000000000000e+05,9.004000000000000000e+05,9.069920000000000000e+05,9.451360000000000000e+05,9.206080000000000000e+05,1.541145000000000000e+06,8.732000000000000000e+05,1.263008300000000047e+06,1.137024000000000000e+06,1.080448000000000000e+06,9.877600000000000000e+05,9.951200000000000000e+05,7.540840000000000000e+05,8.540800000000000000e+05,7.920480000000000000e+05,7.526269000000000233e+05,6.928640000000000000e+05,1.187040000000000000e+06,9.809280000000000000e+05,9.874400000000000000e+05,9.501600000000000000e+05,1.026550599999999977e+06,9.377920000000000000e+05,8.583680000000000000e+05,1.446229800000000047e+06,1.027008000000000000e+06,7.742165999999999767e+05,8.653600000000000000e+05,8.979840000000000000e+05,1.175168000000000000e+06,1.072320000000000000e+06,1.086048000000000000e+06,1.022480000000000000e+06,1.024576000000000000e+06,9.434840000000000000e+05,9.640160000000000000e+05,1.013104000000000000e+06,1.042592000000000000e+06,2.008150000000000000e+06,1.141888000000000000e+06,1.139776000000000000e+06,1.638505800000000047e+06,1.973289300000000047e+06,1.677113000000000000e+06,1.592480000000000000e+06,1.751159399999999907e+06,1.858048000000000000e+06,2.370052299999999814e+06,3.539946500000000000e+06,2.086583800000000047e+06,2.221760000000000000e+06,2.298688000000000000e+06,2.260416000000000000e+06,2.249330799999999814e+06,2.366286799999999814e+06,2.374144000000000000e+06,2.466112000000000000e+06,2.400257299999999814e+06,3.116997500000000000e+06,2.726230799999999814e+06,5.357951500000000000e+06,2.643072000000000000e+06,2.856841299999999814e+06,2.560057500000000000e+06,2.970101500000000000e+06,2.720320000000000000e+06,2.778176000000000000e+06,2.822080000000000000e+06,2.866304000000000000e+06,2.796516299999999814e+06,2.615390500000000000e+06,2.834496000000000000e+06,2.755042799999999814e+06,2.683264000000000000e+06,2.398046500000000000e+06,2.094592000000000000e+06,2.105344000000000000e+06,1.671552000000000000e+06,1.357344000000000000e+06,1.173696000000000000e+06,9.745280000000000000e+05,7.186880000000000000e+05,6.276000000000000000e+05,4.539360000000000000e+05,3.251440000000000000e+05,2.631760000000000000e+05,1.834160000000000000e+05,1.561600000000000000e+05,1.160500000000000000e+05,1.104140000000000000e+05,6.276000000000000000e+04,8.516400000000000000e+04,4.810500000000000000e+04,3.275900000000000000e+04,2.333600000000000000e+04,2.213400000000000000e+04,2.093100000000000000e+04,1.451900000000000000e+04,1.271600000000000000e+04,1.301700000000000000e+04,1.111400000000000000e+04,7.108000000000000000e+03,8.810000000000000000e+03,1.191500000000000000e+04,7.508000000000000000e+03,7.308000000000000000e+03,7.609000000000000000e+03,5.806000000000000000e+03,3.904000000000000000e+03,4.404000000000000000e+03,5.906000000000000000e+03,4.905000000000000000e+03,5.306000000000000000e+03,4.004000000000000000e+03,4.605000000000000000e+03,5.306000000000000000e+03,5.005000000000000000e+03,4.004000000000000000e+03,5.406000000000000000e+03,5.706000000000000000e+03,5.406000000000000000e+03,5.906000000000000000e+03,4.805000000000000000e+03,4.705000000000000000e+03,2.802000000000000000e+03,8.064200000000000000e+04,4.004000000000000000e+03,3.904000000000000000e+03,4.404000000000000000e+03,4.104000000000000000e+03,3.503000000000000000e+03,4.004000000000000000e+03,4.104000000000000000e+03,4.104000000000000000e+03,4.905000000000000000e+03,3.303000000000000000e+03,3.704000000000000000e+03,5.606000000000000000e+03,3.403000000000000000e+03,5.205000000000000000e+03,3.704000000000000000e+03,5.906000000000000000e+03,3.203000000000000000e+03,4.204000000000000000e+03,3.603000000000000000e+03,3.704000000000000000e+03,3.403000000000000000e+03,4.605000000000000000e+03,4.605000000000000000e+03,5.706000000000000000e+03,5.506000000000000000e+03,5.005000000000000000e+03,5.506000000000000000e+03,5.506000000000000000e+03,4.505000000000000000e+03,4.004000000000000000e+03,3.203000000000000000e+03,4.304000000000000000e+03,4.605000000000000000e+03,4.505000000000000000e+03,3.503000000000000000e+03,3.804000000000000000e+03,5.205000000000000000e+03,3.103000000000000000e+03,5.406000000000000000e+03,5.105000000000000000e+03,4.505000000000000000e+03,5.005000000000000000e+03,3.303000000000000000e+03,4.605000000000000000e+03,4.004000000000000000e+03,4.605000000000000000e+03,1.562100000000000000e+04,4.104000000000000000e+03,4.805000000000000000e+03,4.004000000000000000e+03,5.306000000000000000e+03,3.603000000000000000e+03,5.306000000000000000e+03,4.104000000000000000e+03,4.905000000000000000e+03,5.606000000000000000e+03,3.804000000000000000e+03,6.507000000000000000e+03,6.107000000000000000e+03,4.404000000000000000e+03,5.005000000000000000e+03,4.905000000000000000e+03,3.804000000000000000e+03,4.805000000000000000e+03,4.605000000000000000e+03,5.005000000000000000e+03,5.005000000000000000e+03,2.903000000000000000e+03,7.108000000000000000e+03,4.304000000000000000e+03,5.005000000000000000e+03,4.505000000000000000e+03,3.904000000000000000e+03,4.004000000000000000e+03,4.404000000000000000e+03,5.105000000000000000e+03,5.606000000000000000e+03,4.705000000000000000e+03,4.805000000000000000e+03,4.304000000000000000e+03,3.303000000000000000e+03,3.103000000000000000e+03,3.804000000000000000e+03,4.505000000000000000e+03,4.605000000000000000e+03,4.805000000000000000e+03,3.904000000000000000e+03,5.005000000000000000e+03,3.203000000000000000e+03,4.705000000000000000e+03,3.804000000000000000e+03,2.903000000000000000e+03,4.304000000000000000e+03,3.603000000000000000e+03,3.603000000000000000e+03,3.403000000000000000e+03,4.304000000000000000e+03,3.103000000000000000e+03,3.503000000000000000e+03,nan
4.795490000000000208e+01,3.393840000000000000e+05,3.950480000000000000e+05,4.269280000000000000e+05,4.599840000000000000e+05,4.616160000000000000e+05,6.118080000000000000e+05,9.408810000000000000e+05,5.303520000000000000e+05,6.745440000000000000e+05,2.035894899999999907e+06,6.691680000000000000e+05,7.080000000000000000e+05,6.981600000000000000e+05,6.567520000000000000e+05,7.535680000000000000e+05,1.611507000000000000e+06,8.537760000000000000e+05,9.374720000000000000e+05,8.059040000000000000e+05,8.552320000000000000e+05,1.263392000000000000e+06,1.475662600000000093e+06,1.403914500000000000e+06,1.098400000000000000e+06,1.086905800000000047e+06,9.585653000000000466e+05,1.249664000000000000e+06,1.139765500000000000e+06,1.060513500000000000e+06,1.898352399999999907e+06,1.060513500000000000e+06,9.356960000000000000e+05,1.226048000000000000e+06,1.178240000000000000e+06,1.122528000000000000e+06,1.247648000000000000e+06,1.335520000000000000e+06,9.988000000000000000e+05,1.201600000000000000e+06,1.505825100000000093e+06,1.815293399999999907e+06,1.509633100000000093e+06,1.269248000000000000e+06,1.532255000000000000e+06,9.547949000000000233e+05,1.113335600000000093e+06,1.796404100000000093e+06,1.023520000000000000e+06,9.246314000000000233e+05,1.026543000000000000e+06,1.819100399999999907e+06,1.547374000000000000e+06,1.234654100000000093e+06,1.182688000000000000e+06,1.256721500000000000e+06,1.505344000000000000e+06,1.539795600000000093e+06,1.117069300000000047e+06,1.566188800000000047e+06,1.452966399999999907e+06,1.641670500000000000e+06,1.075392000000000000e+06,1.242432000000000000e+06,1.660596500000000000e+06,8.895200000000000000e+05,1.137664000000000000e+06,1.305504000000000000e+06,1.245920000000000000e+06,1.126336000000000000e+06,1.615240600000000093e+06,2.237983000000000000e+06,2.634242000000000000e+06,2.524827500000000000e+06,2.271953500000000000e+06,2.283301299999999814e+06,1.664366800000000047e+06,1.554914600000000093e+06,1.596425800000000047e+06,2.079515899999999907e+06,1.502018100000000093e+06,1.085728000000000000e+06,1.022772699999999953e+06,1.083135399999999907e+06,1.751159399999999907e+06,1.204576000000000000e+06,1.596425800000000047e+06,1.479396300000000047e+06,1.528484800000000047e+06,1.151328000000000000e+06,1.358633100000000093e+06,1.023104000000000000e+06,1.256721500000000000e+06,1.157664000000000000e+06,1.217856000000000000e+06,9.049920000000000000e+05,8.648480000000000000e+05,1.048608000000000000e+06,1.520907399999999907e+06,1.317121000000000000e+06,1.321536000000000000e+06,1.208288000000000000e+06,1.188817300000000047e+06,8.868905999999999767e+05,1.653018100000000093e+06,1.415262300000000047e+06,1.332203300000000047e+06,9.628640000000000000e+05,9.412480000000000000e+05,1.168064000000000000e+06,1.551107500000000000e+06,7.510085999999999767e+05,9.824000000000000000e+05,1.094447300000000047e+06,1.535988600000000093e+06,1.240288000000000000e+06,1.226560000000000000e+06,6.717199000000000233e+05,1.159584000000000000e+06,1.332096000000000000e+06,1.566188800000000047e+06,1.611648000000000000e+06,9.141120000000000000e+05,1.442850600000000093e+06,9.639200000000000000e+05,8.884640000000000000e+05,1.320929000000000000e+06,1.036800000000000000e+06,1.502018100000000093e+06,1.573729500000000000e+06,1.143499100000000093e+06,9.355840000000000000e+05,1.524714399999999907e+06,2.053086000000000000e+06,1.190112000000000000e+06,1.091968000000000000e+06,1.698300500000000000e+06,1.452966399999999907e+06,1.178560000000000000e+06,1.028896000000000000e+06,9.360160000000000000e+05,1.581270000000000000e+06,1.229856000000000000e+06,1.758700000000000000e+06,9.368480000000000000e+05,1.290692100000000093e+06,1.049164899999999907e+06,1.173736000000000000e+06,7.849790999999999767e+05,1.201184000000000000e+06,1.006688000000000000e+06,9.069920000000000000e+05,1.238688000000000000e+06,1.236128000000000000e+06,9.019719000000000233e+05,8.944313000000000466e+05,1.144000000000000000e+06,9.919680000000000000e+05,9.187200000000000000e+05,1.475662600000000093e+06,9.057799000000000233e+05,1.312352000000000000e+06,1.071824500000000000e+06,1.332203300000000047e+06,1.122944000000000000e+06,1.417231600000000093e+06,1.007312000000000000e+06,1.305773399999999907e+06,1.320929000000000000e+06,9.072814000000000233e+05,1.065568000000000000e+06,1.214976000000000000e+06,8.151425999999999767e+05,9.352800000000000000e+05,1.434151500000000000e+06,1.237869000000000000e+06,1.075594800000000047e+06,1.000113099999999977e+06,9.170400000000000000e+05,1.196064000000000000e+06,1.218272000000000000e+06,9.899680000000000000e+05,1.025312000000000000e+06,7.548165999999999767e+05,1.554914600000000093e+06,8.920160000000000000e+05,8.396800000000000000e+05,1.653018100000000093e+06,1.615240600000000093e+06,1.098254399999999907e+06,1.283151500000000000e+06,1.739811800000000047e+06,1.212211000000000000e+06,9.824000000000000000e+05,7.436000000000000000e+05,1.151039800000000047e+06,1.362440100000000093e+06,8.718094000000000233e+05,8.629600000000000000e+05,1.341824000000000000e+06,1.532255000000000000e+06,1.743618800000000047e+06,1.437885100000000093e+06,2.188931299999999814e+06,1.052928000000000000e+06,1.373714399999999907e+06,1.082880000000000000e+06,1.005840000000000000e+06,1.002800000000000000e+06,8.205920000000000000e+05,1.073280000000000000e+06,1.145600000000000000e+06,1.175904000000000000e+06,9.882880000000000000e+05,1.121664000000000000e+06,9.783040000000000000e+05,9.454400000000000000e+05,8.982015999999999767e+05,1.211440100000000093e+06,1.479396300000000047e+06,1.800991000000000000e+06,9.305600000000000000e+05,1.279343500000000000e+06,9.144160000000000000e+05,1.160224000000000000e+06,1.181728000000000000e+06,1.261696000000000000e+06,1.157248000000000000e+06,1.045120000000000000e+06,1.056743300000000047e+06,1.277344000000000000e+06,9.057799000000000233e+05,1.415200000000000000e+06,1.376832000000000000e+06,9.806080000000000000e+05,1.015194400000000023e+06,1.562455300000000047e+06,2.660634000000000000e+06,1.056832000000000000e+06,1.785129899999999907e+06,1.369980800000000047e+06,9.559360000000000000e+05,1.234098800000000047e+06,8.553440000000000000e+05,1.245447399999999907e+06,1.508352000000000000e+06,1.988915300000000047e+06,8.460480000000000000e+05,8.755796999999999534e+05,1.124609800000000047e+06,8.525120000000000000e+05,6.415574000000000233e+05,1.698300500000000000e+06,8.819840000000000000e+05,1.015744000000000000e+06,9.397126999999999534e+05,8.386400000000000000e+05,9.264640000000000000e+05,9.791360000000000000e+05,9.019719000000000233e+05,1.046288000000000000e+06,1.161504000000000000e+06,1.132224899999999907e+06,1.342048000000000000e+06,1.286958500000000000e+06,1.059680000000000000e+06,2.177619500000000000e+06,9.319133000000000466e+05,1.058816000000000000e+06,1.350496000000000000e+06,2.060626600000000093e+06,9.729440000000000000e+05,1.720922500000000000e+06,1.637936899999999907e+06,1.056743300000000047e+06,1.094447300000000047e+06,1.377248000000000000e+06,1.214560000000000000e+06,1.577536500000000000e+06,1.464314000000000000e+06,1.769974300000000047e+06,1.283151500000000000e+06,1.691328000000000000e+06,1.509633100000000093e+06,2.026080000000000000e+06,1.751159399999999907e+06,1.283151500000000000e+06,9.934400000000000000e+05,1.660596500000000000e+06,1.654720000000000000e+06,1.392602600000000093e+06,1.694816000000000000e+06,1.452966399999999907e+06,1.471855600000000093e+06,1.199904000000000000e+06,1.336010300000000047e+06,1.260528600000000093e+06,1.483203300000000047e+06,1.227744000000000000e+06,9.538400000000000000e+05,1.066112000000000000e+06,8.684000000000000000e+05,1.434151500000000000e+06,9.259520000000000000e+05,9.444000000000000000e+05,1.649211100000000093e+06,1.081408000000000000e+06,1.134368000000000000e+06,1.232416000000000000e+06,9.549920000000000000e+05,1.265408000000000000e+06,9.144504000000000233e+05,1.193536000000000000e+06,1.148576000000000000e+06,1.649211100000000093e+06,1.175072000000000000e+06,1.088576000000000000e+06,9.538400000000000000e+05,1.068000000000000000e+06,1.188416000000000000e+06,9.301440000000000000e+05,1.093440000000000000e+06,1.060513500000000000e+06,9.423040000000000000e+05,9.889120000000000000e+05,1.052608000000000000e+06,1.195648000000000000e+06,1.095136000000000000e+06,8.491130999999999767e+05,1.078656000000000000e+06,9.336960000000000000e+05,1.350885300000000047e+06,1.437885100000000093e+06,1.038272000000000000e+06,1.319488000000000000e+06,1.252988000000000000e+06,1.036064000000000000e+06,9.485920000000000000e+05,1.135968000000000000e+06,7.661275000000000000e+05,1.151008000000000000e+06,1.381291800000000047e+06,9.778880000000000000e+05,9.887654000000000233e+05,1.082656000000000000e+06,1.264992000000000000e+06,1.086592000000000000e+06,1.093856000000000000e+06,1.218592000000000000e+06,9.647520000000000000e+05,9.585653000000000466e+05,1.056384000000000000e+06,1.042800000000000000e+06,1.107296000000000000e+06,1.107392000000000000e+06,1.253920000000000000e+06,1.576663500000000000e+06,1.694529300000000047e+06,9.548960000000000000e+05,9.092960000000000000e+05,1.148864000000000000e+06,1.271185500000000000e+06,9.318080000000000000e+05,1.245447399999999907e+06,7.321570000000000000e+05,1.014368000000000000e+06,1.019002400000000023e+06,1.320929000000000000e+06,1.015840000000000000e+06,1.154846800000000047e+06,8.711040000000000000e+05,1.039744000000000000e+06,9.317120000000000000e+05,9.937600000000000000e+05,1.070432000000000000e+06,1.068320000000000000e+06,8.819840000000000000e+05,9.331840000000000000e+05,7.170758000000000466e+05,1.124609800000000047e+06,1.102848000000000000e+06,9.632800000000000000e+05,9.560480000000000000e+05,1.044384000000000000e+06,9.474400000000000000e+05,9.121120000000000000e+05,1.028048000000000000e+06,1.069472000000000000e+06,8.864800000000000000e+05,1.675677800000000047e+06,1.139765500000000000e+06,9.133205000000000000e+05,9.592960000000000000e+05,8.756000000000000000e+05,1.305773399999999907e+06,9.869120000000000000e+05,8.641943000000000466e+05,1.152576000000000000e+06,1.019840000000000000e+06,1.052800000000000000e+06,1.101056000000000000e+06,1.033328000000000000e+06,9.045760000000000000e+05,2.230479299999999814e+06,2.113486500000000000e+06,1.002064000000000000e+06,1.381291800000000047e+06,9.438720000000000000e+05,1.014160000000000000e+06,1.005952000000000000e+06,8.264535000000000000e+05,1.215247100000000093e+06,7.233164000000000233e+05,9.798720000000000000e+05,1.157792000000000000e+06,1.130016000000000000e+06,1.012048000000000000e+06,1.324096000000000000e+06,1.060608000000000000e+06,9.190400000000000000e+05,1.309580399999999907e+06,1.053120000000000000e+06,7.315520000000000000e+05,9.061440000000000000e+05,1.197248000000000000e+06,9.610880000000000000e+05,1.198208000000000000e+06,9.261600000000000000e+05,9.084480000000000000e+05,1.154846800000000047e+06,1.013104000000000000e+06,1.008480000000000000e+06,9.789280000000000000e+05,9.499520000000000000e+05,1.141664000000000000e+06,7.899680000000000000e+05,1.041008000000000000e+06,7.434679000000000233e+05,1.279343500000000000e+06,2.196508799999999814e+06,1.023104000000000000e+06,8.632800000000000000e+05,7.074880000000000000e+05,1.191296000000000000e+06,3.536251500000000000e+06,9.307680000000000000e+05,1.068054100000000093e+06,1.736078100000000093e+06,1.244128000000000000e+06,1.234098800000000047e+06,1.063264000000000000e+06,1.781322899999999907e+06,1.517173800000000047e+06,8.151425999999999767e+05,1.415262300000000047e+06,1.238784000000000000e+06,1.204352000000000000e+06,1.077920000000000000e+06,1.490688000000000000e+06,1.396374000000000000e+06,1.104736000000000000e+06,1.475662600000000093e+06,1.377521399999999907e+06,1.826641000000000000e+06,1.743618800000000047e+06,1.450336000000000000e+06,1.509633100000000093e+06,1.107808000000000000e+06,1.803944800000000047e+06,1.247424000000000000e+06,1.683181600000000093e+06,1.520907399999999907e+06,1.600159399999999907e+06,1.381291800000000047e+06,1.103904000000000000e+06,1.168480000000000000e+06,1.010272000000000000e+06,1.060513500000000000e+06,1.705841300000000047e+06,8.577555000000000000e+05,1.954944800000000047e+06,8.566536999999999534e+05,1.163488000000000000e+06,7.548165999999999767e+05,1.242848000000000000e+06,1.090676000000000000e+06,1.103680000000000000e+06,1.293440000000000000e+06,1.360768000000000000e+06,1.153440000000000000e+06,1.265728000000000000e+06,1.343252600000000093e+06,1.566761500000000000e+06,1.939817399999999907e+06,1.592666100000000093e+06,1.010585800000000047e+06,1.054592000000000000e+06,1.201792000000000000e+06,1.459082600000000093e+06,1.298688000000000000e+06,1.348160000000000000e+06,1.156832000000000000e+06,1.182592000000000000e+06,1.596198500000000000e+06,1.405120000000000000e+06,1.575057300000000047e+06,1.024048000000000000e+06,1.382944000000000000e+06,1.078656000000000000e+06,9.847569000000000233e+05,1.327701399999999907e+06,9.595431999999999534e+05,9.235360000000000000e+05,1.049120000000000000e+06,1.774073000000000000e+06,1.320057100000000093e+06,1.612792500000000000e+06,9.274090999999999767e+05,9.503840000000000000e+05,1.076544000000000000e+06,1.550611300000000047e+06,9.847450999999999767e+05,9.679030999999999767e+05,8.406676999999999534e+05,1.411967800000000047e+06,1.733984500000000000e+06,1.064247100000000093e+06,1.141984000000000000e+06,1.448288000000000000e+06,1.311220899999999907e+06,1.616558500000000000e+06,1.158400000000000000e+06,1.194688000000000000e+06,1.192896000000000000e+06,1.724729500000000000e+06,1.487714800000000047e+06,1.150368000000000000e+06,1.538519399999999907e+06,1.056743300000000047e+06,1.393120000000000000e+06,1.396374000000000000e+06,1.171552000000000000e+06,1.492064000000000000e+06,1.671907399999999907e+06,1.128416899999999907e+06,1.274912000000000000e+06,1.040064000000000000e+06,1.271808000000000000e+06,1.325376000000000000e+06,1.362440100000000093e+06,1.308302000000000000e+06,1.172192000000000000e+06,1.445425800000000047e+06,1.396000000000000000e+06,1.675038500000000000e+06,8.966588000000000466e+05,9.390469000000000233e+05,1.565370100000000093e+06,1.016784000000000000e+06,1.361536899999999907e+06,1.378656000000000000e+06,1.492488800000000047e+06,1.062528000000000000e+06,1.081312000000000000e+06,8.963955000000000000e+05,1.191392000000000000e+06,1.355520000000000000e+06,1.459777300000000047e+06,1.152852300000000047e+06,9.872320000000000000e+05,9.110720000000000000e+05,1.041216000000000000e+06,9.508000000000000000e+05,1.416562399999999907e+06,9.999520000000000000e+05,9.429605999999999767e+05,1.288598000000000000e+06,1.158208000000000000e+06,9.513360000000000000e+05,1.187360000000000000e+06,9.789280000000000000e+05,1.435756399999999907e+06,1.230624000000000000e+06,9.827200000000000000e+05,9.853440000000000000e+05,1.375008000000000000e+06,1.133502000000000000e+06,9.096000000000000000e+05,1.240704000000000000e+06,9.799840000000000000e+05,1.312585300000000047e+06,1.319296000000000000e+06,1.380470000000000000e+06,1.145696000000000000e+06,1.260255399999999907e+06,6.857800999999999767e+05,1.046064000000000000e+06,1.340129899999999907e+06,1.090688000000000000e+06,1.094176000000000000e+06,1.190880000000000000e+06,1.701142300000000047e+06,1.459859300000000047e+06,1.015008000000000000e+06,9.808320000000000000e+05,1.285379100000000093e+06,9.260480000000000000e+05,1.105967300000000047e+06,1.236448000000000000e+06,7.656688000000000466e+05,8.199391999999999534e+05,9.473280000000000000e+05,1.297920000000000000e+06,8.788494000000000233e+05,1.023481599999999977e+06,9.527640999999999767e+05,1.494618100000000093e+06,1.490212500000000000e+06,1.129088000000000000e+06,1.069280000000000000e+06,9.695840000000000000e+05,1.016048000000000000e+06,1.026480000000000000e+06,1.121402300000000047e+06,1.426042600000000093e+06,8.487979000000000233e+05,1.184458800000000047e+06,9.522720000000000000e+05,9.869120000000000000e+05,1.067776000000000000e+06,1.043968000000000000e+06,1.189696000000000000e+06,9.544640000000000000e+05,1.373387300000000047e+06,8.103840000000000000e+05,7.891360000000000000e+05,1.002272000000000000e+06,7.163040000000000000e+05,1.476735399999999907e+06,1.160000000000000000e+06,1.111936000000000000e+06,9.970080000000000000e+05,7.782894000000000233e+05,1.048384000000000000e+06,8.096480000000000000e+05,7.083200000000000000e+05,9.262560000000000000e+05,1.478991100000000093e+06,9.137920000000000000e+05,1.094816000000000000e+06,1.124544000000000000e+06,1.391744500000000000e+06,8.143360000000000000e+05,9.389513000000000466e+05,1.181276600000000093e+06,1.000945099999999977e+06,7.755450000000000000e+05,1.360544000000000000e+06,9.870240000000000000e+05,8.523040000000000000e+05,8.677600000000000000e+05,9.665440000000000000e+05,9.342240000000000000e+05,7.850030000000000000e+05,9.524800000000000000e+05,8.529280000000000000e+05,1.069152000000000000e+06,1.553693500000000000e+06,8.380160000000000000e+05,8.472000000000000000e+05,8.304960000000000000e+05,1.073696000000000000e+06,7.489920000000000000e+05,1.170496000000000000e+06,1.153632000000000000e+06,9.090880000000000000e+05,7.164000000000000000e+05,8.840800000000000000e+05,1.096416000000000000e+06,1.282240000000000000e+06,8.142400000000000000e+05,9.321813000000000466e+05,9.340773000000000466e+05,6.527200000000000000e+05,8.732000000000000000e+05,6.593280000000000000e+05,9.693760000000000000e+05,7.852800000000000000e+05,1.348160000000000000e+06,9.644480000000000000e+05,7.575200000000000000e+05,8.140320000000000000e+05,6.514720000000000000e+05,6.998040000000000000e+05,8.185120000000000000e+05,9.013440000000000000e+05,9.080320000000000000e+05,1.025312000000000000e+06,8.322720000000000000e+05,9.638080000000000000e+05,8.826080000000000000e+05,1.155767100000000093e+06,8.485440000000000000e+05,1.013312000000000000e+06,1.308193500000000000e+06,7.781769000000000233e+05,8.721600000000000000e+05,9.769440000000000000e+05,1.596778000000000000e+06,8.721600000000000000e+05,9.918185000000000000e+05,8.368640000000000000e+05,7.990240000000000000e+05,8.615040000000000000e+05,1.492115600000000093e+06,9.106560000000000000e+05,7.039356999999999534e+05,1.269361899999999907e+06,6.324998000000000466e+05,1.226830100000000093e+06,1.596291000000000000e+06,1.070016000000000000e+06,8.967709000000000233e+05,1.078144000000000000e+06,8.755040000000000000e+05,9.580984000000000233e+05,9.856640000000000000e+05,8.572160000000000000e+05,1.177813300000000047e+06,7.491555999999999767e+05,7.547040000000000000e+05,9.586720000000000000e+05,9.170400000000000000e+05,9.886080000000000000e+05,9.114880000000000000e+05,8.268480000000000000e+05,1.168160000000000000e+06,9.017600000000000000e+05,1.215542000000000000e+06,9.820800000000000000e+05,9.883840000000000000e+05,1.199634800000000047e+06,8.532899000000000233e+05,8.308160000000000000e+05,7.997600000000000000e+05,1.195648000000000000e+06,1.293928600000000093e+06,1.302542600000000093e+06,6.687520000000000000e+05,9.262560000000000000e+05,1.149131600000000093e+06,6.485393000000000466e+05,1.032688000000000000e+06,1.088480000000000000e+06,1.051284000000000000e+06,9.133760000000000000e+05,9.999618000000000466e+05,8.172640000000000000e+05,7.132678000000000466e+05,8.840524000000000233e+05,8.626560000000000000e+05,8.180960000000000000e+05,1.418995800000000047e+06,1.228824000000000000e+06,1.354825100000000093e+06,7.246164000000000233e+05,1.054360500000000000e+06,9.738880000000000000e+05,1.047024000000000000e+06,1.558648300000000047e+06,8.963200000000000000e+05,8.441600000000000000e+05,9.267840000000000000e+05,1.362440100000000093e+06,1.498284500000000000e+06,8.294560000000000000e+05,9.661280000000000000e+05,1.120876300000000047e+06,8.772800000000000000e+05,1.011312000000000000e+06,8.553440000000000000e+05,9.062560000000000000e+05,1.326007800000000047e+06,8.623360000000000000e+05,1.505825100000000093e+06,5.849640000000000000e+05,9.345440000000000000e+05,1.033744000000000000e+06,1.290692100000000093e+06,8.057920000000000000e+05,7.119360000000000000e+05,5.622676999999999534e+05,9.463840000000000000e+05,1.088704000000000000e+06,7.057270999999999767e+05,6.956640000000000000e+05,1.326166800000000047e+06,6.377860999999999767e+05,8.093440000000000000e+05,1.128448000000000000e+06,9.391520000000000000e+05,5.547270999999999767e+05,1.343550899999999907e+06,6.748480000000000000e+05,1.158580399999999907e+06,1.177469600000000093e+06,1.113335600000000093e+06,8.189129000000000233e+05,8.052800000000000000e+05,8.476160000000000000e+05,7.013600000000000000e+05,6.693335999999999767e+05,8.338400000000000000e+05,9.066720000000000000e+05,1.158580399999999907e+06,1.483203300000000047e+06,1.415262300000000047e+06,9.619200000000000000e+05,8.835520000000000000e+05,4.981347000000000116e+05,9.836640000000000000e+05,8.357120000000000000e+05,8.604608000000000466e+05,9.743040000000000000e+05,1.196357899999999907e+06,9.483840000000000000e+05,9.266880000000000000e+05,8.453795000000000000e+05,8.831203000000000466e+05,1.109528500000000000e+06,1.136384000000000000e+06,1.139765500000000000e+06,9.833440000000000000e+05,1.196357899999999907e+06,6.088600999999999767e+05,1.185010300000000047e+06,7.451520000000000000e+05,6.234720000000000000e+05,1.219017500000000000e+06,1.128416899999999907e+06,1.573729500000000000e+06,1.217728000000000000e+06,7.942400000000000000e+05,9.185120000000000000e+05,7.170758000000000466e+05,1.051026600000000093e+06,7.977760000000000000e+05,1.200091500000000000e+06,1.026543000000000000e+06,1.385062000000000000e+06,1.033328000000000000e+06,7.000160000000000000e+05,8.113723000000000466e+05,7.411040000000000000e+05,7.132678000000000466e+05,9.363200000000000000e+05,8.113723000000000466e+05,1.339743899999999907e+06,9.181920000000000000e+05,7.208460999999999767e+05,7.467040000000000000e+05,8.644320000000000000e+05,1.178336000000000000e+06,7.264640000000000000e+05,9.076160000000000000e+05,6.490980000000000000e+05,9.382080000000000000e+05,1.553145399999999907e+06,1.249181000000000000e+06,7.025120000000000000e+05,6.814720000000000000e+05,8.805120000000000000e+05,1.283151500000000000e+06,8.588800000000000000e+05,8.131840000000000000e+05,8.507360000000000000e+05,8.458400000000000000e+05,1.345221300000000047e+06,6.589120000000000000e+05,8.529200999999999767e+05,1.013008000000000000e+06,1.283151500000000000e+06,8.861600000000000000e+05,6.041760000000000000e+05,3.694755500000000000e+06,1.030800000000000000e+06,9.365280000000000000e+05,9.124320000000000000e+05,7.864320000000000000e+05,7.122560000000000000e+05,8.049600000000000000e+05,9.692640000000000000e+05,9.441920000000000000e+05,1.109528500000000000e+06,9.541600000000000000e+05,1.037853900000000023e+06,8.653600000000000000e+05,9.862880000000000000e+05,1.040704000000000000e+06,1.105795000000000000e+06,7.061280000000000000e+05,7.287520000000000000e+05,8.897280000000000000e+05,1.090496000000000000e+06,7.230400000000000000e+05,9.020640000000000000e+05,9.641280000000000000e+05,9.402080000000000000e+05,8.241440000000000000e+05,1.130656000000000000e+06,9.004000000000000000e+05,8.280960000000000000e+05,1.088896000000000000e+06,8.408320000000000000e+05,7.653120000000000000e+05,8.370720000000000000e+05,7.426560000000000000e+05,8.314400000000000000e+05,1.260528600000000093e+06,8.770720000000000000e+05,6.632640000000000000e+05,1.037536000000000000e+06,9.855520000000000000e+05,8.124640000000000000e+05,1.007653800000000047e+06,8.264320000000000000e+05,1.188817300000000047e+06,2.023259899999999907e+06,9.272000000000000000e+05,7.676960000000000000e+05,1.154846800000000047e+06,8.056960000000000000e+05,9.238560000000000000e+05,7.619840000000000000e+05,6.701920000000000000e+05,9.640160000000000000e+05,8.700640000000000000e+05,8.853280000000000000e+05,1.215247100000000093e+06,1.163296000000000000e+06,1.154846800000000047e+06,1.202560000000000000e+06,1.237869000000000000e+06,1.020048000000000000e+06,5.661124000000000233e+05,8.662080000000000000e+05,8.828369000000000233e+05,9.891200000000000000e+05,8.444800000000000000e+05,7.422400000000000000e+05,1.071488000000000000e+06,9.375840000000000000e+05,1.328469600000000093e+06,1.007536000000000000e+06,1.030313300000000047e+06,9.475520000000000000e+05,7.577280000000000000e+05,1.017952000000000000e+06,8.554400000000000000e+05,1.336010300000000047e+06,1.063552000000000000e+06,6.076235999999999767e+05,9.093920000000000000e+05,9.576160000000000000e+05,1.079328399999999907e+06,8.970400000000000000e+05,8.629600000000000000e+05,1.036688000000000000e+06,8.917120000000000000e+05,8.207040000000000000e+05,8.864800000000000000e+05,1.056288000000000000e+06,8.601440000000000000e+05,7.799680000000000000e+05,9.035360000000000000e+05,1.762559300000000047e+06,9.047840000000000000e+05,8.358240000000000000e+05,1.159040000000000000e+06,6.569636999999999534e+05,7.695680000000000000e+05,9.957440000000000000e+05,1.343552000000000000e+06,1.009952000000000000e+06,1.133728000000000000e+06,1.066720000000000000e+06,9.868160000000000000e+05,9.789280000000000000e+05,8.978880000000000000e+05,1.200091500000000000e+06,9.406240000000000000e+05,9.024800000000000000e+05,8.847040000000000000e+05,1.234098800000000047e+06,1.032368000000000000e+06,5.962749000000000233e+05,7.832000000000000000e+05,8.038080000000000000e+05,8.025600000000000000e+05,8.278880000000000000e+05,1.070208000000000000e+06,7.753920000000000000e+05,1.089312000000000000e+06,8.185120000000000000e+05,1.142720000000000000e+06,8.660960000000000000e+05,8.393600000000000000e+05,8.767520000000000000e+05,1.252988000000000000e+06,9.496480000000000000e+05,8.551360000000000000e+05,9.974400000000000000e+05,9.313920000000000000e+05,6.792981999999999534e+05,1.034688000000000000e+06,9.202880000000000000e+05,9.939680000000000000e+05,8.774880000000000000e+05,9.562560000000000000e+05,1.336140399999999907e+06,1.001424000000000000e+06,1.381291800000000047e+06,8.834400000000000000e+05,1.086592000000000000e+06,9.336000000000000000e+05,9.087680000000000000e+05,1.239744000000000000e+06,9.100320000000000000e+05,1.502958500000000000e+06,9.828160000000000000e+05,9.870240000000000000e+05,1.055328000000000000e+06,9.224960000000000000e+05,9.163040000000000000e+05,1.369041399999999907e+06,1.382399899999999907e+06,8.668320000000000000e+05,1.159488000000000000e+06,1.271802800000000047e+06,8.456320000000000000e+05,1.161056000000000000e+06,9.162080000000000000e+05,8.616000000000000000e+05,9.989120000000000000e+05,9.206080000000000000e+05,8.298720000000000000e+05,7.364320000000000000e+05,9.897600000000000000e+05,9.460800000000000000e+05,1.275609899999999907e+06,9.537280000000000000e+05,9.368480000000000000e+05,9.423040000000000000e+05,8.693280000000000000e+05,1.177469600000000093e+06,8.753920000000000000e+05,9.914400000000000000e+05,1.083135399999999907e+06,9.907040000000000000e+05,9.020640000000000000e+05,9.482720000000000000e+05,1.995530000000000000e+06,8.824000000000000000e+05,1.140928000000000000e+06,1.044064000000000000e+06,1.163712000000000000e+06,7.915200000000000000e+05,9.245920000000000000e+05,1.103851500000000000e+06,1.095552000000000000e+06,8.729920000000000000e+05,9.582400000000000000e+05,1.076768000000000000e+06,8.772800000000000000e+05,8.321600000000000000e+05,8.378389000000000233e+05,9.520480000000000000e+05,8.878400000000000000e+05,9.553120000000000000e+05,8.361280000000000000e+05,1.093536000000000000e+06,9.297120000000000000e+05,9.010664000000000233e+05,1.004800000000000000e+06,8.809440000000000000e+05,9.634880000000000000e+05,9.317120000000000000e+05,1.572815500000000000e+06,1.451251600000000093e+06,7.815325000000000000e+05,1.075296000000000000e+06,9.902880000000000000e+05,8.977760000000000000e+05,1.029744000000000000e+06,1.031216000000000000e+06,1.203616000000000000e+06,9.178720000000000000e+05,1.051744000000000000e+06,8.896160000000000000e+05,1.098624000000000000e+06,8.666240000000000000e+05,8.421760000000000000e+05,8.578400000000000000e+05,1.119552000000000000e+06,9.342240000000000000e+05,8.448000000000000000e+05,9.261641999999999534e+05,7.917280000000000000e+05,9.659040000000000000e+05,8.740320000000000000e+05,1.309580399999999907e+06,9.853440000000000000e+05,1.017744000000000000e+06,8.546080000000000000e+05,1.329103399999999907e+06,7.920480000000000000e+05,8.549120000000000000e+05,8.216320000000000000e+05,7.365280000000000000e+05,7.240800000000000000e+05,9.585600000000000000e+05,8.008000000000000000e+05,1.089440000000000000e+06,1.169929000000000000e+06,1.061248000000000000e+06,9.101280000000000000e+05,1.031536000000000000e+06,7.400640000000000000e+05,1.107168000000000000e+06,8.053760000000000000e+05,8.676640000000000000e+05,9.682240000000000000e+05,1.104736000000000000e+06,9.055200000000000000e+05,9.164160000000000000e+05,9.840800000000000000e+05,9.604480000000000000e+05,1.019008000000000000e+06,1.006272000000000000e+06,9.624480000000000000e+05,8.382240000000000000e+05,8.435360000000000000e+05,8.322720000000000000e+05,1.048896000000000000e+06,1.143904000000000000e+06,1.505825100000000093e+06,1.241568000000000000e+06,1.409515300000000047e+06,8.437440000000000000e+05,6.283821999999999534e+05,7.871520000000000000e+05,9.176640000000000000e+05,7.900640000000000000e+05,7.388160000000000000e+05,8.146560000000000000e+05,2.381977000000000000e+06,1.335039300000000047e+06,7.290560000000000000e+05,7.937120000000000000e+05,9.405120000000000000e+05,7.726880000000000000e+05,8.770720000000000000e+05,9.929120000000000000e+05,6.590240000000000000e+05,7.865280000000000000e+05,8.800960000000000000e+05,8.357120000000000000e+05,8.656800000000000000e+05,7.877760000000000000e+05,5.887343000000000466e+05,8.950560000000000000e+05,7.884000000000000000e+05,8.640000000000000000e+05,8.732000000000000000e+05,9.974400000000000000e+05,7.911040000000000000e+05,9.659618000000000466e+05,1.175460000000000000e+06,8.831203000000000466e+05,1.221966000000000000e+06,8.176800000000000000e+05,1.188817300000000047e+06,9.933280000000000000e+05,8.906609000000000233e+05,1.045024000000000000e+06,1.078656000000000000e+06,7.791360000000000000e+05,1.245447399999999907e+06,8.966240000000000000e+05,7.761280000000000000e+05,1.028048000000000000e+06,1.168064000000000000e+06,8.986080000000000000e+05,7.197280000000000000e+05,8.841760000000000000e+05,8.292480000000000000e+05,1.260126300000000047e+06,9.095040000000000000e+05,8.283040000000000000e+05,8.370720000000000000e+05,8.609760000000000000e+05,8.524160000000000000e+05,7.845600000000000000e+05,8.061120000000000000e+05,8.123520000000000000e+05,9.002880000000000000e+05,8.610880000000000000e+05,8.868960000000000000e+05,1.282445300000000047e+06,7.436000000000000000e+05,1.086905800000000047e+06,1.289625300000000047e+06,8.334240000000000000e+05,1.443970800000000047e+06,9.623355999999999767e+05,9.100320000000000000e+05,8.639040000000000000e+05,1.107296000000000000e+06,7.798720000000000000e+05,7.505600000000000000e+05,1.041120000000000000e+06,7.319680000000000000e+05,7.325920000000000000e+05,7.949600000000000000e+05,8.732000000000000000e+05,8.932800000000000000e+05,9.859230999999999767e+05,6.434553000000000466e+05,8.542880000000000000e+05,7.680160000000000000e+05,9.252160000000000000e+05,8.829280000000000000e+05,1.029536000000000000e+06,8.676640000000000000e+05,8.599360000000000000e+05,7.730080000000000000e+05,8.234080000000000000e+05,8.849120000000000000e+05,8.052800000000000000e+05,9.745280000000000000e+05,9.305600000000000000e+05,7.115765000000000000e+05,1.028657400000000023e+06,1.204052899999999907e+06,8.475490999999999767e+05,9.257440000000000000e+05,7.793440000000000000e+05,7.686400000000000000e+05,4.891151000000000000e+06,8.561509000000000233e+05,8.373760000000000000e+05,6.785760000000000000e+05,8.134080000000000000e+05,7.347680000000000000e+05,7.515840000000000000e+05,8.130880000000000000e+05,7.127680000000000000e+05,7.362240000000000000e+05,7.559520000000000000e+05,8.579520000000000000e+05,8.664160000000000000e+05,7.950720000000000000e+05,8.640000000000000000e+05,7.952800000000000000e+05,8.248640000000000000e+05,7.099680000000000000e+05,8.427040000000000000e+05,8.993440000000000000e+05,1.113127300000000047e+06,7.079040000000000000e+05,8.416640000000000000e+05,7.304000000000000000e+05,2.681660000000000000e+06,6.777440000000000000e+05,7.413120000000000000e+05,7.014720000000000000e+05,7.905920000000000000e+05,8.045440000000000000e+05,1.155352100000000093e+06,6.701920000000000000e+05,1.120608000000000000e+06,7.330080000000000000e+05,8.509440000000000000e+05,1.259883300000000047e+06,7.611520000000000000e+05,7.831040000000000000e+05,6.859360000000000000e+05,8.239360000000000000e+05,7.289600000000000000e+05,8.332160000000000000e+05,6.264640000000000000e+05,1.403914500000000000e+06,6.531699000000000233e+05,8.764480000000000000e+05,6.431040000000000000e+05,1.010896000000000000e+06,8.339360000000000000e+05,7.269760000000000000e+05,8.275840000000000000e+05,6.957760000000000000e+05,8.132960000000000000e+05,1.131637800000000047e+06,7.576160000000000000e+05,6.293600000000000000e+05,6.572640000000000000e+05,7.478560000000000000e+05,8.775840000000000000e+05,7.644738000000000466e+05,1.256871899999999907e+06,6.983680000000000000e+05,7.107040000000000000e+05,8.280000000000000000e+05,7.891360000000000000e+05,7.077920000000000000e+05,5.347514000000000233e+05,9.217600000000000000e+05,7.512800000000000000e+05,6.893440000000000000e+05,9.231718000000000466e+05,7.504480000000000000e+05,1.095648000000000000e+06,9.988000000000000000e+05,1.119968000000000000e+06,8.014240000000000000e+05,7.473280000000000000e+05,6.520960000000000000e+05,6.393760000000000000e+05,4.766942000000000116e+05,6.549920000000000000e+05,7.820640000000000000e+05,6.772320000000000000e+05,7.377760000000000000e+05,6.234720000000000000e+05,6.244000000000000000e+05,8.546080000000000000e+05,6.032480000000000000e+05,7.919075999999999767e+05,7.222080000000000000e+05,7.284320000000000000e+05,5.869600000000000000e+05,7.129760000000000000e+05,6.485760000000000000e+05,7.147360000000000000e+05,4.917520000000000000e+05,7.736680999999999767e+05,5.986080000000000000e+05,7.063360000000000000e+05,6.259520000000000000e+05,8.138240000000000000e+05,5.731520000000000000e+05,6.967040000000000000e+05,6.711200000000000000e+05,1.348996300000000047e+06,5.894400000000000000e+05,6.290560000000000000e+05,6.044800000000000000e+05,1.035236599999999977e+06,7.316480000000000000e+05,5.716160000000000000e+05,6.863520000000000000e+05,7.202400000000000000e+05,5.754240000000000000e+05,6.456800000000000000e+05,1.126510899999999907e+06,5.688320000000000000e+05,7.104960000000000000e+05,7.027200000000000000e+05,7.160960000000000000e+05,5.417600000000000000e+05,6.489920000000000000e+05,8.299840000000000000e+05,7.415200000000000000e+05,9.754280999999999767e+05,5.009920000000000000e+05,6.575680000000000000e+05,7.287520000000000000e+05,4.756560000000000000e+05,4.837520000000000000e+05,8.278880000000000000e+05,5.653280000000000000e+05,5.290240000000000000e+05,5.628640000000000000e+05,5.392000000000000000e+05,6.052160000000000000e+05,4.686880000000000000e+05,5.143360000000000000e+05,5.605920000000000000e+05,4.494320000000000000e+05,8.105920000000000000e+05,4.942160000000000000e+05,6.019040000000000000e+05,3.406527999999999884e+05,5.303520000000000000e+05,5.275840000000000000e+05,4.589600000000000000e+05,6.650240000000000000e+05,1.054553500000000000e+06,9.950038000000000466e+05,6.215200000000000000e+05,6.971200000000000000e+05,5.641920000000000000e+05,6.106720000000000000e+05,6.639840000000000000e+05,6.999200000000000000e+05,1.126413500000000000e+06,7.755040000000000000e+05,4.415412999999999884e+05,1.008043800000000047e+06,6.651200000000000000e+05,7.720640000000000000e+05,9.671680000000000000e+05,8.076019000000000233e+05,7.259520000000000000e+05,8.755796999999999534e+05,7.809825000000000000e+05,9.287840000000000000e+05,1.221984000000000000e+06,1.001216000000000000e+06,1.091552000000000000e+06,1.471454800000000047e+06,8.975680000000000000e+05,8.704454000000000233e+05,1.192550899999999907e+06,9.876480000000000000e+05,1.063456000000000000e+06,9.198720000000000000e+05,1.378560000000000000e+06,1.135520000000000000e+06,1.190240000000000000e+06,1.152896000000000000e+06,9.952373000000000466e+05,1.494368399999999907e+06,1.017711400000000023e+06,1.291721800000000047e+06,1.073280000000000000e+06,1.153760000000000000e+06,1.145056000000000000e+06,1.397465800000000047e+06,1.128960000000000000e+06,1.286400000000000000e+06,1.414387300000000047e+06,1.078240000000000000e+06,1.282784000000000000e+06,1.101888000000000000e+06,1.056832000000000000e+06,1.490764600000000093e+06,9.844000000000000000e+05,9.762080000000000000e+05,1.350400000000000000e+06,1.028480000000000000e+06,9.624480000000000000e+05,7.150840000000000000e+05,8.829280000000000000e+05,9.742080000000000000e+05,8.176800000000000000e+05,9.572000000000000000e+05,1.329536000000000000e+06,1.182368000000000000e+06,1.822057100000000093e+06,1.903136000000000000e+06,2.173812500000000000e+06,2.758737799999999814e+06,2.505976000000000000e+06,2.868303000000000000e+06,3.000264000000000000e+06,2.853071000000000000e+06,2.653169000000000000e+06,2.207168000000000000e+06,2.185123299999999814e+06,1.913433600000000093e+06,2.373864299999999814e+06,2.015308500000000000e+06,2.222864299999999814e+06,2.200279000000000000e+06,2.136108299999999814e+06,1.951137800000000047e+06,1.992648899999999907e+06,1.792670500000000000e+06,2.053086000000000000e+06,1.556800000000000000e+06,1.364736000000000000e+06,1.883196800000000047e+06,1.364288000000000000e+06,1.620224000000000000e+06,1.766240600000000093e+06,1.520907399999999907e+06,1.864381899999999907e+06,1.124609800000000047e+06,1.230912000000000000e+06,1.173736000000000000e+06,1.353920000000000000e+06,1.363648000000000000e+06,1.393536000000000000e+06,1.528736000000000000e+06,1.203712000000000000e+06,1.249984000000000000e+06,1.798682399999999907e+06,1.377521399999999907e+06,1.150629399999999907e+06,1.457536000000000000e+06,1.484320000000000000e+06,1.415200000000000000e+06,1.374368000000000000e+06,1.362440100000000093e+06,1.599424000000000000e+06,1.875656000000000000e+06,1.930848000000000000e+06,1.604288000000000000e+06,1.947404100000000093e+06,1.788863500000000000e+06,1.762433600000000093e+06,1.853034300000000047e+06,1.634129899999999907e+06,1.671744000000000000e+06,1.547374000000000000e+06,1.924782300000000047e+06,1.902086000000000000e+06,1.246560000000000000e+06,1.313314000000000000e+06,1.067904000000000000e+06,1.207232000000000000e+06,1.006800000000000000e+06,9.698761999999999534e+05,1.343550899999999907e+06,8.906609000000000233e+05,9.250145999999999767e+05,9.106560000000000000e+05,1.035536000000000000e+06,1.017744000000000000e+06,8.508480000000000000e+05,9.864000000000000000e+05,7.264640000000000000e+05,6.879774000000000233e+05,1.007632000000000000e+06,1.081600000000000000e+06,1.034896000000000000e+06,9.295040000000000000e+05,8.317440000000000000e+05,1.311221600000000093e+06,8.057920000000000000e+05,1.146318500000000000e+06,1.245593800000000047e+06,8.361280000000000000e+05,1.321408000000000000e+06,9.074080000000000000e+05,8.741440000000000000e+05,7.257440000000000000e+05,1.435678399999999907e+06,1.123680000000000000e+06,7.730080000000000000e+05,9.976480000000000000e+05,9.139040000000000000e+05,1.277870399999999907e+06,9.481760000000000000e+05,7.751840000000000000e+05,8.841760000000000000e+05,9.462880000000000000e+05,1.020048000000000000e+06,1.160544000000000000e+06,1.013520000000000000e+06,1.313314000000000000e+06,9.544359000000000233e+05,9.835520000000000000e+05,1.068832000000000000e+06,1.474942300000000047e+06,1.061152000000000000e+06,1.163488000000000000e+06,1.035064599999999977e+06,1.245184000000000000e+06,1.458080000000000000e+06,1.958912000000000000e+06,2.290842000000000000e+06,1.865280000000000000e+06,2.091712000000000000e+06,2.192701799999999814e+06,2.252422299999999814e+06,2.083424000000000000e+06,2.237952000000000000e+06,2.208960000000000000e+06,2.362553299999999814e+06,2.241753500000000000e+06,2.389184000000000000e+06,2.351232000000000000e+06,2.456924299999999814e+06,2.723971299999999814e+06,2.633380799999999814e+06,2.706166500000000000e+06,2.519744000000000000e+06,2.694567000000000000e+06,2.757837500000000000e+06,2.743656500000000000e+06,2.708928000000000000e+06,2.696064000000000000e+06,2.842176000000000000e+06,2.911616000000000000e+06,2.830524500000000000e+06,2.856841299999999814e+06,2.948224000000000000e+06,2.804132299999999814e+06,2.595008000000000000e+06,2.642185000000000000e+06,2.205312000000000000e+06,1.963328000000000000e+06,1.634752000000000000e+06,1.460544000000000000e+06,1.183008000000000000e+06,1.040384000000000000e+06,7.212800000000000000e+05,5.939680000000000000e+05,4.846800000000000000e+05,3.281920000000000000e+05,2.706880000000000000e+05,2.191080000000000000e+05,1.663520000000000000e+05,1.026640000000000000e+05,9.471800000000000000e+04,6.848400000000000000e+04,6.065200000000000000e+04,4.369100000000000000e+04,3.306000000000000000e+04,3.486500000000000000e+04,1.862700000000000000e+04,3.957800000000000000e+04,1.882700000000000000e+04,1.231600000000000000e+04,1.101400000000000000e+04,7.609000000000000000e+03,1.111400000000000000e+04,6.407000000000000000e+03,6.607000000000000000e+03,4.605000000000000000e+03,5.906000000000000000e+03,3.804000000000000000e+03,6.307000000000000000e+03,4.404000000000000000e+03,3.203000000000000000e+03,5.205000000000000000e+03,6.107000000000000000e+03,5.506000000000000000e+03,6.107000000000000000e+03,4.705000000000000000e+03,5.706000000000000000e+03,4.404000000000000000e+03,3.403000000000000000e+03,4.605000000000000000e+03,5.906000000000000000e+03,3.603000000000000000e+03,5.105000000000000000e+03,4.805000000000000000e+03,3.403000000000000000e+03,1.396240000000000000e+05,4.304000000000000000e+03,4.805000000000000000e+03,9.611000000000000000e+03,4.204000000000000000e+03,3.303000000000000000e+03,4.605000000000000000e+03,3.403000000000000000e+03,4.505000000000000000e+03,3.804000000000000000e+03,4.304000000000000000e+03,3.704000000000000000e+03,4.605000000000000000e+03,3.904000000000000000e+03,5.005000000000000000e+03,4.705000000000000000e+03,5.306000000000000000e+03,4.605000000000000000e+03,3.804000000000000000e+03,5.005000000000000000e+03,3.203000000000000000e+03,4.705000000000000000e+03,4.705000000000000000e+03,4.505000000000000000e+03,3.503000000000000000e+03,5.506000000000000000e+03,4.404000000000000000e+03,5.806000000000000000e+03,4.104000000000000000e+03,4.805000000000000000e+03,3.303000000000000000e+03,4.204000000000000000e+03,4.304000000000000000e+03,4.004000000000000000e+03,4.705000000000000000e+03,4.404000000000000000e+03,5.306000000000000000e+03,4.104000000000000000e+03,4.404000000000000000e+03,4.004000000000000000e+03,2.702000000000000000e+03,3.403000000000000000e+03,4.404000000000000000e+03,5.105000000000000000e+03,3.804000000000000000e+03,4.805000000000000000e+03,3.603000000000000000e+03,5.205000000000000000e+03,4.605000000000000000e+03,3.603000000000000000e+03,2.903000000000000000e+03,4.304000000000000000e+03,4.004000000000000000e+03,4.805000000000000000e+03,4.605000000000000000e+03,6.807000000000000000e+03,5.606000000000000000e+03,4.705000000000000000e+03,4.404000000000000000e+03,4.705000000000000000e+03,4.805000000000000000e+03,4.605000000000000000e+03,3.003000000000000000e+03,3.704000000000000000e+03,3.503000000000000000e+03,5.406000000000000000e+03,4.505000000000000000e+03,4.104000000000000000e+03,4.204000000000000000e+03,4.505000000000000000e+03,3.203000000000000000e+03,4.204000000000000000e+03,4.004000000000000000e+03,4.204000000000000000e+03,4.805000000000000000e+03,5.005000000000000000e+03,4.705000000000000000e+03,3.203000000000000000e+03,4.404000000000000000e+03,4.905000000000000000e+03,4.605000000000000000e+03,4.304000000000000000e+03,3.904000000000000000e+03,4.605000000000000000e+03,5.506000000000000000e+03,4.705000000000000000e+03,4.505000000000000000e+03,5.706000000000000000e+03,4.705000000000000000e+03,3.704000000000000000e+03,3.904000000000000000e+03,2.802000000000000000e+03,2.402000000000000000e+03,5.406000000000000000e+03,3.904000000000000000e+03,5.005000000000000000e+03,4.905000000000000000e+03,3.704000000000000000e+03,4.304000000000000000e+03,3.203000000000000000e+03,4.204000000000000000e+03,nan
[truncated: 481,570 more chars]
