# Supplementary material for: Otolith microchemistry and diadromy in Patagonian river fishes
Source: PeerJ. 2019 Jan 3;7:e6149. doi: 10.7717/peerj.6149 (PMC6321752; doi:10.7717/peerj.6149)
Supplement: Supplemental Information 3 — Raw data. This archive contains the raw data used to generate the analyses reported in the paper cited above. The python script provided allows to convert from the isotopic intensities measured by LA-ICP-MS to molar concentrations of Sr:Ca. [file peerj-07-6149-s003.zip › Dataset S1/Alo_etAl_scripts/samples/3096.txt]

4.794870000000000232e+01	1.381800000000000000e+04	1.231600000000000000e+04	1.572100000000000000e+04	1.111400000000000000e+04	1.502000000000000000e+04	1.512000000000000000e+04	1.441900000000000000e+04	1.582200000000000000e+04	1.411900000000000000e+04	1.261600000000000000e+04	1.141400000000000000e+04	1.191500000000000000e+04	1.391800000000000000e+04	1.311700000000000000e+04	1.341700000000000000e+04	1.141400000000000000e+04	1.281600000000000000e+04	1.411900000000000000e+04	1.261600000000000000e+04	1.461900000000000000e+04	1.221500000000000000e+04	1.542100000000000000e+04	5.141700000000000000e+04	3.957680000000000000e+05	1.251680000000000000e+06	2.209728000000000000e+06	3.266752000000000000e+06	3.562467500000000000e+06	3.948377000000000000e+06	4.687896500000000000e+06	5.190511500000000000e+06	5.401429000000000000e+06	6.030928500000000000e+06	6.106061000000000000e+06	6.466366000000000000e+06	6.169025000000000000e+06	6.052894000000000000e+06	5.709923000000000000e+06	5.904651000000000000e+06	5.651841000000000000e+06	5.215635000000000000e+06	6.096020000000000000e+06	5.122219000000000000e+06	5.519824000000000000e+06	5.299427500000000000e+06	6.442867000000000000e+06	5.461533500000000000e+06	5.573988500000000000e+06	5.209401500000000000e+06
4.794950000000000045e+01	1.441900000000000000e+04	1.131400000000000000e+04	1.802600000000000000e+04	1.121400000000000000e+04	1.401800000000000000e+04	1.101400000000000000e+04	1.461900000000000000e+04	1.251600000000000000e+04	1.482000000000000000e+04	1.361800000000000000e+04	1.231600000000000000e+04	1.472000000000000000e+04	1.492000000000000000e+04	1.251600000000000000e+04	1.451900000000000000e+04	1.061300000000000000e+04	1.421900000000000000e+04	1.061300000000000000e+04	1.451900000000000000e+04	1.231600000000000000e+04	1.461900000000000000e+04	1.321700000000000000e+04	5.101500000000000000e+04	4.320400000000000000e+05	1.228576000000000000e+06	2.242112000000000000e+06	3.245312000000000000e+06	4.854064000000000000e+06	4.721490000000000000e+06	5.336598500000000000e+06	5.628985500000000000e+06	5.902756000000000000e+06	5.848294500000000000e+06	6.009711000000000000e+06	6.527366000000000000e+06	6.649189000000000000e+06	6.287561000000000000e+06	6.297484500000000000e+06	5.922736000000000000e+06	6.436922000000000000e+06	5.887009000000000000e+06	5.848710500000000000e+06	6.010117000000000000e+06	5.627287000000000000e+06	5.918994000000000000e+06	6.235504500000000000e+06	6.259706000000000000e+06	6.079730000000000000e+06	5.956322500000000000e+06
4.795029999999999859e+01	1.441900000000000000e+04	1.371800000000000000e+04	1.381800000000000000e+04	1.582200000000000000e+04	1.241600000000000000e+04	1.431900000000000000e+04	1.542100000000000000e+04	1.441900000000000000e+04	1.331700000000000000e+04	1.622200000000000000e+04	1.321700000000000000e+04	1.351800000000000000e+04	1.411900000000000000e+04	1.472000000000000000e+04	1.361800000000000000e+04	1.461900000000000000e+04	1.542100000000000000e+04	1.401800000000000000e+04	1.351800000000000000e+04	1.341700000000000000e+04	1.321700000000000000e+04	1.492000000000000000e+04	1.041557300000000047e+06	4.462640000000000000e+05	1.240832000000000000e+06	2.276480000000000000e+06	3.250944000000000000e+06	4.092672000000000000e+06	4.739312000000000000e+06	5.361177000000000000e+06	5.472825000000000000e+06	6.016162500000000000e+06	6.103884500000000000e+06	5.654059000000000000e+06	5.361046000000000000e+06	6.369640000000000000e+06	6.480151500000000000e+06	6.768756500000000000e+06	5.868238500000000000e+06	6.155270000000000000e+06	6.084887500000000000e+06	6.411395500000000000e+06	6.282026000000000000e+06	5.723450000000000000e+06	6.243861000000000000e+06	6.260008000000000000e+06	5.715547000000000000e+06	6.189398500000000000e+06	6.120094500000000000e+06
4.795109999999999673e+01	1.441900000000000000e+04	1.722400000000000000e+04	1.151400000000000000e+04	1.552100000000000000e+04	1.482000000000000000e+04	1.512000000000000000e+04	1.642300000000000000e+04	1.451900000000000000e+04	1.281600000000000000e+04	1.331700000000000000e+04	1.431900000000000000e+04	1.381800000000000000e+04	1.371800000000000000e+04	1.542100000000000000e+04	1.451900000000000000e+04	1.492000000000000000e+04	1.502000000000000000e+04	1.451900000000000000e+04	1.281600000000000000e+04	2.153300000000000000e+04	1.522100000000000000e+04	1.461900000000000000e+04	7.267689000000000233e+05	4.306080000000000000e+05	1.241984000000000000e+06	2.212992000000000000e+06	3.243008000000000000e+06	3.933184000000000000e+06	4.982996000000000000e+06	5.581405500000000000e+06	5.869168000000000000e+06	5.855056000000000000e+06	6.018647500000000000e+06	6.269013000000000000e+06	6.997554000000000000e+06	6.436552000000000000e+06	6.046883000000000000e+06	6.236344000000000000e+06	6.524270500000000000e+06	6.161137500000000000e+06	5.737043000000000000e+06	6.405219000000000000e+06	5.853102500000000000e+06	5.836563000000000000e+06	6.304075000000000000e+06	5.881733000000000000e+06	5.751800000000000000e+06	6.104195500000000000e+06	6.259846500000000000e+06
4.795190000000000197e+01	1.311700000000000000e+04	1.381800000000000000e+04	1.532100000000000000e+04	1.451900000000000000e+04	1.401800000000000000e+04	1.512000000000000000e+04	1.411900000000000000e+04	1.572100000000000000e+04	1.542100000000000000e+04	1.522100000000000000e+04	1.411900000000000000e+04	1.261600000000000000e+04	1.131400000000000000e+04	1.331700000000000000e+04	1.411900000000000000e+04	1.682300000000000000e+04	1.492000000000000000e+04	1.421900000000000000e+04	1.421900000000000000e+04	1.622200000000000000e+04	1.622200000000000000e+04	1.652300000000000000e+04	5.713800000000000000e+04	4.130240000000000000e+05	1.328352000000000000e+06	2.134848000000000000e+06	3.254208000000000000e+06	4.185536000000000000e+06	4.781015000000000000e+06	5.422440000000000000e+06	5.262410000000000000e+06	5.586385500000000000e+06	6.176962500000000000e+06	6.359341000000000000e+06	6.417444000000000000e+06	6.904450500000000000e+06	6.065036000000000000e+06	6.071142000000000000e+06	6.190246500000000000e+06	5.795660500000000000e+06	5.875031000000000000e+06	6.423748500000000000e+06	6.016030500000000000e+06	5.485924000000000000e+06	6.298065500000000000e+06	6.272198500000000000e+06	6.108530500000000000e+06	6.085937500000000000e+06	5.573703000000000000e+06
4.795270000000000010e+01	1.241600000000000000e+04	1.532100000000000000e+04	1.421900000000000000e+04	1.431900000000000000e+04	1.512000000000000000e+04	1.401800000000000000e+04	1.361800000000000000e+04	1.682300000000000000e+04	1.331700000000000000e+04	1.502000000000000000e+04	1.672300000000000000e+04	1.542100000000000000e+04	1.492000000000000000e+04	1.461900000000000000e+04	1.391800000000000000e+04	1.421900000000000000e+04	1.562100000000000000e+04	1.301700000000000000e+04	1.461900000000000000e+04	1.431900000000000000e+04	1.512000000000000000e+04	1.482000000000000000e+04	5.994900000000000000e+04	4.198720000000000000e+05	1.248896000000000000e+06	2.170304000000000000e+06	3.366976000000000000e+06	4.015424000000000000e+06	4.882124500000000000e+06	5.416203500000000000e+06	6.007444000000000000e+06	6.063862500000000000e+06	6.779338000000000000e+06	6.281056500000000000e+06	5.990078000000000000e+06	5.749701500000000000e+06	6.359812500000000000e+06	6.040571500000000000e+06	5.643452000000000000e+06	6.137187500000000000e+06	6.288635500000000000e+06	6.361983000000000000e+06	5.671830000000000000e+06	5.791363000000000000e+06	6.773287000000000000e+06	6.089095500000000000e+06	6.701269500000000000e+06	5.970183000000000000e+06	5.622228000000000000e+06
4.795349999999999824e+01	1.431900000000000000e+04	1.241600000000000000e+04	1.411900000000000000e+04	1.542100000000000000e+04	1.612200000000000000e+04	1.311700000000000000e+04	1.401800000000000000e+04	1.562100000000000000e+04	1.652300000000000000e+04	1.451900000000000000e+04	1.461900000000000000e+04	1.141400000000000000e+04	1.542100000000000000e+04	1.331700000000000000e+04	1.281600000000000000e+04	1.461900000000000000e+04	1.662300000000000000e+04	1.552100000000000000e+04	1.802600000000000000e+04	1.602200000000000000e+04	1.692400000000000000e+04	1.291700000000000000e+04	7.792800000000000000e+04	4.105760000000000000e+05	1.235488000000000000e+06	2.273472000000000000e+06	3.548608000000000000e+06	4.100928000000000000e+06	4.971234000000000000e+06	5.691581000000000000e+06	5.478826500000000000e+06	5.669980000000000000e+06	6.450791500000000000e+06	5.979601500000000000e+06	6.246522000000000000e+06	6.630852000000000000e+06	6.161211000000000000e+06	6.377212000000000000e+06	5.910720000000000000e+06	6.430814500000000000e+06	5.887009000000000000e+06	6.219798500000000000e+06	6.142994000000000000e+06	5.299248000000000000e+06	5.925003500000000000e+06	5.973162500000000000e+06	5.594461500000000000e+06	6.201570500000000000e+06	6.162675000000000000e+06
4.795430000000000348e+01	1.512000000000000000e+04	1.552100000000000000e+04	1.532100000000000000e+04	1.522100000000000000e+04	1.552100000000000000e+04	1.632200000000000000e+04	1.732400000000000000e+04	1.301700000000000000e+04	1.722400000000000000e+04	1.371800000000000000e+04	1.642300000000000000e+04	1.431900000000000000e+04	1.431900000000000000e+04	1.622200000000000000e+04	1.351800000000000000e+04	1.632200000000000000e+04	1.311700000000000000e+04	1.642300000000000000e+04	1.662300000000000000e+04	1.742500000000000000e+04	1.492000000000000000e+04	1.812600000000000000e+04	5.754000000000000000e+04	4.283600000000000000e+05	1.323232000000000000e+06	2.260736000000000000e+06	3.256576000000000000e+06	3.514395000000000000e+06	4.953412000000000000e+06	5.189861000000000000e+06	5.839160000000000000e+06	5.795311500000000000e+06	5.604985500000000000e+06	6.136170000000000000e+06	6.100000000000000000e+06	6.910522500000000000e+06	6.462118500000000000e+06	6.426002000000000000e+06	5.916788500000000000e+06	6.269152000000000000e+06	6.438482000000000000e+06	5.916776500000000000e+06	6.100632500000000000e+06	5.847863000000000000e+06	6.093386000000000000e+06	5.857351500000000000e+06	5.485581000000000000e+06	6.408614000000000000e+06	6.180872000000000000e+06
4.795510000000000161e+01	1.461900000000000000e+04	1.472000000000000000e+04	1.702400000000000000e+04	1.642300000000000000e+04	1.872700000000000000e+04	1.522100000000000000e+04	1.722400000000000000e+04	1.522100000000000000e+04	1.702400000000000000e+04	1.381800000000000000e+04	1.401800000000000000e+04	1.632200000000000000e+04	1.492000000000000000e+04	1.492000000000000000e+04	1.562100000000000000e+04	1.482000000000000000e+04	1.582200000000000000e+04	1.632200000000000000e+04	1.632200000000000000e+04	1.602200000000000000e+04	1.431900000000000000e+04	1.732400000000000000e+04	5.994900000000000000e+04	4.295840000000000000e+05	1.331136000000000000e+06	2.217216000000000000e+06	3.445760000000000000e+06	4.031009500000000000e+06	4.566915000000000000e+06	5.599870000000000000e+06	5.653112000000000000e+06	5.950456000000000000e+06	5.878693000000000000e+06	5.587698000000000000e+06	5.935056000000000000e+06	6.582277000000000000e+06	6.582457500000000000e+06	6.279264500000000000e+06	6.117300000000000000e+06	5.735666000000000000e+06	6.462558000000000000e+06	6.052660500000000000e+06	5.901377500000000000e+06	5.712150000000000000e+06	6.322103000000000000e+06	5.942686000000000000e+06	6.846523500000000000e+06	5.811583500000000000e+06	6.575623000000000000e+06
4.795589999999999975e+01	1.522100000000000000e+04	1.572100000000000000e+04	1.532100000000000000e+04	1.782500000000000000e+04	1.341700000000000000e+04	1.492000000000000000e+04	1.381800000000000000e+04	1.722400000000000000e+04	1.401800000000000000e+04	1.291700000000000000e+04	1.722400000000000000e+04	1.692400000000000000e+04	1.512000000000000000e+04	1.532100000000000000e+04	3.987900000000000000e+04	1.522100000000000000e+04	1.512000000000000000e+04	1.582200000000000000e+04	1.732400000000000000e+04	1.562100000000000000e+04	1.762500000000000000e+04	1.782500000000000000e+04	5.392600000000000000e+04	4.486160000000000000e+05	1.300160000000000000e+06	2.264000000000000000e+06	3.346432000000000000e+06	3.820774799999999814e+06	4.554915000000000000e+06	5.159290500000000000e+06	5.592856000000000000e+06	5.407272000000000000e+06	6.170883000000000000e+06	6.051984500000000000e+06	6.802110000000000000e+06	6.084019000000000000e+06	5.854292500000000000e+06	6.315949000000000000e+06	6.165850000000000000e+06	6.377047000000000000e+06	6.156756000000000000e+06	6.460931500000000000e+06	6.626226500000000000e+06	5.548187000000000000e+06	6.141701500000000000e+06	6.479683000000000000e+06	6.562299000000000000e+06	5.878650500000000000e+06	5.780055500000000000e+06
8.789879999999999427e+01	1.522100000000000000e+04	1.191500000000000000e+04	1.351800000000000000e+04	1.301700000000000000e+04	1.251600000000000000e+04	1.351800000000000000e+04	1.502000000000000000e+04	1.602200000000000000e+04	1.562100000000000000e+04	1.181500000000000000e+04	1.351800000000000000e+04	1.472000000000000000e+04	1.061300000000000000e+04	1.472000000000000000e+04	1.351800000000000000e+04	1.261600000000000000e+04	1.472000000000000000e+04	1.271600000000000000e+04	1.682300000000000000e+04	1.211500000000000000e+04	1.772500000000000000e+04	1.211500000000000000e+04	7.682200000000000000e+04	5.601760000000000000e+05	1.447104000000000000e+06	2.533120000000000000e+06	3.566272000000000000e+06	3.772702299999999814e+06	4.245646000000000000e+06	4.706361000000000000e+06	4.824056000000000000e+06	5.848974000000000000e+06	5.276196000000000000e+06	5.714277500000000000e+06	5.928956000000000000e+06	5.579446000000000000e+06	5.547614500000000000e+06	6.230107500000000000e+06	5.856101000000000000e+06	6.185087500000000000e+06	5.659185000000000000e+06	6.188792000000000000e+06	6.559848500000000000e+06	6.328678000000000000e+06	5.690397500000000000e+06	6.022047000000000000e+06	5.068187000000000000e+06	5.604540000000000000e+06	5.039321000000000000e+06
8.790019999999999811e+01	1.061300000000000000e+04	1.301700000000000000e+04	1.371800000000000000e+04	1.251600000000000000e+04	1.431900000000000000e+04	1.131400000000000000e+04	1.431900000000000000e+04	1.552100000000000000e+04	1.622200000000000000e+04	1.251600000000000000e+04	1.682300000000000000e+04	1.301700000000000000e+04	1.341700000000000000e+04	1.291700000000000000e+04	1.472000000000000000e+04	1.411900000000000000e+04	1.472000000000000000e+04	1.391800000000000000e+04	1.381800000000000000e+04	1.261600000000000000e+04	1.632200000000000000e+04	1.291700000000000000e+04	8.456200000000000000e+04	5.632640000000000000e+05	1.546016000000000000e+06	2.575168000000000000e+06	3.401728000000000000e+06	4.415349500000000000e+06	4.988937000000000000e+06	5.771186000000000000e+06	5.797269500000000000e+06	5.860899000000000000e+06	5.964052000000000000e+06	6.353319000000000000e+06	6.606788000000000000e+06	6.679548000000000000e+06	6.215309500000000000e+06	6.872940000000000000e+06	7.004066000000000000e+06	6.982383000000000000e+06	6.912097000000000000e+06	7.060552000000000000e+06	6.559848500000000000e+06	6.102452000000000000e+06	6.724971500000000000e+06	6.552705000000000000e+06	6.326412000000000000e+06	5.720294500000000000e+06	5.373416000000000000e+06
8.790170000000000528e+01	1.512000000000000000e+04	1.231600000000000000e+04	1.391800000000000000e+04	1.431900000000000000e+04	1.752500000000000000e+04	1.361800000000000000e+04	1.401800000000000000e+04	1.502000000000000000e+04	1.371800000000000000e+04	1.241600000000000000e+04	1.441900000000000000e+04	1.682300000000000000e+04	1.492000000000000000e+04	1.271600000000000000e+04	1.221500000000000000e+04	1.411900000000000000e+04	1.181500000000000000e+04	1.441900000000000000e+04	1.201500000000000000e+04	1.231600000000000000e+04	1.271600000000000000e+04	1.572100000000000000e+04	8.144600000000000000e+04	5.706880000000000000e+05	1.532416000000000000e+06	2.021991600000000093e+06	3.617664000000000000e+06	4.379340000000000000e+06	4.745252500000000000e+06	5.899826000000000000e+06	5.701124500000000000e+06	5.496948000000000000e+06	6.024727000000000000e+06	5.949371500000000000e+06	6.191500000000000000e+06	6.485127000000000000e+06	6.335648500000000000e+06	6.205773500000000000e+06	7.216715000000000000e+06	7.096145500000000000e+06	7.062063000000000000e+06	6.838072500000000000e+06	6.487194500000000000e+06	5.876226000000000000e+06	6.731101000000000000e+06	6.204906000000000000e+06	5.866722500000000000e+06	6.000491000000000000e+06	5.755793000000000000e+06
8.790319999999999823e+01	1.361800000000000000e+04	1.492000000000000000e+04	1.151400000000000000e+04	1.461900000000000000e+04	1.181500000000000000e+04	1.552100000000000000e+04	1.361800000000000000e+04	1.421900000000000000e+04	1.482000000000000000e+04	1.421900000000000000e+04	1.562100000000000000e+04	1.251600000000000000e+04	1.231600000000000000e+04	1.461900000000000000e+04	1.161400000000000000e+04	1.371800000000000000e+04	1.271600000000000000e+04	1.391800000000000000e+04	1.291700000000000000e+04	1.291700000000000000e+04	1.441900000000000000e+04	1.401800000000000000e+04	8.948800000000000000e+04	5.667680000000000000e+05	1.488416000000000000e+06	2.470770799999999814e+06	3.663168000000000000e+06	4.193171799999999814e+06	4.846362000000000000e+06	5.508159000000000000e+06	5.887413000000000000e+06	5.884749000000000000e+06	6.529827500000000000e+06	5.876988500000000000e+06	6.130500000000000000e+06	6.485127000000000000e+06	6.299703000000000000e+06	5.844677000000000000e+06	6.159660000000000000e+06	6.814493500000000000e+06	7.134051500000000000e+06	6.714294000000000000e+06	6.082650000000000000e+06	6.266415000000000000e+06	6.430392000000000000e+06	6.156143500000000000e+06	6.102609500000000000e+06	5.732588000000000000e+06	5.713455000000000000e+06
8.790460000000000207e+01	1.461900000000000000e+04	1.572100000000000000e+04	1.411900000000000000e+04	1.502000000000000000e+04	1.311700000000000000e+04	1.351800000000000000e+04	1.431900000000000000e+04	1.451900000000000000e+04	1.371800000000000000e+04	1.542100000000000000e+04	1.341700000000000000e+04	1.451900000000000000e+04	1.271600000000000000e+04	1.281600000000000000e+04	1.441900000000000000e+04	1.632200000000000000e+04	1.421900000000000000e+04	1.451900000000000000e+04	1.461900000000000000e+04	1.421900000000000000e+04	1.401800000000000000e+04	1.301700000000000000e+04	1.017580000000000000e+05	5.764480000000000000e+05	1.534976000000000000e+06	2.428875000000000000e+06	3.790528000000000000e+06	4.169165500000000000e+06	4.810599500000000000e+06	5.520265000000000000e+06	5.370558000000000000e+06	5.956299000000000000e+06	5.945569500000000000e+06	5.810868500000000000e+06	6.026678000000000000e+06	6.169025000000000000e+06	6.275539000000000000e+06	6.622019000000000000e+06	7.010256000000000000e+06	6.358964500000000000e+06	6.468547000000000000e+06	6.708241000000000000e+06	6.916118000000000000e+06	6.520891000000000000e+06	6.779176000000000000e+06	6.168334500000000000e+06	6.144784000000000000e+06	5.446184000000000000e+06	5.828823000000000000e+06
8.790609999999999502e+01	1.612200000000000000e+04	1.441900000000000000e+04	1.391800000000000000e+04	1.431900000000000000e+04	1.171500000000000000e+04	1.572100000000000000e+04	1.451900000000000000e+04	1.411900000000000000e+04	1.552100000000000000e+04	1.472000000000000000e+04	1.381800000000000000e+04	1.492000000000000000e+04	1.622200000000000000e+04	1.341700000000000000e+04	1.241600000000000000e+04	1.502000000000000000e+04	1.201500000000000000e+04	1.512000000000000000e+04	1.421900000000000000e+04	1.752500000000000000e+04	1.261600000000000000e+04	1.411900000000000000e+04	8.416000000000000000e+04	5.539040000000000000e+05	1.484096000000000000e+06	2.470770799999999814e+06	2.911282000000000000e+06	4.523497500000000000e+06	5.060462000000000000e+06	5.355063000000000000e+06	5.604859000000000000e+06	5.658055000000000000e+06	5.988249000000000000e+06	5.786781000000000000e+06	5.812934000000000000e+06	6.126522000000000000e+06	5.890478500000000000e+06	6.199659500000000000e+06	6.493805000000000000e+06	6.874368500000000000e+06	7.020139500000000000e+06	6.769883000000000000e+06	6.577951500000000000e+06	5.774413000000000000e+06	6.851529000000000000e+06	6.656569000000000000e+06	5.691257000000000000e+06	5.744760000000000000e+06	5.683005500000000000e+06
8.790760000000000218e+01	1.622200000000000000e+04	1.612200000000000000e+04	1.542100000000000000e+04	1.421900000000000000e+04	1.411900000000000000e+04	1.482000000000000000e+04	1.401800000000000000e+04	1.391800000000000000e+04	1.401800000000000000e+04	1.552100000000000000e+04	1.261600000000000000e+04	1.431900000000000000e+04	1.612200000000000000e+04	1.441900000000000000e+04	1.461900000000000000e+04	1.391800000000000000e+04	1.221500000000000000e+04	1.482000000000000000e+04	1.321700000000000000e+04	1.421900000000000000e+04	1.181500000000000000e+04	1.742500000000000000e+04	1.133320000000000000e+05	5.689280000000000000e+05	1.482816000000000000e+06	2.536572799999999814e+06	3.610276299999999814e+06	4.283195000000000000e+06	4.965174500000000000e+06	5.618090000000000000e+06	5.845282000000000000e+06	5.825124000000000000e+06	5.896932000000000000e+06	6.425702000000000000e+06	6.618988000000000000e+06	6.406071000000000000e+06	6.227451500000000000e+06	6.370975500000000000e+06	6.475720500000000000e+06	6.598824000000000000e+06	6.438482000000000000e+06	6.937021000000000000e+06	6.698639000000000000e+06	6.515241000000000000e+06	6.093386000000000000e+06	6.674855000000000000e+06	7.173043500000000000e+06	6.390478000000000000e+06	6.016857500000000000e+06
8.790900000000000603e+01	1.411900000000000000e+04	1.411900000000000000e+04	1.492000000000000000e+04	1.441900000000000000e+04	1.381800000000000000e+04	1.431900000000000000e+04	1.722400000000000000e+04	1.682300000000000000e+04	1.391800000000000000e+04	1.472000000000000000e+04	1.451900000000000000e+04	1.341700000000000000e+04	1.431900000000000000e+04	1.261600000000000000e+04	1.592200000000000000e+04	1.391800000000000000e+04	1.201500000000000000e+04	1.441900000000000000e+04	1.441900000000000000e+04	1.602200000000000000e+04	1.331700000000000000e+04	1.461900000000000000e+04	8.597000000000000000e+04	5.768640000000000000e+05	1.460448000000000000e+06	2.488700500000000000e+06	3.476573500000000000e+06	4.157042299999999814e+06	4.864184000000000000e+06	5.452888000000000000e+06	5.671116500000000000e+06	5.431122000000000000e+06	6.462951000000000000e+06	6.582270500000000000e+06	6.026678000000000000e+06	6.071875000000000000e+06	6.275539000000000000e+06	6.842247500000000000e+06	6.402774000000000000e+06	6.454764500000000000e+06	6.534546500000000000e+06	6.757653500000000000e+06	6.650364000000000000e+06	6.057139000000000000e+06	6.213814000000000000e+06	6.119694000000000000e+06	5.866722500000000000e+06	5.793447500000000000e+06	5.561450000000000000e+06
8.791049999999999898e+01	1.371800000000000000e+04	1.181500000000000000e+04	1.391800000000000000e+04	1.502000000000000000e+04	1.441900000000000000e+04	1.692400000000000000e+04	1.141400000000000000e+04	1.201500000000000000e+04	1.542100000000000000e+04	1.431900000000000000e+04	1.592200000000000000e+04	1.692400000000000000e+04	1.421900000000000000e+04	1.482000000000000000e+04	1.171500000000000000e+04	1.722400000000000000e+04	1.572100000000000000e+04	1.522100000000000000e+04	1.472000000000000000e+04	1.502000000000000000e+04	1.431900000000000000e+04	1.401800000000000000e+04	8.898600000000000000e+04	5.835520000000000000e+05	1.482592000000000000e+06	2.542549299999999814e+06	4.181579000000000000e+06	4.235182500000000000e+06	4.709490000000000000e+06	5.306150500000000000e+06	5.382681500000000000e+06	5.514835500000000000e+06	6.584788000000000000e+06	6.202531000000000000e+06	6.100000000000000000e+06	6.436552000000000000e+06	6.203287500000000000e+06	6.487265000000000000e+06	6.712644500000000000e+06	6.215145000000000000e+06	7.206040000000000000e+06	6.893661500000000000e+06	6.396679000000000000e+06	6.238165000000000000e+06	6.478467000000000000e+06	5.881733000000000000e+06	5.836511500000000000e+06	5.482699500000000000e+06	6.253659500000000000e+06
8.791200000000000614e+01	1.772500000000000000e+04	1.612200000000000000e+04	1.492000000000000000e+04	1.311700000000000000e+04	1.451900000000000000e+04	1.321700000000000000e+04	1.742500000000000000e+04	1.311700000000000000e+04	1.502000000000000000e+04	1.472000000000000000e+04	1.431900000000000000e+04	1.461900000000000000e+04	1.552100000000000000e+04	1.371800000000000000e+04	1.722400000000000000e+04	1.522100000000000000e+04	1.241600000000000000e+04	1.542100000000000000e+04	1.632200000000000000e+04	1.361800000000000000e+04	1.381800000000000000e+04	1.502000000000000000e+04	8.667200000000000000e+04	5.941760000000000000e+05	1.453248000000000000e+06	2.375026299999999814e+06	3.519017000000000000e+06	4.830057500000000000e+06	4.804777500000000000e+06	5.599870000000000000e+06	5.628985500000000000e+06	5.878906000000000000e+06	6.000530000000000000e+06	6.051984500000000000e+06	6.215900000000000000e+06	5.889476000000000000e+06	6.010937500000000000e+06	6.738308500000000000e+06	6.597217000000000000e+06	7.479824500000000000e+06	5.809031500000000000e+06	6.943197500000000000e+06	7.242457000000000000e+06	6.481341000000000000e+06	6.478467000000000000e+06	5.723011000000000000e+06	5.679173000000000000e+06	6.396564000000000000e+06	5.592021000000000000e+06
[truncated: 105 more columns]
