# Supplementary material for: Otolith microchemistry and diadromy in Patagonian river fishes
Source: PeerJ. 2019 Jan 3;7:e6149. doi: 10.7717/peerj.6149 (PMC6321752; doi:10.7717/peerj.6149)
Supplement: Supplemental Information 3 — Raw data. This archive contains the raw data used to generate the analyses reported in the paper cited above. The python script provided allows to convert from the isotopic intensities measured by LA-ICP-MS to molar concentrations of Sr:Ca. [file peerj-07-6149-s003.zip › Dataset S1/Alo_etAl_scripts/samples/315.txt]

4.794870000000000232e+01	1.181500000000000000e+04	1.301700000000000000e+04	1.542100000000000000e+04	1.231600000000000000e+04	1.532100000000000000e+04	1.431900000000000000e+04	1.492000000000000000e+04	1.351800000000000000e+04	1.161400000000000000e+04	1.371800000000000000e+04	1.512000000000000000e+04	1.331700000000000000e+04	1.231600000000000000e+04	2.123200000000000000e+04	9.572400000000000000e+04	4.359280000000000000e+05	1.193216000000000000e+06	1.811095500000000000e+06	2.971776000000000000e+06	4.724177000000000000e+06	5.581497500000000000e+06	8.322662000000000000e+06	7.162010500000000000e+06	7.136708000000000000e+06	6.400016000000000000e+06	8.421713000000000000e+06	5.639991000000000000e+06	7.102536000000000000e+06	6.353250500000000000e+06	5.050814000000000000e+06	6.082375000000000000e+06	5.232268500000000000e+06	5.970607500000000000e+06	6.500075000000000000e+06	5.019529500000000000e+06	8.144237000000000000e+06	6.624511000000000000e+06	3.863579799999999814e+06	5.681432000000000000e+06	6.549830000000000000e+06	5.894688000000000000e+06	6.923024500000000000e+06	7.104825500000000000e+06	5.931145500000000000e+06	6.202676000000000000e+06	1.089946000000000000e+07	6.781813000000000000e+06	9.032341000000000000e+06	7.862393000000000000e+06
4.794950000000000045e+01	1.482000000000000000e+04	1.391800000000000000e+04	1.381800000000000000e+04	1.672300000000000000e+04	1.421900000000000000e+04	1.091300000000000000e+04	1.281600000000000000e+04	1.562100000000000000e+04	1.451900000000000000e+04	1.532100000000000000e+04	1.562100000000000000e+04	1.512000000000000000e+04	1.482000000000000000e+04	1.772500000000000000e+04	9.039400000000000000e+04	4.356240000000000000e+05	1.187680000000000000e+06	2.821894799999999814e+06	2.420355000000000000e+06	4.485055000000000000e+06	8.410060000000000000e+06	8.486039000000000000e+06	6.339649500000000000e+06	6.903200000000000000e+06	6.429857000000000000e+06	6.876276000000000000e+06	7.426557500000000000e+06	5.364549500000000000e+06	1.306315100000000000e+07	6.753685000000000000e+06	6.022975000000000000e+06	8.720448000000000000e+06	7.575676500000000000e+06	6.796428000000000000e+06	6.448463000000000000e+06	6.598818500000000000e+06	6.401055500000000000e+06	8.400233000000000000e+06	5.795791000000000000e+06	8.440859000000000000e+06	6.458874000000000000e+06	9.924470000000000000e+06	8.948483000000000000e+06	1.194607100000000000e+07	7.196640000000000000e+06	7.402590000000000000e+06	1.200869000000000000e+07	6.075661000000000000e+06	8.935408000000000000e+06
4.795029999999999859e+01	1.181500000000000000e+04	1.351800000000000000e+04	1.441900000000000000e+04	1.151400000000000000e+04	1.461900000000000000e+04	1.421900000000000000e+04	1.341700000000000000e+04	1.401800000000000000e+04	1.111400000000000000e+04	1.652300000000000000e+04	1.582200000000000000e+04	1.311700000000000000e+04	1.652300000000000000e+04	1.942800000000000000e+04	9.401400000000000000e+04	4.572160000000000000e+05	1.152160000000000000e+06	1.971232000000000000e+06	3.930948799999999814e+06	4.205030000000000000e+06	7.809225000000000000e+06	5.324895500000000000e+06	9.582598000000000000e+06	6.627703500000000000e+06	6.447953500000000000e+06	6.211348500000000000e+06	8.472044000000000000e+06	8.631709000000000000e+06	5.143513500000000000e+06	1.009556800000000000e+07	8.443784000000000000e+06	7.502187000000000000e+06	8.150744500000000000e+06	9.172327000000000000e+06	7.276129000000000000e+06	7.609451500000000000e+06	9.015918000000000000e+06	7.818290500000000000e+06	6.709582000000000000e+06	6.054725000000000000e+06	5.252423000000000000e+06	5.293464500000000000e+06	6.009586000000000000e+06	6.540515000000000000e+06	6.053025000000000000e+06	6.939267000000000000e+06	7.683057000000000000e+06	6.310511000000000000e+06	6.059457500000000000e+06
4.795109999999999673e+01	1.421900000000000000e+04	1.261600000000000000e+04	1.261600000000000000e+04	1.431900000000000000e+04	1.401800000000000000e+04	1.121400000000000000e+04	1.552100000000000000e+04	1.451900000000000000e+04	1.441900000000000000e+04	1.271600000000000000e+04	1.401800000000000000e+04	1.522100000000000000e+04	1.301700000000000000e+04	2.113200000000000000e+04	9.974600000000000000e+04	3.873920000000000000e+05	1.162432000000000000e+06	1.474063300000000047e+06	3.131952299999999814e+06	4.590049500000000000e+06	5.797196500000000000e+06	8.369274500000000000e+06	6.508853000000000000e+06	6.070969000000000000e+06	6.249971500000000000e+06	7.278775000000000000e+06	7.862515000000000000e+06	6.934467000000000000e+06	6.844315500000000000e+06	7.967008500000000000e+06	7.393676000000000000e+06	9.156769000000000000e+06	8.462090000000000000e+06	1.093208200000000000e+07	1.081307000000000000e+07	8.890471000000000000e+06	8.025330000000000000e+06	6.441358000000000000e+06	8.182675000000000000e+06	6.496195500000000000e+06	1.225185600000000000e+07	5.557230000000000000e+06	8.241923000000000000e+06	6.773474000000000000e+06	7.849075000000000000e+06	6.313365500000000000e+06	7.053902500000000000e+06	8.695225000000000000e+06	8.404864000000000000e+06
4.795190000000000197e+01	1.271600000000000000e+04	1.652300000000000000e+04	1.331700000000000000e+04	1.201500000000000000e+04	1.321700000000000000e+04	1.532100000000000000e+04	1.562100000000000000e+04	1.522100000000000000e+04	1.662300000000000000e+04	1.381800000000000000e+04	1.411900000000000000e+04	1.321700000000000000e+04	1.411900000000000000e+04	2.023000000000000000e+04	9.914400000000000000e+04	4.286640000000000000e+05	1.246048000000000000e+06	2.725600500000000000e+06	3.446878799999999814e+06	6.689709500000000000e+06	5.610630000000000000e+06	5.108963000000000000e+06	8.719101000000000000e+06	7.430148000000000000e+06	8.091131000000000000e+06	8.398407000000000000e+06	8.991564000000000000e+06	9.952648000000000000e+06	7.475635000000000000e+06	7.441918500000000000e+06	6.657996000000000000e+06	7.293216000000000000e+06	9.988904000000000000e+06	6.663413500000000000e+06	5.430209500000000000e+06	8.708256000000000000e+06	7.011093500000000000e+06	6.332168000000000000e+06	5.801677000000000000e+06	5.315047500000000000e+06	1.163345800000000000e+07	8.804755000000000000e+06	5.686204500000000000e+06	5.984969500000000000e+06	7.507784500000000000e+06	1.023135100000000000e+07	9.280299000000000000e+06	8.532322000000000000e+06	8.278130500000000000e+06
4.795270000000000010e+01	1.171500000000000000e+04	1.331700000000000000e+04	1.482000000000000000e+04	1.642300000000000000e+04	1.642300000000000000e+04	1.141400000000000000e+04	1.371800000000000000e+04	1.251600000000000000e+04	1.582200000000000000e+04	1.361800000000000000e+04	1.692400000000000000e+04	1.472000000000000000e+04	1.441900000000000000e+04	2.163300000000000000e+04	1.020600000000000000e+05	4.291760000000000000e+05	8.364168000000000466e+05	1.830976000000000000e+06	4.344984000000000000e+06	4.485055000000000000e+06	7.441918500000000000e+06	7.162010500000000000e+06	6.141430000000000000e+06	6.735485500000000000e+06	6.873878000000000000e+06	1.005478200000000000e+07	8.197242500000000000e+06	6.691044500000000000e+06	7.989706000000000000e+06	5.908134500000000000e+06	7.595588000000000000e+06	1.054235000000000000e+07	6.419917000000000000e+06	6.046545000000000000e+06	6.442514500000000000e+06	9.190092000000000000e+06	6.316596000000000000e+06	1.103872700000000000e+07	7.130500000000000000e+06	7.796650500000000000e+06	6.357047500000000000e+06	1.022922900000000000e+07	8.547126000000000000e+06	5.961101000000000000e+06	8.076601500000000000e+06	8.684696000000000000e+06	1.085892600000000000e+07	9.532119000000000000e+06	8.254278000000000000e+06
4.795349999999999824e+01	1.572100000000000000e+04	1.271600000000000000e+04	1.492000000000000000e+04	1.722400000000000000e+04	1.672300000000000000e+04	1.592200000000000000e+04	1.562100000000000000e+04	1.752500000000000000e+04	1.401800000000000000e+04	1.542100000000000000e+04	1.251600000000000000e+04	1.842600000000000000e+04	1.892700000000000000e+04	2.153300000000000000e+04	1.172580000000000000e+05	4.629520000000000000e+05	2.016988000000000000e+06	2.041472000000000000e+06	3.499433500000000000e+06	3.930948799999999814e+06	5.079947000000000000e+06	6.141430000000000000e+06	5.569727500000000000e+06	7.262434000000000000e+06	6.663792000000000000e+06	6.969501000000000000e+06	8.131347500000000000e+06	6.778088500000000000e+06	6.160444500000000000e+06	7.138821000000000000e+06	6.669852000000000000e+06	8.493695000000000000e+06	1.017485000000000000e+07	6.385061500000000000e+06	8.478903000000000000e+06	7.115993000000000000e+06	6.533898000000000000e+06	8.934185000000000000e+06	6.961964500000000000e+06	8.202245500000000000e+06	8.434005000000000000e+06	5.522092500000000000e+06	7.284455500000000000e+06	8.481522000000000000e+06	6.597917000000000000e+06	5.934097000000000000e+06	8.384857000000000000e+06	5.425372000000000000e+06	9.586421000000000000e+06
4.795430000000000348e+01	1.782500000000000000e+04	1.381800000000000000e+04	1.492000000000000000e+04	1.502000000000000000e+04	1.562100000000000000e+04	1.301700000000000000e+04	1.762500000000000000e+04	1.492000000000000000e+04	1.612200000000000000e+04	1.742500000000000000e+04	1.872700000000000000e+04	1.592200000000000000e+04	1.772500000000000000e+04	2.013000000000000000e+04	1.043740000000000000e+05	4.110880000000000000e+05	1.173696000000000000e+06	2.031168000000000000e+06	3.732729000000000000e+06	4.146648000000000000e+06	6.841200000000000000e+06	5.663069000000000000e+06	7.704347000000000000e+06	6.561910000000000000e+06	8.895043000000000000e+06	6.520389500000000000e+06	5.090389000000000000e+06	8.336546500000000000e+06	8.539279000000000000e+06	5.511462000000000000e+06	7.631157000000000000e+06	1.461030100000000000e+07	6.419917000000000000e+06	6.221844000000000000e+06	7.424958500000000000e+06	7.409743000000000000e+06	4.601467500000000000e+06	1.365928600000000000e+07	6.769764500000000000e+06	8.011307000000000000e+06	6.362924000000000000e+06	7.356855500000000000e+06	7.978577500000000000e+06	8.332342000000000000e+06	9.040540000000000000e+06	7.673393000000000000e+06	8.983914000000000000e+06	7.370344000000000000e+06	6.373038000000000000e+06
4.795510000000000161e+01	1.612200000000000000e+04	1.401800000000000000e+04	1.782500000000000000e+04	1.492000000000000000e+04	1.682300000000000000e+04	1.522100000000000000e+04	1.542100000000000000e+04	1.682300000000000000e+04	1.472000000000000000e+04	1.622200000000000000e+04	1.812600000000000000e+04	1.892700000000000000e+04	1.441900000000000000e+04	2.103200000000000000e+04	1.178620000000000000e+05	4.567040000000000000e+05	1.341408000000000000e+06	1.732774000000000000e+06	3.522739799999999814e+06	5.179115000000000000e+06	4.858304500000000000e+06	6.794587500000000000e+06	7.191260000000000000e+06	8.681426000000000000e+06	6.867886000000000000e+06	7.774499000000000000e+06	1.046727800000000000e+07	6.401554000000000000e+06	7.528186500000000000e+06	6.013012500000000000e+06	7.180145000000000000e+06	6.295621500000000000e+06	1.130081500000000000e+07	6.161558500000000000e+06	6.424788500000000000e+06	6.128723500000000000e+06	7.771831000000000000e+06	9.589082000000000000e+06	5.651521000000000000e+06	1.103580900000000000e+07	8.860023000000000000e+06	5.662759500000000000e+06	8.367735500000000000e+06	6.677760000000000000e+06	6.549827500000000000e+06	7.589218000000000000e+06	1.050210400000000000e+07	8.357869000000000000e+06	8.609902000000000000e+06
4.795589999999999975e+01	1.692400000000000000e+04	1.371800000000000000e+04	1.752500000000000000e+04	1.582200000000000000e+04	1.411900000000000000e+04	1.482000000000000000e+04	1.441900000000000000e+04	1.542100000000000000e+04	1.522100000000000000e+04	1.552100000000000000e+04	1.612200000000000000e+04	1.902800000000000000e+04	1.431900000000000000e+04	2.293600000000000000e+04	1.142380000000000000e+05	4.502560000000000000e+05	1.557888000000000000e+06	2.364642799999999814e+06	6.613731000000000000e+06	4.502534500000000000e+06	5.896364500000000000e+06	7.809225000000000000e+06	7.272948500000000000e+06	6.795418000000000000e+06	7.287698500000000000e+06	6.018839000000000000e+06	8.083597500000000000e+06	8.122177500000000000e+06	6.359089500000000000e+06	5.295646000000000000e+06	7.607325500000000000e+06	6.886970000000000000e+06	9.294419000000000000e+06	5.919571000000000000e+06	1.027699600000000000e+07	8.073793000000000000e+06	9.800666000000000000e+06	5.343520500000000000e+06	9.306564000000000000e+06	6.209788000000000000e+06	5.234432500000000000e+06	7.644046000000000000e+06	5.686204500000000000e+06	6.737671000000000000e+06	8.256039000000000000e+06	1.270489400000000000e+07	9.268212000000000000e+06	8.719288000000000000e+06	6.367014500000000000e+06
8.789879999999999427e+01	1.251600000000000000e+04	1.201500000000000000e+04	1.101400000000000000e+04	1.391800000000000000e+04	1.031200000000000000e+04	1.241600000000000000e+04	1.121400000000000000e+04	1.271600000000000000e+04	1.091300000000000000e+04	1.161400000000000000e+04	1.181500000000000000e+04	1.081300000000000000e+04	1.171500000000000000e+04	1.662300000000000000e+04	1.119220000000000000e+05	3.640400000000000000e+05	9.034240000000000000e+05	1.314688000000000000e+06	2.139072000000000000e+06	2.152041799999999814e+06	2.513696500000000000e+06	3.201929299999999814e+06	3.347710799999999814e+06	4.059115500000000000e+06	4.150668500000000000e+06	4.590049500000000000e+06	2.694592299999999814e+06	2.711212299999999814e+06	2.384615799999999814e+06	3.038669000000000000e+06	3.097564000000000000e+06	3.183615000000000000e+06	4.281899000000000000e+06	5.254377000000000000e+06	4.572921000000000000e+06	6.669379500000000000e+06	4.595434500000000000e+06	4.360811000000000000e+06	3.703454799999999814e+06	4.855699000000000000e+06	3.349495500000000000e+06	3.329629500000000000e+06	4.920206500000000000e+06	2.520600799999999814e+06	3.969516500000000000e+06	2.991099500000000000e+06	4.277162000000000000e+06	3.058886299999999814e+06	2.713257500000000000e+06
8.790019999999999811e+01	1.311700000000000000e+04	1.341700000000000000e+04	9.712000000000000000e+03	9.511000000000000000e+03	1.261600000000000000e+04	1.231600000000000000e+04	1.221500000000000000e+04	1.291700000000000000e+04	1.141400000000000000e+04	1.351800000000000000e+04	1.161400000000000000e+04	1.281600000000000000e+04	1.421900000000000000e+04	1.592200000000000000e+04	1.215880000000000000e+05	3.753600000000000000e+05	7.483680000000000000e+05	1.272992000000000000e+06	1.423079600000000093e+06	3.674347799999999814e+06	4.730003500000000000e+06	4.747366500000000000e+06	4.164244299999999814e+06	5.520095500000000000e+06	4.600562000000000000e+06	4.030116799999999814e+06	4.474891000000000000e+06	4.988015000000000000e+06	4.506355000000000000e+06	3.021131000000000000e+06	4.308087000000000000e+06	3.906360500000000000e+06	4.102295000000000000e+06	5.157606500000000000e+06	5.340864000000000000e+06	3.402199299999999814e+06	6.069009500000000000e+06	4.749217000000000000e+06	5.152401500000000000e+06	3.716385500000000000e+06	4.718221500000000000e+06	5.293464500000000000e+06	3.986418500000000000e+06	4.981527500000000000e+06	4.550296000000000000e+06	3.514787299999999814e+06	6.527733500000000000e+06	4.853286000000000000e+06	3.979444299999999814e+06
8.790170000000000528e+01	1.291700000000000000e+04	1.261600000000000000e+04	1.301700000000000000e+04	1.341700000000000000e+04	1.472000000000000000e+04	1.371800000000000000e+04	1.461900000000000000e+04	1.231600000000000000e+04	1.151400000000000000e+04	1.221500000000000000e+04	1.271600000000000000e+04	1.291700000000000000e+04	1.241600000000000000e+04	2.133200000000000000e+04	1.081980000000000000e+05	3.840320000000000000e+05	1.209152000000000000e+06	1.507392000000000000e+06	2.391222299999999814e+06	3.656867299999999814e+06	3.855086799999999814e+06	3.266138000000000000e+06	5.009911500000000000e+06	3.322883500000000000e+06	4.480598500000000000e+06	3.680231799999999814e+06	3.775951500000000000e+06	4.704080000000000000e+06	3.378306500000000000e+06	5.319069000000000000e+06	4.723411500000000000e+06	3.751093500000000000e+06	5.833003000000000000e+06	4.504615000000000000e+06	5.722159000000000000e+06	5.764529500000000000e+06	5.205352000000000000e+06	4.142673500000000000e+06	3.721473500000000000e+06	4.945089500000000000e+06	3.655695000000000000e+06	5.076549000000000000e+06	3.788909500000000000e+06	4.001954000000000000e+06	6.388334000000000000e+06	6.415578000000000000e+06	4.010874299999999814e+06	7.346281000000000000e+06	4.522035500000000000e+06
8.790319999999999823e+01	1.381800000000000000e+04	1.121400000000000000e+04	1.281600000000000000e+04	1.041300000000000000e+04	1.141400000000000000e+04	1.341700000000000000e+04	1.111400000000000000e+04	1.111400000000000000e+04	1.261600000000000000e+04	1.021200000000000000e+04	1.421900000000000000e+04	1.161400000000000000e+04	1.321700000000000000e+04	1.832600000000000000e+04	1.273300000000000000e+05	4.099600000000000000e+05	9.287840000000000000e+05	1.058946899999999907e+06	2.367915000000000000e+06	4.969009000000000000e+06	3.184449500000000000e+06	3.201929299999999814e+06	2.986114299999999814e+06	4.466319000000000000e+06	3.868796000000000000e+06	4.374117000000000000e+06	3.746107000000000000e+06	3.672864299999999814e+06	3.950943299999999814e+06	3.021131000000000000e+06	4.634371000000000000e+06	4.909802000000000000e+06	6.611486500000000000e+06	4.794927500000000000e+06	5.489932000000000000e+06	5.423581500000000000e+06	3.599056299999999814e+06	4.324576000000000000e+06	4.965967500000000000e+06	3.268897000000000000e+06	3.457618299999999814e+06	4.554757000000000000e+06	4.902148000000000000e+06	3.763087500000000000e+06	3.825787000000000000e+06	4.194801000000000000e+06	5.698773000000000000e+06	6.093708000000000000e+06	6.053434000000000000e+06
8.790460000000000207e+01	1.241600000000000000e+04	1.191500000000000000e+04	1.482000000000000000e+04	9.712000000000000000e+03	1.171500000000000000e+04	1.101400000000000000e+04	1.351800000000000000e+04	1.131400000000000000e+04	1.281600000000000000e+04	1.311700000000000000e+04	1.071300000000000000e+04	1.331700000000000000e+04	1.341700000000000000e+04	1.772500000000000000e+04	1.061860000000000000e+05	3.801520000000000000e+05	9.807200000000000000e+05	1.516259000000000000e+06	2.041278899999999907e+06	3.715133799999999814e+06	2.986114299999999814e+06	4.922396500000000000e+06	5.062350500000000000e+06	4.717890500000000000e+06	4.282616500000000000e+06	3.260195799999999814e+06	4.146371299999999814e+06	5.775693500000000000e+06	3.267247500000000000e+06	3.277791000000000000e+06	4.088509299999999814e+06	5.250170000000000000e+06	3.904623799999999814e+06	4.407965000000000000e+06	4.942081000000000000e+06	5.123961000000000000e+06	4.106294299999999814e+06	4.276101000000000000e+06	6.444946500000000000e+06	3.883426799999999814e+06	4.291963500000000000e+06	3.312060799999999814e+06	3.950420799999999814e+06	4.366310500000000000e+06	3.670096000000000000e+06	5.169788000000000000e+06	4.258910000000000000e+06	4.648634500000000000e+06	5.456511500000000000e+06
8.790609999999999502e+01	1.301700000000000000e+04	1.051300000000000000e+04	1.492000000000000000e+04	1.341700000000000000e+04	1.151400000000000000e+04	1.141400000000000000e+04	1.231600000000000000e+04	1.131400000000000000e+04	1.081300000000000000e+04	1.191500000000000000e+04	1.532100000000000000e+04	1.121400000000000000e+04	1.231600000000000000e+04	1.792500000000000000e+04	1.061860000000000000e+05	4.324480000000000000e+05	1.017216000000000000e+06	1.931434500000000000e+06	2.332898299999999814e+06	2.432065500000000000e+06	3.989214299999999814e+06	2.682899000000000000e+06	5.108963000000000000e+06	3.382755799999999814e+06	4.582585500000000000e+06	3.995157500000000000e+06	3.483184500000000000e+06	3.557055500000000000e+06	3.097740500000000000e+06	3.610196500000000000e+06	5.067598500000000000e+06	5.764064500000000000e+06	4.395692000000000000e+06	3.700488000000000000e+06	5.311241000000000000e+06	5.258978000000000000e+06	3.701734799999999814e+06	3.408762000000000000e+06	3.673423500000000000e+06	4.121980500000000000e+06	4.117814299999999814e+06	4.249998000000000000e+06	4.722518000000000000e+06	3.207483500000000000e+06	6.729624000000000000e+06	5.139725500000000000e+06	6.255281000000000000e+06	5.299044000000000000e+06	4.232549000000000000e+06
8.790760000000000218e+01	1.161400000000000000e+04	1.241600000000000000e+04	1.201500000000000000e+04	1.111400000000000000e+04	1.331700000000000000e+04	1.291700000000000000e+04	1.371800000000000000e+04	1.001200000000000000e+04	1.311700000000000000e+04	1.241600000000000000e+04	1.261600000000000000e+04	1.331700000000000000e+04	1.091300000000000000e+04	1.912800000000000000e+04	1.193740000000000000e+05	3.944400000000000000e+05	9.044800000000000000e+05	1.393216000000000000e+06	1.936284300000000047e+06	3.441052299999999814e+06	4.613239000000000000e+06	4.117631799999999814e+06	3.184449500000000000e+06	3.747971000000000000e+06	6.459818000000000000e+06	4.169954299999999814e+06	3.734169500000000000e+06	3.354261500000000000e+06	4.424374500000000000e+06	4.619065500000000000e+06	3.738453500000000000e+06	4.007921299999999814e+06	3.988382000000000000e+06	3.162388000000000000e+06	6.674741500000000000e+06	3.795979000000000000e+06	5.006148500000000000e+06	3.718033500000000000e+06	3.258631000000000000e+06	2.964729500000000000e+06	4.345935500000000000e+06	3.564113799999999814e+06	3.495605799999999814e+06	5.817650000000000000e+06	4.657838500000000000e+06	8.516105000000000000e+06	5.844064500000000000e+06	4.479956000000000000e+06	4.365185000000000000e+06
8.790900000000000603e+01	1.311700000000000000e+04	1.361800000000000000e+04	1.361800000000000000e+04	1.431900000000000000e+04	1.562100000000000000e+04	1.311700000000000000e+04	1.522100000000000000e+04	1.121400000000000000e+04	1.241600000000000000e+04	1.121400000000000000e+04	1.341700000000000000e+04	1.411900000000000000e+04	1.181500000000000000e+04	2.023000000000000000e+04	1.086020000000000000e+05	4.801680000000000000e+05	8.581600000000000000e+05	1.303392000000000000e+06	2.700378799999999814e+06	2.711974500000000000e+06	5.750584000000000000e+06	4.152474500000000000e+06	4.187550500000000000e+06	4.819571500000000000e+06	4.930372000000000000e+06	4.496708000000000000e+06	4.176215000000000000e+06	3.794516500000000000e+06	3.483469000000000000e+06	3.207814000000000000e+06	5.031911000000000000e+06	5.250170000000000000e+06	4.407538000000000000e+06	5.647380500000000000e+06	3.280860799999999814e+06	5.282577000000000000e+06	5.374512000000000000e+06	3.778747500000000000e+06	3.252565500000000000e+06	3.728304299999999814e+06	4.982204000000000000e+06	4.009657299999999814e+06	3.441728799999999814e+06	4.163187500000000000e+06	4.436532500000000000e+06	8.973536000000000000e+06	6.751352000000000000e+06	5.190522000000000000e+06	4.437587000000000000e+06
8.791049999999999898e+01	1.281600000000000000e+04	1.141400000000000000e+04	1.391800000000000000e+04	1.041300000000000000e+04	1.181500000000000000e+04	1.331700000000000000e+04	1.041300000000000000e+04	1.161400000000000000e+04	1.301700000000000000e+04	1.271600000000000000e+04	1.381800000000000000e+04	1.171500000000000000e+04	1.281600000000000000e+04	1.862700000000000000e+04	1.110160000000000000e+05	3.791280000000000000e+05	8.551360000000000000e+05	1.509856000000000000e+06	2.041248000000000000e+06	3.697654000000000000e+06	4.986488500000000000e+06	3.481895500000000000e+06	4.945819500000000000e+06	5.214693000000000000e+06	4.480598500000000000e+06	3.441052299999999814e+06	3.321849000000000000e+06	3.846719799999999814e+06	3.390043000000000000e+06	3.108646000000000000e+06	3.863062799999999814e+06	5.357818500000000000e+06	3.904623799999999814e+06	4.347438000000000000e+06	3.334397799999999814e+06	3.643175799999999814e+06	3.067685299999999814e+06	4.276101000000000000e+06	3.312747299999999814e+06	3.996714500000000000e+06	3.613717000000000000e+06	5.099974000000000000e+06	4.812452500000000000e+06	5.620613000000000000e+06	4.328630500000000000e+06	4.044368299999999814e+06	4.022961799999999814e+06	4.955672000000000000e+06	5.173048500000000000e+06
8.791200000000000614e+01	1.141400000000000000e+04	1.201500000000000000e+04	1.151400000000000000e+04	1.111400000000000000e+04	1.351800000000000000e+04	1.301700000000000000e+04	1.261600000000000000e+04	1.091300000000000000e+04	1.311700000000000000e+04	1.291700000000000000e+04	9.712000000000000000e+03	1.241600000000000000e+04	1.151400000000000000e+04	1.942800000000000000e+04	1.214880000000000000e+05	4.262080000000000000e+05	8.811520000000000000e+05	1.400960000000000000e+06	2.087891399999999907e+06	2.776182299999999814e+06	3.231120299999999814e+06	3.464358500000000000e+06	3.656867299999999814e+06	3.718005799999999814e+06	4.492463000000000000e+06	3.849260299999999814e+06	3.483184500000000000e+06	4.072663799999999814e+06	5.090728000000000000e+06	3.703538000000000000e+06	4.047012500000000000e+06	4.736515000000000000e+06	3.778865000000000000e+06	5.629258500000000000e+06	4.626457000000000000e+06	4.671477500000000000e+06	6.503734000000000000e+06	4.263861000000000000e+06	3.156404500000000000e+06	4.479781500000000000e+06	4.285846500000000000e+06	5.604080000000000000e+06	5.111556500000000000e+06	5.178683500000000000e+06	5.448201000000000000e+06	6.963317000000000000e+06	5.844064500000000000e+06	4.076548500000000000e+06	5.161001500000000000e+06
[truncated: 305 more columns]
