# Supplementary material for: Otolith microchemistry and diadromy in Patagonian river fishes
Source: PeerJ. 2019 Jan 3;7:e6149. doi: 10.7717/peerj.6149 (PMC6321752; doi:10.7717/peerj.6149)
Supplement: Supplemental Information 3 — Raw data. This archive contains the raw data used to generate the analyses reported in the paper cited above. The python script provided allows to convert from the isotopic intensities measured by LA-ICP-MS to molar concentrations of Sr:Ca. [file peerj-07-6149-s003.zip › Dataset S1/Alo_etAl_scripts/samples/3097.txt]

4.794870000000000232e+01	1.241600000000000000e+04	1.472000000000000000e+04	4.660000000000000000e+04	2.266000000000000000e+05	7.782080000000000000e+05	1.830656000000000000e+06	2.841197799999999814e+06	5.637623500000000000e+06	5.407716500000000000e+06	6.897455000000000000e+06	8.621829000000000000e+06	9.422019000000000000e+06	1.162403100000000000e+07	8.885805000000000000e+06	1.039240100000000000e+07	1.091474000000000000e+07	1.011266800000000000e+07	8.148096000000000000e+06	8.869576000000000000e+06	8.890696000000000000e+06	8.174787000000000000e+06	8.029268500000000000e+06	6.421547000000000000e+06	8.501854000000000000e+06	5.617950000000000000e+06	5.973153500000000000e+06	5.732173500000000000e+06	5.127403500000000000e+06	6.615186500000000000e+06	6.629774500000000000e+06	5.461586000000000000e+06	6.147375000000000000e+06	6.119247500000000000e+06	6.461022000000000000e+06	7.719092500000000000e+06	6.243721000000000000e+06	6.935523500000000000e+06	6.814664500000000000e+06	6.672387000000000000e+06	8.594786000000000000e+06	5.515202500000000000e+06	7.451526500000000000e+06	7.293346000000000000e+06	6.803715500000000000e+06	7.061182500000000000e+06	6.283415000000000000e+06	6.999250500000000000e+06	8.156241500000000000e+06	9.701732000000000000e+06
4.794950000000000045e+01	1.341700000000000000e+04	1.532100000000000000e+04	4.218600000000000000e+04	2.274080000000000000e+05	7.591840000000000000e+05	1.292894300000000047e+06	3.439608500000000000e+06	5.763984000000000000e+06	6.279917000000000000e+06	6.347175500000000000e+06	7.785892500000000000e+06	1.025765200000000000e+07	9.339477000000000000e+06	9.850778000000000000e+06	9.938886000000000000e+06	1.012121100000000000e+07	9.899006000000000000e+06	9.235732000000000000e+06	8.669565000000000000e+06	8.294290000000000000e+06	1.073003700000000000e+07	7.355839000000000000e+06	7.461501000000000000e+06	1.015860200000000000e+07	6.544931000000000000e+06	6.843983000000000000e+06	5.309284500000000000e+06	6.155397000000000000e+06	5.890974000000000000e+06	6.501693500000000000e+06	6.172031000000000000e+06	7.913260000000000000e+06	5.695322000000000000e+06	6.617669000000000000e+06	8.184960000000000000e+06	7.812244000000000000e+06	8.806159000000000000e+06	7.893053000000000000e+06	6.056941000000000000e+06	8.449419000000000000e+06	6.577850500000000000e+06	7.542726000000000000e+06	6.509049000000000000e+06	6.120956500000000000e+06	7.852596500000000000e+06	6.406942500000000000e+06	7.254643500000000000e+06	1.002687700000000000e+07	8.076240500000000000e+06
4.795029999999999859e+01	1.321700000000000000e+04	1.632200000000000000e+04	5.322300000000000000e+04	2.337880000000000000e+05	8.609760000000000000e+05	2.704466299999999814e+06	3.415452299999999814e+06	5.179835500000000000e+06	5.660350500000000000e+06	7.296395500000000000e+06	8.385515000000000000e+06	9.774776000000000000e+06	8.939383000000000000e+06	9.657928000000000000e+06	1.115551700000000000e+07	1.020024700000000000e+07	9.893084000000000000e+06	1.292611400000000000e+07	9.567554000000000000e+06	8.402684000000000000e+06	8.174787000000000000e+06	9.236131000000000000e+06	9.112162000000000000e+06	7.658703000000000000e+06	6.496181000000000000e+06	6.451515500000000000e+06	7.145665500000000000e+06	6.590684500000000000e+06	6.864697000000000000e+06	6.099675000000000000e+06	5.979411000000000000e+06	6.396180000000000000e+06	6.883244000000000000e+06	6.208245500000000000e+06	8.043840000000000000e+06	8.787262000000000000e+06	6.650123000000000000e+06	8.317025500000000000e+06	7.781408000000000000e+06	8.068224500000000000e+06	6.596155000000000000e+06	8.077537000000000000e+06	7.552608500000000000e+06	9.431455000000000000e+06	8.771595000000000000e+06	9.615626000000000000e+06	6.731707500000000000e+06	7.816236500000000000e+06	7.850734500000000000e+06
4.795109999999999673e+01	1.271600000000000000e+04	1.472000000000000000e+04	5.001200000000000000e+04	2.306480000000000000e+05	8.593120000000000000e+05	1.310728500000000000e+06	3.953413000000000000e+06	4.432982500000000000e+06	5.377669500000000000e+06	7.773964500000000000e+06	1.074260200000000000e+07	8.387991500000000000e+06	1.107257000000000000e+07	1.128654600000000000e+07	1.056800200000000000e+07	1.076837700000000000e+07	1.174260400000000000e+07	1.007523400000000000e+07	9.197109000000000000e+06	8.939353000000000000e+06	9.323189000000000000e+06	9.278962000000000000e+06	7.775976000000000000e+06	7.713781500000000000e+06	7.228284500000000000e+06	5.881132500000000000e+06	7.550451500000000000e+06	6.705698000000000000e+06	7.138526000000000000e+06	6.038556500000000000e+06	6.358636000000000000e+06	6.408305000000000000e+06	5.695322000000000000e+06	7.569100000000000000e+06	9.257815000000000000e+06	7.660873000000000000e+06	8.745487000000000000e+06	7.480941500000000000e+06	7.458527000000000000e+06	7.033362000000000000e+06	6.541119000000000000e+06	6.521436500000000000e+06	9.808592000000000000e+06	6.925771500000000000e+06	7.998546500000000000e+06	7.685820000000000000e+06	7.716829500000000000e+06	6.346521000000000000e+06	9.393470000000000000e+06
4.795190000000000197e+01	1.411900000000000000e+04	1.341700000000000000e+04	4.479400000000000000e+04	2.318640000000000000e+05	1.075712000000000000e+06	2.069839500000000000e+06	2.980217000000000000e+06	5.252162500000000000e+06	7.380714500000000000e+06	9.067532000000000000e+06	9.906302000000000000e+06	8.994555000000000000e+06	9.612180000000000000e+06	1.068364900000000000e+07	1.105223600000000000e+07	1.101865700000000000e+07	1.022542000000000000e+07	9.996787000000000000e+06	1.010140100000000000e+07	7.721730000000000000e+06	8.672289000000000000e+06	9.352632000000000000e+06	6.693496000000000000e+06	7.762631500000000000e+06	6.246094000000000000e+06	7.923361000000000000e+06	6.861808500000000000e+06	6.536439500000000000e+06	5.264036500000000000e+06	5.910719000000000000e+06	6.063750000000000000e+06	7.986010000000000000e+06	7.713203000000000000e+06	6.984983000000000000e+06	8.583575000000000000e+06	7.491231000000000000e+06	7.245314000000000000e+06	6.693633500000000000e+06	7.488842500000000000e+06	8.141029000000000000e+06	6.541119000000000000e+06	6.004963000000000000e+06	8.511917000000000000e+06	1.022396700000000000e+07	1.041499200000000000e+07	6.653773000000000000e+06	6.987100500000000000e+06	8.125663000000000000e+06	7.239545000000000000e+06
4.795270000000000010e+01	1.832600000000000000e+04	1.261600000000000000e+04	4.930900000000000000e+04	2.532440000000000000e+05	9.146400000000000000e+05	2.396070000000000000e+06	3.590766299999999814e+06	6.426717500000000000e+06	8.114339000000000000e+06	6.988041000000000000e+06	1.304521100000000000e+07	1.039370800000000000e+07	1.199990600000000000e+07	9.205695000000000000e+06	1.033797900000000000e+07	1.149482300000000000e+07	9.952777000000000000e+06	8.806567000000000000e+06	9.676408000000000000e+06	8.258158500000000000e+06	9.470697000000000000e+06	6.786183000000000000e+06	7.201512500000000000e+06	7.884878500000000000e+06	8.692125000000000000e+06	7.328349000000000000e+06	7.320904000000000000e+06	7.382852000000000000e+06	6.560226000000000000e+06	6.050731500000000000e+06	5.852962500000000000e+06	5.941007500000000000e+06	6.740106500000000000e+06	6.575559500000000000e+06	6.609242500000000000e+06	7.018968000000000000e+06	6.674513000000000000e+06	7.093399500000000000e+06	6.983215000000000000e+06	6.767058000000000000e+06	8.599298000000000000e+06	8.454236000000000000e+06	6.496996000000000000e+06	7.413509000000000000e+06	7.426422500000000000e+06	6.507939000000000000e+06	7.874901000000000000e+06	8.301854000000000000e+06	8.574440000000000000e+06
4.795349999999999824e+01	1.502000000000000000e+04	1.632200000000000000e+04	5.181800000000000000e+04	2.644960000000000000e+05	1.051136000000000000e+06	1.838586800000000047e+06	4.043997799999999814e+06	4.643704500000000000e+06	6.207684500000000000e+06	8.493338000000000000e+06	9.106806000000000000e+06	1.004713600000000000e+07	9.587961000000000000e+06	9.471105000000000000e+06	9.757238000000000000e+06	9.083501000000000000e+06	1.123284900000000000e+07	1.153072500000000000e+07	8.839514000000000000e+06	7.552876500000000000e+06	8.985467000000000000e+06	6.865972000000000000e+06	6.705698000000000000e+06	7.707553000000000000e+06	6.715922000000000000e+06	7.610661000000000000e+06	7.453660000000000000e+06	6.669333000000000000e+06	5.909091500000000000e+06	6.891780500000000000e+06	7.003150000000000000e+06	6.584360000000000000e+06	6.835531500000000000e+06	5.913119000000000000e+06	8.264585000000000000e+06	8.102886000000000000e+06	8.769756000000000000e+06	8.601691000000000000e+06	9.993484000000000000e+06	6.839620500000000000e+06	1.019327000000000000e+07	7.712860000000000000e+06	7.987124000000000000e+06	6.596512500000000000e+06	9.380450000000000000e+06	6.322648000000000000e+06	7.078347000000000000e+06	8.465911000000000000e+06	6.913023500000000000e+06
4.795430000000000348e+01	1.472000000000000000e+04	1.812600000000000000e+04	5.161800000000000000e+04	2.453360000000000000e+05	9.528960000000000000e+05	2.609607000000000000e+06	3.276433000000000000e+06	4.222260500000000000e+06	5.197148000000000000e+06	7.483606000000000000e+06	7.785892500000000000e+06	8.914406000000000000e+06	1.021837500000000000e+07	9.446757000000000000e+06	1.208117200000000000e+07	1.197098900000000000e+07	1.110849000000000000e+07	1.006920000000000000e+07	8.529921000000000000e+06	7.390165500000000000e+06	8.494101000000000000e+06	6.761708000000000000e+06	7.751692500000000000e+06	8.153798000000000000e+06	7.350159500000000000e+06	6.187705500000000000e+06	6.046444000000000000e+06	6.481832000000000000e+06	5.860454000000000000e+06	6.117937500000000000e+06	6.786347000000000000e+06	7.203220000000000000e+06	5.599658500000000000e+06	6.298600000000000000e+06	7.394100000000000000e+06	8.006086000000000000e+06	8.514691000000000000e+06	8.153149000000000000e+06	7.757058000000000000e+06	7.765759500000000000e+06	8.440658000000000000e+06	7.487836000000000000e+06	7.980856000000000000e+06	7.937790000000000000e+06	7.645591000000000000e+06	7.775495000000000000e+06	8.744355000000000000e+06	8.143864500000000000e+06	8.277559500000000000e+06
4.795510000000000161e+01	1.562100000000000000e+04	1.592200000000000000e+04	4.981100000000000000e+04	3.562960000000000000e+05	8.986080000000000000e+05	1.986830300000000047e+06	3.149492000000000000e+06	7.137467500000000000e+06	6.598774500000000000e+06	6.800588500000000000e+06	6.737733500000000000e+06	8.177723000000000000e+06	1.006071100000000000e+07	1.039991800000000000e+07	1.117946200000000000e+07	1.217833600000000000e+07	9.087236000000000000e+06	9.984477000000000000e+06	8.930428000000000000e+06	8.300071000000000000e+06	9.157764000000000000e+06	8.819811000000000000e+06	7.310364500000000000e+06	7.762631500000000000e+06	7.222069000000000000e+06	5.709343500000000000e+06	6.324266500000000000e+06	6.614847000000000000e+06	6.091847000000000000e+06	6.008241000000000000e+06	6.436959500000000000e+06	7.567455000000000000e+06	6.083344000000000000e+06	6.491220500000000000e+06	7.277602500000000000e+06	7.018968000000000000e+06	7.318120000000000000e+06	8.995527000000000000e+06	7.964154500000000000e+06	9.823511000000000000e+06	8.184148000000000000e+06	7.341990000000000000e+06	6.714193500000000000e+06	8.108571000000000000e+06	8.655808000000000000e+06	7.411190500000000000e+06	7.643808000000000000e+06	9.273575000000000000e+06	6.800389500000000000e+06
4.795589999999999975e+01	1.461900000000000000e+04	1.371800000000000000e+04	5.663600000000000000e+04	2.416880000000000000e+05	9.880800000000000000e+05	2.686691299999999814e+06	3.282412799999999814e+06	4.806288500000000000e+06	5.546172500000000000e+06	1.065145700000000000e+07	8.016274500000000000e+06	8.542601000000000000e+06	1.043658600000000000e+07	9.615501000000000000e+06	9.829800000000000000e+06	9.870931000000000000e+06	7.901439500000000000e+06	9.549519000000000000e+06	9.439789000000000000e+06	9.403278000000000000e+06	1.055798500000000000e+07	7.778400000000000000e+06	8.834052000000000000e+06	7.212580500000000000e+06	7.118475000000000000e+06	7.420492500000000000e+06	6.825481500000000000e+06	6.608927000000000000e+06	7.661987000000000000e+06	6.227512500000000000e+06	6.117770500000000000e+06	6.377992500000000000e+06	7.742904000000000000e+06	7.388511000000000000e+06	6.051377500000000000e+06	7.339860000000000000e+06	7.828249500000000000e+06	8.729016000000000000e+06	6.452993500000000000e+06	6.222355500000000000e+06	7.371908000000000000e+06	7.463549000000000000e+06	8.119467000000000000e+06	7.212396500000000000e+06	1.137704600000000000e+07	7.932650500000000000e+06	8.343162000000000000e+06	8.550851000000000000e+06	6.735061500000000000e+06
8.789879999999999427e+01	1.301700000000000000e+04	1.341700000000000000e+04	5.332400000000000000e+04	2.488840000000000000e+05	9.467040000000000000e+05	1.358128500000000000e+06	2.170077799999999814e+06	4.077487000000000000e+06	6.586756000000000000e+06	6.455999500000000000e+06	6.949835000000000000e+06	6.400952000000000000e+06	8.866727000000000000e+06	6.340185000000000000e+06	8.933895000000000000e+06	7.832101500000000000e+06	8.666309000000000000e+06	6.324266500000000000e+06	7.286338000000000000e+06	7.426176000000000000e+06	5.810242000000000000e+06	8.158252000000000000e+06	7.316405000000000000e+06	6.454550500000000000e+06	4.635759500000000000e+06	4.801754500000000000e+06	4.234321000000000000e+06	4.885657500000000000e+06	3.712318000000000000e+06	5.161226000000000000e+06	4.136825000000000000e+06	5.698265000000000000e+06	5.904183500000000000e+06	5.455570500000000000e+06	6.290497500000000000e+06	6.395092000000000000e+06	5.417270500000000000e+06	5.724294000000000000e+06	5.575419500000000000e+06	5.483911000000000000e+06	5.960982500000000000e+06	4.576493500000000000e+06	6.672007500000000000e+06	6.273344000000000000e+06	7.450747500000000000e+06	5.666227000000000000e+06	6.689182500000000000e+06	7.105647500000000000e+06	7.423316500000000000e+06
8.790019999999999811e+01	1.191500000000000000e+04	1.331700000000000000e+04	5.011200000000000000e+04	2.485800000000000000e+05	1.006576000000000000e+06	2.740075500000000000e+06	2.708157299999999814e+06	6.486769000000000000e+06	6.580746500000000000e+06	7.290235500000000000e+06	6.113535000000000000e+06	7.366704000000000000e+06	8.569805000000000000e+06	8.686687000000000000e+06	7.451080500000000000e+06	8.888107000000000000e+06	8.677916000000000000e+06	7.435557000000000000e+06	6.861587500000000000e+06	6.745102000000000000e+06	6.320138500000000000e+06	6.351385000000000000e+06	6.149235500000000000e+06	7.793040500000000000e+06	5.800884500000000000e+06	4.912278000000000000e+06	5.406076000000000000e+06	4.716278500000000000e+06	5.197038500000000000e+06	4.880957500000000000e+06	5.503695500000000000e+06	7.063782500000000000e+06	6.895172000000000000e+06	7.147645500000000000e+06	7.976587500000000000e+06	5.868258000000000000e+06	6.024596000000000000e+06	6.802682500000000000e+06	5.368444500000000000e+06	5.096427000000000000e+06	5.966962000000000000e+06	5.816492000000000000e+06	6.328011000000000000e+06	6.931740500000000000e+06	6.677699000000000000e+06	6.552776500000000000e+06	7.814151000000000000e+06	7.147996500000000000e+06	7.280923000000000000e+06
8.790170000000000528e+01	1.331700000000000000e+04	1.301700000000000000e+04	5.001200000000000000e+04	2.760640000000000000e+05	1.034688000000000000e+06	1.574624000000000000e+06	2.424079799999999814e+06	3.644008799999999814e+06	5.810705000000000000e+06	5.567532500000000000e+06	6.998260000000000000e+06	9.966739000000000000e+06	7.472816500000000000e+06	8.952097000000000000e+06	7.862630500000000000e+06	8.607335000000000000e+06	8.938952000000000000e+06	8.045753000000000000e+06	7.783941000000000000e+06	6.504107000000000000e+06	6.301608000000000000e+06	9.119630000000000000e+06	6.234046000000000000e+06	5.745615000000000000e+06	5.691075000000000000e+06	4.722109500000000000e+06	5.907412000000000000e+06	5.496244000000000000e+06	4.436348000000000000e+06	5.045442000000000000e+06	5.937181000000000000e+06	5.407022500000000000e+06	5.910147500000000000e+06	5.834795500000000000e+06	6.192375000000000000e+06	5.959129000000000000e+06	6.771588000000000000e+06	6.360313000000000000e+06	5.246573000000000000e+06	5.974070500000000000e+06	6.076912000000000000e+06	6.995528500000000000e+06	7.522596500000000000e+06	6.596512500000000000e+06	5.642913500000000000e+06	5.262241000000000000e+06	7.382340000000000000e+06	6.838448500000000000e+06	8.580368000000000000e+06
8.790319999999999823e+01	1.011200000000000000e+04	1.261600000000000000e+04	5.703800000000000000e+04	2.309520000000000000e+05	9.001920000000000000e+05	1.699584000000000000e+06	2.925805000000000000e+06	6.276047000000000000e+06	4.270863000000000000e+06	7.459571000000000000e+06	5.792477500000000000e+06	7.199602000000000000e+06	8.630352000000000000e+06	1.083431300000000000e+07	7.705291000000000000e+06	1.005412800000000000e+07	7.966817000000000000e+06	8.740189000000000000e+06	7.541261000000000000e+06	7.028371000000000000e+06	6.700812000000000000e+06	9.211656000000000000e+06	6.481832000000000000e+06	6.802851000000000000e+06	5.380050000000000000e+06	5.648200500000000000e+06	5.762345500000000000e+06	5.593135500000000000e+06	6.213440500000000000e+06	5.587594500000000000e+06	5.389158000000000000e+06	6.262684000000000000e+06	6.244612000000000000e+06	6.557512500000000000e+06	7.369600000000000000e+06	5.238453000000000000e+06	5.933345500000000000e+06	5.936462000000000000e+06	6.574987000000000000e+06	5.841039500000000000e+06	6.596155000000000000e+06	6.077947000000000000e+06	4.868136500000000000e+06	6.316100000000000000e+06	6.288012500000000000e+06	6.361993000000000000e+06	7.503961500000000000e+06	7.324309000000000000e+06	7.441101000000000000e+06
8.790460000000000207e+01	1.191500000000000000e+04	1.261600000000000000e+04	5.442800000000000000e+04	2.523320000000000000e+05	9.456640000000000000e+05	1.067566500000000000e+06	2.744452000000000000e+06	4.384845000000000000e+06	4.710028000000000000e+06	6.921490500000000000e+06	7.143656000000000000e+06	7.366704000000000000e+06	9.721164000000000000e+06	8.535782000000000000e+06	8.673638000000000000e+06	7.832101500000000000e+06	9.466236000000000000e+06	7.598726500000000000e+06	7.795941500000000000e+06	7.438340500000000000e+06	7.401168000000000000e+06	7.741687000000000000e+06	5.683745000000000000e+06	6.051049500000000000e+06	6.416962500000000000e+06	5.396766500000000000e+06	5.617520500000000000e+06	5.175728500000000000e+06	5.172841500000000000e+06	4.825926500000000000e+06	5.335137500000000000e+06	5.637640000000000000e+06	6.549018000000000000e+06	6.190198500000000000e+06	5.726385000000000000e+06	5.311053000000000000e+06	6.164262500000000000e+06	5.506195500000000000e+06	5.057617000000000000e+06	5.968024000000000000e+06	6.602379000000000000e+06	6.825394500000000000e+06	5.875657500000000000e+06	8.492524000000000000e+06	7.931774500000000000e+06	5.604687500000000000e+06	6.585786000000000000e+06	7.190709500000000000e+06	7.512357000000000000e+06
8.790609999999999502e+01	1.311700000000000000e+04	1.502000000000000000e+04	5.191900000000000000e+04	2.586160000000000000e+05	1.052928000000000000e+06	2.241842299999999814e+06	2.732314500000000000e+06	5.613434000000000000e+06	4.974681000000000000e+06	6.087375000000000000e+06	7.204308500000000000e+06	8.047603500000000000e+06	8.103109500000000000e+06	8.554103000000000000e+06	7.487240500000000000e+06	8.015054500000000000e+06	8.174319500000000000e+06	8.849049000000000000e+06	6.649333500000000000e+06	7.504701500000000000e+06	6.203433000000000000e+06	6.810658000000000000e+06	6.505995000000000000e+06	6.405700500000000000e+06	6.130312500000000000e+06	4.979670000000000000e+06	5.696088000000000000e+06	5.327106500000000000e+06	6.359596500000000000e+06	5.368444500000000000e+06	5.599945500000000000e+06	6.584360000000000000e+06	6.184733000000000000e+06	5.822884500000000000e+06	6.033002500000000000e+06	7.497281000000000000e+06	6.139994000000000000e+06	5.512368500000000000e+06	5.484229000000000000e+06	4.848384500000000000e+06	6.394559500000000000e+06	5.062851000000000000e+06	6.599447500000000000e+06	5.218569500000000000e+06	4.997693000000000000e+06	5.312907500000000000e+06	7.887051000000000000e+06	6.838448500000000000e+06	7.459004000000000000e+06
8.790760000000000218e+01	1.081300000000000000e+04	1.171500000000000000e+04	5.964800000000000000e+04	2.511160000000000000e+05	7.954880000000000000e+05	1.683616000000000000e+06	3.101119000000000000e+06	4.884753000000000000e+06	4.391170500000000000e+06	5.942196000000000000e+06	6.525632000000000000e+06	8.827577000000000000e+06	7.315273500000000000e+06	7.426051000000000000e+06	7.656916000000000000e+06	8.631484000000000000e+06	7.439178000000000000e+06	7.671139000000000000e+06	8.323606500000000000e+06	7.094612000000000000e+06	6.209569000000000000e+06	7.019063000000000000e+06	7.328365500000000000e+06	6.405700500000000000e+06	6.111909500000000000e+06	4.838514000000000000e+06	5.611486000000000000e+06	5.701867000000000000e+06	5.373592500000000000e+06	5.624363000000000000e+06	5.076225000000000000e+06	6.074625000000000000e+06	6.519197500000000000e+06	5.178611000000000000e+06	5.229770000000000000e+06	6.788826000000000000e+06	5.192542000000000000e+06	5.681812000000000000e+06	5.471932000000000000e+06	5.974070500000000000e+06	5.747306000000000000e+06	6.953147000000000000e+06	6.569314500000000000e+06	5.554041000000000000e+06	8.406477000000000000e+06	7.012697000000000000e+06	7.455361500000000000e+06	8.490180000000000000e+06	7.263257500000000000e+06
8.790900000000000603e+01	1.271600000000000000e+04	1.321700000000000000e+04	5.613400000000000000e+04	2.530400000000000000e+05	9.733600000000000000e+05	1.773293300000000047e+06	3.796275500000000000e+06	3.933075500000000000e+06	5.052923000000000000e+06	5.954395000000000000e+06	5.259197000000000000e+06	7.663677500000000000e+06	8.563750000000000000e+06	8.143814500000000000e+06	9.321379000000000000e+06	9.852636000000000000e+06	7.943129500000000000e+06	8.516917000000000000e+06	8.117535000000000000e+06	6.817364500000000000e+06	8.003103500000000000e+06	6.241247500000000000e+06	6.899239500000000000e+06	5.433830000000000000e+06	5.349459500000000000e+06	5.194345000000000000e+06	4.614728000000000000e+06	4.939902500000000000e+06	6.408234000000000000e+06	6.172725000000000000e+06	5.467481000000000000e+06	5.455522500000000000e+06	5.677310500000000000e+06	5.431508000000000000e+06	5.977755000000000000e+06	7.642723000000000000e+06	4.913208500000000000e+06	5.257839500000000000e+06	5.490194500000000000e+06	5.719981000000000000e+06	5.545588000000000000e+06	5.743629500000000000e+06	6.442757000000000000e+06	7.474537000000000000e+06	6.282053000000000000e+06	5.503579000000000000e+06	6.944575500000000000e+06	8.022763500000000000e+06	6.758892500000000000e+06
8.791049999999999898e+01	1.311700000000000000e+04	1.492000000000000000e+04	5.683700000000000000e+04	2.475680000000000000e+05	8.560640000000000000e+05	1.611424000000000000e+06	2.381686500000000000e+06	3.944988500000000000e+06	5.088859000000000000e+06	7.677098000000000000e+06	6.846811000000000000e+06	6.623713000000000000e+06	8.800125000000000000e+06	8.735141000000000000e+06	8.358716000000000000e+06	9.022028000000000000e+06	9.537772000000000000e+06	7.399471500000000000e+06	7.644297000000000000e+06	8.559252000000000000e+06	7.904683000000000000e+06	8.391009000000000000e+06	7.515866500000000000e+06	5.770040000000000000e+06	6.343837500000000000e+06	6.028415000000000000e+06	4.862499500000000000e+06	5.895408500000000000e+06	5.689979500000000000e+06	5.112282500000000000e+06	4.799145500000000000e+06	5.540519000000000000e+06	5.366821500000000000e+06	6.846383000000000000e+06	6.106502500000000000e+06	5.704787000000000000e+06	5.399069000000000000e+06	5.530523000000000000e+06	5.045442000000000000e+06	5.126782500000000000e+06	5.338013000000000000e+06	6.169025000000000000e+06	4.994815000000000000e+06	5.438075500000000000e+06	6.446490000000000000e+06	5.509183500000000000e+06	7.285018500000000000e+06	7.087446000000000000e+06	7.073201500000000000e+06
8.791200000000000614e+01	1.191500000000000000e+04	1.261600000000000000e+04	5.412700000000000000e+04	2.601360000000000000e+05	1.047968000000000000e+06	2.301248000000000000e+06	2.393824000000000000e+06	3.957143299999999814e+06	6.135572000000000000e+06	6.063219000000000000e+06	6.186415000000000000e+06	7.298552000000000000e+06	6.933465000000000000e+06	7.896605000000000000e+06	8.703872000000000000e+06	8.027251500000000000e+06	9.436626000000000000e+06	7.483952500000000000e+06	8.251118000000000000e+06	6.528074000000000000e+06	8.672289000000000000e+06	7.545765000000000000e+06	5.617298000000000000e+06	5.391086000000000000e+06	6.124219000000000000e+06	5.623449000000000000e+06	5.520729000000000000e+06	5.562932500000000000e+06	5.142443000000000000e+06	6.105762500000000000e+06	5.395294000000000000e+06	5.055034000000000000e+06	6.435581500000000000e+06	7.075337500000000000e+06	5.150145000000000000e+06	6.837226000000000000e+06	5.143883000000000000e+06	6.517896000000000000e+06	6.672387000000000000e+06	4.848384500000000000e+06	5.044894000000000000e+06	7.214480500000000000e+06	6.840751000000000000e+06	5.590463000000000000e+06	6.963761000000000000e+06	6.176814000000000000e+06	6.305971500000000000e+06	7.961849000000000000e+06	6.930808000000000000e+06
[truncated: 142 more columns]
