# Supplementary material for: Otolith microchemistry and diadromy in Patagonian river fishes
Source: PeerJ. 2019 Jan 3;7:e6149. doi: 10.7717/peerj.6149 (PMC6321752; doi:10.7717/peerj.6149)
Supplement: Supplemental Information 3 — Raw data. This archive contains the raw data used to generate the analyses reported in the paper cited above. The python script provided allows to convert from the isotopic intensities measured by LA-ICP-MS to molar concentrations of Sr:Ca. [file peerj-07-6149-s003.zip › Dataset S1/Alo_etAl_scripts/samples/102.txt]

4.794870000000000232e+01	3.331406299999999814e+06	6.155270000000000000e+06	4.432069000000000000e+06	5.132927000000000000e+06	5.032072000000000000e+06	6.148437500000000000e+06	7.599394000000000000e+06	7.337128000000000000e+06	7.037545500000000000e+06	8.085706500000000000e+06	6.373934000000000000e+06	7.459029500000000000e+06	6.263570000000000000e+06	6.087305500000000000e+06	5.140198500000000000e+06	6.097949000000000000e+06	5.799137500000000000e+06	5.818494000000000000e+06	7.084812500000000000e+06	7.701639000000000000e+06	6.788380500000000000e+06	6.508296000000000000e+06	6.548124500000000000e+06	7.608908500000000000e+06	7.638861000000000000e+06	7.064256500000000000e+06	1.327301200000000000e+07	8.083964500000000000e+06	8.307029000000000000e+06	6.745089000000000000e+06	8.657252000000000000e+06	7.474494000000000000e+06	1.038883600000000000e+07	1.017132900000000000e+07	7.478503500000000000e+06	1.096143200000000000e+07	7.579716000000000000e+06	7.353952000000000000e+06	8.442981000000000000e+06	1.164062500000000000e+07	7.697623500000000000e+06	7.657242000000000000e+06	9.763274000000000000e+06	9.704365000000000000e+06	9.467700000000000000e+06	9.369726000000000000e+06	9.230201000000000000e+06	7.391325500000000000e+06	9.579775000000000000e+06
4.794950000000000045e+01	4.328437500000000000e+06	5.489939000000000000e+06	4.288498500000000000e+06	5.277159500000000000e+06	6.627113500000000000e+06	6.517589500000000000e+06	7.575688000000000000e+06	7.602723000000000000e+06	7.408376500000000000e+06	7.299276500000000000e+06	8.380671500000000000e+06	8.905770000000000000e+06	6.795323500000000000e+06	6.046016500000000000e+06	5.798062000000000000e+06	6.321732500000000000e+06	6.964787000000000000e+06	7.738365000000000000e+06	6.452588000000000000e+06	6.228122500000000000e+06	5.777662500000000000e+06	7.489424000000000000e+06	8.356164500000000000e+06	8.294792500000000000e+06	7.449174000000000000e+06	7.807032000000000000e+06	8.545312000000000000e+06	6.996321500000000000e+06	1.155615300000000000e+07	1.568526400000000000e+07	6.738827500000000000e+06	8.245674000000000000e+06	1.080982900000000000e+07	8.777769000000000000e+06	1.076731400000000000e+07	6.867162000000000000e+06	9.081640000000000000e+06	6.744160000000000000e+06	7.638803500000000000e+06	1.023048000000000000e+07	1.089436100000000000e+07	9.067885000000000000e+06	7.084727500000000000e+06	9.516898000000000000e+06	1.029372500000000000e+07	8.335609000000000000e+06	9.564291000000000000e+06	7.933051000000000000e+06	8.844695000000000000e+06
4.795029999999999859e+01	3.695097799999999814e+06	5.633758500000000000e+06	5.566789000000000000e+06	5.649930500000000000e+06	7.033047000000000000e+06	7.742358500000000000e+06	7.219738500000000000e+06	8.629723000000000000e+06	7.551858500000000000e+06	7.209323000000000000e+06	8.462987000000000000e+06	7.032068000000000000e+06	6.889891500000000000e+06	6.660044000000000000e+06	6.560723000000000000e+06	5.797413000000000000e+06	6.119117500000000000e+06	5.418037500000000000e+06	6.895794500000000000e+06	6.941570500000000000e+06	8.218395000000000000e+06	6.711412000000000000e+06	8.958690000000000000e+06	8.781330000000000000e+06	7.852229000000000000e+06	7.953320500000000000e+06	7.199050000000000000e+06	8.254294000000000000e+06	8.496579000000000000e+06	9.555622000000000000e+06	7.456972500000000000e+06	9.081295000000000000e+06	1.091519400000000000e+07	9.186831000000000000e+06	9.155062000000000000e+06	6.973249000000000000e+06	8.970048000000000000e+06	9.229986000000000000e+06	8.795153000000000000e+06	7.165969000000000000e+06	1.111156200000000000e+07	8.734290000000000000e+06	9.246407000000000000e+06	8.926445000000000000e+06	8.433625000000000000e+06	7.121595000000000000e+06	9.486662000000000000e+06	9.243434000000000000e+06	7.921380000000000000e+06
4.795109999999999673e+01	5.014687500000000000e+06	5.669683500000000000e+06	5.154695000000000000e+06	5.505698000000000000e+06	5.885449500000000000e+06	7.163913500000000000e+06	7.213812000000000000e+06	8.458478000000000000e+06	6.565166000000000000e+06	9.730290000000000000e+06	6.368172000000000000e+06	8.799148000000000000e+06	6.996147500000000000e+06	6.358751500000000000e+06	7.067147500000000000e+06	5.196576500000000000e+06	5.873339000000000000e+06	6.253490000000000000e+06	8.615257000000000000e+06	7.058531000000000000e+06	6.753955500000000000e+06	8.191920000000000000e+06	8.379089000000000000e+06	9.701698000000000000e+06	7.757385500000000000e+06	9.584693000000000000e+06	9.023533000000000000e+06	6.919731500000000000e+06	8.567897000000000000e+06	7.963924500000000000e+06	7.715796500000000000e+06	9.787563000000000000e+06	6.875233500000000000e+06	8.392170000000000000e+06	8.155075500000000000e+06	9.303638000000000000e+06	1.017857300000000000e+07	1.032817000000000000e+07	7.838352000000000000e+06	7.632059500000000000e+06	9.713254000000000000e+06	8.898515000000000000e+06	7.304597500000000000e+06	9.990709000000000000e+06	8.814100000000000000e+06	8.004598500000000000e+06	9.969103000000000000e+06	8.625948000000000000e+06	8.974180000000000000e+06
4.795190000000000197e+01	4.768359500000000000e+06	6.089287500000000000e+06	5.154695000000000000e+06	8.270616500000000000e+06	6.850659000000000000e+06	8.745538000000000000e+06	8.056095000000000000e+06	7.915257500000000000e+06	7.486151000000000000e+06	8.181896500000000000e+06	8.439468000000000000e+06	7.684357000000000000e+06	6.422954000000000000e+06	6.158086500000000000e+06	5.932054000000000000e+06	5.838732500000000000e+06	6.456221000000000000e+06	5.441335000000000000e+06	7.433333000000000000e+06	6.684280500000000000e+06	8.941779000000000000e+06	7.013360000000000000e+06	6.600226000000000000e+06	7.919524000000000000e+06	9.333728000000000000e+06	8.613955000000000000e+06	7.193226500000000000e+06	8.606935000000000000e+06	1.003809400000000000e+07	6.679950500000000000e+06	8.116085500000000000e+06	8.233914500000000000e+06	1.117241500000000000e+07	8.113458000000000000e+06	6.372358000000000000e+06	9.952658000000000000e+06	8.435999000000000000e+06	1.226803800000000000e+07	9.634876000000000000e+06	1.180359400000000000e+07	1.011854000000000000e+07	7.505183000000000000e+06	7.547961500000000000e+06	1.190932900000000000e+07	9.830125000000000000e+06	8.265739000000000000e+06	8.366522000000000000e+06	9.633522000000000000e+06	1.016798000000000000e+07
4.795270000000000010e+01	3.964804799999999814e+06	5.741533500000000000e+06	6.916686500000000000e+06	7.128645000000000000e+06	6.638873000000000000e+06	7.262411500000000000e+06	8.738361000000000000e+06	7.626310500000000000e+06	7.019745000000000000e+06	7.779626000000000000e+06	7.933580000000000000e+06	7.619080500000000000e+06	5.790729500000000000e+06	6.961218000000000000e+06	7.259296000000000000e+06	4.949014000000000000e+06	6.593208500000000000e+06	5.992353000000000000e+06	8.508764000000000000e+06	8.274874500000000000e+06	7.259314500000000000e+06	6.403780000000000000e+06	8.408266000000000000e+06	6.536043500000000000e+06	6.838790000000000000e+06	1.101158900000000000e+07	1.002632900000000000e+07	1.216976200000000000e+07	1.057783800000000000e+07	9.022928000000000000e+06	1.003451000000000000e+07	8.192521500000000000e+06	7.664535500000000000e+06	7.235728500000000000e+06	1.226223900000000000e+07	8.784281000000000000e+06	7.321600500000000000e+06	7.423589500000000000e+06	8.366727500000000000e+06	8.733030000000000000e+06	9.895234000000000000e+06	8.377302000000000000e+06	7.387775500000000000e+06	1.037709800000000000e+07	8.736675000000000000e+06	7.847682000000000000e+06	1.016579400000000000e+07	9.249020000000000000e+06	7.909630000000000000e+06
4.795349999999999824e+01	3.530859500000000000e+06	5.993487500000000000e+06	7.711157500000000000e+06	7.056348500000000000e+06	7.980617500000000000e+06	7.188384000000000000e+06	8.649225000000000000e+06	7.567342000000000000e+06	7.815048500000000000e+06	7.479542500000000000e+06	8.345628500000000000e+06	8.176239000000000000e+06	6.033112000000000000e+06	6.069492000000000000e+06	6.013356000000000000e+06	7.429583500000000000e+06	5.182123000000000000e+06	6.560873500000000000e+06	5.867470000000000000e+06	7.830401000000000000e+06	7.316689500000000000e+06	7.570740000000000000e+06	7.463722500000000000e+06	8.892364000000000000e+06	7.170682500000000000e+06	1.132730000000000000e+07	8.562782000000000000e+06	8.107223000000000000e+06	1.299080900000000000e+07	6.697801500000000000e+06	6.168027500000000000e+06	9.493108000000000000e+06	7.623768000000000000e+06	1.034931600000000000e+07	7.031178000000000000e+06	1.024145200000000000e+07	8.794220000000000000e+06	1.207073200000000000e+07	7.668014000000000000e+06	8.645958000000000000e+06	8.855249000000000000e+06	8.622936000000000000e+06	8.509789000000000000e+06	9.645928000000000000e+06	1.103662500000000000e+07	9.026877000000000000e+06	9.897904000000000000e+06	8.474428000000000000e+06	9.362165000000000000e+06
4.795430000000000348e+01	4.105547000000000000e+06	5.280256500000000000e+06	5.507117500000000000e+06	7.254863500000000000e+06	7.986262000000000000e+06	8.246776000000000000e+06	8.412163000000000000e+06	7.449286500000000000e+06	7.330722000000000000e+06	7.587486000000000000e+06	7.727320500000000000e+06	7.067608500000000000e+06	6.417051000000000000e+06	6.087305500000000000e+06	6.339496500000000000e+06	5.685462500000000000e+06	6.856224500000000000e+06	7.141100000000000000e+06	7.002169000000000000e+06	7.146164000000000000e+06	6.426688500000000000e+06	6.879844000000000000e+06	8.523816000000000000e+06	1.027607900000000000e+07	7.579539500000000000e+06	8.432613000000000000e+06	8.044030500000000000e+06	9.142123000000000000e+06	8.295182000000000000e+06	9.573118000000000000e+06	9.299079000000000000e+06	9.846360000000000000e+06	8.646695000000000000e+06	8.741982000000000000e+06	8.531746000000000000e+06	7.209353000000000000e+06	8.078482000000000000e+06	1.147254600000000000e+07	8.636781000000000000e+06	7.742645500000000000e+06	7.862227000000000000e+06	1.042612600000000000e+07	8.426967000000000000e+06	8.288775000000000000e+06	9.568875000000000000e+06	7.121595000000000000e+06	8.777526000000000000e+06	1.012299600000000000e+07	8.333100000000000000e+06
4.795510000000000161e+01	4.850508000000000000e+06	5.106379500000000000e+06	6.044761000000000000e+06	6.846184500000000000e+06	6.721306000000000000e+06	7.003685000000000000e+06	8.928248000000000000e+06	6.782232000000000000e+06	7.874424000000000000e+06	6.663128000000000000e+06	6.915335500000000000e+06	8.543966000000000000e+06	5.631109000000000000e+06	7.374462500000000000e+06	7.212771000000000000e+06	6.374823500000000000e+06	5.090684000000000000e+06	6.178151000000000000e+06	7.681618500000000000e+06	6.637309000000000000e+06	6.828658000000000000e+06	9.207848000000000000e+06	7.457933500000000000e+06	8.447055000000000000e+06	7.087561500000000000e+06	7.549625000000000000e+06	6.697768500000000000e+06	1.111747700000000000e+07	1.006771100000000000e+07	9.413523000000000000e+06	7.721676000000000000e+06	1.035271900000000000e+07	1.154668200000000000e+07	9.186831000000000000e+06	9.131785000000000000e+06	8.459889000000000000e+06	1.257218000000000000e+07	9.741358000000000000e+06	7.456734500000000000e+06	8.208969000000000000e+06	9.748476000000000000e+06	9.313988000000000000e+06	8.391370000000000000e+06	1.000847400000000000e+07	8.647375000000000000e+06	6.999729500000000000e+06	1.078587200000000000e+07	9.476184000000000000e+06	8.738945000000000000e+06
4.795589999999999975e+01	4.756523500000000000e+06	5.244212000000000000e+06	5.728142000000000000e+06	5.776149000000000000e+06	5.967883000000000000e+06	9.133381000000000000e+06	6.964540500000000000e+06	7.608620000000000000e+06	7.916477000000000000e+06	6.795179000000000000e+06	5.473401000000000000e+06	6.777242000000000000e+06	6.039015000000000000e+06	7.563448500000000000e+06	6.531645000000000000e+06	5.526424500000000000e+06	6.610446000000000000e+06	7.297689500000000000e+06	6.801226500000000000e+06	7.760294500000000000e+06	6.736743000000000000e+06	6.339864000000000000e+06	7.214445500000000000e+06	9.191736000000000000e+06	6.649221500000000000e+06	6.806966500000000000e+06	8.842540000000000000e+06	7.954514000000000000e+06	9.071863000000000000e+06	7.437378000000000000e+06	9.393154000000000000e+06	8.410305000000000000e+06	1.023674700000000000e+07	1.040264100000000000e+07	1.027919500000000000e+07	7.586906500000000000e+06	7.497663000000000000e+06	9.520839000000000000e+06	7.204278000000000000e+06	8.447602000000000000e+06	8.238162000000000000e+06	8.377302000000000000e+06	8.919865000000000000e+06	1.182167200000000000e+07	8.635738000000000000e+06	1.031052800000000000e+07	9.450705000000000000e+06	6.657348000000000000e+06	1.163814000000000000e+07
8.789879999999999427e+01	4.891523500000000000e+06	7.240085000000000000e+06	8.218965500000000000e+06	8.553077000000000000e+06	1.206535400000000000e+07	1.119507500000000000e+07	1.257687700000000000e+07	1.516416800000000000e+07	1.426648000000000000e+07	1.231158400000000000e+07	1.248304700000000000e+07	1.103417900000000000e+07	1.109079100000000000e+07	1.030291900000000000e+07	9.738846000000000000e+06	6.964006000000000000e+06	7.747100000000000000e+06	7.494962000000000000e+06	7.563556000000000000e+06	7.315821000000000000e+06	7.816540500000000000e+06	8.516952000000000000e+06	9.335211000000000000e+06	8.517330000000000000e+06	9.072760000000000000e+06	9.438404000000000000e+06	8.609603000000000000e+06	1.197006600000000000e+07	8.212017000000000000e+06	9.596762000000000000e+06	1.125889600000000000e+07	1.005826400000000000e+07	9.512042000000000000e+06	1.028414100000000000e+07	7.925593500000000000e+06	1.051303600000000000e+07	7.679586500000000000e+06	1.089130500000000000e+07	7.527122000000000000e+06	8.307681000000000000e+06	1.104111900000000000e+07	9.073968000000000000e+06	9.478024000000000000e+06	8.809102000000000000e+06	9.580750000000000000e+06	8.254365000000000000e+06	8.729901000000000000e+06	7.379688000000000000e+06	8.527210000000000000e+06
8.790019999999999811e+01	6.627539000000000000e+06	7.090278000000000000e+06	8.881801000000000000e+06	9.358426000000000000e+06	1.380738800000000000e+07	1.341662800000000000e+07	1.639145000000000000e+07	1.669853500000000000e+07	1.336974800000000000e+07	1.154950200000000000e+07	1.194141000000000000e+07	1.278348900000000000e+07	1.391555500000000000e+07	1.135378400000000000e+07	9.476910000000000000e+06	7.282082000000000000e+06	7.370270000000000000e+06	7.918251500000000000e+06	7.468988000000000000e+06	7.602322000000000000e+06	1.013104800000000000e+07	9.161448000000000000e+06	8.947112000000000000e+06	8.863083000000000000e+06	9.943994000000000000e+06	8.631482000000000000e+06	8.195906000000000000e+06	8.571930000000000000e+06	1.120051000000000000e+07	9.916189000000000000e+06	1.217706800000000000e+07	1.084120300000000000e+07	1.116634000000000000e+07	9.477393000000000000e+06	9.696555000000000000e+06	8.666406000000000000e+06	1.127597500000000000e+07	9.201203000000000000e+06	9.611178000000000000e+06	9.706186000000000000e+06	7.274491000000000000e+06	8.371453500000000000e+06	7.571811500000000000e+06	8.522759000000000000e+06	8.249325000000000000e+06	7.057644500000000000e+06	7.919323000000000000e+06	9.633522000000000000e+06	8.533085000000000000e+06
8.790170000000000528e+01	6.299062500000000000e+06	6.670674000000000000e+06	6.952609000000000000e+06	1.086704300000000000e+07	1.088236100000000000e+07	1.426609700000000000e+07	1.177584300000000000e+07	1.504009800000000000e+07	1.392002100000000000e+07	1.446662100000000000e+07	1.499626100000000000e+07	1.238638200000000000e+07	8.739222000000000000e+06	9.440803000000000000e+06	1.007080200000000000e+07	8.136249000000000000e+06	8.010116000000000000e+06	7.825526500000000000e+06	9.666958000000000000e+06	8.537773000000000000e+06	1.087187400000000000e+07	9.666512000000000000e+06	7.904154500000000000e+06	9.150742000000000000e+06	8.278491500000000000e+06	8.257348000000000000e+06	9.559988000000000000e+06	8.336522000000000000e+06	8.276937500000000000e+06	9.448752000000000000e+06	1.008178300000000000e+07	8.616094000000000000e+06	9.184500000000000000e+06	9.317418000000000000e+06	1.099679600000000000e+07	9.126590000000000000e+06	9.861848000000000000e+06	1.011879300000000000e+07	1.001637600000000000e+07	9.199120000000000000e+06	1.058276500000000000e+07	9.764551000000000000e+06	6.657209000000000000e+06	8.727524000000000000e+06	8.677300000000000000e+06	1.017102100000000000e+07	8.169592500000000000e+06	8.835656000000000000e+06	9.662260000000000000e+06
8.790319999999999823e+01	5.554336000000000000e+06	7.365822500000000000e+06	1.212532500000000000e+07	9.887559000000000000e+06	1.269495100000000000e+07	1.314585100000000000e+07	1.076737900000000000e+07	1.455584600000000000e+07	1.528292000000000000e+07	1.380024900000000000e+07	1.507293200000000000e+07	1.222621200000000000e+07	1.116776800000000000e+07	1.020854400000000000e+07	9.692321000000000000e+06	8.395466000000000000e+06	7.141843500000000000e+06	8.405521000000000000e+06	7.521998000000000000e+06	9.526271000000000000e+06	8.401995000000000000e+06	7.924888000000000000e+06	7.168133000000000000e+06	9.273489000000000000e+06	1.348173600000000000e+07	8.760010000000000000e+06	9.210116000000000000e+06	1.012980000000000000e+07	1.126543000000000000e+07	8.135578000000000000e+06	1.463712900000000000e+07	9.887753000000000000e+06	1.742188400000000000e+07	1.232447400000000000e+07	1.100291000000000000e+07	1.249522200000000000e+07	7.456636500000000000e+06	9.247628000000000000e+06	9.417848000000000000e+06	7.800848500000000000e+06	9.489712000000000000e+06	7.305985000000000000e+06	9.341332000000000000e+06	7.586824000000000000e+06	7.779787500000000000e+06	8.556360000000000000e+06	1.049988400000000000e+07	7.792935500000000000e+06	9.056430000000000000e+06
8.790460000000000207e+01	5.859375000000000000e+06	9.301701000000000000e+06	7.681322000000000000e+06	9.731197000000000000e+06	1.190048800000000000e+07	1.621023200000000000e+07	1.427329600000000000e+07	1.265516600000000000e+07	1.454771000000000000e+07	1.282179800000000000e+07	1.177677900000000000e+07	1.225559200000000000e+07	1.201852600000000000e+07	8.868183000000000000e+06	8.941640000000000000e+06	8.195344000000000000e+06	9.672916000000000000e+06	8.863815000000000000e+06	8.053751500000000000e+06	8.339138500000000000e+06	6.857230500000000000e+06	1.033420800000000000e+07	8.697951000000000000e+06	1.049276000000000000e+07	8.966195000000000000e+06	7.888589000000000000e+06	1.123853600000000000e+07	1.139399900000000000e+07	7.998299000000000000e+06	1.241344200000000000e+07	1.334218700000000000e+07	9.710892000000000000e+06	1.003793200000000000e+07	9.287793000000000000e+06	1.106780400000000000e+07	1.242426100000000000e+07	9.204954000000000000e+06	1.157096700000000000e+07	7.333439000000000000e+06	6.600933000000000000e+06	1.065907900000000000e+07	8.564686000000000000e+06	1.098662000000000000e+07	7.095364500000000000e+06	9.075588000000000000e+06	6.529212000000000000e+06	1.061870800000000000e+07	7.857174500000000000e+06	8.021490000000000000e+06
8.790609999999999502e+01	4.615898500000000000e+06	8.456745000000000000e+06	8.607310000000000000e+06	1.136615300000000000e+07	1.069397600000000000e+07	1.294295300000000000e+07	1.458171400000000000e+07	1.372367900000000000e+07	1.147449600000000000e+07	1.540909000000000000e+07	1.244165400000000000e+07	1.309790500000000000e+07	1.115619800000000000e+07	9.068966000000000000e+06	7.538678500000000000e+06	8.289754500000000000e+06	7.250406000000000000e+06	7.396209500000000000e+06	7.799681000000000000e+06	8.216452500000000000e+06	8.867421000000000000e+06	8.180320000000000000e+06	1.007713700000000000e+07	8.634455000000000000e+06	9.292286000000000000e+06	9.894562000000000000e+06	8.248317000000000000e+06	1.157043700000000000e+07	1.137845000000000000e+07	1.011763400000000000e+07	8.610450000000000000e+06	1.145904100000000000e+07	1.059933300000000000e+07	1.260911100000000000e+07	9.555480000000000000e+06	9.510155000000000000e+06	1.166279700000000000e+07	9.973715000000000000e+06	9.728726000000000000e+06	7.422295500000000000e+06	7.503668000000000000e+06	8.745987000000000000e+06	1.009551100000000000e+07	7.118739500000000000e+06	8.665425000000000000e+06	8.765272000000000000e+06	1.026152100000000000e+07	7.274834000000000000e+06	8.174240000000000000e+06
8.790760000000000218e+01	4.457461000000000000e+06	8.438543000000000000e+06	8.672949000000000000e+06	1.025408500000000000e+07	1.187696900000000000e+07	1.289991400000000000e+07	1.637912200000000000e+07	1.854638000000000000e+07	1.289139500000000000e+07	1.258192400000000000e+07	1.284194300000000000e+07	9.984783000000000000e+06	9.761644000000000000e+06	9.004083000000000000e+06	8.365195000000000000e+06	9.544401000000000000e+06	6.941727500000000000e+06	8.173709000000000000e+06	7.752456000000000000e+06	7.532215500000000000e+06	7.029700000000000000e+06	8.319520000000000000e+06	1.180366700000000000e+07	8.517330000000000000e+06	8.521698000000000000e+06	1.240343100000000000e+07	9.274174000000000000e+06	1.107636300000000000e+07	9.344341000000000000e+06	1.217085700000000000e+07	1.177677900000000000e+07	1.836297000000000000e+07	1.439947700000000000e+07	9.002919000000000000e+06	8.425469000000000000e+06	8.949542000000000000e+06	1.254311000000000000e+07	8.829571000000000000e+06	8.513603000000000000e+06	8.220609500000000000e+06	8.426247000000000000e+06	9.033029000000000000e+06	6.894877500000000000e+06	8.727524000000000000e+06	8.986288000000000000e+06	9.317498000000000000e+06	8.259127500000000000e+06	7.478723000000000000e+06	8.338975000000000000e+06
8.790900000000000603e+01	4.064531299999999814e+06	7.587599500000000000e+06	1.210718500000000000e+07	1.039243300000000000e+07	1.043479900000000000e+07	1.281383600000000000e+07	1.437997400000000000e+07	1.577767900000000000e+07	1.402754300000000000e+07	1.396264400000000000e+07	1.188849300000000000e+07	1.131874100000000000e+07	1.070685200000000000e+07	8.431227000000000000e+06	7.329083000000000000e+06	7.606279500000000000e+06	8.844370000000000000e+06	8.307001000000000000e+06	7.433333000000000000e+06	8.397327000000000000e+06	8.482550000000000000e+06	1.031680800000000000e+07	9.515135000000000000e+06	8.675683000000000000e+06	9.007874000000000000e+06	7.754452500000000000e+06	8.714658000000000000e+06	1.065887900000000000e+07	1.226175300000000000e+07	1.073875500000000000e+07	8.722399000000000000e+06	1.219447200000000000e+07	1.282694700000000000e+07	8.819244000000000000e+06	8.066668500000000000e+06	1.264869500000000000e+07	9.550984000000000000e+06	1.017682400000000000e+07	8.031917500000000000e+06	8.960488000000000000e+06	1.032423600000000000e+07	9.214330000000000000e+06	1.120020100000000000e+07	7.919917500000000000e+06	7.203375000000000000e+06	9.282447000000000000e+06	8.676084000000000000e+06	7.723110500000000000e+06	1.041496500000000000e+07
8.791049999999999898e+01	5.548359500000000000e+06	9.493301000000000000e+06	9.771628000000000000e+06	7.867822000000000000e+06	1.070573500000000000e+07	1.292450800000000000e+07	1.421379300000000000e+07	1.279103000000000000e+07	1.174330000000000000e+07	2.034955600000000000e+07	1.263615400000000000e+07	1.190018600000000000e+07	1.207803000000000000e+07	1.019061200000000000e+07	1.048440900000000000e+07	7.788979000000000000e+06	8.918800000000000000e+06	7.570301000000000000e+06	8.048084500000000000e+06	7.958929000000000000e+06	9.292455000000000000e+06	8.412552000000000000e+06	9.259953000000000000e+06	9.683895000000000000e+06	9.274525000000000000e+06	1.273082800000000000e+07	1.030608700000000000e+07	7.783949000000000000e+06	9.445040000000000000e+06	9.745008000000000000e+06	9.328477000000000000e+06	9.975713000000000000e+06	8.839436000000000000e+06	9.163131000000000000e+06	1.049668500000000000e+07	1.184643800000000000e+07	9.621315000000000000e+06	9.015271000000000000e+06	7.339187500000000000e+06	8.412680000000000000e+06	1.072952200000000000e+07	8.786926000000000000e+06	7.268882000000000000e+06	7.662792500000000000e+06	9.331138000000000000e+06	7.179742500000000000e+06	8.753475000000000000e+06	8.661093000000000000e+06	7.809755000000000000e+06
8.791200000000000614e+01	7.143750000000000000e+06	8.678522000000000000e+06	9.705988000000000000e+06	1.071668600000000000e+07	1.140024400000000000e+07	1.178581700000000000e+07	1.306309200000000000e+07	1.287948300000000000e+07	1.500790300000000000e+07	1.407058800000000000e+07	1.307760100000000000e+07	1.157961000000000000e+07	9.513240000000000000e+06	1.094065800000000000e+07	7.282442000000000000e+06	7.953549500000000000e+06	8.530212000000000000e+06	7.315075000000000000e+06	7.894131000000000000e+06	7.906115500000000000e+06	7.982928000000000000e+06	8.203520000000000000e+06	8.587727000000000000e+06	7.849249000000000000e+06	1.122988600000000000e+07	1.346787800000000000e+07	7.985796500000000000e+06	1.410447300000000000e+07	8.864306000000000000e+06	1.134829100000000000e+07	8.210160500000000000e+06	1.402493600000000000e+07	9.406911000000000000e+06	9.186831000000000000e+06	1.319756600000000000e+07	1.193484400000000000e+07	1.250794400000000000e+07	7.203071000000000000e+06	8.707403000000000000e+06	8.121198500000000000e+06	7.615439000000000000e+06	6.369416500000000000e+06	8.308073500000000000e+06	8.639634000000000000e+06	7.797600000000000000e+06	7.295921000000000000e+06	1.066633300000000000e+07	8.037788500000000000e+06	8.527210000000000000e+06
[truncated: 142 more columns]
