# Supplementary material for: Otolith microchemistry and diadromy in Patagonian river fishes
Source: PeerJ. 2019 Jan 3;7:e6149. doi: 10.7717/peerj.6149 (PMC6321752; doi:10.7717/peerj.6149)
Supplement: Supplemental Information 3 — Raw data. This archive contains the raw data used to generate the analyses reported in the paper cited above. The python script provided allows to convert from the isotopic intensities measured by LA-ICP-MS to molar concentrations of Sr:Ca. [file peerj-07-6149-s003.zip › Dataset S1/Alo_etAl_scripts/samples/PP128.txt]

4.794850000000000279e+01,6.207000000000000000e+03,8.510000000000000000e+03,7.008000000000000000e+03,1.131400000000000000e+04,7.909000000000000000e+03,7.508000000000000000e+03,8.009000000000000000e+03,7.008000000000000000e+03,1.632200000000000000e+04,7.809000000000000000e+03,6.207000000000000000e+03,7.208000000000000000e+03,9.111000000000000000e+03,7.609000000000000000e+03,8.410000000000000000e+03,6.407000000000000000e+03,1.952900000000000000e+04,1.361800000000000000e+04,7.909000000000000000e+03,8.910000000000000000e+03,7.909000000000000000e+03,8.510000000000000000e+03,7.208000000000000000e+03,1.081300000000000000e+04,9.812000000000000000e+03,9.712000000000000000e+03,7.909000000000000000e+03,9.912000000000000000e+03,8.810000000000000000e+03,1.131400000000000000e+04,8.710000000000000000e+03,7.709000000000000000e+03,8.109000000000000000e+03,9.211000000000000000e+03,9.411000000000000000e+03,9.411000000000000000e+03,9.011000000000000000e+03,8.910000000000000000e+03,8.810000000000000000e+03,1.021200000000000000e+04,9.011000000000000000e+03,8.810000000000000000e+03,7.308000000000000000e+03,1.391800000000000000e+04,1.041300000000000000e+04,9.511000000000000000e+03,8.009000000000000000e+03,8.910000000000000000e+03,5.906000000000000000e+03,8.710000000000000000e+03,9.511000000000000000e+03,3.456400000000000000e+04,1.191500000000000000e+04,9.712000000000000000e+03,1.672300000000000000e+04,1.011200000000000000e+04,2.383800000000000000e+04,1.842600000000000000e+04,1.121400000000000000e+04,8.510000000000000000e+03,1.281600000000000000e+04,1.181500000000000000e+04,1.431900000000000000e+04,1.872700000000000000e+04,2.774600000000000000e+04,8.310000000000000000e+03,9.211000000000000000e+03,7.508000000000000000e+03,8.610000000000000000e+03,1.141400000000000000e+04,9.611000000000000000e+03,1.001200000000000000e+04,8.310000000000000000e+03,8.109000000000000000e+03,9.712000000000000000e+03,1.001200000000000000e+04,1.011200000000000000e+04,8.209000000000000000e+03,8.910000000000000000e+03,2.043000000000000000e+04,8.109000000000000000e+03,8.410000000000000000e+03,9.011000000000000000e+03,7.809000000000000000e+03,7.809000000000000000e+03,1.001200000000000000e+04,8.610000000000000000e+03,6.908000000000000000e+03,8.310000000000000000e+03,9.011000000000000000e+03,8.810000000000000000e+03,7.909000000000000000e+03,9.912000000000000000e+03,7.208000000000000000e+03,9.111000000000000000e+03,8.209000000000000000e+03,7.609000000000000000e+03,9.511000000000000000e+03,8.910000000000000000e+03,8.510000000000000000e+03,8.610000000000000000e+03,8.610000000000000000e+03,7.909000000000000000e+03,8.610000000000000000e+03,1.922800000000000000e+04,1.472000000000000000e+04,8.009000000000000000e+03,2.073100000000000000e+04,2.243400000000000000e+04,1.702400000000000000e+04,1.463760000000000000e+05,1.812600000000000000e+04,1.471840000000000000e+05,1.842600000000000000e+04,1.371800000000000000e+04,1.602200000000000000e+04,2.213400000000000000e+04,1.512000000000000000e+04,1.461900000000000000e+04,1.191500000000000000e+04,9.912000000000000000e+03,9.111000000000000000e+03,8.410000000000000000e+03,9.311000000000000000e+03,1.101400000000000000e+04,7.408000000000000000e+03,8.810000000000000000e+03,8.710000000000000000e+03,1.071300000000000000e+04,1.271600000000000000e+04,1.051300000000000000e+04,8.910000000000000000e+03,1.081300000000000000e+04,9.311000000000000000e+03,8.610000000000000000e+03,1.021200000000000000e+04,9.812000000000000000e+03,9.311000000000000000e+03,1.181500000000000000e+04,1.041300000000000000e+04,9.812000000000000000e+03,1.051300000000000000e+04,5.606000000000000000e+03,9.712000000000000000e+03,6.908000000000000000e+03,9.411000000000000000e+03,9.211000000000000000e+03,9.511000000000000000e+03,9.011000000000000000e+03,9.912000000000000000e+03,9.712000000000000000e+03,8.109000000000000000e+03,1.301700000000000000e+04,9.211000000000000000e+03,9.111000000000000000e+03,1.171500000000000000e+04,1.091300000000000000e+04,1.001200000000000000e+04,1.051300000000000000e+04,9.912000000000000000e+03,1.211500000000000000e+04,7.308000000000000000e+03,9.511000000000000000e+03,8.610000000000000000e+03,9.712000000000000000e+03,9.912000000000000000e+03,1.051300000000000000e+04,8.510000000000000000e+03,1.031200000000000000e+04,8.310000000000000000e+03,9.011000000000000000e+03,1.051300000000000000e+04,1.812600000000000000e+04,9.411000000000000000e+03,7.709000000000000000e+03,8.910000000000000000e+03,1.121400000000000000e+04,6.908000000000000000e+03,8.410000000000000000e+03,8.810000000000000000e+03,8.109000000000000000e+03,8.610000000000000000e+03,1.001200000000000000e+04,9.311000000000000000e+03,1.061300000000000000e+04,7.909000000000000000e+03,7.208000000000000000e+03,9.011000000000000000e+03,1.021200000000000000e+04,9.311000000000000000e+03,9.011000000000000000e+03,8.610000000000000000e+03,7.108000000000000000e+03,8.510000000000000000e+03,1.011200000000000000e+04,7.408000000000000000e+03,9.311000000000000000e+03,8.009000000000000000e+03,8.610000000000000000e+03,8.410000000000000000e+03,8.710000000000000000e+03,7.208000000000000000e+03,9.511000000000000000e+03,9.211000000000000000e+03,1.081300000000000000e+04,9.211000000000000000e+03,8.710000000000000000e+03,1.031200000000000000e+04,8.910000000000000000e+03,1.091300000000000000e+04,9.411000000000000000e+03,8.710000000000000000e+03,9.912000000000000000e+03,8.009000000000000000e+03,8.610000000000000000e+03,7.809000000000000000e+03,1.021200000000000000e+04,8.310000000000000000e+03,1.051300000000000000e+04,9.111000000000000000e+03,1.061300000000000000e+04,8.209000000000000000e+03,7.909000000000000000e+03,8.910000000000000000e+03,8.510000000000000000e+03,7.709000000000000000e+03,9.511000000000000000e+03,9.912000000000000000e+03,7.709000000000000000e+03,1.001200000000000000e+04,9.211000000000000000e+03,7.609000000000000000e+03,8.610000000000000000e+03,9.011000000000000000e+03,9.611000000000000000e+03,8.810000000000000000e+03,8.810000000000000000e+03,8.410000000000000000e+03,7.709000000000000000e+03,7.809000000000000000e+03,9.111000000000000000e+03,8.109000000000000000e+03,9.211000000000000000e+03,1.251600000000000000e+04,1.031200000000000000e+04,1.021200000000000000e+04,1.131400000000000000e+04,7.909000000000000000e+03,1.001200000000000000e+04,1.001200000000000000e+04,8.109000000000000000e+03,7.108000000000000000e+03,7.408000000000000000e+03,1.111400000000000000e+04,1.011200000000000000e+04,8.610000000000000000e+03,8.710000000000000000e+03,9.812000000000000000e+03,8.810000000000000000e+03,8.410000000000000000e+03,9.712000000000000000e+03,1.021200000000000000e+04,1.031200000000000000e+04,8.009000000000000000e+03,9.912000000000000000e+03,9.311000000000000000e+03,8.910000000000000000e+03,8.910000000000000000e+03,1.071300000000000000e+04,1.081300000000000000e+04,9.712000000000000000e+03,1.061300000000000000e+04,7.208000000000000000e+03,1.792500000000000000e+04,1.191500000000000000e+04,8.410000000000000000e+03,7.909000000000000000e+03,1.071300000000000000e+04,9.511000000000000000e+03,9.211000000000000000e+03,1.031200000000000000e+04,1.191500000000000000e+04,9.812000000000000000e+03,8.109000000000000000e+03,8.009000000000000000e+03,7.208000000000000000e+03,9.311000000000000000e+03,1.031200000000000000e+04,8.610000000000000000e+03,7.008000000000000000e+03,9.111000000000000000e+03,1.071300000000000000e+04,9.511000000000000000e+03,8.209000000000000000e+03,8.610000000000000000e+03,9.311000000000000000e+03,1.722400000000000000e+04,1.001200000000000000e+04,9.211000000000000000e+03,9.511000000000000000e+03,1.121400000000000000e+04,9.311000000000000000e+03,9.311000000000000000e+03,8.209000000000000000e+03,9.611000000000000000e+03,9.712000000000000000e+03,9.411000000000000000e+03,9.611000000000000000e+03,1.011200000000000000e+04,9.011000000000000000e+03,1.011200000000000000e+04,9.011000000000000000e+03,1.041300000000000000e+04,1.141400000000000000e+04,9.311000000000000000e+03,9.111000000000000000e+03,9.411000000000000000e+03,8.310000000000000000e+03,9.712000000000000000e+03,8.009000000000000000e+03,8.910000000000000000e+03,7.208000000000000000e+03,1.071300000000000000e+04,1.131400000000000000e+04,1.001200000000000000e+04,9.311000000000000000e+03,8.810000000000000000e+03,9.011000000000000000e+03,1.041300000000000000e+04,1.151400000000000000e+04,1.031200000000000000e+04,1.051300000000000000e+04,9.311000000000000000e+03,1.061300000000000000e+04,9.211000000000000000e+03,8.610000000000000000e+03,1.021200000000000000e+04,7.909000000000000000e+03,1.031200000000000000e+04,9.611000000000000000e+03,8.209000000000000000e+03,1.131400000000000000e+04,7.308000000000000000e+03,9.611000000000000000e+03,8.510000000000000000e+03,6.006000000000000000e+03,9.311000000000000000e+03,1.181500000000000000e+04,1.021200000000000000e+04,1.091300000000000000e+04,8.810000000000000000e+03,1.041300000000000000e+04,9.411000000000000000e+03,1.051300000000000000e+04,8.710000000000000000e+03,9.611000000000000000e+03,9.411000000000000000e+03,8.209000000000000000e+03,1.001200000000000000e+04,1.101400000000000000e+04,9.912000000000000000e+03,9.011000000000000000e+03,1.181500000000000000e+04,1.111400000000000000e+04,8.410000000000000000e+03,1.011200000000000000e+04,8.910000000000000000e+03,6.908000000000000000e+03,9.311000000000000000e+03,1.331700000000000000e+04,1.211500000000000000e+04,9.812000000000000000e+03,8.310000000000000000e+03,8.910000000000000000e+03,1.001200000000000000e+04,9.912000000000000000e+03,8.310000000000000000e+03,8.910000000000000000e+03,8.610000000000000000e+03,1.041300000000000000e+04,9.611000000000000000e+03,1.071300000000000000e+04,1.001200000000000000e+04,1.211500000000000000e+04,1.231600000000000000e+04,6.908000000000000000e+03,1.191500000000000000e+04,8.510000000000000000e+03,9.211000000000000000e+03,8.710000000000000000e+03,1.001200000000000000e+04,8.710000000000000000e+03,1.131400000000000000e+04,1.071300000000000000e+04,1.251600000000000000e+04,1.071300000000000000e+04,1.141400000000000000e+04,1.121400000000000000e+04,7.609000000000000000e+03,8.910000000000000000e+03,8.510000000000000000e+03,1.161400000000000000e+04,1.562100000000000000e+04,1.171500000000000000e+04,9.611000000000000000e+03,1.031200000000000000e+04,1.001200000000000000e+04,9.712000000000000000e+03,8.810000000000000000e+03,1.081300000000000000e+04,9.511000000000000000e+03,7.909000000000000000e+03,8.710000000000000000e+03,9.812000000000000000e+03,1.121400000000000000e+04,1.191500000000000000e+04,1.141400000000000000e+04,1.041300000000000000e+04,9.211000000000000000e+03,1.321700000000000000e+04,8.109000000000000000e+03,8.810000000000000000e+03,9.111000000000000000e+03,1.311700000000000000e+04,9.511000000000000000e+03,9.511000000000000000e+03,9.111000000000000000e+03,7.909000000000000000e+03,8.109000000000000000e+03,9.611000000000000000e+03,7.809000000000000000e+03,9.812000000000000000e+03,9.812000000000000000e+03,8.009000000000000000e+03,9.011000000000000000e+03,1.021200000000000000e+04,1.141400000000000000e+04,1.081300000000000000e+04,9.111000000000000000e+03,1.091300000000000000e+04,9.411000000000000000e+03,9.311000000000000000e+03,9.611000000000000000e+03,1.151400000000000000e+04,9.912000000000000000e+03,8.209000000000000000e+03,9.211000000000000000e+03,8.109000000000000000e+03,9.011000000000000000e+03,1.131400000000000000e+04,8.610000000000000000e+03,9.511000000000000000e+03,1.071300000000000000e+04,1.091300000000000000e+04,1.041300000000000000e+04,1.281600000000000000e+04,9.812000000000000000e+03,1.051300000000000000e+04,9.211000000000000000e+03,8.510000000000000000e+03,9.812000000000000000e+03,8.910000000000000000e+03,9.912000000000000000e+03,9.812000000000000000e+03,9.111000000000000000e+03,8.209000000000000000e+03,1.081300000000000000e+04,1.101400000000000000e+04,1.011200000000000000e+04,8.910000000000000000e+03,1.021200000000000000e+04,9.511000000000000000e+03,1.021200000000000000e+04,1.331700000000000000e+04,8.810000000000000000e+03,1.031200000000000000e+04,7.609000000000000000e+03,1.001200000000000000e+04,8.410000000000000000e+03,1.011200000000000000e+04,9.812000000000000000e+03,1.191500000000000000e+04,9.611000000000000000e+03,9.011000000000000000e+03,9.411000000000000000e+03,1.021200000000000000e+04,1.061300000000000000e+04,9.712000000000000000e+03,9.111000000000000000e+03,9.311000000000000000e+03,9.611000000000000000e+03,2.443900000000000000e+04,1.101400000000000000e+04,1.011200000000000000e+04,1.371800000000000000e+04,1.151400000000000000e+04,9.311000000000000000e+03,9.912000000000000000e+03,1.071300000000000000e+04,8.610000000000000000e+03,8.109000000000000000e+03,9.611000000000000000e+03,1.612200000000000000e+04,8.710000000000000000e+03,1.211500000000000000e+04,8.410000000000000000e+03,1.101400000000000000e+04,1.071300000000000000e+04,9.411000000000000000e+03,1.141400000000000000e+04,7.108000000000000000e+03,8.310000000000000000e+03,1.031200000000000000e+04,9.611000000000000000e+03,8.910000000000000000e+03,1.011200000000000000e+04,7.408000000000000000e+03,1.061300000000000000e+04,1.051300000000000000e+04,9.411000000000000000e+03,8.209000000000000000e+03,1.161400000000000000e+04,9.411000000000000000e+03,1.021200000000000000e+04,1.061300000000000000e+04,7.809000000000000000e+03,1.061300000000000000e+04,7.909000000000000000e+03,8.510000000000000000e+03,8.009000000000000000e+03,1.061300000000000000e+04,7.408000000000000000e+03,8.310000000000000000e+03,9.111000000000000000e+03,9.111000000000000000e+03,8.109000000000000000e+03,9.311000000000000000e+03,9.211000000000000000e+03,9.912000000000000000e+03,8.310000000000000000e+03,1.001200000000000000e+04,9.411000000000000000e+03,7.208000000000000000e+03,8.610000000000000000e+03,8.910000000000000000e+03,1.061300000000000000e+04,1.181500000000000000e+04,1.251600000000000000e+04,8.009000000000000000e+03,1.732400000000000000e+04,7.308000000000000000e+03,9.211000000000000000e+03,1.161400000000000000e+04,1.001200000000000000e+04,1.371800000000000000e+04,1.041300000000000000e+04,9.611000000000000000e+03,9.912000000000000000e+03,1.061300000000000000e+04,9.011000000000000000e+03,9.211000000000000000e+03,9.311000000000000000e+03,1.021200000000000000e+04,1.181500000000000000e+04,1.071300000000000000e+04,1.111400000000000000e+04,1.211500000000000000e+04,9.611000000000000000e+03,8.910000000000000000e+03,8.410000000000000000e+03,1.191500000000000000e+04,1.081300000000000000e+04,9.311000000000000000e+03,9.912000000000000000e+03,9.311000000000000000e+03,1.211500000000000000e+04,8.910000000000000000e+03,8.209000000000000000e+03,1.171500000000000000e+04,9.611000000000000000e+03,1.061300000000000000e+04,1.031200000000000000e+04,8.810000000000000000e+03,1.031200000000000000e+04,9.712000000000000000e+03,9.411000000000000000e+03,9.511000000000000000e+03,1.031200000000000000e+04,8.610000000000000000e+03,1.191500000000000000e+04,8.410000000000000000e+03,1.001200000000000000e+04,9.912000000000000000e+03,1.692400000000000000e+04,7.308000000000000000e+03,1.081300000000000000e+04,9.011000000000000000e+03,1.171500000000000000e+04,1.241600000000000000e+04,8.710000000000000000e+03,1.031200000000000000e+04,9.712000000000000000e+03,9.311000000000000000e+03,1.031200000000000000e+04,7.508000000000000000e+03,9.812000000000000000e+03,1.291700000000000000e+04,9.611000000000000000e+03,1.191500000000000000e+04,8.510000000000000000e+03,1.151400000000000000e+04,7.508000000000000000e+03,9.712000000000000000e+03,9.511000000000000000e+03,1.021200000000000000e+04,1.031200000000000000e+04,8.109000000000000000e+03,1.051300000000000000e+04,8.710000000000000000e+03,8.910000000000000000e+03,8.510000000000000000e+03,1.091300000000000000e+04,9.611000000000000000e+03,1.111400000000000000e+04,9.712000000000000000e+03,1.021200000000000000e+04,1.031200000000000000e+04,9.511000000000000000e+03,8.910000000000000000e+03,9.011000000000000000e+03,7.308000000000000000e+03,1.111400000000000000e+04,1.001200000000000000e+04,8.510000000000000000e+03,1.011200000000000000e+04,9.511000000000000000e+03,8.610000000000000000e+03,8.310000000000000000e+03,9.611000000000000000e+03,9.011000000000000000e+03,1.091300000000000000e+04,1.081300000000000000e+04,9.511000000000000000e+03,9.311000000000000000e+03,1.081300000000000000e+04,1.011200000000000000e+04,8.310000000000000000e+03,7.408000000000000000e+03,1.992900000000000000e+04,1.051300000000000000e+04,8.810000000000000000e+03,9.511000000000000000e+03,9.111000000000000000e+03,1.061300000000000000e+04,8.009000000000000000e+03,8.810000000000000000e+03,8.910000000000000000e+03,9.812000000000000000e+03,8.009000000000000000e+03,8.710000000000000000e+03,1.101400000000000000e+04,1.211500000000000000e+04,8.910000000000000000e+03,9.411000000000000000e+03,1.061300000000000000e+04,1.031200000000000000e+04,9.912000000000000000e+03,9.111000000000000000e+03,8.610000000000000000e+03,6.807000000000000000e+03,8.109000000000000000e+03,6.707000000000000000e+03,9.912000000000000000e+03,9.511000000000000000e+03,9.311000000000000000e+03,9.611000000000000000e+03,7.709000000000000000e+03,7.809000000000000000e+03,8.610000000000000000e+03,8.910000000000000000e+03,1.031200000000000000e+04,1.101400000000000000e+04,9.111000000000000000e+03,9.111000000000000000e+03,7.208000000000000000e+03,1.201500000000000000e+04,9.111000000000000000e+03,8.410000000000000000e+03,1.071300000000000000e+04,1.001200000000000000e+04,1.061300000000000000e+04,8.810000000000000000e+03,9.611000000000000000e+03,1.111400000000000000e+04,1.692400000000000000e+04,9.812000000000000000e+03,8.810000000000000000e+03,7.909000000000000000e+03,8.209000000000000000e+03,8.710000000000000000e+03,9.311000000000000000e+03,9.611000000000000000e+03,1.011200000000000000e+04,1.161400000000000000e+04,1.121400000000000000e+04,1.191500000000000000e+04,9.712000000000000000e+03,1.031200000000000000e+04,8.610000000000000000e+03,9.111000000000000000e+03,9.511000000000000000e+03,1.091300000000000000e+04,9.211000000000000000e+03,9.311000000000000000e+03,9.712000000000000000e+03,8.209000000000000000e+03,1.141400000000000000e+04,1.031200000000000000e+04,1.151400000000000000e+04,1.031200000000000000e+04,9.611000000000000000e+03,1.031200000000000000e+04,1.111400000000000000e+04,9.712000000000000000e+03,8.710000000000000000e+03,8.910000000000000000e+03,1.041300000000000000e+04,1.001200000000000000e+04,1.131400000000000000e+04,9.812000000000000000e+03,9.311000000000000000e+03,1.251600000000000000e+04,1.271600000000000000e+04,1.201500000000000000e+04,9.712000000000000000e+03,7.609000000000000000e+03,9.912000000000000000e+03,1.051300000000000000e+04,1.061300000000000000e+04,9.511000000000000000e+03,8.910000000000000000e+03,9.611000000000000000e+03,9.411000000000000000e+03,9.812000000000000000e+03,1.081300000000000000e+04,8.410000000000000000e+03,1.001200000000000000e+04,7.609000000000000000e+03,9.912000000000000000e+03,9.011000000000000000e+03,6.807000000000000000e+03,9.311000000000000000e+03,9.411000000000000000e+03,9.712000000000000000e+03,8.310000000000000000e+03,8.310000000000000000e+03,9.511000000000000000e+03,1.001200000000000000e+04,1.011200000000000000e+04,8.410000000000000000e+03,1.061300000000000000e+04,7.408000000000000000e+03,7.008000000000000000e+03,8.810000000000000000e+03,8.109000000000000000e+03,6.207000000000000000e+03,8.710000000000000000e+03,9.211000000000000000e+03,7.508000000000000000e+03,9.812000000000000000e+03,1.151400000000000000e+04,8.009000000000000000e+03,1.021200000000000000e+04,1.001200000000000000e+04,1.061300000000000000e+04,1.051300000000000000e+04,9.111000000000000000e+03,1.011200000000000000e+04,9.611000000000000000e+03,9.511000000000000000e+03,9.812000000000000000e+03,9.111000000000000000e+03,1.211500000000000000e+04,1.822600000000000000e+04,9.311000000000000000e+03,8.410000000000000000e+03,1.041300000000000000e+04,9.111000000000000000e+03,8.610000000000000000e+03,9.712000000000000000e+03,1.061300000000000000e+04,1.081300000000000000e+04,8.710000000000000000e+03,8.910000000000000000e+03,1.101400000000000000e+04,9.011000000000000000e+03,1.271600000000000000e+04,9.912000000000000000e+03,9.712000000000000000e+03,9.511000000000000000e+03,9.912000000000000000e+03,8.410000000000000000e+03,1.101400000000000000e+04,8.810000000000000000e+03,1.161400000000000000e+04,8.410000000000000000e+03,1.091300000000000000e+04,9.111000000000000000e+03,7.008000000000000000e+03,1.241600000000000000e+04,9.611000000000000000e+03,9.712000000000000000e+03,9.912000000000000000e+03,1.001200000000000000e+04,9.712000000000000000e+03,9.111000000000000000e+03,9.211000000000000000e+03,1.021200000000000000e+04,9.211000000000000000e+03,1.161400000000000000e+04,1.021200000000000000e+04,8.710000000000000000e+03,1.111400000000000000e+04,9.511000000000000000e+03,1.061300000000000000e+04,1.031200000000000000e+04,1.041300000000000000e+04,9.111000000000000000e+03,9.011000000000000000e+03,9.211000000000000000e+03,8.310000000000000000e+03,9.611000000000000000e+03,1.091300000000000000e+04,8.209000000000000000e+03,1.121400000000000000e+04,7.208000000000000000e+03,7.809000000000000000e+03,1.041300000000000000e+04,8.610000000000000000e+03,8.410000000000000000e+03,7.909000000000000000e+03,9.511000000000000000e+03,1.101400000000000000e+04,9.111000000000000000e+03,9.111000000000000000e+03,9.211000000000000000e+03,6.107000000000000000e+03,8.109000000000000000e+03,1.031200000000000000e+04,9.812000000000000000e+03,1.061300000000000000e+04,9.011000000000000000e+03,9.011000000000000000e+03,8.510000000000000000e+03,8.310000000000000000e+03,8.310000000000000000e+03,8.510000000000000000e+03,1.251600000000000000e+04,9.511000000000000000e+03,1.021200000000000000e+04,8.009000000000000000e+03,9.111000000000000000e+03,7.909000000000000000e+03,7.809000000000000000e+03,9.511000000000000000e+03,1.021200000000000000e+04,9.411000000000000000e+03,8.510000000000000000e+03,1.081300000000000000e+04,9.511000000000000000e+03,8.410000000000000000e+03,9.311000000000000000e+03,9.812000000000000000e+03,9.211000000000000000e+03,1.081300000000000000e+04,1.011200000000000000e+04,8.710000000000000000e+03,8.610000000000000000e+03,8.710000000000000000e+03,8.810000000000000000e+03,1.011200000000000000e+04,1.081300000000000000e+04,8.109000000000000000e+03,8.710000000000000000e+03,1.241600000000000000e+04,9.411000000000000000e+03,9.111000000000000000e+03,9.011000000000000000e+03,8.610000000000000000e+03,8.910000000000000000e+03,1.071300000000000000e+04,9.712000000000000000e+03,8.410000000000000000e+03,1.061300000000000000e+04,8.109000000000000000e+03,9.411000000000000000e+03,8.109000000000000000e+03,9.211000000000000000e+03,1.061300000000000000e+04,1.161400000000000000e+04,1.091300000000000000e+04,1.081300000000000000e+04,1.071300000000000000e+04,9.611000000000000000e+03,8.510000000000000000e+03,8.610000000000000000e+03,1.091300000000000000e+04,1.101400000000000000e+04,7.408000000000000000e+03,9.611000000000000000e+03,9.611000000000000000e+03,1.021200000000000000e+04,8.910000000000000000e+03,8.310000000000000000e+03,9.611000000000000000e+03,8.910000000000000000e+03,1.101400000000000000e+04,8.710000000000000000e+03,1.021200000000000000e+04,8.710000000000000000e+03,9.912000000000000000e+03,7.809000000000000000e+03,1.081300000000000000e+04,1.171500000000000000e+04,1.021200000000000000e+04,1.071300000000000000e+04,1.181500000000000000e+04,9.611000000000000000e+03,8.109000000000000000e+03,7.709000000000000000e+03,1.011200000000000000e+04,1.021200000000000000e+04,1.111400000000000000e+04,9.812000000000000000e+03,1.201500000000000000e+04,1.111400000000000000e+04,1.151400000000000000e+04,1.111400000000000000e+04,8.209000000000000000e+03,1.011200000000000000e+04,8.209000000000000000e+03,1.101400000000000000e+04,1.051300000000000000e+04,7.909000000000000000e+03,1.181500000000000000e+04,1.021200000000000000e+04,9.111000000000000000e+03,7.709000000000000000e+03,8.610000000000000000e+03,8.710000000000000000e+03,1.031200000000000000e+04,7.508000000000000000e+03,8.209000000000000000e+03,1.031200000000000000e+04,9.011000000000000000e+03,1.091300000000000000e+04,7.909000000000000000e+03,1.101400000000000000e+04,8.910000000000000000e+03,8.410000000000000000e+03,1.041300000000000000e+04,7.308000000000000000e+03,1.051300000000000000e+04,8.910000000000000000e+03,1.071300000000000000e+04,1.151400000000000000e+04,8.610000000000000000e+03,1.001200000000000000e+04,1.021200000000000000e+04,8.910000000000000000e+03,9.912000000000000000e+03,8.810000000000000000e+03,9.311000000000000000e+03,8.209000000000000000e+03,9.111000000000000000e+03,9.111000000000000000e+03,9.211000000000000000e+03,7.208000000000000000e+03,7.709000000000000000e+03,9.311000000000000000e+03,8.510000000000000000e+03,9.611000000000000000e+03,1.131400000000000000e+04,9.311000000000000000e+03,1.001200000000000000e+04,9.611000000000000000e+03,9.011000000000000000e+03,1.071300000000000000e+04,1.041300000000000000e+04,7.809000000000000000e+03,8.610000000000000000e+03,1.081300000000000000e+04,9.712000000000000000e+03,7.809000000000000000e+03,1.061300000000000000e+04,1.071300000000000000e+04,9.111000000000000000e+03,7.809000000000000000e+03,7.408000000000000000e+03,9.712000000000000000e+03,1.151400000000000000e+04,1.161400000000000000e+04,9.111000000000000000e+03,8.410000000000000000e+03,1.191500000000000000e+04,9.411000000000000000e+03,1.011200000000000000e+04,7.909000000000000000e+03,1.051300000000000000e+04,1.542100000000000000e+04,9.912000000000000000e+03,1.161400000000000000e+04,8.710000000000000000e+03,1.091300000000000000e+04,1.041300000000000000e+04,1.111400000000000000e+04,1.281600000000000000e+04,1.171500000000000000e+04,1.251600000000000000e+04,1.351800000000000000e+04,1.261600000000000000e+04,1.191500000000000000e+04,1.031200000000000000e+04,1.211500000000000000e+04,1.011200000000000000e+04,1.081300000000000000e+04,8.710000000000000000e+03,1.492000000000000000e+04,1.411900000000000000e+04,1.261600000000000000e+04,9.511000000000000000e+03,1.261600000000000000e+04,1.001200000000000000e+04,1.341700000000000000e+04,1.201500000000000000e+04,1.371800000000000000e+04,1.331700000000000000e+04,1.241600000000000000e+04,1.251600000000000000e+04,1.141400000000000000e+04,1.331700000000000000e+04,1.311700000000000000e+04,1.301700000000000000e+04,1.271600000000000000e+04,1.011200000000000000e+04,1.001200000000000000e+04,9.611000000000000000e+03,9.111000000000000000e+03,8.810000000000000000e+03,1.011200000000000000e+04,1.011200000000000000e+04,9.211000000000000000e+03,1.091300000000000000e+04,1.151400000000000000e+04,9.812000000000000000e+03,9.611000000000000000e+03,1.341700000000000000e+04,1.111400000000000000e+04,1.001200000000000000e+04,1.181500000000000000e+04,1.441900000000000000e+04,8.410000000000000000e+03,1.021200000000000000e+04,8.910000000000000000e+03,1.181500000000000000e+04,9.211000000000000000e+03,1.101400000000000000e+04,9.712000000000000000e+03,1.131400000000000000e+04,1.001200000000000000e+04,9.211000000000000000e+03,1.311700000000000000e+04,1.211500000000000000e+04,1.131400000000000000e+04,1.241600000000000000e+04,1.271600000000000000e+04,1.191500000000000000e+04,1.151400000000000000e+04,1.261600000000000000e+04,1.181500000000000000e+04,9.211000000000000000e+03,1.101400000000000000e+04,1.011200000000000000e+04,1.201500000000000000e+04,1.321700000000000000e+04,9.812000000000000000e+03,1.121400000000000000e+04,9.211000000000000000e+03,1.151400000000000000e+04,1.021200000000000000e+04,1.381800000000000000e+04,9.812000000000000000e+03,1.301700000000000000e+04,9.712000000000000000e+03,1.101400000000000000e+04,1.131400000000000000e+04,9.912000000000000000e+03,9.712000000000000000e+03,7.609000000000000000e+03,1.091300000000000000e+04,9.111000000000000000e+03,1.191500000000000000e+04,1.201500000000000000e+04,1.061300000000000000e+04,1.081300000000000000e+04,1.011200000000000000e+04,9.912000000000000000e+03,1.121400000000000000e+04,1.201500000000000000e+04,1.071300000000000000e+04,1.061300000000000000e+04,1.101400000000000000e+04,1.121400000000000000e+04,1.081300000000000000e+04,1.181500000000000000e+04,1.101400000000000000e+04,1.161400000000000000e+04,1.001200000000000000e+04,1.411900000000000000e+04,1.421900000000000000e+04,1.261600000000000000e+04,1.091300000000000000e+04,1.111400000000000000e+04,1.261600000000000000e+04,1.201500000000000000e+04,1.171500000000000000e+04,1.271600000000000000e+04,1.001200000000000000e+04,1.251600000000000000e+04,1.121400000000000000e+04,1.021200000000000000e+04,1.031200000000000000e+04,1.061300000000000000e+04,1.291700000000000000e+04,1.111400000000000000e+04,1.161400000000000000e+04,1.131400000000000000e+04,1.562100000000000000e+04,1.041300000000000000e+04,1.391800000000000000e+04,1.121400000000000000e+04,1.271600000000000000e+04,9.311000000000000000e+03,9.912000000000000000e+03,1.331700000000000000e+04,1.301700000000000000e+04,1.351800000000000000e+04,8.910000000000000000e+03,1.241600000000000000e+04,1.191500000000000000e+04,1.502000000000000000e+04,1.101400000000000000e+04,9.611000000000000000e+03,1.421900000000000000e+04,1.391800000000000000e+04,1.221500000000000000e+04,1.211500000000000000e+04,1.381800000000000000e+04,1.441900000000000000e+04,1.271600000000000000e+04,1.191500000000000000e+04,1.251600000000000000e+04,1.231600000000000000e+04,1.461900000000000000e+04,1.151400000000000000e+04,1.241600000000000000e+04,1.101400000000000000e+04,1.121400000000000000e+04,1.231600000000000000e+04,1.251600000000000000e+04,1.461900000000000000e+04,1.221500000000000000e+04,1.191500000000000000e+04,1.331700000000000000e+04,1.361800000000000000e+04,1.271600000000000000e+04,8.510000000000000000e+03,1.071300000000000000e+04,1.151400000000000000e+04,1.371800000000000000e+04,1.311700000000000000e+04,1.371800000000000000e+04,1.071300000000000000e+04,1.041300000000000000e+04,8.310000000000000000e+03,2.003000000000000000e+04,8.910000000000000000e+03,1.001200000000000000e+04,9.812000000000000000e+03,1.151400000000000000e+04,1.622200000000000000e+04,1.141400000000000000e+04,1.251600000000000000e+04,1.131400000000000000e+04,1.111400000000000000e+04,1.522100000000000000e+04,1.391800000000000000e+04,1.311700000000000000e+04,1.381800000000000000e+04,1.612200000000000000e+04,1.311700000000000000e+04,3.526600000000000000e+04,1.211500000000000000e+04,1.472000000000000000e+04,1.552100000000000000e+04,1.552100000000000000e+04,1.321700000000000000e+04,1.391800000000000000e+04,1.351800000000000000e+04,1.241600000000000000e+04,1.431900000000000000e+04,1.381800000000000000e+04,1.401800000000000000e+04,1.522100000000000000e+04,1.492000000000000000e+04,1.131400000000000000e+04,1.401800000000000000e+04,1.331700000000000000e+04,1.251600000000000000e+04,1.281600000000000000e+04,1.311700000000000000e+04,1.151400000000000000e+04,1.502000000000000000e+04,1.151400000000000000e+04,1.321700000000000000e+04,1.502000000000000000e+04,2.223400000000000000e+04,1.261600000000000000e+04,1.071300000000000000e+04,1.502000000000000000e+04,1.101400000000000000e+04,1.311700000000000000e+04,1.241600000000000000e+04,1.291700000000000000e+04,1.502000000000000000e+04,1.221500000000000000e+04,1.171500000000000000e+04,1.001200000000000000e+04,1.061300000000000000e+04,1.201500000000000000e+04,8.510000000000000000e+03,1.421900000000000000e+04,1.061300000000000000e+04,1.221500000000000000e+04,1.391800000000000000e+04,1.171500000000000000e+04,9.311000000000000000e+03,1.051300000000000000e+04,1.151400000000000000e+04,9.311000000000000000e+03,0.000000000000000000e+00,1.081300000000000000e+04,9.712000000000000000e+03,1.161400000000000000e+04,1.101400000000000000e+04,1.021200000000000000e+04,1.031200000000000000e+04,1.051300000000000000e+04,1.121400000000000000e+04,1.121400000000000000e+04,1.111400000000000000e+04,1.251600000000000000e+04,1.121400000000000000e+04,9.011000000000000000e+03,1.421900000000000000e+04,1.131400000000000000e+04,1.041300000000000000e+04,1.111400000000000000e+04,1.211500000000000000e+04,1.181500000000000000e+04,9.812000000000000000e+03,1.151400000000000000e+04,1.291700000000000000e+04,1.011200000000000000e+04,1.101400000000000000e+04,1.221500000000000000e+04,1.041300000000000000e+04,1.261600000000000000e+04,1.101400000000000000e+04,1.051300000000000000e+04,1.401800000000000000e+04,1.081300000000000000e+04,9.611000000000000000e+03,1.041300000000000000e+04,1.071300000000000000e+04,1.231600000000000000e+04,1.011200000000000000e+04,9.511000000000000000e+03,9.712000000000000000e+03,1.021200000000000000e+04,1.041300000000000000e+04,1.061300000000000000e+04,8.209000000000000000e+03,9.912000000000000000e+03,1.081300000000000000e+04,1.161400000000000000e+04,1.051300000000000000e+04,8.410000000000000000e+03,1.081300000000000000e+04,1.131400000000000000e+04,1.101400000000000000e+04,1.271600000000000000e+04,7.909000000000000000e+03,1.191500000000000000e+04,1.241600000000000000e+04,1.041300000000000000e+04,1.131400000000000000e+04,1.121400000000000000e+04,1.201500000000000000e+04,1.021200000000000000e+04,1.131400000000000000e+04,8.510000000000000000e+03,1.131400000000000000e+04,1.121400000000000000e+04,1.011200000000000000e+04,1.221500000000000000e+04,8.710000000000000000e+03,1.191500000000000000e+04,1.161400000000000000e+04,1.211500000000000000e+04,1.181500000000000000e+04,1.461900000000000000e+04,1.121400000000000000e+04,1.472000000000000000e+04,1.281600000000000000e+04,1.321700000000000000e+04,1.011200000000000000e+04,1.121400000000000000e+04,1.021200000000000000e+04,1.271600000000000000e+04,9.411000000000000000e+03,1.111400000000000000e+04,1.191500000000000000e+04,1.381800000000000000e+04,1.151400000000000000e+04,1.191500000000000000e+04,1.231600000000000000e+04,1.021200000000000000e+04,9.011000000000000000e+03,1.261600000000000000e+04,1.261600000000000000e+04,1.111400000000000000e+04,1.081300000000000000e+04,1.041300000000000000e+04,1.081300000000000000e+04,9.411000000000000000e+03,1.331700000000000000e+04,1.341700000000000000e+04,1.251600000000000000e+04,1.171500000000000000e+04,9.912000000000000000e+03,1.111400000000000000e+04,1.712400000000000000e+04,1.161400000000000000e+04,1.011200000000000000e+04,1.161400000000000000e+04,1.121400000000000000e+04,1.291700000000000000e+04,1.031200000000000000e+04,1.201500000000000000e+04,8.109000000000000000e+03,1.011200000000000000e+04,1.181500000000000000e+04,1.241600000000000000e+04,1.151400000000000000e+04,1.021200000000000000e+04,9.311000000000000000e+03,9.812000000000000000e+03,1.051300000000000000e+04,1.231600000000000000e+04,1.101400000000000000e+04,9.712000000000000000e+03,1.041300000000000000e+04,8.610000000000000000e+03,9.411000000000000000e+03,1.201500000000000000e+04,1.041300000000000000e+04,1.021200000000000000e+04,1.141400000000000000e+04,1.271600000000000000e+04,9.812000000000000000e+03,9.211000000000000000e+03,8.610000000000000000e+03,9.611000000000000000e+03,1.041300000000000000e+04,1.101400000000000000e+04,1.181500000000000000e+04,1.281600000000000000e+04,1.041300000000000000e+04,1.071300000000000000e+04,1.061300000000000000e+04,8.910000000000000000e+03,9.912000000000000000e+03,1.031200000000000000e+04,1.151400000000000000e+04,7.809000000000000000e+03,1.111400000000000000e+04,9.812000000000000000e+03,1.101400000000000000e+04,1.031200000000000000e+04,8.310000000000000000e+03,1.021200000000000000e+04,9.211000000000000000e+03,9.311000000000000000e+03,9.912000000000000000e+03,1.141400000000000000e+04,1.181500000000000000e+04,9.411000000000000000e+03,1.281600000000000000e+04,1.041300000000000000e+04,1.051300000000000000e+04,1.181500000000000000e+04,1.221500000000000000e+04,1.111400000000000000e+04,1.231600000000000000e+04,1.041300000000000000e+04,8.810000000000000000e+03,8.910000000000000000e+03,1.451900000000000000e+04,8.410000000000000000e+03,1.051300000000000000e+04,1.021200000000000000e+04,9.011000000000000000e+03,1.001200000000000000e+04,1.111400000000000000e+04,1.141400000000000000e+04,8.710000000000000000e+03,1.021200000000000000e+04,1.201500000000000000e+04,1.221500000000000000e+04,1.011200000000000000e+04,1.171500000000000000e+04,9.011000000000000000e+03,1.061300000000000000e+04,1.081300000000000000e+04,9.311000000000000000e+03,1.021200000000000000e+04,1.101400000000000000e+04,1.191500000000000000e+04,1.211500000000000000e+04,1.161400000000000000e+04,1.191500000000000000e+04,1.141400000000000000e+04,9.611000000000000000e+03,1.171500000000000000e+04,1.161400000000000000e+04,1.271600000000000000e+04,1.201500000000000000e+04,1.321700000000000000e+04,1.041300000000000000e+04,1.211500000000000000e+04,1.081300000000000000e+04,1.021200000000000000e+04,9.912000000000000000e+03,9.812000000000000000e+03,9.912000000000000000e+03,9.912000000000000000e+03,1.001200000000000000e+04,9.812000000000000000e+03,1.011200000000000000e+04,1.201500000000000000e+04,1.031200000000000000e+04,1.021200000000000000e+04,9.511000000000000000e+03,1.201500000000000000e+04,9.511000000000000000e+03,2.023000000000000000e+04,9.611000000000000000e+03,8.810000000000000000e+03,9.211000000000000000e+03,1.001200000000000000e+04,1.041300000000000000e+04,1.151400000000000000e+04,9.812000000000000000e+03,1.231600000000000000e+04,9.411000000000000000e+03,1.201500000000000000e+04,1.061300000000000000e+04,8.710000000000000000e+03,1.031200000000000000e+04,9.611000000000000000e+03,8.810000000000000000e+03,8.310000000000000000e+03,1.061300000000000000e+04,1.121400000000000000e+04,9.311000000000000000e+03,8.810000000000000000e+03,1.001200000000000000e+04,8.209000000000000000e+03,8.109000000000000000e+03,8.410000000000000000e+03,9.111000000000000000e+03,1.211500000000000000e+04,1.021200000000000000e+04,8.310000000000000000e+03,1.011200000000000000e+04,1.211500000000000000e+04,9.111000000000000000e+03,7.709000000000000000e+03,9.411000000000000000e+03,1.011200000000000000e+04,6.908000000000000000e+03,7.208000000000000000e+03,9.511000000000000000e+03,7.008000000000000000e+03,9.111000000000000000e+03,7.909000000000000000e+03,7.108000000000000000e+03,7.108000000000000000e+03,7.909000000000000000e+03,7.508000000000000000e+03,9.011000000000000000e+03,7.609000000000000000e+03,9.211000000000000000e+03,7.909000000000000000e+03,8.510000000000000000e+03,9.712000000000000000e+03,7.408000000000000000e+03,7.308000000000000000e+03,7.508000000000000000e+03,6.807000000000000000e+03,7.508000000000000000e+03,6.107000000000000000e+03,8.610000000000000000e+03,8.310000000000000000e+03,7.909000000000000000e+03,7.809000000000000000e+03,6.507000000000000000e+03,7.208000000000000000e+03,6.908000000000000000e+03,8.910000000000000000e+03,8.209000000000000000e+03,9.211000000000000000e+03,7.609000000000000000e+03,7.508000000000000000e+03,6.908000000000000000e+03,8.209000000000000000e+03,6.908000000000000000e+03,8.810000000000000000e+03,7.909000000000000000e+03,8.910000000000000000e+03,8.510000000000000000e+03,8.910000000000000000e+03,8.109000000000000000e+03,8.109000000000000000e+03,8.009000000000000000e+03,8.109000000000000000e+03,9.311000000000000000e+03,6.607000000000000000e+03,7.508000000000000000e+03,9.411000000000000000e+03,9.111000000000000000e+03,9.712000000000000000e+03,7.809000000000000000e+03,9.411000000000000000e+03,7.709000000000000000e+03,6.908000000000000000e+03,7.008000000000000000e+03,7.408000000000000000e+03,6.807000000000000000e+03,8.810000000000000000e+03,8.610000000000000000e+03,1.001200000000000000e+04,6.807000000000000000e+03,7.709000000000000000e+03,8.410000000000000000e+03,8.410000000000000000e+03,8.410000000000000000e+03,7.408000000000000000e+03,7.809000000000000000e+03,9.511000000000000000e+03,9.611000000000000000e+03,9.311000000000000000e+03,6.507000000000000000e+03,7.709000000000000000e+03,6.107000000000000000e+03,6.707000000000000000e+03,8.310000000000000000e+03,9.211000000000000000e+03,8.410000000000000000e+03,7.408000000000000000e+03,7.008000000000000000e+03,8.810000000000000000e+03,6.407000000000000000e+03,6.908000000000000000e+03,7.709000000000000000e+03,7.709000000000000000e+03,7.408000000000000000e+03,9.411000000000000000e+03,8.610000000000000000e+03,7.909000000000000000e+03,7.008000000000000000e+03,6.407000000000000000e+03,8.610000000000000000e+03,7.408000000000000000e+03,7.709000000000000000e+03,7.809000000000000000e+03,6.107000000000000000e+03,1.011200000000000000e+04,9.011000000000000000e+03,7.809000000000000000e+03,7.709000000000000000e+03,7.709000000000000000e+03,8.810000000000000000e+03,1.001200000000000000e+04,8.009000000000000000e+03,8.710000000000000000e+03,8.109000000000000000e+03,6.107000000000000000e+03,7.208000000000000000e+03,7.408000000000000000e+03,8.009000000000000000e+03,6.507000000000000000e+03,7.609000000000000000e+03,8.109000000000000000e+03,8.810000000000000000e+03,6.908000000000000000e+03,7.609000000000000000e+03,6.807000000000000000e+03,7.308000000000000000e+03,7.809000000000000000e+03,8.710000000000000000e+03,7.909000000000000000e+03,6.807000000000000000e+03,7.108000000000000000e+03,7.108000000000000000e+03,7.308000000000000000e+03,7.909000000000000000e+03,7.408000000000000000e+03,9.611000000000000000e+03,9.211000000000000000e+03,8.109000000000000000e+03,9.011000000000000000e+03,8.710000000000000000e+03,7.008000000000000000e+03,5.906000000000000000e+03,7.609000000000000000e+03,6.607000000000000000e+03,8.510000000000000000e+03,7.508000000000000000e+03,8.310000000000000000e+03,8.310000000000000000e+03,8.209000000000000000e+03,7.609000000000000000e+03,7.308000000000000000e+03,9.111000000000000000e+03,6.607000000000000000e+03,8.610000000000000000e+03,6.707000000000000000e+03,6.807000000000000000e+03,8.009000000000000000e+03,7.208000000000000000e+03,9.211000000000000000e+03,7.308000000000000000e+03,8.810000000000000000e+03,5.706000000000000000e+03,8.710000000000000000e+03,7.108000000000000000e+03,8.910000000000000000e+03,8.810000000000000000e+03,7.709000000000000000e+03,7.709000000000000000e+03,8.610000000000000000e+03,9.611000000000000000e+03,7.408000000000000000e+03,8.710000000000000000e+03,6.407000000000000000e+03,9.511000000000000000e+03,7.308000000000000000e+03,9.611000000000000000e+03,8.910000000000000000e+03,6.607000000000000000e+03,6.707000000000000000e+03,7.508000000000000000e+03,6.908000000000000000e+03,9.211000000000000000e+03,7.208000000000000000e+03,6.807000000000000000e+03,8.410000000000000000e+03,8.610000000000000000e+03,9.011000000000000000e+03,8.310000000000000000e+03,9.011000000000000000e+03,8.410000000000000000e+03,5.906000000000000000e+03,8.710000000000000000e+03,8.910000000000000000e+03,8.810000000000000000e+03,7.008000000000000000e+03,9.511000000000000000e+03,8.810000000000000000e+03,7.809000000000000000e+03,8.710000000000000000e+03,6.707000000000000000e+03,7.609000000000000000e+03,6.607000000000000000e+03,8.209000000000000000e+03,1.111400000000000000e+04,6.908000000000000000e+03,7.008000000000000000e+03,8.410000000000000000e+03,7.308000000000000000e+03,6.507000000000000000e+03,6.207000000000000000e+03,7.308000000000000000e+03,6.707000000000000000e+03,8.610000000000000000e+03,6.407000000000000000e+03,7.709000000000000000e+03,8.710000000000000000e+03,6.407000000000000000e+03,8.109000000000000000e+03,7.909000000000000000e+03,8.109000000000000000e+03,5.706000000000000000e+03,8.710000000000000000e+03,6.407000000000000000e+03,9.111000000000000000e+03,8.610000000000000000e+03,5.606000000000000000e+03,8.410000000000000000e+03,8.910000000000000000e+03,9.411000000000000000e+03,8.410000000000000000e+03,7.408000000000000000e+03,6.307000000000000000e+03,8.009000000000000000e+03,7.308000000000000000e+03,8.209000000000000000e+03,7.909000000000000000e+03,8.310000000000000000e+03,7.408000000000000000e+03,6.707000000000000000e+03,8.910000000000000000e+03,8.209000000000000000e+03,6.607000000000000000e+03,7.909000000000000000e+03,9.211000000000000000e+03,7.909000000000000000e+03,7.809000000000000000e+03,6.908000000000000000e+03,9.311000000000000000e+03,6.707000000000000000e+03,9.211000000000000000e+03,7.809000000000000000e+03,9.111000000000000000e+03,8.710000000000000000e+03,8.810000000000000000e+03,5.706000000000000000e+03,8.610000000000000000e+03,nan
4.794930000000000092e+01,6.607000000000000000e+03,6.707000000000000000e+03,8.109000000000000000e+03,6.307000000000000000e+03,5.105000000000000000e+03,6.006000000000000000e+03,8.910000000000000000e+03,2.103200000000000000e+04,8.209000000000000000e+03,1.061300000000000000e+04,7.909000000000000000e+03,6.607000000000000000e+03,6.607000000000000000e+03,8.310000000000000000e+03,9.111000000000000000e+03,1.011200000000000000e+04,8.910000000000000000e+03,7.208000000000000000e+03,8.610000000000000000e+03,8.109000000000000000e+03,7.609000000000000000e+03,7.208000000000000000e+03,7.709000000000000000e+03,9.411000000000000000e+03,8.710000000000000000e+03,8.109000000000000000e+03,1.031200000000000000e+04,7.208000000000000000e+03,8.209000000000000000e+03,9.411000000000000000e+03,9.411000000000000000e+03,7.709000000000000000e+03,9.411000000000000000e+03,8.810000000000000000e+03,1.171500000000000000e+04,1.131400000000000000e+04,1.001200000000000000e+04,8.510000000000000000e+03,1.111400000000000000e+04,1.051300000000000000e+04,9.712000000000000000e+03,1.041300000000000000e+04,7.909000000000000000e+03,1.031200000000000000e+04,8.710000000000000000e+03,9.611000000000000000e+03,9.812000000000000000e+03,1.021200000000000000e+04,1.031200000000000000e+04,9.011000000000000000e+03,3.957800000000000000e+04,1.161400000000000000e+04,8.810000000000000000e+03,1.371800000000000000e+04,7.809000000000000000e+03,2.033000000000000000e+04,1.071300000000000000e+04,1.391800000000000000e+04,1.031200000000000000e+04,1.161400000000000000e+04,4.329000000000000000e+04,8.310000000000000000e+03,8.810000000000000000e+03,1.131400000000000000e+04,1.001200000000000000e+04,2.013000000000000000e+04,7.809000000000000000e+03,9.111000000000000000e+03,1.492000000000000000e+04,1.331700000000000000e+04,7.909000000000000000e+03,7.609000000000000000e+03,7.609000000000000000e+03,8.109000000000000000e+03,1.191500000000000000e+04,8.310000000000000000e+03,7.909000000000000000e+03,1.011200000000000000e+04,8.510000000000000000e+03,8.410000000000000000e+03,1.031200000000000000e+04,8.009000000000000000e+03,9.011000000000000000e+03,9.511000000000000000e+03,1.171500000000000000e+04,7.809000000000000000e+03,1.512000000000000000e+04,8.710000000000000000e+03,8.310000000000000000e+03,8.109000000000000000e+03,8.209000000000000000e+03,1.011200000000000000e+04,9.912000000000000000e+03,9.712000000000000000e+03,1.061300000000000000e+04,7.208000000000000000e+03,1.291700000000000000e+04,1.081300000000000000e+04,1.151400000000000000e+04,1.061300000000000000e+04,9.611000000000000000e+03,1.041300000000000000e+04,0.000000000000000000e+00,9.411000000000000000e+03,2.333600000000000000e+04,1.301700000000000000e+04,2.453900000000000000e+04,2.213400000000000000e+04,2.523362999999999884e+05,1.892700000000000000e+04,1.732400000000000000e+04,2.519240000000000000e+05,1.832600000000000000e+04,2.955100000000000000e+04,1.431900000000000000e+04,1.892700000000000000e+04,1.191500000000000000e+04,1.682300000000000000e+04,1.241600000000000000e+04,9.111000000000000000e+03,1.161400000000000000e+04,1.311700000000000000e+04,9.011000000000000000e+03,9.611000000000000000e+03,9.611000000000000000e+03,8.009000000000000000e+03,7.609000000000000000e+03,1.001200000000000000e+04,1.071300000000000000e+04,9.511000000000000000e+03,9.511000000000000000e+03,3.787300000000000000e+04,9.211000000000000000e+03,1.061300000000000000e+04,1.211500000000000000e+04,9.912000000000000000e+03,8.109000000000000000e+03,1.451900000000000000e+04,1.532100000000000000e+04,9.511000000000000000e+03,8.009000000000000000e+03,1.061300000000000000e+04,8.710000000000000000e+03,1.021200000000000000e+04,8.209000000000000000e+03,8.410000000000000000e+03,9.311000000000000000e+03,1.141400000000000000e+04,8.910000000000000000e+03,1.121400000000000000e+04,9.812000000000000000e+03,1.492000000000000000e+04,1.261600000000000000e+04,1.051300000000000000e+04,9.311000000000000000e+03,1.121400000000000000e+04,2.443900000000000000e+04,8.910000000000000000e+03,1.291700000000000000e+04,9.211000000000000000e+03,1.041300000000000000e+04,8.910000000000000000e+03,9.011000000000000000e+03,8.910000000000000000e+03,8.310000000000000000e+03,9.311000000000000000e+03,9.311000000000000000e+03,8.910000000000000000e+03,9.912000000000000000e+03,9.712000000000000000e+03,1.161400000000000000e+04,1.141400000000000000e+04,8.209000000000000000e+03,8.610000000000000000e+03,1.051300000000000000e+04,9.011000000000000000e+03,9.111000000000000000e+03,1.011200000000000000e+04,1.121400000000000000e+04,8.410000000000000000e+03,1.081300000000000000e+04,9.311000000000000000e+03,9.311000000000000000e+03,1.101400000000000000e+04,7.508000000000000000e+03,8.810000000000000000e+03,8.510000000000000000e+03,1.041300000000000000e+04,6.908000000000000000e+03,9.011000000000000000e+03,7.408000000000000000e+03,7.609000000000000000e+03,8.910000000000000000e+03,8.810000000000000000e+03,9.411000000000000000e+03,6.607000000000000000e+03,1.081300000000000000e+04,7.609000000000000000e+03,9.211000000000000000e+03,1.451900000000000000e+04,8.209000000000000000e+03,8.510000000000000000e+03,8.109000000000000000e+03,7.909000000000000000e+03,1.081300000000000000e+04,8.510000000000000000e+03,9.111000000000000000e+03,8.810000000000000000e+03,9.511000000000000000e+03,1.011200000000000000e+04,9.411000000000000000e+03,7.008000000000000000e+03,8.209000000000000000e+03,8.710000000000000000e+03,7.308000000000000000e+03,7.108000000000000000e+03,9.912000000000000000e+03,8.510000000000000000e+03,9.912000000000000000e+03,8.009000000000000000e+03,9.011000000000000000e+03,9.511000000000000000e+03,7.909000000000000000e+03,8.910000000000000000e+03,1.141400000000000000e+04,9.011000000000000000e+03,6.307000000000000000e+03,2.925000000000000000e+04,6.908000000000000000e+03,8.610000000000000000e+03,8.710000000000000000e+03,8.510000000000000000e+03,9.912000000000000000e+03,7.909000000000000000e+03,1.371800000000000000e+04,8.610000000000000000e+03,9.111000000000000000e+03,7.909000000000000000e+03,9.211000000000000000e+03,8.710000000000000000e+03,8.710000000000000000e+03,9.111000000000000000e+03,8.310000000000000000e+03,8.209000000000000000e+03,9.111000000000000000e+03,7.508000000000000000e+03,1.041300000000000000e+04,8.410000000000000000e+03,8.610000000000000000e+03,9.611000000000000000e+03,8.410000000000000000e+03,9.611000000000000000e+03,1.081300000000000000e+04,8.910000000000000000e+03,9.411000000000000000e+03,8.910000000000000000e+03,7.208000000000000000e+03,1.041300000000000000e+04,1.221500000000000000e+04,1.001200000000000000e+04,8.810000000000000000e+03,7.408000000000000000e+03,1.201500000000000000e+04,8.710000000000000000e+03,8.510000000000000000e+03,9.611000000000000000e+03,8.710000000000000000e+03,9.411000000000000000e+03,1.341700000000000000e+04,9.111000000000000000e+03,7.809000000000000000e+03,9.211000000000000000e+03,1.051300000000000000e+04,7.709000000000000000e+03,9.812000000000000000e+03,9.812000000000000000e+03,8.910000000000000000e+03,8.910000000000000000e+03,8.510000000000000000e+03,1.001200000000000000e+04,8.910000000000000000e+03,9.311000000000000000e+03,7.609000000000000000e+03,8.310000000000000000e+03,7.909000000000000000e+03,8.810000000000000000e+03,7.909000000000000000e+03,8.209000000000000000e+03,1.001200000000000000e+04,8.009000000000000000e+03,1.542100000000000000e+04,6.407000000000000000e+03,8.209000000000000000e+03,7.809000000000000000e+03,9.712000000000000000e+03,8.109000000000000000e+03,1.031200000000000000e+04,8.009000000000000000e+03,8.109000000000000000e+03,1.051300000000000000e+04,9.111000000000000000e+03,9.411000000000000000e+03,8.009000000000000000e+03,1.031200000000000000e+04,8.710000000000000000e+03,7.508000000000000000e+03,8.610000000000000000e+03,1.041300000000000000e+04,8.109000000000000000e+03,9.011000000000000000e+03,7.809000000000000000e+03,1.051300000000000000e+04,7.408000000000000000e+03,8.510000000000000000e+03,1.021200000000000000e+04,8.009000000000000000e+03,1.141400000000000000e+04,1.301700000000000000e+04,1.061300000000000000e+04,1.081300000000000000e+04,9.011000000000000000e+03,8.610000000000000000e+03,7.609000000000000000e+03,8.209000000000000000e+03,1.261600000000000000e+04,1.061300000000000000e+04,1.011200000000000000e+04,1.161400000000000000e+04,9.611000000000000000e+03,1.401800000000000000e+04,9.611000000000000000e+03,9.611000000000000000e+03,9.511000000000000000e+03,8.610000000000000000e+03,8.109000000000000000e+03,9.912000000000000000e+03,8.510000000000000000e+03,8.310000000000000000e+03,8.009000000000000000e+03,9.111000000000000000e+03,9.011000000000000000e+03,7.809000000000000000e+03,8.710000000000000000e+03,1.031200000000000000e+04,9.011000000000000000e+03,1.051300000000000000e+04,9.611000000000000000e+03,8.710000000000000000e+03,8.810000000000000000e+03,7.709000000000000000e+03,8.310000000000000000e+03,8.510000000000000000e+03,9.511000000000000000e+03,8.410000000000000000e+03,1.031200000000000000e+04,8.910000000000000000e+03,1.542100000000000000e+04,6.707000000000000000e+03,7.308000000000000000e+03,1.001200000000000000e+04,8.310000000000000000e+03,9.111000000000000000e+03,8.009000000000000000e+03,9.812000000000000000e+03,1.061300000000000000e+04,1.211500000000000000e+04,9.611000000000000000e+03,8.009000000000000000e+03,8.710000000000000000e+03,1.492000000000000000e+04,8.810000000000000000e+03,1.231600000000000000e+04,9.812000000000000000e+03,1.081300000000000000e+04,9.211000000000000000e+03,8.810000000000000000e+03,9.011000000000000000e+03,9.311000000000000000e+03,9.411000000000000000e+03,9.812000000000000000e+03,9.211000000000000000e+03,9.411000000000000000e+03,9.211000000000000000e+03,8.910000000000000000e+03,8.810000000000000000e+03,1.001200000000000000e+04,9.812000000000000000e+03,1.041300000000000000e+04,7.809000000000000000e+03,9.511000000000000000e+03,1.001200000000000000e+04,1.051300000000000000e+04,1.281600000000000000e+04,9.311000000000000000e+03,8.109000000000000000e+03,9.211000000000000000e+03,1.071300000000000000e+04,8.410000000000000000e+03,8.710000000000000000e+03,9.311000000000000000e+03,1.081300000000000000e+04,1.111400000000000000e+04,1.091300000000000000e+04,8.410000000000000000e+03,1.041300000000000000e+04,1.391800000000000000e+04,1.031200000000000000e+04,8.810000000000000000e+03,1.171500000000000000e+04,1.151400000000000000e+04,1.011200000000000000e+04,9.311000000000000000e+03,1.101400000000000000e+04,9.311000000000000000e+03,1.091300000000000000e+04,1.161400000000000000e+04,1.051300000000000000e+04,1.011200000000000000e+04,1.101400000000000000e+04,9.611000000000000000e+03,1.071300000000000000e+04,1.912800000000000000e+04,9.311000000000000000e+03,1.051300000000000000e+04,9.812000000000000000e+03,1.522100000000000000e+04,9.211000000000000000e+03,1.421900000000000000e+04,1.121400000000000000e+04,9.311000000000000000e+03,9.011000000000000000e+03,9.812000000000000000e+03,1.101400000000000000e+04,1.111400000000000000e+04,1.081300000000000000e+04,1.261600000000000000e+04,9.611000000000000000e+03,9.912000000000000000e+03,1.071300000000000000e+04,1.041300000000000000e+04,8.310000000000000000e+03,1.031200000000000000e+04,9.712000000000000000e+03,8.910000000000000000e+03,7.208000000000000000e+03,1.011200000000000000e+04,9.111000000000000000e+03,1.011200000000000000e+04,1.421900000000000000e+04,1.221500000000000000e+04,1.011200000000000000e+04,1.251600000000000000e+04,1.231600000000000000e+04,1.111400000000000000e+04,9.411000000000000000e+03,9.912000000000000000e+03,9.912000000000000000e+03,2.614300000000000000e+04,1.201500000000000000e+04,1.181500000000000000e+04,7.909000000000000000e+03,9.311000000000000000e+03,9.912000000000000000e+03,8.109000000000000000e+03,1.091300000000000000e+04,7.609000000000000000e+03,9.411000000000000000e+03,1.221500000000000000e+04,9.011000000000000000e+03,8.510000000000000000e+03,1.011200000000000000e+04,9.712000000000000000e+03,8.810000000000000000e+03,9.411000000000000000e+03,1.081300000000000000e+04,9.611000000000000000e+03,8.810000000000000000e+03,1.081300000000000000e+04,9.411000000000000000e+03,1.091300000000000000e+04,1.011200000000000000e+04,1.151400000000000000e+04,1.191500000000000000e+04,1.231600000000000000e+04,8.610000000000000000e+03,9.912000000000000000e+03,1.031200000000000000e+04,1.011200000000000000e+04,1.231600000000000000e+04,1.071300000000000000e+04,1.211500000000000000e+04,1.031200000000000000e+04,1.121400000000000000e+04,9.011000000000000000e+03,9.812000000000000000e+03,1.121400000000000000e+04,9.411000000000000000e+03,8.810000000000000000e+03,1.201500000000000000e+04,7.709000000000000000e+03,1.211500000000000000e+04,8.510000000000000000e+03,1.061300000000000000e+04,1.041300000000000000e+04,8.810000000000000000e+03,9.712000000000000000e+03,1.101400000000000000e+04,1.502000000000000000e+04,1.361800000000000000e+04,1.492000000000000000e+04,8.310000000000000000e+03,9.311000000000000000e+03,1.071300000000000000e+04,9.712000000000000000e+03,9.611000000000000000e+03,9.211000000000000000e+03,9.311000000000000000e+03,9.712000000000000000e+03,8.410000000000000000e+03,1.011200000000000000e+04,9.712000000000000000e+03,8.510000000000000000e+03,9.912000000000000000e+03,1.141400000000000000e+04,9.111000000000000000e+03,1.421900000000000000e+04,1.141400000000000000e+04,1.041300000000000000e+04,1.031200000000000000e+04,8.610000000000000000e+03,8.810000000000000000e+03,8.410000000000000000e+03,9.011000000000000000e+03,9.011000000000000000e+03,1.061300000000000000e+04,8.910000000000000000e+03,7.909000000000000000e+03,8.710000000000000000e+03,7.909000000000000000e+03,9.912000000000000000e+03,9.411000000000000000e+03,1.151400000000000000e+04,8.610000000000000000e+03,1.011200000000000000e+04,8.310000000000000000e+03,1.011200000000000000e+04,9.511000000000000000e+03,1.281600000000000000e+04,1.071300000000000000e+04,8.510000000000000000e+03,7.609000000000000000e+03,1.231600000000000000e+04,1.051300000000000000e+04,1.181500000000000000e+04,1.001200000000000000e+04,9.611000000000000000e+03,7.609000000000000000e+03,8.710000000000000000e+03,1.101400000000000000e+04,9.611000000000000000e+03,8.610000000000000000e+03,1.001200000000000000e+04,8.810000000000000000e+03,9.511000000000000000e+03,1.301700000000000000e+04,9.511000000000000000e+03,1.001200000000000000e+04,1.061300000000000000e+04,1.051300000000000000e+04,8.910000000000000000e+03,1.191500000000000000e+04,1.251600000000000000e+04,8.810000000000000000e+03,8.610000000000000000e+03,9.611000000000000000e+03,1.061300000000000000e+04,1.011200000000000000e+04,1.101400000000000000e+04,1.021200000000000000e+04,1.041300000000000000e+04,9.912000000000000000e+03,8.009000000000000000e+03,9.611000000000000000e+03,1.001200000000000000e+04,8.610000000000000000e+03,9.011000000000000000e+03,9.712000000000000000e+03,9.411000000000000000e+03,8.410000000000000000e+03,1.051300000000000000e+04,9.311000000000000000e+03,9.311000000000000000e+03,7.809000000000000000e+03,9.511000000000000000e+03,9.211000000000000000e+03,1.376080000000000000e+05,9.812000000000000000e+03,9.411000000000000000e+03,1.131400000000000000e+04,8.009000000000000000e+03,9.411000000000000000e+03,1.051300000000000000e+04,8.310000000000000000e+03,8.910000000000000000e+03,1.081300000000000000e+04,8.310000000000000000e+03,9.611000000000000000e+03,9.712000000000000000e+03,8.209000000000000000e+03,1.061300000000000000e+04,1.081300000000000000e+04,1.191500000000000000e+04,9.812000000000000000e+03,9.411000000000000000e+03,6.707000000000000000e+03,7.909000000000000000e+03,7.609000000000000000e+03,1.131400000000000000e+04,1.031200000000000000e+04,9.712000000000000000e+03,8.209000000000000000e+03,9.611000000000000000e+03,9.311000000000000000e+03,9.611000000000000000e+03,8.910000000000000000e+03,8.209000000000000000e+03,9.411000000000000000e+03,9.812000000000000000e+03,1.001200000000000000e+04,7.709000000000000000e+03,9.912000000000000000e+03,1.231600000000000000e+04,8.810000000000000000e+03,1.241600000000000000e+04,9.611000000000000000e+03,1.431900000000000000e+04,1.061300000000000000e+04,1.071300000000000000e+04,8.910000000000000000e+03,8.610000000000000000e+03,8.109000000000000000e+03,1.201500000000000000e+04,1.071300000000000000e+04,1.021200000000000000e+04,6.807000000000000000e+03,8.710000000000000000e+03,1.141400000000000000e+04,1.011200000000000000e+04,1.051300000000000000e+04,8.610000000000000000e+03,1.001200000000000000e+04,1.031200000000000000e+04,7.208000000000000000e+03,8.710000000000000000e+03,7.809000000000000000e+03,9.912000000000000000e+03,1.111400000000000000e+04,1.391800000000000000e+04,1.001200000000000000e+04,9.712000000000000000e+03,1.181500000000000000e+04,9.511000000000000000e+03,9.311000000000000000e+03,8.109000000000000000e+03,9.311000000000000000e+03,9.411000000000000000e+03,8.610000000000000000e+03,1.071300000000000000e+04,9.812000000000000000e+03,8.109000000000000000e+03,8.209000000000000000e+03,9.712000000000000000e+03,8.009000000000000000e+03,9.912000000000000000e+03,8.710000000000000000e+03,8.510000000000000000e+03,7.308000000000000000e+03,9.712000000000000000e+03,9.111000000000000000e+03,9.712000000000000000e+03,1.141400000000000000e+04,8.310000000000000000e+03,1.151400000000000000e+04,1.031200000000000000e+04,8.910000000000000000e+03,9.311000000000000000e+03,8.310000000000000000e+03,1.011200000000000000e+04,1.031200000000000000e+04,1.091300000000000000e+04,1.201500000000000000e+04,1.181500000000000000e+04,1.041300000000000000e+04,8.510000000000000000e+03,1.081300000000000000e+04,8.209000000000000000e+03,1.011200000000000000e+04,1.051300000000000000e+04,1.131400000000000000e+04,1.001200000000000000e+04,8.109000000000000000e+03,8.009000000000000000e+03,1.021200000000000000e+04,1.281600000000000000e+04,1.041300000000000000e+04,1.021200000000000000e+04,1.041300000000000000e+04,1.141400000000000000e+04,8.910000000000000000e+03,1.301700000000000000e+04,9.611000000000000000e+03,1.081300000000000000e+04,9.912000000000000000e+03,9.511000000000000000e+03,8.410000000000000000e+03,8.610000000000000000e+03,8.910000000000000000e+03,1.131400000000000000e+04,9.311000000000000000e+03,7.709000000000000000e+03,7.008000000000000000e+03,9.912000000000000000e+03,1.011200000000000000e+04,1.341700000000000000e+04,9.712000000000000000e+03,9.111000000000000000e+03,7.809000000000000000e+03,1.081300000000000000e+04,8.810000000000000000e+03,1.011200000000000000e+04,1.161400000000000000e+04,9.812000000000000000e+03,9.912000000000000000e+03,1.141400000000000000e+04,9.011000000000000000e+03,1.071300000000000000e+04,1.131400000000000000e+04,8.109000000000000000e+03,8.109000000000000000e+03,1.041300000000000000e+04,9.211000000000000000e+03,1.041300000000000000e+04,8.209000000000000000e+03,8.610000000000000000e+03,8.009000000000000000e+03,8.209000000000000000e+03,8.109000000000000000e+03,8.510000000000000000e+03,1.001200000000000000e+04,8.109000000000000000e+03,8.610000000000000000e+03,7.809000000000000000e+03,9.311000000000000000e+03,9.111000000000000000e+03,8.109000000000000000e+03,1.021200000000000000e+04,6.807000000000000000e+03,9.111000000000000000e+03,6.807000000000000000e+03,8.009000000000000000e+03,9.411000000000000000e+03,9.411000000000000000e+03,1.071300000000000000e+04,8.610000000000000000e+03,9.411000000000000000e+03,7.909000000000000000e+03,8.109000000000000000e+03,1.131400000000000000e+04,9.411000000000000000e+03,9.912000000000000000e+03,1.001200000000000000e+04,1.091300000000000000e+04,9.912000000000000000e+03,8.810000000000000000e+03,8.710000000000000000e+03,1.041300000000000000e+04,1.121400000000000000e+04,1.011200000000000000e+04,1.111400000000000000e+04,1.131400000000000000e+04,8.910000000000000000e+03,8.910000000000000000e+03,9.311000000000000000e+03,1.001200000000000000e+04,1.021200000000000000e+04,7.508000000000000000e+03,1.001200000000000000e+04,1.031200000000000000e+04,1.021200000000000000e+04,1.091300000000000000e+04,1.041300000000000000e+04,8.710000000000000000e+03,8.410000000000000000e+03,1.081300000000000000e+04,9.712000000000000000e+03,9.311000000000000000e+03,9.411000000000000000e+03,1.011200000000000000e+04,1.251600000000000000e+04,1.081300000000000000e+04,8.510000000000000000e+03,9.712000000000000000e+03,7.909000000000000000e+03,1.081300000000000000e+04,7.909000000000000000e+03,9.311000000000000000e+03,1.001200000000000000e+04,9.411000000000000000e+03,1.111400000000000000e+04,8.310000000000000000e+03,9.912000000000000000e+03,8.209000000000000000e+03,9.011000000000000000e+03,9.712000000000000000e+03,1.011200000000000000e+04,9.111000000000000000e+03,8.710000000000000000e+03,9.812000000000000000e+03,8.510000000000000000e+03,9.912000000000000000e+03,1.101400000000000000e+04,1.031200000000000000e+04,9.411000000000000000e+03,8.710000000000000000e+03,8.510000000000000000e+03,1.071300000000000000e+04,9.311000000000000000e+03,1.071300000000000000e+04,9.011000000000000000e+03,9.411000000000000000e+03,8.610000000000000000e+03,9.311000000000000000e+03,8.009000000000000000e+03,8.910000000000000000e+03,7.709000000000000000e+03,9.712000000000000000e+03,9.111000000000000000e+03,7.408000000000000000e+03,8.109000000000000000e+03,1.061300000000000000e+04,8.610000000000000000e+03,8.910000000000000000e+03,1.201500000000000000e+04,1.001200000000000000e+04,1.151400000000000000e+04,1.001200000000000000e+04,9.211000000000000000e+03,1.081300000000000000e+04,1.041300000000000000e+04,1.001200000000000000e+04,9.712000000000000000e+03,9.311000000000000000e+03,7.609000000000000000e+03,1.021200000000000000e+04,9.712000000000000000e+03,9.812000000000000000e+03,8.410000000000000000e+03,7.709000000000000000e+03,9.812000000000000000e+03,8.610000000000000000e+03,9.511000000000000000e+03,9.611000000000000000e+03,1.011200000000000000e+04,8.810000000000000000e+03,1.051300000000000000e+04,8.109000000000000000e+03,9.712000000000000000e+03,1.011200000000000000e+04,9.111000000000000000e+03,9.211000000000000000e+03,1.001200000000000000e+04,8.610000000000000000e+03,9.411000000000000000e+03,9.311000000000000000e+03,9.812000000000000000e+03,9.812000000000000000e+03,9.912000000000000000e+03,1.311700000000000000e+04,9.211000000000000000e+03,1.101400000000000000e+04,1.111400000000000000e+04,8.910000000000000000e+03,1.201500000000000000e+04,8.109000000000000000e+03,8.610000000000000000e+03,1.071300000000000000e+04,9.611000000000000000e+03,1.111400000000000000e+04,8.310000000000000000e+03,8.610000000000000000e+03,1.051300000000000000e+04,7.709000000000000000e+03,1.031200000000000000e+04,9.311000000000000000e+03,8.510000000000000000e+03,9.211000000000000000e+03,8.310000000000000000e+03,9.912000000000000000e+03,9.712000000000000000e+03,9.411000000000000000e+03,1.011200000000000000e+04,7.508000000000000000e+03,1.051300000000000000e+04,9.111000000000000000e+03,9.211000000000000000e+03,9.712000000000000000e+03,1.081300000000000000e+04,8.810000000000000000e+03,1.051300000000000000e+04,1.121400000000000000e+04,9.011000000000000000e+03,1.001200000000000000e+04,1.031200000000000000e+04,8.109000000000000000e+03,9.111000000000000000e+03,9.812000000000000000e+03,1.041300000000000000e+04,1.151400000000000000e+04,7.609000000000000000e+03,1.161400000000000000e+04,8.610000000000000000e+03,1.231600000000000000e+04,7.508000000000000000e+03,1.041300000000000000e+04,1.061300000000000000e+04,1.051300000000000000e+04,9.712000000000000000e+03,9.611000000000000000e+03,9.511000000000000000e+03,1.031200000000000000e+04,1.081300000000000000e+04,8.310000000000000000e+03,9.611000000000000000e+03,9.211000000000000000e+03,1.091300000000000000e+04,9.712000000000000000e+03,9.211000000000000000e+03,1.081300000000000000e+04,7.809000000000000000e+03,1.061300000000000000e+04,1.151400000000000000e+04,1.081300000000000000e+04,1.001200000000000000e+04,1.211500000000000000e+04,1.071300000000000000e+04,1.051300000000000000e+04,9.111000000000000000e+03,1.071300000000000000e+04,8.710000000000000000e+03,9.411000000000000000e+03,1.071300000000000000e+04,9.912000000000000000e+03,1.021200000000000000e+04,1.101400000000000000e+04,1.061300000000000000e+04,9.411000000000000000e+03,8.410000000000000000e+03,1.111400000000000000e+04,8.810000000000000000e+03,7.809000000000000000e+03,9.211000000000000000e+03,1.081300000000000000e+04,1.171500000000000000e+04,9.912000000000000000e+03,8.610000000000000000e+03,7.809000000000000000e+03,7.408000000000000000e+03,7.208000000000000000e+03,9.511000000000000000e+03,9.111000000000000000e+03,9.511000000000000000e+03,9.812000000000000000e+03,1.011200000000000000e+04,9.912000000000000000e+03,1.001200000000000000e+04,7.709000000000000000e+03,9.211000000000000000e+03,9.311000000000000000e+03,1.061300000000000000e+04,1.051300000000000000e+04,1.011200000000000000e+04,8.710000000000000000e+03,9.311000000000000000e+03,9.111000000000000000e+03,9.812000000000000000e+03,9.111000000000000000e+03,1.031200000000000000e+04,1.011200000000000000e+04,1.021200000000000000e+04,1.001200000000000000e+04,9.311000000000000000e+03,8.009000000000000000e+03,8.710000000000000000e+03,1.071300000000000000e+04,9.611000000000000000e+03,7.909000000000000000e+03,9.011000000000000000e+03,8.310000000000000000e+03,7.508000000000000000e+03,8.510000000000000000e+03,7.909000000000000000e+03,9.211000000000000000e+03,1.131400000000000000e+04,9.712000000000000000e+03,8.610000000000000000e+03,1.011200000000000000e+04,9.712000000000000000e+03,1.091300000000000000e+04,8.310000000000000000e+03,1.211500000000000000e+04,1.181500000000000000e+04,1.101400000000000000e+04,8.710000000000000000e+03,1.131400000000000000e+04,9.812000000000000000e+03,1.201500000000000000e+04,1.341700000000000000e+04,9.311000000000000000e+03,9.611000000000000000e+03,1.141400000000000000e+04,9.311000000000000000e+03,1.151400000000000000e+04,1.261600000000000000e+04,1.171500000000000000e+04,9.311000000000000000e+03,1.141400000000000000e+04,1.181500000000000000e+04,1.271600000000000000e+04,1.201500000000000000e+04,1.351800000000000000e+04,9.912000000000000000e+03,1.181500000000000000e+04,1.011200000000000000e+04,1.331700000000000000e+04,1.341700000000000000e+04,1.261600000000000000e+04,1.171500000000000000e+04,1.441900000000000000e+04,1.271600000000000000e+04,1.241600000000000000e+04,1.251600000000000000e+04,1.301700000000000000e+04,9.211000000000000000e+03,8.209000000000000000e+03,1.231600000000000000e+04,1.051300000000000000e+04,1.361800000000000000e+04,1.221500000000000000e+04,1.021200000000000000e+04,1.181500000000000000e+04,1.041300000000000000e+04,1.071300000000000000e+04,1.091300000000000000e+04,1.271600000000000000e+04,1.051300000000000000e+04,1.201500000000000000e+04,9.211000000000000000e+03,9.311000000000000000e+03,8.810000000000000000e+03,1.281600000000000000e+04,1.131400000000000000e+04,9.812000000000000000e+03,1.001200000000000000e+04,8.610000000000000000e+03,1.121400000000000000e+04,1.101400000000000000e+04,9.712000000000000000e+03,1.001200000000000000e+04,1.211500000000000000e+04,9.912000000000000000e+03,1.011200000000000000e+04,1.091300000000000000e+04,1.151400000000000000e+04,1.131400000000000000e+04,1.091300000000000000e+04,1.181500000000000000e+04,9.511000000000000000e+03,1.151400000000000000e+04,1.151400000000000000e+04,1.401800000000000000e+04,1.021200000000000000e+04,1.061300000000000000e+04,1.021200000000000000e+04,9.311000000000000000e+03,1.191500000000000000e+04,1.251600000000000000e+04,1.191500000000000000e+04,1.371800000000000000e+04,1.702400000000000000e+04,1.071300000000000000e+04,1.261600000000000000e+04,1.001200000000000000e+04,1.131400000000000000e+04,1.151400000000000000e+04,9.011000000000000000e+03,1.021200000000000000e+04,1.121400000000000000e+04,1.241600000000000000e+04,1.091300000000000000e+04,1.331700000000000000e+04,9.411000000000000000e+03,1.051300000000000000e+04,1.371800000000000000e+04,1.291700000000000000e+04,1.081300000000000000e+04,1.131400000000000000e+04,1.261600000000000000e+04,2.093100000000000000e+04,1.231600000000000000e+04,9.912000000000000000e+03,8.335600000000000000e+04,7.488160000000000582e+04,1.191500000000000000e+04,1.151400000000000000e+04,1.221500000000000000e+04,1.281600000000000000e+04,1.141400000000000000e+04,1.171500000000000000e+04,1.071300000000000000e+04,1.201500000000000000e+04,1.031200000000000000e+04,1.231600000000000000e+04,1.251600000000000000e+04,1.331700000000000000e+04,1.261600000000000000e+04,1.231600000000000000e+04,1.331700000000000000e+04,1.111400000000000000e+04,1.001200000000000000e+04,1.311700000000000000e+04,9.311000000000000000e+03,1.101400000000000000e+04,1.141400000000000000e+04,1.211500000000000000e+04,1.331700000000000000e+04,1.361800000000000000e+04,1.421900000000000000e+04,1.111400000000000000e+04,1.171500000000000000e+04,1.161400000000000000e+04,1.451900000000000000e+04,9.712000000000000000e+03,1.632200000000000000e+04,1.061300000000000000e+04,1.091300000000000000e+04,1.181500000000000000e+04,1.241600000000000000e+04,1.031200000000000000e+04,1.071300000000000000e+04,1.221500000000000000e+04,1.061300000000000000e+04,1.101400000000000000e+04,1.381800000000000000e+04,1.191500000000000000e+04,1.301700000000000000e+04,1.141400000000000000e+04,1.141400000000000000e+04,1.291700000000000000e+04,1.281600000000000000e+04,1.181500000000000000e+04,1.201500000000000000e+04,1.361800000000000000e+04,1.081300000000000000e+04,1.121400000000000000e+04,1.131400000000000000e+04,1.251600000000000000e+04,1.041300000000000000e+04,1.191500000000000000e+04,1.111400000000000000e+04,1.221500000000000000e+04,1.001200000000000000e+04,1.101400000000000000e+04,1.361800000000000000e+04,1.071300000000000000e+04,1.461900000000000000e+04,9.311000000000000000e+03,1.111400000000000000e+04,1.031200000000000000e+04,1.311700000000000000e+04,9.812000000000000000e+03,9.712000000000000000e+03,1.001200000000000000e+04,1.101400000000000000e+04,1.682300000000000000e+04,1.091300000000000000e+04,1.191500000000000000e+04,1.191500000000000000e+04,1.171500000000000000e+04,1.151400000000000000e+04,1.051300000000000000e+04,1.071300000000000000e+04,1.702400000000000000e+04,1.331700000000000000e+04,1.271600000000000000e+04,1.401800000000000000e+04,1.221500000000000000e+04,1.191500000000000000e+04,1.211500000000000000e+04,1.341700000000000000e+04,1.441900000000000000e+04,1.662300000000000000e+04,1.421900000000000000e+04,1.401800000000000000e+04,1.441900000000000000e+04,1.371800000000000000e+04,1.582200000000000000e+04,1.431900000000000000e+04,1.161400000000000000e+04,1.231600000000000000e+04,1.341700000000000000e+04,1.211500000000000000e+04,1.472000000000000000e+04,1.051300000000000000e+04,1.492000000000000000e+04,1.351800000000000000e+04,1.331700000000000000e+04,1.341700000000000000e+04,1.231600000000000000e+04,1.341700000000000000e+04,1.271600000000000000e+04,1.552100000000000000e+04,1.351800000000000000e+04,9.812000000000000000e+03,1.091300000000000000e+04,1.171500000000000000e+04,1.411900000000000000e+04,1.411900000000000000e+04,1.181500000000000000e+04,1.201500000000000000e+04,1.261600000000000000e+04,7.210000000000000000e+04,1.101400000000000000e+04,1.371800000000000000e+04,1.391800000000000000e+04,1.261600000000000000e+04,1.091300000000000000e+04,1.281600000000000000e+04,1.221500000000000000e+04,1.401800000000000000e+04,1.281600000000000000e+04,9.912000000000000000e+03,1.151400000000000000e+04,1.161400000000000000e+04,1.091300000000000000e+04,1.081300000000000000e+04,1.231600000000000000e+04,9.411000000000000000e+03,1.201500000000000000e+04,1.111400000000000000e+04,1.181500000000000000e+04,4.139955000000000000e+05,1.041300000000000000e+04,1.271600000000000000e+04,1.171500000000000000e+04,1.311700000000000000e+04,1.111400000000000000e+04,1.151400000000000000e+04,1.251600000000000000e+04,1.071300000000000000e+04,9.912000000000000000e+03,1.011200000000000000e+04,1.241600000000000000e+04,1.031200000000000000e+04,9.611000000000000000e+03,1.061300000000000000e+04,1.451900000000000000e+04,1.271600000000000000e+04,1.211500000000000000e+04,1.171500000000000000e+04,1.051300000000000000e+04,1.291700000000000000e+04,1.041300000000000000e+04,1.341700000000000000e+04,1.241600000000000000e+04,1.151400000000000000e+04,1.321700000000000000e+04,1.181500000000000000e+04,1.001200000000000000e+04,1.151400000000000000e+04,1.091300000000000000e+04,1.061300000000000000e+04,1.041300000000000000e+04,1.291700000000000000e+04,9.812000000000000000e+03,1.121400000000000000e+04,9.611000000000000000e+03,1.201500000000000000e+04,1.041300000000000000e+04,9.011000000000000000e+03,1.141400000000000000e+04,1.131400000000000000e+04,8.610000000000000000e+03,1.031200000000000000e+04,8.910000000000000000e+03,1.001200000000000000e+04,7.809000000000000000e+03,9.211000000000000000e+03,8.610000000000000000e+03,1.181500000000000000e+04,1.031200000000000000e+04,1.141400000000000000e+04,1.241600000000000000e+04,1.121400000000000000e+04,1.862700000000000000e+04,1.051300000000000000e+04,1.391800000000000000e+04,1.221500000000000000e+04,1.131400000000000000e+04,8.910000000000000000e+03,1.051300000000000000e+04,1.241600000000000000e+04,8.310000000000000000e+03,1.021200000000000000e+04,1.161400000000000000e+04,1.161400000000000000e+04,1.231600000000000000e+04,1.071300000000000000e+04,1.191500000000000000e+04,9.812000000000000000e+03,1.061300000000000000e+04,1.321700000000000000e+04,1.111400000000000000e+04,1.171500000000000000e+04,1.231600000000000000e+04,1.451900000000000000e+04,1.381800000000000000e+04,1.261600000000000000e+04,1.081300000000000000e+04,1.061300000000000000e+04,9.211000000000000000e+03,1.011200000000000000e+04,1.401800000000000000e+04,1.311700000000000000e+04,1.351800000000000000e+04,1.151400000000000000e+04,1.221500000000000000e+04,1.071300000000000000e+04,9.611000000000000000e+03,1.241600000000000000e+04,9.611000000000000000e+03,1.381800000000000000e+04,1.071300000000000000e+04,1.351800000000000000e+04,1.101400000000000000e+04,9.712000000000000000e+03,1.131400000000000000e+04,1.031200000000000000e+04,1.071300000000000000e+04,1.191500000000000000e+04,1.151400000000000000e+04,1.712400000000000000e+04,1.151400000000000000e+04,2.915000000000000000e+04,1.231600000000000000e+04,1.411900000000000000e+04,1.271600000000000000e+04,1.091300000000000000e+04,1.011200000000000000e+04,1.271600000000000000e+04,1.091300000000000000e+04,1.091300000000000000e+04,1.181500000000000000e+04,1.492000000000000000e+04,1.191500000000000000e+04,9.912000000000000000e+03,1.111400000000000000e+04,1.161400000000000000e+04,1.201500000000000000e+04,9.111000000000000000e+03,1.041300000000000000e+04,1.091300000000000000e+04,9.611000000000000000e+03,1.181500000000000000e+04,1.391800000000000000e+04,1.221500000000000000e+04,1.341700000000000000e+04,9.211000000000000000e+03,1.061300000000000000e+04,1.772500000000000000e+04,9.812000000000000000e+03,9.812000000000000000e+03,1.091300000000000000e+04,1.111400000000000000e+04,7.508000000000000000e+03,1.231600000000000000e+04,1.041300000000000000e+04,1.051300000000000000e+04,8.910000000000000000e+03,9.311000000000000000e+03,1.251600000000000000e+04,9.411000000000000000e+03,9.611000000000000000e+03,1.191500000000000000e+04,1.101400000000000000e+04,1.091300000000000000e+04,5.573300000000000000e+04,1.011200000000000000e+04,9.511000000000000000e+03,1.261600000000000000e+04,1.051300000000000000e+04,1.061300000000000000e+04,1.071300000000000000e+04,9.411000000000000000e+03,7.108000000000000000e+03,1.281600000000000000e+04,1.191500000000000000e+04,1.201500000000000000e+04,1.281600000000000000e+04,1.141400000000000000e+04,1.031200000000000000e+04,9.511000000000000000e+03,1.161400000000000000e+04,1.261600000000000000e+04,1.111400000000000000e+04,1.472000000000000000e+04,1.151400000000000000e+04,1.201500000000000000e+04,1.041300000000000000e+04,1.311700000000000000e+04,1.291700000000000000e+04,1.311700000000000000e+04,1.031200000000000000e+04,1.141400000000000000e+04,1.461900000000000000e+04,1.011200000000000000e+04,1.021200000000000000e+04,9.611000000000000000e+03,1.001200000000000000e+04,1.041300000000000000e+04,8.910000000000000000e+03,1.271600000000000000e+04,1.061300000000000000e+04,1.401800000000000000e+04,9.311000000000000000e+03,1.291700000000000000e+04,1.081300000000000000e+04,1.431900000000000000e+04,1.171500000000000000e+04,1.261600000000000000e+04,1.051300000000000000e+04,1.241600000000000000e+04,1.181500000000000000e+04,1.231600000000000000e+04,1.031200000000000000e+04,1.081300000000000000e+04,1.431900000000000000e+04,9.611000000000000000e+03,1.191500000000000000e+04,9.812000000000000000e+03,1.141400000000000000e+04,1.081300000000000000e+04,1.021200000000000000e+04,9.411000000000000000e+03,1.191500000000000000e+04,1.101400000000000000e+04,1.001200000000000000e+04,1.011200000000000000e+04,1.371800000000000000e+04,9.611000000000000000e+03,1.111400000000000000e+04,8.410000000000000000e+03,9.511000000000000000e+03,8.209000000000000000e+03,8.910000000000000000e+03,1.031200000000000000e+04,1.031200000000000000e+04,1.171500000000000000e+04,9.311000000000000000e+03,1.161400000000000000e+04,1.141400000000000000e+04,1.391800000000000000e+04,1.131400000000000000e+04,1.091300000000000000e+04,1.061300000000000000e+04,8.109000000000000000e+03,8.510000000000000000e+03,1.051300000000000000e+04,1.101400000000000000e+04,1.021200000000000000e+04,8.610000000000000000e+03,1.001200000000000000e+04,1.101400000000000000e+04,9.211000000000000000e+03,8.610000000000000000e+03,1.071300000000000000e+04,1.241600000000000000e+04,8.510000000000000000e+03,8.009000000000000000e+03,1.061300000000000000e+04,9.511000000000000000e+03,8.510000000000000000e+03,8.510000000000000000e+03,9.511000000000000000e+03,6.707000000000000000e+03,9.812000000000000000e+03,1.051300000000000000e+04,7.609000000000000000e+03,9.011000000000000000e+03,8.910000000000000000e+03,6.908000000000000000e+03,8.109000000000000000e+03,9.111000000000000000e+03,8.710000000000000000e+03,8.209000000000000000e+03,9.511000000000000000e+03,9.912000000000000000e+03,7.408000000000000000e+03,6.407000000000000000e+03,7.609000000000000000e+03,9.511000000000000000e+03,7.609000000000000000e+03,8.510000000000000000e+03,8.910000000000000000e+03,9.211000000000000000e+03,8.209000000000000000e+03,1.031200000000000000e+04,7.709000000000000000e+03,8.510000000000000000e+03,1.071300000000000000e+04,6.407000000000000000e+03,7.709000000000000000e+03,9.311000000000000000e+03,7.609000000000000000e+03,8.310000000000000000e+03,6.807000000000000000e+03,8.510000000000000000e+03,8.910000000000000000e+03,8.510000000000000000e+03,9.611000000000000000e+03,8.710000000000000000e+03,8.410000000000000000e+03,9.611000000000000000e+03,8.410000000000000000e+03,8.310000000000000000e+03,9.712000000000000000e+03,8.109000000000000000e+03,7.208000000000000000e+03,7.308000000000000000e+03,8.410000000000000000e+03,8.109000000000000000e+03,7.809000000000000000e+03,1.021200000000000000e+04,6.807000000000000000e+03,7.809000000000000000e+03,7.809000000000000000e+03,7.709000000000000000e+03,7.408000000000000000e+03,6.908000000000000000e+03,8.310000000000000000e+03,7.909000000000000000e+03,8.009000000000000000e+03,8.209000000000000000e+03,6.607000000000000000e+03,7.308000000000000000e+03,8.109000000000000000e+03,8.810000000000000000e+03,6.407000000000000000e+03,7.508000000000000000e+03,8.009000000000000000e+03,1.081300000000000000e+04,8.209000000000000000e+03,9.611000000000000000e+03,7.909000000000000000e+03,8.009000000000000000e+03,8.009000000000000000e+03,7.709000000000000000e+03,7.508000000000000000e+03,6.908000000000000000e+03,6.207000000000000000e+03,6.407000000000000000e+03,8.810000000000000000e+03,9.311000000000000000e+03,7.508000000000000000e+03,5.806000000000000000e+03,1.011200000000000000e+04,8.109000000000000000e+03,7.008000000000000000e+03,7.008000000000000000e+03,7.709000000000000000e+03,9.211000000000000000e+03,7.709000000000000000e+03,9.812000000000000000e+03,8.310000000000000000e+03,1.011200000000000000e+04,8.109000000000000000e+03,7.809000000000000000e+03,7.108000000000000000e+03,8.510000000000000000e+03,9.611000000000000000e+03,6.107000000000000000e+03,8.610000000000000000e+03,7.809000000000000000e+03,8.910000000000000000e+03,6.107000000000000000e+03,6.807000000000000000e+03,7.408000000000000000e+03,6.607000000000000000e+03,7.909000000000000000e+03,7.508000000000000000e+03,8.610000000000000000e+03,7.609000000000000000e+03,9.011000000000000000e+03,7.609000000000000000e+03,6.607000000000000000e+03,7.809000000000000000e+03,1.051300000000000000e+04,5.706000000000000000e+03,6.107000000000000000e+03,8.009000000000000000e+03,6.507000000000000000e+03,7.308000000000000000e+03,6.407000000000000000e+03,6.507000000000000000e+03,8.910000000000000000e+03,7.208000000000000000e+03,7.108000000000000000e+03,8.410000000000000000e+03,7.308000000000000000e+03,8.109000000000000000e+03,8.710000000000000000e+03,8.410000000000000000e+03,1.011200000000000000e+04,6.607000000000000000e+03,7.809000000000000000e+03,7.709000000000000000e+03,7.809000000000000000e+03,7.008000000000000000e+03,6.908000000000000000e+03,9.211000000000000000e+03,6.006000000000000000e+03,8.910000000000000000e+03,7.909000000000000000e+03,6.407000000000000000e+03,8.310000000000000000e+03,7.909000000000000000e+03,7.408000000000000000e+03,7.809000000000000000e+03,8.810000000000000000e+03,9.111000000000000000e+03,1.011200000000000000e+04,8.610000000000000000e+03,7.408000000000000000e+03,8.310000000000000000e+03,7.709000000000000000e+03,9.011000000000000000e+03,7.709000000000000000e+03,8.610000000000000000e+03,7.609000000000000000e+03,8.310000000000000000e+03,8.710000000000000000e+03,9.111000000000000000e+03,9.211000000000000000e+03,8.310000000000000000e+03,7.008000000000000000e+03,7.709000000000000000e+03,7.508000000000000000e+03,8.510000000000000000e+03,7.208000000000000000e+03,6.407000000000000000e+03,7.208000000000000000e+03,7.208000000000000000e+03,7.609000000000000000e+03,6.908000000000000000e+03,8.209000000000000000e+03,7.508000000000000000e+03,8.109000000000000000e+03,7.909000000000000000e+03,9.812000000000000000e+03,8.009000000000000000e+03,8.710000000000000000e+03,7.308000000000000000e+03,1.001200000000000000e+04,7.909000000000000000e+03,6.908000000000000000e+03,8.310000000000000000e+03,7.609000000000000000e+03,6.807000000000000000e+03,4.404000000000000000e+03,6.707000000000000000e+03,9.111000000000000000e+03,6.807000000000000000e+03,7.108000000000000000e+03,6.307000000000000000e+03,6.607000000000000000e+03,9.311000000000000000e+03,8.009000000000000000e+03,5.806000000000000000e+03,7.008000000000000000e+03,8.209000000000000000e+03,7.909000000000000000e+03,8.510000000000000000e+03,7.909000000000000000e+03,6.707000000000000000e+03,7.108000000000000000e+03,8.410000000000000000e+03,8.410000000000000000e+03,6.507000000000000000e+03,6.507000000000000000e+03,8.810000000000000000e+03,7.008000000000000000e+03,7.809000000000000000e+03,8.109000000000000000e+03,8.910000000000000000e+03,5.906000000000000000e+03,7.508000000000000000e+03,8.810000000000000000e+03,8.710000000000000000e+03,1.021200000000000000e+04,7.809000000000000000e+03,7.308000000000000000e+03,7.909000000000000000e+03,8.910000000000000000e+03,6.507000000000000000e+03,9.511000000000000000e+03,8.410000000000000000e+03,7.508000000000000000e+03,6.607000000000000000e+03,9.411000000000000000e+03,6.407000000000000000e+03,7.609000000000000000e+03,7.609000000000000000e+03,5.205000000000000000e+03,7.108000000000000000e+03,8.910000000000000000e+03,8.109000000000000000e+03,7.709000000000000000e+03,8.810000000000000000e+03,9.511000000000000000e+03,8.610000000000000000e+03,8.109000000000000000e+03,4.705000000000000000e+03,8.209000000000000000e+03,8.610000000000000000e+03,8.209000000000000000e+03,8.510000000000000000e+03,7.408000000000000000e+03,7.508000000000000000e+03,8.109000000000000000e+03,5.806000000000000000e+03,7.909000000000000000e+03,9.912000000000000000e+03,6.507000000000000000e+03,7.508000000000000000e+03,6.908000000000000000e+03,7.108000000000000000e+03,8.209000000000000000e+03,7.809000000000000000e+03,6.407000000000000000e+03,8.209000000000000000e+03,4.404000000000000000e+03,nan
4.795009999999999906e+01,4.605000000000000000e+03,7.408000000000000000e+03,6.107000000000000000e+03,6.107000000000000000e+03,7.208000000000000000e+03,7.508000000000000000e+03,9.511000000000000000e+03,8.810000000000000000e+03,9.712000000000000000e+03,7.709000000000000000e+03,1.902800000000000000e+04,7.709000000000000000e+03,7.909000000000000000e+03,9.211000000000000000e+03,1.031200000000000000e+04,4.549700000000000000e+04,8.209000000000000000e+03,9.912000000000000000e+03,8.310000000000000000e+03,7.508000000000000000e+03,1.512000000000000000e+04,2.554100000000000000e+04,8.810000000000000000e+03,1.892700000000000000e+04,7.508000000000000000e+03,9.111000000000000000e+03,6.507000000000000000e+03,7.408000000000000000e+03,9.311000000000000000e+03,8.310000000000000000e+03,8.209000000000000000e+03,8.910000000000000000e+03,9.611000000000000000e+03,2.353700000000000000e+04,9.211000000000000000e+03,8.810000000000000000e+03,3.416300000000000000e+04,1.001200000000000000e+04,8.009000000000000000e+03,1.111400000000000000e+04,8.610000000000000000e+03,8.710000000000000000e+03,8.510000000000000000e+03,9.211000000000000000e+03,8.810000000000000000e+03,1.101400000000000000e+04,2.864900000000000000e+04,1.231600000000000000e+04,8.710000000000000000e+03,9.211000000000000000e+03,7.809000000000000000e+03,9.611000000000000000e+03,8.710000000000000000e+03,8.610000000000000000e+03,3.767300000000000000e+04,1.251600000000000000e+04,1.111400000000000000e+04,1.021200000000000000e+04,1.441900000000000000e+04,8.310000000000000000e+03,9.311000000000000000e+03,1.011200000000000000e+04,2.023000000000000000e+04,7.709000000000000000e+03,8.310000000000000000e+03,8.410000000000000000e+03,8.610000000000000000e+03,8.310000000000000000e+03,8.610000000000000000e+03,1.221500000000000000e+04,7.609000000000000000e+03,8.910000000000000000e+03,9.211000000000000000e+03,8.810000000000000000e+03,8.410000000000000000e+03,2.393800000000000000e+04,9.712000000000000000e+03,2.243400000000000000e+04,9.311000000000000000e+03,1.381800000000000000e+04,8.510000000000000000e+03,6.407000000000000000e+03,9.411000000000000000e+03,1.842600000000000000e+04,9.311000000000000000e+03,8.810000000000000000e+03,1.021200000000000000e+04,1.101400000000000000e+04,9.812000000000000000e+03,1.101400000000000000e+04,7.108000000000000000e+03,9.411000000000000000e+03,7.508000000000000000e+03,8.610000000000000000e+03,8.209000000000000000e+03,9.411000000000000000e+03,1.141400000000000000e+04,9.912000000000000000e+03,1.001200000000000000e+04,1.381800000000000000e+04,1.492000000000000000e+04,9.511000000000000000e+03,3.982392000000000116e+05,8.910000000000000000e+03,2.193300000000000000e+04,1.341700000000000000e+04,1.482000000000000000e+04,2.133200000000000000e+04,4.179345000000000000e+05,2.474000000000000000e+04,1.591880000000000000e+05,2.484000000000000000e+04,1.892700000000000000e+04,3.787300000000000000e+04,1.712400000000000000e+04,1.281600000000000000e+04,1.772500000000000000e+04,1.011200000000000000e+04,1.612200000000000000e+04,1.712400000000000000e+04,1.141400000000000000e+04,1.011200000000000000e+04,1.111400000000000000e+04,1.151400000000000000e+04,3.396200000000000000e+04,1.041300000000000000e+04,9.712000000000000000e+03,9.311000000000000000e+03,9.611000000000000000e+03,7.709000000000000000e+03,7.909000000000000000e+03,7.208000000000000000e+03,9.611000000000000000e+03,1.041300000000000000e+04,1.051300000000000000e+04,9.411000000000000000e+03,1.341700000000000000e+04,1.281600000000000000e+04,8.209000000000000000e+03,9.211000000000000000e+03,1.031200000000000000e+04,8.410000000000000000e+03,9.211000000000000000e+03,8.810000000000000000e+03,9.912000000000000000e+03,8.410000000000000000e+03,1.532100000000000000e+04,8.310000000000000000e+03,1.181500000000000000e+04,8.810000000000000000e+03,1.341700000000000000e+04,8.310000000000000000e+03,1.131400000000000000e+04,1.081300000000000000e+04,1.041300000000000000e+04,8.810000000000000000e+03,8.710000000000000000e+03,9.511000000000000000e+03,9.411000000000000000e+03,1.201500000000000000e+04,8.810000000000000000e+03,6.707000000000000000e+03,7.909000000000000000e+03,7.909000000000000000e+03,9.411000000000000000e+03,9.211000000000000000e+03,1.041300000000000000e+04,9.311000000000000000e+03,9.912000000000000000e+03,9.712000000000000000e+03,9.011000000000000000e+03,9.712000000000000000e+03,8.510000000000000000e+03,7.508000000000000000e+03,8.710000000000000000e+03,1.001200000000000000e+04,8.510000000000000000e+03,7.809000000000000000e+03,8.310000000000000000e+03,9.311000000000000000e+03,8.510000000000000000e+03,1.011200000000000000e+04,1.021200000000000000e+04,7.008000000000000000e+03,1.331700000000000000e+04,7.308000000000000000e+03,9.912000000000000000e+03,1.181500000000000000e+04,1.071300000000000000e+04,8.910000000000000000e+03,7.809000000000000000e+03,8.810000000000000000e+03,7.008000000000000000e+03,1.051300000000000000e+04,8.710000000000000000e+03,7.609000000000000000e+03,7.809000000000000000e+03,6.607000000000000000e+03,8.410000000000000000e+03,8.910000000000000000e+03,8.410000000000000000e+03,8.109000000000000000e+03,9.311000000000000000e+03,7.809000000000000000e+03,9.912000000000000000e+03,1.101400000000000000e+04,7.008000000000000000e+03,8.610000000000000000e+03,9.111000000000000000e+03,1.051300000000000000e+04,1.091300000000000000e+04,8.910000000000000000e+03,8.710000000000000000e+03,1.021200000000000000e+04,8.710000000000000000e+03,8.410000000000000000e+03,8.310000000000000000e+03,8.410000000000000000e+03,8.610000000000000000e+03,9.011000000000000000e+03,8.410000000000000000e+03,7.709000000000000000e+03,9.111000000000000000e+03,7.709000000000000000e+03,8.510000000000000000e+03,9.411000000000000000e+03,8.310000000000000000e+03,9.111000000000000000e+03,7.008000000000000000e+03,1.111400000000000000e+04,8.109000000000000000e+03,8.610000000000000000e+03,9.311000000000000000e+03,9.211000000000000000e+03,9.712000000000000000e+03,9.011000000000000000e+03,7.508000000000000000e+03,9.311000000000000000e+03,1.091300000000000000e+04,1.111400000000000000e+04,1.131400000000000000e+04,7.108000000000000000e+03,8.410000000000000000e+03,9.111000000000000000e+03,8.009000000000000000e+03,8.009000000000000000e+03,8.209000000000000000e+03,8.410000000000000000e+03,1.271600000000000000e+04,1.011200000000000000e+04,6.807000000000000000e+03,8.009000000000000000e+03,9.411000000000000000e+03,8.710000000000000000e+03,1.011200000000000000e+04,8.009000000000000000e+03,9.812000000000000000e+03,9.611000000000000000e+03,1.011200000000000000e+04,1.081300000000000000e+04,1.011200000000000000e+04,1.121400000000000000e+04,9.611000000000000000e+03,1.031200000000000000e+04,1.101400000000000000e+04,1.081300000000000000e+04,1.492000000000000000e+04,9.812000000000000000e+03,1.091300000000000000e+04,1.011200000000000000e+04,9.011000000000000000e+03,9.211000000000000000e+03,1.041300000000000000e+04,8.109000000000000000e+03,8.910000000000000000e+03,8.710000000000000000e+03,1.011200000000000000e+04,9.511000000000000000e+03,8.510000000000000000e+03,1.011200000000000000e+04,1.131400000000000000e+04,9.411000000000000000e+03,1.221500000000000000e+04,1.131400000000000000e+04,8.109000000000000000e+03,9.411000000000000000e+03,8.810000000000000000e+03,9.712000000000000000e+03,9.611000000000000000e+03,1.071300000000000000e+04,7.709000000000000000e+03,8.810000000000000000e+03,9.011000000000000000e+03,9.011000000000000000e+03,8.410000000000000000e+03,8.310000000000000000e+03,9.812000000000000000e+03,6.707000000000000000e+03,8.510000000000000000e+03,8.209000000000000000e+03,1.001200000000000000e+04,6.307000000000000000e+03,1.101400000000000000e+04,1.031200000000000000e+04,1.732400000000000000e+04,1.151400000000000000e+04,9.211000000000000000e+03,9.912000000000000000e+03,9.511000000000000000e+03,9.511000000000000000e+03,7.008000000000000000e+03,1.081300000000000000e+04,1.001200000000000000e+04,8.910000000000000000e+03,7.008000000000000000e+03,7.008000000000000000e+03,7.809000000000000000e+03,9.611000000000000000e+03,7.408000000000000000e+03,1.341700000000000000e+04,9.611000000000000000e+03,1.271600000000000000e+04,7.709000000000000000e+03,1.081300000000000000e+04,7.709000000000000000e+03,1.041300000000000000e+04,9.111000000000000000e+03,9.411000000000000000e+03,8.610000000000000000e+03,8.710000000000000000e+03,1.091300000000000000e+04,9.611000000000000000e+03,1.101400000000000000e+04,9.611000000000000000e+03,9.912000000000000000e+03,9.411000000000000000e+03,9.211000000000000000e+03,1.081300000000000000e+04,9.211000000000000000e+03,9.411000000000000000e+03,1.161400000000000000e+04,9.411000000000000000e+03,9.111000000000000000e+03,8.209000000000000000e+03,8.810000000000000000e+03,1.051300000000000000e+04,9.611000000000000000e+03,8.109000000000000000e+03,1.001200000000000000e+04,1.101400000000000000e+04,7.909000000000000000e+03,9.411000000000000000e+03,1.051300000000000000e+04,1.041300000000000000e+04,1.221500000000000000e+04,8.710000000000000000e+03,1.001200000000000000e+04,6.908000000000000000e+03,9.511000000000000000e+03,9.812000000000000000e+03,8.009000000000000000e+03,8.858400000000000000e+04,8.810000000000000000e+03,8.910000000000000000e+03,1.011200000000000000e+04,8.410000000000000000e+03,1.021200000000000000e+04,1.061300000000000000e+04,1.271600000000000000e+04,1.031200000000000000e+04,1.431900000000000000e+04,8.510000000000000000e+03,8.710000000000000000e+03,1.742500000000000000e+04,1.041300000000000000e+04,7.609000000000000000e+03,7.809000000000000000e+03,9.211000000000000000e+03,1.291700000000000000e+04,1.051300000000000000e+04,1.061300000000000000e+04,8.209000000000000000e+03,1.011200000000000000e+04,7.609000000000000000e+03,1.201500000000000000e+04,9.812000000000000000e+03,1.011200000000000000e+04,8.209000000000000000e+03,1.602200000000000000e+04,8.510000000000000000e+03,1.011200000000000000e+04,1.411900000000000000e+04,1.001200000000000000e+04,9.912000000000000000e+03,1.141400000000000000e+04,7.809000000000000000e+03,1.051300000000000000e+04,1.201500000000000000e+04,8.610000000000000000e+03,1.101400000000000000e+04,1.041300000000000000e+04,1.041300000000000000e+04,8.510000000000000000e+03,9.611000000000000000e+03,7.609000000000000000e+03,1.091300000000000000e+04,9.611000000000000000e+03,1.161400000000000000e+04,9.111000000000000000e+03,1.261681999999999971e+05,1.081300000000000000e+04,9.411000000000000000e+03,1.011200000000000000e+04,1.211500000000000000e+04,1.972900000000000000e+04,1.502000000000000000e+04,1.391800000000000000e+04,8.810000000000000000e+03,1.281600000000000000e+04,8.410000000000000000e+03,1.021200000000000000e+04,1.191500000000000000e+04,9.511000000000000000e+03,1.121400000000000000e+04,1.161400000000000000e+04,8.510000000000000000e+03,1.071300000000000000e+04,1.071300000000000000e+04,1.091300000000000000e+04,8.710000000000000000e+03,1.141400000000000000e+04,8.109000000000000000e+03,1.181500000000000000e+04,1.031200000000000000e+04,1.041300000000000000e+04,7.609000000000000000e+03,8.510000000000000000e+03,1.181500000000000000e+04,8.109000000000000000e+03,8.710000000000000000e+03,1.151400000000000000e+04,8.910000000000000000e+03,1.001200000000000000e+04,1.071300000000000000e+04,9.011000000000000000e+03,9.611000000000000000e+03,1.051300000000000000e+04,1.011200000000000000e+04,7.809000000000000000e+03,1.011200000000000000e+04,1.411900000000000000e+04,1.191500000000000000e+04,1.061300000000000000e+04,1.081300000000000000e+04,9.812000000000000000e+03,1.061300000000000000e+04,8.910000000000000000e+03,8.410000000000000000e+03,9.511000000000000000e+03,7.609000000000000000e+03,7.909000000000000000e+03,9.712000000000000000e+03,1.161400000000000000e+04,1.071300000000000000e+04,1.021200000000000000e+04,7.408000000000000000e+03,9.611000000000000000e+03,8.510000000000000000e+03,1.271600000000000000e+04,9.812000000000000000e+03,9.812000000000000000e+03,1.231600000000000000e+04,9.812000000000000000e+03,1.021200000000000000e+04,1.001200000000000000e+04,1.121400000000000000e+04,1.251600000000000000e+04,1.722400000000000000e+04,9.011000000000000000e+03,9.611000000000000000e+03,1.141400000000000000e+04,1.041300000000000000e+04,1.061300000000000000e+04,1.552100000000000000e+04,9.511000000000000000e+03,1.291700000000000000e+04,1.071300000000000000e+04,1.031200000000000000e+04,1.031200000000000000e+04,1.021200000000000000e+04,1.111400000000000000e+04,9.311000000000000000e+03,8.610000000000000000e+03,9.311000000000000000e+03,1.211500000000000000e+04,1.051300000000000000e+04,1.021200000000000000e+04,6.407000000000000000e+03,1.161400000000000000e+04,8.310000000000000000e+03,1.021200000000000000e+04,1.211500000000000000e+04,7.809000000000000000e+03,9.812000000000000000e+03,1.081300000000000000e+04,9.912000000000000000e+03,7.909000000000000000e+03,1.111400000000000000e+04,1.091300000000000000e+04,1.411900000000000000e+04,1.011200000000000000e+04,9.912000000000000000e+03,9.111000000000000000e+03,1.131400000000000000e+04,1.151400000000000000e+04,8.810000000000000000e+03,1.061300000000000000e+04,1.171500000000000000e+04,9.712000000000000000e+03,1.141400000000000000e+04,9.511000000000000000e+03,7.508000000000000000e+03,7.909000000000000000e+03,9.511000000000000000e+03,9.211000000000000000e+03,8.209000000000000000e+03,9.111000000000000000e+03,9.912000000000000000e+03,8.209000000000000000e+03,9.311000000000000000e+03,8.710000000000000000e+03,8.510000000000000000e+03,1.191500000000000000e+04,8.610000000000000000e+03,9.712000000000000000e+03,1.021200000000000000e+04,6.707000000000000000e+03,9.812000000000000000e+03,7.508000000000000000e+03,9.311000000000000000e+03,9.712000000000000000e+03,9.211000000000000000e+03,9.011000000000000000e+03,8.610000000000000000e+03,1.181500000000000000e+04,1.021200000000000000e+04,9.611000000000000000e+03,1.091300000000000000e+04,1.031200000000000000e+04,8.710000000000000000e+03,9.111000000000000000e+03,1.051300000000000000e+04,1.031200000000000000e+04,9.211000000000000000e+03,9.011000000000000000e+03,9.511000000000000000e+03,9.011000000000000000e+03,9.812000000000000000e+03,1.261600000000000000e+04,1.021200000000000000e+04,1.041300000000000000e+04,1.111400000000000000e+04,8.710000000000000000e+03,1.181500000000000000e+04,1.001200000000000000e+04,1.021200000000000000e+04,1.061300000000000000e+04,1.221500000000000000e+04,8.810000000000000000e+03,1.041300000000000000e+04,1.081300000000000000e+04,1.131400000000000000e+04,1.161400000000000000e+04,8.710000000000000000e+03,9.311000000000000000e+03,1.221500000000000000e+04,1.051300000000000000e+04,1.041300000000000000e+04,9.912000000000000000e+03,1.311700000000000000e+04,1.151400000000000000e+04,1.021200000000000000e+04,8.910000000000000000e+03,9.611000000000000000e+03,9.912000000000000000e+03,1.391800000000000000e+04,1.061300000000000000e+04,1.041300000000000000e+04,7.909000000000000000e+03,1.061300000000000000e+04,7.508000000000000000e+03,8.510000000000000000e+03,1.091300000000000000e+04,8.009000000000000000e+03,7.108000000000000000e+03,8.410000000000000000e+03,9.812000000000000000e+03,7.909000000000000000e+03,1.091300000000000000e+04,7.809000000000000000e+03,8.310000000000000000e+03,9.712000000000000000e+03,9.311000000000000000e+03,1.031200000000000000e+04,9.111000000000000000e+03,9.712000000000000000e+03,9.011000000000000000e+03,9.712000000000000000e+03,9.311000000000000000e+03,1.061300000000000000e+04,9.511000000000000000e+03,1.051300000000000000e+04,1.161400000000000000e+04,1.091300000000000000e+04,9.912000000000000000e+03,1.071300000000000000e+04,8.009000000000000000e+03,1.081300000000000000e+04,8.209000000000000000e+03,1.121400000000000000e+04,1.011200000000000000e+04,1.011200000000000000e+04,1.321700000000000000e+04,9.611000000000000000e+03,1.201500000000000000e+04,7.308000000000000000e+03,7.308000000000000000e+03,9.912000000000000000e+03,8.610000000000000000e+03,1.271600000000000000e+04,8.610000000000000000e+03,9.712000000000000000e+03,1.051300000000000000e+04,8.310000000000000000e+03,9.411000000000000000e+03,1.001200000000000000e+04,1.081300000000000000e+04,1.722400000000000000e+04,1.021200000000000000e+04,8.510000000000000000e+03,1.081300000000000000e+04,9.812000000000000000e+03,9.912000000000000000e+03,8.410000000000000000e+03,9.812000000000000000e+03,9.411000000000000000e+03,9.411000000000000000e+03,8.710000000000000000e+03,1.061300000000000000e+04,9.712000000000000000e+03,1.011200000000000000e+04,1.021200000000000000e+04,1.021200000000000000e+04,8.109000000000000000e+03,8.209000000000000000e+03,1.181500000000000000e+04,9.411000000000000000e+03,9.912000000000000000e+03,1.011200000000000000e+04,8.810000000000000000e+03,9.611000000000000000e+03,1.031200000000000000e+04,1.011200000000000000e+04,8.009000000000000000e+03,1.121400000000000000e+04,1.061300000000000000e+04,9.111000000000000000e+03,9.611000000000000000e+03,1.161400000000000000e+04,8.009000000000000000e+03,1.001200000000000000e+04,9.912000000000000000e+03,8.209000000000000000e+03,8.510000000000000000e+03,9.111000000000000000e+03,1.001200000000000000e+04,1.131400000000000000e+04,8.910000000000000000e+03,9.011000000000000000e+03,9.311000000000000000e+03,8.310000000000000000e+03,9.912000000000000000e+03,1.101400000000000000e+04,1.141400000000000000e+04,1.011200000000000000e+04,1.151400000000000000e+04,9.812000000000000000e+03,9.812000000000000000e+03,9.611000000000000000e+03,9.111000000000000000e+03,1.041300000000000000e+04,1.261600000000000000e+04,1.341700000000000000e+04,1.431900000000000000e+04,1.001200000000000000e+04,6.807000000000000000e+03,9.411000000000000000e+03,9.611000000000000000e+03,1.051300000000000000e+04,1.081300000000000000e+04,8.410000000000000000e+03,8.710000000000000000e+03,8.410000000000000000e+03,1.001200000000000000e+04,1.091300000000000000e+04,1.181500000000000000e+04,8.109000000000000000e+03,9.211000000000000000e+03,9.712000000000000000e+03,9.011000000000000000e+03,1.051300000000000000e+04,8.410000000000000000e+03,9.712000000000000000e+03,1.091300000000000000e+04,9.812000000000000000e+03,9.812000000000000000e+03,7.609000000000000000e+03,9.211000000000000000e+03,1.031200000000000000e+04,8.410000000000000000e+03,1.051300000000000000e+04,7.709000000000000000e+03,1.051300000000000000e+04,7.909000000000000000e+03,1.081300000000000000e+04,9.812000000000000000e+03,1.371800000000000000e+04,9.311000000000000000e+03,1.051300000000000000e+04,1.071300000000000000e+04,1.131400000000000000e+04,1.081300000000000000e+04,9.111000000000000000e+03,9.611000000000000000e+03,9.611000000000000000e+03,1.071300000000000000e+04,1.081300000000000000e+04,7.408000000000000000e+03,9.912000000000000000e+03,8.310000000000000000e+03,7.809000000000000000e+03,9.411000000000000000e+03,9.311000000000000000e+03,9.411000000000000000e+03,8.610000000000000000e+03,9.712000000000000000e+03,6.707000000000000000e+03,9.111000000000000000e+03,1.131400000000000000e+04,1.111400000000000000e+04,1.031200000000000000e+04,8.209000000000000000e+03,1.061300000000000000e+04,9.311000000000000000e+03,7.609000000000000000e+03,7.609000000000000000e+03,1.011200000000000000e+04,7.308000000000000000e+03,8.209000000000000000e+03,9.311000000000000000e+03,6.407000000000000000e+03,7.208000000000000000e+03,9.011000000000000000e+03,8.710000000000000000e+03,7.308000000000000000e+03,8.009000000000000000e+03,8.109000000000000000e+03,9.712000000000000000e+03,1.211500000000000000e+04,9.311000000000000000e+03,8.310000000000000000e+03,7.609000000000000000e+03,1.061300000000000000e+04,8.510000000000000000e+03,1.161400000000000000e+04,9.511000000000000000e+03,1.091300000000000000e+04,1.341700000000000000e+04,9.411000000000000000e+03,1.061300000000000000e+04,1.041300000000000000e+04,8.910000000000000000e+03,1.091300000000000000e+04,9.611000000000000000e+03,8.209000000000000000e+03,9.611000000000000000e+03,8.109000000000000000e+03,1.081300000000000000e+04,1.001200000000000000e+04,1.101400000000000000e+04,8.410000000000000000e+03,1.011200000000000000e+04,9.311000000000000000e+03,8.810000000000000000e+03,1.041300000000000000e+04,1.281600000000000000e+04,8.910000000000000000e+03,1.091300000000000000e+04,1.051300000000000000e+04,7.809000000000000000e+03,9.812000000000000000e+03,1.081300000000000000e+04,9.912000000000000000e+03,9.912000000000000000e+03,8.910000000000000000e+03,1.041300000000000000e+04,7.609000000000000000e+03,9.411000000000000000e+03,1.061300000000000000e+04,8.710000000000000000e+03,9.712000000000000000e+03,1.071300000000000000e+04,8.209000000000000000e+03,9.611000000000000000e+03,7.208000000000000000e+03,9.712000000000000000e+03,1.882700000000000000e+04,1.071300000000000000e+04,1.051300000000000000e+04,1.021200000000000000e+04,8.910000000000000000e+03,9.311000000000000000e+03,9.411000000000000000e+03,8.810000000000000000e+03,8.209000000000000000e+03,1.001200000000000000e+04,1.011200000000000000e+04,1.111400000000000000e+04,1.021200000000000000e+04,1.111400000000000000e+04,1.461900000000000000e+04,8.810000000000000000e+03,1.071300000000000000e+04,9.011000000000000000e+03,8.009000000000000000e+03,8.910000000000000000e+03,1.041300000000000000e+04,9.812000000000000000e+03,9.611000000000000000e+03,9.411000000000000000e+03,9.511000000000000000e+03,1.201500000000000000e+04,9.712000000000000000e+03,1.021200000000000000e+04,9.211000000000000000e+03,1.031200000000000000e+04,6.707000000000000000e+03,8.109000000000000000e+03,1.061300000000000000e+04,7.909000000000000000e+03,7.609000000000000000e+03,8.910000000000000000e+03,1.001200000000000000e+04,9.611000000000000000e+03,1.091300000000000000e+04,1.181500000000000000e+04,9.812000000000000000e+03,8.009000000000000000e+03,9.511000000000000000e+03,9.411000000000000000e+03,1.071300000000000000e+04,1.001200000000000000e+04,1.041300000000000000e+04,8.410000000000000000e+03,7.609000000000000000e+03,8.310000000000000000e+03,7.909000000000000000e+03,1.001200000000000000e+04,8.310000000000000000e+03,8.109000000000000000e+03,9.011000000000000000e+03,8.310000000000000000e+03,8.710000000000000000e+03,1.221500000000000000e+04,9.812000000000000000e+03,8.209000000000000000e+03,9.611000000000000000e+03,9.211000000000000000e+03,9.812000000000000000e+03,8.310000000000000000e+03,7.609000000000000000e+03,7.809000000000000000e+03,9.211000000000000000e+03,9.511000000000000000e+03,1.101400000000000000e+04,1.101400000000000000e+04,8.810000000000000000e+03,1.191500000000000000e+04,7.408000000000000000e+03,8.810000000000000000e+03,9.712000000000000000e+03,1.031200000000000000e+04,8.610000000000000000e+03,1.021200000000000000e+04,7.308000000000000000e+03,7.308000000000000000e+03,1.031200000000000000e+04,9.912000000000000000e+03,1.071300000000000000e+04,1.071300000000000000e+04,8.710000000000000000e+03,1.111400000000000000e+04,9.712000000000000000e+03,1.011200000000000000e+04,8.510000000000000000e+03,1.011200000000000000e+04,1.111400000000000000e+04,9.011000000000000000e+03,1.111400000000000000e+04,1.021200000000000000e+04,1.241600000000000000e+04,1.031200000000000000e+04,9.411000000000000000e+03,1.141400000000000000e+04,9.611000000000000000e+03,9.011000000000000000e+03,6.807000000000000000e+03,9.912000000000000000e+03,1.091300000000000000e+04,1.201500000000000000e+04,1.141400000000000000e+04,9.111000000000000000e+03,1.041300000000000000e+04,1.061300000000000000e+04,8.610000000000000000e+03,1.071300000000000000e+04,9.912000000000000000e+03,1.061300000000000000e+04,8.510000000000000000e+03,1.081300000000000000e+04,8.810000000000000000e+03,1.161400000000000000e+04,9.912000000000000000e+03,9.712000000000000000e+03,1.081300000000000000e+04,9.111000000000000000e+03,8.910000000000000000e+03,1.031200000000000000e+04,1.141400000000000000e+04,7.709000000000000000e+03,9.411000000000000000e+03,1.031200000000000000e+04,9.611000000000000000e+03,8.310000000000000000e+03,9.411000000000000000e+03,8.810000000000000000e+03,1.141400000000000000e+04,9.912000000000000000e+03,1.121400000000000000e+04,1.061300000000000000e+04,8.810000000000000000e+03,9.311000000000000000e+03,1.321700000000000000e+04,9.712000000000000000e+03,1.051300000000000000e+04,1.071300000000000000e+04,9.912000000000000000e+03,8.109000000000000000e+03,9.912000000000000000e+03,1.081300000000000000e+04,7.208000000000000000e+03,9.111000000000000000e+03,9.912000000000000000e+03,9.011000000000000000e+03,1.121400000000000000e+04,1.011200000000000000e+04,1.211500000000000000e+04,1.231600000000000000e+04,1.001200000000000000e+04,8.510000000000000000e+03,1.031200000000000000e+04,1.031200000000000000e+04,1.011200000000000000e+04,1.031200000000000000e+04,1.151400000000000000e+04,8.810000000000000000e+03,9.311000000000000000e+03,1.111400000000000000e+04,1.141400000000000000e+04,8.009000000000000000e+03,1.011200000000000000e+04,8.310000000000000000e+03,9.611000000000000000e+03,1.011200000000000000e+04,9.611000000000000000e+03,9.511000000000000000e+03,1.021200000000000000e+04,1.111400000000000000e+04,1.021200000000000000e+04,1.131400000000000000e+04,9.912000000000000000e+03,9.311000000000000000e+03,1.001200000000000000e+04,9.912000000000000000e+03,1.051300000000000000e+04,8.610000000000000000e+03,9.211000000000000000e+03,9.211000000000000000e+03,9.311000000000000000e+03,8.910000000000000000e+03,8.209000000000000000e+03,8.209000000000000000e+03,9.611000000000000000e+03,9.511000000000000000e+03,8.410000000000000000e+03,9.411000000000000000e+03,9.311000000000000000e+03,9.912000000000000000e+03,1.171500000000000000e+04,1.091300000000000000e+04,9.812000000000000000e+03,6.908000000000000000e+03,9.712000000000000000e+03,1.001200000000000000e+04,1.321700000000000000e+04,9.912000000000000000e+03,1.041300000000000000e+04,1.001200000000000000e+04,1.181500000000000000e+04,1.301700000000000000e+04,1.101400000000000000e+04,1.151400000000000000e+04,1.211500000000000000e+04,1.131400000000000000e+04,1.171500000000000000e+04,1.081300000000000000e+04,1.101400000000000000e+04,1.131400000000000000e+04,1.051300000000000000e+04,1.341700000000000000e+04,1.041300000000000000e+04,1.652300000000000000e+04,1.091300000000000000e+04,1.201500000000000000e+04,1.071300000000000000e+04,2.614300000000000000e+04,1.401800000000000000e+04,1.101400000000000000e+04,1.391800000000000000e+04,1.221500000000000000e+04,1.161400000000000000e+04,8.910000000000000000e+03,9.311000000000000000e+03,1.251600000000000000e+04,1.201500000000000000e+04,9.712000000000000000e+03,1.351800000000000000e+04,1.141400000000000000e+04,1.071300000000000000e+04,1.051300000000000000e+04,9.511000000000000000e+03,1.031200000000000000e+04,1.101400000000000000e+04,8.810000000000000000e+03,9.111000000000000000e+03,9.611000000000000000e+03,1.021200000000000000e+04,9.411000000000000000e+03,1.181500000000000000e+04,1.161400000000000000e+04,1.001200000000000000e+04,1.241600000000000000e+04,1.031200000000000000e+04,1.041300000000000000e+04,9.611000000000000000e+03,9.812000000000000000e+03,8.209000000000000000e+03,1.181500000000000000e+04,1.051300000000000000e+04,9.812000000000000000e+03,1.001200000000000000e+04,1.101400000000000000e+04,1.361800000000000000e+04,1.451900000000000000e+04,1.031200000000000000e+04,1.141400000000000000e+04,9.211000000000000000e+03,1.061300000000000000e+04,1.061300000000000000e+04,1.231600000000000000e+04,1.051300000000000000e+04,1.281600000000000000e+04,8.910000000000000000e+03,1.101400000000000000e+04,1.131400000000000000e+04,1.241600000000000000e+04,1.171500000000000000e+04,1.201500000000000000e+04,1.281600000000000000e+04,1.251600000000000000e+04,1.512000000000000000e+04,1.181500000000000000e+04,1.061300000000000000e+04,1.151400000000000000e+04,1.211500000000000000e+04,9.812000000000000000e+03,1.071300000000000000e+04,9.812000000000000000e+03,1.201500000000000000e+04,2.463900000000000000e+04,9.611000000000000000e+03,1.171500000000000000e+04,8.810000000000000000e+03,1.041300000000000000e+04,1.051300000000000000e+04,8.610000000000000000e+03,7.809000000000000000e+03,1.101400000000000000e+04,1.261600000000000000e+04,1.171500000000000000e+04,1.061300000000000000e+04,4.100564000000000233e+05,1.191500000000000000e+04,1.051300000000000000e+04,1.141400000000000000e+04,9.712000000000000000e+03,1.091300000000000000e+04,1.101400000000000000e+04,1.281600000000000000e+04,1.301700000000000000e+04,1.211500000000000000e+04,1.301700000000000000e+04,3.687000000000000000e+04,1.031200000000000000e+04,1.061300000000000000e+04,9.712000000000000000e+03,1.021200000000000000e+04,1.401800000000000000e+04,1.311700000000000000e+04,1.281600000000000000e+04,1.301700000000000000e+04,1.121400000000000000e+04,1.301700000000000000e+04,1.121400000000000000e+04,1.181500000000000000e+04,1.311700000000000000e+04,1.091300000000000000e+04,1.231600000000000000e+04,1.261600000000000000e+04,1.201500000000000000e+04,1.051300000000000000e+04,1.341700000000000000e+04,1.241600000000000000e+04,1.321700000000000000e+04,1.141400000000000000e+04,1.371800000000000000e+04,1.331700000000000000e+04,1.271600000000000000e+04,1.201500000000000000e+04,1.281600000000000000e+04,1.201500000000000000e+04,1.221500000000000000e+04,1.221500000000000000e+04,1.311700000000000000e+04,9.611000000000000000e+03,1.131400000000000000e+04,1.141400000000000000e+04,1.091300000000000000e+04,1.311700000000000000e+04,1.171500000000000000e+04,9.912000000000000000e+03,1.161400000000000000e+04,1.461900000000000000e+04,1.241600000000000000e+04,1.201500000000000000e+04,1.161400000000000000e+04,1.211500000000000000e+04,1.171500000000000000e+04,9.611000000000000000e+03,9.511000000000000000e+03,1.191500000000000000e+04,1.271600000000000000e+04,1.251600000000000000e+04,1.251600000000000000e+04,1.211500000000000000e+04,1.111400000000000000e+04,1.371800000000000000e+04,1.051300000000000000e+04,1.201500000000000000e+04,1.181500000000000000e+04,1.221500000000000000e+04,1.261600000000000000e+04,9.511000000000000000e+03,1.161400000000000000e+04,1.161400000000000000e+04,1.161400000000000000e+04,1.461900000000000000e+04,1.211500000000000000e+04,1.091300000000000000e+04,1.572100000000000000e+04,1.161400000000000000e+04,1.431900000000000000e+04,1.421900000000000000e+04,1.181500000000000000e+04,1.341700000000000000e+04,1.421900000000000000e+04,1.401800000000000000e+04,1.682300000000000000e+04,1.532100000000000000e+04,1.361800000000000000e+04,1.161400000000000000e+04,1.461900000000000000e+04,1.191500000000000000e+04,1.271600000000000000e+04,1.151400000000000000e+04,1.301700000000000000e+04,1.151400000000000000e+04,1.331700000000000000e+04,1.301700000000000000e+04,1.461900000000000000e+04,1.061300000000000000e+04,1.431900000000000000e+04,1.421900000000000000e+04,1.251600000000000000e+04,1.321700000000000000e+04,1.361800000000000000e+04,1.271600000000000000e+04,1.301700000000000000e+04,1.351800000000000000e+04,1.441900000000000000e+04,1.051300000000000000e+04,1.101400000000000000e+04,1.161400000000000000e+04,1.051300000000000000e+04,1.091300000000000000e+04,1.512000000000000000e+04,1.321700000000000000e+04,1.261600000000000000e+04,1.161400000000000000e+04,1.401800000000000000e+04,1.241600000000000000e+04,1.271600000000000000e+04,1.441900000000000000e+04,1.291700000000000000e+04,9.912000000000000000e+03,2.874900000000000000e+04,1.111400000000000000e+04,1.031200000000000000e+04,1.201500000000000000e+04,1.111400000000000000e+04,1.171500000000000000e+04,1.291700000000000000e+04,9.311000000000000000e+03,9.311000000000000000e+03,1.131400000000000000e+04,9.611000000000000000e+03,1.051300000000000000e+04,1.061300000000000000e+04,9.111000000000000000e+03,1.201500000000000000e+04,8.610000000000000000e+03,1.361800000000000000e+04,1.001200000000000000e+04,1.081300000000000000e+04,1.141400000000000000e+04,9.912000000000000000e+03,9.111000000000000000e+03,1.431900000000000000e+04,1.211500000000000000e+04,1.281600000000000000e+04,1.291700000000000000e+04,1.161400000000000000e+04,1.061300000000000000e+04,1.001200000000000000e+04,1.081300000000000000e+04,1.081300000000000000e+04,1.281600000000000000e+04,1.221500000000000000e+04,1.261600000000000000e+04,1.191500000000000000e+04,1.251600000000000000e+04,1.171500000000000000e+04,1.201500000000000000e+04,1.221500000000000000e+04,1.231600000000000000e+04,1.201500000000000000e+04,9.211000000000000000e+03,1.421900000000000000e+04,1.301700000000000000e+04,1.181500000000000000e+04,1.261600000000000000e+04,9.611000000000000000e+03,1.261600000000000000e+04,1.081300000000000000e+04,1.512000000000000000e+04,9.411000000000000000e+03,8.610000000000000000e+03,1.361800000000000000e+04,8.710000000000000000e+03,1.041300000000000000e+04,8.710000000000000000e+03,1.081300000000000000e+04,9.812000000000000000e+03,9.511000000000000000e+03,1.111400000000000000e+04,1.211500000000000000e+04,1.071300000000000000e+04,1.091300000000000000e+04,1.171500000000000000e+04,1.271600000000000000e+04,1.241600000000000000e+04,1.361800000000000000e+04,1.171500000000000000e+04,9.611000000000000000e+03,9.611000000000000000e+03,1.091300000000000000e+04,1.031200000000000000e+04,1.261600000000000000e+04,9.912000000000000000e+03,9.211000000000000000e+03,1.011200000000000000e+04,1.011200000000000000e+04,1.161400000000000000e+04,1.141400000000000000e+04,9.411000000000000000e+03,1.091300000000000000e+04,1.081300000000000000e+04,1.181500000000000000e+04,1.642300000000000000e+04,1.141400000000000000e+04,9.211000000000000000e+03,1.151400000000000000e+04,1.141400000000000000e+04,1.271600000000000000e+04,1.321700000000000000e+04,1.562100000000000000e+04,9.611000000000000000e+03,1.201500000000000000e+04,2.624300000000000000e+04,1.241600000000000000e+04,1.061300000000000000e+04,1.121400000000000000e+04,9.912000000000000000e+03,1.101400000000000000e+04,1.141400000000000000e+04,1.111400000000000000e+04,1.231600000000000000e+04,9.712000000000000000e+03,1.161400000000000000e+04,1.041300000000000000e+04,9.812000000000000000e+03,1.081300000000000000e+04,1.331700000000000000e+04,1.482000000000000000e+04,1.482000000000000000e+04,9.712000000000000000e+03,1.271600000000000000e+04,1.051300000000000000e+04,1.451900000000000000e+04,1.191500000000000000e+04,1.051300000000000000e+04,1.532100000000000000e+04,1.091300000000000000e+04,1.231600000000000000e+04,9.611000000000000000e+03,1.001200000000000000e+04,1.241600000000000000e+04,1.281600000000000000e+04,1.011200000000000000e+04,1.071300000000000000e+04,1.261600000000000000e+04,1.021200000000000000e+04,9.511000000000000000e+03,1.291700000000000000e+04,1.331700000000000000e+04,8.910000000000000000e+03,1.191500000000000000e+04,1.141400000000000000e+04,8.810000000000000000e+03,9.912000000000000000e+03,1.031200000000000000e+04,9.511000000000000000e+03,1.161400000000000000e+04,1.061300000000000000e+04,1.081300000000000000e+04,1.121400000000000000e+04,1.011200000000000000e+04,1.061300000000000000e+04,1.071300000000000000e+04,1.121400000000000000e+04,9.311000000000000000e+03,9.912000000000000000e+03,1.061300000000000000e+04,8.810000000000000000e+03,1.051300000000000000e+04,1.862700000000000000e+04,8.810000000000000000e+03,9.411000000000000000e+03,9.611000000000000000e+03,9.812000000000000000e+03,1.261600000000000000e+04,1.101400000000000000e+04,9.311000000000000000e+03,1.071300000000000000e+04,1.091300000000000000e+04,1.071300000000000000e+04,1.341700000000000000e+04,9.611000000000000000e+03,1.151400000000000000e+04,1.722400000000000000e+04,1.091300000000000000e+04,7.709000000000000000e+03,1.171500000000000000e+04,8.310000000000000000e+03,3.235800000000000000e+04,1.031200000000000000e+04,9.912000000000000000e+03,1.171500000000000000e+04,1.061300000000000000e+04,1.351800000000000000e+04,1.111400000000000000e+04,1.011200000000000000e+04,1.181500000000000000e+04,1.522100000000000000e+04,1.451900000000000000e+04,1.181500000000000000e+04,1.972900000000000000e+04,1.171500000000000000e+04,1.181500000000000000e+04,1.031200000000000000e+04,3.346100000000000000e+04,1.341700000000000000e+04,1.051300000000000000e+04,1.081300000000000000e+04,1.041300000000000000e+04,9.712000000000000000e+03,1.261600000000000000e+04,1.381800000000000000e+04,1.021200000000000000e+04,1.241600000000000000e+04,1.101400000000000000e+04,1.341700000000000000e+04,9.511000000000000000e+03,1.071300000000000000e+04,1.482000000000000000e+04,1.201500000000000000e+04,1.251600000000000000e+04,1.001200000000000000e+04,1.051300000000000000e+04,1.191500000000000000e+04,9.912000000000000000e+03,9.411000000000000000e+03,9.511000000000000000e+03,1.011200000000000000e+04,1.141400000000000000e+04,1.341700000000000000e+04,1.281600000000000000e+04,9.111000000000000000e+03,9.211000000000000000e+03,1.261600000000000000e+04,1.061300000000000000e+04,9.011000000000000000e+03,1.021200000000000000e+04,1.271600000000000000e+04,9.211000000000000000e+03,9.211000000000000000e+03,1.131400000000000000e+04,9.912000000000000000e+03,9.211000000000000000e+03,1.001200000000000000e+04,1.361800000000000000e+04,1.011200000000000000e+04,9.311000000000000000e+03,1.091300000000000000e+04,1.041300000000000000e+04,9.912000000000000000e+03,1.031200000000000000e+04,7.809000000000000000e+03,1.341700000000000000e+04,1.141400000000000000e+04,9.311000000000000000e+03,1.111400000000000000e+04,1.091300000000000000e+04,1.061300000000000000e+04,1.021200000000000000e+04,8.710000000000000000e+03,1.021200000000000000e+04,9.411000000000000000e+03,7.909000000000000000e+03,1.041300000000000000e+04,9.311000000000000000e+03,1.061300000000000000e+04,9.311000000000000000e+03,8.310000000000000000e+03,1.181500000000000000e+04,9.712000000000000000e+03,7.709000000000000000e+03,8.410000000000000000e+03,1.532100000000000000e+04,1.021200000000000000e+04,1.031200000000000000e+04,8.310000000000000000e+03,8.009000000000000000e+03,1.121400000000000000e+04,1.051300000000000000e+04,9.511000000000000000e+03,1.031200000000000000e+04,1.051300000000000000e+04,7.208000000000000000e+03,1.111400000000000000e+04,9.712000000000000000e+03,9.111000000000000000e+03,9.411000000000000000e+03,8.510000000000000000e+03,8.810000000000000000e+03,9.912000000000000000e+03,9.411000000000000000e+03,9.411000000000000000e+03,8.910000000000000000e+03,1.281600000000000000e+04,7.408000000000000000e+03,8.610000000000000000e+03,7.408000000000000000e+03,8.410000000000000000e+03,9.812000000000000000e+03,9.511000000000000000e+03,9.511000000000000000e+03,8.009000000000000000e+03,7.308000000000000000e+03,7.909000000000000000e+03,6.807000000000000000e+03,9.011000000000000000e+03,8.710000000000000000e+03,7.508000000000000000e+03,8.410000000000000000e+03,8.310000000000000000e+03,8.810000000000000000e+03,1.011200000000000000e+04,7.609000000000000000e+03,8.009000000000000000e+03,8.310000000000000000e+03,8.009000000000000000e+03,6.507000000000000000e+03,9.812000000000000000e+03,8.910000000000000000e+03,8.810000000000000000e+03,6.507000000000000000e+03,8.209000000000000000e+03,7.709000000000000000e+03,7.609000000000000000e+03,6.507000000000000000e+03,6.607000000000000000e+03,8.109000000000000000e+03,8.410000000000000000e+03,6.908000000000000000e+03,6.707000000000000000e+03,1.061300000000000000e+04,6.107000000000000000e+03,7.108000000000000000e+03,8.209000000000000000e+03,1.071300000000000000e+04,8.510000000000000000e+03,8.109000000000000000e+03,1.011200000000000000e+04,6.908000000000000000e+03,8.310000000000000000e+03,7.609000000000000000e+03,7.709000000000000000e+03,7.909000000000000000e+03,8.310000000000000000e+03,7.809000000000000000e+03,9.011000000000000000e+03,7.008000000000000000e+03,7.609000000000000000e+03,7.709000000000000000e+03,7.508000000000000000e+03,7.008000000000000000e+03,5.906000000000000000e+03,7.308000000000000000e+03,7.709000000000000000e+03,7.909000000000000000e+03,7.909000000000000000e+03,7.208000000000000000e+03,8.810000000000000000e+03,8.310000000000000000e+03,7.408000000000000000e+03,7.508000000000000000e+03,8.910000000000000000e+03,9.311000000000000000e+03,7.408000000000000000e+03,7.208000000000000000e+03,7.709000000000000000e+03,9.812000000000000000e+03,7.208000000000000000e+03,8.310000000000000000e+03,6.908000000000000000e+03,7.609000000000000000e+03,7.108000000000000000e+03,6.807000000000000000e+03,9.311000000000000000e+03,8.109000000000000000e+03,6.006000000000000000e+03,7.108000000000000000e+03,8.810000000000000000e+03,7.508000000000000000e+03,9.211000000000000000e+03,7.709000000000000000e+03,6.607000000000000000e+03,7.709000000000000000e+03,6.507000000000000000e+03,7.909000000000000000e+03,8.810000000000000000e+03,9.712000000000000000e+03,9.011000000000000000e+03,5.906000000000000000e+03,7.208000000000000000e+03,5.906000000000000000e+03,7.108000000000000000e+03,7.008000000000000000e+03,6.707000000000000000e+03,6.107000000000000000e+03,7.809000000000000000e+03,1.011200000000000000e+04,7.208000000000000000e+03,8.109000000000000000e+03,9.611000000000000000e+03,7.508000000000000000e+03,7.809000000000000000e+03,6.307000000000000000e+03,1.101400000000000000e+04,9.011000000000000000e+03,7.508000000000000000e+03,8.109000000000000000e+03,6.707000000000000000e+03,8.009000000000000000e+03,6.908000000000000000e+03,6.107000000000000000e+03,7.609000000000000000e+03,8.510000000000000000e+03,6.707000000000000000e+03,7.709000000000000000e+03,6.107000000000000000e+03,7.809000000000000000e+03,8.009000000000000000e+03,8.410000000000000000e+03,7.909000000000000000e+03,8.910000000000000000e+03,7.508000000000000000e+03,6.507000000000000000e+03,8.610000000000000000e+03,8.209000000000000000e+03,7.609000000000000000e+03,7.008000000000000000e+03,7.408000000000000000e+03,6.807000000000000000e+03,7.408000000000000000e+03,7.709000000000000000e+03,6.707000000000000000e+03,7.408000000000000000e+03,6.707000000000000000e+03,9.311000000000000000e+03,9.111000000000000000e+03,8.610000000000000000e+03,5.406000000000000000e+03,6.407000000000000000e+03,6.707000000000000000e+03,7.008000000000000000e+03,7.609000000000000000e+03,8.310000000000000000e+03,9.211000000000000000e+03,7.408000000000000000e+03,5.606000000000000000e+03,7.809000000000000000e+03,7.809000000000000000e+03,6.607000000000000000e+03,7.609000000000000000e+03,6.807000000000000000e+03,7.308000000000000000e+03,7.709000000000000000e+03,8.009000000000000000e+03,7.909000000000000000e+03,8.410000000000000000e+03,8.209000000000000000e+03,9.211000000000000000e+03,5.906000000000000000e+03,7.609000000000000000e+03,7.609000000000000000e+03,8.910000000000000000e+03,6.006000000000000000e+03,7.308000000000000000e+03,8.310000000000000000e+03,7.709000000000000000e+03,6.607000000000000000e+03,8.109000000000000000e+03,7.609000000000000000e+03,5.506000000000000000e+03,7.008000000000000000e+03,9.111000000000000000e+03,6.107000000000000000e+03,7.709000000000000000e+03,6.107000000000000000e+03,6.207000000000000000e+03,7.408000000000000000e+03,8.710000000000000000e+03,1.001200000000000000e+04,7.208000000000000000e+03,8.410000000000000000e+03,7.408000000000000000e+03,5.205000000000000000e+03,4.905000000000000000e+03,6.908000000000000000e+03,8.710000000000000000e+03,6.707000000000000000e+03,6.107000000000000000e+03,9.912000000000000000e+03,9.211000000000000000e+03,5.706000000000000000e+03,1.031200000000000000e+04,7.408000000000000000e+03,5.406000000000000000e+03,7.208000000000000000e+03,6.207000000000000000e+03,8.810000000000000000e+03,7.308000000000000000e+03,6.407000000000000000e+03,9.211000000000000000e+03,7.609000000000000000e+03,9.211000000000000000e+03,7.809000000000000000e+03,6.707000000000000000e+03,7.609000000000000000e+03,7.308000000000000000e+03,9.912000000000000000e+03,7.408000000000000000e+03,7.108000000000000000e+03,6.908000000000000000e+03,7.709000000000000000e+03,9.211000000000000000e+03,8.410000000000000000e+03,6.807000000000000000e+03,5.406000000000000000e+03,9.111000000000000000e+03,7.108000000000000000e+03,8.610000000000000000e+03,6.807000000000000000e+03,8.410000000000000000e+03,8.209000000000000000e+03,8.310000000000000000e+03,6.707000000000000000e+03,8.009000000000000000e+03,8.310000000000000000e+03,7.408000000000000000e+03,6.908000000000000000e+03,6.607000000000000000e+03,5.806000000000000000e+03,6.607000000000000000e+03,1.051300000000000000e+04,6.207000000000000000e+03,9.511000000000000000e+03,7.909000000000000000e+03,nan
4.795089999999999719e+01,2.644300000000000000e+04,6.006000000000000000e+03,7.008000000000000000e+03,5.506000000000000000e+03,7.709000000000000000e+03,8.710000000000000000e+03,6.908000000000000000e+03,7.108000000000000000e+03,7.308000000000000000e+03,7.508000000000000000e+03,6.908000000000000000e+03,7.809000000000000000e+03,7.809000000000000000e+03,8.910000000000000000e+03,7.108000000000000000e+03,8.610000000000000000e+03,8.410000000000000000e+03,8.510000000000000000e+03,7.609000000000000000e+03,8.510000000000000000e+03,8.910000000000000000e+03,8.310000000000000000e+03,8.310000000000000000e+03,9.311000000000000000e+03,1.822600000000000000e+04,9.311000000000000000e+03,1.472000000000000000e+04,1.672300000000000000e+04,8.310000000000000000e+03,1.011200000000000000e+04,9.011000000000000000e+03,1.031200000000000000e+04,9.912000000000000000e+03,1.311700000000000000e+04,8.109000000000000000e+03,9.511000000000000000e+03,7.809000000000000000e+03,1.545480000000000000e+05,1.161400000000000000e+04,1.021200000000000000e+04,8.610000000000000000e+03,7.809000000000000000e+03,7.809000000000000000e+03,9.211000000000000000e+03,1.041300000000000000e+04,9.912000000000000000e+03,1.091300000000000000e+04,7.408000000000000000e+03,1.011200000000000000e+04,1.001200000000000000e+04,8.410000000000000000e+03,1.421900000000000000e+04,9.311000000000000000e+03,1.682300000000000000e+04,7.508000000000000000e+03,1.031200000000000000e+04,8.610000000000000000e+03,1.191500000000000000e+04,1.051300000000000000e+04,1.602200000000000000e+04,1.281600000000000000e+04,7.709000000000000000e+03,1.061300000000000000e+04,1.271600000000000000e+04,8.610000000000000000e+03,8.910000000000000000e+03,1.341700000000000000e+04,9.611000000000000000e+03,8.410000000000000000e+03,1.051300000000000000e+04,8.009000000000000000e+03,6.607000000000000000e+03,9.812000000000000000e+03,8.410000000000000000e+03,9.511000000000000000e+03,9.511000000000000000e+03,9.812000000000000000e+03,9.211000000000000000e+03,1.251600000000000000e+04,9.311000000000000000e+03,9.411000000000000000e+03,9.011000000000000000e+03,8.209000000000000000e+03,9.912000000000000000e+03,9.011000000000000000e+03,1.552100000000000000e+04,8.109000000000000000e+03,1.231600000000000000e+04,8.610000000000000000e+03,8.109000000000000000e+03,9.712000000000000000e+03,7.208000000000000000e+03,7.809000000000000000e+03,1.011200000000000000e+04,1.071300000000000000e+04,1.211500000000000000e+04,9.611000000000000000e+03,7.809000000000000000e+03,7.008000000000000000e+03,9.611000000000000000e+03,9.511000000000000000e+03,8.510000000000000000e+03,1.161400000000000000e+04,1.502000000000000000e+04,2.383800000000000000e+04,1.381800000000000000e+04,4.700200000000000000e+04,1.662300000000000000e+04,2.293600000000000000e+04,1.952900000000000000e+04,9.855530000000000291e+04,5.462900000000000000e+04,1.261600000000000000e+04,6.587400000000000000e+04,1.151400000000000000e+04,3.025300000000000000e+04,1.972900000000000000e+04,1.171500000000000000e+04,2.363700000000000000e+04,1.331700000000000000e+04,1.121400000000000000e+04,1.081300000000000000e+04,9.712000000000000000e+03,1.141400000000000000e+04,1.151400000000000000e+04,6.407000000000000000e+03,1.041300000000000000e+04,7.709000000000000000e+03,9.011000000000000000e+03,8.910000000000000000e+03,8.009000000000000000e+03,1.161400000000000000e+04,1.021200000000000000e+04,9.812000000000000000e+03,8.810000000000000000e+03,1.211500000000000000e+04,7.709000000000000000e+03,1.001200000000000000e+04,8.810000000000000000e+03,9.511000000000000000e+03,1.251600000000000000e+04,1.161400000000000000e+04,1.081300000000000000e+04,1.061300000000000000e+04,8.009000000000000000e+03,7.308000000000000000e+03,1.081300000000000000e+04,1.031200000000000000e+04,1.061300000000000000e+04,8.710000000000000000e+03,1.592200000000000000e+04,8.109000000000000000e+03,1.031200000000000000e+04,9.611000000000000000e+03,1.381800000000000000e+04,9.111000000000000000e+03,9.311000000000000000e+03,1.461900000000000000e+04,1.141400000000000000e+04,1.732400000000000000e+04,7.108000000000000000e+03,8.510000000000000000e+03,6.507000000000000000e+03,1.051300000000000000e+04,6.807000000000000000e+03,1.111400000000000000e+04,9.311000000000000000e+03,9.011000000000000000e+03,6.908000000000000000e+03,9.111000000000000000e+03,1.021200000000000000e+04,9.311000000000000000e+03,1.271600000000000000e+04,8.009000000000000000e+03,1.061300000000000000e+04,8.510000000000000000e+03,8.009000000000000000e+03,9.812000000000000000e+03,8.009000000000000000e+03,7.208000000000000000e+03,8.510000000000000000e+03,8.410000000000000000e+03,9.011000000000000000e+03,9.011000000000000000e+03,7.408000000000000000e+03,9.011000000000000000e+03,6.307000000000000000e+03,9.611000000000000000e+03,1.101400000000000000e+04,7.909000000000000000e+03,9.011000000000000000e+03,8.310000000000000000e+03,9.311000000000000000e+03,9.812000000000000000e+03,7.809000000000000000e+03,6.307000000000000000e+03,9.411000000000000000e+03,8.209000000000000000e+03,7.709000000000000000e+03,1.021200000000000000e+04,6.807000000000000000e+03,9.211000000000000000e+03,9.311000000000000000e+03,8.510000000000000000e+03,8.510000000000000000e+03,8.209000000000000000e+03,1.311700000000000000e+04,8.910000000000000000e+03,7.308000000000000000e+03,8.410000000000000000e+03,8.810000000000000000e+03,8.410000000000000000e+03,8.810000000000000000e+03,8.009000000000000000e+03,1.101400000000000000e+04,1.121400000000000000e+04,9.511000000000000000e+03,8.410000000000000000e+03,9.411000000000000000e+03,8.610000000000000000e+03,8.410000000000000000e+03,8.810000000000000000e+03,8.209000000000000000e+03,8.510000000000000000e+03,8.109000000000000000e+03,1.001200000000000000e+04,9.812000000000000000e+03,1.351800000000000000e+04,9.712000000000000000e+03,8.109000000000000000e+03,7.208000000000000000e+03,9.111000000000000000e+03,8.610000000000000000e+03,9.812000000000000000e+03,1.001200000000000000e+04,8.310000000000000000e+03,9.511000000000000000e+03,7.308000000000000000e+03,9.511000000000000000e+03,8.510000000000000000e+03,5.606000000000000000e+03,9.311000000000000000e+03,9.411000000000000000e+03,9.712000000000000000e+03,1.041300000000000000e+04,8.109000000000000000e+03,8.209000000000000000e+03,9.812000000000000000e+03,8.610000000000000000e+03,1.502000000000000000e+04,9.211000000000000000e+03,8.410000000000000000e+03,1.021200000000000000e+04,1.161400000000000000e+04,1.031200000000000000e+04,9.411000000000000000e+03,9.011000000000000000e+03,1.001200000000000000e+04,8.510000000000000000e+03,9.411000000000000000e+03,1.081300000000000000e+04,1.271600000000000000e+04,9.812000000000000000e+03,9.712000000000000000e+03,1.321700000000000000e+04,8.910000000000000000e+03,9.011000000000000000e+03,9.211000000000000000e+03,9.311000000000000000e+03,1.031200000000000000e+04,9.611000000000000000e+03,8.810000000000000000e+03,8.610000000000000000e+03,9.211000000000000000e+03,7.709000000000000000e+03,9.611000000000000000e+03,9.812000000000000000e+03,1.001200000000000000e+04,8.009000000000000000e+03,9.411000000000000000e+03,8.009000000000000000e+03,1.201500000000000000e+04,8.109000000000000000e+03,8.410000000000000000e+03,8.910000000000000000e+03,8.910000000000000000e+03,1.431900000000000000e+04,1.081300000000000000e+04,8.410000000000000000e+03,1.011200000000000000e+04,9.111000000000000000e+03,8.009000000000000000e+03,7.809000000000000000e+03,9.211000000000000000e+03,1.001200000000000000e+04,1.101400000000000000e+04,8.810000000000000000e+03,8.710000000000000000e+03,7.809000000000000000e+03,9.912000000000000000e+03,7.108000000000000000e+03,1.011200000000000000e+04,1.171500000000000000e+04,8.610000000000000000e+03,1.121400000000000000e+04,7.809000000000000000e+03,1.011200000000000000e+04,8.510000000000000000e+03,9.611000000000000000e+03,8.710000000000000000e+03,1.191500000000000000e+04,9.611000000000000000e+03,8.410000000000000000e+03,8.810000000000000000e+03,1.021200000000000000e+04,1.081300000000000000e+04,1.141400000000000000e+04,8.710000000000000000e+03,1.081300000000000000e+04,8.510000000000000000e+03,8.610000000000000000e+03,1.361800000000000000e+04,7.809000000000000000e+03,9.611000000000000000e+03,1.091300000000000000e+04,1.051300000000000000e+04,7.909000000000000000e+03,9.712000000000000000e+03,9.812000000000000000e+03,1.081300000000000000e+04,1.992900000000000000e+04,1.151400000000000000e+04,1.071300000000000000e+04,1.061300000000000000e+04,9.011000000000000000e+03,1.161400000000000000e+04,9.511000000000000000e+03,9.211000000000000000e+03,1.091300000000000000e+04,9.111000000000000000e+03,1.141400000000000000e+04,9.211000000000000000e+03,7.909000000000000000e+03,9.211000000000000000e+03,9.411000000000000000e+03,1.081300000000000000e+04,1.021200000000000000e+04,9.111000000000000000e+03,9.211000000000000000e+03,8.910000000000000000e+03,8.009000000000000000e+03,8.710000000000000000e+03,9.812000000000000000e+03,9.211000000000000000e+03,1.001200000000000000e+04,9.011000000000000000e+03,8.510000000000000000e+03,1.021200000000000000e+04,8.209000000000000000e+03,1.001200000000000000e+04,9.712000000000000000e+03,9.411000000000000000e+03,7.809000000000000000e+03,9.211000000000000000e+03,9.011000000000000000e+03,1.141400000000000000e+04,1.081300000000000000e+04,1.011200000000000000e+04,1.211500000000000000e+04,9.611000000000000000e+03,1.021200000000000000e+04,7.508000000000000000e+03,8.410000000000000000e+03,1.081300000000000000e+04,1.071300000000000000e+04,1.061300000000000000e+04,1.181500000000000000e+04,9.712000000000000000e+03,7.108000000000000000e+03,1.041300000000000000e+04,8.009000000000000000e+03,9.511000000000000000e+03,1.041300000000000000e+04,8.009000000000000000e+03,8.710000000000000000e+03,8.009000000000000000e+03,9.211000000000000000e+03,9.311000000000000000e+03,9.011000000000000000e+03,8.209000000000000000e+03,9.211000000000000000e+03,1.011200000000000000e+04,9.812000000000000000e+03,9.411000000000000000e+03,8.910000000000000000e+03,9.411000000000000000e+03,1.041300000000000000e+04,9.712000000000000000e+03,7.709000000000000000e+03,7.809000000000000000e+03,9.211000000000000000e+03,8.209000000000000000e+03,1.081300000000000000e+04,1.091300000000000000e+04,1.001200000000000000e+04,1.011200000000000000e+04,7.308000000000000000e+03,8.810000000000000000e+03,1.001200000000000000e+04,4.100564000000000233e+05,1.231600000000000000e+04,4.336909999999999854e+04,1.021200000000000000e+04,1.051300000000000000e+04,8.009000000000000000e+03,9.912000000000000000e+03,1.011200000000000000e+04,1.071300000000000000e+04,1.181500000000000000e+04,1.101400000000000000e+04,1.391800000000000000e+04,1.131400000000000000e+04,1.031200000000000000e+04,9.912000000000000000e+03,8.109000000000000000e+03,1.041300000000000000e+04,1.041300000000000000e+04,1.161400000000000000e+04,1.161400000000000000e+04,1.201500000000000000e+04,1.121400000000000000e+04,8.410000000000000000e+03,9.311000000000000000e+03,9.611000000000000000e+03,1.121400000000000000e+04,1.441900000000000000e+04,1.041300000000000000e+04,7.408000000000000000e+03,9.311000000000000000e+03,9.611000000000000000e+03,1.001200000000000000e+04,8.710000000000000000e+03,9.411000000000000000e+03,8.810000000000000000e+03,1.001200000000000000e+04,1.061300000000000000e+04,8.310000000000000000e+03,9.611000000000000000e+03,9.812000000000000000e+03,9.311000000000000000e+03,9.712000000000000000e+03,9.611000000000000000e+03,9.111000000000000000e+03,1.101400000000000000e+04,1.071300000000000000e+04,9.411000000000000000e+03,1.181500000000000000e+04,1.181500000000000000e+04,7.709000000000000000e+03,1.131400000000000000e+04,1.552100000000000000e+04,8.610000000000000000e+03,1.021200000000000000e+04,1.031200000000000000e+04,1.211500000000000000e+04,1.632200000000000000e+04,1.101400000000000000e+04,9.011000000000000000e+03,1.341700000000000000e+04,1.031200000000000000e+04,2.474000000000000000e+04,1.321700000000000000e+04,1.001200000000000000e+04,9.211000000000000000e+03,9.311000000000000000e+03,8.109000000000000000e+03,7.709000000000000000e+03,1.041300000000000000e+04,1.191500000000000000e+04,8.310000000000000000e+03,9.611000000000000000e+03,1.081300000000000000e+04,9.611000000000000000e+03,1.131400000000000000e+04,8.710000000000000000e+03,1.061300000000000000e+04,1.231600000000000000e+04,1.031200000000000000e+04,9.511000000000000000e+03,1.001200000000000000e+04,9.912000000000000000e+03,1.281600000000000000e+04,9.912000000000000000e+03,9.411000000000000000e+03,3.787300000000000000e+04,1.001200000000000000e+04,8.209000000000000000e+03,8.310000000000000000e+03,7.809000000000000000e+03,8.310000000000000000e+03,1.011200000000000000e+04,1.111400000000000000e+04,7.308000000000000000e+03,1.031200000000000000e+04,3.977900000000000000e+04,1.031200000000000000e+04,8.810000000000000000e+03,8.510000000000000000e+03,8.710000000000000000e+03,1.371800000000000000e+04,8.510000000000000000e+03,9.712000000000000000e+03,1.021200000000000000e+04,6.908000000000000000e+03,9.611000000000000000e+03,8.910000000000000000e+03,1.071300000000000000e+04,1.131400000000000000e+04,1.051300000000000000e+04,1.071300000000000000e+04,1.051300000000000000e+04,7.709000000000000000e+03,9.611000000000000000e+03,8.910000000000000000e+03,8.310000000000000000e+03,8.310000000000000000e+03,1.041300000000000000e+04,9.011000000000000000e+03,9.511000000000000000e+03,9.311000000000000000e+03,9.712000000000000000e+03,8.410000000000000000e+03,1.061300000000000000e+04,1.071300000000000000e+04,1.131400000000000000e+04,1.041300000000000000e+04,1.071300000000000000e+04,1.001200000000000000e+04,1.001200000000000000e+04,8.610000000000000000e+03,6.807000000000000000e+03,1.051300000000000000e+04,1.031200000000000000e+04,1.271600000000000000e+04,8.109000000000000000e+03,8.810000000000000000e+03,1.161400000000000000e+04,1.061300000000000000e+04,9.611000000000000000e+03,8.009000000000000000e+03,8.009000000000000000e+03,9.812000000000000000e+03,8.910000000000000000e+03,1.021200000000000000e+04,8.710000000000000000e+03,1.031200000000000000e+04,8.209000000000000000e+03,9.611000000000000000e+03,1.171500000000000000e+04,1.271600000000000000e+04,8.009000000000000000e+03,2.123200000000000000e+04,9.511000000000000000e+03,1.131400000000000000e+04,1.421900000000000000e+04,1.151400000000000000e+04,1.071300000000000000e+04,1.251600000000000000e+04,1.131400000000000000e+04,8.910000000000000000e+03,1.111400000000000000e+04,9.712000000000000000e+03,1.111400000000000000e+04,7.709000000000000000e+03,1.091300000000000000e+04,8.810000000000000000e+03,1.271600000000000000e+04,1.151400000000000000e+04,1.111400000000000000e+04,9.712000000000000000e+03,9.411000000000000000e+03,1.001200000000000000e+04,1.081300000000000000e+04,8.310000000000000000e+03,1.201500000000000000e+04,1.021200000000000000e+04,9.912000000000000000e+03,1.011200000000000000e+04,9.111000000000000000e+03,1.111400000000000000e+04,8.209000000000000000e+03,8.810000000000000000e+03,7.909000000000000000e+03,7.909000000000000000e+03,9.011000000000000000e+03,1.051300000000000000e+04,7.909000000000000000e+03,1.021200000000000000e+04,7.108000000000000000e+03,9.211000000000000000e+03,9.111000000000000000e+03,8.910000000000000000e+03,1.121400000000000000e+04,8.710000000000000000e+03,9.511000000000000000e+03,1.071300000000000000e+04,9.712000000000000000e+03,1.081300000000000000e+04,1.061300000000000000e+04,1.201500000000000000e+04,1.011200000000000000e+04,1.171500000000000000e+04,9.211000000000000000e+03,1.191500000000000000e+04,1.021200000000000000e+04,9.211000000000000000e+03,1.041300000000000000e+04,8.209000000000000000e+03,8.510000000000000000e+03,1.051300000000000000e+04,9.812000000000000000e+03,1.041300000000000000e+04,1.101400000000000000e+04,1.061300000000000000e+04,8.710000000000000000e+03,1.091300000000000000e+04,9.912000000000000000e+03,8.310000000000000000e+03,1.021200000000000000e+04,7.008000000000000000e+03,7.108000000000000000e+03,1.161400000000000000e+04,9.511000000000000000e+03,1.031200000000000000e+04,1.031200000000000000e+04,9.712000000000000000e+03,9.011000000000000000e+03,9.311000000000000000e+03,9.111000000000000000e+03,8.610000000000000000e+03,1.121400000000000000e+04,9.211000000000000000e+03,9.712000000000000000e+03,1.011200000000000000e+04,1.051300000000000000e+04,1.261600000000000000e+04,9.211000000000000000e+03,8.810000000000000000e+03,9.611000000000000000e+03,8.610000000000000000e+03,8.009000000000000000e+03,9.211000000000000000e+03,9.712000000000000000e+03,9.211000000000000000e+03,1.101400000000000000e+04,8.410000000000000000e+03,1.021200000000000000e+04,8.410000000000000000e+03,8.910000000000000000e+03,9.311000000000000000e+03,8.510000000000000000e+03,8.510000000000000000e+03,7.408000000000000000e+03,9.411000000000000000e+03,9.311000000000000000e+03,1.121400000000000000e+04,9.511000000000000000e+03,1.461900000000000000e+04,8.710000000000000000e+03,1.071300000000000000e+04,8.710000000000000000e+03,9.712000000000000000e+03,7.508000000000000000e+03,8.410000000000000000e+03,1.081300000000000000e+04,9.511000000000000000e+03,8.910000000000000000e+03,8.810000000000000000e+03,1.121400000000000000e+04,1.021200000000000000e+04,8.810000000000000000e+03,1.211500000000000000e+04,1.071300000000000000e+04,1.061300000000000000e+04,1.171500000000000000e+04,1.081300000000000000e+04,9.812000000000000000e+03,1.091300000000000000e+04,8.610000000000000000e+03,1.031200000000000000e+04,1.081300000000000000e+04,9.011000000000000000e+03,1.021200000000000000e+04,1.421900000000000000e+04,9.912000000000000000e+03,9.611000000000000000e+03,7.008000000000000000e+03,1.201500000000000000e+04,1.021200000000000000e+04,1.041300000000000000e+04,9.011000000000000000e+03,9.912000000000000000e+03,1.141400000000000000e+04,1.011200000000000000e+04,9.611000000000000000e+03,7.709000000000000000e+03,1.021200000000000000e+04,8.410000000000000000e+03,1.111400000000000000e+04,9.111000000000000000e+03,1.091300000000000000e+04,1.221500000000000000e+04,1.071300000000000000e+04,1.051300000000000000e+04,1.161400000000000000e+04,9.812000000000000000e+03,9.111000000000000000e+03,1.812600000000000000e+04,1.011200000000000000e+04,9.011000000000000000e+03,1.151400000000000000e+04,9.311000000000000000e+03,1.131400000000000000e+04,1.271600000000000000e+04,9.111000000000000000e+03,7.208000000000000000e+03,1.151400000000000000e+04,1.151400000000000000e+04,8.109000000000000000e+03,9.712000000000000000e+03,1.011200000000000000e+04,8.610000000000000000e+03,1.071300000000000000e+04,1.011200000000000000e+04,1.151400000000000000e+04,1.041300000000000000e+04,1.171500000000000000e+04,1.191500000000000000e+04,9.311000000000000000e+03,9.712000000000000000e+03,9.311000000000000000e+03,6.908000000000000000e+03,8.910000000000000000e+03,1.241600000000000000e+04,7.408000000000000000e+03,1.111400000000000000e+04,1.041300000000000000e+04,9.611000000000000000e+03,7.408000000000000000e+03,9.912000000000000000e+03,9.411000000000000000e+03,9.211000000000000000e+03,8.710000000000000000e+03,8.009000000000000000e+03,8.910000000000000000e+03,9.712000000000000000e+03,9.912000000000000000e+03,9.011000000000000000e+03,8.410000000000000000e+03,9.211000000000000000e+03,9.912000000000000000e+03,8.109000000000000000e+03,9.011000000000000000e+03,9.211000000000000000e+03,1.021200000000000000e+04,6.407000000000000000e+03,8.109000000000000000e+03,1.121400000000000000e+04,8.109000000000000000e+03,9.311000000000000000e+03,8.310000000000000000e+03,1.341700000000000000e+04,1.241600000000000000e+04,9.111000000000000000e+03,1.061300000000000000e+04,9.611000000000000000e+03,1.051300000000000000e+04,1.061300000000000000e+04,8.710000000000000000e+03,1.121400000000000000e+04,1.121400000000000000e+04,9.311000000000000000e+03,9.611000000000000000e+03,1.371800000000000000e+04,1.021200000000000000e+04,1.231600000000000000e+04,9.912000000000000000e+03,9.511000000000000000e+03,9.211000000000000000e+03,9.912000000000000000e+03,9.511000000000000000e+03,7.609000000000000000e+03,9.812000000000000000e+03,7.408000000000000000e+03,8.410000000000000000e+03,1.031200000000000000e+04,1.031200000000000000e+04,8.209000000000000000e+03,8.410000000000000000e+03,7.609000000000000000e+03,8.610000000000000000e+03,8.910000000000000000e+03,8.910000000000000000e+03,7.709000000000000000e+03,1.151400000000000000e+04,1.091300000000000000e+04,8.310000000000000000e+03,1.011200000000000000e+04,1.041300000000000000e+04,8.610000000000000000e+03,7.909000000000000000e+03,8.810000000000000000e+03,9.511000000000000000e+03,9.511000000000000000e+03,9.912000000000000000e+03,8.410000000000000000e+03,1.001200000000000000e+04,8.610000000000000000e+03,1.031200000000000000e+04,1.071300000000000000e+04,9.812000000000000000e+03,9.411000000000000000e+03,1.051300000000000000e+04,1.021200000000000000e+04,1.091300000000000000e+04,8.610000000000000000e+03,1.041300000000000000e+04,1.071300000000000000e+04,9.611000000000000000e+03,7.208000000000000000e+03,7.809000000000000000e+03,8.810000000000000000e+03,8.209000000000000000e+03,7.709000000000000000e+03,9.311000000000000000e+03,9.211000000000000000e+03,9.311000000000000000e+03,1.021200000000000000e+04,9.912000000000000000e+03,9.211000000000000000e+03,1.071300000000000000e+04,8.510000000000000000e+03,9.311000000000000000e+03,1.031200000000000000e+04,1.011200000000000000e+04,9.211000000000000000e+03,8.109000000000000000e+03,7.909000000000000000e+03,1.191500000000000000e+04,1.291700000000000000e+04,1.091300000000000000e+04,1.041300000000000000e+04,9.411000000000000000e+03,9.411000000000000000e+03,9.211000000000000000e+03,8.610000000000000000e+03,8.009000000000000000e+03,1.271600000000000000e+04,1.161400000000000000e+04,8.910000000000000000e+03,8.410000000000000000e+03,9.712000000000000000e+03,7.508000000000000000e+03,9.011000000000000000e+03,8.310000000000000000e+03,1.101400000000000000e+04,8.410000000000000000e+03,8.910000000000000000e+03,9.712000000000000000e+03,9.511000000000000000e+03,8.009000000000000000e+03,9.712000000000000000e+03,9.611000000000000000e+03,8.810000000000000000e+03,9.712000000000000000e+03,9.812000000000000000e+03,8.710000000000000000e+03,1.141400000000000000e+04,8.009000000000000000e+03,9.411000000000000000e+03,8.910000000000000000e+03,1.001200000000000000e+04,9.712000000000000000e+03,9.011000000000000000e+03,1.071300000000000000e+04,8.310000000000000000e+03,9.411000000000000000e+03,9.812000000000000000e+03,1.191500000000000000e+04,8.009000000000000000e+03,1.001200000000000000e+04,7.609000000000000000e+03,8.109000000000000000e+03,1.111400000000000000e+04,9.712000000000000000e+03,8.510000000000000000e+03,7.308000000000000000e+03,9.011000000000000000e+03,9.011000000000000000e+03,1.141400000000000000e+04,1.031200000000000000e+04,9.311000000000000000e+03,1.031200000000000000e+04,8.810000000000000000e+03,9.912000000000000000e+03,1.021200000000000000e+04,8.810000000000000000e+03,9.611000000000000000e+03,9.712000000000000000e+03,8.810000000000000000e+03,9.812000000000000000e+03,1.001200000000000000e+04,8.810000000000000000e+03,1.091300000000000000e+04,1.301700000000000000e+04,8.810000000000000000e+03,9.712000000000000000e+03,1.221500000000000000e+04,9.712000000000000000e+03,9.111000000000000000e+03,1.081300000000000000e+04,9.211000000000000000e+03,1.061300000000000000e+04,8.910000000000000000e+03,1.051300000000000000e+04,9.812000000000000000e+03,1.091300000000000000e+04,8.510000000000000000e+03,1.031200000000000000e+04,1.051300000000000000e+04,9.611000000000000000e+03,1.041300000000000000e+04,1.041300000000000000e+04,1.472000000000000000e+04,1.071300000000000000e+04,1.161400000000000000e+04,9.111000000000000000e+03,8.510000000000000000e+03,9.311000000000000000e+03,1.001200000000000000e+04,8.009000000000000000e+03,9.011000000000000000e+03,9.211000000000000000e+03,9.712000000000000000e+03,9.211000000000000000e+03,9.111000000000000000e+03,9.311000000000000000e+03,1.001200000000000000e+04,8.009000000000000000e+03,1.021200000000000000e+04,7.809000000000000000e+03,9.712000000000000000e+03,8.310000000000000000e+03,9.311000000000000000e+03,9.611000000000000000e+03,9.912000000000000000e+03,1.081300000000000000e+04,9.912000000000000000e+03,9.812000000000000000e+03,8.209000000000000000e+03,1.011200000000000000e+04,9.311000000000000000e+03,9.712000000000000000e+03,1.031200000000000000e+04,1.081300000000000000e+04,1.111400000000000000e+04,1.111400000000000000e+04,8.810000000000000000e+03,9.611000000000000000e+03,9.511000000000000000e+03,7.208000000000000000e+03,8.910000000000000000e+03,8.910000000000000000e+03,8.510000000000000000e+03,1.081300000000000000e+04,1.161400000000000000e+04,1.081300000000000000e+04,9.411000000000000000e+03,1.171500000000000000e+04,8.310000000000000000e+03,1.141400000000000000e+04,9.511000000000000000e+03,9.611000000000000000e+03,8.510000000000000000e+03,1.041300000000000000e+04,8.410000000000000000e+03,8.910000000000000000e+03,7.709000000000000000e+03,1.121400000000000000e+04,8.109000000000000000e+03,9.712000000000000000e+03,1.061300000000000000e+04,9.211000000000000000e+03,9.812000000000000000e+03,9.912000000000000000e+03,7.709000000000000000e+03,8.710000000000000000e+03,1.001200000000000000e+04,8.810000000000000000e+03,8.209000000000000000e+03,1.071300000000000000e+04,1.101400000000000000e+04,7.408000000000000000e+03,8.910000000000000000e+03,9.011000000000000000e+03,8.910000000000000000e+03,1.652300000000000000e+04,9.311000000000000000e+03,1.071300000000000000e+04,1.241600000000000000e+04,9.812000000000000000e+03,1.041300000000000000e+04,1.201500000000000000e+04,1.071300000000000000e+04,1.341700000000000000e+04,1.031200000000000000e+04,1.271600000000000000e+04,1.321700000000000000e+04,1.081300000000000000e+04,1.301700000000000000e+04,1.051300000000000000e+04,1.121400000000000000e+04,1.201500000000000000e+04,1.161400000000000000e+04,1.421900000000000000e+04,1.131400000000000000e+04,1.231600000000000000e+04,1.261600000000000000e+04,1.301700000000000000e+04,1.341700000000000000e+04,1.071300000000000000e+04,1.351800000000000000e+04,1.411900000000000000e+04,1.191500000000000000e+04,1.311700000000000000e+04,1.121400000000000000e+04,1.041300000000000000e+04,1.391800000000000000e+04,2.694500000000000000e+04,1.221500000000000000e+04,1.121400000000000000e+04,1.211500000000000000e+04,1.341700000000000000e+04,1.041300000000000000e+04,1.161400000000000000e+04,1.181500000000000000e+04,1.091300000000000000e+04,1.071300000000000000e+04,1.141400000000000000e+04,1.111400000000000000e+04,1.311700000000000000e+04,8.510000000000000000e+03,9.812000000000000000e+03,1.011200000000000000e+04,9.812000000000000000e+03,1.061300000000000000e+04,1.051300000000000000e+04,1.542100000000000000e+04,1.081300000000000000e+04,1.301700000000000000e+04,7.208000000000000000e+03,9.812000000000000000e+03,9.111000000000000000e+03,9.712000000000000000e+03,1.041300000000000000e+04,1.041300000000000000e+04,1.091300000000000000e+04,1.161400000000000000e+04,7.208000000000000000e+03,1.181500000000000000e+04,1.191500000000000000e+04,1.261600000000000000e+04,1.261600000000000000e+04,1.421900000000000000e+04,1.221500000000000000e+04,1.381800000000000000e+04,1.401800000000000000e+04,1.652300000000000000e+04,1.271600000000000000e+04,1.311700000000000000e+04,1.071300000000000000e+04,1.011200000000000000e+04,1.041300000000000000e+04,8.710000000000000000e+03,1.211500000000000000e+04,1.271600000000000000e+04,1.191500000000000000e+04,1.622200000000000000e+04,1.041300000000000000e+04,1.542100000000000000e+04,1.181500000000000000e+04,1.081300000000000000e+04,1.281600000000000000e+04,1.081300000000000000e+04,1.291700000000000000e+04,1.061300000000000000e+04,9.912000000000000000e+03,1.321700000000000000e+04,9.912000000000000000e+03,9.511000000000000000e+03,1.291700000000000000e+04,1.091300000000000000e+04,1.031200000000000000e+04,1.061300000000000000e+04,1.411900000000000000e+04,1.031200000000000000e+04,1.191500000000000000e+04,1.271600000000000000e+04,1.361800000000000000e+04,1.331700000000000000e+04,1.091300000000000000e+04,9.812000000000000000e+03,9.894200000000000000e+04,1.261600000000000000e+04,1.411900000000000000e+04,1.502000000000000000e+04,1.351800000000000000e+04,1.251600000000000000e+04,1.231600000000000000e+04,1.011200000000000000e+04,1.411900000000000000e+04,1.141400000000000000e+04,1.071300000000000000e+04,1.431900000000000000e+04,1.141400000000000000e+04,1.221500000000000000e+04,1.191500000000000000e+04,1.341700000000000000e+04,1.091300000000000000e+04,1.131400000000000000e+04,9.511000000000000000e+03,1.351800000000000000e+04,1.492000000000000000e+04,1.251600000000000000e+04,1.191500000000000000e+04,1.271600000000000000e+04,1.121400000000000000e+04,1.321700000000000000e+04,1.331700000000000000e+04,1.181500000000000000e+04,1.872700000000000000e+04,1.321700000000000000e+04,1.251600000000000000e+04,1.411900000000000000e+04,1.071300000000000000e+04,1.361800000000000000e+04,1.472000000000000000e+04,1.111400000000000000e+04,9.111000000000000000e+03,1.391800000000000000e+04,1.291700000000000000e+04,1.021200000000000000e+04,1.472000000000000000e+04,1.041300000000000000e+04,1.111400000000000000e+04,1.231600000000000000e+04,1.351800000000000000e+04,1.311700000000000000e+04,1.431900000000000000e+04,1.011200000000000000e+04,1.161400000000000000e+04,1.351800000000000000e+04,1.321700000000000000e+04,1.622200000000000000e+04,1.221500000000000000e+04,1.331700000000000000e+04,1.121400000000000000e+04,1.081300000000000000e+04,1.051300000000000000e+04,1.131400000000000000e+04,1.161400000000000000e+04,1.061300000000000000e+04,1.111400000000000000e+04,1.011200000000000000e+04,1.151400000000000000e+04,9.411000000000000000e+03,1.051300000000000000e+04,1.051300000000000000e+04,1.301700000000000000e+04,1.291700000000000000e+04,1.251600000000000000e+04,1.161400000000000000e+04,1.151400000000000000e+04,1.261600000000000000e+04,1.071300000000000000e+04,1.151400000000000000e+04,1.121400000000000000e+04,1.061300000000000000e+04,1.021200000000000000e+04,1.321700000000000000e+04,1.151400000000000000e+04,1.361800000000000000e+04,1.381800000000000000e+04,1.381800000000000000e+04,1.361800000000000000e+04,1.532100000000000000e+04,1.361800000000000000e+04,1.361800000000000000e+04,1.361800000000000000e+04,1.391800000000000000e+04,1.301700000000000000e+04,1.361800000000000000e+04,1.371800000000000000e+04,1.542100000000000000e+04,1.281600000000000000e+04,1.341700000000000000e+04,1.331700000000000000e+04,1.371800000000000000e+04,1.081300000000000000e+04,1.171500000000000000e+04,1.461900000000000000e+04,1.051300000000000000e+04,1.512000000000000000e+04,9.912000000000000000e+03,1.371800000000000000e+04,1.101400000000000000e+04,1.482000000000000000e+04,1.562100000000000000e+04,1.391800000000000000e+04,1.171500000000000000e+04,1.101400000000000000e+04,1.051300000000000000e+04,1.081300000000000000e+04,1.131400000000000000e+04,1.241600000000000000e+04,1.281600000000000000e+04,1.311700000000000000e+04,1.341700000000000000e+04,1.161400000000000000e+04,1.331700000000000000e+04,1.702400000000000000e+04,1.291700000000000000e+04,1.391800000000000000e+04,1.191500000000000000e+04,1.221500000000000000e+04,1.221500000000000000e+04,1.211500000000000000e+04,1.151400000000000000e+04,1.151400000000000000e+04,1.301700000000000000e+04,1.111400000000000000e+04,9.411000000000000000e+03,1.121400000000000000e+04,1.131400000000000000e+04,1.161400000000000000e+04,1.281600000000000000e+04,9.611000000000000000e+03,1.111400000000000000e+04,1.051300000000000000e+04,9.511000000000000000e+03,9.611000000000000000e+03,1.191500000000000000e+04,1.151400000000000000e+04,1.061300000000000000e+04,1.331700000000000000e+04,9.611000000000000000e+03,1.161400000000000000e+04,1.091300000000000000e+04,9.511000000000000000e+03,3.045300000000000000e+04,1.111400000000000000e+04,1.131400000000000000e+04,1.411900000000000000e+04,1.161400000000000000e+04,1.151400000000000000e+04,1.161400000000000000e+04,1.281600000000000000e+04,1.311700000000000000e+04,1.161400000000000000e+04,1.141400000000000000e+04,9.311000000000000000e+03,1.111400000000000000e+04,1.512000000000000000e+04,1.291700000000000000e+04,1.061300000000000000e+04,1.371800000000000000e+04,1.131400000000000000e+04,1.161400000000000000e+04,1.291700000000000000e+04,9.411000000000000000e+03,8.009000000000000000e+03,1.351800000000000000e+04,1.241600000000000000e+04,1.001200000000000000e+04,9.912000000000000000e+03,1.001200000000000000e+04,9.211000000000000000e+03,1.091300000000000000e+04,1.001200000000000000e+04,1.161400000000000000e+04,1.081300000000000000e+04,9.511000000000000000e+03,9.511000000000000000e+03,9.211000000000000000e+03,8.910000000000000000e+03,1.081300000000000000e+04,9.712000000000000000e+03,1.241600000000000000e+04,1.011200000000000000e+04,1.211500000000000000e+04,1.021200000000000000e+04,1.031200000000000000e+04,1.011200000000000000e+04,1.091300000000000000e+04,1.071300000000000000e+04,1.021200000000000000e+04,1.171500000000000000e+04,1.902800000000000000e+04,1.081300000000000000e+04,1.191500000000000000e+04,8.610000000000000000e+03,1.051300000000000000e+04,9.712000000000000000e+03,1.281600000000000000e+04,1.291700000000000000e+04,1.141400000000000000e+04,9.812000000000000000e+03,1.041300000000000000e+04,1.191500000000000000e+04,1.161400000000000000e+04,1.001200000000000000e+04,1.071300000000000000e+04,1.391800000000000000e+04,1.371800000000000000e+04,1.031200000000000000e+04,1.191500000000000000e+04,1.251600000000000000e+04,1.311700000000000000e+04,1.251600000000000000e+04,1.221500000000000000e+04,1.191500000000000000e+04,1.391800000000000000e+04,1.171500000000000000e+04,1.271600000000000000e+04,1.021200000000000000e+04,1.301700000000000000e+04,1.231600000000000000e+04,1.311700000000000000e+04,1.732400000000000000e+04,1.782500000000000000e+04,9.411000000000000000e+03,2.373700000000000000e+04,1.161400000000000000e+04,1.171500000000000000e+04,1.121400000000000000e+04,1.201500000000000000e+04,1.371800000000000000e+04,1.321700000000000000e+04,1.271600000000000000e+04,1.171500000000000000e+04,1.211500000000000000e+04,1.211500000000000000e+04,1.091300000000000000e+04,1.071300000000000000e+04,1.131400000000000000e+04,1.271600000000000000e+04,1.261600000000000000e+04,1.311700000000000000e+04,9.011000000000000000e+03,1.602200000000000000e+04,1.111400000000000000e+04,1.512000000000000000e+04,9.712000000000000000e+03,1.141400000000000000e+04,1.351800000000000000e+04,1.111400000000000000e+04,1.131400000000000000e+04,9.211000000000000000e+03,9.211000000000000000e+03,1.081300000000000000e+04,1.251600000000000000e+04,1.021200000000000000e+04,1.121400000000000000e+04,6.426700000000000000e+04,1.201500000000000000e+04,1.001200000000000000e+04,1.241600000000000000e+04,1.211500000000000000e+04,1.071300000000000000e+04,1.021200000000000000e+04,8.810000000000000000e+03,9.511000000000000000e+03,8.310000000000000000e+03,1.101400000000000000e+04,1.061300000000000000e+04,8.209000000000000000e+03,8.610000000000000000e+03,9.912000000000000000e+03,1.051300000000000000e+04,9.611000000000000000e+03,9.311000000000000000e+03,9.111000000000000000e+03,1.031200000000000000e+04,8.510000000000000000e+03,1.141400000000000000e+04,9.712000000000000000e+03,1.311700000000000000e+04,1.051300000000000000e+04,1.291700000000000000e+04,1.071300000000000000e+04,1.041300000000000000e+04,1.011200000000000000e+04,4.549700000000000000e+04,1.201500000000000000e+04,8.009000000000000000e+03,1.451900000000000000e+04,1.341700000000000000e+04,1.121400000000000000e+04,1.311700000000000000e+04,1.031200000000000000e+04,1.181500000000000000e+04,1.261600000000000000e+04,1.081300000000000000e+04,9.411000000000000000e+03,1.091300000000000000e+04,8.910000000000000000e+03,1.472000000000000000e+04,1.071300000000000000e+04,1.351800000000000000e+04,1.161400000000000000e+04,1.011200000000000000e+04,1.181500000000000000e+04,1.301700000000000000e+04,1.061300000000000000e+04,1.011200000000000000e+04,1.021200000000000000e+04,1.071300000000000000e+04,9.111000000000000000e+03,1.071300000000000000e+04,1.411900000000000000e+04,1.141400000000000000e+04,8.910000000000000000e+03,1.011200000000000000e+04,1.151400000000000000e+04,1.041300000000000000e+04,1.071300000000000000e+04,1.051300000000000000e+04,1.181500000000000000e+04,1.141400000000000000e+04,1.221500000000000000e+04,9.712000000000000000e+03,1.161400000000000000e+04,1.341700000000000000e+04,1.131400000000000000e+04,1.131400000000000000e+04,1.241600000000000000e+04,1.191500000000000000e+04,1.081300000000000000e+04,9.912000000000000000e+03,9.011000000000000000e+03,1.141400000000000000e+04,1.031200000000000000e+04,1.121400000000000000e+04,1.121400000000000000e+04,1.021200000000000000e+04,9.611000000000000000e+03,8.109000000000000000e+03,1.111400000000000000e+04,1.091300000000000000e+04,1.191500000000000000e+04,7.408000000000000000e+03,1.091300000000000000e+04,1.001200000000000000e+04,8.410000000000000000e+03,1.001200000000000000e+04,1.081300000000000000e+04,1.331700000000000000e+04,1.121400000000000000e+04,9.411000000000000000e+03,9.712000000000000000e+03,1.111400000000000000e+04,1.231600000000000000e+04,1.211500000000000000e+04,1.191500000000000000e+04,8.610000000000000000e+03,1.101400000000000000e+04,9.011000000000000000e+03,8.410000000000000000e+03,9.611000000000000000e+03,1.191500000000000000e+04,9.311000000000000000e+03,1.121400000000000000e+04,9.912000000000000000e+03,8.510000000000000000e+03,1.241600000000000000e+04,1.061300000000000000e+04,1.021200000000000000e+04,9.211000000000000000e+03,1.021200000000000000e+04,8.510000000000000000e+03,1.271600000000000000e+04,9.611000000000000000e+03,7.308000000000000000e+03,1.071300000000000000e+04,1.001200000000000000e+04,8.910000000000000000e+03,9.111000000000000000e+03,7.108000000000000000e+03,1.021200000000000000e+04,9.111000000000000000e+03,7.208000000000000000e+03,8.310000000000000000e+03,7.709000000000000000e+03,8.510000000000000000e+03,8.610000000000000000e+03,8.209000000000000000e+03,8.410000000000000000e+03,8.209000000000000000e+03,8.410000000000000000e+03,8.610000000000000000e+03,9.411000000000000000e+03,1.051300000000000000e+04,7.508000000000000000e+03,7.308000000000000000e+03,8.510000000000000000e+03,8.009000000000000000e+03,9.011000000000000000e+03,7.008000000000000000e+03,8.209000000000000000e+03,7.408000000000000000e+03,7.609000000000000000e+03,9.511000000000000000e+03,8.510000000000000000e+03,6.207000000000000000e+03,8.009000000000000000e+03,1.051300000000000000e+04,8.510000000000000000e+03,7.308000000000000000e+03,8.510000000000000000e+03,6.707000000000000000e+03,1.011200000000000000e+04,7.408000000000000000e+03,9.311000000000000000e+03,8.810000000000000000e+03,9.912000000000000000e+03,8.310000000000000000e+03,7.508000000000000000e+03,7.709000000000000000e+03,6.707000000000000000e+03,8.510000000000000000e+03,7.008000000000000000e+03,7.809000000000000000e+03,9.511000000000000000e+03,7.809000000000000000e+03,8.109000000000000000e+03,9.712000000000000000e+03,7.008000000000000000e+03,8.710000000000000000e+03,8.209000000000000000e+03,8.510000000000000000e+03,9.912000000000000000e+03,8.009000000000000000e+03,9.111000000000000000e+03,6.807000000000000000e+03,5.906000000000000000e+03,9.211000000000000000e+03,9.311000000000000000e+03,7.609000000000000000e+03,7.508000000000000000e+03,8.510000000000000000e+03,7.208000000000000000e+03,9.011000000000000000e+03,8.510000000000000000e+03,8.510000000000000000e+03,7.508000000000000000e+03,7.909000000000000000e+03,7.508000000000000000e+03,9.111000000000000000e+03,7.208000000000000000e+03,8.610000000000000000e+03,6.807000000000000000e+03,8.710000000000000000e+03,8.910000000000000000e+03,6.407000000000000000e+03,8.410000000000000000e+03,7.609000000000000000e+03,5.205000000000000000e+03,6.407000000000000000e+03,7.008000000000000000e+03,8.810000000000000000e+03,6.807000000000000000e+03,9.311000000000000000e+03,9.611000000000000000e+03,8.109000000000000000e+03,7.408000000000000000e+03,9.611000000000000000e+03,7.609000000000000000e+03,7.809000000000000000e+03,9.611000000000000000e+03,8.610000000000000000e+03,8.009000000000000000e+03,8.109000000000000000e+03,5.506000000000000000e+03,6.507000000000000000e+03,7.909000000000000000e+03,7.709000000000000000e+03,6.807000000000000000e+03,7.609000000000000000e+03,6.607000000000000000e+03,6.607000000000000000e+03,6.507000000000000000e+03,6.607000000000000000e+03,6.607000000000000000e+03,9.511000000000000000e+03,8.810000000000000000e+03,7.909000000000000000e+03,6.507000000000000000e+03,6.908000000000000000e+03,6.207000000000000000e+03,7.508000000000000000e+03,8.710000000000000000e+03,9.111000000000000000e+03,6.908000000000000000e+03,8.710000000000000000e+03,7.108000000000000000e+03,7.308000000000000000e+03,7.609000000000000000e+03,7.508000000000000000e+03,9.611000000000000000e+03,7.208000000000000000e+03,8.810000000000000000e+03,8.209000000000000000e+03,7.909000000000000000e+03,9.111000000000000000e+03,8.009000000000000000e+03,9.211000000000000000e+03,6.807000000000000000e+03,7.909000000000000000e+03,8.810000000000000000e+03,7.008000000000000000e+03,7.408000000000000000e+03,6.908000000000000000e+03,8.610000000000000000e+03,7.408000000000000000e+03,6.407000000000000000e+03,9.311000000000000000e+03,7.208000000000000000e+03,7.008000000000000000e+03,7.508000000000000000e+03,7.308000000000000000e+03,6.207000000000000000e+03,9.511000000000000000e+03,8.410000000000000000e+03,9.411000000000000000e+03,7.408000000000000000e+03,9.812000000000000000e+03,8.710000000000000000e+03,1.011200000000000000e+04,8.610000000000000000e+03,5.606000000000000000e+03,7.308000000000000000e+03,7.008000000000000000e+03,6.607000000000000000e+03,6.707000000000000000e+03,8.410000000000000000e+03,7.508000000000000000e+03,8.910000000000000000e+03,7.008000000000000000e+03,8.610000000000000000e+03,6.607000000000000000e+03,7.508000000000000000e+03,8.410000000000000000e+03,9.211000000000000000e+03,7.408000000000000000e+03,8.810000000000000000e+03,6.607000000000000000e+03,9.611000000000000000e+03,8.510000000000000000e+03,8.209000000000000000e+03,7.308000000000000000e+03,6.908000000000000000e+03,5.706000000000000000e+03,7.709000000000000000e+03,8.109000000000000000e+03,7.008000000000000000e+03,7.609000000000000000e+03,7.609000000000000000e+03,5.806000000000000000e+03,9.411000000000000000e+03,6.607000000000000000e+03,8.009000000000000000e+03,6.307000000000000000e+03,8.109000000000000000e+03,5.906000000000000000e+03,7.208000000000000000e+03,6.807000000000000000e+03,8.009000000000000000e+03,1.051300000000000000e+04,1.011200000000000000e+04,7.609000000000000000e+03,8.009000000000000000e+03,7.809000000000000000e+03,7.909000000000000000e+03,8.009000000000000000e+03,6.006000000000000000e+03,8.810000000000000000e+03,8.810000000000000000e+03,6.607000000000000000e+03,8.109000000000000000e+03,9.011000000000000000e+03,1.051300000000000000e+04,6.807000000000000000e+03,8.810000000000000000e+03,7.609000000000000000e+03,8.009000000000000000e+03,7.909000000000000000e+03,6.807000000000000000e+03,6.807000000000000000e+03,6.507000000000000000e+03,8.009000000000000000e+03,7.909000000000000000e+03,7.008000000000000000e+03,7.208000000000000000e+03,7.709000000000000000e+03,9.111000000000000000e+03,8.610000000000000000e+03,6.707000000000000000e+03,7.609000000000000000e+03,6.908000000000000000e+03,8.410000000000000000e+03,6.908000000000000000e+03,6.307000000000000000e+03,7.709000000000000000e+03,8.510000000000000000e+03,7.609000000000000000e+03,1.001200000000000000e+04,7.709000000000000000e+03,7.408000000000000000e+03,5.406000000000000000e+03,7.508000000000000000e+03,8.510000000000000000e+03,8.410000000000000000e+03,7.008000000000000000e+03,7.508000000000000000e+03,5.606000000000000000e+03,8.410000000000000000e+03,6.107000000000000000e+03,7.408000000000000000e+03,8.810000000000000000e+03,6.607000000000000000e+03,8.209000000000000000e+03,5.406000000000000000e+03,8.510000000000000000e+03,7.008000000000000000e+03,9.411000000000000000e+03,7.008000000000000000e+03,6.507000000000000000e+03,7.809000000000000000e+03,7.108000000000000000e+03,8.610000000000000000e+03,nan
4.795170000000000243e+01,1.151400000000000000e+04,6.807000000000000000e+03,7.308000000000000000e+03,8.910000000000000000e+03,7.909000000000000000e+03,5.105000000000000000e+03,6.807000000000000000e+03,9.211000000000000000e+03,1.301700000000000000e+04,1.642300000000000000e+04,7.909000000000000000e+03,8.109000000000000000e+03,5.606000000000000000e+03,7.809000000000000000e+03,8.310000000000000000e+03,1.321700000000000000e+04,9.812000000000000000e+03,7.709000000000000000e+03,7.609000000000000000e+03,9.611000000000000000e+03,1.011200000000000000e+04,7.709000000000000000e+03,9.111000000000000000e+03,9.211000000000000000e+03,9.912000000000000000e+03,8.209000000000000000e+03,9.912000000000000000e+03,8.310000000000000000e+03,8.209000000000000000e+03,7.909000000000000000e+03,9.712000000000000000e+03,8.810000000000000000e+03,8.109000000000000000e+03,7.208000000000000000e+03,1.221500000000000000e+04,8.410000000000000000e+03,9.511000000000000000e+03,8.109000000000000000e+03,9.211000000000000000e+03,9.411000000000000000e+03,9.011000000000000000e+03,9.912000000000000000e+03,1.041300000000000000e+04,8.410000000000000000e+03,8.610000000000000000e+03,7.709000000000000000e+03,1.522100000000000000e+04,8.910000000000000000e+03,9.211000000000000000e+03,8.610000000000000000e+03,1.061300000000000000e+04,2.203400000000000000e+04,1.151400000000000000e+04,1.021200000000000000e+04,1.151400000000000000e+04,3.075400000000000000e+04,1.151400000000000000e+04,9.712000000000000000e+03,1.061300000000000000e+04,8.510000000000000000e+03,9.211000000000000000e+03,8.710000000000000000e+03,1.121400000000000000e+04,8.710000000000000000e+03,9.111000000000000000e+03,8.209000000000000000e+03,1.101400000000000000e+04,1.051300000000000000e+04,8.009000000000000000e+03,9.712000000000000000e+03,1.311700000000000000e+04,9.311000000000000000e+03,7.108000000000000000e+03,8.910000000000000000e+03,8.310000000000000000e+03,1.331700000000000000e+04,8.410000000000000000e+03,7.408000000000000000e+03,1.021200000000000000e+04,1.001200000000000000e+04,8.109000000000000000e+03,8.710000000000000000e+03,9.712000000000000000e+03,1.011200000000000000e+04,7.909000000000000000e+03,6.707000000000000000e+03,8.109000000000000000e+03,1.061300000000000000e+04,9.311000000000000000e+03,1.041300000000000000e+04,1.071300000000000000e+04,9.712000000000000000e+03,8.109000000000000000e+03,9.712000000000000000e+03,9.311000000000000000e+03,9.111000000000000000e+03,7.809000000000000000e+03,9.011000000000000000e+03,1.041300000000000000e+04,1.001200000000000000e+04,1.031200000000000000e+04,8.310000000000000000e+03,1.061300000000000000e+04,9.812000000000000000e+03,1.361800000000000000e+04,3.155600000000000000e+04,5.432700000000000000e+04,2.043000000000000000e+04,1.862700000000000000e+04,2.353700000000000000e+04,4.337302000000000116e+05,1.632200000000000000e+04,2.945100000000000000e+04,2.594200000000000000e+04,1.702400000000000000e+04,1.421900000000000000e+04,1.141400000000000000e+04,1.882700000000000000e+04,1.512000000000000000e+04,1.141400000000000000e+04,1.201500000000000000e+04,1.982900000000000000e+04,1.081300000000000000e+04,1.091300000000000000e+04,8.410000000000000000e+03,9.311000000000000000e+03,8.910000000000000000e+03,9.011000000000000000e+03,7.709000000000000000e+03,8.810000000000000000e+03,9.611000000000000000e+03,1.071300000000000000e+04,1.151400000000000000e+04,9.411000000000000000e+03,1.231600000000000000e+04,1.121400000000000000e+04,1.101400000000000000e+04,8.510000000000000000e+03,9.912000000000000000e+03,1.121400000000000000e+04,1.341700000000000000e+04,9.111000000000000000e+03,1.121400000000000000e+04,1.001200000000000000e+04,1.141400000000000000e+04,7.609000000000000000e+03,9.611000000000000000e+03,8.410000000000000000e+03,9.812000000000000000e+03,9.912000000000000000e+03,7.709000000000000000e+03,6.807000000000000000e+03,8.009000000000000000e+03,1.001200000000000000e+04,9.812000000000000000e+03,7.308000000000000000e+03,8.209000000000000000e+03,9.611000000000000000e+03,8.810000000000000000e+03,1.792500000000000000e+04,8.410000000000000000e+03,8.610000000000000000e+03,9.011000000000000000e+03,9.812000000000000000e+03,9.611000000000000000e+03,1.041300000000000000e+04,9.511000000000000000e+03,8.910000000000000000e+03,7.508000000000000000e+03,1.061300000000000000e+04,9.411000000000000000e+03,9.211000000000000000e+03,9.311000000000000000e+03,7.308000000000000000e+03,1.021200000000000000e+04,7.809000000000000000e+03,8.910000000000000000e+03,8.910000000000000000e+03,8.810000000000000000e+03,8.310000000000000000e+03,7.909000000000000000e+03,9.812000000000000000e+03,1.061300000000000000e+04,7.408000000000000000e+03,1.011200000000000000e+04,8.310000000000000000e+03,9.712000000000000000e+03,1.031200000000000000e+04,8.109000000000000000e+03,1.131400000000000000e+04,8.109000000000000000e+03,9.611000000000000000e+03,9.011000000000000000e+03,6.807000000000000000e+03,8.810000000000000000e+03,1.131400000000000000e+04,1.492000000000000000e+04,9.712000000000000000e+03,1.031200000000000000e+04,9.912000000000000000e+03,1.251600000000000000e+04,9.611000000000000000e+03,9.111000000000000000e+03,7.709000000000000000e+03,9.812000000000000000e+03,9.511000000000000000e+03,1.161400000000000000e+04,9.411000000000000000e+03,8.510000000000000000e+03,1.171500000000000000e+04,7.609000000000000000e+03,8.209000000000000000e+03,9.211000000000000000e+03,1.111400000000000000e+04,9.311000000000000000e+03,1.001200000000000000e+04,9.712000000000000000e+03,9.611000000000000000e+03,9.111000000000000000e+03,7.909000000000000000e+03,7.508000000000000000e+03,1.001200000000000000e+04,9.311000000000000000e+03,9.611000000000000000e+03,8.710000000000000000e+03,8.910000000000000000e+03,9.111000000000000000e+03,1.071300000000000000e+04,9.912000000000000000e+03,9.812000000000000000e+03,8.810000000000000000e+03,1.031200000000000000e+04,9.111000000000000000e+03,1.051300000000000000e+04,8.510000000000000000e+03,1.081300000000000000e+04,9.812000000000000000e+03,9.111000000000000000e+03,9.411000000000000000e+03,9.812000000000000000e+03,1.101400000000000000e+04,8.910000000000000000e+03,7.909000000000000000e+03,8.710000000000000000e+03,9.511000000000000000e+03,8.810000000000000000e+03,9.111000000000000000e+03,8.710000000000000000e+03,1.101400000000000000e+04,9.611000000000000000e+03,7.709000000000000000e+03,7.408000000000000000e+03,1.061300000000000000e+04,9.812000000000000000e+03,7.008000000000000000e+03,1.051300000000000000e+04,8.510000000000000000e+03,9.111000000000000000e+03,9.611000000000000000e+03,8.910000000000000000e+03,8.710000000000000000e+03,9.411000000000000000e+03,8.109000000000000000e+03,1.141400000000000000e+04,8.510000000000000000e+03,1.041300000000000000e+04,8.410000000000000000e+03,9.812000000000000000e+03,9.611000000000000000e+03,8.510000000000000000e+03,1.051300000000000000e+04,9.211000000000000000e+03,8.610000000000000000e+03,8.410000000000000000e+03,8.009000000000000000e+03,1.001200000000000000e+04,9.912000000000000000e+03,9.812000000000000000e+03,9.011000000000000000e+03,7.508000000000000000e+03,1.091300000000000000e+04,8.610000000000000000e+03,9.411000000000000000e+03,9.511000000000000000e+03,9.011000000000000000e+03,8.109000000000000000e+03,9.812000000000000000e+03,7.709000000000000000e+03,8.410000000000000000e+03,1.321700000000000000e+04,8.510000000000000000e+03,1.001200000000000000e+04,8.109000000000000000e+03,6.807000000000000000e+03,1.091300000000000000e+04,7.909000000000000000e+03,1.111400000000000000e+04,9.912000000000000000e+03,8.710000000000000000e+03,1.191500000000000000e+04,8.510000000000000000e+03,9.011000000000000000e+03,1.101400000000000000e+04,7.609000000000000000e+03,9.311000000000000000e+03,8.910000000000000000e+03,9.511000000000000000e+03,1.191500000000000000e+04,1.041300000000000000e+04,1.001200000000000000e+04,1.101400000000000000e+04,1.161400000000000000e+04,1.081300000000000000e+04,1.251600000000000000e+04,8.009000000000000000e+03,8.310000000000000000e+03,8.510000000000000000e+03,8.810000000000000000e+03,9.611000000000000000e+03,8.510000000000000000e+03,1.001200000000000000e+04,8.710000000000000000e+03,1.451900000000000000e+04,9.211000000000000000e+03,5.663600000000000000e+04,9.211000000000000000e+03,1.231600000000000000e+04,9.511000000000000000e+03,1.061300000000000000e+04,1.011200000000000000e+04,9.411000000000000000e+03,9.511000000000000000e+03,1.031200000000000000e+04,1.071300000000000000e+04,9.411000000000000000e+03,1.011200000000000000e+04,1.021200000000000000e+04,7.709000000000000000e+03,1.001200000000000000e+04,9.411000000000000000e+03,1.121400000000000000e+04,9.712000000000000000e+03,1.461900000000000000e+04,8.910000000000000000e+03,8.810000000000000000e+03,1.121400000000000000e+04,1.011200000000000000e+04,1.091300000000000000e+04,1.081300000000000000e+04,9.812000000000000000e+03,1.121400000000000000e+04,9.311000000000000000e+03,9.111000000000000000e+03,1.011200000000000000e+04,1.161400000000000000e+04,1.001200000000000000e+04,1.191500000000000000e+04,8.109000000000000000e+03,1.231600000000000000e+04,9.011000000000000000e+03,8.810000000000000000e+03,1.181500000000000000e+04,8.610000000000000000e+03,8.510000000000000000e+03,1.081300000000000000e+04,1.011200000000000000e+04,1.181500000000000000e+04,9.912000000000000000e+03,8.810000000000000000e+03,9.511000000000000000e+03,1.431900000000000000e+04,9.311000000000000000e+03,1.001200000000000000e+04,1.071300000000000000e+04,7.809000000000000000e+03,1.291700000000000000e+04,1.201500000000000000e+04,9.211000000000000000e+03,8.310000000000000000e+03,1.021200000000000000e+04,8.310000000000000000e+03,8.810000000000000000e+03,9.311000000000000000e+03,7.709000000000000000e+03,1.141400000000000000e+04,2.784700000000000000e+04,1.171500000000000000e+04,9.111000000000000000e+03,1.031200000000000000e+04,9.912000000000000000e+03,1.121400000000000000e+04,1.041300000000000000e+04,1.041300000000000000e+04,1.031200000000000000e+04,1.091300000000000000e+04,7.508000000000000000e+03,9.411000000000000000e+03,1.161400000000000000e+04,9.511000000000000000e+03,8.310000000000000000e+03,1.201500000000000000e+04,1.141400000000000000e+04,9.511000000000000000e+03,1.081300000000000000e+04,1.051300000000000000e+04,6.407000000000000000e+03,1.201500000000000000e+04,9.812000000000000000e+03,1.421900000000000000e+04,1.061300000000000000e+04,9.712000000000000000e+03,4.100564000000000233e+05,1.091300000000000000e+04,9.311000000000000000e+03,1.201500000000000000e+04,9.011000000000000000e+03,1.011200000000000000e+04,9.011000000000000000e+03,9.812000000000000000e+03,1.191500000000000000e+04,1.051300000000000000e+04,9.611000000000000000e+03,1.001200000000000000e+04,8.510000000000000000e+03,1.141400000000000000e+04,1.001200000000000000e+04,1.351800000000000000e+04,1.081300000000000000e+04,8.810000000000000000e+03,1.181500000000000000e+04,8.310000000000000000e+03,1.051300000000000000e+04,1.391800000000000000e+04,9.411000000000000000e+03,1.121400000000000000e+04,1.101400000000000000e+04,9.011000000000000000e+03,9.912000000000000000e+03,1.001200000000000000e+04,1.211500000000000000e+04,8.710000000000000000e+03,9.011000000000000000e+03,9.111000000000000000e+03,9.011000000000000000e+03,9.011000000000000000e+03,9.311000000000000000e+03,1.101400000000000000e+04,8.910000000000000000e+03,9.812000000000000000e+03,9.411000000000000000e+03,1.031200000000000000e+04,7.609000000000000000e+03,1.031200000000000000e+04,1.131400000000000000e+04,9.812000000000000000e+03,9.912000000000000000e+03,9.812000000000000000e+03,1.071300000000000000e+04,1.201500000000000000e+04,1.021200000000000000e+04,9.211000000000000000e+03,8.410000000000000000e+03,8.910000000000000000e+03,1.081300000000000000e+04,9.511000000000000000e+03,8.009000000000000000e+03,9.912000000000000000e+03,1.061300000000000000e+04,1.171500000000000000e+04,8.310000000000000000e+03,9.511000000000000000e+03,9.211000000000000000e+03,9.511000000000000000e+03,1.051300000000000000e+04,9.611000000000000000e+03,1.071300000000000000e+04,9.812000000000000000e+03,1.181500000000000000e+04,1.111400000000000000e+04,8.310000000000000000e+03,1.702400000000000000e+04,9.511000000000000000e+03,1.201500000000000000e+04,1.512000000000000000e+04,1.081300000000000000e+04,1.081300000000000000e+04,1.091300000000000000e+04,9.411000000000000000e+03,8.109000000000000000e+03,1.021200000000000000e+04,1.051300000000000000e+04,2.624300000000000000e+04,1.251600000000000000e+04,9.211000000000000000e+03,1.261600000000000000e+04,8.910000000000000000e+03,1.121400000000000000e+04,9.411000000000000000e+03,8.009000000000000000e+03,8.109000000000000000e+03,1.151400000000000000e+04,1.061300000000000000e+04,8.109000000000000000e+03,1.091300000000000000e+04,1.001200000000000000e+04,9.411000000000000000e+03,9.011000000000000000e+03,1.001200000000000000e+04,8.810000000000000000e+03,1.201500000000000000e+04,1.041300000000000000e+04,1.031200000000000000e+04,1.151400000000000000e+04,1.021200000000000000e+04,8.510000000000000000e+03,1.251600000000000000e+04,8.710000000000000000e+03,1.221500000000000000e+04,9.812000000000000000e+03,1.001200000000000000e+04,9.111000000000000000e+03,1.121400000000000000e+04,9.411000000000000000e+03,1.001200000000000000e+04,1.271600000000000000e+04,1.001200000000000000e+04,1.091300000000000000e+04,8.009000000000000000e+03,8.710000000000000000e+03,9.311000000000000000e+03,1.071300000000000000e+04,7.809000000000000000e+03,8.510000000000000000e+03,8.610000000000000000e+03,8.810000000000000000e+03,9.311000000000000000e+03,8.710000000000000000e+03,1.071300000000000000e+04,8.910000000000000000e+03,6.908000000000000000e+03,6.607000000000000000e+03,9.511000000000000000e+03,9.812000000000000000e+03,1.121400000000000000e+04,9.111000000000000000e+03,1.141400000000000000e+04,1.251600000000000000e+04,8.810000000000000000e+03,9.912000000000000000e+03,9.411000000000000000e+03,1.031200000000000000e+04,9.111000000000000000e+03,9.011000000000000000e+03,1.111400000000000000e+04,1.121400000000000000e+04,9.311000000000000000e+03,1.031200000000000000e+04,1.031200000000000000e+04,1.081300000000000000e+04,1.071300000000000000e+04,1.201500000000000000e+04,9.411000000000000000e+03,1.081300000000000000e+04,1.101400000000000000e+04,1.181500000000000000e+04,1.171500000000000000e+04,8.810000000000000000e+03,1.101400000000000000e+04,9.211000000000000000e+03,1.251600000000000000e+04,9.011000000000000000e+03,1.141400000000000000e+04,1.271600000000000000e+04,1.141400000000000000e+04,1.211500000000000000e+04,1.001200000000000000e+04,8.810000000000000000e+03,9.912000000000000000e+03,9.611000000000000000e+03,1.341700000000000000e+04,8.710000000000000000e+03,9.311000000000000000e+03,1.071300000000000000e+04,1.211500000000000000e+04,8.710000000000000000e+03,8.910000000000000000e+03,1.001200000000000000e+04,1.231600000000000000e+04,1.031200000000000000e+04,1.151400000000000000e+04,1.001200000000000000e+04,9.311000000000000000e+03,1.011200000000000000e+04,9.011000000000000000e+03,9.611000000000000000e+03,9.411000000000000000e+03,9.912000000000000000e+03,9.611000000000000000e+03,7.809000000000000000e+03,7.809000000000000000e+03,1.071300000000000000e+04,8.310000000000000000e+03,8.209000000000000000e+03,9.411000000000000000e+03,1.101400000000000000e+04,1.011200000000000000e+04,1.271600000000000000e+04,1.121400000000000000e+04,1.381800000000000000e+04,1.181500000000000000e+04,1.091300000000000000e+04,1.061300000000000000e+04,1.121400000000000000e+04,1.191500000000000000e+04,1.071300000000000000e+04,1.221500000000000000e+04,8.910000000000000000e+03,9.912000000000000000e+03,8.910000000000000000e+03,9.011000000000000000e+03,1.211500000000000000e+04,9.411000000000000000e+03,9.611000000000000000e+03,1.381800000000000000e+04,8.310000000000000000e+03,7.308000000000000000e+03,1.071300000000000000e+04,9.411000000000000000e+03,8.910000000000000000e+03,1.091300000000000000e+04,8.610000000000000000e+03,1.001200000000000000e+04,1.221500000000000000e+04,9.712000000000000000e+03,9.111000000000000000e+03,8.810000000000000000e+03,9.611000000000000000e+03,1.211500000000000000e+04,9.411000000000000000e+03,1.992900000000000000e+04,9.912000000000000000e+03,9.812000000000000000e+03,8.610000000000000000e+03,9.111000000000000000e+03,8.810000000000000000e+03,8.610000000000000000e+03,9.311000000000000000e+03,8.910000000000000000e+03,1.021200000000000000e+04,8.810000000000000000e+03,1.161400000000000000e+04,8.910000000000000000e+03,1.011200000000000000e+04,1.101400000000000000e+04,9.311000000000000000e+03,1.121400000000000000e+04,9.712000000000000000e+03,1.061300000000000000e+04,8.009000000000000000e+03,9.912000000000000000e+03,8.009000000000000000e+03,9.812000000000000000e+03,7.909000000000000000e+03,8.209000000000000000e+03,8.310000000000000000e+03,1.011200000000000000e+04,1.011200000000000000e+04,1.131400000000000000e+04,9.611000000000000000e+03,9.011000000000000000e+03,1.031200000000000000e+04,9.211000000000000000e+03,8.910000000000000000e+03,9.511000000000000000e+03,1.021200000000000000e+04,9.912000000000000000e+03,9.611000000000000000e+03,8.910000000000000000e+03,8.109000000000000000e+03,1.071300000000000000e+04,7.609000000000000000e+03,1.121400000000000000e+04,9.411000000000000000e+03,1.031200000000000000e+04,9.111000000000000000e+03,1.211500000000000000e+04,8.810000000000000000e+03,1.021200000000000000e+04,1.251600000000000000e+04,9.411000000000000000e+03,1.011200000000000000e+04,9.211000000000000000e+03,8.510000000000000000e+03,1.061300000000000000e+04,9.011000000000000000e+03,1.021200000000000000e+04,9.011000000000000000e+03,7.108000000000000000e+03,1.031200000000000000e+04,9.912000000000000000e+03,9.712000000000000000e+03,1.111400000000000000e+04,1.001200000000000000e+04,1.061300000000000000e+04,9.211000000000000000e+03,1.431900000000000000e+04,9.111000000000000000e+03,1.071300000000000000e+04,1.001200000000000000e+04,1.041300000000000000e+04,1.031200000000000000e+04,1.451900000000000000e+04,9.712000000000000000e+03,1.021200000000000000e+04,8.710000000000000000e+03,9.311000000000000000e+03,8.710000000000000000e+03,9.812000000000000000e+03,9.111000000000000000e+03,9.611000000000000000e+03,8.810000000000000000e+03,1.041300000000000000e+04,1.101400000000000000e+04,1.121400000000000000e+04,8.610000000000000000e+03,9.011000000000000000e+03,1.021200000000000000e+04,1.111400000000000000e+04,7.909000000000000000e+03,1.421900000000000000e+04,9.111000000000000000e+03,1.151400000000000000e+04,1.131400000000000000e+04,9.611000000000000000e+03,1.251600000000000000e+04,1.061300000000000000e+04,1.121400000000000000e+04,1.011200000000000000e+04,9.111000000000000000e+03,8.810000000000000000e+03,9.311000000000000000e+03,8.610000000000000000e+03,8.209000000000000000e+03,8.710000000000000000e+03,9.712000000000000000e+03,9.511000000000000000e+03,8.209000000000000000e+03,7.208000000000000000e+03,8.910000000000000000e+03,1.071300000000000000e+04,9.311000000000000000e+03,8.710000000000000000e+03,8.009000000000000000e+03,9.411000000000000000e+03,9.912000000000000000e+03,1.061300000000000000e+04,7.408000000000000000e+03,1.151400000000000000e+04,9.211000000000000000e+03,9.812000000000000000e+03,1.031200000000000000e+04,8.510000000000000000e+03,6.807000000000000000e+03,9.712000000000000000e+03,1.011200000000000000e+04,1.612200000000000000e+04,9.812000000000000000e+03,1.051300000000000000e+04,7.508000000000000000e+03,1.011200000000000000e+04,1.151400000000000000e+04,9.311000000000000000e+03,7.609000000000000000e+03,1.512000000000000000e+04,1.171500000000000000e+04,9.311000000000000000e+03,8.710000000000000000e+03,9.812000000000000000e+03,1.101400000000000000e+04,1.021200000000000000e+04,1.061300000000000000e+04,1.061300000000000000e+04,1.151400000000000000e+04,1.161400000000000000e+04,9.311000000000000000e+03,8.410000000000000000e+03,1.071300000000000000e+04,9.411000000000000000e+03,1.051300000000000000e+04,1.061300000000000000e+04,1.131400000000000000e+04,1.241600000000000000e+04,8.209000000000000000e+03,1.171500000000000000e+04,1.151400000000000000e+04,1.011200000000000000e+04,1.161400000000000000e+04,9.611000000000000000e+03,1.091300000000000000e+04,1.351800000000000000e+04,9.712000000000000000e+03,8.910000000000000000e+03,9.211000000000000000e+03,1.031200000000000000e+04,7.609000000000000000e+03,8.510000000000000000e+03,7.809000000000000000e+03,8.510000000000000000e+03,9.712000000000000000e+03,9.511000000000000000e+03,8.610000000000000000e+03,9.812000000000000000e+03,1.121400000000000000e+04,8.209000000000000000e+03,8.510000000000000000e+03,9.611000000000000000e+03,7.408000000000000000e+03,8.610000000000000000e+03,7.108000000000000000e+03,9.511000000000000000e+03,8.710000000000000000e+03,8.610000000000000000e+03,8.510000000000000000e+03,9.211000000000000000e+03,1.131400000000000000e+04,7.208000000000000000e+03,9.011000000000000000e+03,8.410000000000000000e+03,1.121400000000000000e+04,8.510000000000000000e+03,9.311000000000000000e+03,1.081300000000000000e+04,1.021200000000000000e+04,9.611000000000000000e+03,1.141400000000000000e+04,1.071300000000000000e+04,1.131400000000000000e+04,8.410000000000000000e+03,7.909000000000000000e+03,9.712000000000000000e+03,1.141400000000000000e+04,7.909000000000000000e+03,9.111000000000000000e+03,1.181500000000000000e+04,1.071300000000000000e+04,1.111400000000000000e+04,1.041300000000000000e+04,1.091300000000000000e+04,8.310000000000000000e+03,1.051300000000000000e+04,1.071300000000000000e+04,1.141400000000000000e+04,1.031200000000000000e+04,9.311000000000000000e+03,1.121400000000000000e+04,1.231600000000000000e+04,9.011000000000000000e+03,9.411000000000000000e+03,9.211000000000000000e+03,7.508000000000000000e+03,9.111000000000000000e+03,6.908000000000000000e+03,1.101400000000000000e+04,1.131400000000000000e+04,6.407000000000000000e+03,1.061300000000000000e+04,9.311000000000000000e+03,9.712000000000000000e+03,7.308000000000000000e+03,1.051300000000000000e+04,9.411000000000000000e+03,8.209000000000000000e+03,9.111000000000000000e+03,1.131400000000000000e+04,9.712000000000000000e+03,9.111000000000000000e+03,6.207000000000000000e+03,1.131400000000000000e+04,1.201500000000000000e+04,1.041300000000000000e+04,1.051300000000000000e+04,9.812000000000000000e+03,8.610000000000000000e+03,9.011000000000000000e+03,9.912000000000000000e+03,9.812000000000000000e+03,1.231600000000000000e+04,9.411000000000000000e+03,1.061300000000000000e+04,9.611000000000000000e+03,1.091300000000000000e+04,8.510000000000000000e+03,8.009000000000000000e+03,8.710000000000000000e+03,1.081300000000000000e+04,1.001200000000000000e+04,1.131400000000000000e+04,1.021200000000000000e+04,1.181500000000000000e+04,9.411000000000000000e+03,1.151400000000000000e+04,1.181500000000000000e+04,1.121400000000000000e+04,8.009000000000000000e+03,1.131400000000000000e+04,1.161400000000000000e+04,1.131400000000000000e+04,1.331700000000000000e+04,1.151400000000000000e+04,1.121400000000000000e+04,7.809000000000000000e+03,9.311000000000000000e+03,1.041300000000000000e+04,1.061300000000000000e+04,9.611000000000000000e+03,9.511000000000000000e+03,8.910000000000000000e+03,1.041300000000000000e+04,1.071300000000000000e+04,1.021200000000000000e+04,9.411000000000000000e+03,8.910000000000000000e+03,9.011000000000000000e+03,7.408000000000000000e+03,9.111000000000000000e+03,1.001200000000000000e+04,9.211000000000000000e+03,9.611000000000000000e+03,9.311000000000000000e+03,1.061300000000000000e+04,8.610000000000000000e+03,8.109000000000000000e+03,9.111000000000000000e+03,1.181500000000000000e+04,9.311000000000000000e+03,1.321700000000000000e+04,8.510000000000000000e+03,1.051300000000000000e+04,1.141400000000000000e+04,8.910000000000000000e+03,8.109000000000000000e+03,1.071300000000000000e+04,9.111000000000000000e+03,1.021200000000000000e+04,9.511000000000000000e+03,1.081300000000000000e+04,9.411000000000000000e+03,8.310000000000000000e+03,9.211000000000000000e+03,1.031200000000000000e+04,9.511000000000000000e+03,1.041300000000000000e+04,9.111000000000000000e+03,8.610000000000000000e+03,1.151400000000000000e+04,7.508000000000000000e+03,8.710000000000000000e+03,1.031200000000000000e+04,8.410000000000000000e+03,1.101400000000000000e+04,1.051300000000000000e+04,1.071300000000000000e+04,8.710000000000000000e+03,1.031200000000000000e+04,9.111000000000000000e+03,1.141400000000000000e+04,9.211000000000000000e+03,8.510000000000000000e+03,8.810000000000000000e+03,8.510000000000000000e+03,9.812000000000000000e+03,1.121400000000000000e+04,1.031200000000000000e+04,9.712000000000000000e+03,9.211000000000000000e+03,1.071300000000000000e+04,8.810000000000000000e+03,8.310000000000000000e+03,1.001200000000000000e+04,8.209000000000000000e+03,8.910000000000000000e+03,1.021200000000000000e+04,8.310000000000000000e+03,1.051300000000000000e+04,8.510000000000000000e+03,9.511000000000000000e+03,8.710000000000000000e+03,8.009000000000000000e+03,8.810000000000000000e+03,8.510000000000000000e+03,1.011200000000000000e+04,8.910000000000000000e+03,9.311000000000000000e+03,9.211000000000000000e+03,1.011200000000000000e+04,1.071300000000000000e+04,1.021200000000000000e+04,9.511000000000000000e+03,1.121400000000000000e+04,9.011000000000000000e+03,9.411000000000000000e+03,9.411000000000000000e+03,1.011200000000000000e+04,9.912000000000000000e+03,1.111400000000000000e+04,7.308000000000000000e+03,1.061300000000000000e+04,1.051300000000000000e+04,7.909000000000000000e+03,1.191500000000000000e+04,1.011200000000000000e+04,9.011000000000000000e+03,1.031200000000000000e+04,1.071300000000000000e+04,9.311000000000000000e+03,9.611000000000000000e+03,1.151400000000000000e+04,1.181500000000000000e+04,9.511000000000000000e+03,1.331700000000000000e+04,1.251600000000000000e+04,1.231600000000000000e+04,1.241600000000000000e+04,1.141400000000000000e+04,1.171500000000000000e+04,8.310000000000000000e+03,1.121400000000000000e+04,1.431900000000000000e+04,1.051300000000000000e+04,1.241600000000000000e+04,1.231600000000000000e+04,1.131400000000000000e+04,1.131400000000000000e+04,1.211500000000000000e+04,1.401800000000000000e+04,1.161400000000000000e+04,1.381800000000000000e+04,1.321700000000000000e+04,1.341700000000000000e+04,1.301700000000000000e+04,1.151400000000000000e+04,1.131400000000000000e+04,9.712000000000000000e+03,1.181500000000000000e+04,1.261600000000000000e+04,1.101400000000000000e+04,1.141400000000000000e+04,1.141400000000000000e+04,1.071300000000000000e+04,9.912000000000000000e+03,8.610000000000000000e+03,1.041300000000000000e+04,1.191500000000000000e+04,9.611000000000000000e+03,8.710000000000000000e+03,9.712000000000000000e+03,1.191500000000000000e+04,1.241600000000000000e+04,9.211000000000000000e+03,1.191500000000000000e+04,1.031200000000000000e+04,1.141400000000000000e+04,8.209000000000000000e+03,1.121400000000000000e+04,1.081300000000000000e+04,1.071300000000000000e+04,1.111400000000000000e+04,1.051300000000000000e+04,9.712000000000000000e+03,8.910000000000000000e+03,1.181500000000000000e+04,1.021200000000000000e+04,1.191500000000000000e+04,1.181500000000000000e+04,8.610000000000000000e+03,1.161400000000000000e+04,9.912000000000000000e+03,1.071300000000000000e+04,1.191500000000000000e+04,1.171500000000000000e+04,1.071300000000000000e+04,1.051300000000000000e+04,1.371800000000000000e+04,1.151400000000000000e+04,1.401800000000000000e+04,1.281600000000000000e+04,1.291700000000000000e+04,1.211500000000000000e+04,9.912000000000000000e+03,1.451900000000000000e+04,1.061300000000000000e+04,1.191500000000000000e+04,1.121400000000000000e+04,1.111400000000000000e+04,1.121400000000000000e+04,1.071300000000000000e+04,1.071300000000000000e+04,1.201500000000000000e+04,1.091300000000000000e+04,1.181500000000000000e+04,1.181500000000000000e+04,9.812000000000000000e+03,1.171500000000000000e+04,1.171500000000000000e+04,1.091300000000000000e+04,1.161400000000000000e+04,1.101400000000000000e+04,1.161400000000000000e+04,1.321700000000000000e+04,1.201500000000000000e+04,1.391800000000000000e+04,1.572100000000000000e+04,1.121400000000000000e+04,1.141400000000000000e+04,1.261600000000000000e+04,1.061300000000000000e+04,1.141400000000000000e+04,1.131400000000000000e+04,1.221500000000000000e+04,1.061300000000000000e+04,1.121400000000000000e+04,9.111000000000000000e+03,1.081300000000000000e+04,1.301700000000000000e+04,8.910000000000000000e+03,1.141400000000000000e+04,1.101400000000000000e+04,1.041300000000000000e+04,1.121400000000000000e+04,9.712000000000000000e+03,1.191500000000000000e+04,1.191500000000000000e+04,9.812000000000000000e+03,9.611000000000000000e+03,1.261600000000000000e+04,1.141400000000000000e+04,1.151400000000000000e+04,1.311700000000000000e+04,1.261600000000000000e+04,1.311700000000000000e+04,1.492000000000000000e+04,1.241600000000000000e+04,1.051300000000000000e+04,9.712000000000000000e+03,1.451900000000000000e+04,1.371800000000000000e+04,1.231600000000000000e+04,1.291700000000000000e+04,1.071300000000000000e+04,1.271600000000000000e+04,8.910000000000000000e+03,9.912000000000000000e+03,1.421900000000000000e+04,1.181500000000000000e+04,1.431900000000000000e+04,1.231600000000000000e+04,1.131400000000000000e+04,1.421900000000000000e+04,1.221500000000000000e+04,1.331700000000000000e+04,1.001200000000000000e+04,9.712000000000000000e+03,1.441900000000000000e+04,1.331700000000000000e+04,1.431900000000000000e+04,9.912000000000000000e+03,1.071300000000000000e+04,8.410000000000000000e+03,9.511000000000000000e+03,1.111400000000000000e+04,9.211000000000000000e+03,1.011200000000000000e+04,1.131400000000000000e+04,1.351800000000000000e+04,1.351800000000000000e+04,9.411000000000000000e+03,1.141400000000000000e+04,1.221500000000000000e+04,1.411900000000000000e+04,1.191500000000000000e+04,1.071300000000000000e+04,1.321700000000000000e+04,1.201500000000000000e+04,1.031200000000000000e+04,2.504000000000000000e+04,1.111400000000000000e+04,1.071300000000000000e+04,1.261600000000000000e+04,2.003000000000000000e+04,1.231600000000000000e+04,1.371800000000000000e+04,1.331700000000000000e+04,1.261600000000000000e+04,1.151400000000000000e+04,1.482000000000000000e+04,1.201500000000000000e+04,1.331700000000000000e+04,1.041300000000000000e+04,1.351800000000000000e+04,1.231600000000000000e+04,1.091300000000000000e+04,1.351800000000000000e+04,1.021200000000000000e+04,1.512000000000000000e+04,1.281600000000000000e+04,1.351800000000000000e+04,1.311700000000000000e+04,1.111400000000000000e+04,1.371800000000000000e+04,1.411900000000000000e+04,1.472000000000000000e+04,1.532100000000000000e+04,1.351800000000000000e+04,1.121400000000000000e+04,1.632200000000000000e+04,1.221500000000000000e+04,1.121400000000000000e+04,1.512000000000000000e+04,1.291700000000000000e+04,1.041300000000000000e+04,1.381800000000000000e+04,1.241600000000000000e+04,1.111400000000000000e+04,1.121400000000000000e+04,1.391800000000000000e+04,1.121400000000000000e+04,1.211500000000000000e+04,1.542100000000000000e+04,1.201500000000000000e+04,1.291700000000000000e+04,1.371800000000000000e+04,1.221500000000000000e+04,1.381800000000000000e+04,1.331700000000000000e+04,1.281600000000000000e+04,1.311700000000000000e+04,1.441900000000000000e+04,1.281600000000000000e+04,1.191500000000000000e+04,1.171500000000000000e+04,1.281600000000000000e+04,1.081300000000000000e+04,1.245100000000000000e+05,1.061300000000000000e+04,1.061300000000000000e+04,1.141400000000000000e+04,1.021200000000000000e+04,1.001200000000000000e+04,1.021200000000000000e+04,1.191500000000000000e+04,1.221500000000000000e+04,1.181500000000000000e+04,1.201500000000000000e+04,1.271600000000000000e+04,1.071300000000000000e+04,1.241600000000000000e+04,1.231600000000000000e+04,1.271600000000000000e+04,1.071300000000000000e+04,1.061300000000000000e+04,1.311700000000000000e+04,1.241600000000000000e+04,9.111000000000000000e+03,1.011200000000000000e+04,1.131400000000000000e+04,9.912000000000000000e+03,1.251600000000000000e+04,9.311000000000000000e+03,1.181500000000000000e+04,1.051300000000000000e+04,1.141400000000000000e+04,1.341700000000000000e+04,1.341700000000000000e+04,1.271600000000000000e+04,1.141400000000000000e+04,1.361800000000000000e+04,1.381800000000000000e+04,1.231600000000000000e+04,1.281600000000000000e+04,1.351800000000000000e+04,9.812000000000000000e+03,1.401800000000000000e+04,1.011200000000000000e+04,1.071300000000000000e+04,1.001200000000000000e+04,1.211500000000000000e+04,9.912000000000000000e+03,1.011200000000000000e+04,1.041300000000000000e+04,9.411000000000000000e+03,1.161400000000000000e+04,9.311000000000000000e+03,1.071300000000000000e+04,1.051300000000000000e+04,1.101400000000000000e+04,9.311000000000000000e+03,1.081300000000000000e+04,9.712000000000000000e+03,1.171500000000000000e+04,1.141400000000000000e+04,9.111000000000000000e+03,1.261600000000000000e+04,1.101400000000000000e+04,1.211500000000000000e+04,1.091300000000000000e+04,9.812000000000000000e+03,1.041300000000000000e+04,8.209000000000000000e+03,1.071300000000000000e+04,7.809000000000000000e+03,1.051300000000000000e+04,1.031200000000000000e+04,1.101400000000000000e+04,1.151400000000000000e+04,8.410000000000000000e+03,1.141400000000000000e+04,1.001200000000000000e+04,9.311000000000000000e+03,1.141400000000000000e+04,1.251600000000000000e+04,1.041300000000000000e+04,1.211500000000000000e+04,1.271600000000000000e+04,1.351800000000000000e+04,1.341700000000000000e+04,1.191500000000000000e+04,1.131400000000000000e+04,1.211500000000000000e+04,1.001200000000000000e+04,1.101400000000000000e+04,1.492000000000000000e+04,9.812000000000000000e+03,1.061300000000000000e+04,1.261600000000000000e+04,1.672300000000000000e+04,1.742500000000000000e+04,1.181500000000000000e+04,1.111400000000000000e+04,1.231600000000000000e+04,1.081300000000000000e+04,1.111400000000000000e+04,1.261600000000000000e+04,1.281600000000000000e+04,1.181500000000000000e+04,1.241600000000000000e+04,2.484000000000000000e+04,1.572100000000000000e+04,1.161400000000000000e+04,1.301700000000000000e+04,1.191500000000000000e+04,1.031200000000000000e+04,1.251600000000000000e+04,9.611000000000000000e+03,1.141400000000000000e+04,1.131400000000000000e+04,1.121400000000000000e+04,1.081300000000000000e+04,1.391800000000000000e+04,1.011200000000000000e+04,1.011200000000000000e+04,1.331700000000000000e+04,1.171500000000000000e+04,1.431900000000000000e+04,1.221500000000000000e+04,1.021200000000000000e+04,1.131400000000000000e+04,9.912000000000000000e+03,1.482000000000000000e+04,1.081300000000000000e+04,1.151400000000000000e+04,1.161400000000000000e+04,9.311000000000000000e+03,9.311000000000000000e+03,1.071300000000000000e+04,1.031200000000000000e+04,1.281600000000000000e+04,1.111400000000000000e+04,1.121400000000000000e+04,9.812000000000000000e+03,1.141400000000000000e+04,1.071300000000000000e+04,1.141400000000000000e+04,1.161400000000000000e+04,1.051300000000000000e+04,1.161400000000000000e+04,1.101400000000000000e+04,8.910000000000000000e+03,1.051300000000000000e+04,8.410000000000000000e+03,1.031200000000000000e+04,1.121400000000000000e+04,1.101400000000000000e+04,1.792500000000000000e+04,9.912000000000000000e+03,9.912000000000000000e+03,1.021200000000000000e+04,1.121400000000000000e+04,8.510000000000000000e+03,1.011200000000000000e+04,9.511000000000000000e+03,1.111400000000000000e+04,1.101400000000000000e+04,1.151400000000000000e+04,1.001200000000000000e+04,1.221500000000000000e+04,1.161400000000000000e+04,1.041300000000000000e+04,1.081300000000000000e+04,9.211000000000000000e+03,1.061300000000000000e+04,1.271600000000000000e+04,1.281600000000000000e+04,1.081300000000000000e+04,1.472000000000000000e+04,1.061300000000000000e+04,9.311000000000000000e+03,1.221500000000000000e+04,1.071300000000000000e+04,1.101400000000000000e+04,1.431900000000000000e+04,1.151400000000000000e+04,1.502000000000000000e+04,1.001200000000000000e+04,9.912000000000000000e+03,1.011200000000000000e+04,1.261600000000000000e+04,9.511000000000000000e+03,9.611000000000000000e+03,8.109000000000000000e+03,9.311000000000000000e+03,1.311700000000000000e+04,9.712000000000000000e+03,1.061300000000000000e+04,1.131400000000000000e+04,9.111000000000000000e+03,1.061300000000000000e+04,9.812000000000000000e+03,1.001200000000000000e+04,1.301700000000000000e+04,1.181500000000000000e+04,9.912000000000000000e+03,1.862700000000000000e+04,1.131400000000000000e+04,1.171500000000000000e+04,1.131400000000000000e+04,9.812000000000000000e+03,1.091300000000000000e+04,1.141400000000000000e+04,1.131400000000000000e+04,9.912000000000000000e+03,1.101400000000000000e+04,1.241600000000000000e+04,9.912000000000000000e+03,9.211000000000000000e+03,1.021200000000000000e+04,9.912000000000000000e+03,8.810000000000000000e+03,1.021200000000000000e+04,1.071300000000000000e+04,1.011200000000000000e+04,8.710000000000000000e+03,1.061300000000000000e+04,1.512000000000000000e+04,1.231600000000000000e+04,1.181500000000000000e+04,9.211000000000000000e+03,9.511000000000000000e+03,9.011000000000000000e+03,8.510000000000000000e+03,1.161400000000000000e+04,9.712000000000000000e+03,9.611000000000000000e+03,1.031200000000000000e+04,1.091300000000000000e+04,9.611000000000000000e+03,1.101400000000000000e+04,1.171500000000000000e+04,1.061300000000000000e+04,1.131400000000000000e+04,8.810000000000000000e+03,1.021200000000000000e+04,7.909000000000000000e+03,1.061300000000000000e+04,9.211000000000000000e+03,8.810000000000000000e+03,1.091300000000000000e+04,9.411000000000000000e+03,1.191500000000000000e+04,1.091300000000000000e+04,1.021200000000000000e+04,8.310000000000000000e+03,9.011000000000000000e+03,1.031200000000000000e+04,9.011000000000000000e+03,1.151400000000000000e+04,1.121400000000000000e+04,8.710000000000000000e+03,1.071300000000000000e+04,9.411000000000000000e+03,9.712000000000000000e+03,1.121400000000000000e+04,8.209000000000000000e+03,9.411000000000000000e+03,7.709000000000000000e+03,8.810000000000000000e+03,8.310000000000000000e+03,7.408000000000000000e+03,8.610000000000000000e+03,7.408000000000000000e+03,8.610000000000000000e+03,9.211000000000000000e+03,8.710000000000000000e+03,6.006000000000000000e+03,7.709000000000000000e+03,6.707000000000000000e+03,9.712000000000000000e+03,7.709000000000000000e+03,7.809000000000000000e+03,9.511000000000000000e+03,8.209000000000000000e+03,8.910000000000000000e+03,1.031200000000000000e+04,8.910000000000000000e+03,8.910000000000000000e+03,9.411000000000000000e+03,9.411000000000000000e+03,7.208000000000000000e+03,7.508000000000000000e+03,9.411000000000000000e+03,8.910000000000000000e+03,7.108000000000000000e+03,7.508000000000000000e+03,7.809000000000000000e+03,7.809000000000000000e+03,8.610000000000000000e+03,7.108000000000000000e+03,8.410000000000000000e+03,9.111000000000000000e+03,7.909000000000000000e+03,8.009000000000000000e+03,8.209000000000000000e+03,7.208000000000000000e+03,9.011000000000000000e+03,8.410000000000000000e+03,1.091300000000000000e+04,9.211000000000000000e+03,8.109000000000000000e+03,8.510000000000000000e+03,8.510000000000000000e+03,8.109000000000000000e+03,9.311000000000000000e+03,8.009000000000000000e+03,7.508000000000000000e+03,9.411000000000000000e+03,9.211000000000000000e+03,6.407000000000000000e+03,6.307000000000000000e+03,8.410000000000000000e+03,6.107000000000000000e+03,9.511000000000000000e+03,1.051300000000000000e+04,6.207000000000000000e+03,7.208000000000000000e+03,9.411000000000000000e+03,8.009000000000000000e+03,8.510000000000000000e+03,7.709000000000000000e+03,9.011000000000000000e+03,6.207000000000000000e+03,9.111000000000000000e+03,7.909000000000000000e+03,9.812000000000000000e+03,7.809000000000000000e+03,8.410000000000000000e+03,8.310000000000000000e+03,7.208000000000000000e+03,7.008000000000000000e+03,6.006000000000000000e+03,8.510000000000000000e+03,7.008000000000000000e+03,6.707000000000000000e+03,1.061300000000000000e+04,8.310000000000000000e+03,7.609000000000000000e+03,7.308000000000000000e+03,8.510000000000000000e+03,7.308000000000000000e+03,8.810000000000000000e+03,6.807000000000000000e+03,8.910000000000000000e+03,7.709000000000000000e+03,8.209000000000000000e+03,7.709000000000000000e+03,7.809000000000000000e+03,8.009000000000000000e+03,8.109000000000000000e+03,9.311000000000000000e+03,7.108000000000000000e+03,9.211000000000000000e+03,8.009000000000000000e+03,7.308000000000000000e+03,8.009000000000000000e+03,8.910000000000000000e+03,8.209000000000000000e+03,8.610000000000000000e+03,7.008000000000000000e+03,6.207000000000000000e+03,7.809000000000000000e+03,8.209000000000000000e+03,7.609000000000000000e+03,8.410000000000000000e+03,7.208000000000000000e+03,8.910000000000000000e+03,7.709000000000000000e+03,6.507000000000000000e+03,7.508000000000000000e+03,8.109000000000000000e+03,7.308000000000000000e+03,8.410000000000000000e+03,7.308000000000000000e+03,9.011000000000000000e+03,7.809000000000000000e+03,9.611000000000000000e+03,8.510000000000000000e+03,8.009000000000000000e+03,9.611000000000000000e+03,6.407000000000000000e+03,1.021200000000000000e+04,9.111000000000000000e+03,5.706000000000000000e+03,7.609000000000000000e+03,9.011000000000000000e+03,6.807000000000000000e+03,8.009000000000000000e+03,8.009000000000000000e+03,7.909000000000000000e+03,7.008000000000000000e+03,7.508000000000000000e+03,7.408000000000000000e+03,6.707000000000000000e+03,7.508000000000000000e+03,8.209000000000000000e+03,9.611000000000000000e+03,6.307000000000000000e+03,8.910000000000000000e+03,7.108000000000000000e+03,1.091300000000000000e+04,7.909000000000000000e+03,6.006000000000000000e+03,7.208000000000000000e+03,7.609000000000000000e+03,8.310000000000000000e+03,6.507000000000000000e+03,5.906000000000000000e+03,8.410000000000000000e+03,8.910000000000000000e+03,8.710000000000000000e+03,5.406000000000000000e+03,8.109000000000000000e+03,8.009000000000000000e+03,6.908000000000000000e+03,9.812000000000000000e+03,8.710000000000000000e+03,7.709000000000000000e+03,8.009000000000000000e+03,8.209000000000000000e+03,8.910000000000000000e+03,6.908000000000000000e+03,7.809000000000000000e+03,6.006000000000000000e+03,8.109000000000000000e+03,9.611000000000000000e+03,7.709000000000000000e+03,6.107000000000000000e+03,6.407000000000000000e+03,7.008000000000000000e+03,7.709000000000000000e+03,8.610000000000000000e+03,7.709000000000000000e+03,7.208000000000000000e+03,8.410000000000000000e+03,7.108000000000000000e+03,7.008000000000000000e+03,8.710000000000000000e+03,8.209000000000000000e+03,7.909000000000000000e+03,6.807000000000000000e+03,8.109000000000000000e+03,7.909000000000000000e+03,7.208000000000000000e+03,8.209000000000000000e+03,8.109000000000000000e+03,7.609000000000000000e+03,8.410000000000000000e+03,8.009000000000000000e+03,7.508000000000000000e+03,8.009000000000000000e+03,7.909000000000000000e+03,8.710000000000000000e+03,6.908000000000000000e+03,8.009000000000000000e+03,7.008000000000000000e+03,8.710000000000000000e+03,5.906000000000000000e+03,8.610000000000000000e+03,7.508000000000000000e+03,9.211000000000000000e+03,6.507000000000000000e+03,7.008000000000000000e+03,7.408000000000000000e+03,6.908000000000000000e+03,8.310000000000000000e+03,8.009000000000000000e+03,8.109000000000000000e+03,8.109000000000000000e+03,5.406000000000000000e+03,8.009000000000000000e+03,8.109000000000000000e+03,8.009000000000000000e+03,7.609000000000000000e+03,8.410000000000000000e+03,6.807000000000000000e+03,7.909000000000000000e+03,6.507000000000000000e+03,6.707000000000000000e+03,7.408000000000000000e+03,8.410000000000000000e+03,8.810000000000000000e+03,9.211000000000000000e+03,8.009000000000000000e+03,8.009000000000000000e+03,1.211500000000000000e+04,6.307000000000000000e+03,8.810000000000000000e+03,8.510000000000000000e+03,7.909000000000000000e+03,7.709000000000000000e+03,8.209000000000000000e+03,6.307000000000000000e+03,9.011000000000000000e+03,7.408000000000000000e+03,7.909000000000000000e+03,7.108000000000000000e+03,8.910000000000000000e+03,8.910000000000000000e+03,7.709000000000000000e+03,7.208000000000000000e+03,7.008000000000000000e+03,7.909000000000000000e+03,9.011000000000000000e+03,nan
4.795250000000000057e+01,8.209000000000000000e+03,7.408000000000000000e+03,8.209000000000000000e+03,7.508000000000000000e+03,1.141400000000000000e+04,7.308000000000000000e+03,6.307000000000000000e+03,6.207000000000000000e+03,6.707000000000000000e+03,6.307000000000000000e+03,7.230200000000000000e+04,1.461900000000000000e+04,7.408000000000000000e+03,9.812000000000000000e+03,1.482000000000000000e+04,8.410000000000000000e+03,5.706000000000000000e+03,8.310000000000000000e+03,1.241600000000000000e+04,8.209000000000000000e+03,7.308000000000000000e+03,7.108000000000000000e+03,8.910000000000000000e+03,1.291700000000000000e+04,7.408000000000000000e+03,9.812000000000000000e+03,1.632200000000000000e+04,8.510000000000000000e+03,8.810000000000000000e+03,7.008000000000000000e+03,9.011000000000000000e+03,9.812000000000000000e+03,9.111000000000000000e+03,1.131400000000000000e+04,8.610000000000000000e+03,1.822600000000000000e+04,8.710000000000000000e+03,8.410000000000000000e+03,9.211000000000000000e+03,8.410000000000000000e+03,8.910000000000000000e+03,9.812000000000000000e+03,7.508000000000000000e+03,1.011200000000000000e+04,1.021200000000000000e+04,9.511000000000000000e+03,9.411000000000000000e+03,6.607000000000000000e+03,9.912000000000000000e+03,1.001200000000000000e+04,1.071300000000000000e+04,1.121400000000000000e+04,3.857500000000000000e+04,8.310000000000000000e+03,9.411000000000000000e+03,4.890800000000000000e+04,1.081300000000000000e+04,9.812000000000000000e+03,1.201500000000000000e+04,7.108000000000000000e+03,1.161400000000000000e+04,8.209000000000000000e+03,1.021200000000000000e+04,8.009000000000000000e+03,9.912000000000000000e+03,1.892700000000000000e+04,1.021200000000000000e+04,2.423800000000000000e+04,7.508000000000000000e+03,1.081300000000000000e+04,9.011000000000000000e+03,1.191500000000000000e+04,1.051300000000000000e+04,1.051300000000000000e+04,4.609900000000000000e+04,1.231600000000000000e+04,9.211000000000000000e+03,1.111400000000000000e+04,8.209000000000000000e+03,1.602200000000000000e+04,1.772500000000000000e+04,9.211000000000000000e+03,1.532100000000000000e+04,1.111400000000000000e+04,9.011000000000000000e+03,1.191500000000000000e+04,9.712000000000000000e+03,7.909000000000000000e+03,8.710000000000000000e+03,8.510000000000000000e+03,8.209000000000000000e+03,9.111000000000000000e+03,8.510000000000000000e+03,7.508000000000000000e+03,9.411000000000000000e+03,9.812000000000000000e+03,1.011200000000000000e+04,9.812000000000000000e+03,6.607000000000000000e+03,7.008000000000000000e+03,1.071300000000000000e+04,9.211000000000000000e+03,1.371800000000000000e+04,1.171500000000000000e+04,1.201500000000000000e+04,2.413800000000000000e+04,2.243400000000000000e+04,3.476400000000000000e+04,0.000000000000000000e+00,2.624300000000000000e+04,2.183300000000000000e+04,5.422700000000000000e+04,7.129800000000000000e+04,2.153300000000000000e+04,8.818000000000000000e+04,3.376200000000000000e+04,1.662300000000000000e+04,1.512000000000000000e+04,1.822600000000000000e+04,1.301700000000000000e+04,9.311000000000000000e+03,9.111000000000000000e+03,1.161400000000000000e+04,1.457720000000000000e+05,1.101400000000000000e+04,8.410000000000000000e+03,8.410000000000000000e+03,8.610000000000000000e+03,8.710000000000000000e+03,1.041300000000000000e+04,9.011000000000000000e+03,1.031200000000000000e+04,1.011200000000000000e+04,9.912000000000000000e+03,1.081300000000000000e+04,1.381800000000000000e+04,1.141400000000000000e+04,9.611000000000000000e+03,9.411000000000000000e+03,9.812000000000000000e+03,1.081300000000000000e+04,8.310000000000000000e+03,9.011000000000000000e+03,9.111000000000000000e+03,9.511000000000000000e+03,1.061300000000000000e+04,9.111000000000000000e+03,7.909000000000000000e+03,1.151400000000000000e+04,9.211000000000000000e+03,1.051300000000000000e+04,1.021200000000000000e+04,8.910000000000000000e+03,8.810000000000000000e+03,1.311700000000000000e+04,1.271600000000000000e+04,1.181500000000000000e+04,1.061300000000000000e+04,1.011200000000000000e+04,8.910000000000000000e+03,9.211000000000000000e+03,9.712000000000000000e+03,8.209000000000000000e+03,1.011200000000000000e+04,9.111000000000000000e+03,7.909000000000000000e+03,8.109000000000000000e+03,1.051300000000000000e+04,8.209000000000000000e+03,9.712000000000000000e+03,1.031200000000000000e+04,1.141400000000000000e+04,1.041300000000000000e+04,9.311000000000000000e+03,9.011000000000000000e+03,6.607000000000000000e+03,9.511000000000000000e+03,7.909000000000000000e+03,8.510000000000000000e+03,8.510000000000000000e+03,9.411000000000000000e+03,8.310000000000000000e+03,8.410000000000000000e+03,6.707000000000000000e+03,1.061300000000000000e+04,7.609000000000000000e+03,9.111000000000000000e+03,9.111000000000000000e+03,9.211000000000000000e+03,9.011000000000000000e+03,1.041300000000000000e+04,8.410000000000000000e+03,8.209000000000000000e+03,9.111000000000000000e+03,6.607000000000000000e+03,1.141400000000000000e+04,8.510000000000000000e+03,1.101400000000000000e+04,8.410000000000000000e+03,8.510000000000000000e+03,9.111000000000000000e+03,7.609000000000000000e+03,9.211000000000000000e+03,8.910000000000000000e+03,7.408000000000000000e+03,9.812000000000000000e+03,1.321700000000000000e+04,9.211000000000000000e+03,7.909000000000000000e+03,8.410000000000000000e+03,8.810000000000000000e+03,1.041300000000000000e+04,8.610000000000000000e+03,8.510000000000000000e+03,9.812000000000000000e+03,7.909000000000000000e+03,8.710000000000000000e+03,1.171500000000000000e+04,8.009000000000000000e+03,8.310000000000000000e+03,8.510000000000000000e+03,8.209000000000000000e+03,8.710000000000000000e+03,1.011200000000000000e+04,9.511000000000000000e+03,9.211000000000000000e+03,9.511000000000000000e+03,8.610000000000000000e+03,1.071300000000000000e+04,9.812000000000000000e+03,1.001200000000000000e+04,9.311000000000000000e+03,9.011000000000000000e+03,9.812000000000000000e+03,8.510000000000000000e+03,7.709000000000000000e+03,9.712000000000000000e+03,9.111000000000000000e+03,8.710000000000000000e+03,9.712000000000000000e+03,9.812000000000000000e+03,9.511000000000000000e+03,9.511000000000000000e+03,8.710000000000000000e+03,8.810000000000000000e+03,8.009000000000000000e+03,9.011000000000000000e+03,7.709000000000000000e+03,8.009000000000000000e+03,1.001200000000000000e+04,9.211000000000000000e+03,8.009000000000000000e+03,1.191500000000000000e+04,9.111000000000000000e+03,1.031200000000000000e+04,9.011000000000000000e+03,9.611000000000000000e+03,1.141400000000000000e+04,1.161400000000000000e+04,9.011000000000000000e+03,8.610000000000000000e+03,8.410000000000000000e+03,1.061300000000000000e+04,9.712000000000000000e+03,9.912000000000000000e+03,1.201500000000000000e+04,1.011200000000000000e+04,8.109000000000000000e+03,9.211000000000000000e+03,8.310000000000000000e+03,1.081300000000000000e+04,1.281600000000000000e+04,1.051300000000000000e+04,7.408000000000000000e+03,1.051300000000000000e+04,1.391800000000000000e+04,7.408000000000000000e+03,1.091300000000000000e+04,1.001200000000000000e+04,9.411000000000000000e+03,1.161400000000000000e+04,9.812000000000000000e+03,1.091300000000000000e+04,7.108000000000000000e+03,9.311000000000000000e+03,9.311000000000000000e+03,7.909000000000000000e+03,9.411000000000000000e+03,8.810000000000000000e+03,8.510000000000000000e+03,7.609000000000000000e+03,9.011000000000000000e+03,8.910000000000000000e+03,9.211000000000000000e+03,8.810000000000000000e+03,9.211000000000000000e+03,9.111000000000000000e+03,9.812000000000000000e+03,8.910000000000000000e+03,8.810000000000000000e+03,9.311000000000000000e+03,7.909000000000000000e+03,9.511000000000000000e+03,9.211000000000000000e+03,8.310000000000000000e+03,9.611000000000000000e+03,1.091300000000000000e+04,9.712000000000000000e+03,1.011200000000000000e+04,1.001200000000000000e+04,1.011200000000000000e+04,9.411000000000000000e+03,1.001200000000000000e+04,9.311000000000000000e+03,7.809000000000000000e+03,9.812000000000000000e+03,1.041300000000000000e+04,7.208000000000000000e+03,1.061300000000000000e+04,9.712000000000000000e+03,1.121400000000000000e+04,1.001200000000000000e+04,1.241600000000000000e+04,8.510000000000000000e+03,7.609000000000000000e+03,9.111000000000000000e+03,1.301700000000000000e+04,8.610000000000000000e+03,7.208000000000000000e+03,1.061300000000000000e+04,1.261600000000000000e+04,1.001200000000000000e+04,9.912000000000000000e+03,1.041300000000000000e+04,1.321700000000000000e+04,9.211000000000000000e+03,9.812000000000000000e+03,8.009000000000000000e+03,9.812000000000000000e+03,9.311000000000000000e+03,1.051300000000000000e+04,1.021200000000000000e+04,1.121400000000000000e+04,1.113180000000000000e+05,9.111000000000000000e+03,9.011000000000000000e+03,1.121400000000000000e+04,9.411000000000000000e+03,7.508000000000000000e+03,1.161400000000000000e+04,8.610000000000000000e+03,7.208000000000000000e+03,1.011200000000000000e+04,7.809000000000000000e+03,9.211000000000000000e+03,1.071300000000000000e+04,9.311000000000000000e+03,9.111000000000000000e+03,9.011000000000000000e+03,1.041300000000000000e+04,1.051300000000000000e+04,9.611000000000000000e+03,8.209000000000000000e+03,8.610000000000000000e+03,9.511000000000000000e+03,1.011200000000000000e+04,1.011200000000000000e+04,9.211000000000000000e+03,8.109000000000000000e+03,9.011000000000000000e+03,1.031200000000000000e+04,8.610000000000000000e+03,9.211000000000000000e+03,1.051300000000000000e+04,8.510000000000000000e+03,8.310000000000000000e+03,9.011000000000000000e+03,8.009000000000000000e+03,1.291700000000000000e+04,1.582200000000000000e+04,1.161400000000000000e+04,8.109000000000000000e+03,1.101400000000000000e+04,1.141400000000000000e+04,9.912000000000000000e+03,9.311000000000000000e+03,9.211000000000000000e+03,9.912000000000000000e+03,1.712400000000000000e+04,8.910000000000000000e+03,9.812000000000000000e+03,1.011200000000000000e+04,9.411000000000000000e+03,9.411000000000000000e+03,9.311000000000000000e+03,8.710000000000000000e+03,1.031200000000000000e+04,1.171500000000000000e+04,1.662300000000000000e+04,9.011000000000000000e+03,8.310000000000000000e+03,1.031200000000000000e+04,1.031200000000000000e+04,7.108000000000000000e+03,8.910000000000000000e+03,1.001200000000000000e+04,7.909000000000000000e+03,1.081300000000000000e+04,1.211500000000000000e+04,9.211000000000000000e+03,1.021200000000000000e+04,8.610000000000000000e+03,1.031200000000000000e+04,9.812000000000000000e+03,1.061300000000000000e+04,1.221500000000000000e+04,1.111400000000000000e+04,1.091300000000000000e+04,1.091300000000000000e+04,1.331700000000000000e+04,1.021200000000000000e+04,1.201500000000000000e+04,1.171500000000000000e+04,8.910000000000000000e+03,1.081300000000000000e+04,8.810000000000000000e+03,8.209000000000000000e+03,1.031200000000000000e+04,1.101400000000000000e+04,1.021200000000000000e+04,6.807000000000000000e+03,1.672300000000000000e+04,9.812000000000000000e+03,1.051300000000000000e+04,1.011200000000000000e+04,9.812000000000000000e+03,1.091300000000000000e+04,9.812000000000000000e+03,1.201500000000000000e+04,9.812000000000000000e+03,8.610000000000000000e+03,7.508000000000000000e+03,9.912000000000000000e+03,9.912000000000000000e+03,8.410000000000000000e+03,1.031200000000000000e+04,9.511000000000000000e+03,2.724500000000000000e+04,1.051300000000000000e+04,1.171500000000000000e+04,1.191500000000000000e+04,1.031200000000000000e+04,1.021200000000000000e+04,8.810000000000000000e+03,1.111400000000000000e+04,9.712000000000000000e+03,9.211000000000000000e+03,8.710000000000000000e+03,9.611000000000000000e+03,1.151400000000000000e+04,1.101400000000000000e+04,1.301700000000000000e+04,8.510000000000000000e+03,1.181500000000000000e+04,9.611000000000000000e+03,7.809000000000000000e+03,1.151400000000000000e+04,1.111400000000000000e+04,8.910000000000000000e+03,6.807000000000000000e+03,1.231600000000000000e+04,1.161400000000000000e+04,1.161400000000000000e+04,8.610000000000000000e+03,1.171500000000000000e+04,1.041300000000000000e+04,1.141400000000000000e+04,9.111000000000000000e+03,1.151400000000000000e+04,1.121400000000000000e+04,1.151400000000000000e+04,9.111000000000000000e+03,1.031200000000000000e+04,9.712000000000000000e+03,1.271600000000000000e+04,1.041300000000000000e+04,1.121400000000000000e+04,1.091300000000000000e+04,1.091300000000000000e+04,9.712000000000000000e+03,9.912000000000000000e+03,1.051300000000000000e+04,1.041300000000000000e+04,1.201500000000000000e+04,1.221500000000000000e+04,1.031200000000000000e+04,9.812000000000000000e+03,9.211000000000000000e+03,9.812000000000000000e+03,1.411900000000000000e+04,1.021200000000000000e+04,9.611000000000000000e+03,1.441900000000000000e+04,1.021200000000000000e+04,1.001200000000000000e+04,1.061300000000000000e+04,9.712000000000000000e+03,1.011200000000000000e+04,9.712000000000000000e+03,1.031200000000000000e+04,1.061300000000000000e+04,9.712000000000000000e+03,1.461900000000000000e+04,1.061300000000000000e+04,9.211000000000000000e+03,9.311000000000000000e+03,1.021200000000000000e+04,1.081300000000000000e+04,9.511000000000000000e+03,1.161400000000000000e+04,9.511000000000000000e+03,9.611000000000000000e+03,1.101400000000000000e+04,1.011200000000000000e+04,6.908000000000000000e+03,1.061300000000000000e+04,9.111000000000000000e+03,1.061300000000000000e+04,6.607000000000000000e+03,7.008000000000000000e+03,9.111000000000000000e+03,1.061300000000000000e+04,8.209000000000000000e+03,1.011200000000000000e+04,8.009000000000000000e+03,8.910000000000000000e+03,7.709000000000000000e+03,1.111400000000000000e+04,9.311000000000000000e+03,7.809000000000000000e+03,8.810000000000000000e+03,1.071300000000000000e+04,8.209000000000000000e+03,1.101400000000000000e+04,1.011200000000000000e+04,9.511000000000000000e+03,1.011200000000000000e+04,1.011200000000000000e+04,1.572100000000000000e+04,9.812000000000000000e+03,1.031200000000000000e+04,1.291700000000000000e+04,9.411000000000000000e+03,5.854400000000000000e+04,9.511000000000000000e+03,9.311000000000000000e+03,9.912000000000000000e+03,1.141400000000000000e+04,1.151400000000000000e+04,1.492000000000000000e+04,1.041300000000000000e+04,1.101400000000000000e+04,1.151400000000000000e+04,2.043000000000000000e+04,1.061300000000000000e+04,9.611000000000000000e+03,1.091300000000000000e+04,9.611000000000000000e+03,1.101400000000000000e+04,9.411000000000000000e+03,1.231600000000000000e+04,1.031200000000000000e+04,9.712000000000000000e+03,1.031200000000000000e+04,8.810000000000000000e+03,1.361800000000000000e+04,8.610000000000000000e+03,9.812000000000000000e+03,8.109000000000000000e+03,9.311000000000000000e+03,1.271600000000000000e+04,1.121400000000000000e+04,1.201500000000000000e+04,1.031200000000000000e+04,7.508000000000000000e+03,1.101400000000000000e+04,9.611000000000000000e+03,8.410000000000000000e+03,1.291700000000000000e+04,9.912000000000000000e+03,9.712000000000000000e+03,1.351800000000000000e+04,9.211000000000000000e+03,1.021200000000000000e+04,9.011000000000000000e+03,8.510000000000000000e+03,9.311000000000000000e+03,1.031200000000000000e+04,1.001200000000000000e+04,9.111000000000000000e+03,8.810000000000000000e+03,1.161400000000000000e+04,1.091300000000000000e+04,9.611000000000000000e+03,1.081300000000000000e+04,1.071300000000000000e+04,9.411000000000000000e+03,1.091300000000000000e+04,1.001200000000000000e+04,1.131400000000000000e+04,9.111000000000000000e+03,9.712000000000000000e+03,1.041300000000000000e+04,1.061300000000000000e+04,8.510000000000000000e+03,9.712000000000000000e+03,1.021200000000000000e+04,9.211000000000000000e+03,9.411000000000000000e+03,8.109000000000000000e+03,9.111000000000000000e+03,1.081300000000000000e+04,8.310000000000000000e+03,1.081300000000000000e+04,1.211500000000000000e+04,6.807000000000000000e+03,9.812000000000000000e+03,8.310000000000000000e+03,9.912000000000000000e+03,1.061300000000000000e+04,9.712000000000000000e+03,9.712000000000000000e+03,9.912000000000000000e+03,9.311000000000000000e+03,1.231600000000000000e+04,1.101400000000000000e+04,1.031200000000000000e+04,9.411000000000000000e+03,1.041300000000000000e+04,8.209000000000000000e+03,9.912000000000000000e+03,8.610000000000000000e+03,9.812000000000000000e+03,1.021200000000000000e+04,9.311000000000000000e+03,1.041300000000000000e+04,9.111000000000000000e+03,1.061300000000000000e+04,7.609000000000000000e+03,8.510000000000000000e+03,7.809000000000000000e+03,9.411000000000000000e+03,1.071300000000000000e+04,9.311000000000000000e+03,8.310000000000000000e+03,8.610000000000000000e+03,9.311000000000000000e+03,1.231600000000000000e+04,1.261600000000000000e+04,1.111400000000000000e+04,9.011000000000000000e+03,6.807000000000000000e+03,9.912000000000000000e+03,1.031200000000000000e+04,1.081300000000000000e+04,9.311000000000000000e+03,9.511000000000000000e+03,1.041300000000000000e+04,8.310000000000000000e+03,7.809000000000000000e+03,1.061300000000000000e+04,1.001200000000000000e+04,1.201500000000000000e+04,9.511000000000000000e+03,8.610000000000000000e+03,1.061300000000000000e+04,1.261600000000000000e+04,9.611000000000000000e+03,1.071300000000000000e+04,8.810000000000000000e+03,9.511000000000000000e+03,1.231600000000000000e+04,1.131400000000000000e+04,1.241600000000000000e+04,1.161400000000000000e+04,1.031200000000000000e+04,1.001200000000000000e+04,1.161400000000000000e+04,9.611000000000000000e+03,9.712000000000000000e+03,1.091300000000000000e+04,1.051300000000000000e+04,1.041300000000000000e+04,1.011200000000000000e+04,1.031200000000000000e+04,9.011000000000000000e+03,1.031200000000000000e+04,8.109000000000000000e+03,1.051300000000000000e+04,1.111400000000000000e+04,1.071300000000000000e+04,9.712000000000000000e+03,9.111000000000000000e+03,1.191500000000000000e+04,1.081300000000000000e+04,1.091300000000000000e+04,1.161400000000000000e+04,1.011200000000000000e+04,9.011000000000000000e+03,1.071300000000000000e+04,1.021200000000000000e+04,9.311000000000000000e+03,8.310000000000000000e+03,1.111400000000000000e+04,9.912000000000000000e+03,1.001200000000000000e+04,1.201500000000000000e+04,1.041300000000000000e+04,1.151400000000000000e+04,1.081300000000000000e+04,1.051300000000000000e+04,1.021200000000000000e+04,1.161400000000000000e+04,1.111400000000000000e+04,9.211000000000000000e+03,1.031200000000000000e+04,9.111000000000000000e+03,9.511000000000000000e+03,1.081300000000000000e+04,1.121400000000000000e+04,9.111000000000000000e+03,1.001200000000000000e+04,1.021200000000000000e+04,8.009000000000000000e+03,1.221500000000000000e+04,1.111400000000000000e+04,7.809000000000000000e+03,1.211500000000000000e+04,9.712000000000000000e+03,1.111400000000000000e+04,9.411000000000000000e+03,8.209000000000000000e+03,8.710000000000000000e+03,8.610000000000000000e+03,9.712000000000000000e+03,9.111000000000000000e+03,1.041300000000000000e+04,9.211000000000000000e+03,1.011200000000000000e+04,8.410000000000000000e+03,9.311000000000000000e+03,8.710000000000000000e+03,9.311000000000000000e+03,1.081300000000000000e+04,7.008000000000000000e+03,1.001200000000000000e+04,9.211000000000000000e+03,8.710000000000000000e+03,7.809000000000000000e+03,8.810000000000000000e+03,1.021200000000000000e+04,9.912000000000000000e+03,1.011200000000000000e+04,8.710000000000000000e+03,6.908000000000000000e+03,9.511000000000000000e+03,9.211000000000000000e+03,1.011200000000000000e+04,8.209000000000000000e+03,9.812000000000000000e+03,8.910000000000000000e+03,7.308000000000000000e+03,1.011200000000000000e+04,1.161400000000000000e+04,9.211000000000000000e+03,1.061300000000000000e+04,8.209000000000000000e+03,9.611000000000000000e+03,9.812000000000000000e+03,2.163300000000000000e+04,9.311000000000000000e+03,8.810000000000000000e+03,9.111000000000000000e+03,1.201500000000000000e+04,8.910000000000000000e+03,1.061300000000000000e+04,9.611000000000000000e+03,1.161400000000000000e+04,1.001200000000000000e+04,1.071300000000000000e+04,1.261600000000000000e+04,1.011200000000000000e+04,9.912000000000000000e+03,1.101400000000000000e+04,8.310000000000000000e+03,1.151400000000000000e+04,6.607000000000000000e+03,9.812000000000000000e+03,9.211000000000000000e+03,9.511000000000000000e+03,1.061300000000000000e+04,9.111000000000000000e+03,1.231600000000000000e+04,8.410000000000000000e+03,9.912000000000000000e+03,8.410000000000000000e+03,1.181500000000000000e+04,9.011000000000000000e+03,9.712000000000000000e+03,1.011200000000000000e+04,9.411000000000000000e+03,9.511000000000000000e+03,1.101400000000000000e+04,7.909000000000000000e+03,8.610000000000000000e+03,7.809000000000000000e+03,8.510000000000000000e+03,1.041300000000000000e+04,8.910000000000000000e+03,9.111000000000000000e+03,1.201500000000000000e+04,9.111000000000000000e+03,1.021200000000000000e+04,1.061300000000000000e+04,1.041300000000000000e+04,1.021200000000000000e+04,1.141400000000000000e+04,8.810000000000000000e+03,9.111000000000000000e+03,1.121400000000000000e+04,8.610000000000000000e+03,8.910000000000000000e+03,8.810000000000000000e+03,9.712000000000000000e+03,9.611000000000000000e+03,9.912000000000000000e+03,8.310000000000000000e+03,7.508000000000000000e+03,1.161400000000000000e+04,9.812000000000000000e+03,9.611000000000000000e+03,9.611000000000000000e+03,9.211000000000000000e+03,1.231600000000000000e+04,9.511000000000000000e+03,9.011000000000000000e+03,8.910000000000000000e+03,9.211000000000000000e+03,9.611000000000000000e+03,9.411000000000000000e+03,7.709000000000000000e+03,8.910000000000000000e+03,1.031200000000000000e+04,1.121400000000000000e+04,1.071300000000000000e+04,8.910000000000000000e+03,9.311000000000000000e+03,9.011000000000000000e+03,9.311000000000000000e+03,8.310000000000000000e+03,8.910000000000000000e+03,1.041300000000000000e+04,1.071300000000000000e+04,1.011200000000000000e+04,9.411000000000000000e+03,1.041300000000000000e+04,8.910000000000000000e+03,1.021200000000000000e+04,8.810000000000000000e+03,8.910000000000000000e+03,8.109000000000000000e+03,1.111400000000000000e+04,8.310000000000000000e+03,9.311000000000000000e+03,7.809000000000000000e+03,9.111000000000000000e+03,1.041300000000000000e+04,1.001200000000000000e+04,1.051300000000000000e+04,7.609000000000000000e+03,9.111000000000000000e+03,8.710000000000000000e+03,1.111400000000000000e+04,1.151400000000000000e+04,7.609000000000000000e+03,1.021200000000000000e+04,1.041300000000000000e+04,9.912000000000000000e+03,8.810000000000000000e+03,9.912000000000000000e+03,8.710000000000000000e+03,1.011200000000000000e+04,8.310000000000000000e+03,9.812000000000000000e+03,9.111000000000000000e+03,8.710000000000000000e+03,7.609000000000000000e+03,1.031200000000000000e+04,1.021200000000000000e+04,8.510000000000000000e+03,1.061300000000000000e+04,9.611000000000000000e+03,8.310000000000000000e+03,1.061300000000000000e+04,8.410000000000000000e+03,9.111000000000000000e+03,8.610000000000000000e+03,1.241600000000000000e+04,9.211000000000000000e+03,1.271600000000000000e+04,8.910000000000000000e+03,1.211500000000000000e+04,8.209000000000000000e+03,1.161400000000000000e+04,8.009000000000000000e+03,8.009000000000000000e+03,1.091300000000000000e+04,9.511000000000000000e+03,1.221500000000000000e+04,8.710000000000000000e+03,9.211000000000000000e+03,1.061300000000000000e+04,9.411000000000000000e+03,1.231600000000000000e+04,1.131400000000000000e+04,8.510000000000000000e+03,9.411000000000000000e+03,8.310000000000000000e+03,9.511000000000000000e+03,1.231600000000000000e+04,1.081300000000000000e+04,1.141400000000000000e+04,9.812000000000000000e+03,8.510000000000000000e+03,1.081300000000000000e+04,1.031200000000000000e+04,9.211000000000000000e+03,9.812000000000000000e+03,8.209000000000000000e+03,9.712000000000000000e+03,1.321700000000000000e+04,9.011000000000000000e+03,1.121400000000000000e+04,9.511000000000000000e+03,7.508000000000000000e+03,1.151400000000000000e+04,1.061300000000000000e+04,1.081300000000000000e+04,8.810000000000000000e+03,1.021200000000000000e+04,1.071300000000000000e+04,1.061300000000000000e+04,8.810000000000000000e+03,9.812000000000000000e+03,7.909000000000000000e+03,1.091300000000000000e+04,1.031200000000000000e+04,1.091300000000000000e+04,9.311000000000000000e+03,7.008000000000000000e+03,9.311000000000000000e+03,8.109000000000000000e+03,1.111400000000000000e+04,8.510000000000000000e+03,1.001200000000000000e+04,1.201500000000000000e+04,9.311000000000000000e+03,9.211000000000000000e+03,1.221500000000000000e+04,1.011200000000000000e+04,8.610000000000000000e+03,9.011000000000000000e+03,7.909000000000000000e+03,1.011200000000000000e+04,1.041300000000000000e+04,8.610000000000000000e+03,1.101400000000000000e+04,9.511000000000000000e+03,1.201500000000000000e+04,8.910000000000000000e+03,1.101400000000000000e+04,1.031200000000000000e+04,8.710000000000000000e+03,8.109000000000000000e+03,9.111000000000000000e+03,7.408000000000000000e+03,9.812000000000000000e+03,9.111000000000000000e+03,1.131400000000000000e+04,1.061300000000000000e+04,7.208000000000000000e+03,7.108000000000000000e+03,9.712000000000000000e+03,9.611000000000000000e+03,9.611000000000000000e+03,1.161400000000000000e+04,8.410000000000000000e+03,1.081300000000000000e+04,9.611000000000000000e+03,7.809000000000000000e+03,1.121400000000000000e+04,8.710000000000000000e+03,6.908000000000000000e+03,9.812000000000000000e+03,1.051300000000000000e+04,1.111400000000000000e+04,9.211000000000000000e+03,9.611000000000000000e+03,8.710000000000000000e+03,9.011000000000000000e+03,1.051300000000000000e+04,1.061300000000000000e+04,1.031200000000000000e+04,1.141400000000000000e+04,1.041300000000000000e+04,1.622200000000000000e+04,1.041300000000000000e+04,1.171500000000000000e+04,1.261600000000000000e+04,1.131400000000000000e+04,1.181500000000000000e+04,9.011000000000000000e+03,1.421900000000000000e+04,1.331700000000000000e+04,1.241600000000000000e+04,1.431900000000000000e+04,9.611000000000000000e+03,1.161400000000000000e+04,1.291700000000000000e+04,1.281600000000000000e+04,1.371800000000000000e+04,9.211000000000000000e+03,1.151400000000000000e+04,1.171500000000000000e+04,1.321700000000000000e+04,1.031200000000000000e+04,1.251600000000000000e+04,1.291700000000000000e+04,1.211500000000000000e+04,1.181500000000000000e+04,1.482000000000000000e+04,1.291700000000000000e+04,1.261600000000000000e+04,1.281600000000000000e+04,1.091300000000000000e+04,1.091300000000000000e+04,1.001200000000000000e+04,1.181500000000000000e+04,9.912000000000000000e+03,9.812000000000000000e+03,1.121400000000000000e+04,9.511000000000000000e+03,1.051300000000000000e+04,1.051300000000000000e+04,1.111400000000000000e+04,1.251600000000000000e+04,1.231600000000000000e+04,1.051300000000000000e+04,8.310000000000000000e+03,1.622200000000000000e+04,8.710000000000000000e+03,1.121400000000000000e+04,8.810000000000000000e+03,1.061300000000000000e+04,1.361800000000000000e+04,1.251600000000000000e+04,1.051300000000000000e+04,1.101400000000000000e+04,1.391800000000000000e+04,1.321700000000000000e+04,1.221500000000000000e+04,1.191500000000000000e+04,2.023000000000000000e+04,1.311700000000000000e+04,1.031200000000000000e+04,8.610000000000000000e+03,1.011200000000000000e+04,1.451900000000000000e+04,9.712000000000000000e+03,1.261600000000000000e+04,1.071300000000000000e+04,9.712000000000000000e+03,1.421900000000000000e+04,1.181500000000000000e+04,1.522100000000000000e+04,1.201500000000000000e+04,1.241600000000000000e+04,1.111400000000000000e+04,1.271600000000000000e+04,1.061300000000000000e+04,9.211000000000000000e+03,1.111400000000000000e+04,1.041300000000000000e+04,1.081300000000000000e+04,1.101400000000000000e+04,1.061300000000000000e+04,1.451900000000000000e+04,8.310000000000000000e+03,1.301700000000000000e+04,1.041300000000000000e+04,1.261600000000000000e+04,9.611000000000000000e+03,1.341700000000000000e+04,1.231600000000000000e+04,1.151400000000000000e+04,9.912000000000000000e+03,1.041300000000000000e+04,1.201500000000000000e+04,1.081300000000000000e+04,1.051300000000000000e+04,1.101400000000000000e+04,1.351800000000000000e+04,1.211500000000000000e+04,1.512000000000000000e+04,1.141400000000000000e+04,9.812000000000000000e+03,9.211000000000000000e+03,1.482000000000000000e+04,1.001200000000000000e+04,1.271600000000000000e+04,1.461900000000000000e+04,1.181500000000000000e+04,1.271600000000000000e+04,9.812000000000000000e+03,1.141400000000000000e+04,1.181500000000000000e+04,1.101400000000000000e+04,1.191500000000000000e+04,1.241600000000000000e+04,1.171500000000000000e+04,1.341700000000000000e+04,1.221500000000000000e+04,1.331700000000000000e+04,1.261600000000000000e+04,1.241600000000000000e+04,1.351800000000000000e+04,1.091300000000000000e+04,1.271600000000000000e+04,1.451900000000000000e+04,1.091300000000000000e+04,1.141400000000000000e+04,1.121400000000000000e+04,1.321700000000000000e+04,1.321700000000000000e+04,1.281600000000000000e+04,3.145600000000000000e+04,1.121400000000000000e+04,1.301700000000000000e+04,1.221500000000000000e+04,1.161400000000000000e+04,9.611000000000000000e+03,1.101400000000000000e+04,1.321700000000000000e+04,1.241600000000000000e+04,1.141400000000000000e+04,1.291700000000000000e+04,1.101400000000000000e+04,1.181500000000000000e+04,1.271600000000000000e+04,1.351800000000000000e+04,1.451900000000000000e+04,1.011200000000000000e+04,1.271600000000000000e+04,1.171500000000000000e+04,1.071300000000000000e+04,8.209000000000000000e+03,1.111400000000000000e+04,9.011000000000000000e+03,1.071300000000000000e+04,1.161400000000000000e+04,1.081300000000000000e+04,1.231600000000000000e+04,3.346100000000000000e+04,1.091300000000000000e+04,1.161400000000000000e+04,1.512000000000000000e+04,1.341700000000000000e+04,1.161400000000000000e+04,1.181500000000000000e+04,1.071300000000000000e+04,1.261600000000000000e+04,1.131400000000000000e+04,1.221500000000000000e+04,1.251600000000000000e+04,1.291700000000000000e+04,1.251600000000000000e+04,1.441900000000000000e+04,1.131400000000000000e+04,1.191500000000000000e+04,1.291700000000000000e+04,1.201500000000000000e+04,1.752500000000000000e+04,1.331700000000000000e+04,1.161400000000000000e+04,1.401800000000000000e+04,1.451900000000000000e+04,1.401800000000000000e+04,1.201500000000000000e+04,1.341700000000000000e+04,1.311700000000000000e+04,1.381800000000000000e+04,1.451900000000000000e+04,1.091300000000000000e+04,1.411900000000000000e+04,1.081300000000000000e+04,1.522100000000000000e+04,1.421900000000000000e+04,1.451900000000000000e+04,1.331700000000000000e+04,1.301700000000000000e+04,1.441900000000000000e+04,1.201500000000000000e+04,1.401800000000000000e+04,1.111400000000000000e+04,1.512000000000000000e+04,1.341700000000000000e+04,1.431900000000000000e+04,1.672300000000000000e+04,1.472000000000000000e+04,1.221500000000000000e+04,1.341700000000000000e+04,1.301700000000000000e+04,1.211500000000000000e+04,1.131400000000000000e+04,1.391800000000000000e+04,1.341700000000000000e+04,1.421900000000000000e+04,1.181500000000000000e+04,1.201500000000000000e+04,1.391800000000000000e+04,1.281600000000000000e+04,1.642300000000000000e+04,1.341700000000000000e+04,1.492000000000000000e+04,1.221500000000000000e+04,1.351800000000000000e+04,1.291700000000000000e+04,1.211500000000000000e+04,1.261600000000000000e+04,1.071300000000000000e+04,1.211500000000000000e+04,1.071300000000000000e+04,1.391800000000000000e+04,1.331700000000000000e+04,1.131400000000000000e+04,1.141400000000000000e+04,1.121400000000000000e+04,1.251600000000000000e+04,1.121400000000000000e+04,1.051300000000000000e+04,1.071300000000000000e+04,1.071300000000000000e+04,1.171500000000000000e+04,1.211500000000000000e+04,9.511000000000000000e+03,1.131400000000000000e+04,1.021200000000000000e+04,1.111400000000000000e+04,1.221500000000000000e+04,1.021200000000000000e+04,1.121400000000000000e+04,1.081300000000000000e+04,1.251600000000000000e+04,1.261600000000000000e+04,9.912000000000000000e+03,1.261600000000000000e+04,1.111400000000000000e+04,1.261600000000000000e+04,1.181500000000000000e+04,1.151400000000000000e+04,1.151400000000000000e+04,1.211500000000000000e+04,1.171500000000000000e+04,1.121400000000000000e+04,1.341700000000000000e+04,1.331700000000000000e+04,1.311700000000000000e+04,1.281600000000000000e+04,1.181500000000000000e+04,1.411900000000000000e+04,1.271600000000000000e+04,1.121400000000000000e+04,1.141400000000000000e+04,1.552100000000000000e+04,1.351800000000000000e+04,1.081300000000000000e+04,9.211000000000000000e+03,8.910000000000000000e+03,1.061300000000000000e+04,1.091300000000000000e+04,1.071300000000000000e+04,9.611000000000000000e+03,2.223400000000000000e+04,8.810000000000000000e+03,9.812000000000000000e+03,1.001200000000000000e+04,1.101400000000000000e+04,1.101400000000000000e+04,1.211500000000000000e+04,1.261600000000000000e+04,1.331700000000000000e+04,1.161400000000000000e+04,1.101400000000000000e+04,1.021200000000000000e+04,1.311700000000000000e+04,1.191500000000000000e+04,1.191500000000000000e+04,8.610000000000000000e+03,8.610000000000000000e+03,1.101400000000000000e+04,1.291700000000000000e+04,7.809000000000000000e+03,1.281600000000000000e+04,1.301700000000000000e+04,1.902800000000000000e+04,1.041300000000000000e+04,1.171500000000000000e+04,1.411900000000000000e+04,2.864900000000000000e+04,1.081300000000000000e+04,1.191500000000000000e+04,1.472000000000000000e+04,1.191500000000000000e+04,1.251600000000000000e+04,1.381800000000000000e+04,1.472000000000000000e+04,1.371800000000000000e+04,1.041300000000000000e+04,1.542100000000000000e+04,1.111400000000000000e+04,1.241600000000000000e+04,1.351800000000000000e+04,1.011200000000000000e+04,1.201500000000000000e+04,1.011200000000000000e+04,1.271600000000000000e+04,1.171500000000000000e+04,1.451900000000000000e+04,1.061300000000000000e+04,1.311700000000000000e+04,1.121400000000000000e+04,1.231600000000000000e+04,2.423800000000000000e+04,1.341700000000000000e+04,1.261600000000000000e+04,1.031200000000000000e+04,1.231600000000000000e+04,1.281600000000000000e+04,1.411900000000000000e+04,1.171500000000000000e+04,1.191500000000000000e+04,1.001200000000000000e+04,9.011000000000000000e+03,1.331700000000000000e+04,1.972900000000000000e+04,9.411000000000000000e+03,1.211500000000000000e+04,1.161400000000000000e+04,9.411000000000000000e+03,1.331700000000000000e+04,9.912000000000000000e+03,9.511000000000000000e+03,1.261600000000000000e+04,8.510000000000000000e+03,1.051300000000000000e+04,2.303600000000000000e+04,1.121400000000000000e+04,1.241600000000000000e+04,1.161400000000000000e+04,9.712000000000000000e+03,1.081300000000000000e+04,9.912000000000000000e+03,9.712000000000000000e+03,8.109000000000000000e+03,1.191500000000000000e+04,9.411000000000000000e+03,1.111400000000000000e+04,9.712000000000000000e+03,8.209000000000000000e+03,1.241600000000000000e+04,9.011000000000000000e+03,1.251600000000000000e+04,1.261600000000000000e+04,9.211000000000000000e+03,9.812000000000000000e+03,1.071300000000000000e+04,9.712000000000000000e+03,1.241600000000000000e+04,1.041300000000000000e+04,9.311000000000000000e+03,1.221500000000000000e+04,1.281600000000000000e+04,1.341700000000000000e+04,8.410000000000000000e+03,1.522100000000000000e+04,1.171500000000000000e+04,1.111400000000000000e+04,1.011200000000000000e+04,1.181500000000000000e+04,9.912000000000000000e+03,1.011200000000000000e+04,1.251600000000000000e+04,1.101400000000000000e+04,1.221500000000000000e+04,9.912000000000000000e+03,1.532100000000000000e+04,1.091300000000000000e+04,1.311700000000000000e+04,1.041300000000000000e+04,1.251600000000000000e+04,1.492000000000000000e+04,9.311000000000000000e+03,1.822600000000000000e+04,1.251600000000000000e+04,1.041300000000000000e+04,1.311700000000000000e+04,9.912000000000000000e+03,1.211500000000000000e+04,1.151400000000000000e+04,7.809000000000000000e+03,1.261600000000000000e+04,9.611000000000000000e+03,1.231600000000000000e+04,1.181500000000000000e+04,1.341700000000000000e+04,1.201500000000000000e+04,1.001200000000000000e+04,8.610000000000000000e+03,1.231600000000000000e+04,1.051300000000000000e+04,1.181500000000000000e+04,1.191500000000000000e+04,1.341700000000000000e+04,1.081300000000000000e+04,1.742500000000000000e+04,8.910000000000000000e+03,1.161400000000000000e+04,1.321700000000000000e+04,1.111400000000000000e+04,1.071300000000000000e+04,1.011200000000000000e+04,1.101400000000000000e+04,8.410000000000000000e+03,1.291700000000000000e+04,9.211000000000000000e+03,9.712000000000000000e+03,1.161400000000000000e+04,1.131400000000000000e+04,1.091300000000000000e+04,1.071300000000000000e+04,1.211500000000000000e+04,9.311000000000000000e+03,1.331700000000000000e+04,1.121400000000000000e+04,1.011200000000000000e+04,9.812000000000000000e+03,1.061300000000000000e+04,1.071300000000000000e+04,9.611000000000000000e+03,1.201500000000000000e+04,7.909000000000000000e+03,8.109000000000000000e+03,1.171500000000000000e+04,9.912000000000000000e+03,9.712000000000000000e+03,8.610000000000000000e+03,7.809000000000000000e+03,1.071300000000000000e+04,8.810000000000000000e+03,9.211000000000000000e+03,9.111000000000000000e+03,1.011200000000000000e+04,1.151400000000000000e+04,1.161400000000000000e+04,1.872700000000000000e+04,1.301700000000000000e+04,1.061300000000000000e+04,1.081300000000000000e+04,9.712000000000000000e+03,9.712000000000000000e+03,1.141400000000000000e+04,1.011200000000000000e+04,1.011200000000000000e+04,1.081300000000000000e+04,1.031200000000000000e+04,1.031200000000000000e+04,8.410000000000000000e+03,9.511000000000000000e+03,8.610000000000000000e+03,1.071300000000000000e+04,1.141400000000000000e+04,8.810000000000000000e+03,8.310000000000000000e+03,1.141400000000000000e+04,9.912000000000000000e+03,1.261600000000000000e+04,8.910000000000000000e+03,8.910000000000000000e+03,8.610000000000000000e+03,1.001200000000000000e+04,8.910000000000000000e+03,8.910000000000000000e+03,7.909000000000000000e+03,7.408000000000000000e+03,8.510000000000000000e+03,7.308000000000000000e+03,8.610000000000000000e+03,8.710000000000000000e+03,9.611000000000000000e+03,8.410000000000000000e+03,9.211000000000000000e+03,8.410000000000000000e+03,9.311000000000000000e+03,9.111000000000000000e+03,8.310000000000000000e+03,7.008000000000000000e+03,7.508000000000000000e+03,8.510000000000000000e+03,8.410000000000000000e+03,9.111000000000000000e+03,1.001200000000000000e+04,8.810000000000000000e+03,8.410000000000000000e+03,8.109000000000000000e+03,7.108000000000000000e+03,8.410000000000000000e+03,8.009000000000000000e+03,7.709000000000000000e+03,7.909000000000000000e+03,9.511000000000000000e+03,9.611000000000000000e+03,8.009000000000000000e+03,9.011000000000000000e+03,7.508000000000000000e+03,9.411000000000000000e+03,7.508000000000000000e+03,7.609000000000000000e+03,9.511000000000000000e+03,8.009000000000000000e+03,8.810000000000000000e+03,8.310000000000000000e+03,8.109000000000000000e+03,7.609000000000000000e+03,8.109000000000000000e+03,8.610000000000000000e+03,8.610000000000000000e+03,9.111000000000000000e+03,8.209000000000000000e+03,6.006000000000000000e+03,8.610000000000000000e+03,8.009000000000000000e+03,7.108000000000000000e+03,7.809000000000000000e+03,1.071300000000000000e+04,8.209000000000000000e+03,8.109000000000000000e+03,8.109000000000000000e+03,7.809000000000000000e+03,9.411000000000000000e+03,8.410000000000000000e+03,9.011000000000000000e+03,7.609000000000000000e+03,7.508000000000000000e+03,6.407000000000000000e+03,8.510000000000000000e+03,7.208000000000000000e+03,6.607000000000000000e+03,5.406000000000000000e+03,7.508000000000000000e+03,7.609000000000000000e+03,6.707000000000000000e+03,9.111000000000000000e+03,8.810000000000000000e+03,8.009000000000000000e+03,8.310000000000000000e+03,8.910000000000000000e+03,1.041300000000000000e+04,7.809000000000000000e+03,7.408000000000000000e+03,7.208000000000000000e+03,9.111000000000000000e+03,9.611000000000000000e+03,7.508000000000000000e+03,8.310000000000000000e+03,8.109000000000000000e+03,6.908000000000000000e+03,8.209000000000000000e+03,7.909000000000000000e+03,7.008000000000000000e+03,6.207000000000000000e+03,7.408000000000000000e+03,6.607000000000000000e+03,6.407000000000000000e+03,8.410000000000000000e+03,7.609000000000000000e+03,8.109000000000000000e+03,7.208000000000000000e+03,8.810000000000000000e+03,6.006000000000000000e+03,7.208000000000000000e+03,8.410000000000000000e+03,7.208000000000000000e+03,7.609000000000000000e+03,7.809000000000000000e+03,7.208000000000000000e+03,8.009000000000000000e+03,8.209000000000000000e+03,9.712000000000000000e+03,6.607000000000000000e+03,7.308000000000000000e+03,6.107000000000000000e+03,6.908000000000000000e+03,7.709000000000000000e+03,6.307000000000000000e+03,8.009000000000000000e+03,9.411000000000000000e+03,9.011000000000000000e+03,7.008000000000000000e+03,6.908000000000000000e+03,7.508000000000000000e+03,7.108000000000000000e+03,8.510000000000000000e+03,8.710000000000000000e+03,8.610000000000000000e+03,6.908000000000000000e+03,8.209000000000000000e+03,8.510000000000000000e+03,7.709000000000000000e+03,7.809000000000000000e+03,6.908000000000000000e+03,8.610000000000000000e+03,8.310000000000000000e+03,8.310000000000000000e+03,1.081300000000000000e+04,5.806000000000000000e+03,8.510000000000000000e+03,7.208000000000000000e+03,8.109000000000000000e+03,5.706000000000000000e+03,9.111000000000000000e+03,7.709000000000000000e+03,7.809000000000000000e+03,8.410000000000000000e+03,7.809000000000000000e+03,7.008000000000000000e+03,9.011000000000000000e+03,7.408000000000000000e+03,7.809000000000000000e+03,6.307000000000000000e+03,7.008000000000000000e+03,8.710000000000000000e+03,8.410000000000000000e+03,6.507000000000000000e+03,7.308000000000000000e+03,8.109000000000000000e+03,7.508000000000000000e+03,7.909000000000000000e+03,6.707000000000000000e+03,7.108000000000000000e+03,6.707000000000000000e+03,7.609000000000000000e+03,6.507000000000000000e+03,7.108000000000000000e+03,8.310000000000000000e+03,5.906000000000000000e+03,7.609000000000000000e+03,8.810000000000000000e+03,9.712000000000000000e+03,7.609000000000000000e+03,9.111000000000000000e+03,8.910000000000000000e+03,6.807000000000000000e+03,8.410000000000000000e+03,6.307000000000000000e+03,8.510000000000000000e+03,8.510000000000000000e+03,7.809000000000000000e+03,8.310000000000000000e+03,7.809000000000000000e+03,9.511000000000000000e+03,6.307000000000000000e+03,8.710000000000000000e+03,8.610000000000000000e+03,8.810000000000000000e+03,8.810000000000000000e+03,7.308000000000000000e+03,6.107000000000000000e+03,9.912000000000000000e+03,1.021200000000000000e+04,7.909000000000000000e+03,8.209000000000000000e+03,6.908000000000000000e+03,6.307000000000000000e+03,8.710000000000000000e+03,7.609000000000000000e+03,7.809000000000000000e+03,8.910000000000000000e+03,9.411000000000000000e+03,7.809000000000000000e+03,7.508000000000000000e+03,6.807000000000000000e+03,8.009000000000000000e+03,9.111000000000000000e+03,9.712000000000000000e+03,7.809000000000000000e+03,7.008000000000000000e+03,8.910000000000000000e+03,6.407000000000000000e+03,6.607000000000000000e+03,8.710000000000000000e+03,7.709000000000000000e+03,8.610000000000000000e+03,5.105000000000000000e+03,8.710000000000000000e+03,8.510000000000000000e+03,7.208000000000000000e+03,9.211000000000000000e+03,8.410000000000000000e+03,8.610000000000000000e+03,7.108000000000000000e+03,7.008000000000000000e+03,6.908000000000000000e+03,6.207000000000000000e+03,7.008000000000000000e+03,8.009000000000000000e+03,7.709000000000000000e+03,6.507000000000000000e+03,7.909000000000000000e+03,6.908000000000000000e+03,6.407000000000000000e+03,6.507000000000000000e+03,7.909000000000000000e+03,8.209000000000000000e+03,6.607000000000000000e+03,7.909000000000000000e+03,6.607000000000000000e+03,6.908000000000000000e+03,7.308000000000000000e+03,7.609000000000000000e+03,9.111000000000000000e+03,9.211000000000000000e+03,8.109000000000000000e+03,6.707000000000000000e+03,5.806000000000000000e+03,7.408000000000000000e+03,8.009000000000000000e+03,7.308000000000000000e+03,6.807000000000000000e+03,9.011000000000000000e+03,9.411000000000000000e+03,nan
4.795329999999999870e+01,6.207000000000000000e+03,4.078200000000000000e+04,7.308000000000000000e+03,5.306000000000000000e+03,8.209000000000000000e+03,7.609000000000000000e+03,7.909000000000000000e+03,1.261600000000000000e+04,9.011000000000000000e+03,6.807000000000000000e+03,9.712000000000000000e+03,7.008000000000000000e+03,9.211000000000000000e+03,7.609000000000000000e+03,8.910000000000000000e+03,9.712000000000000000e+03,8.109000000000000000e+03,7.308000000000000000e+03,7.308000000000000000e+03,8.410000000000000000e+03,7.909000000000000000e+03,8.810000000000000000e+03,9.111000000000000000e+03,9.812000000000000000e+03,8.610000000000000000e+03,8.310000000000000000e+03,1.051300000000000000e+04,8.710000000000000000e+03,8.810000000000000000e+03,8.910000000000000000e+03,6.607000000000000000e+03,8.209000000000000000e+03,1.011200000000000000e+04,9.011000000000000000e+03,9.011000000000000000e+03,7.508000000000000000e+03,1.121400000000000000e+04,1.031200000000000000e+04,8.910000000000000000e+03,7.508000000000000000e+03,8.910000000000000000e+03,9.311000000000000000e+03,1.031200000000000000e+04,7.208000000000000000e+03,1.031200000000000000e+04,8.510000000000000000e+03,6.207000000000000000e+03,7.108000000000000000e+03,8.410000000000000000e+03,1.001200000000000000e+04,8.610000000000000000e+03,3.175600000000000000e+04,2.744600000000000000e+04,1.031200000000000000e+04,8.710000000000000000e+03,1.021200000000000000e+04,8.910000000000000000e+03,9.611000000000000000e+03,9.011000000000000000e+03,1.091300000000000000e+04,1.081300000000000000e+04,7.208000000000000000e+03,8.510000000000000000e+03,7.408000000000000000e+03,1.091300000000000000e+04,7.709000000000000000e+03,8.209000000000000000e+03,3.015200000000000000e+04,9.111000000000000000e+03,9.311000000000000000e+03,8.009000000000000000e+03,1.011200000000000000e+04,7.809000000000000000e+03,8.310000000000000000e+03,9.812000000000000000e+03,2.694500000000000000e+04,8.310000000000000000e+03,9.511000000000000000e+03,9.011000000000000000e+03,1.001200000000000000e+04,8.410000000000000000e+03,8.710000000000000000e+03,9.111000000000000000e+03,8.009000000000000000e+03,9.111000000000000000e+03,8.710000000000000000e+03,7.909000000000000000e+03,7.008000000000000000e+03,6.006000000000000000e+03,7.508000000000000000e+03,1.071300000000000000e+04,2.373700000000000000e+04,9.011000000000000000e+03,8.109000000000000000e+03,1.021200000000000000e+04,7.709000000000000000e+03,8.810000000000000000e+03,1.081300000000000000e+04,7.909000000000000000e+03,1.101400000000000000e+04,9.211000000000000000e+03,1.281600000000000000e+04,1.642300000000000000e+04,1.261600000000000000e+04,1.381800000000000000e+04,1.351800000000000000e+04,2.363700000000000000e+04,1.361800000000000000e+04,4.139955000000000000e+05,3.285900000000000000e+04,2.955100000000000000e+04,2.915000000000000000e+04,3.667000000000000000e+04,2.093100000000000000e+04,1.643360000000000000e+05,2.063100000000000000e+04,1.231600000000000000e+04,2.163300000000000000e+04,1.321700000000000000e+04,1.622200000000000000e+04,8.510000000000000000e+03,1.251600000000000000e+04,2.834800000000000000e+04,1.461900000000000000e+04,9.311000000000000000e+03,1.081300000000000000e+04,1.081300000000000000e+04,9.211000000000000000e+03,8.209000000000000000e+03,9.111000000000000000e+03,8.810000000000000000e+03,1.021200000000000000e+04,1.041300000000000000e+04,2.383800000000000000e+04,1.151400000000000000e+04,9.812000000000000000e+03,1.091300000000000000e+04,9.812000000000000000e+03,9.712000000000000000e+03,9.611000000000000000e+03,1.461900000000000000e+04,8.710000000000000000e+03,9.812000000000000000e+03,9.611000000000000000e+03,1.061300000000000000e+04,9.011000000000000000e+03,9.912000000000000000e+03,1.051300000000000000e+04,9.011000000000000000e+03,1.161400000000000000e+04,9.211000000000000000e+03,9.311000000000000000e+03,1.071300000000000000e+04,9.211000000000000000e+03,1.061300000000000000e+04,1.221500000000000000e+04,9.111000000000000000e+03,1.021200000000000000e+04,1.081300000000000000e+04,1.271600000000000000e+04,7.308000000000000000e+03,9.011000000000000000e+03,9.211000000000000000e+03,1.061300000000000000e+04,1.151400000000000000e+04,8.310000000000000000e+03,9.211000000000000000e+03,7.909000000000000000e+03,7.609000000000000000e+03,1.001200000000000000e+04,9.511000000000000000e+03,1.031200000000000000e+04,1.001200000000000000e+04,1.211500000000000000e+04,1.251600000000000000e+04,1.131400000000000000e+04,1.431900000000000000e+04,1.031200000000000000e+04,8.610000000000000000e+03,7.208000000000000000e+03,7.208000000000000000e+03,7.008000000000000000e+03,6.908000000000000000e+03,8.810000000000000000e+03,9.511000000000000000e+03,1.221500000000000000e+04,8.910000000000000000e+03,9.511000000000000000e+03,9.611000000000000000e+03,9.011000000000000000e+03,8.910000000000000000e+03,9.211000000000000000e+03,9.812000000000000000e+03,7.909000000000000000e+03,8.610000000000000000e+03,8.710000000000000000e+03,9.311000000000000000e+03,9.611000000000000000e+03,9.511000000000000000e+03,9.712000000000000000e+03,7.809000000000000000e+03,8.510000000000000000e+03,8.410000000000000000e+03,9.411000000000000000e+03,7.809000000000000000e+03,7.909000000000000000e+03,8.610000000000000000e+03,1.011200000000000000e+04,9.411000000000000000e+03,9.111000000000000000e+03,1.241600000000000000e+04,8.710000000000000000e+03,8.610000000000000000e+03,6.407000000000000000e+03,1.001200000000000000e+04,1.051300000000000000e+04,8.510000000000000000e+03,9.712000000000000000e+03,7.008000000000000000e+03,7.408000000000000000e+03,9.011000000000000000e+03,9.712000000000000000e+03,7.709000000000000000e+03,9.411000000000000000e+03,8.009000000000000000e+03,9.912000000000000000e+03,8.209000000000000000e+03,8.910000000000000000e+03,8.510000000000000000e+03,8.510000000000000000e+03,1.031200000000000000e+04,8.810000000000000000e+03,1.031200000000000000e+04,1.051300000000000000e+04,1.141400000000000000e+04,9.712000000000000000e+03,8.209000000000000000e+03,2.253500000000000000e+04,8.610000000000000000e+03,1.071300000000000000e+04,9.611000000000000000e+03,1.001200000000000000e+04,9.011000000000000000e+03,8.910000000000000000e+03,1.001200000000000000e+04,9.211000000000000000e+03,8.910000000000000000e+03,1.131400000000000000e+04,1.091300000000000000e+04,8.310000000000000000e+03,6.507000000000000000e+03,8.209000000000000000e+03,8.310000000000000000e+03,1.051300000000000000e+04,9.111000000000000000e+03,9.712000000000000000e+03,8.310000000000000000e+03,1.011200000000000000e+04,9.111000000000000000e+03,9.211000000000000000e+03,9.511000000000000000e+03,8.710000000000000000e+03,8.510000000000000000e+03,9.511000000000000000e+03,1.201500000000000000e+04,9.011000000000000000e+03,9.211000000000000000e+03,7.809000000000000000e+03,1.131400000000000000e+04,9.812000000000000000e+03,1.001200000000000000e+04,8.009000000000000000e+03,9.111000000000000000e+03,1.051300000000000000e+04,8.009000000000000000e+03,9.912000000000000000e+03,8.510000000000000000e+03,7.809000000000000000e+03,9.311000000000000000e+03,8.109000000000000000e+03,7.508000000000000000e+03,9.311000000000000000e+03,1.021200000000000000e+04,1.191500000000000000e+04,9.211000000000000000e+03,8.209000000000000000e+03,9.411000000000000000e+03,1.001200000000000000e+04,7.508000000000000000e+03,8.810000000000000000e+03,8.009000000000000000e+03,9.211000000000000000e+03,9.812000000000000000e+03,1.011200000000000000e+04,8.810000000000000000e+03,1.041300000000000000e+04,9.912000000000000000e+03,1.001200000000000000e+04,9.411000000000000000e+03,1.011200000000000000e+04,7.609000000000000000e+03,8.810000000000000000e+03,9.912000000000000000e+03,1.031200000000000000e+04,1.161400000000000000e+04,1.081300000000000000e+04,1.011200000000000000e+04,1.011200000000000000e+04,1.011200000000000000e+04,9.812000000000000000e+03,9.812000000000000000e+03,8.710000000000000000e+03,1.011200000000000000e+04,1.121400000000000000e+04,1.081300000000000000e+04,1.031200000000000000e+04,9.111000000000000000e+03,8.810000000000000000e+03,7.909000000000000000e+03,7.909000000000000000e+03,1.031200000000000000e+04,1.081300000000000000e+04,1.091300000000000000e+04,1.592200000000000000e+04,1.151400000000000000e+04,1.061300000000000000e+04,1.101400000000000000e+04,1.061300000000000000e+04,1.031200000000000000e+04,9.111000000000000000e+03,1.031200000000000000e+04,4.218600000000000000e+04,9.712000000000000000e+03,7.909000000000000000e+03,8.828200000000000000e+04,9.912000000000000000e+03,8.810000000000000000e+03,1.001200000000000000e+04,8.910000000000000000e+03,1.041300000000000000e+04,9.311000000000000000e+03,1.091300000000000000e+04,5.706000000000000000e+03,1.051300000000000000e+04,9.712000000000000000e+03,1.061300000000000000e+04,1.031200000000000000e+04,9.011000000000000000e+03,1.091300000000000000e+04,3.827400000000000000e+04,7.408000000000000000e+03,8.710000000000000000e+03,1.111400000000000000e+04,9.011000000000000000e+03,1.021200000000000000e+04,8.310000000000000000e+03,1.381800000000000000e+04,1.111400000000000000e+04,8.410000000000000000e+03,9.912000000000000000e+03,1.101400000000000000e+04,6.607000000000000000e+03,8.310000000000000000e+03,9.511000000000000000e+03,8.710000000000000000e+03,1.081300000000000000e+04,8.710000000000000000e+03,9.411000000000000000e+03,1.041300000000000000e+04,9.511000000000000000e+03,9.511000000000000000e+03,7.909000000000000000e+03,9.411000000000000000e+03,8.510000000000000000e+03,1.221500000000000000e+04,1.111400000000000000e+04,2.133200000000000000e+04,1.001200000000000000e+04,1.071300000000000000e+04,1.031200000000000000e+04,8.710000000000000000e+03,8.710000000000000000e+03,8.710000000000000000e+03,1.021200000000000000e+04,1.101400000000000000e+04,9.411000000000000000e+03,1.001200000000000000e+04,8.610000000000000000e+03,1.021200000000000000e+04,9.611000000000000000e+03,8.410000000000000000e+03,1.041300000000000000e+04,8.009000000000000000e+03,9.211000000000000000e+03,1.662300000000000000e+04,8.710000000000000000e+03,8.910000000000000000e+03,1.101400000000000000e+04,9.712000000000000000e+03,1.031200000000000000e+04,1.181500000000000000e+04,1.141400000000000000e+04,1.021200000000000000e+04,1.001200000000000000e+04,8.910000000000000000e+03,9.311000000000000000e+03,1.021200000000000000e+04,1.041300000000000000e+04,1.121400000000000000e+04,8.910000000000000000e+03,1.001200000000000000e+04,1.321700000000000000e+04,1.031200000000000000e+04,1.161400000000000000e+04,1.241600000000000000e+04,1.021200000000000000e+04,9.912000000000000000e+03,9.111000000000000000e+03,1.271600000000000000e+04,1.041300000000000000e+04,1.211500000000000000e+04,1.031200000000000000e+04,1.151400000000000000e+04,3.085400000000000000e+04,1.011200000000000000e+04,1.121400000000000000e+04,9.712000000000000000e+03,9.311000000000000000e+03,1.061300000000000000e+04,9.812000000000000000e+03,9.912000000000000000e+03,8.610000000000000000e+03,8.610000000000000000e+03,7.508000000000000000e+03,9.611000000000000000e+03,9.211000000000000000e+03,8.710000000000000000e+03,1.081300000000000000e+04,1.061300000000000000e+04,1.201500000000000000e+04,1.251600000000000000e+04,1.301700000000000000e+04,9.311000000000000000e+03,9.611000000000000000e+03,1.041300000000000000e+04,9.011000000000000000e+03,1.021200000000000000e+04,8.910000000000000000e+03,7.609000000000000000e+03,1.492000000000000000e+04,8.410000000000000000e+03,9.111000000000000000e+03,1.271600000000000000e+04,1.071300000000000000e+04,1.532100000000000000e+04,1.141400000000000000e+04,8.310000000000000000e+03,1.041300000000000000e+04,1.021200000000000000e+04,1.091300000000000000e+04,8.109000000000000000e+03,1.021200000000000000e+04,1.181500000000000000e+04,2.063100000000000000e+04,1.071300000000000000e+04,8.209000000000000000e+03,1.101400000000000000e+04,9.712000000000000000e+03,1.121400000000000000e+04,1.021200000000000000e+04,9.411000000000000000e+03,1.251600000000000000e+04,1.061300000000000000e+04,1.311700000000000000e+04,1.081300000000000000e+04,9.411000000000000000e+03,1.021200000000000000e+04,1.061300000000000000e+04,8.910000000000000000e+03,1.061300000000000000e+04,9.912000000000000000e+03,9.411000000000000000e+03,1.001200000000000000e+04,1.131400000000000000e+04,8.610000000000000000e+03,1.011200000000000000e+04,9.411000000000000000e+03,1.051300000000000000e+04,9.511000000000000000e+03,1.081300000000000000e+04,8.510000000000000000e+03,1.051300000000000000e+04,7.709000000000000000e+03,8.810000000000000000e+03,9.812000000000000000e+03,8.310000000000000000e+03,9.111000000000000000e+03,1.051300000000000000e+04,1.061300000000000000e+04,8.610000000000000000e+03,9.311000000000000000e+03,1.081300000000000000e+04,1.131400000000000000e+04,1.021200000000000000e+04,1.111400000000000000e+04,1.011200000000000000e+04,8.910000000000000000e+03,1.051300000000000000e+04,1.221500000000000000e+04,9.111000000000000000e+03,9.812000000000000000e+03,1.061300000000000000e+04,8.009000000000000000e+03,9.912000000000000000e+03,7.709000000000000000e+03,8.310000000000000000e+03,9.511000000000000000e+03,1.121400000000000000e+04,1.061300000000000000e+04,1.041300000000000000e+04,9.111000000000000000e+03,1.091300000000000000e+04,8.610000000000000000e+03,1.001200000000000000e+04,9.411000000000000000e+03,9.611000000000000000e+03,8.209000000000000000e+03,9.111000000000000000e+03,9.011000000000000000e+03,1.061300000000000000e+04,1.241600000000000000e+04,7.809000000000000000e+03,9.912000000000000000e+03,1.031200000000000000e+04,1.101400000000000000e+04,9.311000000000000000e+03,7.609000000000000000e+03,8.710000000000000000e+03,9.111000000000000000e+03,1.021200000000000000e+04,9.111000000000000000e+03,1.071300000000000000e+04,1.051300000000000000e+04,1.011200000000000000e+04,1.141400000000000000e+04,9.511000000000000000e+03,1.041300000000000000e+04,9.111000000000000000e+03,1.261600000000000000e+04,1.201500000000000000e+04,9.211000000000000000e+03,9.211000000000000000e+03,1.041300000000000000e+04,1.071300000000000000e+04,1.151400000000000000e+04,7.308000000000000000e+03,8.610000000000000000e+03,1.031200000000000000e+04,1.131400000000000000e+04,1.121400000000000000e+04,9.311000000000000000e+03,1.071300000000000000e+04,1.672300000000000000e+04,9.411000000000000000e+03,8.009000000000000000e+03,9.011000000000000000e+03,1.071300000000000000e+04,1.041300000000000000e+04,1.602200000000000000e+04,1.051300000000000000e+04,1.091300000000000000e+04,9.111000000000000000e+03,1.001200000000000000e+04,9.511000000000000000e+03,1.311700000000000000e+04,8.410000000000000000e+03,1.071300000000000000e+04,1.201500000000000000e+04,1.121400000000000000e+04,9.812000000000000000e+03,1.091300000000000000e+04,1.061300000000000000e+04,1.191500000000000000e+04,9.311000000000000000e+03,1.071300000000000000e+04,1.181500000000000000e+04,1.401800000000000000e+04,9.611000000000000000e+03,9.011000000000000000e+03,1.081300000000000000e+04,1.021200000000000000e+04,1.191500000000000000e+04,7.408000000000000000e+03,8.610000000000000000e+03,8.209000000000000000e+03,1.171500000000000000e+04,9.812000000000000000e+03,9.812000000000000000e+03,1.101400000000000000e+04,6.908000000000000000e+03,1.001200000000000000e+04,9.411000000000000000e+03,1.011200000000000000e+04,1.081300000000000000e+04,8.510000000000000000e+03,9.812000000000000000e+03,9.011000000000000000e+03,9.712000000000000000e+03,1.031200000000000000e+04,1.151400000000000000e+04,9.111000000000000000e+03,1.051300000000000000e+04,9.111000000000000000e+03,1.221500000000000000e+04,1.161400000000000000e+04,9.411000000000000000e+03,1.101400000000000000e+04,1.001200000000000000e+04,1.001200000000000000e+04,9.011000000000000000e+03,9.712000000000000000e+03,1.091300000000000000e+04,1.021200000000000000e+04,9.311000000000000000e+03,9.611000000000000000e+03,1.141400000000000000e+04,7.709000000000000000e+03,1.031200000000000000e+04,7.809000000000000000e+03,1.121400000000000000e+04,8.910000000000000000e+03,1.081300000000000000e+04,8.510000000000000000e+03,1.031200000000000000e+04,1.151400000000000000e+04,8.410000000000000000e+03,8.810000000000000000e+03,1.141400000000000000e+04,1.001200000000000000e+04,1.021200000000000000e+04,9.912000000000000000e+03,9.712000000000000000e+03,8.710000000000000000e+03,9.511000000000000000e+03,8.310000000000000000e+03,7.308000000000000000e+03,1.191500000000000000e+04,9.611000000000000000e+03,8.209000000000000000e+03,8.510000000000000000e+03,8.109000000000000000e+03,1.101400000000000000e+04,1.151400000000000000e+04,8.510000000000000000e+03,1.151400000000000000e+04,1.011200000000000000e+04,9.912000000000000000e+03,1.061300000000000000e+04,8.810000000000000000e+03,9.812000000000000000e+03,8.310000000000000000e+03,9.812000000000000000e+03,6.807000000000000000e+03,7.709000000000000000e+03,8.510000000000000000e+03,1.011200000000000000e+04,1.321700000000000000e+04,1.101400000000000000e+04,8.410000000000000000e+03,1.021200000000000000e+04,1.101400000000000000e+04,9.712000000000000000e+03,8.510000000000000000e+03,8.710000000000000000e+03,9.912000000000000000e+03,8.410000000000000000e+03,9.411000000000000000e+03,9.211000000000000000e+03,9.712000000000000000e+03,8.310000000000000000e+03,8.410000000000000000e+03,1.021200000000000000e+04,1.081300000000000000e+04,1.111400000000000000e+04,9.211000000000000000e+03,1.161400000000000000e+04,1.061300000000000000e+04,1.041300000000000000e+04,9.211000000000000000e+03,1.161400000000000000e+04,1.141400000000000000e+04,8.810000000000000000e+03,9.611000000000000000e+03,9.712000000000000000e+03,1.101400000000000000e+04,1.091300000000000000e+04,8.510000000000000000e+03,1.131400000000000000e+04,9.511000000000000000e+03,8.009000000000000000e+03,1.051300000000000000e+04,9.611000000000000000e+03,8.510000000000000000e+03,1.121400000000000000e+04,8.310000000000000000e+03,8.310000000000000000e+03,1.051300000000000000e+04,8.710000000000000000e+03,1.271600000000000000e+04,9.211000000000000000e+03,1.191500000000000000e+04,1.041300000000000000e+04,8.209000000000000000e+03,1.051300000000000000e+04,1.051300000000000000e+04,9.411000000000000000e+03,8.710000000000000000e+03,7.108000000000000000e+03,9.712000000000000000e+03,1.101400000000000000e+04,1.061300000000000000e+04,9.912000000000000000e+03,1.001200000000000000e+04,9.912000000000000000e+03,1.141400000000000000e+04,9.511000000000000000e+03,1.051300000000000000e+04,1.241600000000000000e+04,1.021200000000000000e+04,9.611000000000000000e+03,7.709000000000000000e+03,1.091300000000000000e+04,1.411900000000000000e+04,9.511000000000000000e+03,1.111400000000000000e+04,1.121400000000000000e+04,1.151400000000000000e+04,9.912000000000000000e+03,1.161400000000000000e+04,9.311000000000000000e+03,1.001200000000000000e+04,8.109000000000000000e+03,8.610000000000000000e+03,9.812000000000000000e+03,8.009000000000000000e+03,8.109000000000000000e+03,9.912000000000000000e+03,8.109000000000000000e+03,8.510000000000000000e+03,7.709000000000000000e+03,8.410000000000000000e+03,8.410000000000000000e+03,1.031200000000000000e+04,1.091300000000000000e+04,7.809000000000000000e+03,8.009000000000000000e+03,1.131400000000000000e+04,1.011200000000000000e+04,6.908000000000000000e+03,1.191500000000000000e+04,7.609000000000000000e+03,9.111000000000000000e+03,1.001200000000000000e+04,8.610000000000000000e+03,8.510000000000000000e+03,1.011200000000000000e+04,9.411000000000000000e+03,1.111400000000000000e+04,1.071300000000000000e+04,9.812000000000000000e+03,9.411000000000000000e+03,1.091300000000000000e+04,7.609000000000000000e+03,6.807000000000000000e+03,8.810000000000000000e+03,7.709000000000000000e+03,9.912000000000000000e+03,1.071300000000000000e+04,9.912000000000000000e+03,1.011200000000000000e+04,1.081300000000000000e+04,7.909000000000000000e+03,1.261600000000000000e+04,9.712000000000000000e+03,1.201500000000000000e+04,9.712000000000000000e+03,1.011200000000000000e+04,1.021200000000000000e+04,9.011000000000000000e+03,9.311000000000000000e+03,1.251600000000000000e+04,1.081300000000000000e+04,9.912000000000000000e+03,1.351800000000000000e+04,7.809000000000000000e+03,1.141400000000000000e+04,9.311000000000000000e+03,1.031200000000000000e+04,9.111000000000000000e+03,8.610000000000000000e+03,9.812000000000000000e+03,9.812000000000000000e+03,9.411000000000000000e+03,1.041300000000000000e+04,8.810000000000000000e+03,1.001200000000000000e+04,1.061300000000000000e+04,8.610000000000000000e+03,6.006000000000000000e+03,1.101400000000000000e+04,8.209000000000000000e+03,9.311000000000000000e+03,9.812000000000000000e+03,9.712000000000000000e+03,1.071300000000000000e+04,8.710000000000000000e+03,1.021200000000000000e+04,1.111400000000000000e+04,1.211500000000000000e+04,1.101400000000000000e+04,9.912000000000000000e+03,1.151400000000000000e+04,8.510000000000000000e+03,9.611000000000000000e+03,8.209000000000000000e+03,1.071300000000000000e+04,1.111400000000000000e+04,1.101400000000000000e+04,9.611000000000000000e+03,1.121400000000000000e+04,8.109000000000000000e+03,9.011000000000000000e+03,1.141400000000000000e+04,1.021200000000000000e+04,9.912000000000000000e+03,9.311000000000000000e+03,1.041300000000000000e+04,7.408000000000000000e+03,9.011000000000000000e+03,9.812000000000000000e+03,1.021200000000000000e+04,1.141400000000000000e+04,7.508000000000000000e+03,7.308000000000000000e+03,9.111000000000000000e+03,9.511000000000000000e+03,9.211000000000000000e+03,1.111400000000000000e+04,1.011200000000000000e+04,1.331700000000000000e+04,1.011200000000000000e+04,9.611000000000000000e+03,1.091300000000000000e+04,7.609000000000000000e+03,1.061300000000000000e+04,7.709000000000000000e+03,1.111400000000000000e+04,9.011000000000000000e+03,9.111000000000000000e+03,1.001200000000000000e+04,7.909000000000000000e+03,9.211000000000000000e+03,8.109000000000000000e+03,9.812000000000000000e+03,9.011000000000000000e+03,1.021200000000000000e+04,9.111000000000000000e+03,1.081300000000000000e+04,8.510000000000000000e+03,1.121400000000000000e+04,9.912000000000000000e+03,8.510000000000000000e+03,8.610000000000000000e+03,9.511000000000000000e+03,1.001200000000000000e+04,8.710000000000000000e+03,8.910000000000000000e+03,9.812000000000000000e+03,1.011200000000000000e+04,1.021200000000000000e+04,1.001200000000000000e+04,1.081300000000000000e+04,1.081300000000000000e+04,1.041300000000000000e+04,9.211000000000000000e+03,8.009000000000000000e+03,9.611000000000000000e+03,8.410000000000000000e+03,7.609000000000000000e+03,1.151400000000000000e+04,9.311000000000000000e+03,1.011200000000000000e+04,1.011200000000000000e+04,8.410000000000000000e+03,8.109000000000000000e+03,7.909000000000000000e+03,1.091300000000000000e+04,9.912000000000000000e+03,1.071300000000000000e+04,9.611000000000000000e+03,9.211000000000000000e+03,1.071300000000000000e+04,7.408000000000000000e+03,1.071300000000000000e+04,1.061300000000000000e+04,8.910000000000000000e+03,1.001200000000000000e+04,6.207000000000000000e+03,9.011000000000000000e+03,9.712000000000000000e+03,1.201500000000000000e+04,9.712000000000000000e+03,1.301700000000000000e+04,1.171500000000000000e+04,1.081300000000000000e+04,9.011000000000000000e+03,1.101400000000000000e+04,1.001200000000000000e+04,7.909000000000000000e+03,9.111000000000000000e+03,1.061300000000000000e+04,9.311000000000000000e+03,7.809000000000000000e+03,1.081300000000000000e+04,1.121400000000000000e+04,1.181500000000000000e+04,1.121400000000000000e+04,9.011000000000000000e+03,9.812000000000000000e+03,1.111400000000000000e+04,1.161400000000000000e+04,9.411000000000000000e+03,9.511000000000000000e+03,1.121400000000000000e+04,1.011200000000000000e+04,1.101400000000000000e+04,9.812000000000000000e+03,9.111000000000000000e+03,8.910000000000000000e+03,9.311000000000000000e+03,9.812000000000000000e+03,9.311000000000000000e+03,9.411000000000000000e+03,7.909000000000000000e+03,9.712000000000000000e+03,9.511000000000000000e+03,7.308000000000000000e+03,8.910000000000000000e+03,9.211000000000000000e+03,1.101400000000000000e+04,9.912000000000000000e+03,8.610000000000000000e+03,9.511000000000000000e+03,8.910000000000000000e+03,9.111000000000000000e+03,8.610000000000000000e+03,1.121400000000000000e+04,8.910000000000000000e+03,7.909000000000000000e+03,1.051300000000000000e+04,1.121400000000000000e+04,7.909000000000000000e+03,1.031200000000000000e+04,9.912000000000000000e+03,9.411000000000000000e+03,8.209000000000000000e+03,9.111000000000000000e+03,1.061300000000000000e+04,8.810000000000000000e+03,1.081300000000000000e+04,8.510000000000000000e+03,1.031200000000000000e+04,2.403800000000000000e+04,7.809000000000000000e+03,9.611000000000000000e+03,9.011000000000000000e+03,1.061300000000000000e+04,1.041300000000000000e+04,1.221500000000000000e+04,9.511000000000000000e+03,1.001200000000000000e+04,1.071300000000000000e+04,8.710000000000000000e+03,8.610000000000000000e+03,1.111400000000000000e+04,9.611000000000000000e+03,9.211000000000000000e+03,8.410000000000000000e+03,9.712000000000000000e+03,8.410000000000000000e+03,8.910000000000000000e+03,1.281600000000000000e+04,8.410000000000000000e+03,9.111000000000000000e+03,8.810000000000000000e+03,1.071300000000000000e+04,9.011000000000000000e+03,9.712000000000000000e+03,9.311000000000000000e+03,8.410000000000000000e+03,9.411000000000000000e+03,1.121400000000000000e+04,1.131400000000000000e+04,1.171500000000000000e+04,7.408000000000000000e+03,8.009000000000000000e+03,9.211000000000000000e+03,8.910000000000000000e+03,8.610000000000000000e+03,1.051300000000000000e+04,1.191500000000000000e+04,9.511000000000000000e+03,7.909000000000000000e+03,1.151400000000000000e+04,1.391800000000000000e+04,1.171500000000000000e+04,1.071300000000000000e+04,1.121400000000000000e+04,1.512000000000000000e+04,1.141400000000000000e+04,1.261600000000000000e+04,9.812000000000000000e+03,8.310000000000000000e+03,1.381800000000000000e+04,1.071300000000000000e+04,1.051300000000000000e+04,1.431900000000000000e+04,1.241600000000000000e+04,1.241600000000000000e+04,1.321700000000000000e+04,1.371800000000000000e+04,1.251600000000000000e+04,1.051300000000000000e+04,1.131400000000000000e+04,1.131400000000000000e+04,1.051300000000000000e+04,1.151400000000000000e+04,1.071300000000000000e+04,1.371800000000000000e+04,1.141400000000000000e+04,1.211500000000000000e+04,1.031200000000000000e+04,9.912000000000000000e+03,1.011200000000000000e+04,1.111400000000000000e+04,1.021200000000000000e+04,1.311700000000000000e+04,1.301700000000000000e+04,9.011000000000000000e+03,8.310000000000000000e+03,9.712000000000000000e+03,1.001200000000000000e+04,1.181500000000000000e+04,6.507000000000000000e+03,1.141400000000000000e+04,8.410000000000000000e+03,9.912000000000000000e+03,8.009000000000000000e+03,8.810000000000000000e+03,1.141400000000000000e+04,7.408000000000000000e+03,1.111400000000000000e+04,1.031200000000000000e+04,1.121400000000000000e+04,1.221500000000000000e+04,9.511000000000000000e+03,1.101400000000000000e+04,1.081300000000000000e+04,8.810000000000000000e+03,1.091300000000000000e+04,1.001200000000000000e+04,1.251600000000000000e+04,1.021200000000000000e+04,1.341700000000000000e+04,1.091300000000000000e+04,1.081300000000000000e+04,1.091300000000000000e+04,1.191500000000000000e+04,1.291700000000000000e+04,1.181500000000000000e+04,1.201500000000000000e+04,1.051300000000000000e+04,1.101400000000000000e+04,1.341700000000000000e+04,1.281600000000000000e+04,8.910000000000000000e+03,1.161400000000000000e+04,1.121400000000000000e+04,1.371800000000000000e+04,1.071300000000000000e+04,1.211500000000000000e+04,1.321700000000000000e+04,1.612200000000000000e+04,9.511000000000000000e+03,1.151400000000000000e+04,9.111000000000000000e+03,1.131400000000000000e+04,1.191500000000000000e+04,1.201500000000000000e+04,1.071300000000000000e+04,1.091300000000000000e+04,1.051300000000000000e+04,1.201500000000000000e+04,1.071300000000000000e+04,8.410000000000000000e+03,1.011200000000000000e+04,1.041300000000000000e+04,9.211000000000000000e+03,1.171500000000000000e+04,1.121400000000000000e+04,1.131400000000000000e+04,1.201500000000000000e+04,1.181500000000000000e+04,1.381800000000000000e+04,1.251600000000000000e+04,1.171500000000000000e+04,1.261600000000000000e+04,8.209000000000000000e+03,1.171500000000000000e+04,1.251600000000000000e+04,1.031200000000000000e+04,1.271600000000000000e+04,1.141400000000000000e+04,1.592200000000000000e+04,9.812000000000000000e+03,2.864900000000000000e+04,1.101400000000000000e+04,1.131400000000000000e+04,1.291700000000000000e+04,9.511000000000000000e+03,1.271600000000000000e+04,1.021200000000000000e+04,1.532100000000000000e+04,1.161400000000000000e+04,1.101400000000000000e+04,1.121400000000000000e+04,1.512000000000000000e+04,1.351800000000000000e+04,1.311700000000000000e+04,1.361800000000000000e+04,1.051300000000000000e+04,1.171500000000000000e+04,1.231600000000000000e+04,1.441900000000000000e+04,1.321700000000000000e+04,1.211500000000000000e+04,1.151400000000000000e+04,1.351800000000000000e+04,1.181500000000000000e+04,1.251600000000000000e+04,1.131400000000000000e+04,1.101400000000000000e+04,1.371800000000000000e+04,1.341700000000000000e+04,1.331700000000000000e+04,1.301700000000000000e+04,1.101400000000000000e+04,1.161400000000000000e+04,1.251600000000000000e+04,1.311700000000000000e+04,1.451900000000000000e+04,1.271600000000000000e+04,1.732400000000000000e+04,1.211500000000000000e+04,1.381800000000000000e+04,1.211500000000000000e+04,1.291700000000000000e+04,1.001200000000000000e+04,1.111400000000000000e+04,1.101400000000000000e+04,1.271600000000000000e+04,1.051300000000000000e+04,1.141400000000000000e+04,1.341700000000000000e+04,1.141400000000000000e+04,1.091300000000000000e+04,9.912000000000000000e+03,9.912000000000000000e+03,1.201500000000000000e+04,1.271600000000000000e+04,1.231600000000000000e+04,1.321700000000000000e+04,1.121400000000000000e+04,1.091300000000000000e+04,1.171500000000000000e+04,1.101400000000000000e+04,1.301700000000000000e+04,1.011200000000000000e+04,1.822600000000000000e+04,1.732400000000000000e+04,1.111400000000000000e+04,1.171500000000000000e+04,1.211500000000000000e+04,1.271600000000000000e+04,1.331700000000000000e+04,1.431900000000000000e+04,1.512000000000000000e+04,1.241600000000000000e+04,1.121400000000000000e+04,1.201500000000000000e+04,1.532100000000000000e+04,1.421900000000000000e+04,1.061300000000000000e+04,1.592200000000000000e+04,1.381800000000000000e+04,1.281600000000000000e+04,2.714500000000000000e+04,1.381800000000000000e+04,1.482000000000000000e+04,1.291700000000000000e+04,1.502000000000000000e+04,1.261600000000000000e+04,1.371800000000000000e+04,1.321700000000000000e+04,1.341700000000000000e+04,1.451900000000000000e+04,1.512000000000000000e+04,1.291700000000000000e+04,1.361800000000000000e+04,1.311700000000000000e+04,1.441900000000000000e+04,1.101400000000000000e+04,1.281600000000000000e+04,1.001200000000000000e+04,1.472000000000000000e+04,1.231600000000000000e+04,1.261600000000000000e+04,1.552100000000000000e+04,1.271600000000000000e+04,4.519600000000000000e+04,1.101400000000000000e+04,1.512000000000000000e+04,1.421900000000000000e+04,1.251600000000000000e+04,1.461900000000000000e+04,1.441900000000000000e+04,1.161400000000000000e+04,1.331700000000000000e+04,1.231600000000000000e+04,1.121400000000000000e+04,1.091300000000000000e+04,1.121400000000000000e+04,8.109000000000000000e+03,1.041300000000000000e+04,1.311700000000000000e+04,1.091300000000000000e+04,9.812000000000000000e+03,9.311000000000000000e+03,1.041300000000000000e+04,1.351800000000000000e+04,1.081300000000000000e+04,1.181500000000000000e+04,1.271600000000000000e+04,1.181500000000000000e+04,1.211500000000000000e+04,9.611000000000000000e+03,1.171500000000000000e+04,1.011200000000000000e+04,1.081300000000000000e+04,1.321700000000000000e+04,1.161400000000000000e+04,1.492000000000000000e+04,1.151400000000000000e+04,1.171500000000000000e+04,1.121400000000000000e+04,7.883200000000000000e+04,1.191500000000000000e+04,1.161400000000000000e+04,1.031200000000000000e+04,1.191500000000000000e+04,1.001200000000000000e+04,1.121400000000000000e+04,1.231600000000000000e+04,1.291700000000000000e+04,1.141400000000000000e+04,1.181500000000000000e+04,1.221500000000000000e+04,1.331700000000000000e+04,1.231600000000000000e+04,1.121400000000000000e+04,1.071300000000000000e+04,1.101400000000000000e+04,1.211500000000000000e+04,1.111400000000000000e+04,9.812000000000000000e+03,1.081300000000000000e+04,1.361800000000000000e+04,1.061300000000000000e+04,9.011000000000000000e+03,8.810000000000000000e+03,1.151400000000000000e+04,8.610000000000000000e+03,9.912000000000000000e+03,1.151400000000000000e+04,1.081300000000000000e+04,1.191500000000000000e+04,1.061300000000000000e+04,1.001200000000000000e+04,1.211500000000000000e+04,1.101400000000000000e+04,1.301700000000000000e+04,1.131400000000000000e+04,9.611000000000000000e+03,1.181500000000000000e+04,1.061300000000000000e+04,1.081300000000000000e+04,9.311000000000000000e+03,1.131400000000000000e+04,1.271600000000000000e+04,8.810000000000000000e+03,1.011200000000000000e+04,1.171500000000000000e+04,1.371800000000000000e+04,1.081300000000000000e+04,1.091300000000000000e+04,1.211500000000000000e+04,1.191500000000000000e+04,9.812000000000000000e+03,1.051300000000000000e+04,1.091300000000000000e+04,1.121400000000000000e+04,1.041300000000000000e+04,1.281600000000000000e+04,1.381800000000000000e+04,1.472000000000000000e+04,2.804700000000000000e+04,1.562100000000000000e+04,1.211500000000000000e+04,1.041300000000000000e+04,1.582200000000000000e+04,1.341700000000000000e+04,1.021200000000000000e+04,1.622200000000000000e+04,1.261600000000000000e+04,1.021200000000000000e+04,1.261600000000000000e+04,1.061300000000000000e+04,1.311700000000000000e+04,1.231600000000000000e+04,1.181500000000000000e+04,1.622200000000000000e+04,1.351800000000000000e+04,1.181500000000000000e+04,9.912000000000000000e+03,1.381800000000000000e+04,1.351800000000000000e+04,1.141400000000000000e+04,1.231600000000000000e+04,1.111400000000000000e+04,1.061300000000000000e+04,1.161400000000000000e+04,1.131400000000000000e+04,1.341700000000000000e+04,1.311700000000000000e+04,1.041300000000000000e+04,9.111000000000000000e+03,1.361800000000000000e+04,1.261600000000000000e+04,1.241600000000000000e+04,1.221500000000000000e+04,1.181500000000000000e+04,1.051300000000000000e+04,1.571680000000000000e+05,8.510000000000000000e+03,1.271600000000000000e+04,9.812000000000000000e+03,1.071300000000000000e+04,1.061300000000000000e+04,1.181500000000000000e+04,1.021200000000000000e+04,1.091300000000000000e+04,1.051300000000000000e+04,8.009000000000000000e+03,1.171500000000000000e+04,1.061300000000000000e+04,1.151400000000000000e+04,1.121400000000000000e+04,1.241600000000000000e+04,1.271600000000000000e+04,1.211500000000000000e+04,1.231600000000000000e+04,1.031200000000000000e+04,1.001200000000000000e+04,9.211000000000000000e+03,1.021200000000000000e+04,1.171500000000000000e+04,1.021200000000000000e+04,1.091300000000000000e+04,1.241600000000000000e+04,1.251600000000000000e+04,9.211000000000000000e+03,9.411000000000000000e+03,1.071300000000000000e+04,9.211000000000000000e+03,1.041300000000000000e+04,9.511000000000000000e+03,1.071300000000000000e+04,1.091300000000000000e+04,8.109000000000000000e+03,1.081300000000000000e+04,2.153300000000000000e+04,1.001200000000000000e+04,9.011000000000000000e+03,1.582200000000000000e+04,1.001200000000000000e+04,1.421900000000000000e+04,9.511000000000000000e+03,1.131400000000000000e+04,1.301700000000000000e+04,1.041300000000000000e+04,1.291700000000000000e+04,1.221500000000000000e+04,1.341700000000000000e+04,9.712000000000000000e+03,1.031200000000000000e+04,1.071300000000000000e+04,8.610000000000000000e+03,1.061300000000000000e+04,8.610000000000000000e+03,1.231600000000000000e+04,1.181500000000000000e+04,1.001200000000000000e+04,1.181500000000000000e+04,1.001200000000000000e+04,1.041300000000000000e+04,9.611000000000000000e+03,1.171500000000000000e+04,1.381800000000000000e+04,1.171500000000000000e+04,1.131400000000000000e+04,1.181500000000000000e+04,1.111400000000000000e+04,1.261600000000000000e+04,1.001200000000000000e+04,1.281600000000000000e+04,1.071300000000000000e+04,1.241600000000000000e+04,3.767300000000000000e+04,1.231600000000000000e+04,1.051300000000000000e+04,1.231600000000000000e+04,1.051300000000000000e+04,1.051300000000000000e+04,1.121400000000000000e+04,1.051300000000000000e+04,1.161400000000000000e+04,9.511000000000000000e+03,1.041300000000000000e+04,1.472000000000000000e+04,2.073100000000000000e+04,1.041300000000000000e+04,9.011000000000000000e+03,1.181500000000000000e+04,1.211500000000000000e+04,1.061300000000000000e+04,9.912000000000000000e+03,8.810000000000000000e+03,8.310000000000000000e+03,8.310000000000000000e+03,9.611000000000000000e+03,9.211000000000000000e+03,1.131400000000000000e+04,1.111400000000000000e+04,1.061300000000000000e+04,9.611000000000000000e+03,1.011200000000000000e+04,1.171500000000000000e+04,1.261600000000000000e+04,8.610000000000000000e+03,1.121400000000000000e+04,1.001200000000000000e+04,1.031200000000000000e+04,9.611000000000000000e+03,9.712000000000000000e+03,1.081300000000000000e+04,1.011200000000000000e+04,9.011000000000000000e+03,9.311000000000000000e+03,1.031200000000000000e+04,1.091300000000000000e+04,8.910000000000000000e+03,9.812000000000000000e+03,1.111400000000000000e+04,8.109000000000000000e+03,1.081300000000000000e+04,9.411000000000000000e+03,1.051300000000000000e+04,9.111000000000000000e+03,1.111400000000000000e+04,1.131400000000000000e+04,1.231600000000000000e+04,9.611000000000000000e+03,1.071300000000000000e+04,9.812000000000000000e+03,1.211500000000000000e+04,8.910000000000000000e+03,1.051300000000000000e+04,9.611000000000000000e+03,9.812000000000000000e+03,7.508000000000000000e+03,1.101400000000000000e+04,7.108000000000000000e+03,6.607000000000000000e+03,1.081300000000000000e+04,9.611000000000000000e+03,9.111000000000000000e+03,9.812000000000000000e+03,7.809000000000000000e+03,9.211000000000000000e+03,6.607000000000000000e+03,8.109000000000000000e+03,7.709000000000000000e+03,9.411000000000000000e+03,8.109000000000000000e+03,8.109000000000000000e+03,7.709000000000000000e+03,8.510000000000000000e+03,9.511000000000000000e+03,7.609000000000000000e+03,6.908000000000000000e+03,9.311000000000000000e+03,1.071300000000000000e+04,9.511000000000000000e+03,9.812000000000000000e+03,7.208000000000000000e+03,8.610000000000000000e+03,9.912000000000000000e+03,8.109000000000000000e+03,9.611000000000000000e+03,8.109000000000000000e+03,8.510000000000000000e+03,8.810000000000000000e+03,7.609000000000000000e+03,8.410000000000000000e+03,6.707000000000000000e+03,8.710000000000000000e+03,8.510000000000000000e+03,8.310000000000000000e+03,7.709000000000000000e+03,7.008000000000000000e+03,7.108000000000000000e+03,6.607000000000000000e+03,7.809000000000000000e+03,7.308000000000000000e+03,8.009000000000000000e+03,1.021200000000000000e+04,7.709000000000000000e+03,8.310000000000000000e+03,7.609000000000000000e+03,7.408000000000000000e+03,7.508000000000000000e+03,6.006000000000000000e+03,8.510000000000000000e+03,8.109000000000000000e+03,7.609000000000000000e+03,8.710000000000000000e+03,6.307000000000000000e+03,8.710000000000000000e+03,8.810000000000000000e+03,8.510000000000000000e+03,7.809000000000000000e+03,5.806000000000000000e+03,8.009000000000000000e+03,8.610000000000000000e+03,9.011000000000000000e+03,7.108000000000000000e+03,6.407000000000000000e+03,5.906000000000000000e+03,7.308000000000000000e+03,9.211000000000000000e+03,8.410000000000000000e+03,7.709000000000000000e+03,8.710000000000000000e+03,7.809000000000000000e+03,7.208000000000000000e+03,7.108000000000000000e+03,8.109000000000000000e+03,8.009000000000000000e+03,6.207000000000000000e+03,7.508000000000000000e+03,7.909000000000000000e+03,8.810000000000000000e+03,8.310000000000000000e+03,8.209000000000000000e+03,7.709000000000000000e+03,8.810000000000000000e+03,9.111000000000000000e+03,6.807000000000000000e+03,9.111000000000000000e+03,7.208000000000000000e+03,7.809000000000000000e+03,9.311000000000000000e+03,8.910000000000000000e+03,6.908000000000000000e+03,8.009000000000000000e+03,9.411000000000000000e+03,8.109000000000000000e+03,7.308000000000000000e+03,6.807000000000000000e+03,8.109000000000000000e+03,8.109000000000000000e+03,7.308000000000000000e+03,9.812000000000000000e+03,7.208000000000000000e+03,7.909000000000000000e+03,7.609000000000000000e+03,7.508000000000000000e+03,7.508000000000000000e+03,7.909000000000000000e+03,1.091300000000000000e+04,7.809000000000000000e+03,8.009000000000000000e+03,8.410000000000000000e+03,8.410000000000000000e+03,6.807000000000000000e+03,8.810000000000000000e+03,9.511000000000000000e+03,8.710000000000000000e+03,7.609000000000000000e+03,8.410000000000000000e+03,7.909000000000000000e+03,9.411000000000000000e+03,6.707000000000000000e+03,8.810000000000000000e+03,6.307000000000000000e+03,7.909000000000000000e+03,8.209000000000000000e+03,9.411000000000000000e+03,5.906000000000000000e+03,6.908000000000000000e+03,8.510000000000000000e+03,7.408000000000000000e+03,8.009000000000000000e+03,6.407000000000000000e+03,6.307000000000000000e+03,7.208000000000000000e+03,8.410000000000000000e+03,6.707000000000000000e+03,8.610000000000000000e+03,1.031200000000000000e+04,7.709000000000000000e+03,6.908000000000000000e+03,5.706000000000000000e+03,7.508000000000000000e+03,8.810000000000000000e+03,7.709000000000000000e+03,6.507000000000000000e+03,8.810000000000000000e+03,7.208000000000000000e+03,7.108000000000000000e+03,7.909000000000000000e+03,7.909000000000000000e+03,6.707000000000000000e+03,7.408000000000000000e+03,8.310000000000000000e+03,7.208000000000000000e+03,7.809000000000000000e+03,8.410000000000000000e+03,7.809000000000000000e+03,5.306000000000000000e+03,8.310000000000000000e+03,7.909000000000000000e+03,6.006000000000000000e+03,7.508000000000000000e+03,6.908000000000000000e+03,7.508000000000000000e+03,8.310000000000000000e+03,8.510000000000000000e+03,7.208000000000000000e+03,8.710000000000000000e+03,8.109000000000000000e+03,8.009000000000000000e+03,5.506000000000000000e+03,6.807000000000000000e+03,9.011000000000000000e+03,7.408000000000000000e+03,7.208000000000000000e+03,7.108000000000000000e+03,7.609000000000000000e+03,7.408000000000000000e+03,7.909000000000000000e+03,8.610000000000000000e+03,7.909000000000000000e+03,7.208000000000000000e+03,7.809000000000000000e+03,8.710000000000000000e+03,8.410000000000000000e+03,6.807000000000000000e+03,8.710000000000000000e+03,6.107000000000000000e+03,9.211000000000000000e+03,8.410000000000000000e+03,8.209000000000000000e+03,6.707000000000000000e+03,6.908000000000000000e+03,7.008000000000000000e+03,7.408000000000000000e+03,8.710000000000000000e+03,8.810000000000000000e+03,6.207000000000000000e+03,7.408000000000000000e+03,9.011000000000000000e+03,8.510000000000000000e+03,7.308000000000000000e+03,7.008000000000000000e+03,6.407000000000000000e+03,7.809000000000000000e+03,6.607000000000000000e+03,7.508000000000000000e+03,9.011000000000000000e+03,7.208000000000000000e+03,6.807000000000000000e+03,7.709000000000000000e+03,7.809000000000000000e+03,6.807000000000000000e+03,9.111000000000000000e+03,6.707000000000000000e+03,7.609000000000000000e+03,7.809000000000000000e+03,6.407000000000000000e+03,5.706000000000000000e+03,6.407000000000000000e+03,8.610000000000000000e+03,7.508000000000000000e+03,7.609000000000000000e+03,7.308000000000000000e+03,8.310000000000000000e+03,6.006000000000000000e+03,8.310000000000000000e+03,8.410000000000000000e+03,8.510000000000000000e+03,6.006000000000000000e+03,7.809000000000000000e+03,7.909000000000000000e+03,7.108000000000000000e+03,7.909000000000000000e+03,9.011000000000000000e+03,6.807000000000000000e+03,7.108000000000000000e+03,6.207000000000000000e+03,8.209000000000000000e+03,6.107000000000000000e+03,7.208000000000000000e+03,8.009000000000000000e+03,6.407000000000000000e+03,8.209000000000000000e+03,7.709000000000000000e+03,7.408000000000000000e+03,9.211000000000000000e+03,7.008000000000000000e+03,nan
4.795409999999999684e+01,7.408000000000000000e+03,6.807000000000000000e+03,1.441900000000000000e+04,1.101400000000000000e+04,8.310000000000000000e+03,8.009000000000000000e+03,8.810000000000000000e+03,8.109000000000000000e+03,8.310000000000000000e+03,7.709000000000000000e+03,8.410000000000000000e+03,7.308000000000000000e+03,6.507000000000000000e+03,9.011000000000000000e+03,1.041300000000000000e+04,1.421900000000000000e+04,9.211000000000000000e+03,7.308000000000000000e+03,9.411000000000000000e+03,9.311000000000000000e+03,9.211000000000000000e+03,9.611000000000000000e+03,1.752500000000000000e+04,1.051300000000000000e+04,8.510000000000000000e+03,7.709000000000000000e+03,7.909000000000000000e+03,8.610000000000000000e+03,8.109000000000000000e+03,9.511000000000000000e+03,9.611000000000000000e+03,1.772500000000000000e+04,9.411000000000000000e+03,7.408000000000000000e+03,7.008000000000000000e+03,9.311000000000000000e+03,8.009000000000000000e+03,1.101400000000000000e+04,1.031200000000000000e+04,8.910000000000000000e+03,1.021200000000000000e+04,1.001200000000000000e+04,9.411000000000000000e+03,9.712000000000000000e+03,1.381800000000000000e+04,1.131400000000000000e+04,1.131400000000000000e+04,8.510000000000000000e+03,1.011200000000000000e+04,9.011000000000000000e+03,1.231600000000000000e+04,1.942800000000000000e+04,6.107000000000000000e+03,1.812600000000000000e+04,9.611000000000000000e+03,1.191500000000000000e+04,2.915000000000000000e+04,4.519600000000000000e+04,1.021200000000000000e+04,1.021200000000000000e+04,9.611000000000000000e+03,9.912000000000000000e+03,8.710000000000000000e+03,2.534100000000000000e+04,1.021200000000000000e+04,7.108000000000000000e+03,1.482000000000000000e+04,1.221500000000000000e+04,9.812000000000000000e+03,9.912000000000000000e+03,1.492000000000000000e+04,1.161400000000000000e+04,7.909000000000000000e+03,2.734600000000000000e+04,1.161400000000000000e+04,8.510000000000000000e+03,7.909000000000000000e+03,7.709000000000000000e+03,1.171500000000000000e+04,9.311000000000000000e+03,1.141400000000000000e+04,7.508000000000000000e+03,1.061300000000000000e+04,9.712000000000000000e+03,1.381800000000000000e+04,8.310000000000000000e+03,1.251600000000000000e+04,1.011200000000000000e+04,9.511000000000000000e+03,1.061300000000000000e+04,7.408000000000000000e+03,7.108000000000000000e+03,8.810000000000000000e+03,8.910000000000000000e+03,9.211000000000000000e+03,8.810000000000000000e+03,9.712000000000000000e+03,7.809000000000000000e+03,7.408000000000000000e+03,9.211000000000000000e+03,1.091300000000000000e+04,1.221500000000000000e+04,1.011200000000000000e+04,1.732400000000000000e+04,3.526600000000000000e+04,1.702400000000000000e+04,1.870560000000000000e+05,3.025300000000000000e+04,1.692400000000000000e+04,3.827400000000000000e+04,2.634300000000000000e+04,2.263500000000000000e+04,2.133200000000000000e+04,1.752500000000000000e+04,1.742500000000000000e+04,9.511000000000000000e+03,1.522100000000000000e+04,1.722400000000000000e+04,1.001200000000000000e+04,1.441900000000000000e+04,1.612200000000000000e+04,1.181500000000000000e+04,1.111400000000000000e+04,1.041300000000000000e+04,1.181500000000000000e+04,9.011000000000000000e+03,1.061300000000000000e+04,9.411000000000000000e+03,9.712000000000000000e+03,8.810000000000000000e+03,1.031200000000000000e+04,7.208000000000000000e+03,1.021200000000000000e+04,0.000000000000000000e+00,1.131400000000000000e+04,1.051300000000000000e+04,8.910000000000000000e+03,1.361800000000000000e+04,1.031200000000000000e+04,8.810000000000000000e+03,9.111000000000000000e+03,1.021200000000000000e+04,9.912000000000000000e+03,7.508000000000000000e+03,8.410000000000000000e+03,8.410000000000000000e+03,9.712000000000000000e+03,1.021200000000000000e+04,8.810000000000000000e+03,9.311000000000000000e+03,8.009000000000000000e+03,9.712000000000000000e+03,9.712000000000000000e+03,1.111400000000000000e+04,1.251600000000000000e+04,1.011200000000000000e+04,7.809000000000000000e+03,9.912000000000000000e+03,1.111400000000000000e+04,1.071300000000000000e+04,8.910000000000000000e+03,1.021200000000000000e+04,1.001200000000000000e+04,8.310000000000000000e+03,1.091300000000000000e+04,1.391800000000000000e+04,8.610000000000000000e+03,9.611000000000000000e+03,1.021200000000000000e+04,1.391800000000000000e+04,7.508000000000000000e+03,7.308000000000000000e+03,7.408000000000000000e+03,9.311000000000000000e+03,1.021200000000000000e+04,9.311000000000000000e+03,8.209000000000000000e+03,9.712000000000000000e+03,9.812000000000000000e+03,9.411000000000000000e+03,1.061300000000000000e+04,8.209000000000000000e+03,9.611000000000000000e+03,8.109000000000000000e+03,1.061300000000000000e+04,8.310000000000000000e+03,1.261600000000000000e+04,1.221500000000000000e+04,9.011000000000000000e+03,9.611000000000000000e+03,9.311000000000000000e+03,1.011200000000000000e+04,9.211000000000000000e+03,8.209000000000000000e+03,8.109000000000000000e+03,9.411000000000000000e+03,1.141400000000000000e+04,8.510000000000000000e+03,1.061300000000000000e+04,1.091300000000000000e+04,9.411000000000000000e+03,1.111400000000000000e+04,8.610000000000000000e+03,9.211000000000000000e+03,8.810000000000000000e+03,1.071300000000000000e+04,8.710000000000000000e+03,7.709000000000000000e+03,9.712000000000000000e+03,8.209000000000000000e+03,7.308000000000000000e+03,7.909000000000000000e+03,9.411000000000000000e+03,8.310000000000000000e+03,9.712000000000000000e+03,9.912000000000000000e+03,8.310000000000000000e+03,1.552100000000000000e+04,9.111000000000000000e+03,1.021200000000000000e+04,8.910000000000000000e+03,9.111000000000000000e+03,8.510000000000000000e+03,1.051300000000000000e+04,8.810000000000000000e+03,8.510000000000000000e+03,7.809000000000000000e+03,8.710000000000000000e+03,9.912000000000000000e+03,1.051300000000000000e+04,9.111000000000000000e+03,5.806000000000000000e+03,2.734600000000000000e+04,1.021200000000000000e+04,8.310000000000000000e+03,9.712000000000000000e+03,1.091300000000000000e+04,9.311000000000000000e+03,1.171500000000000000e+04,8.209000000000000000e+03,9.611000000000000000e+03,1.121400000000000000e+04,8.009000000000000000e+03,8.109000000000000000e+03,1.001200000000000000e+04,9.511000000000000000e+03,1.191500000000000000e+04,1.141400000000000000e+04,7.709000000000000000e+03,1.031200000000000000e+04,9.712000000000000000e+03,8.810000000000000000e+03,9.511000000000000000e+03,1.461900000000000000e+04,1.141400000000000000e+04,9.812000000000000000e+03,8.109000000000000000e+03,8.510000000000000000e+03,8.510000000000000000e+03,1.201500000000000000e+04,1.261600000000000000e+04,9.511000000000000000e+03,1.181500000000000000e+04,9.611000000000000000e+03,1.091300000000000000e+04,1.071300000000000000e+04,1.151400000000000000e+04,1.031200000000000000e+04,9.311000000000000000e+03,7.909000000000000000e+03,1.121400000000000000e+04,8.009000000000000000e+03,8.510000000000000000e+03,9.611000000000000000e+03,9.411000000000000000e+03,9.712000000000000000e+03,1.001200000000000000e+04,1.341700000000000000e+04,7.909000000000000000e+03,1.001200000000000000e+04,8.410000000000000000e+03,1.081300000000000000e+04,9.311000000000000000e+03,9.511000000000000000e+03,9.211000000000000000e+03,8.410000000000000000e+03,1.141400000000000000e+04,8.710000000000000000e+03,1.011200000000000000e+04,1.011200000000000000e+04,1.001200000000000000e+04,9.311000000000000000e+03,6.107000000000000000e+03,9.011000000000000000e+03,1.041300000000000000e+04,9.611000000000000000e+03,9.011000000000000000e+03,1.031200000000000000e+04,1.542100000000000000e+04,8.310000000000000000e+03,9.011000000000000000e+03,9.311000000000000000e+03,8.310000000000000000e+03,9.311000000000000000e+03,1.131400000000000000e+04,8.810000000000000000e+03,8.810000000000000000e+03,1.071300000000000000e+04,1.171500000000000000e+04,7.208000000000000000e+03,8.710000000000000000e+03,9.011000000000000000e+03,7.408000000000000000e+03,9.111000000000000000e+03,8.610000000000000000e+03,1.011200000000000000e+04,1.121400000000000000e+04,1.051300000000000000e+04,7.408000000000000000e+03,1.071300000000000000e+04,1.221500000000000000e+04,1.171500000000000000e+04,9.712000000000000000e+03,1.351800000000000000e+04,1.001200000000000000e+04,8.009000000000000000e+03,8.610000000000000000e+03,8.410000000000000000e+03,9.812000000000000000e+03,8.910000000000000000e+03,1.071300000000000000e+04,1.021200000000000000e+04,1.091300000000000000e+04,7.508000000000000000e+03,1.101400000000000000e+04,1.041300000000000000e+04,9.211000000000000000e+03,1.111400000000000000e+04,9.812000000000000000e+03,8.310000000000000000e+03,1.091300000000000000e+04,9.812000000000000000e+03,8.510000000000000000e+03,9.511000000000000000e+03,8.310000000000000000e+03,9.712000000000000000e+03,1.111400000000000000e+04,8.610000000000000000e+03,1.231600000000000000e+04,8.310000000000000000e+03,9.511000000000000000e+03,9.511000000000000000e+03,1.261600000000000000e+04,7.008000000000000000e+03,9.311000000000000000e+03,1.041300000000000000e+04,1.011200000000000000e+04,1.131400000000000000e+04,9.411000000000000000e+03,8.310000000000000000e+03,6.006000000000000000e+03,1.361800000000000000e+04,1.131400000000000000e+04,8.209000000000000000e+03,7.809000000000000000e+03,9.111000000000000000e+03,1.171500000000000000e+04,9.611000000000000000e+03,1.091300000000000000e+04,1.031200000000000000e+04,9.011000000000000000e+03,1.532100000000000000e+04,1.081300000000000000e+04,9.912000000000000000e+03,9.712000000000000000e+03,1.051300000000000000e+04,1.251600000000000000e+04,1.271600000000000000e+04,9.211000000000000000e+03,1.281600000000000000e+04,8.910000000000000000e+03,9.111000000000000000e+03,2.554100000000000000e+04,1.041300000000000000e+04,9.912000000000000000e+03,8.209000000000000000e+03,1.051300000000000000e+04,1.201500000000000000e+04,8.109000000000000000e+03,1.021200000000000000e+04,9.611000000000000000e+03,1.061300000000000000e+04,9.111000000000000000e+03,1.061300000000000000e+04,8.109000000000000000e+03,9.812000000000000000e+03,9.411000000000000000e+03,1.111400000000000000e+04,1.101400000000000000e+04,1.131400000000000000e+04,8.610000000000000000e+03,9.211000000000000000e+03,9.111000000000000000e+03,8.109000000000000000e+03,1.021200000000000000e+04,1.021200000000000000e+04,1.161400000000000000e+04,8.610000000000000000e+03,1.271600000000000000e+04,9.912000000000000000e+03,1.011200000000000000e+04,9.111000000000000000e+03,8.610000000000000000e+03,1.301700000000000000e+04,1.051300000000000000e+04,9.111000000000000000e+03,9.211000000000000000e+03,1.001200000000000000e+04,9.211000000000000000e+03,1.201500000000000000e+04,1.071300000000000000e+04,1.041300000000000000e+04,8.828200000000000000e+04,8.810000000000000000e+03,8.810000000000000000e+03,8.710000000000000000e+03,9.111000000000000000e+03,6.507000000000000000e+03,1.542100000000000000e+04,1.311700000000000000e+04,9.011000000000000000e+03,8.310000000000000000e+03,9.812000000000000000e+03,9.912000000000000000e+03,8.510000000000000000e+03,1.011200000000000000e+04,8.710000000000000000e+03,7.508000000000000000e+03,1.001200000000000000e+04,1.722400000000000000e+04,1.081300000000000000e+04,1.151400000000000000e+04,9.712000000000000000e+03,8.610000000000000000e+03,8.510000000000000000e+03,1.051300000000000000e+04,2.163300000000000000e+04,9.211000000000000000e+03,9.011000000000000000e+03,1.101400000000000000e+04,9.712000000000000000e+03,9.511000000000000000e+03,8.810000000000000000e+03,1.281600000000000000e+04,1.071300000000000000e+04,9.311000000000000000e+03,9.111000000000000000e+03,1.141400000000000000e+04,1.011200000000000000e+04,9.011000000000000000e+03,8.510000000000000000e+03,1.081300000000000000e+04,1.131400000000000000e+04,1.251600000000000000e+04,1.111400000000000000e+04,1.271600000000000000e+04,9.211000000000000000e+03,1.021200000000000000e+04,1.251600000000000000e+04,9.712000000000000000e+03,7.609000000000000000e+03,9.111000000000000000e+03,9.411000000000000000e+03,9.712000000000000000e+03,8.209000000000000000e+03,1.141400000000000000e+04,9.812000000000000000e+03,8.410000000000000000e+03,1.271600000000000000e+04,9.411000000000000000e+03,8.810000000000000000e+03,1.161400000000000000e+04,9.111000000000000000e+03,9.712000000000000000e+03,1.411900000000000000e+04,8.810000000000000000e+03,1.101400000000000000e+04,1.041300000000000000e+04,9.812000000000000000e+03,9.611000000000000000e+03,1.051300000000000000e+04,9.211000000000000000e+03,1.011200000000000000e+04,9.311000000000000000e+03,8.310000000000000000e+03,1.141400000000000000e+04,9.712000000000000000e+03,9.511000000000000000e+03,1.121400000000000000e+04,9.511000000000000000e+03,1.101400000000000000e+04,1.171500000000000000e+04,9.812000000000000000e+03,1.051300000000000000e+04,1.141400000000000000e+04,1.131400000000000000e+04,6.807000000000000000e+03,9.812000000000000000e+03,1.141400000000000000e+04,9.812000000000000000e+03,9.111000000000000000e+03,1.051300000000000000e+04,8.310000000000000000e+03,1.071300000000000000e+04,1.021200000000000000e+04,8.410000000000000000e+03,9.611000000000000000e+03,7.508000000000000000e+03,9.611000000000000000e+03,9.311000000000000000e+03,8.810000000000000000e+03,1.071300000000000000e+04,1.081300000000000000e+04,1.021200000000000000e+04,9.111000000000000000e+03,1.091300000000000000e+04,8.310000000000000000e+03,8.910000000000000000e+03,9.912000000000000000e+03,9.812000000000000000e+03,1.081300000000000000e+04,8.310000000000000000e+03,9.011000000000000000e+03,1.161400000000000000e+04,8.009000000000000000e+03,1.011200000000000000e+04,9.011000000000000000e+03,1.181500000000000000e+04,1.191500000000000000e+04,8.910000000000000000e+03,1.021200000000000000e+04,1.021200000000000000e+04,9.211000000000000000e+03,9.511000000000000000e+03,9.511000000000000000e+03,9.912000000000000000e+03,1.141400000000000000e+04,9.511000000000000000e+03,8.610000000000000000e+03,9.812000000000000000e+03,7.709000000000000000e+03,1.161400000000000000e+04,8.109000000000000000e+03,8.209000000000000000e+03,7.709000000000000000e+03,1.051300000000000000e+04,8.710000000000000000e+03,9.712000000000000000e+03,1.161400000000000000e+04,1.021200000000000000e+04,1.071300000000000000e+04,1.121400000000000000e+04,1.081300000000000000e+04,1.201500000000000000e+04,1.071300000000000000e+04,8.109000000000000000e+03,1.201500000000000000e+04,1.141400000000000000e+04,8.710000000000000000e+03,9.111000000000000000e+03,1.081300000000000000e+04,9.511000000000000000e+03,1.091300000000000000e+04,1.141400000000000000e+04,9.211000000000000000e+03,8.910000000000000000e+03,1.041300000000000000e+04,1.051300000000000000e+04,1.201500000000000000e+04,9.511000000000000000e+03,9.912000000000000000e+03,2.754600000000000000e+04,9.411000000000000000e+03,1.051300000000000000e+04,8.209000000000000000e+03,9.812000000000000000e+03,1.031200000000000000e+04,1.201500000000000000e+04,9.211000000000000000e+03,8.009000000000000000e+03,9.011000000000000000e+03,1.181500000000000000e+04,8.310000000000000000e+03,1.181500000000000000e+04,9.111000000000000000e+03,7.809000000000000000e+03,1.051300000000000000e+04,1.031200000000000000e+04,1.001200000000000000e+04,9.311000000000000000e+03,1.051300000000000000e+04,9.411000000000000000e+03,9.611000000000000000e+03,1.111400000000000000e+04,9.111000000000000000e+03,9.211000000000000000e+03,1.071300000000000000e+04,1.001200000000000000e+04,1.141400000000000000e+04,1.031200000000000000e+04,8.710000000000000000e+03,7.909000000000000000e+03,1.001200000000000000e+04,9.411000000000000000e+03,9.511000000000000000e+03,9.611000000000000000e+03,1.061300000000000000e+04,1.081300000000000000e+04,1.041300000000000000e+04,1.081300000000000000e+04,8.610000000000000000e+03,9.912000000000000000e+03,9.111000000000000000e+03,1.101400000000000000e+04,1.031200000000000000e+04,9.011000000000000000e+03,9.111000000000000000e+03,8.710000000000000000e+03,9.311000000000000000e+03,1.181500000000000000e+04,1.121400000000000000e+04,8.910000000000000000e+03,1.371800000000000000e+04,1.271600000000000000e+04,1.031200000000000000e+04,1.061300000000000000e+04,8.610000000000000000e+03,9.812000000000000000e+03,1.021200000000000000e+04,9.211000000000000000e+03,9.511000000000000000e+03,7.308000000000000000e+03,9.311000000000000000e+03,1.031200000000000000e+04,9.411000000000000000e+03,7.408000000000000000e+03,1.041300000000000000e+04,8.610000000000000000e+03,9.111000000000000000e+03,7.308000000000000000e+03,9.211000000000000000e+03,8.710000000000000000e+03,1.041300000000000000e+04,8.610000000000000000e+03,1.121400000000000000e+04,1.001200000000000000e+04,9.812000000000000000e+03,8.610000000000000000e+03,9.812000000000000000e+03,1.011200000000000000e+04,8.810000000000000000e+03,1.071300000000000000e+04,8.910000000000000000e+03,8.410000000000000000e+03,9.712000000000000000e+03,1.041300000000000000e+04,1.011200000000000000e+04,1.061300000000000000e+04,8.310000000000000000e+03,1.231600000000000000e+04,9.812000000000000000e+03,6.107000000000000000e+03,9.311000000000000000e+03,8.610000000000000000e+03,1.091300000000000000e+04,1.091300000000000000e+04,8.810000000000000000e+03,9.211000000000000000e+03,9.011000000000000000e+03,1.041300000000000000e+04,9.912000000000000000e+03,9.511000000000000000e+03,1.201500000000000000e+04,9.712000000000000000e+03,1.071300000000000000e+04,1.602200000000000000e+04,1.311700000000000000e+04,1.031200000000000000e+04,1.081300000000000000e+04,1.141400000000000000e+04,1.081300000000000000e+04,1.031200000000000000e+04,1.251600000000000000e+04,1.371800000000000000e+04,8.510000000000000000e+03,8.710000000000000000e+03,9.812000000000000000e+03,1.251600000000000000e+04,1.021200000000000000e+04,9.011000000000000000e+03,8.910000000000000000e+03,9.611000000000000000e+03,1.171500000000000000e+04,8.910000000000000000e+03,9.511000000000000000e+03,1.231600000000000000e+04,9.311000000000000000e+03,9.812000000000000000e+03,9.611000000000000000e+03,1.211500000000000000e+04,1.061300000000000000e+04,1.051300000000000000e+04,1.131400000000000000e+04,8.910000000000000000e+03,9.812000000000000000e+03,1.131400000000000000e+04,8.610000000000000000e+03,7.508000000000000000e+03,9.511000000000000000e+03,8.209000000000000000e+03,9.511000000000000000e+03,9.111000000000000000e+03,8.310000000000000000e+03,1.041300000000000000e+04,8.610000000000000000e+03,9.411000000000000000e+03,9.812000000000000000e+03,1.181500000000000000e+04,1.021200000000000000e+04,9.611000000000000000e+03,1.001200000000000000e+04,9.211000000000000000e+03,1.031200000000000000e+04,1.101400000000000000e+04,1.211500000000000000e+04,1.001200000000000000e+04,1.081300000000000000e+04,1.051300000000000000e+04,8.510000000000000000e+03,9.311000000000000000e+03,9.511000000000000000e+03,9.411000000000000000e+03,9.111000000000000000e+03,9.611000000000000000e+03,9.111000000000000000e+03,9.011000000000000000e+03,8.610000000000000000e+03,9.411000000000000000e+03,7.809000000000000000e+03,9.712000000000000000e+03,1.051300000000000000e+04,9.211000000000000000e+03,7.508000000000000000e+03,7.508000000000000000e+03,8.209000000000000000e+03,7.709000000000000000e+03,9.511000000000000000e+03,8.810000000000000000e+03,8.009000000000000000e+03,6.407000000000000000e+03,8.710000000000000000e+03,9.211000000000000000e+03,1.221500000000000000e+04,1.021200000000000000e+04,1.071300000000000000e+04,9.111000000000000000e+03,7.609000000000000000e+03,1.041300000000000000e+04,8.910000000000000000e+03,9.411000000000000000e+03,8.510000000000000000e+03,1.031200000000000000e+04,1.071300000000000000e+04,1.111400000000000000e+04,9.211000000000000000e+03,8.109000000000000000e+03,1.041300000000000000e+04,1.151400000000000000e+04,7.809000000000000000e+03,9.912000000000000000e+03,9.011000000000000000e+03,1.021200000000000000e+04,1.151400000000000000e+04,9.211000000000000000e+03,8.109000000000000000e+03,9.712000000000000000e+03,8.610000000000000000e+03,9.011000000000000000e+03,1.051300000000000000e+04,1.061300000000000000e+04,9.611000000000000000e+03,8.710000000000000000e+03,8.710000000000000000e+03,6.807000000000000000e+03,8.009000000000000000e+03,1.091300000000000000e+04,9.311000000000000000e+03,9.611000000000000000e+03,9.511000000000000000e+03,1.552100000000000000e+04,8.510000000000000000e+03,9.712000000000000000e+03,1.091300000000000000e+04,1.131400000000000000e+04,9.411000000000000000e+03,1.041300000000000000e+04,8.310000000000000000e+03,8.710000000000000000e+03,9.511000000000000000e+03,1.101400000000000000e+04,9.211000000000000000e+03,1.081300000000000000e+04,1.031200000000000000e+04,9.011000000000000000e+03,1.061300000000000000e+04,9.511000000000000000e+03,9.111000000000000000e+03,1.021200000000000000e+04,1.051300000000000000e+04,8.510000000000000000e+03,9.111000000000000000e+03,1.071300000000000000e+04,8.810000000000000000e+03,8.009000000000000000e+03,9.211000000000000000e+03,7.308000000000000000e+03,1.041300000000000000e+04,8.710000000000000000e+03,9.411000000000000000e+03,8.009000000000000000e+03,9.712000000000000000e+03,1.191500000000000000e+04,9.211000000000000000e+03,9.011000000000000000e+03,1.021200000000000000e+04,9.011000000000000000e+03,8.510000000000000000e+03,7.609000000000000000e+03,1.131400000000000000e+04,8.410000000000000000e+03,1.101400000000000000e+04,7.609000000000000000e+03,8.810000000000000000e+03,9.011000000000000000e+03,9.211000000000000000e+03,8.009000000000000000e+03,9.211000000000000000e+03,1.161400000000000000e+04,8.009000000000000000e+03,1.001200000000000000e+04,9.912000000000000000e+03,1.021200000000000000e+04,9.511000000000000000e+03,9.011000000000000000e+03,1.011200000000000000e+04,9.611000000000000000e+03,9.311000000000000000e+03,9.812000000000000000e+03,8.510000000000000000e+03,9.712000000000000000e+03,8.109000000000000000e+03,9.912000000000000000e+03,9.712000000000000000e+03,1.081300000000000000e+04,9.812000000000000000e+03,9.011000000000000000e+03,8.009000000000000000e+03,9.812000000000000000e+03,1.061300000000000000e+04,1.021200000000000000e+04,8.209000000000000000e+03,9.211000000000000000e+03,8.910000000000000000e+03,9.912000000000000000e+03,8.310000000000000000e+03,8.009000000000000000e+03,9.611000000000000000e+03,1.011200000000000000e+04,9.011000000000000000e+03,9.912000000000000000e+03,7.609000000000000000e+03,9.311000000000000000e+03,8.209000000000000000e+03,3.576700000000000000e+04,8.109000000000000000e+03,9.411000000000000000e+03,8.910000000000000000e+03,9.912000000000000000e+03,8.009000000000000000e+03,8.510000000000000000e+03,9.611000000000000000e+03,8.610000000000000000e+03,9.912000000000000000e+03,9.311000000000000000e+03,9.511000000000000000e+03,8.610000000000000000e+03,1.041300000000000000e+04,8.910000000000000000e+03,9.611000000000000000e+03,1.071300000000000000e+04,1.031200000000000000e+04,1.071300000000000000e+04,7.909000000000000000e+03,8.510000000000000000e+03,1.011200000000000000e+04,1.081300000000000000e+04,9.712000000000000000e+03,1.131400000000000000e+04,1.091300000000000000e+04,1.011200000000000000e+04,1.041300000000000000e+04,9.011000000000000000e+03,9.912000000000000000e+03,9.912000000000000000e+03,8.410000000000000000e+03,1.041300000000000000e+04,1.121400000000000000e+04,9.712000000000000000e+03,1.001200000000000000e+04,1.041300000000000000e+04,9.912000000000000000e+03,8.209000000000000000e+03,1.091300000000000000e+04,1.011200000000000000e+04,9.111000000000000000e+03,8.610000000000000000e+03,1.061300000000000000e+04,9.511000000000000000e+03,1.071300000000000000e+04,9.511000000000000000e+03,8.410000000000000000e+03,1.061300000000000000e+04,7.008000000000000000e+03,1.071300000000000000e+04,9.511000000000000000e+03,1.181500000000000000e+04,9.712000000000000000e+03,7.508000000000000000e+03,1.031200000000000000e+04,9.011000000000000000e+03,1.171500000000000000e+04,9.311000000000000000e+03,1.071300000000000000e+04,1.111400000000000000e+04,1.121400000000000000e+04,1.131400000000000000e+04,8.710000000000000000e+03,1.111400000000000000e+04,9.912000000000000000e+03,9.912000000000000000e+03,9.912000000000000000e+03,8.710000000000000000e+03,8.610000000000000000e+03,1.061300000000000000e+04,1.031200000000000000e+04,8.810000000000000000e+03,9.211000000000000000e+03,9.211000000000000000e+03,1.131400000000000000e+04,1.191500000000000000e+04,9.411000000000000000e+03,9.712000000000000000e+03,9.611000000000000000e+03,9.111000000000000000e+03,7.709000000000000000e+03,1.071300000000000000e+04,1.071300000000000000e+04,8.810000000000000000e+03,1.081300000000000000e+04,9.812000000000000000e+03,8.310000000000000000e+03,1.051300000000000000e+04,1.121400000000000000e+04,1.061300000000000000e+04,1.131400000000000000e+04,9.912000000000000000e+03,1.141400000000000000e+04,9.111000000000000000e+03,9.712000000000000000e+03,7.909000000000000000e+03,1.021200000000000000e+04,1.161400000000000000e+04,9.712000000000000000e+03,1.031200000000000000e+04,9.411000000000000000e+03,8.310000000000000000e+03,1.021200000000000000e+04,1.081300000000000000e+04,7.609000000000000000e+03,1.061300000000000000e+04,8.109000000000000000e+03,9.311000000000000000e+03,1.001200000000000000e+04,9.712000000000000000e+03,9.211000000000000000e+03,8.209000000000000000e+03,1.011200000000000000e+04,9.011000000000000000e+03,8.009000000000000000e+03,9.211000000000000000e+03,8.710000000000000000e+03,8.410000000000000000e+03,8.510000000000000000e+03,9.411000000000000000e+03,9.511000000000000000e+03,8.009000000000000000e+03,9.411000000000000000e+03,1.321700000000000000e+04,9.211000000000000000e+03,1.021200000000000000e+04,9.111000000000000000e+03,1.131400000000000000e+04,1.031200000000000000e+04,9.311000000000000000e+03,8.610000000000000000e+03,1.582200000000000000e+04,1.161400000000000000e+04,1.472000000000000000e+04,9.011000000000000000e+03,1.171500000000000000e+04,1.231600000000000000e+04,9.011000000000000000e+03,1.051300000000000000e+04,1.351800000000000000e+04,1.211500000000000000e+04,1.101400000000000000e+04,1.231600000000000000e+04,1.251600000000000000e+04,1.191500000000000000e+04,1.622200000000000000e+04,1.221500000000000000e+04,1.321700000000000000e+04,1.191500000000000000e+04,1.131400000000000000e+04,9.912000000000000000e+03,1.381800000000000000e+04,1.211500000000000000e+04,1.191500000000000000e+04,1.281600000000000000e+04,1.091300000000000000e+04,8.710000000000000000e+03,1.321700000000000000e+04,1.181500000000000000e+04,1.101400000000000000e+04,1.121400000000000000e+04,1.151400000000000000e+04,1.221500000000000000e+04,8.610000000000000000e+03,1.141400000000000000e+04,8.710000000000000000e+03,9.111000000000000000e+03,8.310000000000000000e+03,1.151400000000000000e+04,9.912000000000000000e+03,1.011200000000000000e+04,9.712000000000000000e+03,1.011200000000000000e+04,1.191500000000000000e+04,9.011000000000000000e+03,1.091300000000000000e+04,1.221500000000000000e+04,8.610000000000000000e+03,1.271600000000000000e+04,1.061300000000000000e+04,1.071300000000000000e+04,8.810000000000000000e+03,1.111400000000000000e+04,1.011200000000000000e+04,1.071300000000000000e+04,9.411000000000000000e+03,1.191500000000000000e+04,1.121400000000000000e+04,1.141400000000000000e+04,1.121400000000000000e+04,1.171500000000000000e+04,1.151400000000000000e+04,9.511000000000000000e+03,9.912000000000000000e+03,9.812000000000000000e+03,1.201500000000000000e+04,1.451900000000000000e+04,1.421900000000000000e+04,1.031200000000000000e+04,1.161400000000000000e+04,1.071300000000000000e+04,1.081300000000000000e+04,1.131400000000000000e+04,1.231600000000000000e+04,1.301700000000000000e+04,1.171500000000000000e+04,1.141400000000000000e+04,1.231600000000000000e+04,1.141400000000000000e+04,1.391800000000000000e+04,1.051300000000000000e+04,1.061300000000000000e+04,1.021200000000000000e+04,1.321700000000000000e+04,9.111000000000000000e+03,1.461900000000000000e+04,1.121400000000000000e+04,1.361800000000000000e+04,1.151400000000000000e+04,1.151400000000000000e+04,1.071300000000000000e+04,1.201500000000000000e+04,1.251600000000000000e+04,1.181500000000000000e+04,1.171500000000000000e+04,1.111400000000000000e+04,1.261600000000000000e+04,1.461900000000000000e+04,1.021200000000000000e+04,1.141400000000000000e+04,1.051300000000000000e+04,9.712000000000000000e+03,1.331700000000000000e+04,1.101400000000000000e+04,1.021200000000000000e+04,1.301700000000000000e+04,1.371800000000000000e+04,1.592200000000000000e+04,1.281600000000000000e+04,1.121400000000000000e+04,1.241600000000000000e+04,1.321700000000000000e+04,1.331700000000000000e+04,1.091300000000000000e+04,8.910000000000000000e+03,1.131400000000000000e+04,1.081300000000000000e+04,1.211500000000000000e+04,1.171500000000000000e+04,1.311700000000000000e+04,1.131400000000000000e+04,1.121400000000000000e+04,1.251600000000000000e+04,1.061300000000000000e+04,1.061300000000000000e+04,1.411900000000000000e+04,1.171500000000000000e+04,1.171500000000000000e+04,1.281600000000000000e+04,1.241600000000000000e+04,1.752500000000000000e+04,1.171500000000000000e+04,1.221500000000000000e+04,1.141400000000000000e+04,1.502000000000000000e+04,1.482000000000000000e+04,1.391800000000000000e+04,1.181500000000000000e+04,1.161400000000000000e+04,1.141400000000000000e+04,1.341700000000000000e+04,1.071300000000000000e+04,1.181500000000000000e+04,1.331700000000000000e+04,1.311700000000000000e+04,1.231600000000000000e+04,1.311700000000000000e+04,1.141400000000000000e+04,1.281600000000000000e+04,1.101400000000000000e+04,1.121400000000000000e+04,9.511000000000000000e+03,1.171500000000000000e+04,1.131400000000000000e+04,1.211500000000000000e+04,1.301700000000000000e+04,9.912000000000000000e+03,1.031200000000000000e+04,1.391800000000000000e+04,8.610000000000000000e+03,9.912000000000000000e+03,1.221500000000000000e+04,9.111000000000000000e+03,1.231600000000000000e+04,1.211500000000000000e+04,1.151400000000000000e+04,1.131400000000000000e+04,1.091300000000000000e+04,8.710000000000000000e+03,1.231600000000000000e+04,1.241600000000000000e+04,1.311700000000000000e+04,1.351800000000000000e+04,1.251600000000000000e+04,1.271600000000000000e+04,1.221500000000000000e+04,1.051300000000000000e+04,1.121400000000000000e+04,1.341700000000000000e+04,1.482000000000000000e+04,1.171500000000000000e+04,1.191500000000000000e+04,1.061300000000000000e+04,2.453900000000000000e+04,1.371800000000000000e+04,1.171500000000000000e+04,1.161400000000000000e+04,1.251600000000000000e+04,1.331700000000000000e+04,1.131400000000000000e+04,1.722400000000000000e+04,1.371800000000000000e+04,1.341700000000000000e+04,1.492000000000000000e+04,1.482000000000000000e+04,1.071300000000000000e+04,1.201500000000000000e+04,1.391800000000000000e+04,1.401800000000000000e+04,1.041300000000000000e+04,1.862700000000000000e+04,1.421900000000000000e+04,1.622200000000000000e+04,1.301700000000000000e+04,1.411900000000000000e+04,1.261600000000000000e+04,1.201500000000000000e+04,1.311700000000000000e+04,1.271600000000000000e+04,1.351800000000000000e+04,1.441900000000000000e+04,1.201500000000000000e+04,1.772500000000000000e+04,1.612200000000000000e+04,1.411900000000000000e+04,1.502000000000000000e+04,1.472000000000000000e+04,1.552100000000000000e+04,1.381800000000000000e+04,1.411900000000000000e+04,1.472000000000000000e+04,1.051300000000000000e+04,1.081300000000000000e+04,1.221500000000000000e+04,1.041300000000000000e+04,1.141400000000000000e+04,1.091300000000000000e+04,0.000000000000000000e+00,1.301700000000000000e+04,1.031200000000000000e+04,1.281600000000000000e+04,1.001200000000000000e+04,1.171500000000000000e+04,1.311700000000000000e+04,1.457720000000000000e+05,1.241600000000000000e+04,1.211500000000000000e+04,1.381800000000000000e+04,1.001200000000000000e+04,1.041300000000000000e+04,1.191500000000000000e+04,1.201500000000000000e+04,1.171500000000000000e+04,1.281600000000000000e+04,9.611000000000000000e+03,1.101400000000000000e+04,1.401800000000000000e+04,1.311700000000000000e+04,1.071300000000000000e+04,1.171500000000000000e+04,1.201500000000000000e+04,3.045300000000000000e+04,1.311700000000000000e+04,1.401800000000000000e+04,9.311000000000000000e+03,1.201500000000000000e+04,1.061300000000000000e+04,1.091300000000000000e+04,1.411900000000000000e+04,1.381800000000000000e+04,1.311700000000000000e+04,1.562100000000000000e+04,1.301700000000000000e+04,1.241600000000000000e+04,1.031200000000000000e+04,1.381800000000000000e+04,1.181500000000000000e+04,1.331700000000000000e+04,1.181500000000000000e+04,9.411000000000000000e+03,1.171500000000000000e+04,1.251600000000000000e+04,1.161400000000000000e+04,9.411000000000000000e+03,8.810000000000000000e+03,7.709000000000000000e+03,9.411000000000000000e+03,1.011200000000000000e+04,9.411000000000000000e+03,1.151400000000000000e+04,1.201500000000000000e+04,1.171500000000000000e+04,1.401800000000000000e+04,1.261600000000000000e+04,1.021200000000000000e+04,1.141400000000000000e+04,1.151400000000000000e+04,1.281600000000000000e+04,1.101400000000000000e+04,1.522100000000000000e+04,1.121400000000000000e+04,1.101400000000000000e+04,1.131400000000000000e+04,9.912000000000000000e+03,1.101400000000000000e+04,1.071300000000000000e+04,1.061300000000000000e+04,1.081300000000000000e+04,1.732400000000000000e+04,1.011200000000000000e+04,1.151400000000000000e+04,1.001200000000000000e+04,1.001200000000000000e+04,1.101400000000000000e+04,1.091300000000000000e+04,9.712000000000000000e+03,1.451900000000000000e+04,1.251600000000000000e+04,1.231600000000000000e+04,1.522100000000000000e+04,1.401800000000000000e+04,1.331700000000000000e+04,1.061300000000000000e+04,1.171500000000000000e+04,1.071300000000000000e+04,1.091300000000000000e+04,1.734200000000000000e+05,1.191500000000000000e+04,1.652300000000000000e+04,1.191500000000000000e+04,1.141400000000000000e+04,1.311700000000000000e+04,1.341700000000000000e+04,1.401800000000000000e+04,8.510000000000000000e+03,1.161400000000000000e+04,1.482000000000000000e+04,1.241600000000000000e+04,1.441900000000000000e+04,1.271600000000000000e+04,1.401800000000000000e+04,1.271600000000000000e+04,1.602200000000000000e+04,1.261600000000000000e+04,1.221500000000000000e+04,1.211500000000000000e+04,1.431900000000000000e+04,1.201500000000000000e+04,3.636900000000000000e+04,1.111400000000000000e+04,9.611000000000000000e+03,9.411000000000000000e+03,1.271600000000000000e+04,1.231600000000000000e+04,1.241600000000000000e+04,1.281600000000000000e+04,1.001200000000000000e+04,1.001200000000000000e+04,1.091300000000000000e+04,1.001200000000000000e+04,1.582200000000000000e+04,1.091300000000000000e+04,9.912000000000000000e+03,1.071300000000000000e+04,1.141400000000000000e+04,1.101400000000000000e+04,9.912000000000000000e+03,1.181500000000000000e+04,1.231600000000000000e+04,9.912000000000000000e+03,1.351800000000000000e+04,1.001200000000000000e+04,1.211500000000000000e+04,8.810000000000000000e+03,1.021200000000000000e+04,1.161400000000000000e+04,1.111400000000000000e+04,1.111400000000000000e+04,9.311000000000000000e+03,1.051300000000000000e+04,9.211000000000000000e+03,1.081300000000000000e+04,1.251600000000000000e+04,1.081300000000000000e+04,9.611000000000000000e+03,1.221500000000000000e+04,1.121400000000000000e+04,1.211500000000000000e+04,1.291700000000000000e+04,9.712000000000000000e+03,1.121400000000000000e+04,1.121400000000000000e+04,9.511000000000000000e+03,1.091300000000000000e+04,1.251600000000000000e+04,1.001200000000000000e+04,1.592200000000000000e+04,1.131400000000000000e+04,8.009000000000000000e+03,1.071300000000000000e+04,1.149420000000000000e+05,1.051300000000000000e+04,1.131400000000000000e+04,1.201500000000000000e+04,1.241600000000000000e+04,1.572100000000000000e+04,9.611000000000000000e+03,1.522100000000000000e+04,1.472000000000000000e+04,1.131400000000000000e+04,5.703800000000000000e+04,1.171500000000000000e+04,1.181500000000000000e+04,1.121400000000000000e+04,1.011200000000000000e+04,1.141400000000000000e+04,1.401800000000000000e+04,1.111400000000000000e+04,1.211500000000000000e+04,1.171500000000000000e+04,1.071300000000000000e+04,1.031200000000000000e+04,1.191500000000000000e+04,1.101400000000000000e+04,1.131400000000000000e+04,1.291700000000000000e+04,1.171500000000000000e+04,1.201500000000000000e+04,1.331700000000000000e+04,1.161400000000000000e+04,1.251600000000000000e+04,1.381800000000000000e+04,9.411000000000000000e+03,9.611000000000000000e+03,9.812000000000000000e+03,1.191500000000000000e+04,1.151400000000000000e+04,1.291700000000000000e+04,1.271600000000000000e+04,1.251600000000000000e+04,1.141400000000000000e+04,1.041300000000000000e+04,9.411000000000000000e+03,1.011200000000000000e+04,1.181500000000000000e+04,9.411000000000000000e+03,1.171500000000000000e+04,1.101400000000000000e+04,9.812000000000000000e+03,1.291700000000000000e+04,9.011000000000000000e+03,1.011200000000000000e+04,1.121400000000000000e+04,1.181500000000000000e+04,1.091300000000000000e+04,1.051300000000000000e+04,1.031200000000000000e+04,7.609000000000000000e+03,9.111000000000000000e+03,1.031200000000000000e+04,9.712000000000000000e+03,1.101400000000000000e+04,1.021200000000000000e+04,1.151400000000000000e+04,9.611000000000000000e+03,1.091300000000000000e+04,1.141400000000000000e+04,9.912000000000000000e+03,1.071300000000000000e+04,1.031200000000000000e+04,9.211000000000000000e+03,9.411000000000000000e+03,1.061300000000000000e+04,9.211000000000000000e+03,9.712000000000000000e+03,7.508000000000000000e+03,7.508000000000000000e+03,1.001200000000000000e+04,1.061300000000000000e+04,9.511000000000000000e+03,8.710000000000000000e+03,1.121400000000000000e+04,9.411000000000000000e+03,1.161400000000000000e+04,9.311000000000000000e+03,1.091300000000000000e+04,1.161400000000000000e+04,9.912000000000000000e+03,9.712000000000000000e+03,1.101400000000000000e+04,9.011000000000000000e+03,9.311000000000000000e+03,9.111000000000000000e+03,7.909000000000000000e+03,9.511000000000000000e+03,9.912000000000000000e+03,1.091300000000000000e+04,1.101400000000000000e+04,9.611000000000000000e+03,7.909000000000000000e+03,8.109000000000000000e+03,7.508000000000000000e+03,9.411000000000000000e+03,6.908000000000000000e+03,1.021200000000000000e+04,1.181500000000000000e+04,8.209000000000000000e+03,8.610000000000000000e+03,1.011200000000000000e+04,1.091300000000000000e+04,8.710000000000000000e+03,8.410000000000000000e+03,9.812000000000000000e+03,6.807000000000000000e+03,8.710000000000000000e+03,7.208000000000000000e+03,7.909000000000000000e+03,1.011200000000000000e+04,9.812000000000000000e+03,6.607000000000000000e+03,8.310000000000000000e+03,9.611000000000000000e+03,8.910000000000000000e+03,7.208000000000000000e+03,7.108000000000000000e+03,7.809000000000000000e+03,9.311000000000000000e+03,8.510000000000000000e+03,8.810000000000000000e+03,6.107000000000000000e+03,6.507000000000000000e+03,6.807000000000000000e+03,8.610000000000000000e+03,7.909000000000000000e+03,9.712000000000000000e+03,7.809000000000000000e+03,6.908000000000000000e+03,1.131400000000000000e+04,6.107000000000000000e+03,9.411000000000000000e+03,9.611000000000000000e+03,8.810000000000000000e+03,8.109000000000000000e+03,7.909000000000000000e+03,6.507000000000000000e+03,8.810000000000000000e+03,7.609000000000000000e+03,8.410000000000000000e+03,8.109000000000000000e+03,8.310000000000000000e+03,8.209000000000000000e+03,8.410000000000000000e+03,6.507000000000000000e+03,8.710000000000000000e+03,7.909000000000000000e+03,6.908000000000000000e+03,6.607000000000000000e+03,1.141400000000000000e+04,8.310000000000000000e+03,9.211000000000000000e+03,8.209000000000000000e+03,9.912000000000000000e+03,1.021200000000000000e+04,8.109000000000000000e+03,8.310000000000000000e+03,8.910000000000000000e+03,7.008000000000000000e+03,9.712000000000000000e+03,8.009000000000000000e+03,7.909000000000000000e+03,9.511000000000000000e+03,7.609000000000000000e+03,7.809000000000000000e+03,7.709000000000000000e+03,8.310000000000000000e+03,9.011000000000000000e+03,6.807000000000000000e+03,7.208000000000000000e+03,7.909000000000000000e+03,7.909000000000000000e+03,7.909000000000000000e+03,9.912000000000000000e+03,7.408000000000000000e+03,7.408000000000000000e+03,7.208000000000000000e+03,9.511000000000000000e+03,8.610000000000000000e+03,9.211000000000000000e+03,7.308000000000000000e+03,8.410000000000000000e+03,7.108000000000000000e+03,6.908000000000000000e+03,7.909000000000000000e+03,1.051300000000000000e+04,6.908000000000000000e+03,7.508000000000000000e+03,7.208000000000000000e+03,9.611000000000000000e+03,7.909000000000000000e+03,8.610000000000000000e+03,7.809000000000000000e+03,6.908000000000000000e+03,7.308000000000000000e+03,7.909000000000000000e+03,7.809000000000000000e+03,9.411000000000000000e+03,6.707000000000000000e+03,7.809000000000000000e+03,7.308000000000000000e+03,8.310000000000000000e+03,7.108000000000000000e+03,7.709000000000000000e+03,9.712000000000000000e+03,7.809000000000000000e+03,8.910000000000000000e+03,9.511000000000000000e+03,8.009000000000000000e+03,7.508000000000000000e+03,7.709000000000000000e+03,8.510000000000000000e+03,7.208000000000000000e+03,7.709000000000000000e+03,8.710000000000000000e+03,6.607000000000000000e+03,6.107000000000000000e+03,4.705000000000000000e+03,8.810000000000000000e+03,8.109000000000000000e+03,8.109000000000000000e+03,8.209000000000000000e+03,7.508000000000000000e+03,7.408000000000000000e+03,7.508000000000000000e+03,8.910000000000000000e+03,7.909000000000000000e+03,8.810000000000000000e+03,8.009000000000000000e+03,9.712000000000000000e+03,7.208000000000000000e+03,8.009000000000000000e+03,5.906000000000000000e+03,9.211000000000000000e+03,8.810000000000000000e+03,5.506000000000000000e+03,9.812000000000000000e+03,7.609000000000000000e+03,9.211000000000000000e+03,9.011000000000000000e+03,9.111000000000000000e+03,8.410000000000000000e+03,6.707000000000000000e+03,7.809000000000000000e+03,7.508000000000000000e+03,7.909000000000000000e+03,8.310000000000000000e+03,5.005000000000000000e+03,6.407000000000000000e+03,6.908000000000000000e+03,7.008000000000000000e+03,6.908000000000000000e+03,1.041300000000000000e+04,7.809000000000000000e+03,8.610000000000000000e+03,7.609000000000000000e+03,7.909000000000000000e+03,7.609000000000000000e+03,7.008000000000000000e+03,7.609000000000000000e+03,7.609000000000000000e+03,7.508000000000000000e+03,1.011200000000000000e+04,9.411000000000000000e+03,7.508000000000000000e+03,7.408000000000000000e+03,7.308000000000000000e+03,9.311000000000000000e+03,7.108000000000000000e+03,8.310000000000000000e+03,7.909000000000000000e+03,8.009000000000000000e+03,7.809000000000000000e+03,7.709000000000000000e+03,8.510000000000000000e+03,7.909000000000000000e+03,7.308000000000000000e+03,8.310000000000000000e+03,8.710000000000000000e+03,8.109000000000000000e+03,8.510000000000000000e+03,7.108000000000000000e+03,7.408000000000000000e+03,6.307000000000000000e+03,9.611000000000000000e+03,6.807000000000000000e+03,8.410000000000000000e+03,7.809000000000000000e+03,9.111000000000000000e+03,7.709000000000000000e+03,9.712000000000000000e+03,9.311000000000000000e+03,7.609000000000000000e+03,8.910000000000000000e+03,7.909000000000000000e+03,7.809000000000000000e+03,6.207000000000000000e+03,9.011000000000000000e+03,7.008000000000000000e+03,7.709000000000000000e+03,9.211000000000000000e+03,7.108000000000000000e+03,7.308000000000000000e+03,8.109000000000000000e+03,9.111000000000000000e+03,6.207000000000000000e+03,8.710000000000000000e+03,1.051300000000000000e+04,7.108000000000000000e+03,8.310000000000000000e+03,9.611000000000000000e+03,6.307000000000000000e+03,8.610000000000000000e+03,7.008000000000000000e+03,8.009000000000000000e+03,6.307000000000000000e+03,7.609000000000000000e+03,7.108000000000000000e+03,7.108000000000000000e+03,7.308000000000000000e+03,7.709000000000000000e+03,7.709000000000000000e+03,8.109000000000000000e+03,5.306000000000000000e+03,8.310000000000000000e+03,8.009000000000000000e+03,8.510000000000000000e+03,8.410000000000000000e+03,7.809000000000000000e+03,8.710000000000000000e+03,7.909000000000000000e+03,6.908000000000000000e+03,8.310000000000000000e+03,7.208000000000000000e+03,8.209000000000000000e+03,7.108000000000000000e+03,6.607000000000000000e+03,7.508000000000000000e+03,nan
4.795490000000000208e+01,7.809000000000000000e+03,9.712000000000000000e+03,9.311000000000000000e+03,6.707000000000000000e+03,6.607000000000000000e+03,8.910000000000000000e+03,7.609000000000000000e+03,8.810000000000000000e+03,8.510000000000000000e+03,7.809000000000000000e+03,8.810000000000000000e+03,8.710000000000000000e+03,8.310000000000000000e+03,8.610000000000000000e+03,8.510000000000000000e+03,8.610000000000000000e+03,9.311000000000000000e+03,9.211000000000000000e+03,8.910000000000000000e+03,1.251600000000000000e+04,1.001200000000000000e+04,8.810000000000000000e+03,7.108000000000000000e+03,8.810000000000000000e+03,1.251600000000000000e+04,9.511000000000000000e+03,8.310000000000000000e+03,7.909000000000000000e+03,1.662300000000000000e+04,1.031200000000000000e+04,1.131400000000000000e+04,5.906000000000000000e+03,9.511000000000000000e+03,7.208000000000000000e+03,1.081300000000000000e+04,8.810000000000000000e+03,7.809000000000000000e+03,7.008000000000000000e+03,1.041300000000000000e+04,9.812000000000000000e+03,8.710000000000000000e+03,9.712000000000000000e+03,8.310000000000000000e+03,7.208000000000000000e+03,9.812000000000000000e+03,8.910000000000000000e+03,9.712000000000000000e+03,9.011000000000000000e+03,1.311700000000000000e+04,1.281600000000000000e+04,1.071300000000000000e+04,1.011200000000000000e+04,1.171500000000000000e+04,8.610000000000000000e+03,8.209000000000000000e+03,1.061300000000000000e+04,1.642300000000000000e+04,7.909000000000000000e+03,1.231600000000000000e+04,1.391800000000000000e+04,1.131400000000000000e+04,1.071300000000000000e+04,8.310000000000000000e+03,9.011000000000000000e+03,2.644300000000000000e+04,1.642300000000000000e+04,7.508000000000000000e+03,8.410000000000000000e+03,1.211500000000000000e+04,1.021200000000000000e+04,1.011200000000000000e+04,1.021200000000000000e+04,9.411000000000000000e+03,9.812000000000000000e+03,8.510000000000000000e+03,9.912000000000000000e+03,8.910000000000000000e+03,8.810000000000000000e+03,1.341700000000000000e+04,1.171500000000000000e+04,8.610000000000000000e+03,1.031200000000000000e+04,8.209000000000000000e+03,1.031200000000000000e+04,1.251600000000000000e+04,9.511000000000000000e+03,7.208000000000000000e+03,8.209000000000000000e+03,2.243400000000000000e+04,9.611000000000000000e+03,8.510000000000000000e+03,9.211000000000000000e+03,9.211000000000000000e+03,9.611000000000000000e+03,1.161400000000000000e+04,1.051300000000000000e+04,8.710000000000000000e+03,1.041300000000000000e+04,9.912000000000000000e+03,8.810000000000000000e+03,9.111000000000000000e+03,9.011000000000000000e+03,2.874900000000000000e+04,1.081300000000000000e+04,1.271600000000000000e+04,2.243400000000000000e+04,1.287400000000000000e+05,2.383800000000000000e+04,1.472000000000000000e+04,1.311700000000000000e+04,1.542100000000000000e+04,2.754600000000000000e+04,1.762500000000000000e+04,3.430135999999999767e+05,2.564200000000000000e+04,1.391800000000000000e+04,1.992900000000000000e+04,2.544100000000000000e+04,9.712000000000000000e+03,2.033000000000000000e+04,1.482000000000000000e+04,1.241600000000000000e+04,1.051300000000000000e+04,9.812000000000000000e+03,8.610000000000000000e+03,8.109000000000000000e+03,1.391800000000000000e+04,1.021200000000000000e+04,1.251600000000000000e+04,9.211000000000000000e+03,4.640000000000000000e+04,8.710000000000000000e+03,1.051300000000000000e+04,4.021782999999999884e+05,1.341700000000000000e+04,1.632200000000000000e+04,9.111000000000000000e+03,8.410000000000000000e+03,1.011200000000000000e+04,1.021200000000000000e+04,1.896840000000000000e+05,1.061300000000000000e+04,6.908000000000000000e+03,8.209000000000000000e+03,9.311000000000000000e+03,8.710000000000000000e+03,9.511000000000000000e+03,8.810000000000000000e+03,1.141400000000000000e+04,9.311000000000000000e+03,9.111000000000000000e+03,1.391800000000000000e+04,8.710000000000000000e+03,8.109000000000000000e+03,9.011000000000000000e+03,1.021200000000000000e+04,7.408000000000000000e+03,1.011200000000000000e+04,1.461900000000000000e+04,8.209000000000000000e+03,1.111400000000000000e+04,1.081300000000000000e+04,9.812000000000000000e+03,8.109000000000000000e+03,8.310000000000000000e+03,1.121400000000000000e+04,8.305400000000000000e+04,9.511000000000000000e+03,7.909000000000000000e+03,7.408000000000000000e+03,7.508000000000000000e+03,1.141400000000000000e+04,7.008000000000000000e+03,7.909000000000000000e+03,8.910000000000000000e+03,1.101400000000000000e+04,8.510000000000000000e+03,9.812000000000000000e+03,9.011000000000000000e+03,7.308000000000000000e+03,1.101400000000000000e+04,7.408000000000000000e+03,1.111400000000000000e+04,9.011000000000000000e+03,7.208000000000000000e+03,1.512000000000000000e+04,7.508000000000000000e+03,9.411000000000000000e+03,8.009000000000000000e+03,8.810000000000000000e+03,1.191500000000000000e+04,8.710000000000000000e+03,1.021200000000000000e+04,9.211000000000000000e+03,8.810000000000000000e+03,9.712000000000000000e+03,8.310000000000000000e+03,1.081300000000000000e+04,1.512000000000000000e+04,8.410000000000000000e+03,8.310000000000000000e+03,9.712000000000000000e+03,7.609000000000000000e+03,9.611000000000000000e+03,9.511000000000000000e+03,7.909000000000000000e+03,9.211000000000000000e+03,1.001200000000000000e+04,9.511000000000000000e+03,7.609000000000000000e+03,8.310000000000000000e+03,9.611000000000000000e+03,8.209000000000000000e+03,9.111000000000000000e+03,1.391800000000000000e+04,8.310000000000000000e+03,9.011000000000000000e+03,8.510000000000000000e+03,1.231600000000000000e+04,9.011000000000000000e+03,8.810000000000000000e+03,8.610000000000000000e+03,9.611000000000000000e+03,1.101400000000000000e+04,9.611000000000000000e+03,1.231600000000000000e+04,9.211000000000000000e+03,9.511000000000000000e+03,9.812000000000000000e+03,8.410000000000000000e+03,1.081300000000000000e+04,6.707000000000000000e+03,7.809000000000000000e+03,8.910000000000000000e+03,1.071300000000000000e+04,8.510000000000000000e+03,7.909000000000000000e+03,9.311000000000000000e+03,7.809000000000000000e+03,1.001200000000000000e+04,9.912000000000000000e+03,1.051300000000000000e+04,1.091300000000000000e+04,8.910000000000000000e+03,1.091300000000000000e+04,1.001200000000000000e+04,7.609000000000000000e+03,8.410000000000000000e+03,9.111000000000000000e+03,8.810000000000000000e+03,9.411000000000000000e+03,9.411000000000000000e+03,9.511000000000000000e+03,8.410000000000000000e+03,1.041300000000000000e+04,8.209000000000000000e+03,1.101400000000000000e+04,8.209000000000000000e+03,9.411000000000000000e+03,9.411000000000000000e+03,9.411000000000000000e+03,7.909000000000000000e+03,8.510000000000000000e+03,1.211500000000000000e+04,9.411000000000000000e+03,8.910000000000000000e+03,9.311000000000000000e+03,9.611000000000000000e+03,9.912000000000000000e+03,1.241600000000000000e+04,8.510000000000000000e+03,8.109000000000000000e+03,1.141400000000000000e+04,1.111400000000000000e+04,9.311000000000000000e+03,1.151400000000000000e+04,8.310000000000000000e+03,1.091300000000000000e+04,8.310000000000000000e+03,9.812000000000000000e+03,1.101400000000000000e+04,8.810000000000000000e+03,8.810000000000000000e+03,1.221500000000000000e+04,7.408000000000000000e+03,8.810000000000000000e+03,8.610000000000000000e+03,7.208000000000000000e+03,9.011000000000000000e+03,9.912000000000000000e+03,1.001200000000000000e+04,9.211000000000000000e+03,7.008000000000000000e+03,1.001200000000000000e+04,9.912000000000000000e+03,1.071300000000000000e+04,7.308000000000000000e+03,9.611000000000000000e+03,7.308000000000000000e+03,9.411000000000000000e+03,1.101400000000000000e+04,1.011200000000000000e+04,9.511000000000000000e+03,8.510000000000000000e+03,8.910000000000000000e+03,8.310000000000000000e+03,1.051300000000000000e+04,1.081300000000000000e+04,1.021200000000000000e+04,7.408000000000000000e+03,1.051300000000000000e+04,8.910000000000000000e+03,7.709000000000000000e+03,1.121400000000000000e+04,9.712000000000000000e+03,9.912000000000000000e+03,8.910000000000000000e+03,9.311000000000000000e+03,1.151400000000000000e+04,9.011000000000000000e+03,9.712000000000000000e+03,1.041300000000000000e+04,9.211000000000000000e+03,9.511000000000000000e+03,1.161400000000000000e+04,1.121400000000000000e+04,1.001200000000000000e+04,1.041300000000000000e+04,9.411000000000000000e+03,1.061300000000000000e+04,9.311000000000000000e+03,1.281600000000000000e+04,9.511000000000000000e+03,8.710000000000000000e+03,1.021200000000000000e+04,8.810000000000000000e+03,9.211000000000000000e+03,9.011000000000000000e+03,8.009000000000000000e+03,9.712000000000000000e+03,9.411000000000000000e+03,1.061300000000000000e+04,8.710000000000000000e+03,7.008000000000000000e+03,9.111000000000000000e+03,9.011000000000000000e+03,1.061300000000000000e+04,1.111400000000000000e+04,7.609000000000000000e+03,1.061300000000000000e+04,1.131400000000000000e+04,9.912000000000000000e+03,8.610000000000000000e+03,1.001200000000000000e+04,8.310000000000000000e+03,9.511000000000000000e+03,9.211000000000000000e+03,8.610000000000000000e+03,1.171500000000000000e+04,1.161400000000000000e+04,1.121400000000000000e+04,8.410000000000000000e+03,8.209000000000000000e+03,1.031200000000000000e+04,1.191500000000000000e+04,7.709000000000000000e+03,9.812000000000000000e+03,1.612200000000000000e+04,1.001200000000000000e+04,8.810000000000000000e+03,1.161400000000000000e+04,8.109000000000000000e+03,9.712000000000000000e+03,9.912000000000000000e+03,8.810000000000000000e+03,8.610000000000000000e+03,1.291700000000000000e+04,7.809000000000000000e+03,1.061300000000000000e+04,7.909000000000000000e+03,7.809000000000000000e+03,7.308000000000000000e+03,9.411000000000000000e+03,7.308000000000000000e+03,8.310000000000000000e+03,1.091300000000000000e+04,1.181500000000000000e+04,1.221500000000000000e+04,1.111400000000000000e+04,9.411000000000000000e+03,8.810000000000000000e+03,8.510000000000000000e+03,1.071300000000000000e+04,9.411000000000000000e+03,1.171500000000000000e+04,9.511000000000000000e+03,1.181500000000000000e+04,1.041300000000000000e+04,8.810000000000000000e+03,8.410000000000000000e+03,1.131400000000000000e+04,8.310000000000000000e+03,1.041300000000000000e+04,9.611000000000000000e+03,1.181500000000000000e+04,1.391800000000000000e+04,1.021200000000000000e+04,7.809000000000000000e+03,9.511000000000000000e+03,1.281600000000000000e+04,1.141400000000000000e+04,6.908000000000000000e+03,1.041300000000000000e+04,1.161400000000000000e+04,9.411000000000000000e+03,1.081300000000000000e+04,1.431900000000000000e+04,1.071300000000000000e+04,1.011200000000000000e+04,9.311000000000000000e+03,1.001200000000000000e+04,1.141400000000000000e+04,1.001200000000000000e+04,7.308000000000000000e+03,8.910000000000000000e+03,1.001200000000000000e+04,1.021200000000000000e+04,7.408000000000000000e+03,1.171500000000000000e+04,9.411000000000000000e+03,1.141400000000000000e+04,9.311000000000000000e+03,9.211000000000000000e+03,9.211000000000000000e+03,1.061300000000000000e+04,9.611000000000000000e+03,8.910000000000000000e+03,1.041300000000000000e+04,8.310000000000000000e+03,1.101400000000000000e+04,8.109000000000000000e+03,9.812000000000000000e+03,9.812000000000000000e+03,8.009000000000000000e+03,8.910000000000000000e+03,1.091300000000000000e+04,9.812000000000000000e+03,9.111000000000000000e+03,9.712000000000000000e+03,1.061300000000000000e+04,7.809000000000000000e+03,9.812000000000000000e+03,9.712000000000000000e+03,9.712000000000000000e+03,1.061300000000000000e+04,8.910000000000000000e+03,7.609000000000000000e+03,9.411000000000000000e+03,9.712000000000000000e+03,8.610000000000000000e+03,9.311000000000000000e+03,1.171500000000000000e+04,1.081300000000000000e+04,1.011200000000000000e+04,9.812000000000000000e+03,1.101400000000000000e+04,1.061300000000000000e+04,9.011000000000000000e+03,1.001200000000000000e+04,9.111000000000000000e+03,1.161400000000000000e+04,1.071300000000000000e+04,1.171500000000000000e+04,8.510000000000000000e+03,7.609000000000000000e+03,1.071300000000000000e+04,1.011200000000000000e+04,8.810000000000000000e+03,1.181500000000000000e+04,8.610000000000000000e+03,1.161400000000000000e+04,9.311000000000000000e+03,8.610000000000000000e+03,8.510000000000000000e+03,1.001200000000000000e+04,1.101400000000000000e+04,1.091300000000000000e+04,8.710000000000000000e+03,1.181500000000000000e+04,1.001200000000000000e+04,1.361800000000000000e+04,1.241600000000000000e+04,9.211000000000000000e+03,1.151400000000000000e+04,9.111000000000000000e+03,1.131400000000000000e+04,1.011200000000000000e+04,1.021200000000000000e+04,8.810000000000000000e+03,9.311000000000000000e+03,9.511000000000000000e+03,1.512000000000000000e+04,9.311000000000000000e+03,1.061300000000000000e+04,1.091300000000000000e+04,7.909000000000000000e+03,9.511000000000000000e+03,9.311000000000000000e+03,1.231600000000000000e+04,7.909000000000000000e+03,1.021200000000000000e+04,1.201500000000000000e+04,1.081300000000000000e+04,9.311000000000000000e+03,9.812000000000000000e+03,8.410000000000000000e+03,8.710000000000000000e+03,9.211000000000000000e+03,9.111000000000000000e+03,7.909000000000000000e+03,1.011200000000000000e+04,1.031200000000000000e+04,1.001200000000000000e+04,9.611000000000000000e+03,9.311000000000000000e+03,9.311000000000000000e+03,8.209000000000000000e+03,8.610000000000000000e+03,8.310000000000000000e+03,8.410000000000000000e+03,7.008000000000000000e+03,9.511000000000000000e+03,8.310000000000000000e+03,1.041300000000000000e+04,8.510000000000000000e+03,8.109000000000000000e+03,8.109000000000000000e+03,7.709000000000000000e+03,8.209000000000000000e+03,1.011200000000000000e+04,8.910000000000000000e+03,1.191500000000000000e+04,1.311700000000000000e+04,8.009000000000000000e+03,1.301700000000000000e+04,8.810000000000000000e+03,9.611000000000000000e+03,1.021200000000000000e+04,1.041300000000000000e+04,1.201500000000000000e+04,9.511000000000000000e+03,1.091300000000000000e+04,1.371800000000000000e+04,9.511000000000000000e+03,1.151400000000000000e+04,9.712000000000000000e+03,1.231600000000000000e+04,1.081300000000000000e+04,1.311700000000000000e+04,1.071300000000000000e+04,8.910000000000000000e+03,1.181500000000000000e+04,1.021200000000000000e+04,9.311000000000000000e+03,9.511000000000000000e+03,1.121400000000000000e+04,1.301700000000000000e+04,8.810000000000000000e+03,1.101400000000000000e+04,8.810000000000000000e+03,1.001200000000000000e+04,9.311000000000000000e+03,1.201500000000000000e+04,1.191500000000000000e+04,1.191500000000000000e+04,1.201500000000000000e+04,1.652300000000000000e+04,8.009000000000000000e+03,1.131400000000000000e+04,1.121400000000000000e+04,1.031200000000000000e+04,2.734600000000000000e+04,1.081300000000000000e+04,1.051300000000000000e+04,9.511000000000000000e+03,1.171500000000000000e+04,9.611000000000000000e+03,8.109000000000000000e+03,1.051300000000000000e+04,1.191500000000000000e+04,8.209000000000000000e+03,1.031200000000000000e+04,8.209000000000000000e+03,9.712000000000000000e+03,1.011200000000000000e+04,1.101400000000000000e+04,8.209000000000000000e+03,9.211000000000000000e+03,7.809000000000000000e+03,9.611000000000000000e+03,8.910000000000000000e+03,7.508000000000000000e+03,1.141400000000000000e+04,1.141400000000000000e+04,8.810000000000000000e+03,8.810000000000000000e+03,1.111400000000000000e+04,1.011200000000000000e+04,8.009000000000000000e+03,1.091300000000000000e+04,9.311000000000000000e+03,9.411000000000000000e+03,9.211000000000000000e+03,1.111400000000000000e+04,1.001200000000000000e+04,9.812000000000000000e+03,1.081300000000000000e+04,1.221500000000000000e+04,8.710000000000000000e+03,1.031200000000000000e+04,9.712000000000000000e+03,1.011200000000000000e+04,1.081300000000000000e+04,8.610000000000000000e+03,9.812000000000000000e+03,1.001200000000000000e+04,1.111400000000000000e+04,8.009000000000000000e+03,1.061300000000000000e+04,8.510000000000000000e+03,1.441900000000000000e+04,8.510000000000000000e+03,1.021200000000000000e+04,9.011000000000000000e+03,8.310000000000000000e+03,1.001200000000000000e+04,1.011200000000000000e+04,1.021200000000000000e+04,1.111400000000000000e+04,1.061300000000000000e+04,9.511000000000000000e+03,1.071300000000000000e+04,1.071300000000000000e+04,9.511000000000000000e+03,9.411000000000000000e+03,8.410000000000000000e+03,8.810000000000000000e+03,9.211000000000000000e+03,1.051300000000000000e+04,8.710000000000000000e+03,9.812000000000000000e+03,7.709000000000000000e+03,9.812000000000000000e+03,1.261600000000000000e+04,8.910000000000000000e+03,1.011200000000000000e+04,1.051300000000000000e+04,1.021200000000000000e+04,7.909000000000000000e+03,1.101400000000000000e+04,1.011200000000000000e+04,7.609000000000000000e+03,8.810000000000000000e+03,8.310000000000000000e+03,8.009000000000000000e+03,8.910000000000000000e+03,8.209000000000000000e+03,1.191500000000000000e+04,1.101400000000000000e+04,9.912000000000000000e+03,8.510000000000000000e+03,1.001200000000000000e+04,1.181500000000000000e+04,9.912000000000000000e+03,1.181500000000000000e+04,1.031200000000000000e+04,9.912000000000000000e+03,8.610000000000000000e+03,7.508000000000000000e+03,1.161400000000000000e+04,1.011200000000000000e+04,7.909000000000000000e+03,7.508000000000000000e+03,1.011200000000000000e+04,8.310000000000000000e+03,8.510000000000000000e+03,9.912000000000000000e+03,8.310000000000000000e+03,9.712000000000000000e+03,7.909000000000000000e+03,9.712000000000000000e+03,7.609000000000000000e+03,9.611000000000000000e+03,9.111000000000000000e+03,8.510000000000000000e+03,8.710000000000000000e+03,1.061300000000000000e+04,1.061300000000000000e+04,1.111400000000000000e+04,1.111400000000000000e+04,1.191500000000000000e+04,1.111400000000000000e+04,8.310000000000000000e+03,1.091300000000000000e+04,9.511000000000000000e+03,9.511000000000000000e+03,9.111000000000000000e+03,8.810000000000000000e+03,8.410000000000000000e+03,9.511000000000000000e+03,1.071300000000000000e+04,8.810000000000000000e+03,8.910000000000000000e+03,1.311700000000000000e+04,1.031200000000000000e+04,1.081300000000000000e+04,1.091300000000000000e+04,8.310000000000000000e+03,8.009000000000000000e+03,9.812000000000000000e+03,8.910000000000000000e+03,8.510000000000000000e+03,9.511000000000000000e+03,1.091300000000000000e+04,1.061300000000000000e+04,8.810000000000000000e+03,9.912000000000000000e+03,9.311000000000000000e+03,1.011200000000000000e+04,1.211500000000000000e+04,1.061300000000000000e+04,1.151400000000000000e+04,1.061300000000000000e+04,1.181500000000000000e+04,8.310000000000000000e+03,1.051300000000000000e+04,1.021200000000000000e+04,9.011000000000000000e+03,9.712000000000000000e+03,1.131400000000000000e+04,7.909000000000000000e+03,8.910000000000000000e+03,8.710000000000000000e+03,9.011000000000000000e+03,9.011000000000000000e+03,8.810000000000000000e+03,7.508000000000000000e+03,9.511000000000000000e+03,9.812000000000000000e+03,9.111000000000000000e+03,1.041300000000000000e+04,9.111000000000000000e+03,8.910000000000000000e+03,8.610000000000000000e+03,9.411000000000000000e+03,9.311000000000000000e+03,7.909000000000000000e+03,7.909000000000000000e+03,6.507000000000000000e+03,7.108000000000000000e+03,9.611000000000000000e+03,1.021200000000000000e+04,8.610000000000000000e+03,8.410000000000000000e+03,8.610000000000000000e+03,1.051300000000000000e+04,8.510000000000000000e+03,9.712000000000000000e+03,1.221500000000000000e+04,8.109000000000000000e+03,9.211000000000000000e+03,1.171500000000000000e+04,1.191500000000000000e+04,9.311000000000000000e+03,9.712000000000000000e+03,7.308000000000000000e+03,9.311000000000000000e+03,8.510000000000000000e+03,1.001200000000000000e+04,9.611000000000000000e+03,9.812000000000000000e+03,9.311000000000000000e+03,1.081300000000000000e+04,1.151400000000000000e+04,8.310000000000000000e+03,1.261600000000000000e+04,1.101400000000000000e+04,9.211000000000000000e+03,1.051300000000000000e+04,9.812000000000000000e+03,1.211500000000000000e+04,1.081300000000000000e+04,1.161400000000000000e+04,9.311000000000000000e+03,1.011200000000000000e+04,8.710000000000000000e+03,9.211000000000000000e+03,9.812000000000000000e+03,1.051300000000000000e+04,7.909000000000000000e+03,1.071300000000000000e+04,8.410000000000000000e+03,1.111400000000000000e+04,9.611000000000000000e+03,9.411000000000000000e+03,7.108000000000000000e+03,1.011200000000000000e+04,1.091300000000000000e+04,1.071300000000000000e+04,9.812000000000000000e+03,9.011000000000000000e+03,1.011200000000000000e+04,9.812000000000000000e+03,8.410000000000000000e+03,1.111400000000000000e+04,1.101400000000000000e+04,1.181500000000000000e+04,1.411900000000000000e+04,9.111000000000000000e+03,1.101400000000000000e+04,8.810000000000000000e+03,9.912000000000000000e+03,9.912000000000000000e+03,1.031200000000000000e+04,1.001200000000000000e+04,9.111000000000000000e+03,1.141400000000000000e+04,9.111000000000000000e+03,7.508000000000000000e+03,1.241600000000000000e+04,7.909000000000000000e+03,7.809000000000000000e+03,1.061300000000000000e+04,8.810000000000000000e+03,1.041300000000000000e+04,9.311000000000000000e+03,1.011200000000000000e+04,1.041300000000000000e+04,9.611000000000000000e+03,8.109000000000000000e+03,9.011000000000000000e+03,7.508000000000000000e+03,1.111400000000000000e+04,1.001200000000000000e+04,7.809000000000000000e+03,1.041300000000000000e+04,1.031200000000000000e+04,1.031200000000000000e+04,1.131400000000000000e+04,9.411000000000000000e+03,9.912000000000000000e+03,9.912000000000000000e+03,1.121400000000000000e+04,8.710000000000000000e+03,1.071300000000000000e+04,1.071300000000000000e+04,1.171500000000000000e+04,7.909000000000000000e+03,7.909000000000000000e+03,8.710000000000000000e+03,1.051300000000000000e+04,1.031200000000000000e+04,7.408000000000000000e+03,1.251600000000000000e+04,9.011000000000000000e+03,1.051300000000000000e+04,9.511000000000000000e+03,9.411000000000000000e+03,9.511000000000000000e+03,9.511000000000000000e+03,8.410000000000000000e+03,8.810000000000000000e+03,9.211000000000000000e+03,7.108000000000000000e+03,1.101400000000000000e+04,8.109000000000000000e+03,9.712000000000000000e+03,9.812000000000000000e+03,9.511000000000000000e+03,1.081300000000000000e+04,7.809000000000000000e+03,8.910000000000000000e+03,8.910000000000000000e+03,9.611000000000000000e+03,9.912000000000000000e+03,9.311000000000000000e+03,8.410000000000000000e+03,9.111000000000000000e+03,9.011000000000000000e+03,1.121400000000000000e+04,9.111000000000000000e+03,8.209000000000000000e+03,9.011000000000000000e+03,9.912000000000000000e+03,1.011200000000000000e+04,8.310000000000000000e+03,1.081300000000000000e+04,9.311000000000000000e+03,6.307000000000000000e+03,9.211000000000000000e+03,1.041300000000000000e+04,8.610000000000000000e+03,8.710000000000000000e+03,1.111400000000000000e+04,1.031200000000000000e+04,1.071300000000000000e+04,1.001200000000000000e+04,1.021200000000000000e+04,9.311000000000000000e+03,1.081300000000000000e+04,9.211000000000000000e+03,1.051300000000000000e+04,9.812000000000000000e+03,9.211000000000000000e+03,9.311000000000000000e+03,8.510000000000000000e+03,9.411000000000000000e+03,1.131400000000000000e+04,8.109000000000000000e+03,1.061300000000000000e+04,8.109000000000000000e+03,9.311000000000000000e+03,1.071300000000000000e+04,9.912000000000000000e+03,9.211000000000000000e+03,1.031200000000000000e+04,1.131400000000000000e+04,9.511000000000000000e+03,9.511000000000000000e+03,9.611000000000000000e+03,9.912000000000000000e+03,1.011200000000000000e+04,8.610000000000000000e+03,1.031200000000000000e+04,9.311000000000000000e+03,1.071300000000000000e+04,1.271600000000000000e+04,1.141400000000000000e+04,1.151400000000000000e+04,9.712000000000000000e+03,1.101400000000000000e+04,1.101400000000000000e+04,1.021200000000000000e+04,1.141400000000000000e+04,1.041300000000000000e+04,9.611000000000000000e+03,1.311700000000000000e+04,9.511000000000000000e+03,1.101400000000000000e+04,1.131400000000000000e+04,1.021200000000000000e+04,1.131400000000000000e+04,1.071300000000000000e+04,9.812000000000000000e+03,8.310000000000000000e+03,1.171500000000000000e+04,1.001200000000000000e+04,9.912000000000000000e+03,1.121400000000000000e+04,1.091300000000000000e+04,8.610000000000000000e+03,1.061300000000000000e+04,1.141400000000000000e+04,9.712000000000000000e+03,9.011000000000000000e+03,9.011000000000000000e+03,7.508000000000000000e+03,8.710000000000000000e+03,7.809000000000000000e+03,7.909000000000000000e+03,6.507000000000000000e+03,9.311000000000000000e+03,9.211000000000000000e+03,7.308000000000000000e+03,1.061300000000000000e+04,1.011200000000000000e+04,1.121400000000000000e+04,9.611000000000000000e+03,1.001200000000000000e+04,1.251600000000000000e+04,1.111400000000000000e+04,1.111400000000000000e+04,8.410000000000000000e+03,9.111000000000000000e+03,8.810000000000000000e+03,8.910000000000000000e+03,8.810000000000000000e+03,1.061300000000000000e+04,1.041300000000000000e+04,1.031200000000000000e+04,9.912000000000000000e+03,8.410000000000000000e+03,1.041300000000000000e+04,1.061300000000000000e+04,1.171500000000000000e+04,1.131400000000000000e+04,8.610000000000000000e+03,9.511000000000000000e+03,9.812000000000000000e+03,9.211000000000000000e+03,1.041300000000000000e+04,1.141400000000000000e+04,9.311000000000000000e+03,1.141400000000000000e+04,1.041300000000000000e+04,9.912000000000000000e+03,8.910000000000000000e+03,9.712000000000000000e+03,1.051300000000000000e+04,1.411900000000000000e+04,1.061300000000000000e+04,1.031200000000000000e+04,1.011200000000000000e+04,1.241600000000000000e+04,1.161400000000000000e+04,1.171500000000000000e+04,8.610000000000000000e+03,1.241600000000000000e+04,1.231600000000000000e+04,1.131400000000000000e+04,1.411900000000000000e+04,1.101400000000000000e+04,1.131400000000000000e+04,1.161400000000000000e+04,1.141400000000000000e+04,1.141400000000000000e+04,1.261600000000000000e+04,1.251600000000000000e+04,1.261600000000000000e+04,1.121400000000000000e+04,1.341700000000000000e+04,1.141400000000000000e+04,9.912000000000000000e+03,1.231600000000000000e+04,1.011200000000000000e+04,1.221500000000000000e+04,1.061300000000000000e+04,1.101400000000000000e+04,1.451900000000000000e+04,1.221500000000000000e+04,9.211000000000000000e+03,1.131400000000000000e+04,1.612200000000000000e+04,1.221500000000000000e+04,1.001200000000000000e+04,8.910000000000000000e+03,1.221500000000000000e+04,1.181500000000000000e+04,1.181500000000000000e+04,1.111400000000000000e+04,8.710000000000000000e+03,9.812000000000000000e+03,1.031200000000000000e+04,7.609000000000000000e+03,1.021200000000000000e+04,9.211000000000000000e+03,9.812000000000000000e+03,9.912000000000000000e+03,1.061300000000000000e+04,1.041300000000000000e+04,1.251600000000000000e+04,9.511000000000000000e+03,1.071300000000000000e+04,9.812000000000000000e+03,9.011000000000000000e+03,1.091300000000000000e+04,1.011200000000000000e+04,9.411000000000000000e+03,1.131400000000000000e+04,9.311000000000000000e+03,1.151400000000000000e+04,9.611000000000000000e+03,1.131400000000000000e+04,9.511000000000000000e+03,9.511000000000000000e+03,1.281600000000000000e+04,1.532100000000000000e+04,1.151400000000000000e+04,9.712000000000000000e+03,1.061300000000000000e+04,1.742500000000000000e+04,1.061300000000000000e+04,1.141400000000000000e+04,1.021200000000000000e+04,1.181500000000000000e+04,7.300400000000000000e+04,1.261600000000000000e+04,8.610000000000000000e+03,1.201500000000000000e+04,1.141400000000000000e+04,1.031200000000000000e+04,1.021200000000000000e+04,1.191500000000000000e+04,1.171500000000000000e+04,1.061300000000000000e+04,1.011200000000000000e+04,1.081300000000000000e+04,9.211000000000000000e+03,1.321700000000000000e+04,9.411000000000000000e+03,1.221500000000000000e+04,9.912000000000000000e+03,1.321700000000000000e+04,1.201500000000000000e+04,7.809000000000000000e+03,1.011200000000000000e+04,8.610000000000000000e+03,9.511000000000000000e+03,1.171500000000000000e+04,1.011200000000000000e+04,1.381800000000000000e+04,1.441900000000000000e+04,1.241600000000000000e+04,1.061300000000000000e+04,1.472000000000000000e+04,9.812000000000000000e+03,1.131400000000000000e+04,1.141400000000000000e+04,1.351800000000000000e+04,1.201500000000000000e+04,8.510000000000000000e+03,1.111400000000000000e+04,1.211500000000000000e+04,1.632200000000000000e+04,1.421900000000000000e+04,1.121400000000000000e+04,1.251600000000000000e+04,1.291700000000000000e+04,1.071300000000000000e+04,1.261600000000000000e+04,1.061300000000000000e+04,1.401800000000000000e+04,1.041300000000000000e+04,9.611000000000000000e+03,1.251600000000000000e+04,1.131400000000000000e+04,1.061300000000000000e+04,1.311700000000000000e+04,1.231600000000000000e+04,1.221500000000000000e+04,1.411900000000000000e+04,1.381800000000000000e+04,1.051300000000000000e+04,1.231600000000000000e+04,1.341700000000000000e+04,1.441900000000000000e+04,1.321700000000000000e+04,1.111400000000000000e+04,1.211500000000000000e+04,1.441900000000000000e+04,1.081300000000000000e+04,1.001200000000000000e+04,1.181500000000000000e+04,1.061300000000000000e+04,1.381800000000000000e+04,1.011200000000000000e+04,1.271600000000000000e+04,1.542100000000000000e+04,1.492000000000000000e+04,1.562100000000000000e+04,1.331700000000000000e+04,1.321700000000000000e+04,1.151400000000000000e+04,1.311700000000000000e+04,1.131400000000000000e+04,1.211500000000000000e+04,1.071300000000000000e+04,1.291700000000000000e+04,1.181500000000000000e+04,1.141400000000000000e+04,1.061300000000000000e+04,1.011200000000000000e+04,1.431900000000000000e+04,1.141400000000000000e+04,1.141400000000000000e+04,1.231600000000000000e+04,1.081300000000000000e+04,1.191500000000000000e+04,1.411900000000000000e+04,1.151400000000000000e+04,1.251600000000000000e+04,9.912000000000000000e+03,1.121400000000000000e+04,1.311700000000000000e+04,1.211500000000000000e+04,1.321700000000000000e+04,9.812000000000000000e+03,1.111400000000000000e+04,1.061300000000000000e+04,1.211500000000000000e+04,1.241600000000000000e+04,1.231600000000000000e+04,1.141400000000000000e+04,1.261600000000000000e+04,1.321700000000000000e+04,1.131400000000000000e+04,1.251600000000000000e+04,2.554100000000000000e+04,1.341700000000000000e+04,1.171500000000000000e+04,1.602200000000000000e+04,1.031200000000000000e+04,1.231600000000000000e+04,1.331700000000000000e+04,1.341700000000000000e+04,1.532100000000000000e+04,1.472000000000000000e+04,1.411900000000000000e+04,1.461900000000000000e+04,2.323600000000000000e+04,1.241600000000000000e+04,1.301700000000000000e+04,1.542100000000000000e+04,1.522100000000000000e+04,1.532100000000000000e+04,1.341700000000000000e+04,1.311700000000000000e+04,1.411900000000000000e+04,1.291700000000000000e+04,1.301700000000000000e+04,9.111000000000000000e+03,1.441900000000000000e+04,1.271600000000000000e+04,1.021200000000000000e+04,1.121400000000000000e+04,1.251600000000000000e+04,1.281600000000000000e+04,1.341700000000000000e+04,1.251600000000000000e+04,1.331700000000000000e+04,1.672300000000000000e+04,1.331700000000000000e+04,1.191500000000000000e+04,1.361800000000000000e+04,1.221500000000000000e+04,1.211500000000000000e+04,1.281600000000000000e+04,1.061300000000000000e+04,1.221500000000000000e+04,1.191500000000000000e+04,1.151400000000000000e+04,3.943002000000000116e+05,1.131400000000000000e+04,1.031200000000000000e+04,1.171500000000000000e+04,1.101400000000000000e+04,1.161400000000000000e+04,1.041300000000000000e+04,1.181500000000000000e+04,1.211500000000000000e+04,9.712000000000000000e+03,1.001200000000000000e+04,1.011200000000000000e+04,9.511000000000000000e+03,1.161400000000000000e+04,1.061300000000000000e+04,1.051300000000000000e+04,9.411000000000000000e+03,1.011200000000000000e+04,1.111400000000000000e+04,1.301700000000000000e+04,1.021200000000000000e+04,1.221500000000000000e+04,1.031200000000000000e+04,1.121400000000000000e+04,1.191500000000000000e+04,1.211500000000000000e+04,1.111400000000000000e+04,1.472000000000000000e+04,1.291700000000000000e+04,1.071300000000000000e+04,1.171500000000000000e+04,1.141400000000000000e+04,1.201500000000000000e+04,1.311700000000000000e+04,9.211000000000000000e+03,1.171500000000000000e+04,1.031200000000000000e+04,1.381800000000000000e+04,1.211500000000000000e+04,1.381800000000000000e+04,1.121400000000000000e+04,9.511000000000000000e+03,1.111400000000000000e+04,1.001200000000000000e+04,9.912000000000000000e+03,1.011200000000000000e+04,2.403800000000000000e+04,9.011000000000000000e+03,9.912000000000000000e+03,1.562100000000000000e+04,1.051300000000000000e+04,1.011200000000000000e+04,1.041300000000000000e+04,1.191500000000000000e+04,1.051300000000000000e+04,1.151400000000000000e+04,9.712000000000000000e+03,1.241600000000000000e+04,1.111400000000000000e+04,1.291700000000000000e+04,1.201500000000000000e+04,1.211500000000000000e+04,1.201500000000000000e+04,1.041300000000000000e+04,1.081300000000000000e+04,1.351800000000000000e+04,1.391800000000000000e+04,1.341700000000000000e+04,9.011000000000000000e+03,8.610000000000000000e+03,1.061300000000000000e+04,1.181500000000000000e+04,9.511000000000000000e+03,1.211500000000000000e+04,1.221500000000000000e+04,1.021200000000000000e+04,1.051300000000000000e+04,1.311700000000000000e+04,1.121400000000000000e+04,9.011000000000000000e+03,1.361800000000000000e+04,1.271600000000000000e+04,1.261600000000000000e+04,1.121400000000000000e+04,1.321700000000000000e+04,1.391800000000000000e+04,1.121400000000000000e+04,1.071300000000000000e+04,1.321700000000000000e+04,1.171500000000000000e+04,1.231600000000000000e+04,1.411900000000000000e+04,9.712000000000000000e+03,1.552100000000000000e+04,1.271600000000000000e+04,1.331700000000000000e+04,1.291700000000000000e+04,1.431900000000000000e+04,1.151400000000000000e+04,1.181500000000000000e+04,1.401800000000000000e+04,1.201500000000000000e+04,1.091300000000000000e+04,1.261600000000000000e+04,1.141400000000000000e+04,1.181500000000000000e+04,1.051300000000000000e+04,1.151400000000000000e+04,1.111400000000000000e+04,1.271600000000000000e+04,9.712000000000000000e+03,1.211500000000000000e+04,1.171500000000000000e+04,1.171500000000000000e+04,1.161400000000000000e+04,1.211500000000000000e+04,1.211500000000000000e+04,1.251600000000000000e+04,1.231600000000000000e+04,1.171500000000000000e+04,9.812000000000000000e+03,1.341700000000000000e+04,1.081300000000000000e+04,1.181500000000000000e+04,1.121400000000000000e+04,1.121400000000000000e+04,1.061300000000000000e+04,1.001200000000000000e+04,1.031200000000000000e+04,1.482000000000000000e+04,9.611000000000000000e+03,1.011200000000000000e+04,1.091300000000000000e+04,9.712000000000000000e+03,1.101400000000000000e+04,1.201500000000000000e+04,1.181500000000000000e+04,1.091300000000000000e+04,1.191500000000000000e+04,1.421900000000000000e+04,1.091300000000000000e+04,1.001200000000000000e+04,1.121400000000000000e+04,1.041300000000000000e+04,9.211000000000000000e+03,1.041300000000000000e+04,1.131400000000000000e+04,1.021200000000000000e+04,1.191500000000000000e+04,7.208000000000000000e+03,1.081300000000000000e+04,6.908000000000000000e+03,1.061300000000000000e+04,1.441900000000000000e+04,1.171500000000000000e+04,1.051300000000000000e+04,1.101400000000000000e+04,1.191500000000000000e+04,1.221500000000000000e+04,9.211000000000000000e+03,9.011000000000000000e+03,1.261600000000000000e+04,1.572100000000000000e+04,1.391800000000000000e+04,1.021200000000000000e+04,1.041300000000000000e+04,1.091300000000000000e+04,1.041300000000000000e+04,1.231600000000000000e+04,9.712000000000000000e+03,1.141400000000000000e+04,1.091300000000000000e+04,1.141400000000000000e+04,1.121400000000000000e+04,1.161400000000000000e+04,1.121400000000000000e+04,1.211500000000000000e+04,1.011200000000000000e+04,1.171500000000000000e+04,9.611000000000000000e+03,9.411000000000000000e+03,7.809000000000000000e+03,1.011200000000000000e+04,1.341700000000000000e+04,9.812000000000000000e+03,1.321700000000000000e+04,1.241600000000000000e+04,1.101400000000000000e+04,1.321700000000000000e+04,1.411900000000000000e+04,1.492000000000000000e+04,1.071300000000000000e+04,1.231600000000000000e+04,1.632200000000000000e+04,1.181500000000000000e+04,1.021200000000000000e+04,1.311700000000000000e+04,1.261600000000000000e+04,1.161400000000000000e+04,1.141400000000000000e+04,1.101400000000000000e+04,1.001200000000000000e+04,1.111400000000000000e+04,9.611000000000000000e+03,1.351800000000000000e+04,1.111400000000000000e+04,1.201500000000000000e+04,9.411000000000000000e+03,1.221500000000000000e+04,9.812000000000000000e+03,8.310000000000000000e+03,1.101400000000000000e+04,1.271600000000000000e+04,1.131400000000000000e+04,9.912000000000000000e+03,1.161400000000000000e+04,9.812000000000000000e+03,9.712000000000000000e+03,1.251600000000000000e+04,8.109000000000000000e+03,1.041300000000000000e+04,1.131400000000000000e+04,1.071300000000000000e+04,8.910000000000000000e+03,1.181500000000000000e+04,1.221500000000000000e+04,1.071300000000000000e+04,9.611000000000000000e+03,9.912000000000000000e+03,1.061300000000000000e+04,1.031200000000000000e+04,1.101400000000000000e+04,1.011200000000000000e+04,9.712000000000000000e+03,1.001200000000000000e+04,1.031200000000000000e+04,8.810000000000000000e+03,9.111000000000000000e+03,9.712000000000000000e+03,1.161400000000000000e+04,8.910000000000000000e+03,1.111400000000000000e+04,1.091300000000000000e+04,8.610000000000000000e+03,1.051300000000000000e+04,7.909000000000000000e+03,9.611000000000000000e+03,1.061300000000000000e+04,8.910000000000000000e+03,7.809000000000000000e+03,9.712000000000000000e+03,9.211000000000000000e+03,1.061300000000000000e+04,1.111400000000000000e+04,1.011200000000000000e+04,8.510000000000000000e+03,8.009000000000000000e+03,1.011200000000000000e+04,7.008000000000000000e+03,1.031200000000000000e+04,9.611000000000000000e+03,9.712000000000000000e+03,6.807000000000000000e+03,7.508000000000000000e+03,7.709000000000000000e+03,8.510000000000000000e+03,8.610000000000000000e+03,8.510000000000000000e+03,6.507000000000000000e+03,8.910000000000000000e+03,9.111000000000000000e+03,7.609000000000000000e+03,7.709000000000000000e+03,9.411000000000000000e+03,8.209000000000000000e+03,9.912000000000000000e+03,8.810000000000000000e+03,1.041300000000000000e+04,9.011000000000000000e+03,8.510000000000000000e+03,9.011000000000000000e+03,8.410000000000000000e+03,9.511000000000000000e+03,9.912000000000000000e+03,7.308000000000000000e+03,7.709000000000000000e+03,8.810000000000000000e+03,8.009000000000000000e+03,9.211000000000000000e+03,7.609000000000000000e+03,7.809000000000000000e+03,7.809000000000000000e+03,8.510000000000000000e+03,9.111000000000000000e+03,7.108000000000000000e+03,8.710000000000000000e+03,7.709000000000000000e+03,8.710000000000000000e+03,7.909000000000000000e+03,8.009000000000000000e+03,8.310000000000000000e+03,8.910000000000000000e+03,9.511000000000000000e+03,8.610000000000000000e+03,8.510000000000000000e+03,9.111000000000000000e+03,9.111000000000000000e+03,9.912000000000000000e+03,8.310000000000000000e+03,8.310000000000000000e+03,8.810000000000000000e+03,9.912000000000000000e+03,7.909000000000000000e+03,7.709000000000000000e+03,6.006000000000000000e+03,8.710000000000000000e+03,7.809000000000000000e+03,7.609000000000000000e+03,9.311000000000000000e+03,8.310000000000000000e+03,8.810000000000000000e+03,7.208000000000000000e+03,7.208000000000000000e+03,8.009000000000000000e+03,8.209000000000000000e+03,8.510000000000000000e+03,8.910000000000000000e+03,9.011000000000000000e+03,8.410000000000000000e+03,7.308000000000000000e+03,7.108000000000000000e+03,6.908000000000000000e+03,8.910000000000000000e+03,8.910000000000000000e+03,6.607000000000000000e+03,7.308000000000000000e+03,8.610000000000000000e+03,8.410000000000000000e+03,9.712000000000000000e+03,7.308000000000000000e+03,7.508000000000000000e+03,7.408000000000000000e+03,8.910000000000000000e+03,7.008000000000000000e+03,9.411000000000000000e+03,5.806000000000000000e+03,7.609000000000000000e+03,8.410000000000000000e+03,9.211000000000000000e+03,9.712000000000000000e+03,7.609000000000000000e+03,1.111400000000000000e+04,8.209000000000000000e+03,8.209000000000000000e+03,6.507000000000000000e+03,7.208000000000000000e+03,8.510000000000000000e+03,6.908000000000000000e+03,6.908000000000000000e+03,8.710000000000000000e+03,7.108000000000000000e+03,8.710000000000000000e+03,8.009000000000000000e+03,7.709000000000000000e+03,7.609000000000000000e+03,8.410000000000000000e+03,8.009000000000000000e+03,6.107000000000000000e+03,8.510000000000000000e+03,6.908000000000000000e+03,6.807000000000000000e+03,7.408000000000000000e+03,7.208000000000000000e+03,6.107000000000000000e+03,8.610000000000000000e+03,8.209000000000000000e+03,7.308000000000000000e+03,8.410000000000000000e+03,8.410000000000000000e+03,8.810000000000000000e+03,1.011200000000000000e+04,8.510000000000000000e+03,8.109000000000000000e+03,8.510000000000000000e+03,8.209000000000000000e+03,8.510000000000000000e+03,9.211000000000000000e+03,8.710000000000000000e+03,8.310000000000000000e+03,9.111000000000000000e+03,8.710000000000000000e+03,8.009000000000000000e+03,7.408000000000000000e+03,9.712000000000000000e+03,6.707000000000000000e+03,7.709000000000000000e+03,7.709000000000000000e+03,7.508000000000000000e+03,8.109000000000000000e+03,7.508000000000000000e+03,8.810000000000000000e+03,8.510000000000000000e+03,8.710000000000000000e+03,8.710000000000000000e+03,7.408000000000000000e+03,6.407000000000000000e+03,7.208000000000000000e+03,7.809000000000000000e+03,8.310000000000000000e+03,6.407000000000000000e+03,6.908000000000000000e+03,8.009000000000000000e+03,8.510000000000000000e+03,6.207000000000000000e+03,7.008000000000000000e+03,6.107000000000000000e+03,8.209000000000000000e+03,6.307000000000000000e+03,8.009000000000000000e+03,7.008000000000000000e+03,6.807000000000000000e+03,8.610000000000000000e+03,6.607000000000000000e+03,8.209000000000000000e+03,8.209000000000000000e+03,8.209000000000000000e+03,8.310000000000000000e+03,7.308000000000000000e+03,8.109000000000000000e+03,8.810000000000000000e+03,8.009000000000000000e+03,7.108000000000000000e+03,9.712000000000000000e+03,7.208000000000000000e+03,9.311000000000000000e+03,6.507000000000000000e+03,7.108000000000000000e+03,9.111000000000000000e+03,5.506000000000000000e+03,6.908000000000000000e+03,8.310000000000000000e+03,7.108000000000000000e+03,8.410000000000000000e+03,7.709000000000000000e+03,5.906000000000000000e+03,8.109000000000000000e+03,7.508000000000000000e+03,6.607000000000000000e+03,8.910000000000000000e+03,8.209000000000000000e+03,8.009000000000000000e+03,1.001200000000000000e+04,8.710000000000000000e+03,8.310000000000000000e+03,9.812000000000000000e+03,7.008000000000000000e+03,7.709000000000000000e+03,8.009000000000000000e+03,8.810000000000000000e+03,8.009000000000000000e+03,7.909000000000000000e+03,6.908000000000000000e+03,8.109000000000000000e+03,9.311000000000000000e+03,7.508000000000000000e+03,6.107000000000000000e+03,9.712000000000000000e+03,8.510000000000000000e+03,6.908000000000000000e+03,7.909000000000000000e+03,8.009000000000000000e+03,6.707000000000000000e+03,1.031200000000000000e+04,8.610000000000000000e+03,8.209000000000000000e+03,7.008000000000000000e+03,7.408000000000000000e+03,9.111000000000000000e+03,7.709000000000000000e+03,9.211000000000000000e+03,6.807000000000000000e+03,9.712000000000000000e+03,7.108000000000000000e+03,8.209000000000000000e+03,7.208000000000000000e+03,7.408000000000000000e+03,6.107000000000000000e+03,6.607000000000000000e+03,8.109000000000000000e+03,1.011200000000000000e+04,1.041300000000000000e+04,6.807000000000000000e+03,6.807000000000000000e+03,7.508000000000000000e+03,8.710000000000000000e+03,7.709000000000000000e+03,7.508000000000000000e+03,9.011000000000000000e+03,5.906000000000000000e+03,8.610000000000000000e+03,8.810000000000000000e+03,6.407000000000000000e+03,9.511000000000000000e+03,7.208000000000000000e+03,5.706000000000000000e+03,6.407000000000000000e+03,9.011000000000000000e+03,6.908000000000000000e+03,8.109000000000000000e+03,nan
[truncated: 481,570 more chars]
