# Supplementary material for: Otolith microchemistry and diadromy in Patagonian river fishes
Source: PeerJ. 2019 Jan 3;7:e6149. doi: 10.7717/peerj.6149 (PMC6321752; doi:10.7717/peerj.6149)
Supplement: Supplemental Information 3 — Raw data. This archive contains the raw data used to generate the analyses reported in the paper cited above. The python script provided allows to convert from the isotopic intensities measured by LA-ICP-MS to molar concentrations of Sr:Ca. [file peerj-07-6149-s003.zip › Dataset S1/Alo_etAl_scripts/samples/274.txt]

4.794870000000000232e+01	6.313651500000000000e+06	6.788271500000000000e+06	5.625589000000000000e+06	4.872812500000000000e+06	1.516928200000000000e+07	6.632455500000000000e+06	4.422625000000000000e+06	6.964006000000000000e+06	6.457921500000000000e+06	5.408103500000000000e+06	5.060956500000000000e+06	6.002025000000000000e+06	4.695539500000000000e+06	5.513137000000000000e+06	7.949340500000000000e+06	6.488516500000000000e+06	7.774231000000000000e+06	5.137267500000000000e+06	7.166585500000000000e+06	5.130909000000000000e+06	8.607745000000000000e+06	4.357275500000000000e+06	4.797939000000000000e+06	5.643108500000000000e+06	5.839712500000000000e+06	5.352392500000000000e+06	5.857553000000000000e+06	5.488490000000000000e+06	4.649148000000000000e+06	6.220550000000000000e+06	5.988384000000000000e+06	7.427967500000000000e+06	6.148959500000000000e+06	5.303960000000000000e+06	5.021773500000000000e+06	5.073100000000000000e+06	6.342025500000000000e+06	6.274191000000000000e+06	4.110431500000000000e+06	7.075907500000000000e+06	4.746898500000000000e+06	5.035081500000000000e+06	6.212608500000000000e+06	4.908457500000000000e+06	5.985305000000000000e+06	6.086251500000000000e+06	6.081487500000000000e+06	5.821155500000000000e+06	6.633888000000000000e+06
4.794950000000000045e+01	1.139125500000000000e+07	9.352515000000000000e+06	8.372074000000000000e+06	7.212101500000000000e+06	8.891527000000000000e+06	7.740907000000000000e+06	5.681905000000000000e+06	5.944797000000000000e+06	6.237356500000000000e+06	6.743980000000000000e+06	6.687576000000000000e+06	5.118370500000000000e+06	6.724323500000000000e+06	5.651521000000000000e+06	6.556869000000000000e+06	9.167227000000000000e+06	7.071905000000000000e+06	5.059720000000000000e+06	6.227762500000000000e+06	6.236737500000000000e+06	5.786071500000000000e+06	6.684882000000000000e+06	6.750417000000000000e+06	6.345672500000000000e+06	7.797780500000000000e+06	7.682220000000000000e+06	6.214603500000000000e+06	6.476503500000000000e+06	9.548065000000000000e+06	7.065958000000000000e+06	6.524078500000000000e+06	8.847816000000000000e+06	6.282369000000000000e+06	5.675853500000000000e+06	6.616276000000000000e+06	5.680077500000000000e+06	5.515560000000000000e+06	1.019104100000000000e+07	1.105617900000000000e+07	7.682764000000000000e+06	5.525828000000000000e+06	8.635005000000000000e+06	1.136217700000000000e+07	6.821362000000000000e+06	7.289704000000000000e+06	7.803378000000000000e+06	5.227315000000000000e+06	1.099342200000000000e+07	5.803737000000000000e+06
4.795029999999999859e+01	5.592482000000000000e+06	9.883714000000000000e+06	7.679375500000000000e+06	1.052716400000000000e+07	8.109383000000000000e+06	8.276940500000000000e+06	9.889641000000000000e+06	5.267208000000000000e+06	1.041952000000000000e+07	6.637577500000000000e+06	6.802348000000000000e+06	7.152660000000000000e+06	6.712175000000000000e+06	8.476981000000000000e+06	5.321657000000000000e+06	5.399168000000000000e+06	5.774178000000000000e+06	1.048862200000000000e+07	6.399639000000000000e+06	7.820253000000000000e+06	6.643135000000000000e+06	5.250377000000000000e+06	5.244311000000000000e+06	5.149042000000000000e+06	6.613401000000000000e+06	6.155625000000000000e+06	6.161081500000000000e+06	5.375380500000000000e+06	6.083653000000000000e+06	6.881367000000000000e+06	5.530118000000000000e+06	6.136200000000000000e+06	8.874392000000000000e+06	4.846676000000000000e+06	6.188569000000000000e+06	8.071127500000000000e+06	5.484982000000000000e+06	7.244364000000000000e+06	6.472386000000000000e+06	9.145160000000000000e+06	6.140484500000000000e+06	5.582317500000000000e+06	8.406587000000000000e+06	7.230480000000000000e+06	6.619176500000000000e+06	6.770709000000000000e+06	1.112239200000000000e+07	7.184830500000000000e+06	8.244926000000000000e+06
4.795109999999999673e+01	5.653134500000000000e+06	6.565110500000000000e+06	7.739788000000000000e+06	5.933230500000000000e+06	6.477835500000000000e+06	6.790771000000000000e+06	8.355847500000000000e+06	6.881485000000000000e+06	6.755618500000000000e+06	7.855124000000000000e+06	6.796428000000000000e+06	7.526290500000000000e+06	6.904865500000000000e+06	8.206700000000000000e+06	9.196528000000000000e+06	6.768257500000000000e+06	6.196762500000000000e+06	5.672962000000000000e+06	7.264660500000000000e+06	6.097875000000000000e+06	6.208775500000000000e+06	5.738496500000000000e+06	7.185014500000000000e+06	6.625413500000000000e+06	6.304044500000000000e+06	6.529617500000000000e+06	6.905273500000000000e+06	5.893115000000000000e+06	5.672962000000000000e+06	5.678909000000000000e+06	5.547839500000000000e+06	8.664948000000000000e+06	6.209721500000000000e+06	4.590626000000000000e+06	6.457350500000000000e+06	8.180252500000000000e+06	5.478744000000000000e+06	7.405167500000000000e+06	5.998782000000000000e+06	7.088032500000000000e+06	5.403991000000000000e+06	6.433668000000000000e+06	8.535507000000000000e+06	6.057450000000000000e+06	7.539599000000000000e+06	6.000663500000000000e+06	8.607829000000000000e+06	6.536061500000000000e+06	6.426228000000000000e+06
4.795190000000000197e+01	6.331811000000000000e+06	6.371848500000000000e+06	5.053354500000000000e+06	1.372137500000000000e+07	1.076581300000000000e+07	5.499545000000000000e+06	7.102411000000000000e+06	7.034755000000000000e+06	7.041650500000000000e+06	6.093637500000000000e+06	7.782016500000000000e+06	7.277203500000000000e+06	6.597787500000000000e+06	6.733727000000000000e+06	6.678080000000000000e+06	7.327858500000000000e+06	6.684882000000000000e+06	6.726510500000000000e+06	6.172595500000000000e+06	6.539095500000000000e+06	5.720656000000000000e+06	4.387009500000000000e+06	4.964451000000000000e+06	6.393247500000000000e+06	7.149214000000000000e+06	5.223645000000000000e+06	7.411233500000000000e+06	5.297952000000000000e+06	5.881340500000000000e+06	8.828017000000000000e+06	6.744470000000000000e+06	6.154462500000000000e+06	5.353839500000000000e+06	6.584453000000000000e+06	5.754758500000000000e+06	6.687544000000000000e+06	5.270690000000000000e+06	5.738496500000000000e+06	5.986529000000000000e+06	5.698265000000000000e+06	5.337114500000000000e+06	5.326924500000000000e+06	5.714853500000000000e+06	7.350667500000000000e+06	8.795042000000000000e+06	5.462963000000000000e+06	6.568607500000000000e+06	5.761140000000000000e+06	5.559740500000000000e+06
4.795270000000000010e+01	5.162226000000000000e+06	8.483742000000000000e+06	1.036568900000000000e+07	5.715140500000000000e+06	1.079635200000000000e+07	6.199856500000000000e+06	5.126796000000000000e+06	1.048732800000000000e+07	6.034884500000000000e+06	5.614885500000000000e+06	7.509826000000000000e+06	8.285283000000000000e+06	7.513007500000000000e+06	5.194565500000000000e+06	6.956550000000000000e+06	6.797992000000000000e+06	6.423101000000000000e+06	6.119453500000000000e+06	6.203244000000000000e+06	6.122025000000000000e+06	7.113533000000000000e+06	8.280191000000000000e+06	7.452742500000000000e+06	6.434994500000000000e+06	4.964451000000000000e+06	6.774862500000000000e+06	5.994450000000000000e+06	6.821779000000000000e+06	5.774178000000000000e+06	6.369460000000000000e+06	6.238510000000000000e+06	5.740025500000000000e+06	5.590580500000000000e+06	8.163386500000000000e+06	7.459361500000000000e+06	6.766235000000000000e+06	8.509036000000000000e+06	8.941008000000000000e+06	6.010792000000000000e+06	7.792010000000000000e+06	6.925372000000000000e+06	7.175668500000000000e+06	7.423354500000000000e+06	6.117544000000000000e+06	5.400268000000000000e+06	5.634016000000000000e+06	6.207684500000000000e+06	8.272073500000000000e+06	9.898642000000000000e+06
4.795349999999999824e+01	6.283265000000000000e+06	7.959054000000000000e+06	8.618779000000000000e+06	6.060621000000000000e+06	1.034747400000000000e+07	7.064933000000000000e+06	7.997620500000000000e+06	5.614713500000000000e+06	6.165938000000000000e+06	6.477796500000000000e+06	8.235546500000000000e+06	6.879873000000000000e+06	6.405337500000000000e+06	7.202575000000000000e+06	6.229890500000000000e+06	9.816150000000000000e+06	7.792190500000000000e+06	5.565680500000000000e+06	6.878245000000000000e+06	6.756445500000000000e+06	6.012171500000000000e+06	6.202828500000000000e+06	5.434730000000000000e+06	7.309899000000000000e+06	7.643399500000000000e+06	5.438265000000000000e+06	6.101494000000000000e+06	6.089719000000000000e+06	5.172830000000000000e+06	8.309687500000000000e+06	7.661121000000000000e+06	6.002031500000000000e+06	7.369049000000000000e+06	5.621038000000000000e+06	6.310753500000000000e+06	5.904632500000000000e+06	5.478744000000000000e+06	5.262271000000000000e+06	5.506981000000000000e+06	6.839227500000000000e+06	6.487391500000000000e+06	8.574255000000000000e+06	5.327847000000000000e+06	8.168423000000000000e+06	6.338836000000000000e+06	7.852337500000000000e+06	6.683026000000000000e+06	8.938967000000000000e+06	9.770852000000000000e+06
4.795430000000000348e+01	5.889448500000000000e+06	1.092778500000000000e+07	5.806225000000000000e+06	7.121160000000000000e+06	8.315644000000000000e+06	8.818693000000000000e+06	8.833086000000000000e+06	7.129047500000000000e+06	5.903831000000000000e+06	6.064114000000000000e+06	7.546190500000000000e+06	7.502590500000000000e+06	5.140941000000000000e+06	6.769764500000000000e+06	5.358190000000000000e+06	7.137439500000000000e+06	8.369632000000000000e+06	5.911075000000000000e+06	8.957925000000000000e+06	6.726379000000000000e+06	8.345844500000000000e+06	5.946875000000000000e+06	6.321885000000000000e+06	6.464729000000000000e+06	6.720682500000000000e+06	8.056090000000000000e+06	7.994503000000000000e+06	6.321885000000000000e+06	5.250377000000000000e+06	5.815806000000000000e+06	8.607745000000000000e+06	6.995390000000000000e+06	6.616377500000000000e+06	6.389187500000000000e+06	6.567206500000000000e+06	6.711794000000000000e+06	7.382782500000000000e+06	6.089719000000000000e+06	6.757713000000000000e+06	5.862195000000000000e+06	8.282480000000000000e+06	8.507430000000000000e+06	8.559818000000000000e+06	5.347502500000000000e+06	9.270476000000000000e+06	5.792860000000000000e+06	7.885742000000000000e+06	6.362016500000000000e+06	6.877884500000000000e+06
4.795510000000000161e+01	6.289318000000000000e+06	6.347857000000000000e+06	8.089025500000000000e+06	6.527316500000000000e+06	5.810456000000000000e+06	6.937039500000000000e+06	5.651973000000000000e+06	7.352831000000000000e+06	7.411004500000000000e+06	9.610233000000000000e+06	7.431177000000000000e+06	8.991069000000000000e+06	5.857456500000000000e+06	5.891891000000000000e+06	6.738443000000000000e+06	8.029946500000000000e+06	7.768403000000000000e+06	8.071812500000000000e+06	5.767545500000000000e+06	5.898396000000000000e+06	6.262178500000000000e+06	6.506357000000000000e+06	6.119453500000000000e+06	6.476503500000000000e+06	8.375579000000000000e+06	7.602595000000000000e+06	7.780177500000000000e+06	5.655121500000000000e+06	6.970689000000000000e+06	4.660923000000000000e+06	5.988384000000000000e+06	5.252538500000000000e+06	5.111034500000000000e+06	4.968732000000000000e+06	5.485977000000000000e+06	9.400028000000000000e+06	7.064281000000000000e+06	5.803793000000000000e+06	7.656396000000000000e+06	7.385337500000000000e+06	7.162723000000000000e+06	7.662154500000000000e+06	8.492534000000000000e+06	7.765675000000000000e+06	9.575173000000000000e+06	7.619993000000000000e+06	5.088859000000000000e+06	6.650331500000000000e+06	6.523900000000000000e+06
4.795589999999999975e+01	6.937607500000000000e+06	6.577046000000000000e+06	8.215386500000000000e+06	9.236547000000000000e+06	6.271574500000000000e+06	8.124344000000000000e+06	5.920524000000000000e+06	9.898028000000000000e+06	6.535292000000000000e+06	8.487398000000000000e+06	5.115443000000000000e+06	7.698234000000000000e+06	6.971140500000000000e+06	7.791788000000000000e+06	6.538845000000000000e+06	7.083679500000000000e+06	5.869328000000000000e+06	7.113533000000000000e+06	5.724638000000000000e+06	8.388261000000000000e+06	5.625387000000000000e+06	6.542038000000000000e+06	5.494437000000000000e+06	6.321885000000000000e+06	7.351646000000000000e+06	6.744237500000000000e+06	6.053919000000000000e+06	5.643108500000000000e+06	7.185014500000000000e+06	7.667187000000000000e+06	5.762284000000000000e+06	5.307448000000000000e+06	5.238380000000000000e+06	5.243175500000000000e+06	5.827996000000000000e+06	6.420430000000000000e+06	6.060340000000000000e+06	6.512304000000000000e+06	8.068979500000000000e+06	6.493180000000000000e+06	6.773380000000000000e+06	5.831635500000000000e+06	6.698208500000000000e+06	7.314491000000000000e+06	6.338836000000000000e+06	4.772400500000000000e+06	6.532671500000000000e+06	6.464043000000000000e+06	7.585976000000000000e+06
8.789879999999999427e+01	6.580110000000000000e+06	7.464145000000000000e+06	1.204015200000000000e+07	1.327284400000000000e+07	7.508777500000000000e+06	8.891949000000000000e+06	1.328540400000000000e+07	7.423580000000000000e+06	7.762623000000000000e+06	7.943458000000000000e+06	6.016221000000000000e+06	8.955519000000000000e+06	8.060527500000000000e+06	7.118487500000000000e+06	6.296665500000000000e+06	6.155015500000000000e+06	6.042025000000000000e+06	6.714735500000000000e+06	6.546751500000000000e+06	6.599470500000000000e+06	5.702696500000000000e+06	3.303786500000000000e+06	4.041734000000000000e+06	6.000397000000000000e+06	2.952564000000000000e+06	4.586032500000000000e+06	4.327660000000000000e+06	3.952650000000000000e+06	4.083481299999999814e+06	3.113308000000000000e+06	5.958769000000000000e+06	3.625594299999999814e+06	3.466036299999999814e+06	4.206673000000000000e+06	3.983144500000000000e+06	5.115780000000000000e+06	3.048578000000000000e+06	4.238338000000000000e+06	3.090436000000000000e+06	2.906787000000000000e+06	3.182838000000000000e+06	3.429702000000000000e+06	3.465808799999999814e+06	2.791055299999999814e+06	2.815888000000000000e+06	3.825259299999999814e+06	3.224210000000000000e+06	2.715407000000000000e+06	4.223183500000000000e+06
8.790019999999999811e+01	1.264522000000000000e+07	9.920124000000000000e+06	9.293426000000000000e+06	9.830391000000000000e+06	7.921421000000000000e+06	1.077396800000000000e+07	1.120854600000000000e+07	8.018766000000000000e+06	8.709755000000000000e+06	9.379714000000000000e+06	6.518197000000000000e+06	6.684111000000000000e+06	5.724906500000000000e+06	1.044318700000000000e+07	7.035179500000000000e+06	5.780005500000000000e+06	5.369433500000000000e+06	6.244337500000000000e+06	7.442544000000000000e+06	6.085800000000000000e+06	7.065958000000000000e+06	4.202537500000000000e+06	4.178750000000000000e+06	5.024158000000000000e+06	4.583613500000000000e+06	6.682865000000000000e+06	3.898890299999999814e+06	4.494291500000000000e+06	3.887116500000000000e+06	4.607401000000000000e+06	4.286032000000000000e+06	3.394025799999999814e+06	4.285473000000000000e+06	4.121160500000000000e+06	4.331388000000000000e+06	3.641137500000000000e+06	4.432116000000000000e+06	4.559826000000000000e+06	3.958730299999999814e+06	4.417865000000000000e+06	6.511588500000000000e+06	5.545867500000000000e+06	5.001985500000000000e+06	4.331077000000000000e+06	5.442769500000000000e+06	4.955785500000000000e+06	3.037680000000000000e+06	2.943706500000000000e+06	7.567563000000000000e+06
8.790170000000000528e+01	1.051839400000000000e+07	6.745954000000000000e+06	7.571066000000000000e+06	6.612082000000000000e+06	9.722631000000000000e+06	1.124295200000000000e+07	8.779424000000000000e+06	7.930241500000000000e+06	8.084126500000000000e+06	1.727003000000000000e+07	6.052585500000000000e+06	7.455072000000000000e+06	8.698981000000000000e+06	6.811688000000000000e+06	6.702152500000000000e+06	6.095666000000000000e+06	8.732391000000000000e+06	6.047972000000000000e+06	6.491461500000000000e+06	5.566092000000000000e+06	5.399168000000000000e+06	4.512132000000000000e+06	4.047919000000000000e+06	6.149069000000000000e+06	4.786045000000000000e+06	4.377537500000000000e+06	4.267953000000000000e+06	4.809832500000000000e+06	4.988239000000000000e+06	3.506100000000000000e+06	3.637168299999999814e+06	4.856486000000000000e+06	3.556998299999999814e+06	4.224945000000000000e+06	3.824340299999999814e+06	3.938442500000000000e+06	6.715445500000000000e+06	6.643135000000000000e+06	5.816570500000000000e+06	4.648482500000000000e+06	4.448629000000000000e+06	3.672945000000000000e+06	3.920589500000000000e+06	4.084211500000000000e+06	4.650582500000000000e+06	3.605367500000000000e+06	4.571572000000000000e+06	3.418250000000000000e+06	3.777684799999999814e+06
8.790319999999999823e+01	9.936810000000000000e+06	9.600151000000000000e+06	9.124704000000000000e+06	8.254719000000000000e+06	1.516928200000000000e+07	1.084673700000000000e+07	1.437773400000000000e+07	9.597610000000000000e+06	9.382757000000000000e+06	6.732170500000000000e+06	5.841043000000000000e+06	5.598769500000000000e+06	7.543078000000000000e+06	5.501124500000000000e+06	7.743572500000000000e+06	6.940835500000000000e+06	6.845567000000000000e+06	5.851487000000000000e+06	6.559133500000000000e+06	5.759413000000000000e+06	7.923140500000000000e+06	6.018237500000000000e+06	4.291859500000000000e+06	4.172922299999999814e+06	4.053865799999999814e+06	4.960025000000000000e+06	4.577666500000000000e+06	4.637016500000000000e+06	5.631334000000000000e+06	3.774006799999999814e+06	4.577666500000000000e+06	4.106992799999999814e+06	4.218647000000000000e+06	4.164038500000000000e+06	3.842589500000000000e+06	4.539115000000000000e+06	3.562780799999999814e+06	3.982265500000000000e+06	5.361163500000000000e+06	3.677512500000000000e+06	3.773175799999999814e+06	7.145172000000000000e+06	4.891359500000000000e+06	5.143063500000000000e+06	4.406776500000000000e+06	4.509655000000000000e+06	4.673851500000000000e+06	6.067459500000000000e+06	3.612947299999999814e+06
8.790460000000000207e+01	7.640496500000000000e+06	9.485375000000000000e+06	8.823604000000000000e+06	1.059982000000000000e+07	1.402284800000000000e+07	9.573886000000000000e+06	8.707874000000000000e+06	6.333622000000000000e+06	6.529221000000000000e+06	7.920075500000000000e+06	6.729860500000000000e+06	6.968748000000000000e+06	5.760991000000000000e+06	7.316814000000000000e+06	7.337964500000000000e+06	5.934862500000000000e+06	4.655095000000000000e+06	6.387181500000000000e+06	4.706129000000000000e+06	5.862171000000000000e+06	4.714444500000000000e+06	5.149042000000000000e+06	4.845514000000000000e+06	4.399022500000000000e+06	5.161055000000000000e+06	6.891360000000000000e+06	4.779979000000000000e+06	3.857381000000000000e+06	3.893121799999999814e+06	4.184816000000000000e+06	3.422784500000000000e+06	4.027855299999999814e+06	3.198914299999999814e+06	4.639594500000000000e+06	4.068587299999999814e+06	4.029501299999999814e+06	4.676985500000000000e+06	4.851341500000000000e+06	4.292643000000000000e+06	4.308619000000000000e+06	4.345031000000000000e+06	4.481649000000000000e+06	4.479674000000000000e+06	4.427227000000000000e+06	4.455489000000000000e+06	4.063524299999999814e+06	4.716037500000000000e+06	4.361455500000000000e+06	4.729712000000000000e+06
8.790609999999999502e+01	7.864583000000000000e+06	7.820166000000000000e+06	9.968314000000000000e+06	7.109172000000000000e+06	1.002584200000000000e+07	7.509457500000000000e+06	9.244976000000000000e+06	9.656469000000000000e+06	8.679997000000000000e+06	7.512179500000000000e+06	7.588475000000000000e+06	7.692309000000000000e+06	9.698037000000000000e+06	7.677429000000000000e+06	5.158349500000000000e+06	8.137466000000000000e+06	6.506357000000000000e+06	5.571627000000000000e+06	5.552884000000000000e+06	5.221471500000000000e+06	5.536065000000000000e+06	4.601454000000000000e+06	4.857407500000000000e+06	4.672935500000000000e+06	5.672962000000000000e+06	6.455995000000000000e+06	4.797939000000000000e+06	4.476332000000000000e+06	4.262125500000000000e+06	4.928889000000000000e+06	3.762113000000000000e+06	3.936421000000000000e+06	5.742303500000000000e+06	4.706591500000000000e+06	3.567704799999999814e+06	3.192027500000000000e+06	3.507679000000000000e+06	4.017946500000000000e+06	4.766247000000000000e+06	3.635014500000000000e+06	3.493146299999999814e+06	4.548595500000000000e+06	3.699338799999999814e+06	6.177637500000000000e+06	4.784542000000000000e+06	3.855843799999999814e+06	2.670747500000000000e+06	3.370237500000000000e+06	3.442051799999999814e+06
8.790760000000000218e+01	8.040487000000000000e+06	6.595251000000000000e+06	9.618595000000000000e+06	6.715254000000000000e+06	8.612796000000000000e+06	8.946465000000000000e+06	1.190091200000000000e+07	7.783093000000000000e+06	1.133106100000000000e+07	6.655291500000000000e+06	8.350318500000000000e+06	6.411324000000000000e+06	6.248611000000000000e+06	6.583330500000000000e+06	6.926187000000000000e+06	7.786243500000000000e+06	6.417035000000000000e+06	8.262112500000000000e+06	6.203244000000000000e+06	6.762724500000000000e+06	6.625413500000000000e+06	4.220378000000000000e+06	8.655320000000000000e+06	4.399022500000000000e+06	4.214550500000000000e+06	5.928755000000000000e+06	3.845487299999999814e+06	4.660923000000000000e+06	4.952676500000000000e+06	4.803766500000000000e+06	4.452544000000000000e+06	3.601244299999999814e+06	3.289996500000000000e+06	3.462885799999999814e+06	4.080793500000000000e+06	4.484552500000000000e+06	3.856636500000000000e+06	3.982265500000000000e+06	4.517192000000000000e+06	4.951850000000000000e+06	3.840053299999999814e+06	3.861452299999999814e+06	5.137290500000000000e+06	3.741498000000000000e+06	5.564672500000000000e+06	3.489256299999999814e+06	5.179240000000000000e+06	3.562467500000000000e+06	3.942483299999999814e+06
8.790900000000000603e+01	6.028791500000000000e+06	7.440032500000000000e+06	7.378275500000000000e+06	7.381875000000000000e+06	7.448305000000000000e+06	8.361878000000000000e+06	6.762190500000000000e+06	7.064184500000000000e+06	9.865310000000000000e+06	5.957711500000000000e+06	7.177350000000000000e+06	5.836006500000000000e+06	5.339766000000000000e+06	7.394895000000000000e+06	5.618393500000000000e+06	7.315845500000000000e+06	5.744443500000000000e+06	5.363367500000000000e+06	6.233769500000000000e+06	4.508443000000000000e+06	4.786045000000000000e+06	4.887261000000000000e+06	4.059693799999999814e+06	6.095666000000000000e+06	6.208775500000000000e+06	3.936170000000000000e+06	6.613401000000000000e+06	3.768118500000000000e+06	4.434703500000000000e+06	3.524058799999999814e+06	5.291886000000000000e+06	4.643301500000000000e+06	3.987848799999999814e+06	6.529515500000000000e+06	4.313078500000000000e+06	5.467769000000000000e+06	3.997418000000000000e+06	5.381208000000000000e+06	6.144357000000000000e+06	4.387552500000000000e+06	3.450587500000000000e+06	3.794566500000000000e+06	4.006659299999999814e+06	5.311566500000000000e+06	4.998024500000000000e+06	4.106257000000000000e+06	4.379152000000000000e+06	2.967712799999999814e+06	3.905902000000000000e+06
8.791049999999999898e+01	1.400257300000000000e+07	7.277152500000000000e+06	7.703685000000000000e+06	1.075167200000000000e+07	1.153632300000000000e+07	6.571612000000000000e+06	6.642702000000000000e+06	6.475120000000000000e+06	9.704618000000000000e+06	6.028686000000000000e+06	8.761322000000000000e+06	7.923621000000000000e+06	6.591773500000000000e+06	5.753507000000000000e+06	7.301674000000000000e+06	6.559998000000000000e+06	6.786217000000000000e+06	6.053919000000000000e+06	5.743027000000000000e+06	5.281846500000000000e+06	6.964623000000000000e+06	5.101348500000000000e+06	5.952822000000000000e+06	3.857381000000000000e+06	4.690657000000000000e+06	4.898652500000000000e+06	4.756073000000000000e+06	6.899326500000000000e+06	5.035932500000000000e+06	5.018211000000000000e+06	4.012118799999999814e+06	3.936421000000000000e+06	3.308188799999999814e+06	3.670150799999999814e+06	6.176362500000000000e+06	3.452957500000000000e+06	3.666807500000000000e+06	4.934836000000000000e+06	5.069649500000000000e+06	5.443397500000000000e+06	9.536355000000000000e+06	4.177656000000000000e+06	4.246267000000000000e+06	4.030247500000000000e+06	6.393637500000000000e+06	3.342500500000000000e+06	3.163997000000000000e+06	5.172386500000000000e+06	4.473277000000000000e+06
8.791200000000000614e+01	7.301279500000000000e+06	1.017933300000000000e+07	1.196770500000000000e+07	7.460586000000000000e+06	7.320937000000000000e+06	9.470208000000000000e+06	7.096329000000000000e+06	6.869831000000000000e+06	9.871500000000000000e+06	5.745025000000000000e+06	7.636800000000000000e+06	5.776638000000000000e+06	6.134344000000000000e+06	5.687558500000000000e+06	8.391118000000000000e+06	7.155280000000000000e+06	5.988384000000000000e+06	5.726603000000000000e+06	6.798436500000000000e+06	6.587395500000000000e+06	5.571627000000000000e+06	4.845514000000000000e+06	5.053773500000000000e+06	5.387155000000000000e+06	4.321713000000000000e+06	5.205270000000000000e+06	3.875222500000000000e+06	4.160909500000000000e+06	5.309846000000000000e+06	4.351447500000000000e+06	5.125255000000000000e+06	4.503045500000000000e+06	4.431132000000000000e+06	5.389350500000000000e+06	3.189005000000000000e+06	5.109717500000000000e+06	3.697507000000000000e+06	4.410916000000000000e+06	3.898013299999999814e+06	3.889942500000000000e+06	3.468827500000000000e+06	6.220921500000000000e+06	3.355243299999999814e+06	5.191138500000000000e+06	3.711892500000000000e+06	3.696998799999999814e+06	3.801711000000000000e+06	3.448258799999999814e+06	4.052349000000000000e+06
[truncated: 230 more columns]
