# Supplementary material for: Otolith microchemistry and diadromy in Patagonian river fishes
Source: PeerJ. 2019 Jan 3;7:e6149. doi: 10.7717/peerj.6149 (PMC6321752; doi:10.7717/peerj.6149)
Supplement: Supplemental Information 3 — Raw data. This archive contains the raw data used to generate the analyses reported in the paper cited above. The python script provided allows to convert from the isotopic intensities measured by LA-ICP-MS to molar concentrations of Sr:Ca. [file peerj-07-6149-s003.zip › Dataset S1/Alo_etAl_scripts/samples/4111.txt]

4.794870000000000232e+01	4.961100000000000000e+04	2.516200000000000000e+05	8.412480000000000000e+05	1.722656000000000000e+06	3.260992000000000000e+06	4.369928500000000000e+06	6.460243000000000000e+06	8.002841000000000000e+06	9.268988000000000000e+06	1.015138500000000000e+07	1.102073200000000000e+07	1.132815700000000000e+07	1.108618500000000000e+07	1.104937300000000000e+07	9.722331000000000000e+06	9.226450000000000000e+06	1.046987000000000000e+07	1.093280000000000000e+07	1.046119200000000000e+07	1.010881000000000000e+07	1.040603900000000000e+07	1.249515700000000000e+07	1.221925000000000000e+07	1.338781500000000000e+07	1.397721800000000000e+07	1.318572700000000000e+07	9.494526000000000000e+06	8.880437000000000000e+06	1.015208300000000000e+07	1.200640000000000000e+07	1.145855200000000000e+07	1.306274900000000000e+07	1.140312500000000000e+07	1.152868600000000000e+07	1.332320000000000000e+07	1.152241400000000000e+07	1.340169600000000000e+07	1.303419100000000000e+07	1.110220000000000000e+07	1.090812900000000000e+07	1.146969200000000000e+07	8.565897000000000000e+06	8.775652000000000000e+06	8.236920500000000000e+06	7.411917000000000000e+06	7.083261000000000000e+06	7.786405000000000000e+06	7.251797000000000000e+06	1.023316800000000000e+07
4.794950000000000045e+01	4.650000000000000000e+04	2.459440000000000000e+05	7.832000000000000000e+05	1.752960000000000000e+06	3.290880000000000000e+06	5.196553500000000000e+06	6.607040000000000000e+06	7.557500000000000000e+06	9.591536000000000000e+06	1.020930300000000000e+07	1.203987800000000000e+07	1.121650900000000000e+07	1.156869800000000000e+07	1.113712200000000000e+07	1.067648200000000000e+07	1.044085000000000000e+07	1.073287400000000000e+07	1.056447000000000000e+07	1.116255500000000000e+07	1.064201100000000000e+07	1.195093400000000000e+07	1.220539200000000000e+07	1.339654000000000000e+07	1.302720800000000000e+07	1.248932600000000000e+07	1.252459800000000000e+07	1.195165600000000000e+07	1.044070400000000000e+07	1.156097500000000000e+07	1.074479000000000000e+07	1.063650600000000000e+07	1.142967500000000000e+07	1.239040800000000000e+07	1.191851700000000000e+07	1.350492000000000000e+07	1.276170400000000000e+07	1.210735600000000000e+07	1.370835700000000000e+07	1.208660600000000000e+07	1.090251200000000000e+07	1.170990900000000000e+07	1.037131400000000000e+07	7.946722500000000000e+06	8.397508000000000000e+06	8.086272000000000000e+06	7.855499000000000000e+06	1.988978800000000000e+07	8.213520500000000000e+06	9.727396000000000000e+06
4.795029999999999859e+01	4.920900000000000000e+04	2.553720000000000000e+05	7.765440000000000000e+05	1.713856000000000000e+06	3.223424000000000000e+06	5.190360000000000000e+06	6.613024500000000000e+06	8.459676000000000000e+06	9.516535000000000000e+06	9.897329000000000000e+06	1.126071000000000000e+07	1.113458700000000000e+07	1.048194000000000000e+07	1.094435400000000000e+07	1.019377800000000000e+07	9.588930000000000000e+06	9.863888000000000000e+06	1.071424100000000000e+07	1.096333800000000000e+07	1.091440200000000000e+07	1.133997900000000000e+07	1.229834900000000000e+07	1.210337600000000000e+07	1.522642500000000000e+07	1.275247400000000000e+07	1.292470600000000000e+07	1.053269800000000000e+07	1.212046800000000000e+07	1.181606200000000000e+07	1.208284700000000000e+07	1.144706400000000000e+07	1.177598000000000000e+07	1.307505100000000000e+07	1.278508900000000000e+07	1.292676000000000000e+07	1.324971200000000000e+07	1.353463600000000000e+07	1.278724600000000000e+07	1.018567000000000000e+07	1.301637200000000000e+07	9.838181000000000000e+06	8.796266000000000000e+06	9.469356000000000000e+06	7.721268500000000000e+06	7.988159000000000000e+06	8.875553000000000000e+06	8.328330500000000000e+06	8.306330000000000000e+06	8.883694000000000000e+06
4.795109999999999673e+01	5.663600000000000000e+04	2.679440000000000000e+05	7.987040000000000000e+05	1.813920000000000000e+06	3.298944000000000000e+06	5.020226000000000000e+06	7.041798500000000000e+06	8.155420000000000000e+06	9.913853000000000000e+06	9.926404000000000000e+06	1.096782000000000000e+07	1.178504700000000000e+07	1.154569900000000000e+07	1.061739600000000000e+07	9.934850000000000000e+06	1.002064000000000000e+07	1.069288600000000000e+07	1.111155900000000000e+07	1.035269300000000000e+07	1.134916200000000000e+07	1.306364500000000000e+07	1.117289900000000000e+07	1.462643800000000000e+07	2.273199000000000000e+07	1.181442600000000000e+07	5.228392000000000000e+07	1.244792200000000000e+07	1.143386900000000000e+07	9.908348000000000000e+06	1.055719000000000000e+07	1.150450200000000000e+07	1.134321400000000000e+07	1.183667200000000000e+07	1.322720400000000000e+07	1.385164000000000000e+07	1.270546400000000000e+07	1.300176500000000000e+07	1.271479900000000000e+07	1.311573600000000000e+07	1.135233600000000000e+07	1.003910600000000000e+07	9.499284000000000000e+06	7.709853500000000000e+06	7.372184500000000000e+06	8.028463500000000000e+06	7.711553500000000000e+06	7.970885500000000000e+06	9.366322000000000000e+06	9.547197000000000000e+06
4.795190000000000197e+01	5.222000000000000000e+04	2.954560000000000000e+05	8.025600000000000000e+05	1.872608000000000000e+06	3.149376000000000000e+06	4.941292000000000000e+06	6.636376000000000000e+06	8.234301000000000000e+06	9.366995000000000000e+06	1.046335900000000000e+07	1.092684800000000000e+07	1.125208700000000000e+07	1.101649100000000000e+07	1.130655200000000000e+07	1.083179400000000000e+07	1.025087000000000000e+07	1.012117900000000000e+07	1.082352000000000000e+07	1.029001000000000000e+07	1.178392200000000000e+07	1.083246300000000000e+07	1.240846000000000000e+07	1.262527600000000000e+07	1.295722500000000000e+07	1.485216600000000000e+07	1.292470600000000000e+07	1.146691400000000000e+07	1.132026700000000000e+07	1.282506200000000000e+07	1.167786600000000000e+07	1.090071800000000000e+07	1.228390900000000000e+07	1.214478400000000000e+07	1.136793800000000000e+07	1.269554000000000000e+07	1.120312500000000000e+07	1.186300300000000000e+07	1.262454100000000000e+07	1.275006800000000000e+07	1.160510900000000000e+07	1.051418200000000000e+07	9.156315000000000000e+06	9.322637000000000000e+06	8.464180000000000000e+06	7.602155000000000000e+06	8.322572500000000000e+06	8.835248000000000000e+06	8.306330000000000000e+06	9.417777000000000000e+06
4.795270000000000010e+01	5.613400000000000000e+04	2.972880000000000000e+05	7.972480000000000000e+05	1.778400000000000000e+06	3.382144000000000000e+06	5.062851000000000000e+06	6.630626000000000000e+06	8.222807000000000000e+06	9.724052000000000000e+06	1.044582200000000000e+07	1.168822200000000000e+07	1.104704800000000000e+07	1.110384100000000000e+07	1.065800300000000000e+07	1.046970800000000000e+07	9.836410000000000000e+06	1.041845800000000000e+07	1.070273800000000000e+07	1.080355400000000000e+07	1.183603800000000000e+07	1.228543800000000000e+07	1.235027500000000000e+07	1.194671200000000000e+07	1.239876000000000000e+07	1.216353600000000000e+07	1.314516000000000000e+07	1.072885300000000000e+07	1.035544600000000000e+07	1.033766500000000000e+07	1.125506200000000000e+07	1.140111400000000000e+07	1.338023400000000000e+07	1.209940000000000000e+07	1.442054600000000000e+07	1.281126000000000000e+07	1.143861500000000000e+07	1.309054000000000000e+07	1.391944000000000000e+07	1.116962600000000000e+07	1.062142800000000000e+07	9.776564000000000000e+06	1.008970200000000000e+07	9.136477000000000000e+06	7.882077500000000000e+06	8.322572500000000000e+06	7.440706000000000000e+06	6.962347000000000000e+06	8.869301000000000000e+06	8.636313000000000000e+06
4.795349999999999824e+01	5.673700000000000000e+04	2.679440000000000000e+05	8.183040000000000000e+05	1.828800000000000000e+06	3.320320000000000000e+06	5.050585500000000000e+06	6.900634000000000000e+06	7.800003500000000000e+06	9.257715000000000000e+06	1.012254100000000000e+07	1.128435700000000000e+07	1.186696900000000000e+07	1.072029300000000000e+07	1.109604800000000000e+07	1.107900400000000000e+07	9.439430000000000000e+06	9.349078000000000000e+06	1.009238200000000000e+07	1.070622400000000000e+07	1.155183400000000000e+07	1.100524400000000000e+07	1.220539200000000000e+07	1.126235500000000000e+07	1.229367000000000000e+07	1.296418100000000000e+07	1.207789500000000000e+07	1.063066000000000000e+07	1.072459500000000000e+07	9.838841000000000000e+06	1.115563400000000000e+07	1.113667200000000000e+07	1.081799200000000000e+07	1.145421100000000000e+07	1.313547900000000000e+07	1.146794000000000000e+07	1.172429400000000000e+07	1.140758800000000000e+07	1.211861600000000000e+07	1.225539300000000000e+07	1.283662200000000000e+07	1.090531600000000000e+07	1.011240200000000000e+07	9.322637000000000000e+06	7.848852500000000000e+06	8.207186000000000000e+06	1.023025100000000000e+07	7.394643500000000000e+06	8.623192000000000000e+06	8.501501000000000000e+06
4.795430000000000348e+01	5.693700000000000000e+04	2.781920000000000000e+05	8.332160000000000000e+05	1.779808000000000000e+06	3.296384000000000000e+06	4.880451500000000000e+06	6.830345000000000000e+06	7.985938000000000000e+06	9.741076000000000000e+06	9.677886000000000000e+06	1.110267600000000000e+07	1.182600800000000000e+07	1.113845500000000000e+07	1.137633100000000000e+07	1.033737200000000000e+07	9.404700000000000000e+06	1.036110400000000000e+07	1.126086900000000000e+07	1.113429100000000000e+07	1.108835200000000000e+07	1.057882000000000000e+07	1.211266700000000000e+07	1.219051400000000000e+07	1.220671500000000000e+07	1.586474600000000000e+07	1.184585100000000000e+07	1.103449600000000000e+07	1.110462800000000000e+07	1.194349100000000000e+07	1.113781200000000000e+07	1.174596900000000000e+07	1.228967300000000000e+07	1.091780800000000000e+07	1.197630400000000000e+07	1.255254000000000000e+07	1.282354500000000000e+07	1.158535900000000000e+07	1.217878800000000000e+07	1.242418000000000000e+07	1.174576400000000000e+07	1.101694100000000000e+07	9.988789000000000000e+06	8.984349000000000000e+06	8.225845500000000000e+06	8.074526000000000000e+06	7.336835000000000000e+06	8.328330500000000000e+06	8.612492000000000000e+06	8.996488000000000000e+06
4.795510000000000161e+01	6.316200000000000000e+04	2.895680000000000000e+05	8.332160000000000000e+05	1.809216000000000000e+06	3.158912000000000000e+06	4.850092500000000000e+06	6.900634000000000000e+06	7.811047000000000000e+06	9.459250000000000000e+06	1.034775300000000000e+07	1.061616400000000000e+07	1.146836000000000000e+07	1.094703000000000000e+07	1.176210000000000000e+07	1.037206400000000000e+07	9.876660000000000000e+06	1.049820400000000000e+07	1.050120300000000000e+07	9.531207000000000000e+06	1.134916200000000000e+07	1.092461300000000000e+07	1.221675100000000000e+07	1.236455800000000000e+07	1.273030500000000000e+07	1.518435800000000000e+07	1.317993200000000000e+07	1.074037800000000000e+07	9.884713000000000000e+06	9.908348000000000000e+06	1.158992800000000000e+07	1.125154700000000000e+07	1.129687100000000000e+07	1.172811400000000000e+07	1.260141000000000000e+07	1.245332000000000000e+07	1.232455800000000000e+07	1.157426300000000000e+07	1.396156000000000000e+07	1.133301900000000000e+07	1.009273800000000000e+07	1.062044900000000000e+07	9.066415000000000000e+06	8.972855000000000000e+06	7.538531000000000000e+06	8.454772000000000000e+06	7.388770500000000000e+06	8.425983000000000000e+06	7.535903000000000000e+06	8.355229500000000000e+06
4.795589999999999975e+01	7.069400000000000000e+04	3.055120000000000000e+05	8.459360000000000000e+05	1.818944000000000000e+06	3.323008000000000000e+06	5.141785000000000000e+06	6.812743500000000000e+06	8.065044500000000000e+06	9.228727000000000000e+06	1.060757800000000000e+07	1.088587600000000000e+07	1.159756300000000000e+07	1.139469600000000000e+07	1.070467800000000000e+07	1.054414600000000000e+07	1.040635000000000000e+07	1.008690400000000000e+07	1.116884400000000000e+07	1.061504900000000000e+07	1.166231900000000000e+07	1.193342500000000000e+07	1.136994000000000000e+07	1.272979600000000000e+07	1.323064500000000000e+07	1.199161000000000000e+07	1.142209700000000000e+07	1.065970300000000000e+07	1.193294600000000000e+07	1.118425100000000000e+07	1.143703400000000000e+07	1.168830200000000000e+07	1.387064000000000000e+07	1.151145500000000000e+07	1.321573800000000000e+07	1.255254000000000000e+07	1.093380200000000000e+07	1.050230400000000000e+07	1.222090800000000000e+07	1.380189800000000000e+07	1.172352000000000000e+07	9.240541000000000000e+06	9.105522000000000000e+06	7.952357000000000000e+06	7.954065000000000000e+06	7.486768500000000000e+06	8.512350000000000000e+06	7.832698000000000000e+06	8.831085000000000000e+06	8.613845000000000000e+06
8.789879999999999427e+01	1.226960000000000000e+05	6.298720000000000000e+05	1.945152000000000000e+06	4.009280000000000000e+06	6.364248000000000000e+06	1.002855200000000000e+07	1.358981400000000000e+07	1.879807800000000000e+07	2.207863800000000000e+07	2.500314800000000000e+07	2.653526000000000000e+07	2.889969600000000000e+07	2.817811200000000000e+07	2.563251000000000000e+07	2.761457200000000000e+07	2.366746000000000000e+07	2.521726000000000000e+07	2.470963200000000000e+07	2.863989200000000000e+07	2.791498200000000000e+07	3.296942800000000000e+07	3.113427400000000000e+07	3.569506400000000000e+07	3.486756000000000000e+07	3.425351200000000000e+07	3.236288000000000000e+07	2.931960000000000000e+07	2.560823800000000000e+07	2.754023000000000000e+07	3.231691400000000000e+07	2.887360200000000000e+07	3.057351000000000000e+07	3.317579600000000000e+07	3.267978400000000000e+07	2.867788000000000000e+07	3.128719200000000000e+07	3.285030000000000000e+07	2.957327400000000000e+07	3.152972800000000000e+07	2.951405200000000000e+07	2.918502600000000000e+07	2.779528200000000000e+07	2.321993600000000000e+07	2.289246800000000000e+07	2.029329600000000000e+07	2.057519800000000000e+07	2.388340600000000000e+07	2.441607200000000000e+07	2.643223800000000000e+07
8.790019999999999811e+01	1.076960000000000000e+05	6.141920000000000000e+05	1.889312000000000000e+06	3.092618299999999814e+06	6.840855000000000000e+06	1.005259600000000000e+07	1.428871400000000000e+07	1.697073800000000000e+07	2.320180400000000000e+07	2.387108800000000000e+07	2.713227800000000000e+07	2.673883200000000000e+07	2.883509200000000000e+07	2.954527600000000000e+07	2.603343200000000000e+07	2.840454000000000000e+07	2.567426000000000000e+07	2.781317600000000000e+07	2.810925200000000000e+07	2.702230000000000000e+07	2.886598800000000000e+07	3.233506200000000000e+07	3.349807200000000000e+07	3.548508000000000000e+07	3.687355600000000000e+07	3.110460200000000000e+07	3.113686200000000000e+07	2.796916000000000000e+07	3.200345800000000000e+07	2.875486000000000000e+07	3.038581600000000000e+07	2.982971600000000000e+07	3.087601400000000000e+07	3.418315600000000000e+07	3.223968000000000000e+07	3.102369400000000000e+07	3.044094800000000000e+07	3.334388400000000000e+07	3.100111600000000000e+07	3.141311000000000000e+07	2.831881600000000000e+07	2.622607800000000000e+07	2.317441000000000000e+07	2.171143000000000000e+07	2.031033800000000000e+07	2.408516000000000000e+07	2.260471200000000000e+07	2.390813200000000000e+07	2.695531000000000000e+07
8.790170000000000528e+01	1.252140000000000000e+05	6.033600000000000000e+05	1.970912000000000000e+06	3.847639299999999814e+06	6.572845500000000000e+06	1.049050000000000000e+07	1.432415200000000000e+07	1.842530800000000000e+07	2.203308600000000000e+07	2.371002400000000000e+07	2.757149600000000000e+07	2.745319000000000000e+07	2.765541000000000000e+07	2.850022200000000000e+07	2.597002000000000000e+07	2.688470000000000000e+07	2.618930000000000000e+07	2.585534400000000000e+07	2.586817200000000000e+07	2.874420000000000000e+07	3.101031800000000000e+07	3.217279400000000000e+07	3.571267600000000000e+07	3.771336000000000000e+07	3.535640000000000000e+07	3.277550600000000000e+07	3.153424400000000000e+07	2.562547200000000000e+07	3.084965400000000000e+07	2.902453400000000000e+07	3.461046000000000000e+07	3.058550000000000000e+07	2.916326400000000000e+07	3.340808000000000000e+07	3.599992000000000000e+07	3.096723000000000000e+07	2.949105600000000000e+07	3.575364800000000000e+07	3.126542200000000000e+07	2.846745600000000000e+07	2.743653200000000000e+07	2.275593800000000000e+07	2.945741400000000000e+07	2.259344400000000000e+07	2.060467800000000000e+07	2.270236400000000000e+07	2.184882600000000000e+07	2.374391400000000000e+07	2.453722400000000000e+07
8.790319999999999823e+01	1.163520000000000000e+05	6.060320000000000000e+05	1.988128000000000000e+06	4.276441000000000000e+06	6.602611000000000000e+06	1.006498300000000000e+07	1.391321400000000000e+07	1.722451000000000000e+07	2.240164600000000000e+07	2.485916000000000000e+07	2.872058200000000000e+07	2.872415000000000000e+07	2.793976000000000000e+07	2.788644600000000000e+07	2.681504200000000000e+07	2.606176000000000000e+07	2.678934000000000000e+07	2.533770400000000000e+07	2.599308000000000000e+07	2.872057400000000000e+07	2.949998000000000000e+07	3.087186200000000000e+07	3.331823400000000000e+07	3.625326000000000000e+07	3.673638000000000000e+07	3.090153400000000000e+07	3.068139400000000000e+07	2.871244600000000000e+07	2.922691400000000000e+07	3.070824400000000000e+07	3.235799000000000000e+07	3.407621600000000000e+07	3.256458800000000000e+07	2.937539000000000000e+07	3.082464000000000000e+07	3.022155000000000000e+07	3.318409600000000000e+07	3.063951800000000000e+07	3.048868600000000000e+07	3.208897000000000000e+07	2.897874400000000000e+07	2.264311200000000000e+07	2.777701800000000000e+07	2.293676800000000000e+07	2.058118600000000000e+07	2.061619400000000000e+07	2.263879800000000000e+07	2.223057600000000000e+07	2.353062400000000000e+07
8.790460000000000207e+01	1.118220000000000000e+05	7.230400000000000000e+05	1.567764300000000047e+06	3.980394500000000000e+06	6.739652000000000000e+06	1.021702300000000000e+07	1.394841700000000000e+07	1.754544400000000000e+07	2.267726000000000000e+07	2.313268800000000000e+07	2.679888400000000000e+07	2.865440000000000000e+07	2.985215600000000000e+07	2.717978600000000000e+07	2.459611600000000000e+07	2.664320000000000000e+07	2.481098800000000000e+07	2.509613800000000000e+07	2.399726000000000000e+07	2.712699400000000000e+07	2.790901000000000000e+07	3.333742000000000000e+07	2.973352400000000000e+07	3.520050000000000000e+07	3.547071200000000000e+07	3.361096000000000000e+07	2.762957400000000000e+07	2.854737200000000000e+07	2.993495200000000000e+07	3.181789800000000000e+07	3.193157400000000000e+07	2.957010200000000000e+07	3.122266800000000000e+07	3.084436600000000000e+07	3.468432000000000000e+07	3.005843200000000000e+07	3.197409200000000000e+07	3.630722800000000000e+07	3.177605400000000000e+07	2.737143200000000000e+07	2.821880000000000000e+07	2.755884400000000000e+07	2.243022200000000000e+07	2.499849000000000000e+07	2.063277600000000000e+07	2.565312800000000000e+07	2.246606400000000000e+07	2.209387200000000000e+07	2.380654000000000000e+07
8.790609999999999502e+01	1.190720000000000000e+05	6.576800000000000000e+05	2.662896000000000000e+06	3.744994500000000000e+06	6.471404000000000000e+06	9.864125000000000000e+06	1.410706600000000000e+07	1.838564200000000000e+07	2.229765800000000000e+07	2.494546000000000000e+07	2.719689600000000000e+07	2.915154800000000000e+07	2.720193600000000000e+07	2.732027800000000000e+07	2.529180000000000000e+07	2.472638000000000000e+07	2.771613600000000000e+07	2.636838400000000000e+07	2.519484400000000000e+07	2.551581000000000000e+07	2.865819000000000000e+07	3.251402200000000000e+07	3.805613200000000000e+07	3.271554000000000000e+07	3.581548000000000000e+07	3.081993600000000000e+07	3.530153600000000000e+07	2.495565200000000000e+07	2.881590200000000000e+07	3.089021600000000000e+07	3.191503200000000000e+07	3.585800400000000000e+07	2.986524000000000000e+07	3.304668400000000000e+07	3.159552000000000000e+07	3.292464000000000000e+07	3.300033000000000000e+07	3.251206800000000000e+07	2.914468000000000000e+07	3.130076600000000000e+07	2.629706400000000000e+07	2.831850000000000000e+07	2.103695400000000000e+07	2.153423000000000000e+07	2.091560000000000000e+07	2.775081400000000000e+07	2.430441800000000000e+07	2.336743600000000000e+07	2.713551000000000000e+07
8.790760000000000218e+01	1.275320000000000000e+05	6.158400000000000000e+05	2.052064000000000000e+06	3.889999500000000000e+06	6.864667500000000000e+06	1.010748600000000000e+07	1.413640200000000000e+07	1.699327600000000000e+07	2.215363800000000000e+07	2.414291200000000000e+07	2.558564800000000000e+07	2.974325800000000000e+07	2.743424800000000000e+07	2.600591000000000000e+07	2.561896400000000000e+07	2.522732000000000000e+07	2.507422000000000000e+07	2.599982400000000000e+07	2.423613800000000000e+07	3.085430400000000000e+07	2.806382200000000000e+07	3.378991600000000000e+07	3.448903600000000000e+07	3.159861000000000000e+07	3.719271600000000000e+07	3.272914400000000000e+07	2.982116800000000000e+07	2.710660200000000000e+07	3.025375400000000000e+07	3.365919200000000000e+07	3.336889000000000000e+07	3.044162800000000000e+07	2.999569200000000000e+07	3.314574600000000000e+07	3.102352000000000000e+07	3.084982200000000000e+07	3.485661600000000000e+07	3.286732200000000000e+07	3.111798600000000000e+07	2.763566400000000000e+07	3.024055200000000000e+07	2.684504000000000000e+07	2.477637600000000000e+07	2.116299600000000000e+07	2.039094800000000000e+07	2.071384600000000000e+07	2.277744600000000000e+07	2.192485000000000000e+07	2.375036800000000000e+07
8.790900000000000603e+01	1.402280000000000000e+05	6.906880000000000000e+05	1.944608000000000000e+06	4.047014000000000000e+06	6.352222500000000000e+06	1.014974600000000000e+07	1.508782500000000000e+07	1.831307200000000000e+07	2.164152000000000000e+07	2.312115000000000000e+07	2.611851600000000000e+07	2.806783800000000000e+07	3.005055200000000000e+07	2.775809000000000000e+07	2.678058000000000000e+07	2.522732000000000000e+07	2.529129400000000000e+07	2.365088600000000000e+07	2.443626800000000000e+07	2.917270600000000000e+07	3.056062600000000000e+07	3.098869600000000000e+07	3.940676800000000000e+07	3.562551200000000000e+07	3.072811400000000000e+07	3.236288000000000000e+07	2.848334600000000000e+07	2.429762400000000000e+07	2.803279800000000000e+07	2.827882400000000000e+07	3.556622000000000000e+07	3.093687600000000000e+07	3.568174800000000000e+07	3.659919200000000000e+07	3.207424000000000000e+07	3.115902800000000000e+07	3.530581600000000000e+07	3.336699000000000000e+07	3.083749800000000000e+07	2.939002400000000000e+07	2.835275000000000000e+07	3.063522400000000000e+07	2.496794400000000000e+07	2.155682400000000000e+07	2.003396400000000000e+07	1.974561200000000000e+07	2.494422600000000000e+07	2.105004000000000000e+07	2.671893800000000000e+07
8.791049999999999898e+01	1.398240000000000000e+05	6.835520000000000000e+05	1.965184000000000000e+06	4.077065000000000000e+06	6.429732000000000000e+06	9.961761000000000000e+06	1.413640200000000000e+07	1.793489200000000000e+07	2.268922400000000000e+07	2.461641000000000000e+07	2.716224600000000000e+07	2.860150200000000000e+07	2.651522000000000000e+07	2.723813000000000000e+07	2.644744200000000000e+07	2.327048000000000000e+07	2.533699400000000000e+07	2.448555200000000000e+07	2.787037400000000000e+07	2.841390200000000000e+07	2.894615800000000000e+07	3.220153800000000000e+07	3.436203600000000000e+07	3.821463200000000000e+07	3.723935600000000000e+07	3.182414800000000000e+07	3.125764400000000000e+07	2.630662800000000000e+07	3.018980800000000000e+07	2.934767600000000000e+07	3.321449800000000000e+07	2.978314200000000000e+07	3.413457200000000000e+07	3.090123600000000000e+07	3.260312000000000000e+07	3.331182000000000000e+07	3.044627400000000000e+07	3.224731200000000000e+07	3.312725200000000000e+07	2.851868600000000000e+07	2.597871000000000000e+07	2.496612800000000000e+07	2.187129200000000000e+07	1.927315800000000000e+07	1.979121400000000000e+07	2.071384600000000000e+07	2.259319600000000000e+07	2.246030600000000000e+07	2.438039200000000000e+07
8.791200000000000614e+01	1.339800000000000000e+05	6.856160000000000000e+05	1.966176000000000000e+06	4.095289000000000000e+06	6.531054500000000000e+06	1.039310700000000000e+07	1.423027700000000000e+07	1.829053400000000000e+07	2.148047600000000000e+07	2.435658600000000000e+07	2.773585200000000000e+07	2.854860400000000000e+07	2.866689800000000000e+07	2.599984200000000000e+07	2.526882400000000000e+07	2.530782000000000000e+07	2.511992000000000000e+07	2.647191200000000000e+07	2.680317000000000000e+07	2.823972000000000000e+07	2.901573200000000000e+07	3.003733600000000000e+07	3.274998400000000000e+07	3.423423200000000000e+07	3.522471200000000000e+07	3.147550200000000000e+07	3.080770800000000000e+07	2.683994400000000000e+07	3.076810000000000000e+07	2.753968000000000000e+07	3.097765200000000000e+07	2.960422400000000000e+07	3.126372000000000000e+07	3.037290000000000000e+07	3.203024000000000000e+07	3.402344400000000000e+07	2.815277200000000000e+07	2.955498000000000000e+07	3.064151600000000000e+07	2.951944400000000000e+07	2.685027800000000000e+07	2.504479200000000000e+07	2.625979400000000000e+07	2.147885600000000000e+07	2.194187200000000000e+07	2.146282200000000000e+07	2.176821600000000000e+07	2.447634400000000000e+07	2.557797600000000000e+07
[truncated: 42 more columns]
