# Supplementary material for: Otolith microchemistry and diadromy in Patagonian river fishes
Source: PeerJ. 2019 Jan 3;7:e6149. doi: 10.7717/peerj.6149 (PMC6321752; doi:10.7717/peerj.6149)
Supplement: Supplemental Information 3 — Raw data. This archive contains the raw data used to generate the analyses reported in the paper cited above. The python script provided allows to convert from the isotopic intensities measured by LA-ICP-MS to molar concentrations of Sr:Ca. [file peerj-07-6149-s003.zip › Dataset S1/Alo_etAl_scripts/samples/3695.txt]

4.794870000000000232e+01	4.763760000000000000e+05	1.264768000000000000e+06	1.413662300000000047e+06	3.158528000000000000e+06	3.781534799999999814e+06	4.712207500000000000e+06	4.541207500000000000e+06	5.731146000000000000e+06	4.835779500000000000e+06	5.100929500000000000e+06	5.524957500000000000e+06	6.526360500000000000e+06	6.997463500000000000e+06	5.978525000000000000e+06	5.925448000000000000e+06	5.100929500000000000e+06	7.103617500000000000e+06	6.632397000000000000e+06	6.991579000000000000e+06	6.449746000000000000e+06	7.963442500000000000e+06	8.063477000000000000e+06	7.168228000000000000e+06	5.848833500000000000e+06	7.344994500000000000e+06	4.070104500000000000e+06	5.471998000000000000e+06	3.504675000000000000e+06	7.816333000000000000e+06	5.254041000000000000e+06	3.757938500000000000e+06	4.140834799999999814e+06	2.827324500000000000e+06	3.746169799999999814e+06	3.622422299999999814e+06	5.648647000000000000e+06	5.112580500000000000e+06	5.100929500000000000e+06	3.834553000000000000e+06	3.893338000000000000e+06	3.110010000000000000e+06	5.171542000000000000e+06	4.282177500000000000e+06	5.901910500000000000e+06	5.248156500000000000e+06	5.630994000000000000e+06	6.544013500000000000e+06	7.009350000000000000e+06	6.037486500000000000e+06
4.794950000000000045e+01	5.221360000000000000e+05	1.267456000000000000e+06	2.774248500000000000e+06	3.710863500000000000e+06	4.794589000000000000e+06	6.602975000000000000e+06	6.632397000000000000e+06	6.579202000000000000e+06	5.854835500000000000e+06	7.981095500000000000e+06	7.721712000000000000e+06	6.384900000000000000e+06	8.505511000000000000e+06	8.163746500000000000e+06	4.912394000000000000e+06	9.577409000000000000e+06	7.297919500000000000e+06	8.864458000000000000e+06	6.007947000000000000e+06	1.132106700000000000e+07	9.064762000000000000e+06	7.144690500000000000e+06	9.353332000000000000e+06	6.956390500000000000e+06	7.651453000000000000e+06	8.357931000000000000e+06	5.248156500000000000e+06	6.879776000000000000e+06	7.875177000000000000e+06	7.286151000000000000e+06	4.924045000000000000e+06	3.640133299999999814e+06	6.756086500000000000e+06	4.588282500000000000e+06	5.878373000000000000e+06	5.495535500000000000e+06	4.346905500000000000e+06	4.706205500000000000e+06	7.456915500000000000e+06	4.229100500000000000e+06	4.859317000000000000e+06	5.990294000000000000e+06	4.994893000000000000e+06	5.059621000000000000e+06	5.966638500000000000e+06	5.359959500000000000e+06	5.689837500000000000e+06	7.115268500000000000e+06	8.711700000000000000e+06
4.795029999999999859e+01	5.040640000000000000e+05	1.147488000000000000e+06	2.456197000000000000e+06	2.927417799999999814e+06	3.251411500000000000e+06	4.718092000000000000e+06	6.520476000000000000e+06	6.496938500000000000e+06	5.901910500000000000e+06	6.437977000000000000e+06	7.503990500000000000e+06	5.866486500000000000e+06	6.367364500000000000e+06	8.193168500000000000e+06	7.403956000000000000e+06	6.679472000000000000e+06	6.379015500000000000e+06	5.560381500000000000e+06	5.772336500000000000e+06	6.220020000000000000e+06	9.029456000000000000e+06	7.704294500000000000e+06	7.557067500000000000e+06	9.983666000000000000e+06	5.919563500000000000e+06	4.423402500000000000e+06	4.770933500000000000e+06	6.337825000000000000e+06	9.388638000000000000e+06	5.913797000000000000e+06	4.193676500000000000e+06	3.757938500000000000e+06	8.122556000000000000e+06	6.249559500000000000e+06	4.329252500000000000e+06	4.223216000000000000e+06	5.607456500000000000e+06	6.526360500000000000e+06	3.751996299999999814e+06	4.882854500000000000e+06	4.117179500000000000e+06	4.346905500000000000e+06	5.842949000000000000e+06	9.023807000000000000e+06	9.595062000000000000e+06	7.633682000000000000e+06	5.418921000000000000e+06	5.931450000000000000e+06	6.414439500000000000e+06
4.795109999999999673e+01	5.677920000000000000e+05	1.050400000000000000e+06	1.943785600000000093e+06	3.575346299999999814e+06	4.329252500000000000e+06	4.894741000000000000e+06	5.866486500000000000e+06	5.848833500000000000e+06	5.931450000000000000e+06	6.243675000000000000e+06	6.167060500000000000e+06	9.158912000000000000e+06	6.944504000000000000e+06	6.490936500000000000e+06	7.898479000000000000e+06	4.729743000000000000e+06	7.927901000000000000e+06	6.331823000000000000e+06	7.103617500000000000e+06	5.295231500000000000e+06	9.106188000000000000e+06	1.072603900000000000e+07	5.701724000000000000e+06	1.113229600000000000e+07	6.243675000000000000e+06	4.753280500000000000e+06	5.359959500000000000e+06	6.903313500000000000e+06	1.071991900000000000e+07	5.666418000000000000e+06	4.346905500000000000e+06	4.176141000000000000e+06	4.181907500000000000e+06	4.741629500000000000e+06	3.557635299999999814e+06	8.622963000000000000e+06	4.388214000000000000e+06	4.170139000000000000e+06	3.822725500000000000e+06	3.751996299999999814e+06	5.248156500000000000e+06	5.442458500000000000e+06	5.254041000000000000e+06	5.654649000000000000e+06	5.707608500000000000e+06	6.697125000000000000e+06	6.467399000000000000e+06	6.443861500000000000e+06	7.969327000000000000e+06
4.795190000000000197e+01	4.675600000000000000e+05	1.229536000000000000e+06	2.579828799999999814e+06	3.587115000000000000e+06	4.234867000000000000e+06	5.354193000000000000e+06	5.872371000000000000e+06	5.931450000000000000e+06	5.813645000000000000e+06	7.203652000000000000e+06	6.485052000000000000e+06	7.521643500000000000e+06	5.118582500000000000e+06	9.271186000000000000e+06	6.113983500000000000e+06	5.177308500000000000e+06	5.772336500000000000e+06	9.795366000000000000e+06	1.152702000000000000e+07	8.711700000000000000e+06	1.149759800000000000e+07	7.880826000000000000e+06	6.585086500000000000e+06	9.854210000000000000e+06	6.214135500000000000e+06	7.904363000000000000e+06	6.544013500000000000e+06	1.026658700000000000e+07	5.666418000000000000e+06	5.719259500000000000e+06	5.524957500000000000e+06	3.993490000000000000e+06	3.534097799999999814e+06	5.124467000000000000e+06	4.847666000000000000e+06	6.013949000000000000e+06	4.806357500000000000e+06	3.793303500000000000e+06	5.442458500000000000e+06	5.201081500000000000e+06	4.500017000000000000e+06	4.800355500000000000e+06	6.791275000000000000e+06	5.524957500000000000e+06	6.084561500000000000e+06	6.178711500000000000e+06	6.661701000000000000e+06	8.057828000000000000e+06	7.751369500000000000e+06
4.795270000000000010e+01	4.650000000000000000e+05	1.239424000000000000e+06	1.807552000000000000e+06	3.757938500000000000e+06	4.523554500000000000e+06	5.342306500000000000e+06	5.006544000000000000e+06	5.966638500000000000e+06	6.414439500000000000e+06	5.554497000000000000e+06	5.813645000000000000e+06	6.750202000000000000e+06	5.978525000000000000e+06	8.081130000000000000e+06	5.960872000000000000e+06	7.021001000000000000e+06	9.925058000000000000e+06	1.021951200000000000e+07	5.248156500000000000e+06	7.545416500000000000e+06	6.638163500000000000e+06	9.253533000000000000e+06	7.350879000000000000e+06	6.284748000000000000e+06	4.494132500000000000e+06	5.725261500000000000e+06	6.267212500000000000e+06	4.535441000000000000e+06	4.688552500000000000e+06	4.211329500000000000e+06	4.747514000000000000e+06	6.632397000000000000e+06	6.914964500000000000e+06	3.475195299999999814e+06	4.588282500000000000e+06	6.808928000000000000e+06	8.947310000000000000e+06	3.575346299999999814e+06	5.000659500000000000e+06	5.348308500000000000e+06	4.800355500000000000e+06	4.876970000000000000e+06	5.819411500000000000e+06	6.773739500000000000e+06	6.420324000000000000e+06	7.021001000000000000e+06	5.972523000000000000e+06	5.819411500000000000e+06	9.076531000000000000e+06
4.795349999999999824e+01	4.381760000000000000e+05	1.034272000000000000e+06	2.013952000000000000e+06	3.357390000000000000e+06	4.105410799999999814e+06	5.418921000000000000e+06	5.578034500000000000e+06	5.601572000000000000e+06	5.736912500000000000e+06	6.408437500000000000e+06	6.496938500000000000e+06	6.744200000000000000e+06	5.996060500000000000e+06	5.477882500000000000e+06	9.795366000000000000e+06	1.271707600000000000e+07	5.012546000000000000e+06	7.963442500000000000e+06	1.140344800000000000e+07	7.539532000000000000e+06	6.019833500000000000e+06	9.064762000000000000e+06	8.258132000000000000e+06	9.612715000000000000e+06	7.521643500000000000e+06	6.909198000000000000e+06	5.772336500000000000e+06	6.467399000000000000e+06	5.954987500000000000e+06	4.770933500000000000e+06	5.860720000000000000e+06	4.176141000000000000e+06	4.670781500000000000e+06	4.240987000000000000e+06	5.301233500000000000e+06	7.356881000000000000e+06	5.259807500000000000e+06	7.244842500000000000e+06	3.828610799999999814e+06	4.176141000000000000e+06	5.648647000000000000e+06	6.437977000000000000e+06	4.835779500000000000e+06	7.663104000000000000e+06	5.595570000000000000e+06	6.379015500000000000e+06	6.756086500000000000e+06	7.698528000000000000e+06	7.981095500000000000e+06
4.795430000000000348e+01	5.669760000000000000e+05	7.180924000000000233e+05	1.378239300000000047e+06	3.528212500000000000e+06	4.352790000000000000e+06	3.999256500000000000e+06	5.153771000000000000e+06	5.913797000000000000e+06	5.625109500000000000e+06	6.638163500000000000e+06	7.250727000000000000e+06	9.265302000000000000e+06	7.227189500000000000e+06	1.276980000000000000e+07	6.355596000000000000e+06	4.924045000000000000e+06	6.650050000000000000e+06	5.996060500000000000e+06	6.208251000000000000e+06	1.002509200000000000e+07	7.880826000000000000e+06	7.321575000000000000e+06	8.464085000000000000e+06	7.239076000000000000e+06	5.089043000000000000e+06	4.046567000000000000e+06	7.604142500000000000e+06	6.102097000000000000e+06	3.722632299999999814e+06	6.149289500000000000e+06	6.155174000000000000e+06	5.960872000000000000e+06	5.177308500000000000e+06	5.189195000000000000e+06	5.972523000000000000e+06	5.884375000000000000e+06	5.153771000000000000e+06	4.199678500000000000e+06	3.869800500000000000e+06	3.922877500000000000e+06	4.305715000000000000e+06	5.519073000000000000e+06	5.654649000000000000e+06	6.714778000000000000e+06	8.199053000000000000e+06	5.583919000000000000e+06	7.604142500000000000e+06	6.679472000000000000e+06	7.521643500000000000e+06
4.795510000000000161e+01	4.358240000000000000e+05	1.753265500000000000e+06	2.691749500000000000e+06	3.498732799999999814e+06	4.058335799999999814e+06	5.059621000000000000e+06	5.542610500000000000e+06	5.495535500000000000e+06	6.714778000000000000e+06	5.289347000000000000e+06	7.044538500000000000e+06	8.299322500000000000e+06	6.249559500000000000e+06	6.461514500000000000e+06	8.240479000000000000e+06	5.807760500000000000e+06	5.507186500000000000e+06	9.677443000000000000e+06	7.786676000000000000e+06	1.025481800000000000e+07	8.134089000000000000e+06	6.750202000000000000e+06	6.985812500000000000e+06	6.437977000000000000e+06	8.528813000000000000e+06	4.158370000000000000e+06	1.338813000000000000e+07	1.048454400000000000e+07	6.161176000000000000e+06	6.019833500000000000e+06	3.828610799999999814e+06	4.199678500000000000e+06	6.373249000000000000e+06	5.430807500000000000e+06	5.707608500000000000e+06	7.133039500000000000e+06	5.507186500000000000e+06	3.834553000000000000e+06	3.645959799999999814e+06	5.359959500000000000e+06	4.264406500000000000e+06	4.712207500000000000e+06	7.374416500000000000e+06	5.684071000000000000e+06	5.395383500000000000e+06	6.402671000000000000e+06	6.650050000000000000e+06	5.460111500000000000e+06	6.373249000000000000e+06
4.795589999999999975e+01	4.907280000000000000e+05	1.366656000000000000e+06	1.971584000000000000e+06	3.310314000000000000e+06	4.435289000000000000e+06	4.735745000000000000e+06	5.560381500000000000e+06	4.641477500000000000e+06	6.013949000000000000e+06	6.255326000000000000e+06	6.284748000000000000e+06	8.204702000000000000e+06	7.686641500000000000e+06	8.582008000000000000e+06	6.956390500000000000e+06	8.870578000000000000e+06	6.544013500000000000e+06	1.059634700000000000e+07	5.259807500000000000e+06	6.037486500000000000e+06	6.555664500000000000e+06	8.252247500000000000e+06	6.149289500000000000e+06	5.778221000000000000e+06	3.934646299999999814e+06	6.231788500000000000e+06	3.722632299999999814e+06	9.023807000000000000e+06	3.746169799999999814e+06	4.199678500000000000e+06	4.358792000000000000e+06	4.929929500000000000e+06	3.993490000000000000e+06	4.340903500000000000e+06	7.792795500000000000e+06	3.816841000000000000e+06	5.324771000000000000e+06	4.665015000000000000e+06	4.205563000000000000e+06	5.790107500000000000e+06	4.523554500000000000e+06	4.765167000000000000e+06	6.261210500000000000e+06	4.694319000000000000e+06	6.066908500000000000e+06	6.932617500000000000e+06	5.878373000000000000e+06	7.280266500000000000e+06	6.667703000000000000e+06
8.789879999999999427e+01	8.124640000000000000e+05	2.361920000000000000e+06	3.080588000000000000e+06	6.479285500000000000e+06	8.157627000000000000e+06	9.665910000000000000e+06	1.203354700000000000e+07	1.254007400000000000e+07	1.265799700000000000e+07	1.386523500000000000e+07	1.483733400000000000e+07	1.399492700000000000e+07	1.413638700000000000e+07	1.571457600000000000e+07	1.778258200000000000e+07	1.365928200000000000e+07	2.572790000000000000e+07	2.015563200000000000e+07	2.153398800000000000e+07	1.824721200000000000e+07	1.762346800000000000e+07	3.417456800000000000e+07	1.360020300000000000e+07	1.847176000000000000e+07	1.884224000000000000e+07	1.929557200000000000e+07	1.166259600000000000e+07	1.600361700000000000e+07	1.343567600000000000e+07	1.050196200000000000e+07	1.479590800000000000e+07	9.595062000000000000e+06	1.281122600000000000e+07	1.851836400000000000e+07	1.069049700000000000e+07	1.003686100000000000e+07	1.344720900000000000e+07	1.213970100000000000e+07	1.375343200000000000e+07	2.085093000000000000e+07	1.392455000000000000e+07	2.137534600000000000e+07	1.630395600000000000e+07	1.632184400000000000e+07	1.841291600000000000e+07	2.223540600000000000e+07	2.373709800000000000e+07	1.850706600000000000e+07	3.005738800000000000e+07
8.790019999999999811e+01	9.141120000000000000e+05	2.048416000000000000e+06	3.534097799999999814e+06	5.689837500000000000e+06	9.742407000000000000e+06	1.004863000000000000e+07	1.274649800000000000e+07	1.185701600000000000e+07	1.583838400000000000e+07	1.299952600000000000e+07	1.391278100000000000e+07	1.589722800000000000e+07	1.529090200000000000e+07	1.117372200000000000e+07	2.067392800000000000e+07	2.464988200000000000e+07	1.245157300000000000e+07	1.349452000000000000e+07	2.362506000000000000e+07	1.245157300000000000e+07	2.392539800000000000e+07	2.376675600000000000e+07	2.207064400000000000e+07	1.834136200000000000e+07	1.944950800000000000e+07	1.677470600000000000e+07	2.361988200000000000e+07	1.801748600000000000e+07	1.980869000000000000e+07	1.262857500000000000e+07	2.551606200000000000e+07	1.007781600000000000e+07	1.323537200000000000e+07	1.348275100000000000e+07	1.459583900000000000e+07	1.202789800000000000e+07	1.448403600000000000e+07	9.706865000000000000e+06	1.382428000000000000e+07	1.387135500000000000e+07	1.284629700000000000e+07	1.751143000000000000e+07	1.434257600000000000e+07	1.903054000000000000e+07	1.646306900000000000e+07	1.816483000000000000e+07	2.718298800000000000e+07	2.250655800000000000e+07	2.351349200000000000e+07
8.790170000000000528e+01	4.707135999999999767e+05	1.418190600000000093e+06	3.769766000000000000e+06	5.825296000000000000e+06	9.029456000000000000e+06	9.465606000000000000e+06	1.024893400000000000e+07	1.202789800000000000e+07	1.281687500000000000e+07	1.490818200000000000e+07	1.742340000000000000e+07	2.251173600000000000e+07	1.620980600000000000e+07	1.324125600000000000e+07	1.210439500000000000e+07	1.219242500000000000e+07	1.718143400000000000e+07	1.867182800000000000e+07	1.399492700000000000e+07	3.001078400000000000e+07	1.648095800000000000e+07	2.846107400000000000e+07	1.653368200000000000e+07	2.039759800000000000e+07	1.734054800000000000e+07	1.235177400000000000e+07	3.066465600000000000e+07	2.823182000000000000e+07	1.624511200000000000e+07	1.158021500000000000e+07	1.090869000000000000e+07	1.141521700000000000e+07	1.418369800000000000e+07	2.015563200000000000e+07	1.758816200000000000e+07	1.805279200000000000e+07	1.693946800000000000e+07	1.213970100000000000e+07	1.539705600000000000e+07	1.446638300000000000e+07	1.300564600000000000e+07	1.771149800000000000e+07	1.582096600000000000e+07	1.521440500000000000e+07	2.122847200000000000e+07	1.933699800000000000e+07	2.296601000000000000e+07	1.926026600000000000e+07	2.113950000000000000e+07
8.790319999999999823e+01	1.596926800000000047e+06	2.608974299999999814e+06	4.888856500000000000e+06	6.638163500000000000e+06	9.017687000000000000e+06	1.021339200000000000e+07	1.139756400000000000e+07	1.279357300000000000e+07	1.289337200000000000e+07	1.251065200000000000e+07	1.900182400000000000e+07	1.596831100000000000e+07	1.590287600000000000e+07	1.812952400000000000e+07	1.655721900000000000e+07	2.290716600000000000e+07	2.541626400000000000e+07	1.744646600000000000e+07	2.030956800000000000e+07	1.910209400000000000e+07	2.496858000000000000e+07	2.862018800000000000e+07	1.904278000000000000e+07	1.281687500000000000e+07	1.330010000000000000e+07	1.831782400000000000e+07	1.390666100000000000e+07	1.864264200000000000e+07	2.670564800000000000e+07	1.080253600000000000e+07	1.069661700000000000e+07	1.491971500000000000e+07	1.148559400000000000e+07	1.377720500000000000e+07	2.521572400000000000e+07	1.205120000000000000e+07	1.430703400000000000e+07	1.152702000000000000e+07	1.319418100000000000e+07	1.562042600000000000e+07	1.621498400000000000e+07	1.587981000000000000e+07	1.659205400000000000e+07	1.474883300000000000e+07	2.320703400000000000e+07	2.009161000000000000e+07	2.602306000000000000e+07	2.380206200000000000e+07	3.893290800000000000e+07
8.790460000000000207e+01	1.018784000000000000e+06	2.165312000000000000e+06	4.288062000000000000e+06	6.037486500000000000e+06	7.186116500000000000e+06	9.500912000000000000e+06	1.137967500000000000e+07	1.170355100000000000e+07	1.251065200000000000e+07	1.425431000000000000e+07	1.235177400000000000e+07	1.787061200000000000e+07	1.093811200000000000e+07	1.351217300000000000e+07	1.635056000000000000e+07	1.463138100000000000e+07	1.615096200000000000e+07	1.887236800000000000e+07	1.860733600000000000e+07	1.607423000000000000e+07	2.279512800000000000e+07	1.897781600000000000e+07	2.483300400000000000e+07	2.553348000000000000e+07	1.448403600000000000e+07	1.613260200000000000e+07	2.210595000000000000e+07	2.488008000000000000e+07	1.321159900000000000e+07	1.920142200000000000e+07	1.102614200000000000e+07	1.140344800000000000e+07	1.981433800000000000e+07	1.856591000000000000e+07	1.276980000000000000e+07	2.328376600000000000e+07	1.221619800000000000e+07	1.609211800000000000e+07	1.985011600000000000e+07	1.439553500000000000e+07	2.187010400000000000e+07	1.325302500000000000e+07	1.799394800000000000e+07	1.491383100000000000e+07	1.986188400000000000e+07	2.077419800000000000e+07	2.022671600000000000e+07	2.327764600000000000e+07	2.293070400000000000e+07
8.790609999999999502e+01	9.019680000000000000e+05	2.014816000000000000e+06	3.987488000000000000e+06	6.149289500000000000e+06	8.905884000000000000e+06	9.565640000000000000e+06	1.062576900000000000e+07	1.216912300000000000e+07	1.289949200000000000e+07	1.602668400000000000e+07	1.897169600000000000e+07	1.831264600000000000e+07	1.499056300000000000e+07	1.725816600000000000e+07	2.394375800000000000e+07	1.775292400000000000e+07	3.187730800000000000e+07	2.181738000000000000e+07	1.767007200000000000e+07	2.250655800000000000e+07	3.168900800000000000e+07	2.288927800000000000e+07	1.742340000000000000e+07	1.937842400000000000e+07	1.340578300000000000e+07	1.663913000000000000e+07	1.355312800000000000e+07	1.860121600000000000e+07	1.006628300000000000e+07	1.117937100000000000e+07	1.368870400000000000e+07	1.732830800000000000e+07	1.393043400000000000e+07	1.149171400000000000e+07	1.919624400000000000e+07	1.616838000000000000e+07	1.374778300000000000e+07	1.122644600000000000e+07	1.028424000000000000e+07	1.402458400000000000e+07	2.079820600000000000e+07	1.546178400000000000e+07	2.018576000000000000e+07	1.559124000000000000e+07	1.839502800000000000e+07	1.843033400000000000e+07	2.238887000000000000e+07	2.750686400000000000e+07	3.361531600000000000e+07
8.790760000000000218e+01	9.326560000000000000e+05	1.304427899999999907e+06	4.187909799999999814e+06	5.707608500000000000e+06	7.568954000000000000e+06	9.388638000000000000e+06	1.228092600000000000e+07	1.238684500000000000e+07	1.375955200000000000e+07	1.235742300000000000e+07	1.298187300000000000e+07	1.374778300000000000e+07	1.784707400000000000e+07	1.778258200000000000e+07	1.701667200000000000e+07	2.413770600000000000e+07	1.334105500000000000e+07	1.392455000000000000e+07	3.732576800000000000e+07	1.653368200000000000e+07	3.545312400000000000e+07	2.270097800000000000e+07	3.296191600000000000e+07	1.210439500000000000e+07	1.540294000000000000e+07	1.479025900000000000e+07	1.408342800000000000e+07	2.133439000000000000e+07	1.416016000000000000e+07	1.239272900000000000e+07	1.233977000000000000e+07	1.178616800000000000e+07	1.167436500000000000e+07	1.388900800000000000e+07	1.202201400000000000e+07	1.827734000000000000e+07	1.488440900000000000e+07	2.026814200000000000e+07	1.212204800000000000e+07	1.121491300000000000e+07	2.119881400000000000e+07	1.713388800000000000e+07	2.089847600000000000e+07	2.020317800000000000e+07	2.116868600000000000e+07	2.187010400000000000e+07	2.085705000000000000e+07	2.741271400000000000e+07	2.614074800000000000e+07
8.790900000000000603e+01	8.568960000000000000e+05	2.890304000000000000e+06	3.810898799999999814e+06	5.607456500000000000e+06	8.487858000000000000e+06	1.014866400000000000e+07	1.266364600000000000e+07	1.147382500000000000e+07	1.430703400000000000e+07	1.785319400000000000e+07	1.280534200000000000e+07	1.748177200000000000e+07	1.715224800000000000e+07	2.195813400000000000e+07	1.434846000000000000e+07	1.188643800000000000e+07	1.384758200000000000e+07	2.068616800000000000e+07	1.625123200000000000e+07	3.172949200000000000e+07	1.830652600000000000e+07	3.914568800000000000e+07	1.708728400000000000e+07	1.825380200000000000e+07	1.112076300000000000e+07	1.010723800000000000e+07	1.471376200000000000e+07	1.106168400000000000e+07	1.713388800000000000e+07	1.201589400000000000e+07	1.453676000000000000e+07	1.578001100000000000e+07	1.905454800000000000e+07	1.704585800000000000e+07	1.860121600000000000e+07	1.314687100000000000e+07	1.228704600000000000e+07	1.338813000000000000e+07	1.282887900000000000e+07	1.381839600000000000e+07	1.913740000000000000e+07	1.812952400000000000e+07	1.953141800000000000e+07	1.765265400000000000e+07	1.672198200000000000e+07	2.139841200000000000e+07	2.316560800000000000e+07	1.900700200000000000e+07	2.763114200000000000e+07
8.791049999999999898e+01	9.352800000000000000e+05	2.138880000000000000e+06	3.675440500000000000e+06	6.267212500000000000e+06	8.034055000000000000e+06	1.287595400000000000e+07	1.117372200000000000e+07	1.318829700000000000e+07	1.361785600000000000e+07	1.543777600000000000e+07	1.963780800000000000e+07	1.366540200000000000e+07	2.625843600000000000e+07	1.763476600000000000e+07	2.310676400000000000e+07	1.789979800000000000e+07	1.997345200000000000e+07	1.339425000000000000e+07	2.690053800000000000e+07	2.751298400000000000e+07	2.241758600000000000e+07	1.765265400000000000e+07	1.368870400000000000e+07	1.970230000000000000e+07	2.382607000000000000e+07	1.264034400000000000e+07	1.219854500000000000e+07	2.013821400000000000e+07	1.486110700000000000e+07	1.475495300000000000e+07	1.654498000000000000e+07	1.204555100000000000e+07	1.312309800000000000e+07	1.472553100000000000e+07	1.225174000000000000e+07	1.120879300000000000e+07	1.355312800000000000e+07	1.140909700000000000e+07	1.067284400000000000e+07	1.310568000000000000e+07	1.563266600000000000e+07	1.954318600000000000e+07	1.719320200000000000e+07	2.261200600000000000e+07	1.580307800000000000e+07	1.910209400000000000e+07	1.907855600000000000e+07	2.212901600000000000e+07	2.531599400000000000e+07
8.791200000000000614e+01	9.942720000000000000e+05	1.681527000000000000e+06	4.034798299999999814e+06	6.249559500000000000e+06	8.994385000000000000e+06	1.013101100000000000e+07	1.389512800000000000e+07	1.132671600000000000e+07	1.334105500000000000e+07	1.492583500000000000e+07	1.613260200000000000e+07	1.390666100000000000e+07	1.586239200000000000e+07	1.925508800000000000e+07	1.578566000000000000e+07	1.041981600000000000e+07	1.285830100000000000e+07	1.049631300000000000e+07	3.178974800000000000e+07	1.958508400000000000e+07	1.566750200000000000e+07	2.544545000000000000e+07	1.440730400000000000e+07	1.966087400000000000e+07	1.746388400000000000e+07	1.771149800000000000e+07	1.590287600000000000e+07	1.464903400000000000e+07	1.330574900000000000e+07	1.599702600000000000e+07	1.029600900000000000e+07	9.753940000000000000e+06	1.145617200000000000e+07	9.936591000000000000e+06	2.033875400000000000e+07	1.299952600000000000e+07	1.217477200000000000e+07	1.121491300000000000e+07	1.155644200000000000e+07	1.361785600000000000e+07	1.585015200000000000e+07	1.605681200000000000e+07	1.665136900000000000e+07	1.499056300000000000e+07	1.830652600000000000e+07	2.813155000000000000e+07	2.267132000000000000e+07	2.423797600000000000e+07	2.191153000000000000e+07
[truncated: 67 more columns]
