# Supplementary material for: Otolith microchemistry and diadromy in Patagonian river fishes
Source: PeerJ. 2019 Jan 3;7:e6149. doi: 10.7717/peerj.6149 (PMC6321752; doi:10.7717/peerj.6149)
Supplement: Supplemental Information 3 — Raw data. This archive contains the raw data used to generate the analyses reported in the paper cited above. The python script provided allows to convert from the isotopic intensities measured by LA-ICP-MS to molar concentrations of Sr:Ca. [file peerj-07-6149-s003.zip › Dataset S1/Alo_etAl_scripts/samples/3093.txt]

4.794870000000000232e+01	1.371800000000000000e+04	1.341700000000000000e+04	1.131400000000000000e+04	1.371800000000000000e+04	1.461900000000000000e+04	1.271600000000000000e+04	1.341700000000000000e+04	1.431900000000000000e+04	1.822600000000000000e+04	1.557560000000000000e+05	6.264640000000000000e+05	1.195744000000000000e+06	1.841280000000000000e+06	2.248896000000000000e+06	2.636608000000000000e+06	3.695403000000000000e+06	3.586368000000000000e+06	3.821312000000000000e+06	4.561214000000000000e+06	6.090383500000000000e+06	6.598670000000000000e+06	6.213354500000000000e+06	7.682967000000000000e+06	7.978525500000000000e+06	7.206903500000000000e+06	6.170446000000000000e+06	7.415920000000000000e+06	7.722784000000000000e+06	7.767387500000000000e+06	9.339852000000000000e+06	7.838409000000000000e+06	6.572842000000000000e+06	6.838832000000000000e+06	7.027250500000000000e+06	7.180675000000000000e+06	5.764258500000000000e+06	6.318826000000000000e+06	5.256930000000000000e+06	5.085684500000000000e+06	4.999136000000000000e+06	5.506554000000000000e+06	4.758759000000000000e+06	5.009917500000000000e+06	4.786378000000000000e+06	5.027553500000000000e+06	4.561804000000000000e+06	4.267007000000000000e+06	4.347612500000000000e+06	4.442269500000000000e+06
4.794950000000000045e+01	1.241600000000000000e+04	1.612200000000000000e+04	1.502000000000000000e+04	1.371800000000000000e+04	1.371800000000000000e+04	1.512000000000000000e+04	1.512000000000000000e+04	1.161400000000000000e+04	1.842600000000000000e+04	1.759440000000000000e+05	6.131520000000000000e+05	1.201920000000000000e+06	1.764736000000000000e+06	2.331008000000000000e+06	2.755968000000000000e+06	3.810384799999999814e+06	3.551680000000000000e+06	4.059456000000000000e+06	5.306146000000000000e+06	6.785227500000000000e+06	7.691412000000000000e+06	7.060635500000000000e+06	7.392521500000000000e+06	9.050012000000000000e+06	6.753864500000000000e+06	7.197787000000000000e+06	7.271124500000000000e+06	8.014730500000000000e+06	8.431143000000000000e+06	7.895155500000000000e+06	8.243719000000000000e+06	8.039503000000000000e+06	7.913408000000000000e+06	7.461862500000000000e+06	7.297168500000000000e+06	6.376699000000000000e+06	6.583118500000000000e+06	5.773126000000000000e+06	5.878580500000000000e+06	5.857528500000000000e+06	5.676065000000000000e+06	5.837983000000000000e+06	5.777404500000000000e+06	5.728052000000000000e+06	5.468203000000000000e+06	5.127700500000000000e+06	5.049711000000000000e+06	5.009933000000000000e+06	4.998958500000000000e+06
4.795029999999999859e+01	1.221500000000000000e+04	1.271600000000000000e+04	1.301700000000000000e+04	1.542100000000000000e+04	1.331700000000000000e+04	1.672300000000000000e+04	1.441900000000000000e+04	1.532100000000000000e+04	1.572100000000000000e+04	1.527320000000000000e+05	6.028320000000000000e+05	1.191520000000000000e+06	1.802976000000000000e+06	2.220992000000000000e+06	2.624512000000000000e+06	2.985280000000000000e+06	3.254824000000000000e+06	4.161472000000000000e+06	5.391668000000000000e+06	6.294038500000000000e+06	6.393487000000000000e+06	7.042506000000000000e+06	7.283528500000000000e+06	7.072203000000000000e+06	8.015351000000000000e+06	7.058803500000000000e+06	7.114152000000000000e+06	7.771421500000000000e+06	8.382030500000000000e+06	8.931292000000000000e+06	8.267646000000000000e+06	7.683269000000000000e+06	7.400520000000000000e+06	6.852224000000000000e+06	7.180675000000000000e+06	6.568769000000000000e+06	6.798286000000000000e+06	6.373377000000000000e+06	5.848918500000000000e+06	6.081336000000000000e+06	5.536781000000000000e+06	5.783355500000000000e+06	5.324350500000000000e+06	5.650522000000000000e+06	5.468203000000000000e+06	5.302303500000000000e+06	5.002673500000000000e+06	4.991886000000000000e+06	4.993159500000000000e+06
4.795109999999999673e+01	1.381800000000000000e+04	1.592200000000000000e+04	1.331700000000000000e+04	1.241600000000000000e+04	1.512000000000000000e+04	1.381800000000000000e+04	1.381800000000000000e+04	1.261600000000000000e+04	1.942800000000000000e+04	1.552520000000000000e+05	6.428960000000000000e+05	1.203840000000000000e+06	1.902816000000000000e+06	1.782310399999999907e+06	2.684864000000000000e+06	2.661161799999999814e+06	3.562918799999999814e+06	4.148733000000000000e+06	5.202324000000000000e+06	6.443728500000000000e+06	6.333054000000000000e+06	6.790255000000000000e+06	8.015873000000000000e+06	7.286671500000000000e+06	7.641835500000000000e+06	6.508666500000000000e+06	7.451968000000000000e+06	7.442753500000000000e+06	8.007056500000000000e+06	8.206021000000000000e+06	7.808077000000000000e+06	7.236831000000000000e+06	7.620364000000000000e+06	7.347269000000000000e+06	6.836957000000000000e+06	6.754960500000000000e+06	6.324844000000000000e+06	5.941235000000000000e+06	6.075375000000000000e+06	6.008746500000000000e+06	6.142037500000000000e+06	5.898424000000000000e+06	5.753254500000000000e+06	5.328731000000000000e+06	5.389696500000000000e+06	5.241938000000000000e+06	5.143903500000000000e+06	5.166459500000000000e+06	4.720614000000000000e+06
4.795190000000000197e+01	1.472000000000000000e+04	1.672300000000000000e+04	1.532100000000000000e+04	1.381800000000000000e+04	1.532100000000000000e+04	1.602200000000000000e+04	1.231600000000000000e+04	1.582200000000000000e+04	1.662300000000000000e+04	1.620120000000000000e+05	6.143840000000000000e+05	1.260928000000000000e+06	1.779264000000000000e+06	3.058886299999999814e+06	4.214302500000000000e+06	3.338610799999999814e+06	3.532635000000000000e+06	4.263861000000000000e+06	5.354946000000000000e+06	5.952779000000000000e+06	7.172242000000000000e+06	7.030620000000000000e+06	7.798129500000000000e+06	7.249968500000000000e+06	9.264113000000000000e+06	6.738454000000000000e+06	7.892503500000000000e+06	7.820180500000000000e+06	8.529368000000000000e+06	8.443799000000000000e+06	7.457268000000000000e+06	7.647211500000000000e+06	7.009754000000000000e+06	7.099625500000000000e+06	7.217339500000000000e+06	6.652747000000000000e+06	6.472464500000000000e+06	6.109223500000000000e+06	5.896568500000000000e+06	5.633841500000000000e+06	5.869635500000000000e+06	5.546919500000000000e+06	5.662692000000000000e+06	5.418051000000000000e+06	5.238954500000000000e+06	4.953218000000000000e+06	4.990914000000000000e+06	4.991886000000000000e+06	4.874697500000000000e+06
4.795270000000000010e+01	1.612200000000000000e+04	1.271600000000000000e+04	1.472000000000000000e+04	1.472000000000000000e+04	1.201500000000000000e+04	1.642300000000000000e+04	1.532100000000000000e+04	1.612200000000000000e+04	1.842600000000000000e+04	1.678680000000000000e+05	6.290560000000000000e+05	1.258176000000000000e+06	1.798816000000000000e+06	2.332928000000000000e+06	2.860054799999999814e+06	3.272086299999999814e+06	3.774248299999999814e+06	4.148733000000000000e+06	5.525990000000000000e+06	5.808952000000000000e+06	7.262710500000000000e+06	7.397050500000000000e+06	7.216753500000000000e+06	8.290502000000000000e+06	7.347843500000000000e+06	6.533058000000000000e+06	6.727990500000000000e+06	8.130244500000000000e+06	8.553679000000000000e+06	8.870630000000000000e+06	8.146560500000000000e+06	7.556525000000000000e+06	7.870708000000000000e+06	7.063559000000000000e+06	6.916786000000000000e+06	6.550653500000000000e+06	6.048393000000000000e+06	5.803103000000000000e+06	6.373545000000000000e+06	5.790978000000000000e+06	5.736639000000000000e+06	6.037839000000000000e+06	5.638542000000000000e+06	5.358385000000000000e+06	5.389696500000000000e+06	5.127700500000000000e+06	4.914360500000000000e+06	4.991886000000000000e+06	5.052331500000000000e+06
4.795349999999999824e+01	1.502000000000000000e+04	1.612200000000000000e+04	1.512000000000000000e+04	1.371800000000000000e+04	1.672300000000000000e+04	1.451900000000000000e+04	1.552100000000000000e+04	1.672300000000000000e+04	1.862700000000000000e+04	1.546480000000000000e+05	6.016960000000000000e+05	1.256032000000000000e+06	1.812064000000000000e+06	2.315136000000000000e+06	2.974947500000000000e+06	2.981699799999999814e+06	3.381753500000000000e+06	4.063780500000000000e+06	5.287846000000000000e+06	7.144435500000000000e+06	6.290835000000000000e+06	7.108660500000000000e+06	7.483248000000000000e+06	7.194669000000000000e+06	7.947939500000000000e+06	7.264320000000000000e+06	7.355518000000000000e+06	7.941896000000000000e+06	8.172811000000000000e+06	7.882852500000000000e+06	7.983421500000000000e+06	7.429781000000000000e+06	7.638664000000000000e+06	7.323144000000000000e+06	7.131625000000000000e+06	7.031128500000000000e+06	6.454042500000000000e+06	5.785237000000000000e+06	5.669873500000000000e+06	5.706431000000000000e+06	5.458192000000000000e+06	5.552854500000000000e+06	5.529625500000000000e+06	5.280974000000000000e+06	5.480383000000000000e+06	5.241938000000000000e+06	4.867323000000000000e+06	5.118334500000000000e+06	4.898248000000000000e+06
4.795430000000000348e+01	1.632200000000000000e+04	1.662300000000000000e+04	1.622200000000000000e+04	1.502000000000000000e+04	1.492000000000000000e+04	1.451900000000000000e+04	1.592200000000000000e+04	1.512000000000000000e+04	1.832600000000000000e+04	1.563640000000000000e+05	6.741280000000000000e+05	1.251584000000000000e+06	1.867456000000000000e+06	2.233600000000000000e+06	2.884217299999999814e+06	3.193417000000000000e+06	3.484312299999999814e+06	4.039543000000000000e+06	5.739734000000000000e+06	6.078537500000000000e+06	6.707232500000000000e+06	7.619526500000000000e+06	7.713330500000000000e+06	7.899002000000000000e+06	7.562067000000000000e+06	7.076916000000000000e+06	6.884842000000000000e+06	8.355679500000000000e+06	7.835040000000000000e+06	9.577630000000000000e+06	8.146560500000000000e+06	7.894670000000000000e+06	7.656964000000000000e+06	7.443889500000000000e+06	6.984229500000000000e+06	6.448560000000000000e+06	7.105563000000000000e+06	6.097233000000000000e+06	5.860831000000000000e+06	5.990508500000000000e+06	5.603400000000000000e+06	6.189487500000000000e+06	5.892358500000000000e+06	5.632658000000000000e+06	5.540680000000000000e+06	5.085613000000000000e+06	4.814170500000000000e+06	5.202673500000000000e+06	4.773987000000000000e+06
4.795510000000000161e+01	1.692400000000000000e+04	1.542100000000000000e+04	1.482000000000000000e+04	1.371800000000000000e+04	1.492000000000000000e+04	1.692400000000000000e+04	1.592200000000000000e+04	1.431900000000000000e+04	2.093100000000000000e+04	2.478720000000000000e+05	5.763520000000000000e+05	1.253600000000000000e+06	1.799040000000000000e+06	2.462720000000000000e+06	2.787447500000000000e+06	3.060368000000000000e+06	3.405825299999999814e+06	4.433766000000000000e+06	5.080202000000000000e+06	5.815054500000000000e+06	7.069590000000000000e+06	7.829876000000000000e+06	6.908162500000000000e+06	8.039452500000000000e+06	6.888565000000000000e+06	6.545133000000000000e+06	7.614968500000000000e+06	7.114085500000000000e+06	8.117559500000000000e+06	7.937790000000000000e+06	7.922758000000000000e+06	1.027265800000000000e+07	7.296698000000000000e+06	7.709385000000000000e+06	6.928925500000000000e+06	6.538777000000000000e+06	6.460060500000000000e+06	6.163181000000000000e+06	5.848918500000000000e+06	5.893883500000000000e+06	5.633626500000000000e+06	5.607603000000000000e+06	5.765329500000000000e+06	5.525354500000000000e+06	6.898686000000000000e+06	5.265988000000000000e+06	4.873085000000000000e+06	4.829344000000000000e+06	4.655525000000000000e+06
4.795589999999999975e+01	1.672300000000000000e+04	1.702400000000000000e+04	1.451900000000000000e+04	1.582200000000000000e+04	1.662300000000000000e+04	1.512000000000000000e+04	1.562100000000000000e+04	1.672300000000000000e+04	2.033000000000000000e+04	1.704920000000000000e+05	6.425920000000000000e+05	1.227744000000000000e+06	1.797280000000000000e+06	2.284928000000000000e+06	2.847973500000000000e+06	3.701504500000000000e+06	3.423923799999999814e+06	4.397288500000000000e+06	5.611390000000000000e+06	6.078537500000000000e+06	6.411460000000000000e+06	6.886425000000000000e+06	6.956550000000000000e+06	7.537721000000000000e+06	7.592898000000000000e+06	6.647770500000000000e+06	8.797687000000000000e+06	7.887057000000000000e+06	8.105527000000000000e+06	8.736149000000000000e+06	8.431027000000000000e+06	7.713417500000000000e+06	7.314998000000000000e+06	7.081652500000000000e+06	6.493239000000000000e+06	6.544655000000000000e+06	6.306422000000000000e+06	6.331290000000000000e+06	5.741587000000000000e+06	5.730708000000000000e+06	5.694201000000000000e+06	5.546919500000000000e+06	5.336425500000000000e+06	5.501655000000000000e+06	5.528620500000000000e+06	5.157763000000000000e+06	4.920122500000000000e+06	5.106183000000000000e+06	5.075882000000000000e+06
8.789879999999999427e+01	1.532100000000000000e+04	1.251600000000000000e+04	1.552100000000000000e+04	1.401800000000000000e+04	1.041300000000000000e+04	1.431900000000000000e+04	1.341700000000000000e+04	1.371800000000000000e+04	1.982900000000000000e+04	1.765480000000000000e+05	6.251200000000000000e+05	1.131104000000000000e+06	1.675552000000000000e+06	2.000032000000000000e+06	2.504192000000000000e+06	2.835840000000000000e+06	3.105920000000000000e+06	3.730432000000000000e+06	3.749121000000000000e+06	4.635244000000000000e+06	6.363210000000000000e+06	6.051150000000000000e+06	6.865702500000000000e+06	6.215062500000000000e+06	7.090554500000000000e+06	5.469250500000000000e+06	6.649504000000000000e+06	7.613228000000000000e+06	7.798083000000000000e+06	7.078281000000000000e+06	7.536058000000000000e+06	7.073667500000000000e+06	6.973154000000000000e+06	6.574545000000000000e+06	6.309179000000000000e+06	5.578067000000000000e+06	4.972555500000000000e+06	4.500921000000000000e+06	4.990265500000000000e+06	4.563840500000000000e+06	4.635304000000000000e+06	4.673971500000000000e+06	4.689688500000000000e+06	4.893681500000000000e+06	4.472460500000000000e+06	4.261059000000000000e+06	4.602502000000000000e+06	4.347612500000000000e+06	4.234813000000000000e+06
8.790019999999999811e+01	1.321700000000000000e+04	1.381800000000000000e+04	1.241600000000000000e+04	1.251600000000000000e+04	1.421900000000000000e+04	1.091300000000000000e+04	1.672300000000000000e+04	1.502000000000000000e+04	1.832600000000000000e+04	1.861440000000000000e+05	6.774400000000000000e+05	1.161696000000000000e+06	1.713856000000000000e+06	2.006976000000000000e+06	2.648448000000000000e+06	2.693632000000000000e+06	3.112896000000000000e+06	3.093312000000000000e+06	4.829858000000000000e+06	5.755226500000000000e+06	5.813884000000000000e+06	6.940453000000000000e+06	6.799048500000000000e+06	6.692692500000000000e+06	7.360200000000000000e+06	6.067687500000000000e+06	7.029637500000000000e+06	7.108127500000000000e+06	8.209645500000000000e+06	7.931821000000000000e+06	8.038043000000000000e+06	7.272888500000000000e+06	7.400520000000000000e+06	6.634857500000000000e+06	6.677422000000000000e+06	5.854115000000000000e+06	6.171205500000000000e+06	5.593147000000000000e+06	5.180984500000000000e+06	5.325728500000000000e+06	5.288681000000000000e+06	5.401327000000000000e+06	5.354538000000000000e+06	5.477598000000000000e+06	5.329399500000000000e+06	4.989293000000000000e+06	5.220457000000000000e+06	4.931609500000000000e+06	5.123456000000000000e+06
8.790170000000000528e+01	1.401800000000000000e+04	1.241600000000000000e+04	1.401800000000000000e+04	1.381800000000000000e+04	1.291700000000000000e+04	1.251600000000000000e+04	1.331700000000000000e+04	1.301700000000000000e+04	1.992900000000000000e+04	1.901880000000000000e+05	6.296640000000000000e+05	1.260192000000000000e+06	1.717312000000000000e+06	2.164736000000000000e+06	2.535744000000000000e+06	2.740480000000000000e+06	2.578544799999999814e+06	3.857580000000000000e+06	4.787158000000000000e+06	5.629348000000000000e+06	6.381304000000000000e+06	6.045147000000000000e+06	6.369125500000000000e+06	7.268320000000000000e+06	7.017270500000000000e+06	6.363766500000000000e+06	7.977138500000000000e+06	6.615186500000000000e+06	8.320148500000000000e+06	7.620712000000000000e+06	8.080096500000000000e+06	7.737777500000000000e+06	7.168476000000000000e+06	6.731357500000000000e+06	6.351975000000000000e+06	5.920338000000000000e+06	6.005163000000000000e+06	5.665090500000000000e+06	5.342041500000000000e+06	5.555213000000000000e+06	5.234394500000000000e+06	5.122618500000000000e+06	5.336425500000000000e+06	5.185580000000000000e+06	5.353639000000000000e+06	5.157763000000000000e+06	4.943876500000000000e+06	4.997781000000000000e+06	5.010792500000000000e+06
8.790319999999999823e+01	1.391800000000000000e+04	1.522100000000000000e+04	1.301700000000000000e+04	1.492000000000000000e+04	1.391800000000000000e+04	1.502000000000000000e+04	1.291700000000000000e+04	1.652300000000000000e+04	2.133200000000000000e+04	1.979720000000000000e+05	6.784800000000000000e+05	1.198944000000000000e+06	1.698816000000000000e+06	2.087392000000000000e+06	2.587840000000000000e+06	2.800192000000000000e+06	3.321365000000000000e+06	3.566427000000000000e+06	5.068002000000000000e+06	5.719210000000000000e+06	5.988790000000000000e+06	6.543886500000000000e+06	7.125906000000000000e+06	7.592898000000000000e+06	6.619164000000000000e+06	6.539095500000000000e+06	7.271124500000000000e+06	7.564590500000000000e+06	7.632205500000000000e+06	7.761040000000000000e+06	8.195140000000000000e+06	7.496228000000000000e+06	7.540942000000000000e+06	6.459710000000000000e+06	7.395514000000000000e+06	5.523961000000000000e+06	5.667183000000000000e+06	5.359090000000000000e+06	5.485230000000000000e+06	5.156272500000000000e+06	5.234394500000000000e+06	5.243743500000000000e+06	4.967776000000000000e+06	5.537383000000000000e+06	5.305281000000000000e+06	5.085613000000000000e+06	5.055590500000000000e+06	5.220720500000000000e+06	5.182628000000000000e+06
8.790460000000000207e+01	1.421900000000000000e+04	1.241600000000000000e+04	1.492000000000000000e+04	1.301700000000000000e+04	1.151400000000000000e+04	1.211500000000000000e+04	1.241600000000000000e+04	1.381800000000000000e+04	1.902800000000000000e+04	1.812960000000000000e+05	6.773440000000000000e+05	1.226368000000000000e+06	1.571520000000000000e+06	2.066240000000000000e+06	2.436224000000000000e+06	2.810176000000000000e+06	3.121981500000000000e+06	3.966710299999999814e+06	4.463492000000000000e+06	5.425693000000000000e+06	6.115687500000000000e+06	6.159326500000000000e+06	6.853605500000000000e+06	7.090554500000000000e+06	6.521289000000000000e+06	6.786874500000000000e+06	6.583195000000000000e+06	7.187285000000000000e+06	7.079076000000000000e+06	7.316059000000000000e+06	7.795993000000000000e+06	7.115996000000000000e+06	6.875432000000000000e+06	6.622795000000000000e+06	6.787907000000000000e+06	6.652747000000000000e+06	5.833225500000000000e+06	5.395062000000000000e+06	5.294391500000000000e+06	5.216784000000000000e+06	5.101276500000000000e+06	5.346942000000000000e+06	5.578167000000000000e+06	5.406261000000000000e+06	5.281041500000000000e+06	5.019235000000000000e+06	4.820168000000000000e+06	5.316970500000000000e+06	5.170793500000000000e+06
8.790609999999999502e+01	1.431900000000000000e+04	1.421900000000000000e+04	1.091300000000000000e+04	1.461900000000000000e+04	1.381800000000000000e+04	1.151400000000000000e+04	1.121400000000000000e+04	1.241600000000000000e+04	2.173300000000000000e+04	1.726120000000000000e+05	6.432000000000000000e+05	1.198304000000000000e+06	1.747840000000000000e+06	2.107456000000000000e+06	2.542080000000000000e+06	2.895872000000000000e+06	3.007296799999999814e+06	4.445763500000000000e+06	5.049702000000000000e+06	5.719210000000000000e+06	5.801700500000000000e+06	6.417701000000000000e+06	6.393440500000000000e+06	7.782653000000000000e+06	7.157966000000000000e+06	6.726379000000000000e+06	6.915103500000000000e+06	7.162723000000000000e+06	7.097493000000000000e+06	7.828158500000000000e+06	7.904994000000000000e+06	7.978965000000000000e+06	6.783810000000000000e+06	6.852224000000000000e+06	6.677422000000000000e+06	5.746023000000000000e+06	5.956038000000000000e+06	5.496982000000000000e+06	5.026122000000000000e+06	5.518978500000000000e+06	5.095110500000000000e+06	5.274146000000000000e+06	5.251780000000000000e+06	5.060412500000000000e+06	4.973407000000000000e+06	5.157763000000000000e+06	5.120267000000000000e+06	5.208569000000000000e+06	4.815289000000000000e+06
8.790760000000000218e+01	1.271600000000000000e+04	1.401800000000000000e+04	1.472000000000000000e+04	1.361800000000000000e+04	1.281600000000000000e+04	1.592200000000000000e+04	1.512000000000000000e+04	1.492000000000000000e+04	2.293600000000000000e+04	1.883680000000000000e+05	6.730880000000000000e+05	1.249856000000000000e+06	1.751648000000000000e+06	2.214784000000000000e+06	2.680448000000000000e+06	2.742272000000000000e+06	3.097850299999999814e+06	3.687676000000000000e+06	4.811558000000000000e+06	5.797106000000000000e+06	5.922567000000000000e+06	6.669952000000000000e+06	6.647595500000000000e+06	6.998919000000000000e+06	6.508932000000000000e+06	6.134100000000000000e+06	6.824561000000000000e+06	7.333197500000000000e+06	8.037752000000000000e+06	7.626802500000000000e+06	7.892788500000000000e+06	7.423872000000000000e+06	7.064654000000000000e+06	6.495897500000000000e+06	6.272391500000000000e+06	6.046425000000000000e+06	5.882350500000000000e+06	5.221078000000000000e+06	5.067816000000000000e+06	5.277174500000000000e+06	5.300772000000000000e+06	5.359054500000000000e+06	5.130909000000000000e+06	5.328731000000000000e+06	5.281041500000000000e+06	4.983160000000000000e+06	4.826047500000000000e+06	5.082120500000000000e+06	4.981207000000000000e+06
8.790900000000000603e+01	1.381800000000000000e+04	1.391800000000000000e+04	1.101400000000000000e+04	1.131400000000000000e+04	1.241600000000000000e+04	1.241600000000000000e+04	1.451900000000000000e+04	1.211500000000000000e+04	2.113200000000000000e+04	1.939280000000000000e+05	6.601600000000000000e+05	1.224224000000000000e+06	1.718400000000000000e+06	2.175552000000000000e+06	2.479424000000000000e+06	1.947517899999999907e+06	3.079751799999999814e+06	3.808984799999999814e+06	4.762758000000000000e+06	5.629348000000000000e+06	6.073469000000000000e+06	6.225240500000000000e+06	7.059494500000000000e+06	6.747747000000000000e+06	6.472106500000000000e+06	6.254971000000000000e+06	7.289209000000000000e+06	6.925372000000000000e+06	7.718275000000000000e+06	7.889065000000000000e+06	7.433220000000000000e+06	7.206562000000000000e+06	6.918132000000000000e+06	7.208429500000000000e+06	6.345966500000000000e+06	6.520781500000000000e+06	5.673323500000000000e+06	4.999011500000000000e+06	5.270566500000000000e+06	5.506900500000000000e+06	5.409708500000000000e+06	5.365111000000000000e+06	5.088646500000000000e+06	5.233217500000000000e+06	5.522591000000000000e+06	4.941193000000000000e+06	4.631782500000000000e+06	5.148412500000000000e+06	4.892449000000000000e+06
8.791049999999999898e+01	1.592200000000000000e+04	1.341700000000000000e+04	1.411900000000000000e+04	1.331700000000000000e+04	1.301700000000000000e+04	1.351800000000000000e+04	1.271600000000000000e+04	1.361800000000000000e+04	2.173300000000000000e+04	2.023160000000000000e+05	6.795040000000000000e+05	1.179616000000000000e+06	1.748064000000000000e+06	2.220928000000000000e+06	2.493312000000000000e+06	2.848710299999999814e+06	2.995171799999999814e+06	3.645320000000000000e+06	4.787158000000000000e+06	5.539606000000000000e+06	5.771544500000000000e+06	5.918841000000000000e+06	6.423682500000000000e+06	7.200908500000000000e+06	5.988482000000000000e+06	5.729104500000000000e+06	7.747828500000000000e+06	7.546351500000000000e+06	7.257477000000000000e+06	7.230546500000000000e+06	8.146560500000000000e+06	7.538556500000000000e+06	7.137976000000000000e+06	6.966817500000000000e+06	6.315187500000000000e+06	5.920338000000000000e+06	5.814803500000000000e+06	5.395062000000000000e+06	5.222797500000000000e+06	5.023413000000000000e+06	5.167775000000000000e+06	5.304306000000000000e+06	5.275930000000000000e+06	5.191654000000000000e+06	4.973407000000000000e+06	4.868922500000000000e+06	5.137906000000000000e+06	5.136261000000000000e+06	5.123456000000000000e+06
8.791200000000000614e+01	1.271600000000000000e+04	1.512000000000000000e+04	1.211500000000000000e+04	1.381800000000000000e+04	1.131400000000000000e+04	1.221500000000000000e+04	1.261600000000000000e+04	1.401800000000000000e+04	2.433900000000000000e+04	1.921080000000000000e+05	6.646080000000000000e+05	1.164768000000000000e+06	1.760608000000000000e+06	1.984704000000000000e+06	2.514432000000000000e+06	3.247797500000000000e+06	3.013270299999999814e+06	4.039543000000000000e+06	4.658936000000000000e+06	5.503469500000000000e+06	5.511959500000000000e+06	6.844403000000000000e+06	7.404497000000000000e+06	6.251888000000000000e+06	6.447760500000000000e+06	6.496591500000000000e+06	7.108124000000000000e+06	8.416233000000000000e+06	7.521579500000000000e+06	7.517049500000000000e+06	8.473564000000000000e+06	7.206562000000000000e+06	7.144076000000000000e+06	6.526295000000000000e+06	6.284654000000000000e+06	5.758020000000000000e+06	5.784100500000000000e+06	5.088941000000000000e+06	5.204809500000000000e+06	5.482865000000000000e+06	4.943735500000000000e+06	5.213583500000000000e+06	5.149021500000000000e+06	5.215353500000000000e+06	5.329399500000000000e+06	5.079600500000000000e+06	4.984916500000000000e+06	5.045906000000000000e+06	5.265587000000000000e+06
[truncated: 117 more columns]
