# Supplementary material for: Otolith microchemistry and diadromy in Patagonian river fishes
Source: PeerJ. 2019 Jan 3;7:e6149. doi: 10.7717/peerj.6149 (PMC6321752; doi:10.7717/peerj.6149)
Supplement: Supplemental Information 3 — Raw data. This archive contains the raw data used to generate the analyses reported in the paper cited above. The python script provided allows to convert from the isotopic intensities measured by LA-ICP-MS to molar concentrations of Sr:Ca. [file peerj-07-6149-s003.zip › Dataset S1/Alo_etAl_scripts/samples/311.txt]

4.794870000000000232e+01	2.624300000000000000e+04	1.874600000000000000e+05	5.730560000000000000e+05	1.212736000000000000e+06	1.879648000000000000e+06	2.863872000000000000e+06	3.464499000000000000e+06	4.079271500000000000e+06	6.044664000000000000e+06	7.631240000000000000e+06	7.076784000000000000e+06	5.743331500000000000e+06	5.424794500000000000e+06	7.494124000000000000e+06	4.758408500000000000e+06	7.092091500000000000e+06	7.315742500000000000e+06	8.630808000000000000e+06	7.625149500000000000e+06	8.535133000000000000e+06	8.525334000000000000e+06	8.327830500000000000e+06	8.591597000000000000e+06	7.448667500000000000e+06	7.395875500000000000e+06	8.215580000000000000e+06	8.622990000000000000e+06	8.734752000000000000e+06	8.740384000000000000e+06	8.358636000000000000e+06	1.071515500000000000e+07	9.403650000000000000e+06	7.756143500000000000e+06	9.444431000000000000e+06	9.181443000000000000e+06	7.758256000000000000e+06	8.438456000000000000e+06	8.205968000000000000e+06	7.388107500000000000e+06	8.298815000000000000e+06	7.051306000000000000e+06	9.170252000000000000e+06	7.105974000000000000e+06	7.048772000000000000e+06	7.944812000000000000e+06	7.774823000000000000e+06	9.418592000000000000e+06	8.489262000000000000e+06	9.829879000000000000e+06
4.794950000000000045e+01	3.075400000000000000e+04	2.098000000000000000e+05	5.564800000000000000e+05	1.148864000000000000e+06	1.912256000000000000e+06	2.217014799999999814e+06	3.652017000000000000e+06	5.303146000000000000e+06	7.081561000000000000e+06	6.214332000000000000e+06	9.586188000000000000e+06	6.270604500000000000e+06	1.231187800000000000e+07	5.610242000000000000e+06	8.284927000000000000e+06	6.637636000000000000e+06	7.651237500000000000e+06	8.336120000000000000e+06	9.434368000000000000e+06	9.396939000000000000e+06	9.041744000000000000e+06	9.910884000000000000e+06	8.381390500000000000e+06	9.133503000000000000e+06	8.099140500000000000e+06	7.556656000000000000e+06	1.032894900000000000e+07	7.922987500000000000e+06	7.474693500000000000e+06	8.757317000000000000e+06	9.989542000000000000e+06	9.786224000000000000e+06	8.533440000000000000e+06	9.139572000000000000e+06	1.059309100000000000e+07	7.967963500000000000e+06	8.988089000000000000e+06	8.560626000000000000e+06	1.047822100000000000e+07	9.916337000000000000e+06	9.850853000000000000e+06	8.436194000000000000e+06	8.928756000000000000e+06	6.887060000000000000e+06	8.651661000000000000e+06	7.886032500000000000e+06	1.017857400000000000e+07	8.974693000000000000e+06	7.998269500000000000e+06
4.795029999999999859e+01	2.744600000000000000e+04	2.401720000000000000e+05	5.162880000000000000e+05	1.353600000000000000e+06	2.120960000000000000e+06	2.795874299999999814e+06	3.523120000000000000e+06	4.405529000000000000e+06	7.315857500000000000e+06	8.983305000000000000e+06	6.218550500000000000e+06	7.302200500000000000e+06	8.031042500000000000e+06	6.746499500000000000e+06	6.685103000000000000e+06	6.486151000000000000e+06	6.974250000000000000e+06	8.235690500000000000e+06	8.723780000000000000e+06	9.255920000000000000e+06	9.394385000000000000e+06	8.380389500000000000e+06	7.697519500000000000e+06	8.169751500000000000e+06	8.257217000000000000e+06	9.439995000000000000e+06	9.046292000000000000e+06	8.101987500000000000e+06	8.590925000000000000e+06	9.338603000000000000e+06	9.501441000000000000e+06	9.719710000000000000e+06	8.580152000000000000e+06	8.513555000000000000e+06	8.406826000000000000e+06	9.930512000000000000e+06	7.900507000000000000e+06	8.007824500000000000e+06	8.138610500000000000e+06	8.608037000000000000e+06	8.112439500000000000e+06	9.187480000000000000e+06	9.371679000000000000e+06	7.377732500000000000e+06	6.957488000000000000e+06	8.430841000000000000e+06	7.687898000000000000e+06	7.900141000000000000e+06	9.764725000000000000e+06
4.795109999999999673e+01	2.564200000000000000e+04	1.769520000000000000e+05	5.602880000000000000e+05	1.269888000000000000e+06	1.714006899999999907e+06	2.853760299999999814e+06	3.698983299999999814e+06	6.643574500000000000e+06	6.290781000000000000e+06	5.773354000000000000e+06	7.399972000000000000e+06	8.304289000000000000e+06	8.485092000000000000e+06	6.110736500000000000e+06	6.568447000000000000e+06	6.416288500000000000e+06	7.880663000000000000e+06	8.318439000000000000e+06	8.283154000000000000e+06	8.922114000000000000e+06	9.300066000000000000e+06	8.403646000000000000e+06	8.562635000000000000e+06	9.525690000000000000e+06	8.679223000000000000e+06	8.034772000000000000e+06	9.058554000000000000e+06	9.703590000000000000e+06	8.688418000000000000e+06	7.879809000000000000e+06	9.031172000000000000e+06	9.859048000000000000e+06	9.193721000000000000e+06	8.352631500000000000e+06	1.004205300000000000e+07	9.674254000000000000e+06	9.467615000000000000e+06	7.763634000000000000e+06	9.100229000000000000e+06	8.380263000000000000e+06	9.891639000000000000e+06	8.430141000000000000e+06	8.777468000000000000e+06	7.880054500000000000e+06	9.142113000000000000e+06	9.192684000000000000e+06	7.898394000000000000e+06	1.125751000000000000e+07	9.528663000000000000e+06
4.795190000000000197e+01	2.734600000000000000e+04	2.090920000000000000e+05	5.617280000000000000e+05	1.255392000000000000e+06	2.688379500000000000e+06	2.379107000000000000e+06	3.312060799999999814e+06	6.171537000000000000e+06	6.156078000000000000e+06	7.007950500000000000e+06	7.805601000000000000e+06	8.186961000000000000e+06	6.273751000000000000e+06	5.427805500000000000e+06	8.588233000000000000e+06	6.532842500000000000e+06	7.962978500000000000e+06	8.064772000000000000e+06	8.817680000000000000e+06	8.593696000000000000e+06	9.106266000000000000e+06	8.583882000000000000e+06	8.346356000000000000e+06	8.060234500000000000e+06	8.104761000000000000e+06	8.028947000000000000e+06	7.923292000000000000e+06	8.645029000000000000e+06	9.424908000000000000e+06	8.518245000000000000e+06	1.126269300000000000e+07	8.735359000000000000e+06	9.661313000000000000e+06	9.961406000000000000e+06	8.091062000000000000e+06	8.824018000000000000e+06	7.438507000000000000e+06	8.881097000000000000e+06	9.616185000000000000e+06	9.256586000000000000e+06	8.736814000000000000e+06	7.981744000000000000e+06	7.140886500000000000e+06	7.527910000000000000e+06	8.452772000000000000e+06	7.171366000000000000e+06	1.016081800000000000e+07	1.041412700000000000e+07	8.701500000000000000e+06
4.795270000000000010e+01	2.804700000000000000e+04	2.109160000000000000e+05	5.745920000000000000e+05	1.336480000000000000e+06	1.894336000000000000e+06	3.044766500000000000e+06	3.698983299999999814e+06	5.221407000000000000e+06	5.207188500000000000e+06	7.648860000000000000e+06	7.388228000000000000e+06	9.482252000000000000e+06	8.036697500000000000e+06	7.282281500000000000e+06	6.889601500000000000e+06	6.212290000000000000e+06	7.451093000000000000e+06	8.153178000000000000e+06	8.318131500000000000e+06	8.945539000000000000e+06	9.734826000000000000e+06	8.037127500000000000e+06	9.070867000000000000e+06	8.671917000000000000e+06	8.087197000000000000e+06	8.396388000000000000e+06	7.524270000000000000e+06	9.109758000000000000e+06	8.216586500000000000e+06	9.469751000000000000e+06	1.007251600000000000e+07	8.686809000000000000e+06	9.509264000000000000e+06	1.044394600000000000e+07	9.962023000000000000e+06	1.005317100000000000e+07	9.198875000000000000e+06	8.054337000000000000e+06	9.387496000000000000e+06	9.460789000000000000e+06	7.267122000000000000e+06	7.072844000000000000e+06	7.752437000000000000e+06	7.897356000000000000e+06	7.903727000000000000e+06	7.411461000000000000e+06	9.295472000000000000e+06	8.593415000000000000e+06	9.002952000000000000e+06
4.795349999999999824e+01	2.614300000000000000e+04	2.240680000000000000e+05	5.339520000000000000e+05	1.225184000000000000e+06	1.502608399999999907e+06	2.952126799999999814e+06	4.390665000000000000e+06	6.148133000000000000e+06	5.810367500000000000e+06	6.896355500000000000e+06	6.829812500000000000e+06	1.124006300000000000e+07	7.647563000000000000e+06	5.321825500000000000e+06	8.197201500000000000e+06	7.465274000000000000e+06	7.133237000000000000e+06	7.138510000000000000e+06	9.052430000000000000e+06	8.875030000000000000e+06	8.677606000000000000e+06	7.932474500000000000e+06	8.135682500000000000e+06	8.723563000000000000e+06	9.693255000000000000e+06	7.475106000000000000e+06	8.070442000000000000e+06	8.874820000000000000e+06	8.216586500000000000e+06	8.455631000000000000e+06	8.585152000000000000e+06	9.931874000000000000e+06	9.655474000000000000e+06	1.005897000000000000e+07	9.422680000000000000e+06	7.996824500000000000e+06	1.031590100000000000e+07	9.736462000000000000e+06	8.203046500000000000e+06	8.637676000000000000e+06	9.430641000000000000e+06	7.597254000000000000e+06	9.126826000000000000e+06	7.902892500000000000e+06	9.247160000000000000e+06	8.184776000000000000e+06	7.769666500000000000e+06	9.743715000000000000e+06	9.552033000000000000e+06
4.795430000000000348e+01	2.734600000000000000e+04	1.967560000000000000e+05	5.856160000000000000e+05	1.332960000000000000e+06	2.758865500000000000e+06	2.489096000000000000e+06	3.669643500000000000e+06	6.258865000000000000e+06	6.115117000000000000e+06	6.849368000000000000e+06	5.360317000000000000e+06	7.419411500000000000e+06	8.608795000000000000e+06	6.175548000000000000e+06	6.761046500000000000e+06	6.672684000000000000e+06	8.733923000000000000e+06	8.176753000000000000e+06	8.159440500000000000e+06	8.640546000000000000e+06	8.900969000000000000e+06	8.438763000000000000e+06	8.322766000000000000e+06	9.272071000000000000e+06	8.257217000000000000e+06	8.005647000000000000e+06	8.328199500000000000e+06	8.074242500000000000e+06	8.746363000000000000e+06	8.358636000000000000e+06	9.573004000000000000e+06	9.507061000000000000e+06	8.170950500000000000e+06	8.892563000000000000e+06	9.015192000000000000e+06	8.783287000000000000e+06	9.040902000000000000e+06	8.339458500000000000e+06	8.689948000000000000e+06	9.320531000000000000e+06	8.678315000000000000e+06	9.298066000000000000e+06	8.690187000000000000e+06	6.684862500000000000e+06	8.435498000000000000e+06	7.862620000000000000e+06	8.494839000000000000e+06	9.419941000000000000e+06	9.103042000000000000e+06
4.795510000000000161e+01	2.644300000000000000e+04	2.044400000000000000e+05	6.447520000000000000e+05	1.220608000000000000e+06	1.890848000000000000e+06	2.981097799999999814e+06	5.264066000000000000e+06	8.205118000000000000e+06	6.489968000000000000e+06	8.231035500000000000e+06	7.112015000000000000e+06	8.180872000000000000e+06	6.775043500000000000e+06	7.158657500000000000e+06	5.499875500000000000e+06	7.662985000000000000e+06	6.897696500000000000e+06	8.477570000000000000e+06	8.694436000000000000e+06	8.699108000000000000e+06	8.008690000000000000e+06	9.410642000000000000e+06	8.848749000000000000e+06	8.406309000000000000e+06	9.323707000000000000e+06	8.337905000000000000e+06	8.420414000000000000e+06	8.572534000000000000e+06	8.780623000000000000e+06	8.381177000000000000e+06	1.010841700000000000e+07	9.755880000000000000e+06	9.731382000000000000e+06	9.352147000000000000e+06	7.752597000000000000e+06	1.089176900000000000e+07	9.421112000000000000e+06	8.415507000000000000e+06	7.722003000000000000e+06	1.099102900000000000e+07	8.433600000000000000e+06	7.637647000000000000e+06	8.579398000000000000e+06	9.571224000000000000e+06	8.773982000000000000e+06	6.280754500000000000e+06	8.997600000000000000e+06	8.720662000000000000e+06	1.121792600000000000e+07
4.795589999999999975e+01	3.265900000000000000e+04	2.311560000000000000e+05	5.875840000000000000e+05	1.445184000000000000e+06	1.708288000000000000e+06	2.992606500000000000e+06	5.715466000000000000e+06	4.528021500000000000e+06	4.732744000000000000e+06	6.555226000000000000e+06	7.323637500000000000e+06	5.678695500000000000e+06	1.029492800000000000e+07	7.717847000000000000e+06	7.531677500000000000e+06	6.340371000000000000e+06	7.133237000000000000e+06	8.501381000000000000e+06	8.406398000000000000e+06	8.558558000000000000e+06	8.301971000000000000e+06	9.049705000000000000e+06	8.942641000000000000e+06	9.635207000000000000e+06	7.723738000000000000e+06	7.853964000000000000e+06	9.144637000000000000e+06	8.135774000000000000e+06	9.287176000000000000e+06	8.489784000000000000e+06	1.034616700000000000e+07	9.834774000000000000e+06	8.550957000000000000e+06	8.817955000000000000e+06	9.772611000000000000e+06	7.886035500000000000e+06	9.853901000000000000e+06	9.358315000000000000e+06	7.534670000000000000e+06	8.742461000000000000e+06	1.035823000000000000e+07	9.927591000000000000e+06	8.596854000000000000e+06	8.214782000000000000e+06	8.663099000000000000e+06	8.706172000000000000e+06	9.792626000000000000e+06	9.870731000000000000e+06	9.227211000000000000e+06
8.789879999999999427e+01	3.957800000000000000e+04	3.282960000000000000e+05	8.475040000000000000e+05	1.676416000000000000e+06	2.667456000000000000e+06	3.010012799999999814e+06	5.047150500000000000e+06	5.419700000000000000e+06	6.074039000000000000e+06	9.418409000000000000e+06	7.482295500000000000e+06	9.364924000000000000e+06	7.034349000000000000e+06	7.653153000000000000e+06	8.588233000000000000e+06	8.362308500000000000e+06	8.539658000000000000e+06	1.081951000000000000e+07	1.040975400000000000e+07	9.824445000000000000e+06	9.905164000000000000e+06	1.076066700000000000e+07	9.702420000000000000e+06	9.577797000000000000e+06	8.978046000000000000e+06	9.025954000000000000e+06	1.101025400000000000e+07	8.768539000000000000e+06	8.964573000000000000e+06	1.006811400000000000e+07	9.364735000000000000e+06	1.061230200000000000e+07	8.030813000000000000e+06	1.016227300000000000e+07	9.876031000000000000e+06	9.348404000000000000e+06	7.859378000000000000e+06	8.171083500000000000e+06	8.279198000000000000e+06	1.030210600000000000e+07	8.304949000000000000e+06	7.340927500000000000e+06	7.979601000000000000e+06	7.880054500000000000e+06	6.349967000000000000e+06	7.265133000000000000e+06	7.547723000000000000e+06	8.085122000000000000e+06	1.046205400000000000e+07
8.790019999999999811e+01	4.198500000000000000e+04	3.116160000000000000e+05	8.646400000000000000e+05	1.620864000000000000e+06	1.825483600000000093e+06	3.102652500000000000e+06	5.903100000000000000e+06	1.028585600000000000e+07	7.954146000000000000e+06	8.877348000000000000e+06	9.145563000000000000e+06	8.222089000000000000e+06	1.188139100000000000e+07	7.947451000000000000e+06	8.886173000000000000e+06	8.070982000000000000e+06	9.287084000000000000e+06	1.005285200000000000e+07	1.131424600000000000e+07	1.092682600000000000e+07	1.065666800000000000e+07	1.136579400000000000e+07	1.026927600000000000e+07	9.941394000000000000e+06	8.866573000000000000e+06	9.410870000000000000e+06	9.316312000000000000e+06	9.031669000000000000e+06	9.822010000000000000e+06	9.127992000000000000e+06	1.106036800000000000e+07	9.768260000000000000e+06	8.831232000000000000e+06	9.386811000000000000e+06	8.831283000000000000e+06	9.377498000000000000e+06	1.022780100000000000e+07	8.322016500000000000e+06	7.816196500000000000e+06	9.145733000000000000e+06	9.425048000000000000e+06	7.136867000000000000e+06	1.000638800000000000e+07	8.041305000000000000e+06	8.417990000000000000e+06	6.485848000000000000e+06	7.997684500000000000e+06	7.871274000000000000e+06	8.878783000000000000e+06
8.790170000000000528e+01	4.680100000000000000e+04	2.956560000000000000e+05	8.889920000000000000e+05	1.818624000000000000e+06	2.958362000000000000e+06	3.363111299999999814e+06	4.162037000000000000e+06	7.430110000000000000e+06	6.952592500000000000e+06	9.253718000000000000e+06	8.781272000000000000e+06	9.071721000000000000e+06	9.151204000000000000e+06	8.495113000000000000e+06	8.670126000000000000e+06	7.698382000000000000e+06	1.066434200000000000e+07	9.775610000000000000e+06	1.156120300000000000e+07	9.977176000000000000e+06	1.129085900000000000e+07	1.027763500000000000e+07	1.069599500000000000e+07	8.712035000000000000e+06	8.925354000000000000e+06	9.422520000000000000e+06	1.005279800000000000e+07	9.109758000000000000e+06	9.206698000000000000e+06	9.270297000000000000e+06	9.436060000000000000e+06	1.191854000000000000e+07	9.901182000000000000e+06	8.915519000000000000e+06	1.023146500000000000e+07	9.522734000000000000e+06	8.502720000000000000e+06	1.001600200000000000e+07	8.994554000000000000e+06	7.813862000000000000e+06	8.369274500000000000e+06	7.334990500000000000e+06	7.140886500000000000e+06	8.549509000000000000e+06	8.598904000000000000e+06	9.632137000000000000e+06	7.857276000000000000e+06	8.564548000000000000e+06	7.738601000000000000e+06
8.790319999999999823e+01	4.369100000000000000e+04	3.215760000000000000e+05	8.340480000000000000e+05	1.815648000000000000e+06	3.064090000000000000e+06	3.860837000000000000e+06	4.988588000000000000e+06	6.841518000000000000e+06	7.942443000000000000e+06	1.019464300000000000e+07	1.005664300000000000e+07	1.425241700000000000e+07	7.877415000000000000e+06	8.671315000000000000e+06	8.664293000000000000e+06	8.991770000000000000e+06	9.493108000000000000e+06	9.793291000000000000e+06	1.102057400000000000e+07	1.065720400000000000e+07	1.130845600000000000e+07	1.091764700000000000e+07	1.007658700000000000e+07	1.019501300000000000e+07	9.171485000000000000e+06	9.900636000000000000e+06	9.500249000000000000e+06	9.026075000000000000e+06	1.071968600000000000e+07	9.708823000000000000e+06	1.045933600000000000e+07	9.804430000000000000e+06	1.064321000000000000e+07	1.037484800000000000e+07	9.462810000000000000e+06	9.214340000000000000e+06	9.104932000000000000e+06	1.092346100000000000e+07	1.009137100000000000e+07	6.949791000000000000e+06	8.713508000000000000e+06	7.544638500000000000e+06	9.243434000000000000e+06	8.405330000000000000e+06	8.347725000000000000e+06	7.534611000000000000e+06	8.155381500000000000e+06	1.118268700000000000e+07	8.228666500000000000e+06
8.790460000000000207e+01	3.937800000000000000e+04	3.246320000000000000e+05	8.678720000000000000e+05	1.702304000000000000e+06	2.670729500000000000e+06	3.473157299999999814e+06	8.247942500000000000e+06	9.994064000000000000e+06	9.430144000000000000e+06	9.600721000000000000e+06	8.980915000000000000e+06	7.676900500000000000e+06	1.066061800000000000e+07	8.683313000000000000e+06	8.781183000000000000e+06	1.034407500000000000e+07	9.616817000000000000e+06	9.798949000000000000e+06	1.053863200000000000e+07	1.144264400000000000e+07	1.089129200000000000e+07	1.045228900000000000e+07	1.075461900000000000e+07	9.554741000000000000e+06	8.180872000000000000e+06	9.492420000000000000e+06	1.108407400000000000e+07	1.017928200000000000e+07	9.891221000000000000e+06	9.378676000000000000e+06	1.120896200000000000e+07	1.033920800000000000e+07	8.656060000000000000e+06	1.015653400000000000e+07	8.366696000000000000e+06	1.005317100000000000e+07	7.304136500000000000e+06	7.996429000000000000e+06	8.343634000000000000e+06	8.030200500000000000e+06	8.328488500000000000e+06	8.430141000000000000e+06	8.824018000000000000e+06	9.998458000000000000e+06	8.750872000000000000e+06	7.604731000000000000e+06	8.874713000000000000e+06	8.766618000000000000e+06	1.061549500000000000e+07
8.790609999999999502e+01	4.409200000000000000e+04	2.930160000000000000e+05	8.784320000000000000e+05	1.789952000000000000e+06	2.330262299999999814e+06	3.571466000000000000e+06	4.683594500000000000e+06	6.019819000000000000e+06	1.107630600000000000e+07	1.157607500000000000e+07	1.107952400000000000e+07	6.933004000000000000e+06	9.428299000000000000e+06	6.687687000000000000e+06	6.451674000000000000e+06	9.837106000000000000e+06	9.952194000000000000e+06	9.716672000000000000e+06	1.067384800000000000e+07	1.140727200000000000e+07	1.084436800000000000e+07	1.096439200000000000e+07	1.077190200000000000e+07	1.003361900000000000e+07	8.556040000000000000e+06	8.098847000000000000e+06	1.045157400000000000e+07	8.247649000000000000e+06	8.832359000000000000e+06	9.059458000000000000e+06	9.679754000000000000e+06	1.004135400000000000e+07	9.363521000000000000e+06	8.662770000000000000e+06	8.550146000000000000e+06	8.655042000000000000e+06	7.485478000000000000e+06	9.922512000000000000e+06	8.777815000000000000e+06	9.595213000000000000e+06	8.019214500000000000e+06	1.122668400000000000e+07	7.921413500000000000e+06	6.367436500000000000e+06	1.085974600000000000e+07	7.311958000000000000e+06	8.296024000000000000e+06	1.079517300000000000e+07	8.518315000000000000e+06
8.790760000000000218e+01	4.579800000000000000e+04	2.956560000000000000e+05	8.228800000000000000e+05	1.842688000000000000e+06	2.717758500000000000e+06	4.179354299999999814e+06	5.281752000000000000e+06	5.891737500000000000e+06	8.434442000000000000e+06	9.970982000000000000e+06	8.493315000000000000e+06	7.671280000000000000e+06	7.977555500000000000e+06	8.294915000000000000e+06	8.868675000000000000e+06	9.766778000000000000e+06	9.540381000000000000e+06	1.023579400000000000e+07	1.056844500000000000e+07	1.124306300000000000e+07	1.042180800000000000e+07	1.132532900000000000e+07	9.275468000000000000e+06	9.514162000000000000e+06	8.989990000000000000e+06	8.909454000000000000e+06	9.199818000000000000e+06	8.247649000000000000e+06	1.040329200000000000e+07	9.760052000000000000e+06	1.035211000000000000e+07	1.123204200000000000e+07	9.135564000000000000e+06	9.541995000000000000e+06	8.756986000000000000e+06	8.678316000000000000e+06	9.315485000000000000e+06	7.228159000000000000e+06	9.528318000000000000e+06	8.292747000000000000e+06	7.640255000000000000e+06	8.174047000000000000e+06	9.709399000000000000e+06	7.573932000000000000e+06	8.131562000000000000e+06	8.108451000000000000e+06	7.512562500000000000e+06	9.413936000000000000e+06	9.357045000000000000e+06
8.790900000000000603e+01	5.282200000000000000e+04	3.029760000000000000e+05	9.581440000000000000e+05	1.810848000000000000e+06	2.529932500000000000e+06	3.357328500000000000e+06	5.035438000000000000e+06	6.054983000000000000e+06	6.905780000000000000e+06	1.211690200000000000e+07	9.163178000000000000e+06	1.049019500000000000e+07	7.506188000000000000e+06	1.062012600000000000e+07	8.711189000000000000e+06	8.397472000000000000e+06	1.013493500000000000e+07	9.126590000000000000e+06	9.968894000000000000e+06	1.068062900000000000e+07	1.075051800000000000e+07	1.090625100000000000e+07	9.871753000000000000e+06	1.046062100000000000e+07	9.464688000000000000e+06	9.195112000000000000e+06	8.536662000000000000e+06	9.098794000000000000e+06	9.569079000000000000e+06	9.025305000000000000e+06	1.085780500000000000e+07	1.015690300000000000e+07	9.930377000000000000e+06	8.220403500000000000e+06	7.351071000000000000e+06	8.223988500000000000e+06	9.841983000000000000e+06	7.216647000000000000e+06	7.446685500000000000e+06	7.813862000000000000e+06	7.319561000000000000e+06	9.706186000000000000e+06	9.575568000000000000e+06	1.132052800000000000e+07	9.364112000000000000e+06	6.345256000000000000e+06	7.343067500000000000e+06	8.286961000000000000e+06	9.983319000000000000e+06
8.791049999999999898e+01	5.131700000000000000e+04	3.118160000000000000e+05	8.328960000000000000e+05	1.783616000000000000e+06	2.870283799999999814e+06	3.148972799999999814e+06	5.328602000000000000e+06	7.680450500000000000e+06	9.242660000000000000e+06	7.213873500000000000e+06	7.399972000000000000e+06	8.949007000000000000e+06	9.074626000000000000e+06	1.097347200000000000e+07	7.105415500000000000e+06	8.397472000000000000e+06	9.328477000000000000e+06	9.875568000000000000e+06	1.106189000000000000e+07	1.000060100000000000e+07	1.117331200000000000e+07	1.011484100000000000e+07	1.076629700000000000e+07	9.375594000000000000e+06	1.006818900000000000e+07	1.004649400000000000e+07	8.426545000000000000e+06	1.026318900000000000e+07	9.298443000000000000e+06	9.726127000000000000e+06	9.757498000000000000e+06	1.040572200000000000e+07	8.644382000000000000e+06	9.220378000000000000e+06	8.349497500000000000e+06	7.455448000000000000e+06	8.368349500000000000e+06	8.415507000000000000e+06	8.396354000000000000e+06	8.134986000000000000e+06	8.696028000000000000e+06	8.902052000000000000e+06	8.142526000000000000e+06	8.624714000000000000e+06	6.834700000000000000e+06	7.528640500000000000e+06	8.015206500000000000e+06	9.593375000000000000e+06	7.431365500000000000e+06
8.791200000000000614e+01	5.091500000000000000e+04	3.058160000000000000e+05	8.910880000000000000e+05	1.216652500000000000e+06	2.259892500000000000e+06	3.073681500000000000e+06	8.042739500000000000e+06	5.378947000000000000e+06	7.877841500000000000e+06	9.994476000000000000e+06	8.640112000000000000e+06	8.180872000000000000e+06	6.875302000000000000e+06	9.389533000000000000e+06	8.419315000000000000e+06	7.943133500000000000e+06	9.157731000000000000e+06	1.004106400000000000e+07	1.071516400000000000e+07	1.019994800000000000e+07	1.160197200000000000e+07	1.027763500000000000e+07	9.743060000000000000e+06	9.716365000000000000e+06	9.804494000000000000e+06	9.923936000000000000e+06	1.005917400000000000e+07	9.367518000000000000e+06	1.114001200000000000e+07	1.074047500000000000e+07	9.977179000000000000e+06	1.030279600000000000e+07	1.002380200000000000e+07	8.755055000000000000e+06	7.884681000000000000e+06	1.030361000000000000e+07	8.286559000000000000e+06	9.544598000000000000e+06	9.440451000000000000e+06	7.288418000000000000e+06	8.876651000000000000e+06	6.746440500000000000e+06	8.235859000000000000e+06	8.538206000000000000e+06	7.588353000000000000e+06	8.395488000000000000e+06	8.143934000000000000e+06	8.339153000000000000e+06	8.370540000000000000e+06
[truncated: 130 more columns]
