# Supplementary material for: Otolith microchemistry and diadromy in Patagonian river fishes
Source: PeerJ. 2019 Jan 3;7:e6149. doi: 10.7717/peerj.6149 (PMC6321752; doi:10.7717/peerj.6149)
Supplement: Supplemental Information 3 — Raw data. This archive contains the raw data used to generate the analyses reported in the paper cited above. The python script provided allows to convert from the isotopic intensities measured by LA-ICP-MS to molar concentrations of Sr:Ca. [file peerj-07-6149-s003.zip › Dataset S1/Alo_etAl_scripts/samples/TT12.txt]

4.794850000000000279e+01,4.746038000000000000e+06,3.601855500000000000e+06,4.116735799999999814e+06,4.200305000000000000e+06,3.833796000000000000e+06,3.842432000000000000e+06,4.215964000000000000e+06,3.561580799999999814e+06,4.066162000000000000e+06,3.593364299999999814e+06,3.686142500000000000e+06,4.362487500000000000e+06,3.630451799999999814e+06,3.714354000000000000e+06,3.792305500000000000e+06,3.828524500000000000e+06,4.282878000000000000e+06,4.300723000000000000e+06,3.399909299999999814e+06,3.979936799999999814e+06,4.275468000000000000e+06,3.342495299999999814e+06,3.940209500000000000e+06,4.818667000000000000e+06,3.703432299999999814e+06,4.242606500000000000e+06,5.034521000000000000e+06,4.049328500000000000e+06,4.229274500000000000e+06,4.029828799999999814e+06,3.726787299999999814e+06,3.869440000000000000e+06,5.025687000000000000e+06,3.640002000000000000e+06,3.463974500000000000e+06,4.573442000000000000e+06,4.783199500000000000e+06,3.987744799999999814e+06,3.470933000000000000e+06,8.651514000000000000e+06,5.128310000000000000e+06,3.959261299999999814e+06,4.030026000000000000e+06,4.419901500000000000e+06,4.362958500000000000e+06,4.309977000000000000e+06,4.313667000000000000e+06,4.157759299999999814e+06,4.317637000000000000e+06,3.362234000000000000e+06,3.896391299999999814e+06,3.816492299999999814e+06,3.932587299999999814e+06,3.281334500000000000e+06,3.584812500000000000e+06,4.243821000000000000e+06,4.074854299999999814e+06,4.642512000000000000e+06,3.992353799999999814e+06,4.381811000000000000e+06,3.634870799999999814e+06,3.841899299999999814e+06,4.111310299999999814e+06,4.626677000000000000e+06,4.624695000000000000e+06,4.408432500000000000e+06,4.572810000000000000e+06,4.246326500000000000e+06,4.630551500000000000e+06,4.914131500000000000e+06,3.551769500000000000e+06,5.163130500000000000e+06,3.669248000000000000e+06,3.496605500000000000e+06,3.888588500000000000e+06,4.044226500000000000e+06,4.243582500000000000e+06,3.872944799999999814e+06,3.674368799999999814e+06,4.241234000000000000e+06,4.373436500000000000e+06,3.523125500000000000e+06,3.626999299999999814e+06,4.178247500000000000e+06,4.545970000000000000e+06,5.953187000000000000e+06,3.489835500000000000e+06,4.470150000000000000e+06,3.304119000000000000e+06,3.973419000000000000e+06,3.687708799999999814e+06,3.125024000000000000e+06,3.950805500000000000e+06,3.222587500000000000e+06,4.114399500000000000e+06,4.007625799999999814e+06,3.092697299999999814e+06,3.352090500000000000e+06,3.477825299999999814e+06,4.843411500000000000e+06,3.372928000000000000e+06,4.007043299999999814e+06,3.871262799999999814e+06,3.635819500000000000e+06,3.492508500000000000e+06,4.252344500000000000e+06,4.119677000000000000e+06,3.872638799999999814e+06,3.206239000000000000e+06,4.289132000000000000e+06,4.148992299999999814e+06,2.915516500000000000e+06,3.766512799999999814e+06,3.563169799999999814e+06,3.694049000000000000e+06,3.756796299999999814e+06,3.321675000000000000e+06,3.565606500000000000e+06,4.282205000000000000e+06,4.072239500000000000e+06,2.736709500000000000e+06,2.922290500000000000e+06,3.147072000000000000e+06,2.880868500000000000e+06,2.996081000000000000e+06,2.866961500000000000e+06,3.017501000000000000e+06,2.779087799999999814e+06,3.747217500000000000e+06,2.755458799999999814e+06,2.895663000000000000e+06,3.287970799999999814e+06,3.471430000000000000e+06,2.985590500000000000e+06,3.078647299999999814e+06,3.360543299999999814e+06,2.808090000000000000e+06,2.984989299999999814e+06,3.620538799999999814e+06,3.677328500000000000e+06,3.439819000000000000e+06,3.944730500000000000e+06,2.988673299999999814e+06,3.523664500000000000e+06,3.454335500000000000e+06,3.468102000000000000e+06,3.678762299999999814e+06,4.083688500000000000e+06,3.859260799999999814e+06,3.991312299999999814e+06,3.130304000000000000e+06,3.972357500000000000e+06,3.776108799999999814e+06,3.050514299999999814e+06,4.051926000000000000e+06,3.357281299999999814e+06,3.951298799999999814e+06,4.135753299999999814e+06,3.965952299999999814e+06,3.706689299999999814e+06,4.200232500000000000e+06,3.734407000000000000e+06,3.876918799999999814e+06,4.441029000000000000e+06,3.278393500000000000e+06,4.135162500000000000e+06,3.542600500000000000e+06,3.541098500000000000e+06,3.075114500000000000e+06,3.601325000000000000e+06,3.108494799999999814e+06,3.407745000000000000e+06,3.092483000000000000e+06,3.640324500000000000e+06,4.275530000000000000e+06,3.500178799999999814e+06,4.274259500000000000e+06,3.534987299999999814e+06,3.878687000000000000e+06,3.005258299999999814e+06,3.505379500000000000e+06,2.944817000000000000e+06,3.217506299999999814e+06,2.954510299999999814e+06,3.326628799999999814e+06,3.033138500000000000e+06,3.204695299999999814e+06,2.721742299999999814e+06,3.151981299999999814e+06,3.239312000000000000e+06,3.022563000000000000e+06,3.057015500000000000e+06,4.095178000000000000e+06,3.087459500000000000e+06,3.794809500000000000e+06,3.249704299999999814e+06,2.879889500000000000e+06,3.737475000000000000e+06,3.018482299999999814e+06,2.838904500000000000e+06,2.607518500000000000e+06,2.942448799999999814e+06,3.787542000000000000e+06,3.252528500000000000e+06,3.021539500000000000e+06,3.370227799999999814e+06,3.814185500000000000e+06,3.092654299999999814e+06,3.460205500000000000e+06,2.570341500000000000e+06,3.060135000000000000e+06,3.664278799999999814e+06,4.286125000000000000e+06,3.649444500000000000e+06,3.017683299999999814e+06,2.949362000000000000e+06,5.898922500000000000e+06,3.451981799999999814e+06,3.907772000000000000e+06,4.176990299999999814e+06,3.347265500000000000e+06,3.425631799999999814e+06,2.754012799999999814e+06,3.453607500000000000e+06,3.049832500000000000e+06,3.433535799999999814e+06,3.301130799999999814e+06,3.264679799999999814e+06,3.216753799999999814e+06,2.821358500000000000e+06,3.559498299999999814e+06,3.670922799999999814e+06,2.945236500000000000e+06,3.444672000000000000e+06,3.579158000000000000e+06,2.660642299999999814e+06,3.100128000000000000e+06,3.375232799999999814e+06,2.583489500000000000e+06,3.384101500000000000e+06,2.693674299999999814e+06,3.324815000000000000e+06,3.535866000000000000e+06,3.384950000000000000e+06,3.622832500000000000e+06,3.190169299999999814e+06,3.000443000000000000e+06,2.852810500000000000e+06,3.238627299999999814e+06,3.234025299999999814e+06,3.376704000000000000e+06,3.530035500000000000e+06,2.798052799999999814e+06,3.119551799999999814e+06,2.809376000000000000e+06,3.216514000000000000e+06,3.170791299999999814e+06,3.326950000000000000e+06,3.126655000000000000e+06,3.031503500000000000e+06,3.548983000000000000e+06,3.012085500000000000e+06,3.784736299999999814e+06,3.098033799999999814e+06,2.903778799999999814e+06,3.417487000000000000e+06,3.223622000000000000e+06,3.231276299999999814e+06,2.955860500000000000e+06,3.123364000000000000e+06,3.028725299999999814e+06,2.850737299999999814e+06,3.448621799999999814e+06,2.810988000000000000e+06,2.882034000000000000e+06,3.122326799999999814e+06,3.094805799999999814e+06,2.978858299999999814e+06,3.338971799999999814e+06,3.798917000000000000e+06,2.873526000000000000e+06,3.259395299999999814e+06,3.875057500000000000e+06,3.459672000000000000e+06,4.163500299999999814e+06,3.497615000000000000e+06,3.142349500000000000e+06,3.925911799999999814e+06,3.464708299999999814e+06,3.372287000000000000e+06,4.835376000000000000e+06,3.511548500000000000e+06,3.398024000000000000e+06,3.087305000000000000e+06,3.563744000000000000e+06,3.137860799999999814e+06,3.508063500000000000e+06,3.620749299999999814e+06,3.138394500000000000e+06,3.275897000000000000e+06,3.111270000000000000e+06,3.165770299999999814e+06,3.219220299999999814e+06,3.395764299999999814e+06,3.104187799999999814e+06,3.723164299999999814e+06,3.605194799999999814e+06,3.981991299999999814e+06,2.936741000000000000e+06,3.391550500000000000e+06,3.114345500000000000e+06,3.028304799999999814e+06,3.258559500000000000e+06,3.330768799999999814e+06,3.051594500000000000e+06,3.346200000000000000e+06,3.416864799999999814e+06,3.423586000000000000e+06,3.760457299999999814e+06,3.991703000000000000e+06,3.530584799999999814e+06,3.266267000000000000e+06,3.355706299999999814e+06,3.239468799999999814e+06,3.297925000000000000e+06,2.956541000000000000e+06,3.266637500000000000e+06,3.249112299999999814e+06,2.982262500000000000e+06,2.768111799999999814e+06,3.299300000000000000e+06,3.887624500000000000e+06,2.976015799999999814e+06,3.100506000000000000e+06,3.470400000000000000e+06,3.344370799999999814e+06,2.993438500000000000e+06,3.011134000000000000e+06,3.110547799999999814e+06,3.829871000000000000e+06,3.400829799999999814e+06,3.262684299999999814e+06,3.282520000000000000e+06,2.797872000000000000e+06,3.247850500000000000e+06,3.226873500000000000e+06,2.747722299999999814e+06,3.126610799999999814e+06,3.705920000000000000e+06,3.518064299999999814e+06,2.739748500000000000e+06,3.360143799999999814e+06,3.310218799999999814e+06,2.919077000000000000e+06,2.801965500000000000e+06,3.608501000000000000e+06,2.922869299999999814e+06,4.069048799999999814e+06,3.422037500000000000e+06,2.940076799999999814e+06,3.547698000000000000e+06,3.589155000000000000e+06,3.257830000000000000e+06,4.230175500000000000e+06,3.561820000000000000e+06,6.513844000000000000e+06,2.727116000000000000e+06,3.574164000000000000e+06,2.977013500000000000e+06,2.921065799999999814e+06,2.872255000000000000e+06,3.212850500000000000e+06,2.787822299999999814e+06,2.902641299999999814e+06,2.897682299999999814e+06,2.954071799999999814e+06,3.199292799999999814e+06,2.910230799999999814e+06,2.754346500000000000e+06,2.986692799999999814e+06,2.905526500000000000e+06,3.193153799999999814e+06,3.225609500000000000e+06,2.979114500000000000e+06,3.211855299999999814e+06,3.135388500000000000e+06,3.265076000000000000e+06,3.549030000000000000e+06,3.501056000000000000e+06,3.148565500000000000e+06,3.120176299999999814e+06,3.264818000000000000e+06,2.839173299999999814e+06,3.256939500000000000e+06,2.956155299999999814e+06,4.078416299999999814e+06,3.741760000000000000e+06,3.086784000000000000e+06,2.812879000000000000e+06,4.009713799999999814e+06,3.281625299999999814e+06,3.108796299999999814e+06,3.267370500000000000e+06,3.430693500000000000e+06,2.904598799999999814e+06,3.604811000000000000e+06,3.773015299999999814e+06,2.638724799999999814e+06,2.960515500000000000e+06,3.271468000000000000e+06,3.141199299999999814e+06,3.152705299999999814e+06,3.163003799999999814e+06,2.906010799999999814e+06,2.787342500000000000e+06,3.650750000000000000e+06,3.339323000000000000e+06,3.276531000000000000e+06,3.448659500000000000e+06,3.144919500000000000e+06,3.272898500000000000e+06,2.904532000000000000e+06,3.391359500000000000e+06,2.605540000000000000e+06,3.029494500000000000e+06,4.253830000000000000e+06,3.174540799999999814e+06,2.865455500000000000e+06,2.597218000000000000e+06,3.084471000000000000e+06,2.542292000000000000e+06,7.300631000000000000e+06,3.592709000000000000e+06,2.796431000000000000e+06,3.424143299999999814e+06,2.596459500000000000e+06,2.805362299999999814e+06,2.698146500000000000e+06,3.068802799999999814e+06,3.506292500000000000e+06,3.123851500000000000e+06,3.572800000000000000e+06,3.525248000000000000e+06,3.167917000000000000e+06,2.636053799999999814e+06,2.776761000000000000e+06,2.477075500000000000e+06,2.700121000000000000e+06,2.847438000000000000e+06,2.323891799999999814e+06,2.785353000000000000e+06,2.737223000000000000e+06,2.855823500000000000e+06,2.726725500000000000e+06,3.473848000000000000e+06,3.161463500000000000e+06,3.528406500000000000e+06,2.705282299999999814e+06,2.922238799999999814e+06,3.405760000000000000e+06,2.907888000000000000e+06,3.279150000000000000e+06,3.594695000000000000e+06,3.027010000000000000e+06,5.092257000000000000e+06,4.694808000000000000e+06,5.838503000000000000e+06,3.223656299999999814e+06,8.868038000000000000e+06,2.953925000000000000e+06,2.965309500000000000e+06,2.716429299999999814e+06,6.525136000000000000e+06,2.518649500000000000e+06,2.702056299999999814e+06,3.149507799999999814e+06,2.698802000000000000e+06,2.728168799999999814e+06,2.867606299999999814e+06,2.565816299999999814e+06,3.398784000000000000e+06,2.672730000000000000e+06,2.918632000000000000e+06,2.938630500000000000e+06,2.709116799999999814e+06,2.554641000000000000e+06,5.325777000000000000e+06,2.452551799999999814e+06,2.491263000000000000e+06,2.421706000000000000e+06,2.984202000000000000e+06,2.860129500000000000e+06,3.035023799999999814e+06,2.875247500000000000e+06,3.654208000000000000e+06,2.591777000000000000e+06,2.737948799999999814e+06,2.856953500000000000e+06,2.813734000000000000e+06,2.371414799999999814e+06,2.565150000000000000e+06,2.815095000000000000e+06,2.657954500000000000e+06,2.573992500000000000e+06,2.483015299999999814e+06,2.538264799999999814e+06,2.510139299999999814e+06,2.415504000000000000e+06,2.743472799999999814e+06,2.434036500000000000e+06,3.268203799999999814e+06,3.052416000000000000e+06,2.446334000000000000e+06,2.690335000000000000e+06,3.185456000000000000e+06,2.556127000000000000e+06,2.649521000000000000e+06,3.068037000000000000e+06,2.730097000000000000e+06,2.700743500000000000e+06,2.245658299999999814e+06,2.291396000000000000e+06,2.563971500000000000e+06,2.338710000000000000e+06,2.754346500000000000e+06,4.110644799999999814e+06,2.583596299999999814e+06,3.215744000000000000e+06,2.996608000000000000e+06,2.551032799999999814e+06,2.256437500000000000e+06,3.071552000000000000e+06,3.199296000000000000e+06,2.548743799999999814e+06,2.467821500000000000e+06,2.319988799999999814e+06,3.126400000000000000e+06,5.167655000000000000e+06,3.045952000000000000e+06,2.209807000000000000e+06,2.365778799999999814e+06,2.542812000000000000e+06,2.586543799999999814e+06,2.332702000000000000e+06,2.983168000000000000e+06,4.129747500000000000e+06,3.574937000000000000e+06,2.782784000000000000e+06,2.397737500000000000e+06,3.205568000000000000e+06,2.443618500000000000e+06,4.750020000000000000e+06,2.950528000000000000e+06,1.960459399999999907e+06,2.431645000000000000e+06,2.867456000000000000e+06,3.007104000000000000e+06,2.595904000000000000e+06,2.846208000000000000e+06,2.511523500000000000e+06,2.487421500000000000e+06,2.410892299999999814e+06,2.905088000000000000e+06,2.334318799999999814e+06,2.770624000000000000e+06,2.877432000000000000e+06,2.202678500000000000e+06,2.870336000000000000e+06,1.963060600000000093e+06,2.725056000000000000e+06,2.446592000000000000e+06,2.743373799999999814e+06,2.799488000000000000e+06,2.257110799999999814e+06,2.781571500000000000e+06,2.617301299999999814e+06,2.042429899999999907e+06,2.742420299999999814e+06,2.364027500000000000e+06,2.486080000000000000e+06,2.046617300000000047e+06,2.923968000000000000e+06,2.569024000000000000e+06,2.626905000000000000e+06,2.486528000000000000e+06,2.147331500000000000e+06,2.231288500000000000e+06,2.571200000000000000e+06,2.220744500000000000e+06,2.628544000000000000e+06,2.423052299999999814e+06,2.526242799999999814e+06,2.537536000000000000e+06,2.108164299999999814e+06,2.640128000000000000e+06,2.759104000000000000e+06,2.434432000000000000e+06,2.282649799999999814e+06,2.530176000000000000e+06,2.227848799999999814e+06,1.962623300000000047e+06,2.474688000000000000e+06,3.304319799999999814e+06,2.723648000000000000e+06,1.818750800000000047e+06,2.784512000000000000e+06,1.971511500000000000e+06,2.937344000000000000e+06,2.638848000000000000e+06,2.652288000000000000e+06,2.134676500000000000e+06,2.649792000000000000e+06,1.954714600000000093e+06,4.195247500000000000e+06,2.444992000000000000e+06,1.803178100000000093e+06,2.669696000000000000e+06,2.190211000000000000e+06,2.491755299999999814e+06,2.422898500000000000e+06,2.075073000000000000e+06,2.015004500000000000e+06,2.547164000000000000e+06,3.028102000000000000e+06,2.190759500000000000e+06,2.436621799999999814e+06,2.303161000000000000e+06,2.470259799999999814e+06,2.506666500000000000e+06,2.487342000000000000e+06,2.920896000000000000e+06,3.202651000000000000e+06,3.124672000000000000e+06,2.344049799999999814e+06,2.409891000000000000e+06,2.516315000000000000e+06,2.368410000000000000e+06,2.297496500000000000e+06,2.830231299999999814e+06,2.243753500000000000e+06,2.806400000000000000e+06,2.354887500000000000e+06,2.510631799999999814e+06,2.921536000000000000e+06,3.230430000000000000e+06,2.828160000000000000e+06,2.994176000000000000e+06,2.185642299999999814e+06,2.545019000000000000e+06,2.949120000000000000e+06,2.650490000000000000e+06,2.152725299999999814e+06,2.575114799999999814e+06,2.262825299999999814e+06,2.093024600000000093e+06,2.042061600000000093e+06,2.695488000000000000e+06,2.392828000000000000e+06,2.070317100000000093e+06,2.207917500000000000e+06,2.339824299999999814e+06,3.374086000000000000e+06,3.719259000000000000e+06,2.184241000000000000e+06,2.471644000000000000e+06,2.584173500000000000e+06,2.812928000000000000e+06,2.580572500000000000e+06,2.499339500000000000e+06,2.357874000000000000e+06,3.152640000000000000e+06,3.255100000000000000e+06,2.992704000000000000e+06,3.422254799999999814e+06,2.647632500000000000e+06,3.562924500000000000e+06,2.623701799999999814e+06,2.479585500000000000e+06,2.679376299999999814e+06,2.515631000000000000e+06,2.575464299999999814e+06,2.706407000000000000e+06,2.331708799999999814e+06,2.890625500000000000e+06,2.927980000000000000e+06,2.513247799999999814e+06,3.302592000000000000e+06,2.404107500000000000e+06,3.096161799999999814e+06,2.766168000000000000e+06,2.457979500000000000e+06,2.443618299999999814e+06,2.426905000000000000e+06,2.971840000000000000e+06,2.325169500000000000e+06,2.940027299999999814e+06,2.314222000000000000e+06,2.349706000000000000e+06,3.135488000000000000e+06,2.614814299999999814e+06,2.285981299999999814e+06,2.761920000000000000e+06,2.744320000000000000e+06,2.313317000000000000e+06,2.766371000000000000e+06,2.529765299999999814e+06,2.193189000000000000e+06,2.471774000000000000e+06,2.684416000000000000e+06,2.878953000000000000e+06,3.728002000000000000e+06,2.248877000000000000e+06,5.024362000000000000e+06,3.579071500000000000e+06,7.903082500000000000e+06,5.179708000000000000e+06,2.896582500000000000e+06,3.561454799999999814e+06,3.389934799999999814e+06,2.808513799999999814e+06,3.907810000000000000e+06,4.407917500000000000e+06,2.631011299999999814e+06,3.018368000000000000e+06,2.444543500000000000e+06,2.689542500000000000e+06,2.535628500000000000e+06,2.807136000000000000e+06,2.834947000000000000e+06,2.597177000000000000e+06,2.884879500000000000e+06,2.675969000000000000e+06,2.468930500000000000e+06,3.209280000000000000e+06,2.319691000000000000e+06,2.652822500000000000e+06,2.796161299999999814e+06,3.141440000000000000e+06,3.212608000000000000e+06,2.556657000000000000e+06,3.517312000000000000e+06,2.811648000000000000e+06,2.879296000000000000e+06,2.710504500000000000e+06,2.395279000000000000e+06,3.043264000000000000e+06,2.997632000000000000e+06,3.035392000000000000e+06,3.010240000000000000e+06,2.215730299999999814e+06,2.196264299999999814e+06,2.947968000000000000e+06,2.651530500000000000e+06,2.622882000000000000e+06,2.403056500000000000e+06,2.766080000000000000e+06,2.639232000000000000e+06,2.765085500000000000e+06,2.677312000000000000e+06,2.350835299999999814e+06,2.257704799999999814e+06,2.876672000000000000e+06,2.451915000000000000e+06,2.330172799999999814e+06,2.638584299999999814e+06,3.172800000000000000e+06,2.118759000000000000e+06,2.666674000000000000e+06,2.962961799999999814e+06,2.898004299999999814e+06,2.911658799999999814e+06,2.051685000000000000e+06,2.588808799999999814e+06,2.125355500000000000e+06,2.870464000000000000e+06,2.135732299999999814e+06,3.259813000000000000e+06,2.448046799999999814e+06,2.245211799999999814e+06,2.568885500000000000e+06,3.175740500000000000e+06,2.909568000000000000e+06,2.578432000000000000e+06,2.178485799999999814e+06,2.368583500000000000e+06,2.508301500000000000e+06,2.429444500000000000e+06,2.454952500000000000e+06,2.539126799999999814e+06,2.149529000000000000e+06,2.244123000000000000e+06,3.529954799999999814e+06,2.475875500000000000e+06,2.949422000000000000e+06,3.249984000000000000e+06,2.511725799999999814e+06,2.358525500000000000e+06,3.071936000000000000e+06,3.133056000000000000e+06,2.344049799999999814e+06,2.456666299999999814e+06,3.308928000000000000e+06,2.553438799999999814e+06,2.485279000000000000e+06,2.714176000000000000e+06,2.334249000000000000e+06,2.165949500000000000e+06,2.263273500000000000e+06,2.415991000000000000e+06,2.489106000000000000e+06,2.826688000000000000e+06,2.962304000000000000e+06,2.901312000000000000e+06,2.249183500000000000e+06,2.318102500000000000e+06,2.897472000000000000e+06,3.206079299999999814e+06,1.910952399999999907e+06,2.798464000000000000e+06,2.037377000000000000e+06,2.292584299999999814e+06,2.901952000000000000e+06,2.781903799999999814e+06,2.987008000000000000e+06,2.233201299999999814e+06,3.073280000000000000e+06,2.442625500000000000e+06,2.998784000000000000e+06,2.272306500000000000e+06,2.324979799999999814e+06,2.774950000000000000e+06,2.356364299999999814e+06,3.033216000000000000e+06,2.806818000000000000e+06,2.906368000000000000e+06,2.724928000000000000e+06,2.546944000000000000e+06,2.936320000000000000e+06,2.918238299999999814e+06,2.942528000000000000e+06,2.705536000000000000e+06,2.797853799999999814e+06,2.872308299999999814e+06,4.191006299999999814e+06,2.926904799999999814e+06,2.686224000000000000e+06,2.689664000000000000e+06,2.695062000000000000e+06,2.648467500000000000e+06,3.529077299999999814e+06,3.294268799999999814e+06,2.660394500000000000e+06,3.121605000000000000e+06,2.890705500000000000e+06,3.074157299999999814e+06,3.091528299999999814e+06,2.956117299999999814e+06,3.430132299999999814e+06,3.361311299999999814e+06,2.585595500000000000e+06,3.132800000000000000e+06,2.721262500000000000e+06,2.714182500000000000e+06,2.972458500000000000e+06,2.956480000000000000e+06,2.739958799999999814e+06,2.760132500000000000e+06,3.039377500000000000e+06,3.096640000000000000e+06,2.886483000000000000e+06,3.058160000000000000e+06,2.945223000000000000e+06,2.670065000000000000e+06,3.051902000000000000e+06,3.084096000000000000e+06,2.977984000000000000e+06,2.903647299999999814e+06,2.804288000000000000e+06,2.971393799999999814e+06,2.933312000000000000e+06,3.058779500000000000e+06,2.590984000000000000e+06,2.473471000000000000e+06,2.862528000000000000e+06,2.385413000000000000e+06,2.998592000000000000e+06,4.131979799999999814e+06,2.462276799999999814e+06,3.075392000000000000e+06,2.794460299999999814e+06,2.925120000000000000e+06,2.875023000000000000e+06,3.555640500000000000e+06,3.202880000000000000e+06,2.840129299999999814e+06,2.866808299999999814e+06,2.564423799999999814e+06,3.720063000000000000e+06,3.410115299999999814e+06,1.071078900000000000e+07,2.724964000000000000e+06,2.655637500000000000e+06,2.589007799999999814e+06,2.714169799999999814e+06,2.694284799999999814e+06,3.112406000000000000e+06,3.170688000000000000e+06,3.326169000000000000e+06,3.005964000000000000e+06,2.715107000000000000e+06,2.745577299999999814e+06,2.774778500000000000e+06,3.076416000000000000e+06,3.133189500000000000e+06,3.042688000000000000e+06,3.350541500000000000e+06,3.011611000000000000e+06,6.429571000000000000e+06,2.622854500000000000e+06,3.118620500000000000e+06,2.849978500000000000e+06,2.420433000000000000e+06,3.058112000000000000e+06,2.792154299999999814e+06,2.810960000000000000e+06,2.942336000000000000e+06,2.545246500000000000e+06,2.763200000000000000e+06,2.454233299999999814e+06,2.689792000000000000e+06,2.637249500000000000e+06,2.894622000000000000e+06,2.620583299999999814e+06,2.967640500000000000e+06,3.151552000000000000e+06,2.847360000000000000e+06,2.637519500000000000e+06,2.591761000000000000e+06,2.751950000000000000e+06,2.870294500000000000e+06,2.617475299999999814e+06,3.013056000000000000e+06,3.192000000000000000e+06,3.170944000000000000e+06,2.577052000000000000e+06,2.651392500000000000e+06,2.643495000000000000e+06,2.756068299999999814e+06,2.444586000000000000e+06,5.155303500000000000e+06,2.367901799999999814e+06,3.164992000000000000e+06,2.667039500000000000e+06,2.935296000000000000e+06,2.609734799999999814e+06,3.230016000000000000e+06,3.373678500000000000e+06,2.669411500000000000e+06,2.710167000000000000e+06,3.564046000000000000e+06,3.016982799999999814e+06,3.109120000000000000e+06,3.258933799999999814e+06,3.076823799999999814e+06,2.870656000000000000e+06,3.106048000000000000e+06,2.898355500000000000e+06,3.471040000000000000e+06,2.616022299999999814e+06,2.856768799999999814e+06,2.790376799999999814e+06,2.568210500000000000e+06,2.789923500000000000e+06,2.899027799999999814e+06,3.042368000000000000e+06,3.062494799999999814e+06,2.937511799999999814e+06,4.507061500000000000e+06,3.260992000000000000e+06,2.978851000000000000e+06,2.747745000000000000e+06,3.151562500000000000e+06,3.298776000000000000e+06,2.996116500000000000e+06,2.877248000000000000e+06,2.769462500000000000e+06,3.116160000000000000e+06,2.765612299999999814e+06,3.031552000000000000e+06,2.717402299999999814e+06,2.942784000000000000e+06,2.767174000000000000e+06,3.070784000000000000e+06,2.888886000000000000e+06,3.011968000000000000e+06,2.799936000000000000e+06,2.994176000000000000e+06,2.765824000000000000e+06,2.856432500000000000e+06,2.913280000000000000e+06,2.829696000000000000e+06,2.491196299999999814e+06,2.575585500000000000e+06,2.865204500000000000e+06,3.832008000000000000e+06,2.721472000000000000e+06,2.662355799999999814e+06,2.904938799999999814e+06,3.066985500000000000e+06,2.800646000000000000e+06,2.876473000000000000e+06,2.926582799999999814e+06,3.301568000000000000e+06,3.241920000000000000e+06,3.286381000000000000e+06,2.813265799999999814e+06,2.774816500000000000e+06,2.900881000000000000e+06,4.086171000000000000e+06,3.922780500000000000e+06,3.168972000000000000e+06,3.012666000000000000e+06,2.917970000000000000e+06,2.887718500000000000e+06,2.591510500000000000e+06,3.402367799999999814e+06,3.150848000000000000e+06,2.552925799999999814e+06,3.251406000000000000e+06,2.847307500000000000e+06,2.783787299999999814e+06,3.112832000000000000e+06,2.218039500000000000e+06,2.518516000000000000e+06,2.554794000000000000e+06,2.502643000000000000e+06,2.504813500000000000e+06,2.704054799999999814e+06,2.385416799999999814e+06,3.079749799999999814e+06,2.797637000000000000e+06,2.257177799999999814e+06,2.438802000000000000e+06,3.266368000000000000e+06,2.387305799999999814e+06,2.504297299999999814e+06,3.627823500000000000e+06,3.033088000000000000e+06,2.693652000000000000e+06,3.257472000000000000e+06,2.610081000000000000e+06,3.272461500000000000e+06,2.945783500000000000e+06,2.361434799999999814e+06,2.533954500000000000e+06,2.781960799999999814e+06,2.997843500000000000e+06,3.229714500000000000e+06,2.797596500000000000e+06,2.861943000000000000e+06,2.756623500000000000e+06,2.907398000000000000e+06,3.347200000000000000e+06,3.097326299999999814e+06,3.013376000000000000e+06,3.054151299999999814e+06,3.572321500000000000e+06,2.880535299999999814e+06,3.115240000000000000e+06,3.035136000000000000e+06,3.089739500000000000e+06,2.612904000000000000e+06,3.083420500000000000e+06,2.548034299999999814e+06,2.946945799999999814e+06,2.819013000000000000e+06,2.941053000000000000e+06,2.891515500000000000e+06,2.564331799999999814e+06,2.739568500000000000e+06,3.132736000000000000e+06,2.763939799999999814e+06,3.067868299999999814e+06,2.858624000000000000e+06,2.844311500000000000e+06,2.679179299999999814e+06,3.343104000000000000e+06,3.145060000000000000e+06,4.535191500000000000e+06,3.026688000000000000e+06,3.014394299999999814e+06,2.866556000000000000e+06,2.909952500000000000e+06,2.846912000000000000e+06,2.724586500000000000e+06,2.930192000000000000e+06,3.526080000000000000e+06,3.104000000000000000e+06,3.423552000000000000e+06,5.222502000000000000e+06,2.954921299999999814e+06,3.172928000000000000e+06,3.552585000000000000e+06,2.637537299999999814e+06,3.167705000000000000e+06,2.857511799999999814e+06,3.436416000000000000e+06,3.086656000000000000e+06,3.238080000000000000e+06,3.062400000000000000e+06,3.468032000000000000e+06,3.031264299999999814e+06,2.932501000000000000e+06,2.994304000000000000e+06,2.978577799999999814e+06,2.959749000000000000e+06,2.734986299999999814e+06,2.960349000000000000e+06,2.949024000000000000e+06,3.172694000000000000e+06,2.811264000000000000e+06,2.914263299999999814e+06,3.276352000000000000e+06,2.776542500000000000e+06,3.237359299999999814e+06,3.135528799999999814e+06,2.782193500000000000e+06,3.331392000000000000e+06,3.565568000000000000e+06,3.142139799999999814e+06,2.919683299999999814e+06,3.022961299999999814e+06,3.260950000000000000e+06,3.193193500000000000e+06,2.848650500000000000e+06,3.123788500000000000e+06,3.163414799999999814e+06,4.044878500000000000e+06,2.933705299999999814e+06,3.148614299999999814e+06,3.069622000000000000e+06,3.472320000000000000e+06,2.675582000000000000e+06,2.895911000000000000e+06,3.140817000000000000e+06,3.332160000000000000e+06,2.854187000000000000e+06,3.024131299999999814e+06,3.336518299999999814e+06,3.475968000000000000e+06,3.251520000000000000e+06,3.115264000000000000e+06,2.802654000000000000e+06,3.193344000000000000e+06,3.067153500000000000e+06,3.124175299999999814e+06,2.764672000000000000e+06,3.063552000000000000e+06,3.232147500000000000e+06,2.896548299999999814e+06,2.761946500000000000e+06,3.084224000000000000e+06,3.542959000000000000e+06,2.885867500000000000e+06,3.379584000000000000e+06,2.827542500000000000e+06,3.140160000000000000e+06,2.799609500000000000e+06,3.341376000000000000e+06,3.207104000000000000e+06,3.078912000000000000e+06,3.059392000000000000e+06,3.219968000000000000e+06,3.790299500000000000e+06,2.645227500000000000e+06,2.699144000000000000e+06,2.782976000000000000e+06,2.985225500000000000e+06,2.582181500000000000e+06,3.171264000000000000e+06,3.333696000000000000e+06,3.119104000000000000e+06,3.055031799999999814e+06,2.780433500000000000e+06,2.507455000000000000e+06,2.610633799999999814e+06,3.153408000000000000e+06,2.910016000000000000e+06,2.534319299999999814e+06,2.747153500000000000e+06,2.652988799999999814e+06,3.382272000000000000e+06,2.813898799999999814e+06,2.566965500000000000e+06,2.634487000000000000e+06,3.026034000000000000e+06,8.020114000000000000e+06,1.415052400000000000e+07,2.830212500000000000e+06,4.399741000000000000e+06,2.910000299999999814e+06,3.777600000000000000e+06,3.952914500000000000e+06,3.026034000000000000e+06,3.308317500000000000e+06,2.992989500000000000e+06,2.332019299999999814e+06,2.676423799999999814e+06,2.591926299999999814e+06,2.543791299999999814e+06,2.591846299999999814e+06,3.299175500000000000e+06,2.873344000000000000e+06,2.384280799999999814e+06,2.520949500000000000e+06,2.390753500000000000e+06,2.825344000000000000e+06,2.355750500000000000e+06,2.270977799999999814e+06,2.485325500000000000e+06,2.409835000000000000e+06,2.721568500000000000e+06,3.029376000000000000e+06,2.847360000000000000e+06,2.927872000000000000e+06,2.860992000000000000e+06,2.846784000000000000e+06,2.614848000000000000e+06,3.143744000000000000e+06,2.905536000000000000e+06,2.043055800000000047e+06,2.909233799999999814e+06,3.034432000000000000e+06,2.390105500000000000e+06,2.285961000000000000e+06,2.430850500000000000e+06,2.960320000000000000e+06,4.029604799999999814e+06,2.981568000000000000e+06,3.069120000000000000e+06,3.539452500000000000e+06,2.722648000000000000e+06,2.134293799999999814e+06,3.078272000000000000e+06,3.687360000000000000e+06,2.192036299999999814e+06,2.416211500000000000e+06,3.289920000000000000e+06,2.173871500000000000e+06,3.059968000000000000e+06,2.343917500000000000e+06,2.335353500000000000e+06,2.846400000000000000e+06,2.514579500000000000e+06,3.054656000000000000e+06,2.279464799999999814e+06,2.482095000000000000e+06,2.945792000000000000e+06,3.020096000000000000e+06,2.112783500000000000e+06,2.891136000000000000e+06,2.840840500000000000e+06,3.046720000000000000e+06,2.791232000000000000e+06,2.246606299999999814e+06,2.561071500000000000e+06,2.972672000000000000e+06,2.797120000000000000e+06,2.230733799999999814e+06,2.731776000000000000e+06,2.712256000000000000e+06,2.444236500000000000e+06,2.824704000000000000e+06,2.471465500000000000e+06,2.702976000000000000e+06,2.894976000000000000e+06,2.926848000000000000e+06,2.052045399999999907e+06,2.815296000000000000e+06,3.044544000000000000e+06,2.916928000000000000e+06,2.648640000000000000e+06,2.413017500000000000e+06,2.920640000000000000e+06,2.535137799999999814e+06,2.289121799999999814e+06,3.077824000000000000e+06,2.876288000000000000e+06,3.071552000000000000e+06,2.222288000000000000e+06,2.521320799999999814e+06,2.032270600000000093e+06,3.006813299999999814e+06,3.097728000000000000e+06,3.171392000000000000e+06,3.330688000000000000e+06,2.211970799999999814e+06,2.486430000000000000e+06,2.846445500000000000e+06,2.563088799999999814e+06,2.761600000000000000e+06,2.788480000000000000e+06,2.702976000000000000e+06,2.360325500000000000e+06,2.070827600000000093e+06,2.999810299999999814e+06,2.318347500000000000e+06,2.669056000000000000e+06,2.151179500000000000e+06,2.929280000000000000e+06,2.356206299999999814e+06,2.319885299999999814e+06,2.931840000000000000e+06,2.379354799999999814e+06,2.566848000000000000e+06,2.941824000000000000e+06,1.904450800000000047e+06,2.781312000000000000e+06,2.658688000000000000e+06,1.960815000000000000e+06,3.027602299999999814e+06,2.590583500000000000e+06,3.074688000000000000e+06,3.151360000000000000e+06,2.844928000000000000e+06,2.336187000000000000e+06,2.870208000000000000e+06,2.709952000000000000e+06,1.977662500000000000e+06,2.405911799999999814e+06,2.607040000000000000e+06,1.829527300000000047e+06,2.384000000000000000e+06,1.996209000000000000e+06,2.519296000000000000e+06,2.249472000000000000e+06,2.394048000000000000e+06,1.845139500000000000e+06,2.318912000000000000e+06,2.368320000000000000e+06,1.862804300000000047e+06,1.595437500000000000e+06,1.893459800000000047e+06,2.095080000000000000e+06,2.766272000000000000e+06,2.383757799999999814e+06,2.617756500000000000e+06,2.550608500000000000e+06,2.795792000000000000e+06,3.454592000000000000e+06,2.953636299999999814e+06,2.970388000000000000e+06,2.894831799999999814e+06,3.015354000000000000e+06,2.569102799999999814e+06,3.528896500000000000e+06,2.333754500000000000e+06,2.408817000000000000e+06,2.745703500000000000e+06,2.198757500000000000e+06,2.662384799999999814e+06,2.039420800000000047e+06,2.201910500000000000e+06,2.120742000000000000e+06,2.102637799999999814e+06,2.565952000000000000e+06,2.407528000000000000e+06,2.219987299999999814e+06,3.052509500000000000e+06,2.538690799999999814e+06,2.120277299999999814e+06,2.803673299999999814e+06,2.616335299999999814e+06,2.279263500000000000e+06,2.190976000000000000e+06,3.916550500000000000e+06,2.323302000000000000e+06,2.819136000000000000e+06,2.914752000000000000e+06,2.795968000000000000e+06,2.916608000000000000e+06,2.239220000000000000e+06,3.079552000000000000e+06,2.367152299999999814e+06,2.379375500000000000e+06,2.494206000000000000e+06,2.326545000000000000e+06,2.865362500000000000e+06,3.083520000000000000e+06,1.931296300000000047e+06,2.312339799999999814e+06,2.142288000000000000e+06,2.251373799999999814e+06,1.841256300000000047e+06,2.054588600000000093e+06,2.503040000000000000e+06,2.552128000000000000e+06,2.653440000000000000e+06,2.811072000000000000e+06,2.760704000000000000e+06,2.716672000000000000e+06,2.634304000000000000e+06,2.325035500000000000e+06,2.762304000000000000e+06,2.225208799999999814e+06,2.379557799999999814e+06,2.801920000000000000e+06,1.964099399999999907e+06,2.729280000000000000e+06,2.720704000000000000e+06,2.708032000000000000e+06,2.619328000000000000e+06,2.027650600000000093e+06,2.094604300000000047e+06,2.560320000000000000e+06,2.837568000000000000e+06,2.647872000000000000e+06,3.058231000000000000e+06,2.680320000000000000e+06,2.821504000000000000e+06,2.820043000000000000e+06,2.638400000000000000e+06,2.722048000000000000e+06,2.881344000000000000e+06,1.974472500000000000e+06,2.688384000000000000e+06,2.832512000000000000e+06,2.734592000000000000e+06,2.867584000000000000e+06,2.320533000000000000e+06,2.074667500000000000e+06,2.073696300000000047e+06,1.919431100000000093e+06,2.689408000000000000e+06,2.756096000000000000e+06,2.021894100000000093e+06,2.637248000000000000e+06,2.121714799999999814e+06,2.646592000000000000e+06,2.717248000000000000e+06,2.716150500000000000e+06,2.700480000000000000e+06,2.564480000000000000e+06,2.551405500000000000e+06,2.103808500000000000e+06,2.604288000000000000e+06,2.790080000000000000e+06,2.985728000000000000e+06,2.217590299999999814e+06,2.530021500000000000e+06,3.001472000000000000e+06,2.158355000000000000e+06,3.130119000000000000e+06,2.386105299999999814e+06,3.065117500000000000e+06,3.116864000000000000e+06,2.290360500000000000e+06,3.107136000000000000e+06,3.792683799999999814e+06,2.517404500000000000e+06,2.974208000000000000e+06,2.937920000000000000e+06,2.641152000000000000e+06,2.966656000000000000e+06,2.711148000000000000e+06,3.000448000000000000e+06,2.611483000000000000e+06,2.238233299999999814e+06,2.661376000000000000e+06,2.407069799999999814e+06,2.263068299999999814e+06,2.114715000000000000e+06,2.523068500000000000e+06,2.640000000000000000e+06,2.252283000000000000e+06,2.242928000000000000e+06,2.851264000000000000e+06,2.956160000000000000e+06,2.914176000000000000e+06,1.827951100000000093e+06,2.658432000000000000e+06,2.199897299999999814e+06,1.993084100000000093e+06,1.968360000000000000e+06,2.140050000000000000e+06,2.436961299999999814e+06,2.392549799999999814e+06,2.835200000000000000e+06,1.943895899999999907e+06,2.307935299999999814e+06,2.288546500000000000e+06,1.908325000000000000e+06,2.747968000000000000e+06,2.266395000000000000e+06,2.460246799999999814e+06,2.471235000000000000e+06,3.018990000000000000e+06,2.187449299999999814e+06,2.798016000000000000e+06,2.281612799999999814e+06,2.898176000000000000e+06,2.904384000000000000e+06,2.380952000000000000e+06,2.806592000000000000e+06,2.725568000000000000e+06,2.745024000000000000e+06,2.809344000000000000e+06,2.708608000000000000e+06,2.184082500000000000e+06,2.742976000000000000e+06,2.014027000000000000e+06,2.303551299999999814e+06,1.922670600000000093e+06,2.905792000000000000e+06,3.070620500000000000e+06,2.742061500000000000e+06,2.469435500000000000e+06,2.496002799999999814e+06,3.106304000000000000e+06,3.006336000000000000e+06,2.882880000000000000e+06,1.930029000000000000e+06,2.583872000000000000e+06,2.735104000000000000e+06,2.771584000000000000e+06,2.294656500000000000e+06,2.265106299999999814e+06,3.898269500000000000e+06,2.728704000000000000e+06,2.239304799999999814e+06,2.793792000000000000e+06,2.178996500000000000e+06,2.695232000000000000e+06,2.097205000000000000e+06,2.599232000000000000e+06,2.547712000000000000e+06,1.960357500000000000e+06,2.760704000000000000e+06,2.601920000000000000e+06,2.813248000000000000e+06,2.707008000000000000e+06,2.765056000000000000e+06,2.648512000000000000e+06,2.732352000000000000e+06,2.338752000000000000e+06,2.414016000000000000e+06,2.537280000000000000e+06,2.574592000000000000e+06,2.043008600000000093e+06,2.163520000000000000e+06,2.153408000000000000e+06,2.399616000000000000e+06,2.229758000000000000e+06,1.995985100000000093e+06,1.815418300000000047e+06,2.053728000000000000e+06,2.191680000000000000e+06,2.406400000000000000e+06,2.217792000000000000e+06,1.528026500000000000e+06,1.824288000000000000e+06,1.807008000000000000e+06,1.715360000000000000e+06,1.716352000000000000e+06,1.406944000000000000e+06,1.711776000000000000e+06,1.542336000000000000e+06,1.267744000000000000e+06,1.095552000000000000e+06,1.144320000000000000e+06,9.024800000000000000e+05,7.567840000000000000e+05,7.043680000000000000e+05,6.279200000000000000e+05,5.052960000000000000e+05,4.456480000000000000e+05,2.914960000000000000e+05,3.072400000000000000e+05,2.427040000000000000e+05,1.694800000000000000e+05,1.139360000000000000e+05,9.240400000000000000e+04,8.446200000000000000e+04,6.637600000000000000e+04,4.961100000000000000e+04,6.095300000000000000e+04,4.238700000000000000e+04,2.453900000000000000e+04,2.734600000000000000e+04,2.313600000000000000e+04,2.764600000000000000e+04,2.864900000000000000e+04,1.692400000000000000e+04,2.033000000000000000e+04,1.942800000000000000e+04,1.542100000000000000e+04,1.441900000000000000e+04,1.642300000000000000e+04,1.151400000000000000e+04,1.431900000000000000e+04,1.321700000000000000e+04,1.191500000000000000e+04,1.251600000000000000e+04,1.451900000000000000e+04,1.061300000000000000e+04,1.321700000000000000e+04,9.712000000000000000e+03,1.331700000000000000e+04,1.141400000000000000e+04,8.510000000000000000e+03,1.111400000000000000e+04,1.191500000000000000e+04,1.421900000000000000e+04,1.311700000000000000e+04,1.101400000000000000e+04,1.472000000000000000e+04,1.121400000000000000e+04,1.151400000000000000e+04,1.311700000000000000e+04,1.301700000000000000e+04,1.361800000000000000e+04,1.081300000000000000e+04,9.712000000000000000e+03,1.231600000000000000e+04,1.111400000000000000e+04,1.021200000000000000e+04,1.081300000000000000e+04,1.181500000000000000e+04,1.031200000000000000e+04,9.712000000000000000e+03,1.151400000000000000e+04,9.912000000000000000e+03,1.161400000000000000e+04,1.101400000000000000e+04,1.201500000000000000e+04,1.161400000000000000e+04,2.333600000000000000e+04,1.201500000000000000e+04,1.161400000000000000e+04,1.131400000000000000e+04,1.001200000000000000e+04,1.171500000000000000e+04,1.311700000000000000e+04,1.271600000000000000e+04,9.311000000000000000e+03,1.291700000000000000e+04,1.041300000000000000e+04,9.812000000000000000e+03,1.141400000000000000e+04,1.251600000000000000e+04,1.041300000000000000e+04,1.401800000000000000e+04,1.211500000000000000e+04,9.812000000000000000e+03,1.141400000000000000e+04,1.151400000000000000e+04,1.291700000000000000e+04,9.611000000000000000e+03,1.241600000000000000e+04,9.511000000000000000e+03,1.011200000000000000e+04,1.231600000000000000e+04,1.031200000000000000e+04,1.111400000000000000e+04,9.812000000000000000e+03,1.151400000000000000e+04,9.611000000000000000e+03,1.492000000000000000e+04,1.301700000000000000e+04,1.141400000000000000e+04,1.411900000000000000e+04,1.061300000000000000e+04,8.610000000000000000e+03,1.141400000000000000e+04,9.311000000000000000e+03,9.611000000000000000e+03,1.181500000000000000e+04,1.181500000000000000e+04,1.031200000000000000e+04,1.041300000000000000e+04,1.061300000000000000e+04,1.181500000000000000e+04,1.421900000000000000e+04,1.191500000000000000e+04,1.021200000000000000e+04,1.361800000000000000e+04,1.121400000000000000e+04,1.321700000000000000e+04,1.151400000000000000e+04,1.221500000000000000e+04,1.131400000000000000e+04,1.011200000000000000e+04,1.181500000000000000e+04,1.181500000000000000e+04,1.281600000000000000e+04,9.812000000000000000e+03,1.241600000000000000e+04,9.611000000000000000e+03,1.371800000000000000e+04,1.021200000000000000e+04,1.001200000000000000e+04,1.101400000000000000e+04,1.241600000000000000e+04,1.261600000000000000e+04,1.021200000000000000e+04,1.111400000000000000e+04,1.401800000000000000e+04,1.231600000000000000e+04,1.201500000000000000e+04,1.111400000000000000e+04,1.371800000000000000e+04,1.051300000000000000e+04,1.401800000000000000e+04,1.251600000000000000e+04,1.361800000000000000e+04,1.391800000000000000e+04,1.151400000000000000e+04,1.131400000000000000e+04,1.081300000000000000e+04,9.812000000000000000e+03,1.061300000000000000e+04,1.071300000000000000e+04,1.131400000000000000e+04,1.101400000000000000e+04,1.111400000000000000e+04,1.101400000000000000e+04,1.131400000000000000e+04,9.912000000000000000e+03,9.011000000000000000e+03,9.111000000000000000e+03,9.812000000000000000e+03,1.111400000000000000e+04,8.109000000000000000e+03,8.109000000000000000e+03,1.001200000000000000e+04,1.031200000000000000e+04,1.091300000000000000e+04,9.511000000000000000e+03,1.001200000000000000e+04,9.511000000000000000e+03,1.211500000000000000e+04,9.912000000000000000e+03,1.151400000000000000e+04,1.031200000000000000e+04,1.051300000000000000e+04,9.311000000000000000e+03,1.051300000000000000e+04,1.041300000000000000e+04,1.061300000000000000e+04,8.310000000000000000e+03,nan
4.794930000000000092e+01,4.149297500000000000e+06,4.011206299999999814e+06,3.995428299999999814e+06,4.117714500000000000e+06,3.992401000000000000e+06,4.016324000000000000e+06,3.946251000000000000e+06,3.921237000000000000e+06,3.931258500000000000e+06,6.692384500000000000e+06,4.348740500000000000e+06,4.573265500000000000e+06,4.112783000000000000e+06,3.988719000000000000e+06,4.427567000000000000e+06,4.393312000000000000e+06,4.308267000000000000e+06,4.300723000000000000e+06,4.706039000000000000e+06,4.231944500000000000e+06,4.285129500000000000e+06,4.383963500000000000e+06,4.646790000000000000e+06,4.423101000000000000e+06,4.372875500000000000e+06,4.360556000000000000e+06,4.467204000000000000e+06,4.141492000000000000e+06,4.156410500000000000e+06,4.958220000000000000e+06,4.892967500000000000e+06,4.612608000000000000e+06,4.888706000000000000e+06,4.274404500000000000e+06,4.538622000000000000e+06,3.960331500000000000e+06,4.312389500000000000e+06,4.854491000000000000e+06,4.734733500000000000e+06,3.848005500000000000e+06,3.877920799999999814e+06,4.791054000000000000e+06,3.938623299999999814e+06,5.069513000000000000e+06,4.870722000000000000e+06,4.348637000000000000e+06,4.511838000000000000e+06,4.952594000000000000e+06,4.021054299999999814e+06,4.799008500000000000e+06,4.685241500000000000e+06,3.996970299999999814e+06,4.224861000000000000e+06,3.967558500000000000e+06,4.254250000000000000e+06,4.674134000000000000e+06,5.354193500000000000e+06,4.155462799999999814e+06,4.242023500000000000e+06,5.201234000000000000e+06,4.939070500000000000e+06,4.597306000000000000e+06,4.721011000000000000e+06,4.633155000000000000e+06,5.655055500000000000e+06,4.788186000000000000e+06,4.457467000000000000e+06,5.752591000000000000e+06,5.048101500000000000e+06,6.257892000000000000e+06,4.139994299999999814e+06,4.773936000000000000e+06,4.060427799999999814e+06,4.484615500000000000e+06,4.324497000000000000e+06,3.737890500000000000e+06,4.824217500000000000e+06,4.555668000000000000e+06,3.979050000000000000e+06,3.921916299999999814e+06,4.526243000000000000e+06,3.678840500000000000e+06,5.542972500000000000e+06,4.448237500000000000e+06,4.471918000000000000e+06,8.428592000000000000e+06,4.266061000000000000e+06,4.042578799999999814e+06,3.754099799999999814e+06,4.584127500000000000e+06,3.829531299999999814e+06,3.984552299999999814e+06,3.992550799999999814e+06,4.064698000000000000e+06,4.307717500000000000e+06,4.646466000000000000e+06,4.552656000000000000e+06,4.363692000000000000e+06,4.393902500000000000e+06,3.983586000000000000e+06,3.654848000000000000e+06,4.271238500000000000e+06,5.054751500000000000e+06,3.902773500000000000e+06,3.712961000000000000e+06,3.480112500000000000e+06,5.040857000000000000e+06,4.330809500000000000e+06,4.288096500000000000e+06,4.711169000000000000e+06,3.933352500000000000e+06,4.068276000000000000e+06,5.042344500000000000e+06,3.688707799999999814e+06,4.897611000000000000e+06,3.998460000000000000e+06,4.506064000000000000e+06,3.838458500000000000e+06,4.102415799999999814e+06,3.686541500000000000e+06,3.399434799999999814e+06,3.496570500000000000e+06,3.397050000000000000e+06,3.378340000000000000e+06,3.541737500000000000e+06,3.179502000000000000e+06,3.403953500000000000e+06,3.005862299999999814e+06,3.326628799999999814e+06,2.868408000000000000e+06,2.953777500000000000e+06,2.955505500000000000e+06,3.647501500000000000e+06,3.487574000000000000e+06,4.005729000000000000e+06,3.197691799999999814e+06,3.568182799999999814e+06,3.001296500000000000e+06,3.268537500000000000e+06,2.667062799999999814e+06,3.595138000000000000e+06,3.192904299999999814e+06,4.484776000000000000e+06,4.198726000000000000e+06,3.806929500000000000e+06,3.670845000000000000e+06,3.402166000000000000e+06,5.978634000000000000e+06,3.232201500000000000e+06,3.782051000000000000e+06,3.181793299999999814e+06,3.726053000000000000e+06,4.526850000000000000e+06,4.146772500000000000e+06,4.915871500000000000e+06,4.935430500000000000e+06,4.543603500000000000e+06,5.055056500000000000e+06,6.616312000000000000e+06,4.140414500000000000e+06,3.743682799999999814e+06,4.251250000000000000e+06,4.036528500000000000e+06,5.703853000000000000e+06,3.884295000000000000e+06,3.340312500000000000e+06,3.116805299999999814e+06,3.666880500000000000e+06,4.128495500000000000e+06,4.268160000000000000e+06,4.025528799999999814e+06,4.207522500000000000e+06,3.207403299999999814e+06,3.430693500000000000e+06,3.199308799999999814e+06,3.509747299999999814e+06,3.890626299999999814e+06,3.189203000000000000e+06,3.553587299999999814e+06,3.862433500000000000e+06,3.961053500000000000e+06,3.635177000000000000e+06,3.817359799999999814e+06,3.215330500000000000e+06,3.404281000000000000e+06,3.484618299999999814e+06,3.490404799999999814e+06,3.087491799999999814e+06,3.614278799999999814e+06,3.504404799999999814e+06,3.612652500000000000e+06,3.474073500000000000e+06,3.437080299999999814e+06,4.289512500000000000e+06,3.527023500000000000e+06,3.361057000000000000e+06,3.700345000000000000e+06,4.226764500000000000e+06,3.083393299999999814e+06,3.114764000000000000e+06,3.320072000000000000e+06,3.422493000000000000e+06,3.535246000000000000e+06,3.523683799999999814e+06,3.347425000000000000e+06,3.755594299999999814e+06,4.061326500000000000e+06,3.758856799999999814e+06,3.250997000000000000e+06,2.885093000000000000e+06,3.167295299999999814e+06,3.417401799999999814e+06,4.331231000000000000e+06,4.847697000000000000e+06,3.088585500000000000e+06,3.995164799999999814e+06,4.062620000000000000e+06,3.728920299999999814e+06,3.153386299999999814e+06,3.917100799999999814e+06,3.190169299999999814e+06,3.524444299999999814e+06,3.263309500000000000e+06,3.692764799999999814e+06,3.510677500000000000e+06,3.417340500000000000e+06,3.195148500000000000e+06,3.541056799999999814e+06,3.223271500000000000e+06,3.072229799999999814e+06,3.836806000000000000e+06,3.177037000000000000e+06,3.197794000000000000e+06,3.019515799999999814e+06,3.341181299999999814e+06,3.324977299999999814e+06,7.077314000000000000e+06,3.832394000000000000e+06,3.736156000000000000e+06,3.030504299999999814e+06,3.196667299999999814e+06,3.474445000000000000e+06,3.335160799999999814e+06,3.281105500000000000e+06,4.844431000000000000e+06,3.602489500000000000e+06,4.305379000000000000e+06,4.148664299999999814e+06,4.991159000000000000e+06,3.250458000000000000e+06,3.551047500000000000e+06,3.376796500000000000e+06,3.527136299999999814e+06,3.383315000000000000e+06,3.924716299999999814e+06,3.829410299999999814e+06,2.968061299999999814e+06,3.435569000000000000e+06,3.813389500000000000e+06,3.440078799999999814e+06,3.847981500000000000e+06,3.728253000000000000e+06,3.509491000000000000e+06,3.690657000000000000e+06,3.437567799999999814e+06,3.270961000000000000e+06,3.075438299999999814e+06,3.652295299999999814e+06,3.929489799999999814e+06,3.506884799999999814e+06,3.425771799999999814e+06,3.042378000000000000e+06,3.327497000000000000e+06,4.393075500000000000e+06,3.183678000000000000e+06,3.021786299999999814e+06,3.239643500000000000e+06,4.463268500000000000e+06,3.545394799999999814e+06,4.161251299999999814e+06,3.344370799999999814e+06,3.407468799999999814e+06,3.568938500000000000e+06,3.536814500000000000e+06,3.686211500000000000e+06,3.670954500000000000e+06,3.814229299999999814e+06,3.709462000000000000e+06,3.855538799999999814e+06,3.788063000000000000e+06,3.778098299999999814e+06,3.790636000000000000e+06,3.469692299999999814e+06,3.516760000000000000e+06,4.500645000000000000e+06,3.310092799999999814e+06,4.196491000000000000e+06,3.968061000000000000e+06,3.464970799999999814e+06,3.126123000000000000e+06,3.371548500000000000e+06,3.610553299999999814e+06,4.340021500000000000e+06,3.621115299999999814e+06,3.327297000000000000e+06,3.645136799999999814e+06,3.432252299999999814e+06,3.870788500000000000e+06,4.479099000000000000e+06,3.939772500000000000e+06,3.584236299999999814e+06,3.195971000000000000e+06,3.360215500000000000e+06,3.514124500000000000e+06,3.166952799999999814e+06,3.577464000000000000e+06,3.499716299999999814e+06,4.026269500000000000e+06,3.693027799999999814e+06,3.433805500000000000e+06,3.648625799999999814e+06,3.414190799999999814e+06,3.657124000000000000e+06,3.084400299999999814e+06,3.409406000000000000e+06,3.281337500000000000e+06,3.376842000000000000e+06,3.258998299999999814e+06,3.836306299999999814e+06,3.379345299999999814e+06,3.236986000000000000e+06,3.695033500000000000e+06,3.335798500000000000e+06,3.133104500000000000e+06,4.172613799999999814e+06,3.247650000000000000e+06,3.795898500000000000e+06,3.710206500000000000e+06,3.633958500000000000e+06,3.451820500000000000e+06,4.135711799999999814e+06,4.253679000000000000e+06,3.114806000000000000e+06,3.253734000000000000e+06,4.129293000000000000e+06,2.875284299999999814e+06,3.040008000000000000e+06,3.734296000000000000e+06,3.231978799999999814e+06,4.061331299999999814e+06,3.379678500000000000e+06,3.320675000000000000e+06,3.422206299999999814e+06,2.974592500000000000e+06,3.517170799999999814e+06,3.338212299999999814e+06,3.190620500000000000e+06,3.097324000000000000e+06,3.709805799999999814e+06,4.585171000000000000e+06,3.666630000000000000e+06,4.306933000000000000e+06,4.063248799999999814e+06,3.816172799999999814e+06,3.873486799999999814e+06,3.484796500000000000e+06,3.739455500000000000e+06,3.564264000000000000e+06,3.586236799999999814e+06,3.932502000000000000e+06,3.172031000000000000e+06,3.854792299999999814e+06,3.245937000000000000e+06,3.125578500000000000e+06,3.056505500000000000e+06,3.161151500000000000e+06,3.254687500000000000e+06,3.083173299999999814e+06,3.332607799999999814e+06,3.515421000000000000e+06,3.533780299999999814e+06,3.176859799999999814e+06,3.301072000000000000e+06,3.165723000000000000e+06,3.589933299999999814e+06,3.379972000000000000e+06,4.025627500000000000e+06,4.033114299999999814e+06,3.852469000000000000e+06,4.022330000000000000e+06,3.342312500000000000e+06,3.563423500000000000e+06,3.913703500000000000e+06,3.722291299999999814e+06,3.583084500000000000e+06,3.322437500000000000e+06,3.936563500000000000e+06,3.309863299999999814e+06,3.679953299999999814e+06,3.700671799999999814e+06,3.225938000000000000e+06,3.712937799999999814e+06,3.807293500000000000e+06,3.473248000000000000e+06,3.275996299999999814e+06,3.584654799999999814e+06,3.759859000000000000e+06,3.433953299999999814e+06,3.704089299999999814e+06,3.313664799999999814e+06,3.599092000000000000e+06,3.456749799999999814e+06,3.156340799999999814e+06,3.568449500000000000e+06,3.246553799999999814e+06,3.315575000000000000e+06,3.029505000000000000e+06,3.403140000000000000e+06,3.445440799999999814e+06,3.353915299999999814e+06,3.483195500000000000e+06,3.570012000000000000e+06,3.418051000000000000e+06,3.499996500000000000e+06,3.740211299999999814e+06,3.634035500000000000e+06,2.980908000000000000e+06,3.305999500000000000e+06,3.078969500000000000e+06,3.164421000000000000e+06,3.561186500000000000e+06,3.367113799999999814e+06,4.163258000000000000e+06,3.351817299999999814e+06,3.080696500000000000e+06,3.492475000000000000e+06,2.879350000000000000e+06,2.971603000000000000e+06,3.430650299999999814e+06,4.141070000000000000e+06,3.345712000000000000e+06,2.984067299999999814e+06,3.736203799999999814e+06,2.975483500000000000e+06,2.642516299999999814e+06,2.984202000000000000e+06,3.004622799999999814e+06,3.049757000000000000e+06,3.300000000000000000e+06,3.108298799999999814e+06,3.190464000000000000e+06,2.998234000000000000e+06,3.098204000000000000e+06,2.889264299999999814e+06,3.480317000000000000e+06,3.301747000000000000e+06,3.022989500000000000e+06,3.158328500000000000e+06,2.986742500000000000e+06,3.994231500000000000e+06,2.871852799999999814e+06,3.223716799999999814e+06,4.664510500000000000e+06,3.591070000000000000e+06,4.606602000000000000e+06,4.220491500000000000e+06,4.779521000000000000e+06,4.380322500000000000e+06,3.195806299999999814e+06,4.547920000000000000e+06,3.001744500000000000e+06,3.000184799999999814e+06,3.097695000000000000e+06,3.040671000000000000e+06,4.025307299999999814e+06,3.075679799999999814e+06,2.962250299999999814e+06,3.182330500000000000e+06,3.234273799999999814e+06,2.975246799999999814e+06,3.307270500000000000e+06,3.158432299999999814e+06,2.979912299999999814e+06,3.089987000000000000e+06,3.162387799999999814e+06,3.438291500000000000e+06,3.639401000000000000e+06,3.141657000000000000e+06,3.545503000000000000e+06,3.150152000000000000e+06,3.132411799999999814e+06,3.390983000000000000e+06,3.163967000000000000e+06,3.826003500000000000e+06,2.548573799999999814e+06,3.243845500000000000e+06,2.823286299999999814e+06,2.911295299999999814e+06,3.369187500000000000e+06,2.858731000000000000e+06,2.890387500000000000e+06,3.140051299999999814e+06,3.281006500000000000e+06,3.627019000000000000e+06,3.048556000000000000e+06,3.203331299999999814e+06,3.009584500000000000e+06,2.612296299999999814e+06,3.528279299999999814e+06,2.592255000000000000e+06,3.205414799999999814e+06,2.995795500000000000e+06,3.074210799999999814e+06,2.911279799999999814e+06,3.004446299999999814e+06,4.320106000000000000e+06,3.028514000000000000e+06,3.116805299999999814e+06,3.215566299999999814e+06,3.192410500000000000e+06,3.050940000000000000e+06,2.799160500000000000e+06,3.127094500000000000e+06,3.068736000000000000e+06,3.675660799999999814e+06,2.723915799999999814e+06,2.808162000000000000e+06,2.671543000000000000e+06,2.520544000000000000e+06,3.055300500000000000e+06,3.604546500000000000e+06,2.859975000000000000e+06,2.928822299999999814e+06,3.162993799999999814e+06,4.613533500000000000e+06,2.474632799999999814e+06,2.593485799999999814e+06,2.600440799999999814e+06,3.045292299999999814e+06,2.764753299999999814e+06,2.808020299999999814e+06,3.043461000000000000e+06,2.895374000000000000e+06,3.148249000000000000e+06,2.627166799999999814e+06,2.698557000000000000e+06,3.022915500000000000e+06,2.933700000000000000e+06,3.153108000000000000e+06,2.756599799999999814e+06,3.331146500000000000e+06,2.761506000000000000e+06,2.567232000000000000e+06,2.522397500000000000e+06,2.405382500000000000e+06,2.555116799999999814e+06,2.713280000000000000e+06,2.890238500000000000e+06,2.580336299999999814e+06,3.150132299999999814e+06,3.341807000000000000e+06,2.564263000000000000e+06,2.644992000000000000e+06,2.708962500000000000e+06,3.164864000000000000e+06,2.336521000000000000e+06,2.406376500000000000e+06,2.332138799999999814e+06,2.928291500000000000e+06,2.453248000000000000e+06,2.110607299999999814e+06,2.909693500000000000e+06,2.531648000000000000e+06,2.449005500000000000e+06,2.667949500000000000e+06,2.912294500000000000e+06,3.070777799999999814e+06,2.479098000000000000e+06,2.602520799999999814e+06,1.915671300000000047e+06,2.764055000000000000e+06,2.718976000000000000e+06,2.794432000000000000e+06,2.992270000000000000e+06,2.127768500000000000e+06,2.565498000000000000e+06,5.785104000000000000e+06,3.165122500000000000e+06,2.934431500000000000e+06,2.472960000000000000e+06,2.834711500000000000e+06,2.523034799999999814e+06,2.082783399999999907e+06,2.508518000000000000e+06,2.370112000000000000e+06,2.837696000000000000e+06,2.216074000000000000e+06,2.790311799999999814e+06,2.704128000000000000e+06,2.394141799999999814e+06,2.279301799999999814e+06,2.616448000000000000e+06,2.529780500000000000e+06,2.553280000000000000e+06,2.672289500000000000e+06,2.507200000000000000e+06,2.914271799999999814e+06,2.720704000000000000e+06,2.614848000000000000e+06,2.701952000000000000e+06,2.427387799999999814e+06,2.158406299999999814e+06,2.731320799999999814e+06,2.656237000000000000e+06,2.545770299999999814e+06,2.578275000000000000e+06,2.062103899999999907e+06,2.469449299999999814e+06,2.713224000000000000e+06,2.712031299999999814e+06,2.723468500000000000e+06,2.376193500000000000e+06,2.897982000000000000e+06,2.572916500000000000e+06,2.420643799999999814e+06,2.806376500000000000e+06,2.599418500000000000e+06,2.545571799999999814e+06,2.753595000000000000e+06,3.042336000000000000e+06,2.750667799999999814e+06,2.968198000000000000e+06,2.324733000000000000e+06,2.688535000000000000e+06,2.584387500000000000e+06,2.993372299999999814e+06,2.718606000000000000e+06,2.957750299999999814e+06,2.555904500000000000e+06,2.862683500000000000e+06,2.449962000000000000e+06,2.627625000000000000e+06,2.592025000000000000e+06,2.709376000000000000e+06,2.649398000000000000e+06,3.609900000000000000e+06,3.688434799999999814e+06,2.557166299999999814e+06,2.372829500000000000e+06,2.950528000000000000e+06,2.637446299999999814e+06,2.605040000000000000e+06,2.588424799999999814e+06,2.655297000000000000e+06,2.341588500000000000e+06,2.377362000000000000e+06,2.511973000000000000e+06,3.197681000000000000e+06,2.631254000000000000e+06,2.769779500000000000e+06,2.911449299999999814e+06,3.010173799999999814e+06,3.463088299999999814e+06,2.726995000000000000e+06,2.990248000000000000e+06,2.859572000000000000e+06,2.731416000000000000e+06,2.925246299999999814e+06,3.210382000000000000e+06,2.560344799999999814e+06,3.016640000000000000e+06,3.097075000000000000e+06,2.704042299999999814e+06,2.504702500000000000e+06,3.056303299999999814e+06,3.280100000000000000e+06,2.867720500000000000e+06,3.052017500000000000e+06,3.085820799999999814e+06,3.428356299999999814e+06,2.828958000000000000e+06,3.024371500000000000e+06,3.105704299999999814e+06,3.009097500000000000e+06,2.542688000000000000e+06,3.142349500000000000e+06,2.792326500000000000e+06,3.082434299999999814e+06,3.589155000000000000e+06,2.825380500000000000e+06,2.659529299999999814e+06,3.119606000000000000e+06,2.905110000000000000e+06,3.133760000000000000e+06,3.377550000000000000e+06,2.864313000000000000e+06,2.986692799999999814e+06,2.734238500000000000e+06,2.470080000000000000e+06,2.920769799999999814e+06,3.235247000000000000e+06,2.669427500000000000e+06,3.054645000000000000e+06,2.462230500000000000e+06,2.666413799999999814e+06,3.185420799999999814e+06,2.815065000000000000e+06,3.127873500000000000e+06,3.064960000000000000e+06,2.706453799999999814e+06,2.907715000000000000e+06,3.376590500000000000e+06,9.565927000000000000e+06,3.680785000000000000e+06,3.692784500000000000e+06,3.347409000000000000e+06,3.081201500000000000e+06,3.515498299999999814e+06,3.528555500000000000e+06,3.539940500000000000e+06,2.965688299999999814e+06,3.287694799999999814e+06,2.858023000000000000e+06,3.981813500000000000e+06,2.699268799999999814e+06,3.078465299999999814e+06,2.936288299999999814e+06,3.380112000000000000e+06,3.448780000000000000e+06,3.437595500000000000e+06,2.704905000000000000e+06,3.481145799999999814e+06,2.922634000000000000e+06,2.874972000000000000e+06,2.979101000000000000e+06,2.693491299999999814e+06,2.856809799999999814e+06,2.705220000000000000e+06,2.973376000000000000e+06,3.060564500000000000e+06,2.698381799999999814e+06,3.059077000000000000e+06,2.918080000000000000e+06,2.808855000000000000e+06,2.776756299999999814e+06,2.514475000000000000e+06,2.992704000000000000e+06,2.621619000000000000e+06,3.118856000000000000e+06,2.979839299999999814e+06,2.840634299999999814e+06,2.515674000000000000e+06,3.100689799999999814e+06,2.796742500000000000e+06,2.610345500000000000e+06,2.174220000000000000e+06,2.622118500000000000e+06,2.989398799999999814e+06,3.034688000000000000e+06,3.085408500000000000e+06,2.913500799999999814e+06,2.797618000000000000e+06,2.928498000000000000e+06,2.731596000000000000e+06,3.289203000000000000e+06,2.656852299999999814e+06,2.947909000000000000e+06,3.183828299999999814e+06,2.806497799999999814e+06,2.524363299999999814e+06,3.130033299999999814e+06,2.792863000000000000e+06,3.346136299999999814e+06,3.116107500000000000e+06,2.588187299999999814e+06,2.904517000000000000e+06,2.887905500000000000e+06,2.936240000000000000e+06,3.092170299999999814e+06,2.961786500000000000e+06,3.486192299999999814e+06,2.109841000000000000e+06,2.399440500000000000e+06,2.836387799999999814e+06,2.452322299999999814e+06,3.397742000000000000e+06,3.136643000000000000e+06,2.502640000000000000e+06,2.666263500000000000e+06,2.764639500000000000e+06,2.734672500000000000e+06,3.328204000000000000e+06,3.079552000000000000e+06,3.220742299999999814e+06,2.661555500000000000e+06,3.185047299999999814e+06,2.842157500000000000e+06,2.976832000000000000e+06,2.611952500000000000e+06,2.778798799999999814e+06,2.740999299999999814e+06,2.638104000000000000e+06,2.876424799999999814e+06,2.650779799999999814e+06,3.208512000000000000e+06,2.986854000000000000e+06,2.254302000000000000e+06,2.736687000000000000e+06,3.224720799999999814e+06,2.747990000000000000e+06,2.965504000000000000e+06,2.549341299999999814e+06,2.790016000000000000e+06,2.729638799999999814e+06,2.803368799999999814e+06,2.763328000000000000e+06,2.989134000000000000e+06,2.679345000000000000e+06,2.406131299999999814e+06,2.535922000000000000e+06,3.113618500000000000e+06,2.244394500000000000e+06,2.566392500000000000e+06,2.488069500000000000e+06,2.688019799999999814e+06,2.283623299999999814e+06,3.002211299999999814e+06,2.601954799999999814e+06,2.580267500000000000e+06,3.042568500000000000e+06,2.768122000000000000e+06,2.873072299999999814e+06,2.573248000000000000e+06,2.972340000000000000e+06,3.100032000000000000e+06,3.012800000000000000e+06,3.773484500000000000e+06,2.817303000000000000e+06,3.090022299999999814e+06,2.455492299999999814e+06,2.595904000000000000e+06,3.772386299999999814e+06,3.407317000000000000e+06,2.848314000000000000e+06,2.798170500000000000e+06,3.178112500000000000e+06,2.984704000000000000e+06,3.403079500000000000e+06,3.144626299999999814e+06,3.247568000000000000e+06,3.286602500000000000e+06,3.135459500000000000e+06,3.018768500000000000e+06,3.292789500000000000e+06,3.595626500000000000e+06,3.517649500000000000e+06,3.838518799999999814e+06,3.244953000000000000e+06,3.052528500000000000e+06,2.958961500000000000e+06,3.135936000000000000e+06,4.219411000000000000e+06,3.160492500000000000e+06,3.127629500000000000e+06,3.178006000000000000e+06,3.232585000000000000e+06,3.388814000000000000e+06,3.213250500000000000e+06,2.815232000000000000e+06,3.440190000000000000e+06,3.483774000000000000e+06,4.607905000000000000e+06,3.418645299999999814e+06,3.179955299999999814e+06,2.936332500000000000e+06,2.876800000000000000e+06,3.238821299999999814e+06,3.061574000000000000e+06,3.788803799999999814e+06,2.856067500000000000e+06,2.850986299999999814e+06,3.035339000000000000e+06,3.296623000000000000e+06,2.949372500000000000e+06,2.941480500000000000e+06,3.006784000000000000e+06,4.240459500000000000e+06,3.377796000000000000e+06,2.935424000000000000e+06,3.008170299999999814e+06,4.432897000000000000e+06,3.281429500000000000e+06,3.868656299999999814e+06,2.749284500000000000e+06,3.716727799999999814e+06,4.124747000000000000e+06,3.125253799999999814e+06,3.323797799999999814e+06,3.687366500000000000e+06,3.140799500000000000e+06,3.107690000000000000e+06,3.854665799999999814e+06,3.733734000000000000e+06,2.929398299999999814e+06,3.115078799999999814e+06,3.776567000000000000e+06,2.527669000000000000e+06,3.845961000000000000e+06,3.240198000000000000e+06,3.545749299999999814e+06,3.227201799999999814e+06,3.555537299999999814e+06,2.789884500000000000e+06,3.569876799999999814e+06,2.539216500000000000e+06,3.037799500000000000e+06,3.301959500000000000e+06,3.354900799999999814e+06,3.229900799999999814e+06,3.711397500000000000e+06,3.096524000000000000e+06,3.663707299999999814e+06,2.580395000000000000e+06,3.055461500000000000e+06,3.477046000000000000e+06,2.831760500000000000e+06,2.957246799999999814e+06,2.517543799999999814e+06,4.060624299999999814e+06,2.663424000000000000e+06,2.699149500000000000e+06,3.292762000000000000e+06,3.259448000000000000e+06,3.361107799999999814e+06,2.727872000000000000e+06,2.670809799999999814e+06,2.820523000000000000e+06,3.405889500000000000e+06,3.082862500000000000e+06,3.174848799999999814e+06,3.168327000000000000e+06,2.705395000000000000e+06,3.135746299999999814e+06,2.892544000000000000e+06,3.727653000000000000e+06,3.158963000000000000e+06,3.139450299999999814e+06,3.176436299999999814e+06,3.416221299999999814e+06,3.519557799999999814e+06,3.296777000000000000e+06,2.978688000000000000e+06,3.070882500000000000e+06,2.900736000000000000e+06,3.541968299999999814e+06,3.133376000000000000e+06,3.212790799999999814e+06,3.174054299999999814e+06,3.654238299999999814e+06,3.441643000000000000e+06,3.670550299999999814e+06,3.070080000000000000e+06,3.409176799999999814e+06,3.203616000000000000e+06,3.022082000000000000e+06,2.950927799999999814e+06,3.154936500000000000e+06,2.815123000000000000e+06,3.414713500000000000e+06,3.700666500000000000e+06,3.462720500000000000e+06,3.446202799999999814e+06,3.958150299999999814e+06,3.491966500000000000e+06,2.545195000000000000e+06,3.599514000000000000e+06,3.560884500000000000e+06,3.882687799999999814e+06,3.114143500000000000e+06,3.347233000000000000e+06,3.224765000000000000e+06,3.440937500000000000e+06,3.087942000000000000e+06,3.211005000000000000e+06,2.719151000000000000e+06,3.890500000000000000e+06,3.558336000000000000e+06,3.222014299999999814e+06,3.286912000000000000e+06,3.485969000000000000e+06,3.090012500000000000e+06,3.111177000000000000e+06,3.179328000000000000e+06,3.501732000000000000e+06,3.054272000000000000e+06,3.044992000000000000e+06,2.618346500000000000e+06,2.524628500000000000e+06,3.215913799999999814e+06,2.601427500000000000e+06,3.013248000000000000e+06,2.797792799999999814e+06,2.823723500000000000e+06,3.046931299999999814e+06,3.246696799999999814e+06,2.945311799999999814e+06,3.552419000000000000e+06,3.233421299999999814e+06,3.958125799999999814e+06,3.109728500000000000e+06,2.959157500000000000e+06,3.435342799999999814e+06,4.112490500000000000e+06,2.727615299999999814e+06,3.215501799999999814e+06,3.143631799999999814e+06,3.157339799999999814e+06,3.616826000000000000e+06,3.268951299999999814e+06,3.708872500000000000e+06,3.735621500000000000e+06,3.332276799999999814e+06,3.235254299999999814e+06,3.278472500000000000e+06,3.157523299999999814e+06,3.240868000000000000e+06,3.120304799999999814e+06,3.505668500000000000e+06,2.806827299999999814e+06,3.282482299999999814e+06,3.160624500000000000e+06,2.962176299999999814e+06,3.019121500000000000e+06,3.209396000000000000e+06,2.762657000000000000e+06,3.271647500000000000e+06,3.245142299999999814e+06,3.001147500000000000e+06,3.226518299999999814e+06,2.913486500000000000e+06,2.790623799999999814e+06,2.920955000000000000e+06,3.226926000000000000e+06,2.825031500000000000e+06,3.086995799999999814e+06,3.228002000000000000e+06,3.147285799999999814e+06,2.968869500000000000e+06,3.233802799999999814e+06,2.994752000000000000e+06,2.925783299999999814e+06,2.731098500000000000e+06,3.210040799999999814e+06,2.903814500000000000e+06,3.040830500000000000e+06,3.617604299999999814e+06,3.095060799999999814e+06,3.102895799999999814e+06,3.175935000000000000e+06,3.086338500000000000e+06,3.109417299999999814e+06,3.347509799999999814e+06,2.857939799999999814e+06,3.190678500000000000e+06,2.671358000000000000e+06,3.264026000000000000e+06,3.440654299999999814e+06,3.485389500000000000e+06,3.103840000000000000e+06,2.663161799999999814e+06,3.715356000000000000e+06,3.441255500000000000e+06,3.479536500000000000e+06,3.391157299999999814e+06,3.670094000000000000e+06,3.138298799999999814e+06,3.089832000000000000e+06,3.185057500000000000e+06,3.489115500000000000e+06,3.455405000000000000e+06,3.122560000000000000e+06,3.155940500000000000e+06,3.757013500000000000e+06,3.298706500000000000e+06,3.364236000000000000e+06,3.466261799999999814e+06,3.049996799999999814e+06,3.559259799999999814e+06,3.565881500000000000e+06,2.677243500000000000e+06,3.315849299999999814e+06,3.725680000000000000e+06,3.023039799999999814e+06,2.949960000000000000e+06,3.771981500000000000e+06,3.366474000000000000e+06,3.097820500000000000e+06,3.265626799999999814e+06,2.813412299999999814e+06,3.495667500000000000e+06,3.674394500000000000e+06,2.897042299999999814e+06,3.361340299999999814e+06,3.591616000000000000e+06,3.857175000000000000e+06,3.157509799999999814e+06,3.364361000000000000e+06,2.788859500000000000e+06,3.002368000000000000e+06,3.202432000000000000e+06,3.053696000000000000e+06,3.558215299999999814e+06,3.526641000000000000e+06,3.032953000000000000e+06,3.595770299999999814e+06,3.300215299999999814e+06,3.610857299999999814e+06,3.124170000000000000e+06,3.717700000000000000e+06,3.734584799999999814e+06,3.331677000000000000e+06,3.270520000000000000e+06,3.279695299999999814e+06,3.279283000000000000e+06,3.469959799999999814e+06,3.816768799999999814e+06,3.489166000000000000e+06,3.092034500000000000e+06,3.369792000000000000e+06,3.445238500000000000e+06,3.403001000000000000e+06,3.472156299999999814e+06,3.245637500000000000e+06,3.967556299999999814e+06,3.481171000000000000e+06,3.369408299999999814e+06,3.174734000000000000e+06,3.802885799999999814e+06,3.669072799999999814e+06,3.378924000000000000e+06,3.591396799999999814e+06,3.326796500000000000e+06,3.542104799999999814e+06,3.634297500000000000e+06,3.293921299999999814e+06,3.029250000000000000e+06,3.409062299999999814e+06,3.585055799999999814e+06,3.845202299999999814e+06,3.376640000000000000e+06,3.212352000000000000e+06,2.953885500000000000e+06,3.128085000000000000e+06,3.278720000000000000e+06,3.189431500000000000e+06,3.346059000000000000e+06,3.461726000000000000e+06,3.204992000000000000e+06,3.434190000000000000e+06,3.224295000000000000e+06,3.528555500000000000e+06,3.031645000000000000e+06,3.233447500000000000e+06,3.215552500000000000e+06,2.824689500000000000e+06,3.410743299999999814e+06,2.885080799999999814e+06,3.061562500000000000e+06,3.256806500000000000e+06,3.014799799999999814e+06,3.105472000000000000e+06,3.042888299999999814e+06,2.769431000000000000e+06,3.611678799999999814e+06,5.350244000000000000e+06,3.449525500000000000e+06,2.660928000000000000e+06,3.439431500000000000e+06,3.389629000000000000e+06,3.013376000000000000e+06,2.885376000000000000e+06,2.577225799999999814e+06,3.074500000000000000e+06,3.612339799999999814e+06,3.490674799999999814e+06,2.759916799999999814e+06,3.149952000000000000e+06,2.876700799999999814e+06,2.979863799999999814e+06,3.109453299999999814e+06,3.120789799999999814e+06,3.017695799999999814e+06,2.993912500000000000e+06,3.378637500000000000e+06,3.260847000000000000e+06,3.460476000000000000e+06,3.427165799999999814e+06,3.571979799999999814e+06,5.824051500000000000e+06,3.574239000000000000e+06,4.710016500000000000e+06,3.242169500000000000e+06,2.958817500000000000e+06,3.163503500000000000e+06,3.118991000000000000e+06,2.709699799999999814e+06,2.913398000000000000e+06,2.856968799999999814e+06,3.353651500000000000e+06,2.868402500000000000e+06,2.793182799999999814e+06,2.761489000000000000e+06,3.340288000000000000e+06,2.534918000000000000e+06,2.862080000000000000e+06,3.065825000000000000e+06,2.666143000000000000e+06,2.773236000000000000e+06,2.450678500000000000e+06,3.134387799999999814e+06,2.796453500000000000e+06,3.014980000000000000e+06,2.730962299999999814e+06,3.057408000000000000e+06,3.278464000000000000e+06,2.579000299999999814e+06,2.819888500000000000e+06,2.840768000000000000e+06,2.951552000000000000e+06,2.539735000000000000e+06,2.707436299999999814e+06,2.985792500000000000e+06,2.944640000000000000e+06,2.840459000000000000e+06,2.710307000000000000e+06,2.944714500000000000e+06,2.915456000000000000e+06,3.362224799999999814e+06,2.746880000000000000e+06,2.688512000000000000e+06,2.772038000000000000e+06,3.793962500000000000e+06,2.957830000000000000e+06,3.092032000000000000e+06,2.223826299999999814e+06,2.861655000000000000e+06,2.823286299999999814e+06,2.646951000000000000e+06,2.856124799999999814e+06,2.901290000000000000e+06,2.514414000000000000e+06,2.753389500000000000e+06,2.532220500000000000e+06,3.049344500000000000e+06,3.137152000000000000e+06,2.624621299999999814e+06,3.331164500000000000e+06,2.908288000000000000e+06,2.907712000000000000e+06,2.863550299999999814e+06,2.454048000000000000e+06,3.013787500000000000e+06,2.865152000000000000e+06,2.698688000000000000e+06,3.317343799999999814e+06,3.092199000000000000e+06,3.181036000000000000e+06,2.848256000000000000e+06,2.706621000000000000e+06,2.690432000000000000e+06,2.796160000000000000e+06,2.977844000000000000e+06,2.840768000000000000e+06,2.931527299999999814e+06,2.798592000000000000e+06,3.124416000000000000e+06,3.122368000000000000e+06,2.739333500000000000e+06,2.518861299999999814e+06,3.087232000000000000e+06,2.502927000000000000e+06,2.853440000000000000e+06,2.870202500000000000e+06,3.323392000000000000e+06,2.802404500000000000e+06,2.743683799999999814e+06,2.891968000000000000e+06,3.052864000000000000e+06,2.431105299999999814e+06,2.706306500000000000e+06,2.680886299999999814e+06,2.767402799999999814e+06,2.863638000000000000e+06,2.975360000000000000e+06,3.005504000000000000e+06,2.512891500000000000e+06,2.979088500000000000e+06,3.111480000000000000e+06,3.050987299999999814e+06,2.559806000000000000e+06,4.803552000000000000e+06,2.206119799999999814e+06,2.772290500000000000e+06,2.472031799999999814e+06,2.847867799999999814e+06,3.050129000000000000e+06,3.089892500000000000e+06,2.312277299999999814e+06,2.839539799999999814e+06,2.868864000000000000e+06,3.111684500000000000e+06,2.450888000000000000e+06,2.571803000000000000e+06,2.782035000000000000e+06,2.641052000000000000e+06,2.863104000000000000e+06,2.572275500000000000e+06,2.199809000000000000e+06,2.874368000000000000e+06,2.887293500000000000e+06,3.030941299999999814e+06,2.551105500000000000e+06,2.729061500000000000e+06,2.810292500000000000e+06,2.772116500000000000e+06,2.939088500000000000e+06,1.187017400000000000e+07,2.715776000000000000e+06,2.565997500000000000e+06,2.844405799999999814e+06,2.696832000000000000e+06,2.342064500000000000e+06,2.624512000000000000e+06,2.553810500000000000e+06,1.749074500000000000e+06,2.281216000000000000e+06,2.354112000000000000e+06,2.109663000000000000e+06,2.303936000000000000e+06,2.273472000000000000e+06,2.760130799999999814e+06,2.440813000000000000e+06,2.736424799999999814e+06,2.358590000000000000e+06,2.945984000000000000e+06,2.972427000000000000e+06,3.160510500000000000e+06,3.413119799999999814e+06,3.117891000000000000e+06,3.248579799999999814e+06,3.141696299999999814e+06,3.290286000000000000e+06,3.136633500000000000e+06,3.088811299999999814e+06,2.770216000000000000e+06,2.971954000000000000e+06,2.900928000000000000e+06,2.550311000000000000e+06,2.640137500000000000e+06,2.378734799999999814e+06,2.691967500000000000e+06,2.791936000000000000e+06,2.405060000000000000e+06,2.398753500000000000e+06,2.813289000000000000e+06,3.021952000000000000e+06,2.324368500000000000e+06,2.658167000000000000e+06,3.086013799999999814e+06,2.377165299999999814e+06,2.198094799999999814e+06,2.797167000000000000e+06,2.496400000000000000e+06,2.704034299999999814e+06,2.504896000000000000e+06,3.032352799999999814e+06,2.640966500000000000e+06,2.849856000000000000e+06,2.227221000000000000e+06,2.720320000000000000e+06,2.529333000000000000e+06,2.551696299999999814e+06,3.180608000000000000e+06,2.436452799999999814e+06,2.906331299999999814e+06,2.859213500000000000e+06,5.327269000000000000e+06,3.191186500000000000e+06,2.612848000000000000e+06,2.607951500000000000e+06,2.489671799999999814e+06,2.837918299999999814e+06,3.222930000000000000e+06,2.871400500000000000e+06,2.553047799999999814e+06,2.143193500000000000e+06,2.950272000000000000e+06,2.315847500000000000e+06,2.399433000000000000e+06,2.817856000000000000e+06,2.541504000000000000e+06,2.724928000000000000e+06,2.716429299999999814e+06,2.676992000000000000e+06,3.434107500000000000e+06,2.831013299999999814e+06,2.680320000000000000e+06,2.913425000000000000e+06,2.205140500000000000e+06,2.983296000000000000e+06,2.708800000000000000e+06,2.787712000000000000e+06,2.885647500000000000e+06,2.870039000000000000e+06,2.503360000000000000e+06,2.784256000000000000e+06,2.353140000000000000e+06,2.699207000000000000e+06,2.331072000000000000e+06,2.193469500000000000e+06,2.859542799999999814e+06,2.469181000000000000e+06,2.326585500000000000e+06,2.359243799999999814e+06,2.695092500000000000e+06,2.457893000000000000e+06,3.054656000000000000e+06,2.643776000000000000e+06,2.794368000000000000e+06,2.841013500000000000e+06,2.598291299999999814e+06,2.551846500000000000e+06,2.380294500000000000e+06,2.692160000000000000e+06,2.430614000000000000e+06,2.981818500000000000e+06,2.478720000000000000e+06,2.855457299999999814e+06,2.546688000000000000e+06,2.598984799999999814e+06,2.940927500000000000e+06,2.637056000000000000e+06,3.005632000000000000e+06,2.529026000000000000e+06,2.473033799999999814e+06,2.860928000000000000e+06,2.414376000000000000e+06,2.553864299999999814e+06,2.605102500000000000e+06,3.095060799999999814e+06,2.877824000000000000e+06,2.478726799999999814e+06,3.701808000000000000e+06,2.868529500000000000e+06,2.674975000000000000e+06,4.042034000000000000e+06,2.818663000000000000e+06,2.429637299999999814e+06,2.857669000000000000e+06,3.471678299999999814e+06,3.213496000000000000e+06,3.004096000000000000e+06,2.776128000000000000e+06,2.442997500000000000e+06,2.720991500000000000e+06,2.259748500000000000e+06,2.562381500000000000e+06,2.429347799999999814e+06,2.397773000000000000e+06,2.603828299999999814e+06,2.509431299999999814e+06,2.631947500000000000e+06,3.219993500000000000e+06,2.667520000000000000e+06,2.398944500000000000e+06,2.373487000000000000e+06,2.313327500000000000e+06,5.118424000000000000e+06,2.406720000000000000e+06,2.395876000000000000e+06,2.749753500000000000e+06,2.552249500000000000e+06,2.683242000000000000e+06,2.741177000000000000e+06,2.414427000000000000e+06,2.963437799999999814e+06,2.549335799999999814e+06,3.009792000000000000e+06,3.190514000000000000e+06,2.512054500000000000e+06,2.441651500000000000e+06,2.388570299999999814e+06,2.176375000000000000e+06,2.031605500000000000e+06,2.793163000000000000e+06,3.023992500000000000e+06,2.677415000000000000e+06,2.842071799999999814e+06,2.820800000000000000e+06,2.594923500000000000e+06,2.486448000000000000e+06,2.781376000000000000e+06,2.669691799999999814e+06,3.174528000000000000e+06,2.982093799999999814e+06,2.828416000000000000e+06,3.010752000000000000e+06,2.764672000000000000e+06,3.109379799999999814e+06,2.800896000000000000e+06,2.743640299999999814e+06,2.879389799999999814e+06,2.839273500000000000e+06,2.755467000000000000e+06,3.282351799999999814e+06,2.883154500000000000e+06,2.929613799999999814e+06,2.564317000000000000e+06,2.328546500000000000e+06,2.851968000000000000e+06,2.855296000000000000e+06,2.531364500000000000e+06,2.313758799999999814e+06,2.329649500000000000e+06,2.979584000000000000e+06,2.654799799999999814e+06,2.879282299999999814e+06,2.351943000000000000e+06,2.258012500000000000e+06,2.252292299999999814e+06,2.478848000000000000e+06,2.631123500000000000e+06,2.593728000000000000e+06,2.446141500000000000e+06,2.170527799999999814e+06,2.883904000000000000e+06,2.285961000000000000e+06,2.789888000000000000e+06,2.649984000000000000e+06,2.759872000000000000e+06,2.827136000000000000e+06,2.673600000000000000e+06,2.788416000000000000e+06,2.427780799999999814e+06,2.697088000000000000e+06,2.448768000000000000e+06,2.455872000000000000e+06,2.065326100000000093e+06,2.281627000000000000e+06,2.569024000000000000e+06,1.840981100000000093e+06,2.246144000000000000e+06,2.616891000000000000e+06,2.363832500000000000e+06,2.058074100000000093e+06,1.715272500000000000e+06,2.293760000000000000e+06,1.975104000000000000e+06,1.982720000000000000e+06,2.272377299999999814e+06,2.103360000000000000e+06,1.643076100000000093e+06,1.511808000000000000e+06,1.817632000000000000e+06,1.533376000000000000e+06,1.366112000000000000e+06,1.402752000000000000e+06,1.128352000000000000e+06,1.115840000000000000e+06,1.137344000000000000e+06,9.634880000000000000e+05,7.939200000000000000e+05,7.072800000000000000e+05,5.676000000000000000e+05,4.597760000000000000e+05,3.931120000000000000e+05,3.649600000000000000e+05,2.487840000000000000e+05,2.339920000000000000e+05,1.613080000000000000e+05,1.183660000000000000e+05,9.190200000000000000e+04,7.009200000000000000e+04,6.758000000000000000e+04,5.262100000000000000e+04,5.201900000000000000e+04,4.008000000000000000e+04,3.225800000000000000e+04,2.664400000000000000e+04,2.514000000000000000e+04,2.323600000000000000e+04,2.854800000000000000e+04,2.273500000000000000e+04,1.502000000000000000e+04,2.453900000000000000e+04,1.822600000000000000e+04,1.572100000000000000e+04,1.071300000000000000e+04,1.221500000000000000e+04,1.391800000000000000e+04,1.171500000000000000e+04,1.171500000000000000e+04,1.391800000000000000e+04,1.181500000000000000e+04,1.482000000000000000e+04,1.181500000000000000e+04,1.261600000000000000e+04,1.081300000000000000e+04,1.211500000000000000e+04,8.910000000000000000e+03,1.472000000000000000e+04,1.171500000000000000e+04,1.381800000000000000e+04,1.231600000000000000e+04,1.271600000000000000e+04,1.271600000000000000e+04,1.111400000000000000e+04,1.241600000000000000e+04,1.351800000000000000e+04,1.131400000000000000e+04,1.311700000000000000e+04,1.151400000000000000e+04,1.101400000000000000e+04,1.221500000000000000e+04,1.331700000000000000e+04,1.441900000000000000e+04,1.301700000000000000e+04,1.041300000000000000e+04,1.051300000000000000e+04,1.131400000000000000e+04,1.171500000000000000e+04,1.251600000000000000e+04,1.061300000000000000e+04,1.011200000000000000e+04,1.381800000000000000e+04,1.131400000000000000e+04,1.492000000000000000e+04,1.061300000000000000e+04,1.271600000000000000e+04,1.111400000000000000e+04,1.201500000000000000e+04,1.381800000000000000e+04,1.351800000000000000e+04,1.341700000000000000e+04,1.021200000000000000e+04,1.141400000000000000e+04,1.171500000000000000e+04,1.151400000000000000e+04,1.081300000000000000e+04,1.011200000000000000e+04,1.191500000000000000e+04,1.081300000000000000e+04,1.091300000000000000e+04,1.311700000000000000e+04,1.231600000000000000e+04,1.081300000000000000e+04,1.281600000000000000e+04,1.101400000000000000e+04,1.141400000000000000e+04,9.011000000000000000e+03,1.191500000000000000e+04,1.081300000000000000e+04,9.912000000000000000e+03,1.121400000000000000e+04,1.071300000000000000e+04,1.191500000000000000e+04,1.041300000000000000e+04,1.081300000000000000e+04,1.191500000000000000e+04,1.021200000000000000e+04,7.508000000000000000e+03,9.611000000000000000e+03,1.171500000000000000e+04,1.131400000000000000e+04,1.241600000000000000e+04,1.141400000000000000e+04,9.912000000000000000e+03,1.301700000000000000e+04,1.231600000000000000e+04,1.111400000000000000e+04,1.061300000000000000e+04,1.351800000000000000e+04,1.321700000000000000e+04,1.041300000000000000e+04,1.051300000000000000e+04,1.191500000000000000e+04,1.331700000000000000e+04,1.572100000000000000e+04,1.031200000000000000e+04,1.061300000000000000e+04,9.611000000000000000e+03,1.031200000000000000e+04,1.061300000000000000e+04,1.431900000000000000e+04,1.161400000000000000e+04,1.281600000000000000e+04,1.041300000000000000e+04,9.511000000000000000e+03,1.421900000000000000e+04,1.512000000000000000e+04,1.211500000000000000e+04,1.421900000000000000e+04,1.351800000000000000e+04,9.611000000000000000e+03,1.001200000000000000e+04,1.201500000000000000e+04,1.191500000000000000e+04,1.321700000000000000e+04,1.151400000000000000e+04,9.411000000000000000e+03,1.091300000000000000e+04,1.171500000000000000e+04,1.271600000000000000e+04,9.511000000000000000e+03,1.361800000000000000e+04,1.131400000000000000e+04,1.311700000000000000e+04,1.181500000000000000e+04,1.321700000000000000e+04,1.061300000000000000e+04,1.001200000000000000e+04,1.031200000000000000e+04,1.161400000000000000e+04,1.001200000000000000e+04,8.410000000000000000e+03,9.211000000000000000e+03,1.031200000000000000e+04,9.511000000000000000e+03,1.051300000000000000e+04,9.712000000000000000e+03,9.211000000000000000e+03,1.031200000000000000e+04,1.181500000000000000e+04,1.171500000000000000e+04,1.131400000000000000e+04,1.141400000000000000e+04,8.910000000000000000e+03,1.081300000000000000e+04,7.809000000000000000e+03,9.511000000000000000e+03,8.910000000000000000e+03,1.041300000000000000e+04,8.410000000000000000e+03,1.051300000000000000e+04,1.021200000000000000e+04,1.051300000000000000e+04,8.510000000000000000e+03,1.021200000000000000e+04,1.011200000000000000e+04,9.812000000000000000e+03,nan
4.795009999999999906e+01,3.975726500000000000e+06,4.639435500000000000e+06,4.094465299999999814e+06,4.597756500000000000e+06,4.222388000000000000e+06,4.876558500000000000e+06,4.700857000000000000e+06,4.684608500000000000e+06,4.464604000000000000e+06,3.999007500000000000e+06,3.947451500000000000e+06,4.026022000000000000e+06,6.702167500000000000e+06,4.269258000000000000e+06,4.086082000000000000e+06,3.992613000000000000e+06,3.556012799999999814e+06,4.358351000000000000e+06,4.559186000000000000e+06,4.716717000000000000e+06,4.790960000000000000e+06,3.999520000000000000e+06,4.120037799999999814e+06,3.925776000000000000e+06,4.395194500000000000e+06,4.271266000000000000e+06,4.371285500000000000e+06,4.759486000000000000e+06,4.374876000000000000e+06,4.591402500000000000e+06,4.276562500000000000e+06,4.138496000000000000e+06,4.169333500000000000e+06,5.194570500000000000e+06,4.449025500000000000e+06,3.736732500000000000e+06,7.718981000000000000e+06,4.130669500000000000e+06,4.603085000000000000e+06,4.745394000000000000e+06,4.403338500000000000e+06,3.943402000000000000e+06,3.859990500000000000e+06,4.324337000000000000e+06,4.174958299999999814e+06,4.171907000000000000e+06,4.614115500000000000e+06,4.448480000000000000e+06,4.172593500000000000e+06,4.129832000000000000e+06,4.340271000000000000e+06,4.367545500000000000e+06,4.024680500000000000e+06,4.205693000000000000e+06,4.958000000000000000e+06,4.018907799999999814e+06,3.777370500000000000e+06,4.149144000000000000e+06,4.334906500000000000e+06,4.037411299999999814e+06,4.255097000000000000e+06,4.792666500000000000e+06,4.063152500000000000e+06,4.205145500000000000e+06,4.419367000000000000e+06,4.542373000000000000e+06,5.097609000000000000e+06,3.857820000000000000e+06,4.116146299999999814e+06,3.916656500000000000e+06,5.210922500000000000e+06,4.241502500000000000e+06,5.621852500000000000e+06,3.518754000000000000e+06,3.633432000000000000e+06,4.792346000000000000e+06,4.508400000000000000e+06,4.283350500000000000e+06,3.738559500000000000e+06,3.918789500000000000e+06,3.762145500000000000e+06,4.124004000000000000e+06,4.225098000000000000e+06,4.495689000000000000e+06,4.417279000000000000e+06,4.132560799999999814e+06,4.005200299999999814e+06,4.202017500000000000e+06,4.956018000000000000e+06,3.944816000000000000e+06,4.006777299999999814e+06,4.083574000000000000e+06,3.758238000000000000e+06,4.159573000000000000e+06,3.933956299999999814e+06,4.066983000000000000e+06,3.909130299999999814e+06,3.969964500000000000e+06,4.470168500000000000e+06,3.519860500000000000e+06,4.285824000000000000e+06,3.805817500000000000e+06,3.910196299999999814e+06,3.816985000000000000e+06,4.032499000000000000e+06,4.546362000000000000e+06,4.437452500000000000e+06,3.905276500000000000e+06,4.648456000000000000e+06,3.978931000000000000e+06,3.817525799999999814e+06,3.862783799999999814e+06,4.604179000000000000e+06,3.949495000000000000e+06,4.207498000000000000e+06,3.946831299999999814e+06,4.621617000000000000e+06,3.998963299999999814e+06,4.375533500000000000e+06,3.239836000000000000e+06,4.109838500000000000e+06,3.108418799999999814e+06,3.063703299999999814e+06,3.368595799999999814e+06,3.538304000000000000e+06,2.659620500000000000e+06,3.247872000000000000e+06,3.342788299999999814e+06,3.294236000000000000e+06,3.087859799999999814e+06,2.750409000000000000e+06,3.549262500000000000e+06,3.122285799999999814e+06,3.360450000000000000e+06,4.693024000000000000e+06,3.536342000000000000e+06,3.793514500000000000e+06,4.383052000000000000e+06,3.398582299999999814e+06,3.190012500000000000e+06,3.848766299999999814e+06,4.218187000000000000e+06,3.702386299999999814e+06,4.408646000000000000e+06,3.619387799999999814e+06,2.966258299999999814e+06,3.665912299999999814e+06,3.973909500000000000e+06,4.456982500000000000e+06,3.922668799999999814e+06,4.195316000000000000e+06,4.412098000000000000e+06,3.750358799999999814e+06,4.561039000000000000e+06,3.616797500000000000e+06,4.039247299999999814e+06,3.938292500000000000e+06,4.279774500000000000e+06,4.148695000000000000e+06,6.098940500000000000e+06,3.453476799999999814e+06,5.140840500000000000e+06,3.880108299999999814e+06,3.639857299999999814e+06,3.696197299999999814e+06,4.907044000000000000e+06,4.761347500000000000e+06,3.505657799999999814e+06,3.932831299999999814e+06,5.885100000000000000e+06,3.638574799999999814e+06,3.766774000000000000e+06,3.555378000000000000e+06,3.931987799999999814e+06,3.801858799999999814e+06,3.355494000000000000e+06,4.159156799999999814e+06,3.665430000000000000e+06,3.466636799999999814e+06,3.692978299999999814e+06,3.306774000000000000e+06,4.469558000000000000e+06,3.656933000000000000e+06,3.874125500000000000e+06,4.594990500000000000e+06,3.981991299999999814e+06,3.958023799999999814e+06,3.570837500000000000e+06,2.916020299999999814e+06,3.494780299999999814e+06,4.445223000000000000e+06,3.618476799999999814e+06,3.479456299999999814e+06,3.067706299999999814e+06,3.931965000000000000e+06,3.090465500000000000e+06,3.399646299999999814e+06,4.333413000000000000e+06,3.683202799999999814e+06,3.897541000000000000e+06,3.563026000000000000e+06,3.291862500000000000e+06,3.367091799999999814e+06,3.430801000000000000e+06,3.412680299999999814e+06,3.360440299999999814e+06,3.336145299999999814e+06,4.007067799999999814e+06,3.135105799999999814e+06,3.044154799999999814e+06,4.005364799999999814e+06,3.736769799999999814e+06,2.999308000000000000e+06,3.765110500000000000e+06,3.246138799999999814e+06,8.087490000000000000e+06,3.978136299999999814e+06,3.227743299999999814e+06,3.269888500000000000e+06,5.929423500000000000e+06,3.170556799999999814e+06,3.593744799999999814e+06,3.973719299999999814e+06,3.338971799999999814e+06,3.095551299999999814e+06,3.621531000000000000e+06,3.619011500000000000e+06,3.352452500000000000e+06,3.429965000000000000e+06,3.225330299999999814e+06,3.924939500000000000e+06,3.305442000000000000e+06,2.725510299999999814e+06,3.214533500000000000e+06,3.073424500000000000e+06,3.545321500000000000e+06,2.862377500000000000e+06,3.556749799999999814e+06,3.143618500000000000e+06,3.714654000000000000e+06,3.128581299999999814e+06,4.079530000000000000e+06,3.216801500000000000e+06,3.216259500000000000e+06,4.385920500000000000e+06,3.497693299999999814e+06,3.778362000000000000e+06,3.339528500000000000e+06,3.784949500000000000e+06,3.646936799999999814e+06,3.631737000000000000e+06,3.050845799999999814e+06,3.415974500000000000e+06,3.604722799999999814e+06,3.394530799999999814e+06,3.710206500000000000e+06,3.909541000000000000e+06,3.106490299999999814e+06,3.255426000000000000e+06,3.375232799999999814e+06,3.558831500000000000e+06,3.708650000000000000e+06,3.703812299999999814e+06,3.799327799999999814e+06,3.485819500000000000e+06,3.713989000000000000e+06,3.384610000000000000e+06,3.397022000000000000e+06,4.338791500000000000e+06,3.045309000000000000e+06,3.117300299999999814e+06,3.272943799999999814e+06,3.353672000000000000e+06,3.261736000000000000e+06,3.700461500000000000e+06,3.258497000000000000e+06,3.252512299999999814e+06,3.342722299999999814e+06,3.863245500000000000e+06,4.168637000000000000e+06,3.870116299999999814e+06,3.677435000000000000e+06,3.816371000000000000e+06,4.611870000000000000e+06,4.166786500000000000e+06,3.533667500000000000e+06,3.227971500000000000e+06,3.522435799999999814e+06,4.011753799999999814e+06,3.635271000000000000e+06,4.855120000000000000e+06,3.881417299999999814e+06,3.319781299999999814e+06,3.523260000000000000e+06,3.320437500000000000e+06,3.921513799999999814e+06,3.686799500000000000e+06,3.564969799999999814e+06,3.579223500000000000e+06,3.637254000000000000e+06,3.545132000000000000e+06,4.457950500000000000e+06,3.602621500000000000e+06,3.637257799999999814e+06,4.068940000000000000e+06,3.339458799999999814e+06,3.458392500000000000e+06,3.422512000000000000e+06,4.252646000000000000e+06,3.130177000000000000e+06,3.133770500000000000e+06,3.792662500000000000e+06,3.701143000000000000e+06,3.320887799999999814e+06,3.545883500000000000e+06,3.792162000000000000e+06,3.834768000000000000e+06,3.764621500000000000e+06,3.458308000000000000e+06,3.720967299999999814e+06,3.567641000000000000e+06,3.440453299999999814e+06,3.680356000000000000e+06,3.423576500000000000e+06,3.350390500000000000e+06,4.147680500000000000e+06,3.930972500000000000e+06,3.470096000000000000e+06,4.614750000000000000e+06,3.081607000000000000e+06,3.355186000000000000e+06,3.322830000000000000e+06,3.760990299999999814e+06,3.415842500000000000e+06,3.857092000000000000e+06,3.289534500000000000e+06,3.461709299999999814e+06,3.425203000000000000e+06,4.412456000000000000e+06,4.491541000000000000e+06,3.582163500000000000e+06,4.990955000000000000e+06,3.884504000000000000e+06,3.689730000000000000e+06,3.898117000000000000e+06,7.163491000000000000e+06,3.811456000000000000e+06,3.630331000000000000e+06,3.494081500000000000e+06,3.193414500000000000e+06,2.852314500000000000e+06,3.419215500000000000e+06,3.346450000000000000e+06,3.157728799999999814e+06,3.046914000000000000e+06,3.486558299999999814e+06,3.432013000000000000e+06,3.263109500000000000e+06,3.451897799999999814e+06,3.623637799999999814e+06,3.481632000000000000e+06,3.423656299999999814e+06,3.688715500000000000e+06,3.663743000000000000e+06,3.348712500000000000e+06,4.261757500000000000e+06,4.242165500000000000e+06,3.465132000000000000e+06,3.936720000000000000e+06,3.302436500000000000e+06,3.145574299999999814e+06,3.294712799999999814e+06,3.445983500000000000e+06,3.696355799999999814e+06,3.208719500000000000e+06,3.608008000000000000e+06,3.277405299999999814e+06,3.725922000000000000e+06,3.280317500000000000e+06,3.110738799999999814e+06,3.105116500000000000e+06,3.301322000000000000e+06,3.219053299999999814e+06,3.075665000000000000e+06,3.224767799999999814e+06,3.233169500000000000e+06,3.368720000000000000e+06,3.344910799999999814e+06,3.726434500000000000e+06,3.397815299999999814e+06,3.760085000000000000e+06,3.803604799999999814e+06,3.440453299999999814e+06,3.814078500000000000e+06,3.336246299999999814e+06,4.035287500000000000e+06,3.825692500000000000e+06,3.609586500000000000e+06,4.071094000000000000e+06,3.604428000000000000e+06,4.093901000000000000e+06,3.852157000000000000e+06,3.883021799999999814e+06,3.168491000000000000e+06,3.780026299999999814e+06,3.466942299999999814e+06,3.644610299999999814e+06,3.755931500000000000e+06,3.273418799999999814e+06,3.498242500000000000e+06,3.392763299999999814e+06,3.862403799999999814e+06,3.278581000000000000e+06,3.233954000000000000e+06,3.529901000000000000e+06,3.355034500000000000e+06,3.238200500000000000e+06,3.569601299999999814e+06,3.560525299999999814e+06,3.327815299999999814e+06,3.128257799999999814e+06,3.235634500000000000e+06,3.368062500000000000e+06,3.499996500000000000e+06,3.733667500000000000e+06,3.017452000000000000e+06,3.617757799999999814e+06,2.931643000000000000e+06,2.965034799999999814e+06,2.927702500000000000e+06,3.114481000000000000e+06,3.354047000000000000e+06,3.022027299999999814e+06,2.707729500000000000e+06,3.548427000000000000e+06,3.756300000000000000e+06,6.450623500000000000e+06,3.577044000000000000e+06,3.575363000000000000e+06,3.183942000000000000e+06,3.117232799999999814e+06,3.127094000000000000e+06,3.308498799999999814e+06,2.838394000000000000e+06,2.881887299999999814e+06,2.859092500000000000e+06,3.129144500000000000e+06,2.700121000000000000e+06,2.880438000000000000e+06,2.873926000000000000e+06,3.241664000000000000e+06,3.200576000000000000e+06,2.924598299999999814e+06,3.168755299999999814e+06,2.926786000000000000e+06,2.955927299999999814e+06,3.968667299999999814e+06,2.634031000000000000e+06,2.986742500000000000e+06,3.756516799999999814e+06,2.685736000000000000e+06,3.057677299999999814e+06,3.641618799999999814e+06,3.899350000000000000e+06,5.250594500000000000e+06,3.846993500000000000e+06,4.050598000000000000e+06,5.425176000000000000e+06,3.882309500000000000e+06,3.471195000000000000e+06,2.703851299999999814e+06,3.502344000000000000e+06,3.417593000000000000e+06,3.719403299999999814e+06,3.456772799999999814e+06,3.367687500000000000e+06,2.510197500000000000e+06,3.299967299999999814e+06,2.887293500000000000e+06,2.865691799999999814e+06,3.189255799999999814e+06,2.995424500000000000e+06,3.318595799999999814e+06,3.442144000000000000e+06,3.612221799999999814e+06,3.438291500000000000e+06,2.849833000000000000e+06,2.909758500000000000e+06,3.808253000000000000e+06,2.985069500000000000e+06,3.185193500000000000e+06,3.105856000000000000e+06,3.605386299999999814e+06,3.071287000000000000e+06,3.167107500000000000e+06,2.991529000000000000e+06,3.233640799999999814e+06,2.815559500000000000e+06,3.246839799999999814e+06,3.027617000000000000e+06,3.005297000000000000e+06,2.795220000000000000e+06,2.611535000000000000e+06,3.123364000000000000e+06,2.921798000000000000e+06,3.033871000000000000e+06,2.957344299999999814e+06,3.150865000000000000e+06,3.267648000000000000e+06,3.060331500000000000e+06,2.437868000000000000e+06,2.831490799999999814e+06,2.815262500000000000e+06,3.534391500000000000e+06,2.760908299999999814e+06,3.817565500000000000e+06,2.850408000000000000e+06,2.980241500000000000e+06,2.475971000000000000e+06,2.674893500000000000e+06,3.221192500000000000e+06,2.604565799999999814e+06,2.885311799999999814e+06,2.662440000000000000e+06,3.009204500000000000e+06,2.855919000000000000e+06,2.792195000000000000e+06,2.826352500000000000e+06,3.018260000000000000e+06,2.680413799999999814e+06,2.705785299999999814e+06,2.934858799999999814e+06,3.022697500000000000e+06,2.289262500000000000e+06,2.500715299999999814e+06,3.086699500000000000e+06,2.753000299999999814e+06,2.451386500000000000e+06,3.247071299999999814e+06,2.363201500000000000e+06,2.732665500000000000e+06,2.633768299999999814e+06,2.918594299999999814e+06,2.564336000000000000e+06,3.508881299999999814e+06,2.397499799999999814e+06,2.435213000000000000e+06,2.637442500000000000e+06,3.055104000000000000e+06,2.727987299999999814e+06,2.515455299999999814e+06,2.503842000000000000e+06,2.306041500000000000e+06,2.512653299999999814e+06,2.507281000000000000e+06,2.400374500000000000e+06,2.334621799999999814e+06,2.662854799999999814e+06,2.855393000000000000e+06,2.910464000000000000e+06,3.076352000000000000e+06,2.720965000000000000e+06,2.799936000000000000e+06,2.321068799999999814e+06,2.851639000000000000e+06,3.484854500000000000e+06,2.956206000000000000e+06,2.916964500000000000e+06,2.421259500000000000e+06,2.656064000000000000e+06,2.462363000000000000e+06,2.966656000000000000e+06,2.308306000000000000e+06,2.260417000000000000e+06,2.370784000000000000e+06,2.795008000000000000e+06,2.691904000000000000e+06,2.179530299999999814e+06,2.701821299999999814e+06,2.609379000000000000e+06,2.383931500000000000e+06,2.265606299999999814e+06,2.714752000000000000e+06,2.480000000000000000e+06,2.271502299999999814e+06,2.436056000000000000e+06,2.349432299999999814e+06,2.582976500000000000e+06,2.360857000000000000e+06,2.740352000000000000e+06,2.702951500000000000e+06,2.300179000000000000e+06,2.380242000000000000e+06,1.833481000000000000e+06,2.734720000000000000e+06,2.897728000000000000e+06,2.198156299999999814e+06,2.368640000000000000e+06,2.184839000000000000e+06,2.104839799999999814e+06,2.236331000000000000e+06,2.564859500000000000e+06,3.821860299999999814e+06,2.549888000000000000e+06,2.068269399999999907e+06,2.692608000000000000e+06,2.249434799999999814e+06,2.516736000000000000e+06,2.416249000000000000e+06,2.351864500000000000e+06,2.239958000000000000e+06,2.679931299999999814e+06,2.537161000000000000e+06,2.298355500000000000e+06,2.694683799999999814e+06,2.335200000000000000e+06,2.738788500000000000e+06,3.097586000000000000e+06,4.848146500000000000e+06,3.679172000000000000e+06,2.525691500000000000e+06,2.634711500000000000e+06,2.661920000000000000e+06,2.286236000000000000e+06,2.686687500000000000e+06,2.314447500000000000e+06,2.669310000000000000e+06,2.447444000000000000e+06,3.043565000000000000e+06,2.622774000000000000e+06,2.884344799999999814e+06,3.489812799999999814e+06,2.819222000000000000e+06,2.915898000000000000e+06,2.950213500000000000e+06,2.294601000000000000e+06,2.659140000000000000e+06,2.841023299999999814e+06,2.790125000000000000e+06,2.677401299999999814e+06,2.929890000000000000e+06,2.591400000000000000e+06,2.530150500000000000e+06,2.520936299999999814e+06,2.511788799999999814e+06,2.810493500000000000e+06,2.983274799999999814e+06,2.560510000000000000e+06,2.700545000000000000e+06,3.411224000000000000e+06,2.288134500000000000e+06,2.684268500000000000e+06,2.137673799999999814e+06,2.180376500000000000e+06,2.620493000000000000e+06,2.065315100000000093e+06,2.918674799999999814e+06,2.925248000000000000e+06,2.637992799999999814e+06,2.613518500000000000e+06,2.831629000000000000e+06,2.560339799999999814e+06,2.601520500000000000e+06,2.352992000000000000e+06,2.555745500000000000e+06,2.756703500000000000e+06,2.789163000000000000e+06,2.778054500000000000e+06,2.942656000000000000e+06,2.779128000000000000e+06,3.168832000000000000e+06,2.616147000000000000e+06,3.558728299999999814e+06,2.842980500000000000e+06,3.013026799999999814e+06,2.791022799999999814e+06,2.660498299999999814e+06,2.582727000000000000e+06,2.646827000000000000e+06,3.059990299999999814e+06,2.965803299999999814e+06,2.772594500000000000e+06,3.696804000000000000e+06,2.877469299999999814e+06,2.847588299999999814e+06,4.199627000000000000e+06,2.689542500000000000e+06,2.746592799999999814e+06,3.122731500000000000e+06,2.743100500000000000e+06,2.820755500000000000e+06,4.028779299999999814e+06,2.618850000000000000e+06,2.894765000000000000e+06,2.946612000000000000e+06,2.828067500000000000e+06,2.555792500000000000e+06,2.777214500000000000e+06,3.403971500000000000e+06,2.831037000000000000e+06,3.442162500000000000e+06,2.737602299999999814e+06,2.889548500000000000e+06,2.581454000000000000e+06,2.296419000000000000e+06,3.120128000000000000e+06,2.947384799999999814e+06,2.948630299999999814e+06,2.910992299999999814e+06,2.963445299999999814e+06,2.797650500000000000e+06,2.465223500000000000e+06,3.305639799999999814e+06,7.608879000000000000e+06,8.725413000000000000e+06,9.090660000000000000e+06,8.181663000000000000e+06,4.211482000000000000e+06,4.684241000000000000e+06,5.192510500000000000e+06,2.624008500000000000e+06,3.151747500000000000e+06,2.854829299999999814e+06,3.729306500000000000e+06,2.947384799999999814e+06,2.930880000000000000e+06,2.892555500000000000e+06,3.194112000000000000e+06,3.108160000000000000e+06,3.066368000000000000e+06,2.759222799999999814e+06,2.645484299999999814e+06,2.820687000000000000e+06,2.983700500000000000e+06,2.563051000000000000e+06,2.696948299999999814e+06,2.401979299999999814e+06,2.816624500000000000e+06,2.760265299999999814e+06,2.986659799999999814e+06,3.036015000000000000e+06,3.061824000000000000e+06,3.070528000000000000e+06,2.466220799999999814e+06,2.980830299999999814e+06,2.863356299999999814e+06,2.988416000000000000e+06,2.730816799999999814e+06,2.705811799999999814e+06,2.268963000000000000e+06,3.086869299999999814e+06,2.933163799999999814e+06,2.897344000000000000e+06,2.485651799999999814e+06,2.734024500000000000e+06,2.695151000000000000e+06,2.996178299999999814e+06,2.967680000000000000e+06,4.784644500000000000e+06,2.207256500000000000e+06,3.964557000000000000e+06,2.793988299999999814e+06,2.448465000000000000e+06,2.636372000000000000e+06,2.988608000000000000e+06,2.896969500000000000e+06,2.985238000000000000e+06,3.552211299999999814e+06,2.973089000000000000e+06,2.807082299999999814e+06,3.139456000000000000e+06,3.018561799999999814e+06,3.047680000000000000e+06,2.413251299999999814e+06,3.650522000000000000e+06,2.627040799999999814e+06,2.995672500000000000e+06,2.955264000000000000e+06,2.741859500000000000e+06,2.387464000000000000e+06,2.432087500000000000e+06,2.278151799999999814e+06,2.596083799999999814e+06,2.835840000000000000e+06,2.468989799999999814e+06,2.658312000000000000e+06,3.196771500000000000e+06,2.639026299999999814e+06,3.238446000000000000e+06,4.029140000000000000e+06,2.395288500000000000e+06,2.466184299999999814e+06,2.972416000000000000e+06,3.260864000000000000e+06,2.986547299999999814e+06,2.689530299999999814e+06,2.547424500000000000e+06,2.678165799999999814e+06,3.255964000000000000e+06,2.541414000000000000e+06,2.628494799999999814e+06,2.785463299999999814e+06,3.290223500000000000e+06,2.711501500000000000e+06,2.754057500000000000e+06,2.474031000000000000e+06,2.560292500000000000e+06,2.733399500000000000e+06,2.594980500000000000e+06,2.704887000000000000e+06,2.598813000000000000e+06,3.062822000000000000e+06,2.773632000000000000e+06,2.120118000000000000e+06,2.847514799999999814e+06,2.980160000000000000e+06,2.834496000000000000e+06,2.281782000000000000e+06,2.712214299999999814e+06,2.655453000000000000e+06,2.485312000000000000e+06,2.643887299999999814e+06,2.125432500000000000e+06,2.491765500000000000e+06,2.613290299999999814e+06,2.763698500000000000e+06,2.916736000000000000e+06,2.536277799999999814e+06,2.559755000000000000e+06,2.675200000000000000e+06,2.853541799999999814e+06,2.502978799999999814e+06,2.756800000000000000e+06,2.719552000000000000e+06,2.965888000000000000e+06,2.469224799999999814e+06,2.631811000000000000e+06,3.019098799999999814e+06,2.781376000000000000e+06,2.884674000000000000e+06,2.616128000000000000e+06,3.303557500000000000e+06,2.836352000000000000e+06,2.935538299999999814e+06,2.926904799999999814e+06,2.705046799999999814e+06,3.003648000000000000e+06,2.955328000000000000e+06,2.419527000000000000e+06,5.476832000000000000e+06,3.197394500000000000e+06,4.682306000000000000e+06,3.289170799999999814e+06,3.162586500000000000e+06,3.198712799999999814e+06,3.223273799999999814e+06,3.548226000000000000e+06,3.175568799999999814e+06,3.044641000000000000e+06,3.308866000000000000e+06,3.034618299999999814e+06,3.197468000000000000e+06,3.526980000000000000e+06,4.808862500000000000e+06,3.317717299999999814e+06,2.914263299999999814e+06,3.622578000000000000e+06,3.269974500000000000e+06,3.039483799999999814e+06,3.354616299999999814e+06,2.933847000000000000e+06,3.276286500000000000e+06,3.240192000000000000e+06,3.142314799999999814e+06,3.181675299999999814e+06,2.925634500000000000e+06,3.015552000000000000e+06,3.698510799999999814e+06,2.874636000000000000e+06,3.367955500000000000e+06,3.231978799999999814e+06,2.412414500000000000e+06,2.941107799999999814e+06,3.812892799999999814e+06,2.906846000000000000e+06,2.568696000000000000e+06,3.136782500000000000e+06,2.883099000000000000e+06,2.816349500000000000e+06,3.742876000000000000e+06,3.084039799999999814e+06,2.890341799999999814e+06,3.066695000000000000e+06,3.746702500000000000e+06,2.988266000000000000e+06,3.383876000000000000e+06,3.310806000000000000e+06,3.135309000000000000e+06,2.652780500000000000e+06,3.511157799999999814e+06,6.835235500000000000e+06,4.948117500000000000e+06,3.030780799999999814e+06,3.556111500000000000e+06,2.551526500000000000e+06,3.235933000000000000e+06,3.182967500000000000e+06,3.646665799999999814e+06,2.744430000000000000e+06,3.083420299999999814e+06,3.048503299999999814e+06,2.821264299999999814e+06,3.205219500000000000e+06,3.125536299999999814e+06,3.197393500000000000e+06,3.030087000000000000e+06,2.868447799999999814e+06,2.771742500000000000e+06,3.184055799999999814e+06,2.940608000000000000e+06,3.020928000000000000e+06,3.184308799999999814e+06,3.422539500000000000e+06,2.567457299999999814e+06,2.912613500000000000e+06,2.940566500000000000e+06,2.826376000000000000e+06,3.155834799999999814e+06,3.077430500000000000e+06,3.038272000000000000e+06,2.881213000000000000e+06,3.103296000000000000e+06,2.543993000000000000e+06,2.918037500000000000e+06,2.638237299999999814e+06,3.110244500000000000e+06,2.843446000000000000e+06,2.690299799999999814e+06,2.859834500000000000e+06,3.033981000000000000e+06,2.864474299999999814e+06,3.190957000000000000e+06,3.520036500000000000e+06,2.929408000000000000e+06,2.788077299999999814e+06,3.217411000000000000e+06,3.288229299999999814e+06,3.149781500000000000e+06,2.997760000000000000e+06,2.760730299999999814e+06,2.843748799999999814e+06,3.037248000000000000e+06,2.895642799999999814e+06,2.885376000000000000e+06,2.976413799999999814e+06,2.818880000000000000e+06,2.635405799999999814e+06,3.184940500000000000e+06,3.719309799999999814e+06,2.481790500000000000e+06,3.270592000000000000e+06,3.108032000000000000e+06,3.027873799999999814e+06,3.080666000000000000e+06,3.236299799999999814e+06,3.493094500000000000e+06,3.346339500000000000e+06,3.147203500000000000e+06,3.099008000000000000e+06,3.120047000000000000e+06,3.895686000000000000e+06,3.844665000000000000e+06,3.174213799999999814e+06,3.495916000000000000e+06,3.626173299999999814e+06,3.095744000000000000e+06,3.015511299999999814e+06,4.116906000000000000e+06,3.242793000000000000e+06,3.449195799999999814e+06,3.476618799999999814e+06,3.237500000000000000e+06,3.283176000000000000e+06,3.457693500000000000e+06,3.074725799999999814e+06,3.304755000000000000e+06,2.654443000000000000e+06,3.249214500000000000e+06,3.410944000000000000e+06,3.181312000000000000e+06,3.206433799999999814e+06,3.048702000000000000e+06,2.954344000000000000e+06,3.126080000000000000e+06,3.057984000000000000e+06,2.996928000000000000e+06,2.946205299999999814e+06,3.015511299999999814e+06,3.061827799999999814e+06,3.201206299999999814e+06,3.070400000000000000e+06,2.836480799999999814e+06,2.669567000000000000e+06,3.039368799999999814e+06,3.077696000000000000e+06,3.305832500000000000e+06,2.944628299999999814e+06,3.155910000000000000e+06,3.234055799999999814e+06,3.241676000000000000e+06,2.869045000000000000e+06,3.222676799999999814e+06,3.309208799999999814e+06,3.620500500000000000e+06,3.375893000000000000e+06,4.208738000000000000e+06,2.934535299999999814e+06,3.419177500000000000e+06,2.903727500000000000e+06,3.241143500000000000e+06,3.037442799999999814e+06,3.199998799999999814e+06,2.945832500000000000e+06,3.033275299999999814e+06,2.730346500000000000e+06,3.293485299999999814e+06,3.343109500000000000e+06,3.152643500000000000e+06,3.315827799999999814e+06,3.414059299999999814e+06,2.984297299999999814e+06,3.455896500000000000e+06,2.817169799999999814e+06,2.675052000000000000e+06,2.653620799999999814e+06,3.735135500000000000e+06,3.106754000000000000e+06,3.144611500000000000e+06,3.392025000000000000e+06,2.598264299999999814e+06,2.526553000000000000e+06,2.659018500000000000e+06,2.940096000000000000e+06,2.990902000000000000e+06,2.819835000000000000e+06,3.011620500000000000e+06,2.920999000000000000e+06,3.164215000000000000e+06,2.996869000000000000e+06,2.876544799999999814e+06,3.381883299999999814e+06,2.797460500000000000e+06,3.006497000000000000e+06,2.520904000000000000e+06,2.576512799999999814e+06,2.883154500000000000e+06,3.181348299999999814e+06,3.157226000000000000e+06,3.288746000000000000e+06,3.141537000000000000e+06,3.322679799999999814e+06,2.537497299999999814e+06,2.927091500000000000e+06,3.160853500000000000e+06,3.732982299999999814e+06,3.406363299999999814e+06,3.779910799999999814e+06,3.311441000000000000e+06,3.130516000000000000e+06,3.039318799999999814e+06,3.569496500000000000e+06,2.972861799999999814e+06,3.021345500000000000e+06,3.163228799999999814e+06,3.056433299999999814e+06,3.372902799999999814e+06,3.097530000000000000e+06,3.474557799999999814e+06,2.917510299999999814e+06,3.443808000000000000e+06,3.133312000000000000e+06,2.872384000000000000e+06,3.089664000000000000e+06,3.318183000000000000e+06,3.165888000000000000e+06,2.772219299999999814e+06,3.336950000000000000e+06,3.199782000000000000e+06,3.215554799999999814e+06,4.984863500000000000e+06,3.210175799999999814e+06,3.604653500000000000e+06,3.190761299999999814e+06,2.831696299999999814e+06,3.033847500000000000e+06,3.310182000000000000e+06,3.136709799999999814e+06,3.535718500000000000e+06,3.098775000000000000e+06,3.526344000000000000e+06,2.635582500000000000e+06,3.314747500000000000e+06,2.887163000000000000e+06,3.127865500000000000e+06,3.623448500000000000e+06,3.176797500000000000e+06,3.422188000000000000e+06,3.138982500000000000e+06,3.009663000000000000e+06,3.066944000000000000e+06,3.232272799999999814e+06,3.289152000000000000e+06,3.248594500000000000e+06,3.075303000000000000e+06,3.187008000000000000e+06,3.154890500000000000e+06,3.119120000000000000e+06,3.253734799999999814e+06,8.097784500000000000e+06,3.310245299999999814e+06,3.525541799999999814e+06,3.183367799999999814e+06,3.344690500000000000e+06,3.684564000000000000e+06,3.359335500000000000e+06,3.436156299999999814e+06,3.568625000000000000e+06,3.311727500000000000e+06,3.336448000000000000e+06,3.510473000000000000e+06,3.284030500000000000e+06,3.619904000000000000e+06,3.460242299999999814e+06,3.289012299999999814e+06,3.155412000000000000e+06,3.141827500000000000e+06,3.513174799999999814e+06,2.996243299999999814e+06,3.646083000000000000e+06,3.294379799999999814e+06,3.751269799999999814e+06,3.611349000000000000e+06,3.732252299999999814e+06,3.450771000000000000e+06,3.626653500000000000e+06,3.329550000000000000e+06,3.283689500000000000e+06,3.425819000000000000e+06,3.298672299999999814e+06,3.282688000000000000e+06,2.879791799999999814e+06,2.930633299999999814e+06,3.258288000000000000e+06,2.947401799999999814e+06,3.023975299999999814e+06,3.330777799999999814e+06,3.207524500000000000e+06,2.870688299999999814e+06,2.614748799999999814e+06,3.255197000000000000e+06,3.251314000000000000e+06,3.305115000000000000e+06,2.869916500000000000e+06,3.494862500000000000e+06,3.172905000000000000e+06,3.330177500000000000e+06,3.456550000000000000e+06,3.276562500000000000e+06,3.272127000000000000e+06,3.282916500000000000e+06,2.698848799999999814e+06,2.946443000000000000e+06,3.081493000000000000e+06,3.122372500000000000e+06,3.251648000000000000e+06,2.769600000000000000e+06,2.784442500000000000e+06,3.074500000000000000e+06,2.392494500000000000e+06,2.853304000000000000e+06,2.612526799999999814e+06,3.045542500000000000e+06,2.915341799999999814e+06,2.643617000000000000e+06,2.883858000000000000e+06,2.861912299999999814e+06,2.987840000000000000e+06,3.109157000000000000e+06,2.890697799999999814e+06,3.035587799999999814e+06,2.927947500000000000e+06,3.234060000000000000e+06,3.007743500000000000e+06,3.009373000000000000e+06,3.159413000000000000e+06,3.033527000000000000e+06,8.220717000000000000e+06,4.589313000000000000e+06,5.388198500000000000e+06,4.254147500000000000e+06,3.232276500000000000e+06,5.417167000000000000e+06,3.577946299999999814e+06,3.141173000000000000e+06,3.074404299999999814e+06,4.156182500000000000e+06,2.920035500000000000e+06,4.141638799999999814e+06,2.922180000000000000e+06,2.664166299999999814e+06,2.941810500000000000e+06,2.734734799999999814e+06,2.871631500000000000e+06,2.351431000000000000e+06,2.461248500000000000e+06,2.377466000000000000e+06,2.801585500000000000e+06,2.452864299999999814e+06,2.534042299999999814e+06,2.883776000000000000e+06,3.035126799999999814e+06,2.476527000000000000e+06,2.629374799999999814e+06,2.902399299999999814e+06,2.616192000000000000e+06,2.841974000000000000e+06,2.522877500000000000e+06,2.670080000000000000e+06,2.595346000000000000e+06,2.751317500000000000e+06,2.538047299999999814e+06,2.908096000000000000e+06,3.013376000000000000e+06,2.426233500000000000e+06,2.420816000000000000e+06,2.595579299999999814e+06,3.080264799999999814e+06,2.456849500000000000e+06,3.091520000000000000e+06,2.564352000000000000e+06,2.361860299999999814e+06,2.918472500000000000e+06,2.332605299999999814e+06,2.768580500000000000e+06,2.294603500000000000e+06,2.635076299999999814e+06,2.994026799999999814e+06,3.569077799999999814e+06,2.588467000000000000e+06,3.249252799999999814e+06,2.488148500000000000e+06,2.677099799999999814e+06,5.039252000000000000e+06,2.625792000000000000e+06,3.153536000000000000e+06,2.448692299999999814e+06,2.984704000000000000e+06,2.458714799999999814e+06,2.751424000000000000e+06,2.770559000000000000e+06,2.547720000000000000e+06,3.009920000000000000e+06,2.521386799999999814e+06,2.415424000000000000e+06,2.499525000000000000e+06,2.860416000000000000e+06,2.696854500000000000e+06,2.463040000000000000e+06,3.430389500000000000e+06,3.026496000000000000e+06,2.387594299999999814e+06,2.614080000000000000e+06,2.821952000000000000e+06,2.105469000000000000e+06,2.290451500000000000e+06,2.602664500000000000e+06,2.947712000000000000e+06,2.659721000000000000e+06,2.917086299999999814e+06,2.361304799999999814e+06,2.481402000000000000e+06,2.340171500000000000e+06,2.983104000000000000e+06,2.574449000000000000e+06,2.794368000000000000e+06,2.487616799999999814e+06,2.654150799999999814e+06,2.307479299999999814e+06,2.844098299999999814e+06,2.327603799999999814e+06,2.637609799999999814e+06,2.359003299999999814e+06,2.427459299999999814e+06,3.025984000000000000e+06,2.541863000000000000e+06,2.943143000000000000e+06,2.149146299999999814e+06,2.499997500000000000e+06,2.977856000000000000e+06,2.609113799999999814e+06,2.677464000000000000e+06,2.871863799999999814e+06,2.551234299999999814e+06,2.452288000000000000e+06,2.393450799999999814e+06,2.688064000000000000e+06,2.673920000000000000e+06,2.576766000000000000e+06,2.412636799999999814e+06,3.053952000000000000e+06,2.891264000000000000e+06,2.270652799999999814e+06,2.786352299999999814e+06,2.267195000000000000e+06,2.586767000000000000e+06,2.520434299999999814e+06,2.473115799999999814e+06,2.586168299999999814e+06,2.597952000000000000e+06,2.156627200000000000e+07,2.015160899999999907e+06,4.283810500000000000e+06,3.256312000000000000e+06,4.042001000000000000e+06,2.936925000000000000e+06,2.794992000000000000e+06,2.580991500000000000e+06,2.839872000000000000e+06,2.317548799999999814e+06,2.533824000000000000e+06,2.112809500000000000e+06,1.910607800000000047e+06,2.476928000000000000e+06,1.743987000000000000e+06,2.289479299999999814e+06,2.359616000000000000e+06,2.744704000000000000e+06,2.419926799999999814e+06,2.371072000000000000e+06,2.482944000000000000e+06,2.528384000000000000e+06,2.428113000000000000e+06,2.305176000000000000e+06,2.348840000000000000e+06,2.614283000000000000e+06,2.458205799999999814e+06,2.839539799999999814e+06,3.506330000000000000e+06,2.958533299999999814e+06,3.345189000000000000e+06,2.879138000000000000e+06,2.901777799999999814e+06,3.211772299999999814e+06,2.861634000000000000e+06,3.088121299999999814e+06,3.027602299999999814e+06,3.174713500000000000e+06,2.428542000000000000e+06,2.564177500000000000e+06,2.414691000000000000e+06,2.547464500000000000e+06,2.212081000000000000e+06,2.690176500000000000e+06,2.359997299999999814e+06,2.489046299999999814e+06,2.465523299999999814e+06,2.679715000000000000e+06,2.500019500000000000e+06,2.603978799999999814e+06,2.924454799999999814e+06,2.246880799999999814e+06,2.289159000000000000e+06,2.892965799999999814e+06,2.143093299999999814e+06,2.447232000000000000e+06,2.556096000000000000e+06,2.485440500000000000e+06,3.060416000000000000e+06,2.967222500000000000e+06,2.813696000000000000e+06,2.827582000000000000e+06,2.148966299999999814e+06,2.670491500000000000e+06,2.739741299999999814e+06,2.408507299999999814e+06,3.195648000000000000e+06,2.263815500000000000e+06,2.898176000000000000e+06,3.054249799999999814e+06,2.509026799999999814e+06,2.151052500000000000e+06,2.504817000000000000e+06,2.204998799999999814e+06,2.387399299999999814e+06,1.945957500000000000e+06,2.362878000000000000e+06,2.094363500000000000e+06,2.762565000000000000e+06,2.460218000000000000e+06,3.065664000000000000e+06,2.747776000000000000e+06,2.601600000000000000e+06,2.426158000000000000e+06,2.158134500000000000e+06,2.728704000000000000e+06,2.512381799999999814e+06,2.369570000000000000e+06,2.270741500000000000e+06,2.745713000000000000e+06,3.509887799999999814e+06,2.348368799999999814e+06,2.692608000000000000e+06,2.549056000000000000e+06,2.650368000000000000e+06,2.253744500000000000e+06,2.643328000000000000e+06,2.435976000000000000e+06,2.707648000000000000e+06,2.540735000000000000e+06,2.455189000000000000e+06,2.832896000000000000e+06,2.583724000000000000e+06,2.732745799999999814e+06,2.488143000000000000e+06,1.941564600000000093e+06,2.768722500000000000e+06,1.994612000000000000e+06,2.169360000000000000e+06,2.853568000000000000e+06,2.793408000000000000e+06,2.183960500000000000e+06,2.492992000000000000e+06,2.034647000000000000e+06,2.755904000000000000e+06,2.451914000000000000e+06,2.071193500000000000e+06,2.204095799999999814e+06,2.641472000000000000e+06,2.083241000000000000e+06,2.362335799999999814e+06,2.979840000000000000e+06,3.080129500000000000e+06,3.017536000000000000e+06,2.172747500000000000e+06,2.313922299999999814e+06,2.837248000000000000e+06,2.349540000000000000e+06,2.650490000000000000e+06,2.289159000000000000e+06,2.835392000000000000e+06,2.746496000000000000e+06,2.566142000000000000e+06,2.970467500000000000e+06,3.093300000000000000e+06,3.793137799999999814e+06,2.738385000000000000e+06,2.782538000000000000e+06,2.463961500000000000e+06,2.218999000000000000e+06,3.193178500000000000e+06,3.152721000000000000e+06,2.778241000000000000e+06,3.403457000000000000e+06,2.791582799999999814e+06,2.476212500000000000e+06,3.035885500000000000e+06,2.444406799999999814e+06,2.581566299999999814e+06,3.040301299999999814e+06,2.242481000000000000e+06,2.564625000000000000e+06,2.487923000000000000e+06,3.190976000000000000e+06,2.514056299999999814e+06,2.532581000000000000e+06,2.016725500000000000e+06,2.313327500000000000e+06,3.115677799999999814e+06,2.587712000000000000e+06,2.516596000000000000e+06,2.465404500000000000e+06,2.705536000000000000e+06,2.238107799999999814e+06,2.246665799999999814e+06,2.019181800000000047e+06,2.396608000000000000e+06,2.062935300000000047e+06,2.416230799999999814e+06,2.368241000000000000e+06,2.380294500000000000e+06,2.432098299999999814e+06,2.533677500000000000e+06,2.557672000000000000e+06,2.419707799999999814e+06,2.330865500000000000e+06,2.718720000000000000e+06,2.368340000000000000e+06,2.394843500000000000e+06,2.824704000000000000e+06,2.669990500000000000e+06,2.803536000000000000e+06,2.812800000000000000e+06,2.666386299999999814e+06,2.597632000000000000e+06,2.528922000000000000e+06,2.773504000000000000e+06,2.852864000000000000e+06,3.086456299999999814e+06,2.856640000000000000e+06,2.750751500000000000e+06,2.555497500000000000e+06,2.616126799999999814e+06,2.216463500000000000e+06,2.540752500000000000e+06,2.965952000000000000e+06,3.019648000000000000e+06,2.229601500000000000e+06,2.557823299999999814e+06,2.513369799999999814e+06,2.625198500000000000e+06,2.925952000000000000e+06,2.123971799999999814e+06,2.775766299999999814e+06,2.882613799999999814e+06,2.586176000000000000e+06,2.543444299999999814e+06,2.705856000000000000e+06,2.481885299999999814e+06,2.368035500000000000e+06,2.541524000000000000e+06,2.141776299999999814e+06,1.975846899999999907e+06,2.672128000000000000e+06,2.314447500000000000e+06,2.899843000000000000e+06,2.144240299999999814e+06,2.335250000000000000e+06,2.706304000000000000e+06,2.800640000000000000e+06,2.713856000000000000e+06,2.131991299999999814e+06,2.683264000000000000e+06,2.437120000000000000e+06,2.523799500000000000e+06,2.154652500000000000e+06,2.491200000000000000e+06,2.487424000000000000e+06,2.284926000000000000e+06,2.118215000000000000e+06,4.503505500000000000e+06,2.747141299999999814e+06,2.064517899999999907e+06,1.882018500000000000e+06,2.024593000000000000e+06,2.394609000000000000e+06,2.638886299999999814e+06,2.175552000000000000e+06,2.035040000000000000e+06,2.127232000000000000e+06,1.839373300000000047e+06,1.955168000000000000e+06,1.902132000000000000e+06,1.777408000000000000e+06,1.555200000000000000e+06,1.457536000000000000e+06,1.518912000000000000e+06,1.303904000000000000e+06,1.356704000000000000e+06,1.158112000000000000e+06,1.079296000000000000e+06,7.670869000000000233e+05,7.805920000000000000e+05,7.363200000000000000e+05,7.292640000000000000e+05,5.074560000000000000e+05,3.887200000000000000e+05,3.472320000000000000e+05,2.891600000000000000e+05,1.997880000000000000e+05,1.738240000000000000e+05,1.846320000000000000e+05,8.576800000000000000e+04,7.802800000000000000e+04,7.762600000000000000e+04,5.272200000000000000e+04,4.118300000000000000e+04,3.717100000000000000e+04,2.764600000000000000e+04,3.115500000000000000e+04,2.203400000000000000e+04,2.123200000000000000e+04,1.862700000000000000e+04,1.652300000000000000e+04,1.792500000000000000e+04,1.942800000000000000e+04,1.191500000000000000e+04,1.532100000000000000e+04,1.391800000000000000e+04,1.271600000000000000e+04,1.652300000000000000e+04,2.053100000000000000e+04,1.231600000000000000e+04,1.081300000000000000e+04,1.311700000000000000e+04,1.622200000000000000e+04,2.053100000000000000e+04,1.131400000000000000e+04,1.051300000000000000e+04,1.191500000000000000e+04,1.071300000000000000e+04,1.321700000000000000e+04,1.311700000000000000e+04,1.261600000000000000e+04,1.231600000000000000e+04,1.321700000000000000e+04,1.121400000000000000e+04,1.091300000000000000e+04,1.061300000000000000e+04,1.161400000000000000e+04,1.351800000000000000e+04,1.191500000000000000e+04,1.301700000000000000e+04,1.041300000000000000e+04,9.712000000000000000e+03,1.131400000000000000e+04,1.171500000000000000e+04,1.091300000000000000e+04,1.231600000000000000e+04,1.411900000000000000e+04,1.031200000000000000e+04,1.121400000000000000e+04,1.161400000000000000e+04,1.041300000000000000e+04,1.401800000000000000e+04,1.291700000000000000e+04,1.201500000000000000e+04,1.281600000000000000e+04,1.201500000000000000e+04,9.511000000000000000e+03,1.181500000000000000e+04,1.161400000000000000e+04,1.081300000000000000e+04,1.181500000000000000e+04,1.221500000000000000e+04,1.131400000000000000e+04,1.271600000000000000e+04,1.101400000000000000e+04,1.191500000000000000e+04,1.141400000000000000e+04,1.351800000000000000e+04,1.111400000000000000e+04,1.161400000000000000e+04,1.221500000000000000e+04,1.251600000000000000e+04,1.231600000000000000e+04,9.311000000000000000e+03,1.211500000000000000e+04,1.101400000000000000e+04,1.271600000000000000e+04,1.211500000000000000e+04,1.091300000000000000e+04,1.381800000000000000e+04,1.331700000000000000e+04,1.181500000000000000e+04,1.181500000000000000e+04,9.712000000000000000e+03,1.251600000000000000e+04,1.191500000000000000e+04,1.121400000000000000e+04,1.311700000000000000e+04,1.161400000000000000e+04,1.161400000000000000e+04,1.211500000000000000e+04,1.131400000000000000e+04,1.261600000000000000e+04,9.912000000000000000e+03,1.281600000000000000e+04,1.121400000000000000e+04,1.031200000000000000e+04,1.131400000000000000e+04,1.151400000000000000e+04,1.321700000000000000e+04,9.712000000000000000e+03,1.151400000000000000e+04,1.141400000000000000e+04,1.141400000000000000e+04,1.131400000000000000e+04,1.051300000000000000e+04,1.091300000000000000e+04,9.812000000000000000e+03,1.271600000000000000e+04,1.021200000000000000e+04,9.912000000000000000e+03,1.071300000000000000e+04,1.141400000000000000e+04,1.141400000000000000e+04,8.910000000000000000e+03,1.001200000000000000e+04,1.291700000000000000e+04,1.121400000000000000e+04,1.181500000000000000e+04,1.341700000000000000e+04,1.331700000000000000e+04,1.301700000000000000e+04,1.051300000000000000e+04,7.709000000000000000e+03,1.071300000000000000e+04,1.211500000000000000e+04,1.171500000000000000e+04,1.101400000000000000e+04,1.101400000000000000e+04,1.121400000000000000e+04,1.121400000000000000e+04,1.141400000000000000e+04,1.091300000000000000e+04,1.271600000000000000e+04,1.111400000000000000e+04,8.109000000000000000e+03,9.912000000000000000e+03,8.910000000000000000e+03,1.011200000000000000e+04,8.710000000000000000e+03,1.051300000000000000e+04,9.511000000000000000e+03,1.311700000000000000e+04,9.511000000000000000e+03,1.021200000000000000e+04,9.311000000000000000e+03,1.081300000000000000e+04,1.211500000000000000e+04,1.281600000000000000e+04,9.300800000000000000e+04,1.071300000000000000e+04,1.121400000000000000e+04,9.611000000000000000e+03,8.410000000000000000e+03,1.041300000000000000e+04,9.011000000000000000e+03,1.121400000000000000e+04,9.712000000000000000e+03,9.511000000000000000e+03,1.011200000000000000e+04,9.311000000000000000e+03,1.031200000000000000e+04,9.311000000000000000e+03,1.161400000000000000e+04,1.111400000000000000e+04,9.712000000000000000e+03,1.031200000000000000e+04,9.611000000000000000e+03,nan
4.795089999999999719e+01,4.304129500000000000e+06,3.735135500000000000e+06,3.902772500000000000e+06,4.238551000000000000e+06,4.713548000000000000e+06,3.883567000000000000e+06,3.933419799999999814e+06,4.050640299999999814e+06,4.499082000000000000e+06,4.708804000000000000e+06,4.179924000000000000e+06,4.746211500000000000e+06,4.138209000000000000e+06,4.045482000000000000e+06,4.086082000000000000e+06,4.058954799999999814e+06,4.023874299999999814e+06,3.755881000000000000e+06,4.006239799999999814e+06,3.954449299999999814e+06,4.361404500000000000e+06,4.996230500000000000e+06,4.085307500000000000e+06,4.113937500000000000e+06,4.391897500000000000e+06,4.315720000000000000e+06,4.454526000000000000e+06,4.097150000000000000e+06,4.637616500000000000e+06,4.967782500000000000e+06,4.589691000000000000e+06,4.731008000000000000e+06,4.096264299999999814e+06,4.836519000000000000e+06,4.308304000000000000e+06,4.589395000000000000e+06,3.998814500000000000e+06,4.422609000000000000e+06,3.900681500000000000e+06,4.245003000000000000e+06,4.846594500000000000e+06,4.279874500000000000e+06,4.798111500000000000e+06,4.225718000000000000e+06,5.231191500000000000e+06,4.184750500000000000e+06,4.163570299999999814e+06,4.394540000000000000e+06,4.062108000000000000e+06,4.840329000000000000e+06,3.861294500000000000e+06,5.286009500000000000e+06,4.345578500000000000e+06,4.491683500000000000e+06,4.929875000000000000e+06,4.468605500000000000e+06,5.878736000000000000e+06,4.079637799999999814e+06,4.232556500000000000e+06,4.474203000000000000e+06,4.606793000000000000e+06,4.680721500000000000e+06,4.390510500000000000e+06,4.639503500000000000e+06,4.079119500000000000e+06,3.907303299999999814e+06,4.556698000000000000e+06,4.751650500000000000e+06,6.517350000000000000e+06,4.952212500000000000e+06,4.274259500000000000e+06,4.426286500000000000e+06,3.924716299999999814e+06,4.598775000000000000e+06,4.902568000000000000e+06,4.760127000000000000e+06,5.057160000000000000e+06,4.579923000000000000e+06,4.610450000000000000e+06,5.266445500000000000e+06,4.233623500000000000e+06,4.613766500000000000e+06,3.937328000000000000e+06,4.730661000000000000e+06,4.902988000000000000e+06,3.647667799999999814e+06,4.450519000000000000e+06,3.956452500000000000e+06,4.547972000000000000e+06,3.855701299999999814e+06,3.945527000000000000e+06,4.013282000000000000e+06,3.562464500000000000e+06,3.406202299999999814e+06,4.333467500000000000e+06,4.723191000000000000e+06,4.229358000000000000e+06,3.668991500000000000e+06,3.734557500000000000e+06,3.854769799999999814e+06,4.641408000000000000e+06,3.834097299999999814e+06,4.296033500000000000e+06,4.582922000000000000e+06,3.744946799999999814e+06,4.006878000000000000e+06,4.521838500000000000e+06,3.771128299999999814e+06,3.700045799999999814e+06,3.988517000000000000e+06,3.852833299999999814e+06,3.522434799999999814e+06,3.974307500000000000e+06,3.527798000000000000e+06,3.953947500000000000e+06,4.368874000000000000e+06,3.443705000000000000e+06,3.986138299999999814e+06,4.645378000000000000e+06,3.503389799999999814e+06,3.708422299999999814e+06,3.538295500000000000e+06,3.666173299999999814e+06,2.890548299999999814e+06,3.495943799999999814e+06,2.991340500000000000e+06,3.098357000000000000e+06,3.439995799999999814e+06,3.006257000000000000e+06,3.116870799999999814e+06,3.034531500000000000e+06,3.039508299999999814e+06,3.562692500000000000e+06,3.357259000000000000e+06,3.331209000000000000e+06,3.090208500000000000e+06,3.352373799999999814e+06,3.066265000000000000e+06,3.135389000000000000e+06,3.810451299999999814e+06,4.172072799999999814e+06,3.954485299999999814e+06,3.453515500000000000e+06,4.053337000000000000e+06,3.810160799999999814e+06,3.892872500000000000e+06,4.109622799999999814e+06,4.057824000000000000e+06,4.034637500000000000e+06,4.259289500000000000e+06,2.934117799999999814e+06,8.282916500000000000e+06,4.362307500000000000e+06,3.800952799999999814e+06,3.768281000000000000e+06,3.584603299999999814e+06,5.008967000000000000e+06,4.502245500000000000e+06,4.452223000000000000e+06,4.275141000000000000e+06,4.297967000000000000e+06,4.052301299999999814e+06,3.678187500000000000e+06,3.722332799999999814e+06,3.530273500000000000e+06,3.836306299999999814e+06,4.134051000000000000e+06,4.608570000000000000e+06,3.622948000000000000e+06,4.804930000000000000e+06,3.788198000000000000e+06,3.522073500000000000e+06,4.914415000000000000e+06,3.256939500000000000e+06,5.570755000000000000e+06,4.670116000000000000e+06,3.890626299999999814e+06,3.427284000000000000e+06,4.654295500000000000e+06,3.246351000000000000e+06,4.312612500000000000e+06,3.530511500000000000e+06,4.779727500000000000e+06,3.287067799999999814e+06,3.734286500000000000e+06,3.595952000000000000e+06,4.617154000000000000e+06,3.389519299999999814e+06,5.030303000000000000e+06,3.666083000000000000e+06,3.265109500000000000e+06,3.114764000000000000e+06,3.639001000000000000e+06,4.131881299999999814e+06,3.742544299999999814e+06,3.924434000000000000e+06,3.893147500000000000e+06,4.418085000000000000e+06,3.313625799999999814e+06,3.204687500000000000e+06,3.035050500000000000e+06,3.494333299999999814e+06,3.632312799999999814e+06,4.036096799999999814e+06,3.601673000000000000e+06,3.595601299999999814e+06,3.410924299999999814e+06,3.206972299999999814e+06,3.267075000000000000e+06,3.495272799999999814e+06,3.154314000000000000e+06,4.062650000000000000e+06,3.354100799999999814e+06,3.402066000000000000e+06,3.278343799999999814e+06,2.819922299999999814e+06,3.562016799999999814e+06,3.504681799999999814e+06,3.940051000000000000e+06,4.119642000000000000e+06,3.501027500000000000e+06,4.747743000000000000e+06,2.899970500000000000e+06,2.948974500000000000e+06,3.010645000000000000e+06,4.402922500000000000e+06,3.195148500000000000e+06,3.219071500000000000e+06,3.517211299999999814e+06,4.013745799999999814e+06,3.089692000000000000e+06,3.522717500000000000e+06,3.335475000000000000e+06,3.278335500000000000e+06,2.974377799999999814e+06,4.161094000000000000e+06,3.453416000000000000e+06,3.190347000000000000e+06,3.140448799999999814e+06,3.374263000000000000e+06,2.946824299999999814e+06,3.022240000000000000e+06,3.114806000000000000e+06,3.637856000000000000e+06,3.790892299999999814e+06,3.883863500000000000e+06,5.176482000000000000e+06,4.000401000000000000e+06,3.963808500000000000e+06,4.341494500000000000e+06,3.583297500000000000e+06,3.311606299999999814e+06,3.223041299999999814e+06,3.116233500000000000e+06,3.459124500000000000e+06,3.226508299999999814e+06,3.615373500000000000e+06,3.633016299999999814e+06,3.245530500000000000e+06,3.644334000000000000e+06,3.759280000000000000e+06,3.649775299999999814e+06,3.677872500000000000e+06,3.463514500000000000e+06,3.366828500000000000e+06,3.264386500000000000e+06,3.255793799999999814e+06,3.755000500000000000e+06,3.165438500000000000e+06,3.142780299999999814e+06,3.159981500000000000e+06,3.240441500000000000e+06,3.370096799999999814e+06,3.054176799999999814e+06,3.321675000000000000e+06,3.213085299999999814e+06,3.600290299999999814e+06,3.223622000000000000e+06,3.909008000000000000e+06,3.546416299999999814e+06,3.908778799999999814e+06,3.614877000000000000e+06,3.673168500000000000e+06,3.523925299999999814e+06,3.486326500000000000e+06,3.690482799999999814e+06,4.163496299999999814e+06,3.929188299999999814e+06,3.627559799999999814e+06,3.795163000000000000e+06,3.794485500000000000e+06,3.793813299999999814e+06,2.870178799999999814e+06,4.369040000000000000e+06,3.918785000000000000e+06,3.586535000000000000e+06,3.680187000000000000e+06,3.961448500000000000e+06,3.438805500000000000e+06,3.813183000000000000e+06,3.448675299999999814e+06,3.600887000000000000e+06,4.167890000000000000e+06,4.197355500000000000e+06,3.822818299999999814e+06,3.515069299999999814e+06,3.983608000000000000e+06,3.517305799999999814e+06,3.996690000000000000e+06,3.050440299999999814e+06,2.971701299999999814e+06,3.363766500000000000e+06,3.710968000000000000e+06,3.039244799999999814e+06,3.565702500000000000e+06,3.643530000000000000e+06,3.260971299999999814e+06,3.092474000000000000e+06,3.535499000000000000e+06,3.645037299999999814e+06,3.523847299999999814e+06,3.453584500000000000e+06,3.647262299999999814e+06,3.278187500000000000e+06,3.222534500000000000e+06,3.350243799999999814e+06,3.302314799999999814e+06,3.476686500000000000e+06,3.123487500000000000e+06,2.787159500000000000e+06,3.932935799999999814e+06,3.084651299999999814e+06,3.617038000000000000e+06,3.474286000000000000e+06,4.172613799999999814e+06,3.121868000000000000e+06,3.350465500000000000e+06,3.375628799999999814e+06,3.524683000000000000e+06,3.464845500000000000e+06,3.344862500000000000e+06,2.979561799999999814e+06,3.644367500000000000e+06,3.349500000000000000e+06,3.254480299999999814e+06,3.246636000000000000e+06,3.292806299999999814e+06,2.918551000000000000e+06,3.680846799999999814e+06,3.932133299999999814e+06,3.434355299999999814e+06,3.307562500000000000e+06,3.161802500000000000e+06,3.638167500000000000e+06,3.095916799999999814e+06,3.104269500000000000e+06,4.116486500000000000e+06,3.337852500000000000e+06,3.217045500000000000e+06,3.937614500000000000e+06,3.897894000000000000e+06,3.479902000000000000e+06,3.251274500000000000e+06,3.951989500000000000e+06,3.397795299999999814e+06,3.560187000000000000e+06,4.075771000000000000e+06,3.475032000000000000e+06,4.283866000000000000e+06,3.021266799999999814e+06,4.123943000000000000e+06,3.720514500000000000e+06,3.139499299999999814e+06,3.499499799999999814e+06,3.159083000000000000e+06,3.910355000000000000e+06,3.290424000000000000e+06,2.942889799999999814e+06,3.081079299999999814e+06,3.234719500000000000e+06,3.036407299999999814e+06,3.189947299999999814e+06,4.849658000000000000e+06,2.779649799999999814e+06,3.040635500000000000e+06,3.164722799999999814e+06,3.659931799999999814e+06,3.456936299999999814e+06,4.017997000000000000e+06,3.556352500000000000e+06,3.465007500000000000e+06,4.040543799999999814e+06,3.713255000000000000e+06,3.492954299999999814e+06,3.693490299999999814e+06,3.073735000000000000e+06,3.957994799999999814e+06,3.522962799999999814e+06,3.487574000000000000e+06,4.066199000000000000e+06,3.713970799999999814e+06,4.025282299999999814e+06,4.075571500000000000e+06,3.836992500000000000e+06,3.620827500000000000e+06,3.581228000000000000e+06,3.743282000000000000e+06,3.348534500000000000e+06,3.535840799999999814e+06,3.546846500000000000e+06,3.566873500000000000e+06,3.335798500000000000e+06,3.146511500000000000e+06,3.529459500000000000e+06,2.872119000000000000e+06,3.562114299999999814e+06,3.681654000000000000e+06,3.353175000000000000e+06,3.803700500000000000e+06,3.213497299999999814e+06,3.289312500000000000e+06,3.209369000000000000e+06,3.374718799999999814e+06,3.036516000000000000e+06,3.019679000000000000e+06,3.030558299999999814e+06,2.964444000000000000e+06,3.269530000000000000e+06,2.834842299999999814e+06,3.364562500000000000e+06,3.480849000000000000e+06,3.169493500000000000e+06,2.637264799999999814e+06,3.617987799999999814e+06,3.139636500000000000e+06,3.541360500000000000e+06,2.985607000000000000e+06,2.857668299999999814e+06,3.022734000000000000e+06,3.058945000000000000e+06,3.451810500000000000e+06,3.427214500000000000e+06,3.230670000000000000e+06,2.978677500000000000e+06,3.082354000000000000e+06,2.786633000000000000e+06,3.201291000000000000e+06,3.049757000000000000e+06,2.830872000000000000e+06,5.689324000000000000e+06,3.186882799999999814e+06,2.645895500000000000e+06,2.872248299999999814e+06,2.869848000000000000e+06,3.409096000000000000e+06,2.982002299999999814e+06,3.000184799999999814e+06,4.566024500000000000e+06,2.896488799999999814e+06,3.547293799999999814e+06,3.518855299999999814e+06,3.445189500000000000e+06,3.677603000000000000e+06,3.780280000000000000e+06,3.976775299999999814e+06,3.585582000000000000e+06,3.588859000000000000e+06,4.074758299999999814e+06,3.264712500000000000e+06,3.825770000000000000e+06,3.623914500000000000e+06,2.886031000000000000e+06,3.058498500000000000e+06,2.848237500000000000e+06,3.100598299999999814e+06,2.956007799999999814e+06,3.475958000000000000e+06,2.979762799999999814e+06,3.181883299999999814e+06,2.649673000000000000e+06,4.118872000000000000e+06,3.318118799999999814e+06,3.299264500000000000e+06,3.294075000000000000e+06,3.116056000000000000e+06,3.145976000000000000e+06,3.178819799999999814e+06,2.854230799999999814e+06,3.717385799999999814e+06,2.871737000000000000e+06,3.287202799999999814e+06,3.407744000000000000e+06,3.292781299999999814e+06,3.074485799999999814e+06,3.580687500000000000e+06,3.342245299999999814e+06,3.181165799999999814e+06,2.869709799999999814e+06,3.055126500000000000e+06,2.894364500000000000e+06,2.883759500000000000e+06,2.901286299999999814e+06,3.629052500000000000e+06,2.772311799999999814e+06,2.928291500000000000e+06,2.877249500000000000e+06,3.985517799999999814e+06,3.112202500000000000e+06,3.560960000000000000e+06,2.802073500000000000e+06,3.033372799999999814e+06,3.217246500000000000e+06,2.799098500000000000e+06,4.042156000000000000e+06,2.737895799999999814e+06,2.679285000000000000e+06,2.720905799999999814e+06,2.808027500000000000e+06,2.674702299999999814e+06,2.872193500000000000e+06,2.913456000000000000e+06,3.979508799999999814e+06,3.017753000000000000e+06,2.451042000000000000e+06,3.045109299999999814e+06,2.730446500000000000e+06,2.991174799999999814e+06,3.474437500000000000e+06,3.028843500000000000e+06,3.486460000000000000e+06,2.876363299999999814e+06,4.072436299999999814e+06,3.253814000000000000e+06,2.880412500000000000e+06,2.816128000000000000e+06,2.675367500000000000e+06,2.792806500000000000e+06,2.613678299999999814e+06,2.726563500000000000e+06,2.559053299999999814e+06,2.925994799999999814e+06,2.734599799999999814e+06,3.131226000000000000e+06,2.822794799999999814e+06,2.530021500000000000e+06,2.350731000000000000e+06,2.444879299999999814e+06,3.226276000000000000e+06,2.572431500000000000e+06,2.495224500000000000e+06,2.401246799999999814e+06,2.596374000000000000e+06,2.635875299999999814e+06,2.037962399999999907e+06,2.277221500000000000e+06,2.702740299999999814e+06,4.124064299999999814e+06,3.110340799999999814e+06,2.651814000000000000e+06,2.376018000000000000e+06,3.431455299999999814e+06,2.590913000000000000e+06,3.037824000000000000e+06,2.652650000000000000e+06,2.718541799999999814e+06,2.519013000000000000e+06,2.674893500000000000e+06,2.726777500000000000e+06,2.502561500000000000e+06,2.592481799999999814e+06,2.455602299999999814e+06,2.306018000000000000e+06,2.766335299999999814e+06,2.806477299999999814e+06,2.524370500000000000e+06,2.826368000000000000e+06,2.998912000000000000e+06,2.347404000000000000e+06,2.211802000000000000e+06,2.850094500000000000e+06,2.489697500000000000e+06,2.631216000000000000e+06,2.720448000000000000e+06,2.913984000000000000e+06,3.119750500000000000e+06,2.243484500000000000e+06,3.133625299999999814e+06,3.103964799999999814e+06,2.540944299999999814e+06,2.565110500000000000e+06,3.516205299999999814e+06,2.762257500000000000e+06,2.706494000000000000e+06,2.399411799999999814e+06,2.297873299999999814e+06,2.569817299999999814e+06,2.291289000000000000e+06,2.351062500000000000e+06,2.288641299999999814e+06,2.357534799999999814e+06,2.322206799999999814e+06,2.568381299999999814e+06,7.893488000000000000e+06,2.339255000000000000e+06,2.229072500000000000e+06,4.127664000000000000e+06,2.636347500000000000e+06,2.153395000000000000e+06,2.358774000000000000e+06,2.522127000000000000e+06,2.325458000000000000e+06,3.302297000000000000e+06,2.471345299999999814e+06,2.308315299999999814e+06,2.542228000000000000e+06,2.295825000000000000e+06,2.463035500000000000e+06,2.366386799999999814e+06,2.875198799999999814e+06,2.868285299999999814e+06,3.783743299999999814e+06,2.449166799999999814e+06,2.914357000000000000e+06,2.522318000000000000e+06,3.251587500000000000e+06,2.747004799999999814e+06,2.782426500000000000e+06,2.601206000000000000e+06,3.738545000000000000e+06,2.328810000000000000e+06,2.956563500000000000e+06,3.265387299999999814e+06,2.588133500000000000e+06,2.705171299999999814e+06,3.262456500000000000e+06,2.815222500000000000e+06,2.797872000000000000e+06,2.507498500000000000e+06,2.696477000000000000e+06,2.482068000000000000e+06,2.716997299999999814e+06,2.614434500000000000e+06,2.666912000000000000e+06,2.836923299999999814e+06,4.214225500000000000e+06,2.538032000000000000e+06,2.730110799999999814e+06,2.476849500000000000e+06,2.488680500000000000e+06,2.992538500000000000e+06,2.444790000000000000e+06,3.281813500000000000e+06,2.737483000000000000e+06,2.190262500000000000e+06,2.465904000000000000e+06,2.961850500000000000e+06,2.911412299999999814e+06,3.075776000000000000e+06,2.424292500000000000e+06,2.360790000000000000e+06,2.369640500000000000e+06,2.428020000000000000e+06,2.754531500000000000e+06,2.998372000000000000e+06,3.023888500000000000e+06,3.542931799999999814e+06,3.113873299999999814e+06,2.607322500000000000e+06,3.052388500000000000e+06,2.429714299999999814e+06,2.248242000000000000e+06,3.366093799999999814e+06,3.134972799999999814e+06,3.030451799999999814e+06,2.846956500000000000e+06,2.604777500000000000e+06,2.790855299999999814e+06,2.616043500000000000e+06,3.215888299999999814e+06,2.887445299999999814e+06,2.815626799999999814e+06,2.507579500000000000e+06,2.785653000000000000e+06,2.765509500000000000e+06,2.693565000000000000e+06,2.651519799999999814e+06,2.924289000000000000e+06,2.936139000000000000e+06,3.390675500000000000e+06,3.687216299999999814e+06,2.642755799999999814e+06,2.845902000000000000e+06,3.344315000000000000e+06,3.222368500000000000e+06,2.518944799999999814e+06,3.061788299999999814e+06,4.429266000000000000e+06,4.732521500000000000e+06,2.901452000000000000e+06,2.907476000000000000e+06,2.499525000000000000e+06,2.640680799999999814e+06,2.993540500000000000e+06,3.183786500000000000e+06,2.642972799999999814e+06,3.181841000000000000e+06,2.742229799999999814e+06,3.053487299999999814e+06,3.298704000000000000e+06,2.615067000000000000e+06,3.814681000000000000e+06,3.373315500000000000e+06,5.850845000000000000e+06,3.182510500000000000e+06,6.831237000000000000e+06,5.175830500000000000e+06,5.163207000000000000e+06,3.034966500000000000e+06,3.201130299999999814e+06,2.887792000000000000e+06,2.564289000000000000e+06,3.247963500000000000e+06,2.928349500000000000e+06,5.146704000000000000e+06,2.672831299999999814e+06,5.129529000000000000e+06,6.074689500000000000e+06,2.742336000000000000e+06,2.986880000000000000e+06,3.262400000000000000e+06,2.725384500000000000e+06,2.872126000000000000e+06,2.692465000000000000e+06,2.932994500000000000e+06,2.857353299999999814e+06,2.744395000000000000e+06,2.648006500000000000e+06,2.931546299999999814e+06,2.814338799999999814e+06,2.657344500000000000e+06,3.402891000000000000e+06,3.035136000000000000e+06,2.961708799999999814e+06,2.727517500000000000e+06,3.034305299999999814e+06,2.759137500000000000e+06,2.963584000000000000e+06,3.120393000000000000e+06,2.695028000000000000e+06,2.355317000000000000e+06,2.661805500000000000e+06,2.468456000000000000e+06,2.510254500000000000e+06,2.586051000000000000e+06,3.011500500000000000e+06,2.832630000000000000e+06,2.945312000000000000e+06,2.707090799999999814e+06,3.162294799999999814e+06,2.878380299999999814e+06,3.694229500000000000e+06,2.931989000000000000e+06,2.555553000000000000e+06,2.558072000000000000e+06,4.066349000000000000e+06,2.882425799999999814e+06,2.741517500000000000e+06,1.827179600000000000e+07,2.656830500000000000e+06,3.584626799999999814e+06,2.609439500000000000e+06,2.681662799999999814e+06,2.581533799999999814e+06,2.670853799999999814e+06,2.829099799999999814e+06,2.620429500000000000e+06,2.762848799999999814e+06,2.581853799999999814e+06,2.806497799999999814e+06,3.049075500000000000e+06,2.503788000000000000e+06,2.539251500000000000e+06,2.479611000000000000e+06,2.744128000000000000e+06,2.405332000000000000e+06,2.838828500000000000e+06,2.906798000000000000e+06,4.800769000000000000e+06,2.602762000000000000e+06,2.747637500000000000e+06,2.287888500000000000e+06,2.668071799999999814e+06,2.797610000000000000e+06,3.210040799999999814e+06,2.816835799999999814e+06,2.976516299999999814e+06,3.017753000000000000e+06,3.239093799999999814e+06,3.103174799999999814e+06,2.638292000000000000e+06,2.618651500000000000e+06,3.202334799999999814e+06,2.714898000000000000e+06,2.448103500000000000e+06,1.002211000000000000e+07,2.786994000000000000e+06,2.648747299999999814e+06,2.599077799999999814e+06,2.641399799999999814e+06,2.389637299999999814e+06,2.831503500000000000e+06,2.408309299999999814e+06,2.431248299999999814e+06,2.358525500000000000e+06,2.443691299999999814e+06,3.084800000000000000e+06,2.896000000000000000e+06,2.181557000000000000e+06,2.960794500000000000e+06,2.539242299999999814e+06,2.942878000000000000e+06,2.578508500000000000e+06,2.191748799999999814e+06,2.495389000000000000e+06,2.413040000000000000e+06,2.901818000000000000e+06,2.905088000000000000e+06,2.864371000000000000e+06,2.621360799999999814e+06,2.398208299999999814e+06,2.675874000000000000e+06,2.471591299999999814e+06,2.320217500000000000e+06,2.405838799999999814e+06,3.285120000000000000e+06,2.876496799999999814e+06,3.058114799999999814e+06,2.948100799999999814e+06,2.481051299999999814e+06,3.515398299999999814e+06,2.813371799999999814e+06,2.805302500000000000e+06,2.656091000000000000e+06,2.954559500000000000e+06,3.019005000000000000e+06,2.686224000000000000e+06,2.983104000000000000e+06,2.922027799999999814e+06,3.140813799999999814e+06,3.139526299999999814e+06,3.569559000000000000e+06,3.105084500000000000e+06,3.106392500000000000e+06,4.169556000000000000e+06,3.210375299999999814e+06,3.486687000000000000e+06,3.128049500000000000e+06,2.855321299999999814e+06,3.169747299999999814e+06,4.642527500000000000e+06,3.291961000000000000e+06,2.941924299999999814e+06,2.866577500000000000e+06,3.199578500000000000e+06,3.985106299999999814e+06,3.729072799999999814e+06,3.032270000000000000e+06,2.793523299999999814e+06,3.485897000000000000e+06,3.362832000000000000e+06,3.431023799999999814e+06,3.114550299999999814e+06,2.835970799999999814e+06,2.923773299999999814e+06,3.945093799999999814e+06,3.590600299999999814e+06,2.719680000000000000e+06,3.736839000000000000e+06,3.068229000000000000e+06,2.813615299999999814e+06,2.874048799999999814e+06,3.058187000000000000e+06,3.060796799999999814e+06,3.026403799999999814e+06,2.868533500000000000e+06,2.861508000000000000e+06,3.547257000000000000e+06,2.875236799999999814e+06,2.785018500000000000e+06,2.980990500000000000e+06,3.335309500000000000e+06,3.231643500000000000e+06,3.242781000000000000e+06,3.165285799999999814e+06,3.124570299999999814e+06,3.476542799999999814e+06,3.368844299999999814e+06,3.578775000000000000e+06,4.001827000000000000e+06,2.986457799999999814e+06,3.624313000000000000e+06,2.940763799999999814e+06,3.261261000000000000e+06,3.113978799999999814e+06,3.894812500000000000e+06,4.525831500000000000e+06,2.948921299999999814e+06,3.193253500000000000e+06,2.943486000000000000e+06,3.337990799999999814e+06,3.114535500000000000e+06,3.385501799999999814e+06,2.933550000000000000e+06,3.359186299999999814e+06,4.108577799999999814e+06,3.528006000000000000e+06,3.081297799999999814e+06,3.070887299999999814e+06,3.298553799999999814e+06,2.924950000000000000e+06,2.705117299999999814e+06,2.751635299999999814e+06,3.131487299999999814e+06,3.709821799999999814e+06,3.398024000000000000e+06,3.150640500000000000e+06,2.822452299999999814e+06,3.262183799999999814e+06,2.941924299999999814e+06,2.773017000000000000e+06,2.768864500000000000e+06,3.188439500000000000e+06,3.026084299999999814e+06,3.238778799999999814e+06,2.797152299999999814e+06,3.171395799999999814e+06,3.190261500000000000e+06,2.935005000000000000e+06,2.852647000000000000e+06,3.315716500000000000e+06,2.579446299999999814e+06,3.329711000000000000e+06,3.846663799999999814e+06,3.045512000000000000e+06,2.745857000000000000e+06,3.195520500000000000e+06,2.918263500000000000e+06,3.264420299999999814e+06,2.811830000000000000e+06,3.103878799999999814e+06,2.851355000000000000e+06,2.976832000000000000e+06,3.413749500000000000e+06,3.034368000000000000e+06,2.984124500000000000e+06,2.736176500000000000e+06,3.450507500000000000e+06,3.009517500000000000e+06,3.199348799999999814e+06,3.170171799999999814e+06,2.672694799999999814e+06,2.996142299999999814e+06,3.840663799999999814e+06,3.599745500000000000e+06,2.726161000000000000e+06,3.651868000000000000e+06,3.288888000000000000e+06,3.251518799999999814e+06,2.523471299999999814e+06,3.185866500000000000e+06,4.054061500000000000e+06,2.989857000000000000e+06,3.078083500000000000e+06,3.585046500000000000e+06,3.463465299999999814e+06,2.801799000000000000e+06,3.416795799999999814e+06,3.098400299999999814e+06,3.301277000000000000e+06,3.366811000000000000e+06,3.484243799999999814e+06,3.116250000000000000e+06,2.920086000000000000e+06,3.616852500000000000e+06,3.867840799999999814e+06,3.471535000000000000e+06,3.140801000000000000e+06,3.034730500000000000e+06,2.964352000000000000e+06,3.912950500000000000e+06,2.911386000000000000e+06,3.009577000000000000e+06,3.289595799999999814e+06,2.845908000000000000e+06,2.836107000000000000e+06,2.870464000000000000e+06,3.609641299999999814e+06,3.284383500000000000e+06,3.069721500000000000e+06,2.912988799999999814e+06,2.989440000000000000e+06,3.406955799999999814e+06,3.210992799999999814e+06,2.827392000000000000e+06,2.540378799999999814e+06,3.198327500000000000e+06,3.113224000000000000e+06,3.285120000000000000e+06,4.548510000000000000e+06,2.921221299999999814e+06,2.842709000000000000e+06,3.211300299999999814e+06,3.075845000000000000e+06,3.624295799999999814e+06,3.114735500000000000e+06,3.403327000000000000e+06,3.164836000000000000e+06,3.467677000000000000e+06,3.026624799999999814e+06,2.969140799999999814e+06,4.046296500000000000e+06,3.310181500000000000e+06,3.189908000000000000e+06,3.502166000000000000e+06,3.602481299999999814e+06,2.942353000000000000e+06,2.967859500000000000e+06,2.758606000000000000e+06,3.947230000000000000e+06,3.478230000000000000e+06,3.022368000000000000e+06,3.129215799999999814e+06,3.049451299999999814e+06,2.610384000000000000e+06,2.878499299999999814e+06,2.736067500000000000e+06,2.840415500000000000e+06,2.803176799999999814e+06,3.426462500000000000e+06,3.654888500000000000e+06,3.221622299999999814e+06,3.280908299999999814e+06,2.438802000000000000e+06,3.057294500000000000e+06,2.731882000000000000e+06,5.381113500000000000e+06,3.185614799999999814e+06,3.308053000000000000e+06,2.934136799999999814e+06,3.120627799999999814e+06,3.241485500000000000e+06,3.345731799999999814e+06,3.663573000000000000e+06,2.836583799999999814e+06,3.320823000000000000e+06,3.404157799999999814e+06,2.911412299999999814e+06,3.095733799999999814e+06,3.798067299999999814e+06,3.413781000000000000e+06,3.226990500000000000e+06,6.510254000000000000e+06,3.307387799999999814e+06,3.948233500000000000e+06,3.253529299999999814e+06,3.132845000000000000e+06,3.919632799999999814e+06,3.406081799999999814e+06,3.567896000000000000e+06,3.851833000000000000e+06,3.116580000000000000e+06,3.708323500000000000e+06,2.877719500000000000e+06,3.280986799999999814e+06,3.392548799999999814e+06,3.134379799999999814e+06,3.330149500000000000e+06,3.216757500000000000e+06,3.068442000000000000e+06,3.223235500000000000e+06,2.712431799999999814e+06,3.206144000000000000e+06,2.764606500000000000e+06,3.719789799999999814e+06,3.066368000000000000e+06,3.175366500000000000e+06,3.108973799999999814e+06,3.504538000000000000e+06,3.378973000000000000e+06,3.089707299999999814e+06,3.405800799999999814e+06,3.534425500000000000e+06,2.995683799999999814e+06,3.079737500000000000e+06,3.242415299999999814e+06,3.347760000000000000e+06,3.260737299999999814e+06,3.462449799999999814e+06,3.443610000000000000e+06,3.457417500000000000e+06,3.728283799999999814e+06,3.276106799999999814e+06,3.151070299999999814e+06,3.291283000000000000e+06,3.098673799999999814e+06,3.611349000000000000e+06,3.294984000000000000e+06,3.368486000000000000e+06,3.159995799999999814e+06,3.253760000000000000e+06,3.375436000000000000e+06,3.177664000000000000e+06,3.020008799999999814e+06,3.206357000000000000e+06,3.263104000000000000e+06,3.177736000000000000e+06,3.207459299999999814e+06,3.729972799999999814e+06,3.440034000000000000e+06,3.023610000000000000e+06,3.609114500000000000e+06,3.539548799999999814e+06,3.543494500000000000e+06,3.253119000000000000e+06,3.466074000000000000e+06,3.466568799999999814e+06,3.406081799999999814e+06,3.014849000000000000e+06,2.753519500000000000e+06,4.243230000000000000e+06,5.133362500000000000e+06,2.977717500000000000e+06,3.318448500000000000e+06,3.304484299999999814e+06,3.257741500000000000e+06,3.011802000000000000e+06,3.786966299999999814e+06,3.230561000000000000e+06,3.817668799999999814e+06,3.697613500000000000e+06,3.538055000000000000e+06,3.496006500000000000e+06,3.222939500000000000e+06,3.446872500000000000e+06,3.297666500000000000e+06,3.333300000000000000e+06,3.181022000000000000e+06,3.895805500000000000e+06,3.226469000000000000e+06,2.726869000000000000e+06,3.140789000000000000e+06,3.042800299999999814e+06,2.955807000000000000e+06,3.958150299999999814e+06,3.232537799999999814e+06,3.143353000000000000e+06,2.961170500000000000e+06,3.010174299999999814e+06,3.510498500000000000e+06,3.880097000000000000e+06,3.551800000000000000e+06,3.794482500000000000e+06,3.272242799999999814e+06,3.157350000000000000e+06,3.381880799999999814e+06,3.518062000000000000e+06,2.826737500000000000e+06,3.022500000000000000e+06,3.488357500000000000e+06,3.679114500000000000e+06,3.271315299999999814e+06,3.251518799999999814e+06,3.257008000000000000e+06,5.390127500000000000e+06,2.972393299999999814e+06,2.703069000000000000e+06,2.765067299999999814e+06,3.458744500000000000e+06,3.106899799999999814e+06,2.884079000000000000e+06,3.062012500000000000e+06,3.308110299999999814e+06,3.187120799999999814e+06,2.821138500000000000e+06,3.231121500000000000e+06,3.062193000000000000e+06,2.391075299999999814e+06,3.390547299999999814e+06,2.869403500000000000e+06,2.859673799999999814e+06,2.970753799999999814e+06,3.327298500000000000e+06,3.056222299999999814e+06,2.870046299999999814e+06,3.033442000000000000e+06,4.277354500000000000e+06,6.067054000000000000e+06,8.424881000000000000e+06,3.269985500000000000e+06,3.129772500000000000e+06,3.172733000000000000e+06,7.680775500000000000e+06,3.142857500000000000e+06,6.813380000000000000e+06,3.226637000000000000e+06,2.809723500000000000e+06,2.913398000000000000e+06,2.853693500000000000e+06,6.956609500000000000e+06,2.952130000000000000e+06,3.030934299999999814e+06,3.001943500000000000e+06,3.061333500000000000e+06,2.656042799999999814e+06,3.246430799999999814e+06,3.504711000000000000e+06,2.682997000000000000e+06,2.643729500000000000e+06,2.547348500000000000e+06,2.413597500000000000e+06,2.799811299999999814e+06,3.040871500000000000e+06,3.184913299999999814e+06,2.667471799999999814e+06,2.428776000000000000e+06,2.949927000000000000e+06,2.855638500000000000e+06,2.811968000000000000e+06,2.685646500000000000e+06,2.847909799999999814e+06,2.441670799999999814e+06,2.504659500000000000e+06,2.978816000000000000e+06,2.505190000000000000e+06,2.565528500000000000e+06,3.682538500000000000e+06,2.754297500000000000e+06,7.008341000000000000e+06,2.799360000000000000e+06,2.867022000000000000e+06,2.742229799999999814e+06,2.833514299999999814e+06,2.631719000000000000e+06,2.783099299999999814e+06,2.144569500000000000e+06,2.435189000000000000e+06,2.570553500000000000e+06,3.019399799999999814e+06,2.340309500000000000e+06,2.929952500000000000e+06,2.504589000000000000e+06,2.713554500000000000e+06,2.881628799999999814e+06,2.561573500000000000e+06,2.969920000000000000e+06,2.396642299999999814e+06,2.503751299999999814e+06,2.804680799999999814e+06,2.977792000000000000e+06,2.531409799999999814e+06,2.897280000000000000e+06,2.867776000000000000e+06,2.825329500000000000e+06,2.620857000000000000e+06,2.325422000000000000e+06,2.856064000000000000e+06,2.639458000000000000e+06,2.830912000000000000e+06,3.030504299999999814e+06,2.950592000000000000e+06,2.727605299999999814e+06,2.310871500000000000e+06,2.489661000000000000e+06,2.424499799999999814e+06,2.535006799999999814e+06,2.581276799999999814e+06,2.988288000000000000e+06,2.523517299999999814e+06,2.772244299999999814e+06,2.551359500000000000e+06,2.761514000000000000e+06,2.824123500000000000e+06,2.558162500000000000e+06,2.829853500000000000e+06,2.827008000000000000e+06,2.644468000000000000e+06,2.725668500000000000e+06,3.123269299999999814e+06,2.851273299999999814e+06,2.709595500000000000e+06,2.531409799999999814e+06,2.411228299999999814e+06,2.590527299999999814e+06,2.726867000000000000e+06,2.982137799999999814e+06,2.670681500000000000e+06,2.939385000000000000e+06,2.635132500000000000e+06,2.552111799999999814e+06,2.622245000000000000e+06,2.886480000000000000e+06,2.839506000000000000e+06,2.427926500000000000e+06,2.366950500000000000e+06,2.314447500000000000e+06,2.917504000000000000e+06,2.172800000000000000e+06,2.444450299999999814e+06,2.415943000000000000e+06,2.716672000000000000e+06,2.544448000000000000e+06,2.306791500000000000e+06,2.604035500000000000e+06,2.481689799999999814e+06,2.370060000000000000e+06,3.035806000000000000e+06,3.141073799999999814e+06,2.700589799999999814e+06,2.998336000000000000e+06,2.864336000000000000e+06,3.047308500000000000e+06,2.794412000000000000e+06,3.438294000000000000e+06,1.417882600000000000e+07,5.784397000000000000e+06,2.608144000000000000e+06,2.751537500000000000e+06,2.830720000000000000e+06,2.203121299999999814e+06,2.715648000000000000e+06,2.048669500000000000e+06,2.118203000000000000e+06,2.291520000000000000e+06,2.521803500000000000e+06,2.176896000000000000e+06,2.232640000000000000e+06,2.361536000000000000e+06,2.005165100000000093e+06,2.254400000000000000e+06,2.438376299999999814e+06,2.256103500000000000e+06,2.316861000000000000e+06,2.075073000000000000e+06,5.403580000000000000e+06,3.084676000000000000e+06,2.458205799999999814e+06,2.687320000000000000e+06,2.783667500000000000e+06,2.941947299999999814e+06,4.953270000000000000e+06,3.050937799999999814e+06,3.153131000000000000e+06,2.783657799999999814e+06,5.052077000000000000e+06,1.150888500000000000e+07,3.283192299999999814e+06,3.142151000000000000e+06,2.616126799999999814e+06,2.534439799999999814e+06,2.509615500000000000e+06,2.294731799999999814e+06,2.710503799999999814e+06,2.241257299999999814e+06,2.508627500000000000e+06,2.485709000000000000e+06,2.795010000000000000e+06,2.157794000000000000e+06,2.651519799999999814e+06,2.329523799999999814e+06,2.696922500000000000e+06,2.256612000000000000e+06,2.425985500000000000e+06,2.759645000000000000e+06,2.250112000000000000e+06,2.674624000000000000e+06,2.888064000000000000e+06,2.376202000000000000e+06,2.348368799999999814e+06,5.598631000000000000e+06,3.188992000000000000e+06,2.360897799999999814e+06,2.532383799999999814e+06,2.595016500000000000e+06,2.604565799999999814e+06,2.389064500000000000e+06,2.814656000000000000e+06,2.680208500000000000e+06,2.858176000000000000e+06,2.801471500000000000e+06,2.355824299999999814e+06,2.583299500000000000e+06,2.472126799999999814e+06,2.642646299999999814e+06,2.308921500000000000e+06,2.537023000000000000e+06,2.654567299999999814e+06,2.559674299999999814e+06,2.587477000000000000e+06,2.660194500000000000e+06,2.708672000000000000e+06,2.527104000000000000e+06,2.312198299999999814e+06,2.370710299999999814e+06,2.503632799999999814e+06,2.852032000000000000e+06,2.356414799999999814e+06,2.552357000000000000e+06,2.476212500000000000e+06,2.518099799999999814e+06,2.575870299999999814e+06,2.569043799999999814e+06,2.215362299999999814e+06,2.385969299999999814e+06,2.471104000000000000e+06,2.446297500000000000e+06,2.521472000000000000e+06,2.497248000000000000e+06,2.498048000000000000e+06,2.494585000000000000e+06,2.441051500000000000e+06,2.138367500000000000e+06,2.415484500000000000e+06,2.647178500000000000e+06,2.463035500000000000e+06,2.175207299999999814e+06,2.620457299999999814e+06,2.408611500000000000e+06,2.500848000000000000e+06,2.696640000000000000e+06,2.735680000000000000e+06,2.233691000000000000e+06,2.556224000000000000e+06,2.041258000000000000e+06,2.661056000000000000e+06,2.530085000000000000e+06,2.159936500000000000e+06,2.586344500000000000e+06,2.624448000000000000e+06,2.136620000000000000e+06,2.649122299999999814e+06,3.063680000000000000e+06,2.748169799999999814e+06,2.914752000000000000e+06,2.143827000000000000e+06,2.221520500000000000e+06,2.736320000000000000e+06,2.799936000000000000e+06,2.478750799999999814e+06,2.559493799999999814e+06,3.085120000000000000e+06,2.300559000000000000e+06,2.821792799999999814e+06,3.404761000000000000e+06,2.557852500000000000e+06,3.385596799999999814e+06,6.280845000000000000e+06,3.196040799999999814e+06,2.703410799999999814e+06,2.844512799999999814e+06,2.992723799999999814e+06,6.205199000000000000e+06,2.864375299999999814e+06,2.589370299999999814e+06,2.987634799999999814e+06,2.417543500000000000e+06,2.609915299999999814e+06,2.503328500000000000e+06,2.662529500000000000e+06,2.756653500000000000e+06,2.413452000000000000e+06,2.532169500000000000e+06,2.592573000000000000e+06,2.523068500000000000e+06,2.392788799999999814e+06,2.330433000000000000e+06,2.249230000000000000e+06,2.520075500000000000e+06,3.190982299999999814e+06,2.232790000000000000e+06,2.327266000000000000e+06,2.790940799999999814e+06,2.367253500000000000e+06,2.338114799999999814e+06,2.325256000000000000e+06,2.505951299999999814e+06,2.471168000000000000e+06,2.167414799999999814e+06,2.759427500000000000e+06,2.710307000000000000e+06,2.278202000000000000e+06,2.326886500000000000e+06,2.240307000000000000e+06,2.575568799999999814e+06,3.300099000000000000e+06,2.275896299999999814e+06,2.332156000000000000e+06,2.407405000000000000e+06,2.715679799999999814e+06,2.946368000000000000e+06,2.758231500000000000e+06,3.697272000000000000e+06,2.333179000000000000e+06,2.475059799999999814e+06,2.879040000000000000e+06,2.636806299999999814e+06,2.233249000000000000e+06,2.962752000000000000e+06,2.615243799999999814e+06,2.807168000000000000e+06,2.603520500000000000e+06,2.578652500000000000e+06,2.438470299999999814e+06,2.446379799999999814e+06,2.680320500000000000e+06,2.565700500000000000e+06,2.615497000000000000e+06,3.665238500000000000e+06,2.996606000000000000e+06,2.602301000000000000e+06,2.696854500000000000e+06,2.304636000000000000e+06,2.127201500000000000e+06,2.446292500000000000e+06,2.497267299999999814e+06,2.768384000000000000e+06,2.758736500000000000e+06,2.853888000000000000e+06,2.293397500000000000e+06,2.364559799999999814e+06,2.242486799999999814e+06,3.089251000000000000e+06,2.385419500000000000e+06,2.127338299999999814e+06,2.488965299999999814e+06,2.629473500000000000e+06,2.714496500000000000e+06,2.200461000000000000e+06,2.680896000000000000e+06,2.161060000000000000e+06,2.404856000000000000e+06,2.364884799999999814e+06,2.484416000000000000e+06,2.302300000000000000e+06,2.231939000000000000e+06,2.754339000000000000e+06,2.481677500000000000e+06,2.573888000000000000e+06,2.281421299999999814e+06,2.288223500000000000e+06,2.875372500000000000e+06,2.338841500000000000e+06,2.394299299999999814e+06,2.426870000000000000e+06,1.899634399999999907e+06,1.815418300000000047e+06,2.490368000000000000e+06,2.495936000000000000e+06,2.217344000000000000e+06,1.905216000000000000e+06,2.071962800000000047e+06,1.919968000000000000e+06,1.426633800000000047e+06,1.335496100000000093e+06,1.647008000000000000e+06,1.585792000000000000e+06,1.502752000000000000e+06,1.377376000000000000e+06,1.158944000000000000e+06,1.148032000000000000e+06,9.489120000000000000e+05,1.253940300000000047e+06,8.079840000000000000e+05,6.113920000000000000e+05,6.162560000000000000e+05,5.887040000000000000e+05,4.429840000000000000e+05,3.501840000000000000e+05,3.177120000000000000e+05,1.958480000000000000e+05,1.622160000000000000e+05,1.456720000000000000e+05,1.222940000000000000e+05,7.059400000000000000e+04,7.220200000000000000e+04,5.764000000000000000e+04,3.436300000000000000e+04,3.897600000000000000e+04,3.386200000000000000e+04,2.463900000000000000e+04,2.163300000000000000e+04,1.962900000000000000e+04,1.822600000000000000e+04,1.752500000000000000e+04,1.451900000000000000e+04,2.023000000000000000e+04,1.552100000000000000e+04,2.003000000000000000e+04,1.652300000000000000e+04,1.171500000000000000e+04,1.742500000000000000e+04,1.071300000000000000e+04,1.091300000000000000e+04,1.101400000000000000e+04,1.261600000000000000e+04,1.061300000000000000e+04,1.171500000000000000e+04,1.301700000000000000e+04,1.141400000000000000e+04,1.241600000000000000e+04,1.261600000000000000e+04,1.321700000000000000e+04,1.311700000000000000e+04,1.081300000000000000e+04,1.121400000000000000e+04,1.251600000000000000e+04,1.071300000000000000e+04,1.451900000000000000e+04,1.091300000000000000e+04,1.461900000000000000e+04,1.141400000000000000e+04,1.121400000000000000e+04,1.101400000000000000e+04,1.001200000000000000e+04,1.281600000000000000e+04,1.091300000000000000e+04,1.161400000000000000e+04,1.081300000000000000e+04,1.301700000000000000e+04,1.341700000000000000e+04,1.161400000000000000e+04,9.712000000000000000e+03,1.001200000000000000e+04,1.231600000000000000e+04,9.411000000000000000e+03,1.191500000000000000e+04,1.071300000000000000e+04,1.231600000000000000e+04,1.241600000000000000e+04,1.281600000000000000e+04,1.021200000000000000e+04,1.031200000000000000e+04,9.611000000000000000e+03,1.191500000000000000e+04,1.361800000000000000e+04,1.261600000000000000e+04,1.301700000000000000e+04,1.021200000000000000e+04,1.111400000000000000e+04,1.131400000000000000e+04,1.011200000000000000e+04,1.091300000000000000e+04,1.321700000000000000e+04,1.291700000000000000e+04,1.371800000000000000e+04,1.021200000000000000e+04,1.391800000000000000e+04,1.251600000000000000e+04,1.091300000000000000e+04,1.161400000000000000e+04,1.482000000000000000e+04,1.111400000000000000e+04,1.131400000000000000e+04,1.111400000000000000e+04,1.341700000000000000e+04,9.611000000000000000e+03,1.211500000000000000e+04,1.161400000000000000e+04,1.051300000000000000e+04,1.241600000000000000e+04,8.610000000000000000e+03,1.181500000000000000e+04,1.121400000000000000e+04,1.221500000000000000e+04,9.611000000000000000e+03,1.131400000000000000e+04,1.191500000000000000e+04,9.912000000000000000e+03,1.031200000000000000e+04,1.231600000000000000e+04,1.211500000000000000e+04,1.361800000000000000e+04,1.041300000000000000e+04,1.391800000000000000e+04,1.051300000000000000e+04,1.021200000000000000e+04,1.031200000000000000e+04,1.301700000000000000e+04,1.482000000000000000e+04,1.121400000000000000e+04,1.061300000000000000e+04,1.291700000000000000e+04,1.011200000000000000e+04,1.181500000000000000e+04,1.271600000000000000e+04,1.021200000000000000e+04,1.311700000000000000e+04,1.341700000000000000e+04,1.161400000000000000e+04,1.271600000000000000e+04,1.321700000000000000e+04,1.231600000000000000e+04,7.609000000000000000e+03,1.191500000000000000e+04,1.041300000000000000e+04,1.121400000000000000e+04,1.121400000000000000e+04,1.211500000000000000e+04,1.371800000000000000e+04,1.171500000000000000e+04,1.081300000000000000e+04,8.810000000000000000e+03,1.221500000000000000e+04,1.241600000000000000e+04,1.311700000000000000e+04,1.221500000000000000e+04,1.341700000000000000e+04,1.101400000000000000e+04,9.912000000000000000e+03,1.041300000000000000e+04,9.912000000000000000e+03,1.151400000000000000e+04,1.221500000000000000e+04,1.171500000000000000e+04,8.310000000000000000e+03,8.209000000000000000e+03,1.031200000000000000e+04,9.411000000000000000e+03,9.011000000000000000e+03,1.121400000000000000e+04,1.151400000000000000e+04,8.910000000000000000e+03,1.021200000000000000e+04,1.101400000000000000e+04,1.001200000000000000e+04,1.101400000000000000e+04,9.411000000000000000e+03,1.151400000000000000e+04,1.061300000000000000e+04,1.161400000000000000e+04,1.031200000000000000e+04,9.912000000000000000e+03,1.141400000000000000e+04,1.011200000000000000e+04,1.051300000000000000e+04,9.712000000000000000e+03,1.121400000000000000e+04,1.171500000000000000e+04,1.091300000000000000e+04,9.011000000000000000e+03,7.408000000000000000e+03,nan
4.795170000000000243e+01,4.360914000000000000e+06,4.236552000000000000e+06,5.014131000000000000e+06,3.926866500000000000e+06,4.346762000000000000e+06,4.348437500000000000e+06,4.572416000000000000e+06,4.337558500000000000e+06,4.332709000000000000e+06,3.476109500000000000e+06,3.851839799999999814e+06,4.290091500000000000e+06,4.674309000000000000e+06,4.045482000000000000e+06,5.011675500000000000e+06,5.018261500000000000e+06,3.944865799999999814e+06,4.701302500000000000e+06,4.318677000000000000e+06,4.257432000000000000e+06,3.992487799999999814e+06,4.038002799999999814e+06,4.397438000000000000e+06,4.439158000000000000e+06,6.134174000000000000e+06,3.780362500000000000e+06,4.396898000000000000e+06,4.486338000000000000e+06,4.748430500000000000e+06,4.291395000000000000e+06,3.767838799999999814e+06,4.196096000000000000e+06,4.061287799999999814e+06,4.343429500000000000e+06,4.919247500000000000e+06,4.356352000000000000e+06,4.802390000000000000e+06,4.381374500000000000e+06,4.385038000000000000e+06,5.148906000000000000e+06,5.071385000000000000e+06,4.476784500000000000e+06,5.641936000000000000e+06,4.461385000000000000e+06,4.112208000000000000e+06,4.342215000000000000e+06,4.377510500000000000e+06,5.521057500000000000e+06,4.071567299999999814e+06,6.112138500000000000e+06,4.627682500000000000e+06,4.532076500000000000e+06,3.427566500000000000e+06,4.167612000000000000e+06,4.817250000000000000e+06,3.941754500000000000e+06,4.522645500000000000e+06,4.294475000000000000e+06,5.115965000000000000e+06,3.932084000000000000e+06,4.459625000000000000e+06,4.504679500000000000e+06,5.484868000000000000e+06,4.256905500000000000e+06,5.019577000000000000e+06,9.949875000000000000e+06,4.067256299999999814e+06,4.819735000000000000e+06,4.808744000000000000e+06,4.917305000000000000e+06,4.095281799999999814e+06,4.547480000000000000e+06,4.674779000000000000e+06,4.269333000000000000e+06,4.340630000000000000e+06,4.273108500000000000e+06,4.106392500000000000e+06,5.011000500000000000e+06,3.648743799999999814e+06,3.969903299999999814e+06,4.249931000000000000e+06,5.281480000000000000e+06,3.943654799999999814e+06,5.283202000000000000e+06,4.343227000000000000e+06,3.914237000000000000e+06,4.100607500000000000e+06,6.027180000000000000e+06,3.638377500000000000e+06,4.555524500000000000e+06,4.129278000000000000e+06,4.106047000000000000e+06,4.804501500000000000e+06,3.991897299999999814e+06,4.020991299999999814e+06,5.177124000000000000e+06,4.856763500000000000e+06,3.745818000000000000e+06,4.181701000000000000e+06,4.659774500000000000e+06,4.007168000000000000e+06,3.799470299999999814e+06,3.773961299999999814e+06,4.458970000000000000e+06,3.712961000000000000e+06,3.715959299999999814e+06,5.053819500000000000e+06,4.704017500000000000e+06,3.898269500000000000e+06,4.356233500000000000e+06,3.720864000000000000e+06,4.097146500000000000e+06,3.958023799999999814e+06,3.891549500000000000e+06,4.499523000000000000e+06,4.294842500000000000e+06,3.915472500000000000e+06,4.461048000000000000e+06,3.877567000000000000e+06,4.065881799999999814e+06,3.421714500000000000e+06,3.865430000000000000e+06,3.159878299999999814e+06,3.178035000000000000e+06,3.432564000000000000e+06,2.851031799999999814e+06,3.179072500000000000e+06,3.786500000000000000e+06,3.252209500000000000e+06,2.907153799999999814e+06,3.438043500000000000e+06,2.926559000000000000e+06,4.035758000000000000e+06,2.777060299999999814e+06,3.542124299999999814e+06,3.536342000000000000e+06,3.201037299999999814e+06,3.368694799999999814e+06,3.157559299999999814e+06,3.271275000000000000e+06,3.097382799999999814e+06,3.645391799999999814e+06,3.846410799999999814e+06,3.213591799999999814e+06,4.208057000000000000e+06,4.507272500000000000e+06,3.276814299999999814e+06,4.332207000000000000e+06,4.320549500000000000e+06,3.844097799999999814e+06,3.510013500000000000e+06,3.949399799999999814e+06,5.264587500000000000e+06,4.616579000000000000e+06,4.744808500000000000e+06,5.159379000000000000e+06,4.162910500000000000e+06,4.119475000000000000e+06,4.005148799999999814e+06,4.357211500000000000e+06,4.434925500000000000e+06,4.883830500000000000e+06,5.258143000000000000e+06,4.197094000000000000e+06,3.536709299999999814e+06,6.188044000000000000e+06,4.260679000000000000e+06,3.608822299999999814e+06,4.226295000000000000e+06,3.591575000000000000e+06,3.404492500000000000e+06,4.076954500000000000e+06,3.706440500000000000e+06,3.322473500000000000e+06,3.721261299999999814e+06,3.320109500000000000e+06,3.548511799999999814e+06,3.538245000000000000e+06,3.614748500000000000e+06,3.855921000000000000e+06,3.749441799999999814e+06,3.828229299999999814e+06,3.717950299999999814e+06,3.534987299999999814e+06,3.478700299999999814e+06,3.487952500000000000e+06,3.136576500000000000e+06,3.430878000000000000e+06,4.054033000000000000e+06,3.756578799999999814e+06,3.147144000000000000e+06,3.612067500000000000e+06,4.043103000000000000e+06,3.836306299999999814e+06,5.476563000000000000e+06,2.998191000000000000e+06,3.010645000000000000e+06,3.737475000000000000e+06,3.485360799999999814e+06,3.121237500000000000e+06,3.184033000000000000e+06,5.048784000000000000e+06,2.956206000000000000e+06,4.073190500000000000e+06,3.771193500000000000e+06,3.249384799999999814e+06,3.599528500000000000e+06,3.429018000000000000e+06,3.192987000000000000e+06,3.329791500000000000e+06,3.592885500000000000e+06,3.055276000000000000e+06,3.237984500000000000e+06,3.559453500000000000e+06,2.959894500000000000e+06,3.150152000000000000e+06,3.419089299999999814e+06,4.025621299999999814e+06,3.383221000000000000e+06,3.515189299999999814e+06,3.703886000000000000e+06,5.027843500000000000e+06,3.347630500000000000e+06,3.374914000000000000e+06,3.827835000000000000e+06,3.725310500000000000e+06,3.509721500000000000e+06,3.258117799999999814e+06,3.045681500000000000e+06,2.886517299999999814e+06,3.086367500000000000e+06,3.832218299999999814e+06,3.840655500000000000e+06,3.402399000000000000e+06,3.294827299999999814e+06,2.757832000000000000e+06,3.048713799999999814e+06,3.144935299999999814e+06,3.451272299999999814e+06,2.888405000000000000e+06,2.872124299999999814e+06,3.188185000000000000e+06,3.424012500000000000e+06,3.031503500000000000e+06,3.440785000000000000e+06,3.357006299999999814e+06,3.710175000000000000e+06,3.539316799999999814e+06,3.459716000000000000e+06,3.463362299999999814e+06,3.873870000000000000e+06,3.500599000000000000e+06,3.844097799999999814e+06,3.155336000000000000e+06,3.501175000000000000e+06,3.368943799999999814e+06,3.170791299999999814e+06,3.086699500000000000e+06,3.192689500000000000e+06,3.462752299999999814e+06,3.683644000000000000e+06,3.626839500000000000e+06,3.409096000000000000e+06,3.298929799999999814e+06,3.225350000000000000e+06,3.551124500000000000e+06,3.961001299999999814e+06,3.665539000000000000e+06,3.684424000000000000e+06,2.934785500000000000e+06,3.307562500000000000e+06,2.902767000000000000e+06,3.422446799999999814e+06,3.397841299999999814e+06,3.154886000000000000e+06,4.133886000000000000e+06,3.568182799999999814e+06,3.645459500000000000e+06,3.591157299999999814e+06,3.619614500000000000e+06,3.212145000000000000e+06,3.460159500000000000e+06,3.279150000000000000e+06,4.560570000000000000e+06,3.863543500000000000e+06,3.749394799999999814e+06,3.425672299999999814e+06,3.945571000000000000e+06,3.126123000000000000e+06,3.766763000000000000e+06,4.035030299999999814e+06,4.069723500000000000e+06,3.261197000000000000e+06,3.100305000000000000e+06,5.447596000000000000e+06,3.833741000000000000e+06,3.948191500000000000e+06,4.767565500000000000e+06,3.602126299999999814e+06,3.438683299999999814e+06,3.554829000000000000e+06,3.474251000000000000e+06,3.979402299999999814e+06,3.318525000000000000e+06,3.475009299999999814e+06,3.937756000000000000e+06,3.673706799999999814e+06,3.321050000000000000e+06,3.163259500000000000e+06,3.120496500000000000e+06,3.837020299999999814e+06,3.344370799999999814e+06,3.589662000000000000e+06,3.484743299999999814e+06,3.489850500000000000e+06,3.352800000000000000e+06,3.168045000000000000e+06,3.486566799999999814e+06,3.795842000000000000e+06,3.318162299999999814e+06,3.638519500000000000e+06,3.831567500000000000e+06,3.948614000000000000e+06,3.982288000000000000e+06,4.107636000000000000e+06,3.212431500000000000e+06,3.315264799999999814e+06,3.796595500000000000e+06,3.599793799999999814e+06,3.325556299999999814e+06,2.915183000000000000e+06,3.045454799999999814e+06,3.581099000000000000e+06,3.269538299999999814e+06,4.053861000000000000e+06,3.325039500000000000e+06,3.448621799999999814e+06,3.279524500000000000e+06,3.948614000000000000e+06,3.917920000000000000e+06,3.582163500000000000e+06,3.466803500000000000e+06,3.305587500000000000e+06,3.673230000000000000e+06,3.579613500000000000e+06,3.512740799999999814e+06,3.003800299999999814e+06,3.698580299999999814e+06,3.659321799999999814e+06,3.398728000000000000e+06,3.344341000000000000e+06,3.064719000000000000e+06,3.207980799999999814e+06,3.363593799999999814e+06,3.099179299999999814e+06,4.195103000000000000e+06,3.418800500000000000e+06,3.263109500000000000e+06,3.782474500000000000e+06,3.656244299999999814e+06,3.293334000000000000e+06,3.847185000000000000e+06,3.990342000000000000e+06,3.418584500000000000e+06,3.351989000000000000e+06,3.117603500000000000e+06,3.672857799999999814e+06,4.333824000000000000e+06,4.106988500000000000e+06,3.156912500000000000e+06,2.924970799999999814e+06,3.514124500000000000e+06,2.900707000000000000e+06,3.998061500000000000e+06,2.881158799999999814e+06,3.249918799999999814e+06,3.417487000000000000e+06,3.357221500000000000e+06,3.460036799999999814e+06,3.894081000000000000e+06,3.618767799999999814e+06,5.482354000000000000e+06,3.228822000000000000e+06,3.368401799999999814e+06,3.693427000000000000e+06,3.888956000000000000e+06,3.342728000000000000e+06,3.509561299999999814e+06,3.362790500000000000e+06,3.407513799999999814e+06,3.378816299999999814e+06,3.930179799999999814e+06,3.670512799999999814e+06,3.515802799999999814e+06,3.735744000000000000e+06,3.902655000000000000e+06,5.019770000000000000e+06,3.413119799999999814e+06,3.549573000000000000e+06,4.252248000000000000e+06,3.707427000000000000e+06,3.587417000000000000e+06,3.656043799999999814e+06,4.135202799999999814e+06,3.561136299999999814e+06,3.752690500000000000e+06,4.421552500000000000e+06,4.393322500000000000e+06,3.226231000000000000e+06,3.472290500000000000e+06,3.399207000000000000e+06,3.800196500000000000e+06,9.544886000000000000e+06,3.996948799999999814e+06,3.305175000000000000e+06,2.904829500000000000e+06,3.867544799999999814e+06,3.692750500000000000e+06,3.458578299999999814e+06,3.350652799999999814e+06,3.420822000000000000e+06,3.507721500000000000e+06,3.617871500000000000e+06,3.370367000000000000e+06,2.947632299999999814e+06,3.020728500000000000e+06,3.154928299999999814e+06,4.303180500000000000e+06,3.209227299999999814e+06,2.934431500000000000e+06,3.529077299999999814e+06,5.979842000000000000e+06,4.113547000000000000e+06,2.796431000000000000e+06,3.234385000000000000e+06,3.124304799999999814e+06,3.217212299999999814e+06,2.952028500000000000e+06,2.907660500000000000e+06,2.855019799999999814e+06,2.944880500000000000e+06,3.284330500000000000e+06,3.170638799999999814e+06,2.957530800000000000e+07,2.710372500000000000e+06,3.145574299999999814e+06,2.883440299999999814e+06,2.586788500000000000e+06,3.055536000000000000e+06,2.821836000000000000e+06,3.158232799999999814e+06,2.694916500000000000e+06,3.347128000000000000e+06,2.938097299999999814e+06,2.593322000000000000e+06,2.929787000000000000e+06,3.218588500000000000e+06,3.064447500000000000e+06,2.896488799999999814e+06,3.160599799999999814e+06,3.143096299999999814e+06,3.093526799999999814e+06,4.037878799999999814e+06,3.836280000000000000e+06,6.582154500000000000e+06,4.605183500000000000e+06,5.686655000000000000e+06,3.650750000000000000e+06,6.250387500000000000e+06,3.103555000000000000e+06,2.978534500000000000e+06,2.928382500000000000e+06,3.218415000000000000e+06,2.727510299999999814e+06,3.535175500000000000e+06,3.128484500000000000e+06,3.651568500000000000e+06,2.849004299999999814e+06,3.047604299999999814e+06,2.762513000000000000e+06,3.346489799999999814e+06,2.946515500000000000e+06,2.957294500000000000e+06,3.234834299999999814e+06,3.380761500000000000e+06,3.471545299999999814e+06,3.026399500000000000e+06,3.360440299999999814e+06,3.058890799999999814e+06,3.256951000000000000e+06,3.066599299999999814e+06,2.730104000000000000e+06,3.012492500000000000e+06,3.045109299999999814e+06,3.227209500000000000e+06,2.821179500000000000e+06,3.036728299999999814e+06,2.700625799999999814e+06,3.491535299999999814e+06,3.001654500000000000e+06,2.808225000000000000e+06,3.511448799999999814e+06,3.055730500000000000e+06,3.191613299999999814e+06,2.577304500000000000e+06,3.858688799999999814e+06,2.536226799999999814e+06,3.005687299999999814e+06,2.568619799999999814e+06,2.876313000000000000e+06,2.815065000000000000e+06,3.317199000000000000e+06,3.012658000000000000e+06,2.848566799999999814e+06,2.856377299999999814e+06,3.025417500000000000e+06,3.044758299999999814e+06,2.892576000000000000e+06,2.785491799999999814e+06,3.095279000000000000e+06,3.018171500000000000e+06,2.667278799999999814e+06,2.703097500000000000e+06,3.045636000000000000e+06,2.613861299999999814e+06,2.525811500000000000e+06,2.679848000000000000e+06,3.254812299999999814e+06,2.975499000000000000e+06,2.879390000000000000e+06,2.846808500000000000e+06,2.899162500000000000e+06,3.105821500000000000e+06,2.801662500000000000e+06,2.618962299999999814e+06,2.790561500000000000e+06,3.325269500000000000e+06,2.500961000000000000e+06,2.804459299999999814e+06,2.905104000000000000e+06,3.027602299999999814e+06,2.461406000000000000e+06,2.516816500000000000e+06,2.983879000000000000e+06,2.828720000000000000e+06,2.588115799999999814e+06,2.860598299999999814e+06,3.453883000000000000e+06,2.426354799999999814e+06,3.075271500000000000e+06,2.228369500000000000e+06,2.513808000000000000e+06,2.847547799999999814e+06,2.606417299999999814e+06,2.714229500000000000e+06,2.821457500000000000e+06,2.623414000000000000e+06,2.814468000000000000e+06,2.994778000000000000e+06,2.807697299999999814e+06,2.620316299999999814e+06,2.490909000000000000e+06,2.572920000000000000e+06,2.589646299999999814e+06,5.303834000000000000e+06,2.376308500000000000e+06,3.179485500000000000e+06,4.057871000000000000e+06,2.255474299999999814e+06,2.588961500000000000e+06,3.222906799999999814e+06,2.739762799999999814e+06,2.766335299999999814e+06,2.362977000000000000e+06,2.377522799999999814e+06,2.307724000000000000e+06,2.634304000000000000e+06,2.587702799999999814e+06,2.344246799999999814e+06,2.404800000000000000e+06,1.997069399999999907e+06,2.530869500000000000e+06,2.866613799999999814e+06,2.239676500000000000e+06,3.001116299999999814e+06,4.629673500000000000e+06,2.621713299999999814e+06,2.590298299999999814e+06,2.430879799999999814e+06,2.995059500000000000e+06,2.696373500000000000e+06,2.146131000000000000e+06,2.631216000000000000e+06,2.104858000000000000e+06,2.183130000000000000e+06,2.594705299999999814e+06,2.298407299999999814e+06,2.700318000000000000e+06,2.145408000000000000e+06,2.460645799999999814e+06,2.457380500000000000e+06,2.643993799999999814e+06,2.482777500000000000e+06,2.436399500000000000e+06,2.386694299999999814e+06,2.392370000000000000e+06,2.123724500000000000e+06,2.276434799999999814e+06,2.513381799999999814e+06,2.674397299999999814e+06,2.124786799999999814e+06,2.327456299999999814e+06,2.306838799999999814e+06,2.341804000000000000e+06,2.953476000000000000e+06,2.223572000000000000e+06,2.681492000000000000e+06,2.286566500000000000e+06,7.349938500000000000e+06,3.057742299999999814e+06,2.220960500000000000e+06,2.608224000000000000e+06,3.376590500000000000e+06,2.903391000000000000e+06,2.775412500000000000e+06,3.199352500000000000e+06,3.125234000000000000e+06,2.427831500000000000e+06,2.605385299999999814e+06,2.361810000000000000e+06,3.491560000000000000e+06,3.001182299999999814e+06,2.674900000000000000e+06,2.404181000000000000e+06,4.010874000000000000e+06,3.188169000000000000e+06,2.543508000000000000e+06,2.307490299999999814e+06,2.549287000000000000e+06,2.826314799999999814e+06,2.500427500000000000e+06,2.975700000000000000e+06,2.758129500000000000e+06,3.569490799999999814e+06,2.471465500000000000e+06,2.996790000000000000e+06,2.748245500000000000e+06,2.537037000000000000e+06,2.948778299999999814e+06,2.837325500000000000e+06,2.111882000000000000e+06,2.383846799999999814e+06,2.525450799999999814e+06,1.992346000000000000e+06,2.200491799999999814e+06,2.596561799999999814e+06,2.648666799999999814e+06,2.851264000000000000e+06,3.669798000000000000e+06,2.766524000000000000e+06,2.582406299999999814e+06,2.341966000000000000e+06,2.771148799999999814e+06,2.452378000000000000e+06,2.983519799999999814e+06,2.670405299999999814e+06,2.864861500000000000e+06,2.644103799999999814e+06,2.933857500000000000e+06,2.308871299999999814e+06,2.595108500000000000e+06,2.912040500000000000e+06,3.099097799999999814e+06,2.839568299999999814e+06,2.850275299999999814e+06,3.200337500000000000e+06,2.703906000000000000e+06,3.075359000000000000e+06,2.734599799999999814e+06,2.675046299999999814e+06,2.845622000000000000e+06,2.752738000000000000e+06,2.697500299999999814e+06,2.785309799999999814e+06,2.680177500000000000e+06,3.172031000000000000e+06,2.979420000000000000e+06,2.982578799999999814e+06,2.884463500000000000e+06,2.677382000000000000e+06,2.454692000000000000e+06,3.501495299999999814e+06,2.820545000000000000e+06,2.851458500000000000e+06,2.552386500000000000e+06,2.340760000000000000e+06,2.882277500000000000e+06,2.681197299999999814e+06,3.225782000000000000e+06,3.000731799999999814e+06,3.015075000000000000e+06,3.175254500000000000e+06,3.190982299999999814e+06,3.170495500000000000e+06,2.449717799999999814e+06,2.773398799999999814e+06,3.000259799999999814e+06,2.745740000000000000e+06,1.067490600000000000e+07,2.689487799999999814e+06,2.867740000000000000e+06,2.924182000000000000e+06,3.422686000000000000e+06,5.239806000000000000e+06,5.851071000000000000e+06,3.922062000000000000e+06,3.008091299999999814e+06,3.363580500000000000e+06,4.880819500000000000e+06,2.811891799999999814e+06,3.370335299999999814e+06,3.042420500000000000e+06,2.848441799999999814e+06,2.867222799999999814e+06,3.536214000000000000e+06,3.551844000000000000e+06,2.606273799999999814e+06,3.088224000000000000e+06,2.850304000000000000e+06,2.727524299999999814e+06,2.630311299999999814e+06,2.584582299999999814e+06,2.669540000000000000e+06,3.409372400000000000e+07,2.552984299999999814e+06,3.161724299999999814e+06,2.927555299999999814e+06,3.010577500000000000e+06,2.843101299999999814e+06,2.637207000000000000e+06,3.214083500000000000e+06,4.540355000000000000e+06,3.028206799999999814e+06,3.327923799999999814e+06,2.890457500000000000e+06,4.316812500000000000e+06,2.299193000000000000e+06,3.073105500000000000e+06,2.792806500000000000e+06,2.770559000000000000e+06,2.557191000000000000e+06,3.078298799999999814e+06,2.865254000000000000e+06,2.729898799999999814e+06,2.550242500000000000e+06,2.843399799999999814e+06,2.712894299999999814e+06,3.659012500000000000e+06,3.223327500000000000e+06,2.594558799999999814e+06,2.960705000000000000e+06,3.437023799999999814e+06,2.956098000000000000e+06,2.663559500000000000e+06,2.873439500000000000e+06,2.784255500000000000e+06,2.711086299999999814e+06,4.833076500000000000e+06,2.826820299999999814e+06,2.561418000000000000e+06,3.723272799999999814e+06,2.937719500000000000e+06,3.007557799999999814e+06,2.540313799999999814e+06,2.993428000000000000e+06,2.596989299999999814e+06,2.776736299999999814e+06,2.918177500000000000e+06,2.741859500000000000e+06,2.706562000000000000e+06,2.732316000000000000e+06,2.559917000000000000e+06,2.647081500000000000e+06,2.375889299999999814e+06,2.435588000000000000e+06,2.528729500000000000e+06,2.988123500000000000e+06,3.037966299999999814e+06,2.529167000000000000e+06,3.311435799999999814e+06,2.872413000000000000e+06,2.897228299999999814e+06,2.689137500000000000e+06,3.313560500000000000e+06,3.131076299999999814e+06,2.846645299999999814e+06,2.623540000000000000e+06,2.797626000000000000e+06,3.150421500000000000e+06,2.611567000000000000e+06,2.536007299999999814e+06,2.595016500000000000e+06,2.819154500000000000e+06,2.505587000000000000e+06,3.091545000000000000e+06,2.677217500000000000e+06,2.981980799999999814e+06,2.978560000000000000e+06,2.575114799999999814e+06,2.675046299999999814e+06,3.042334000000000000e+06,2.618051000000000000e+06,2.517754799999999814e+06,2.289028500000000000e+06,2.718535299999999814e+06,2.658097500000000000e+06,2.410806299999999814e+06,2.475557299999999814e+06,2.561008000000000000e+06,2.396336000000000000e+06,3.004728000000000000e+06,2.625674000000000000e+06,2.171807500000000000e+06,2.575104500000000000e+06,2.518285000000000000e+06,2.654568799999999814e+06,2.764480000000000000e+06,2.594673500000000000e+06,2.392031000000000000e+06,2.833853799999999814e+06,2.552762799999999814e+06,2.764820299999999814e+06,2.739355799999999814e+06,2.729569500000000000e+06,2.629954000000000000e+06,2.643199299999999814e+06,2.813412299999999814e+06,2.996702000000000000e+06,2.925629000000000000e+06,3.735581299999999814e+06,2.813371799999999814e+06,3.089461299999999814e+06,2.940615299999999814e+06,3.170687500000000000e+06,2.816561000000000000e+06,3.454256500000000000e+06,2.369003000000000000e+06,3.086312299999999814e+06,3.205702500000000000e+06,3.085582500000000000e+06,2.933797000000000000e+06,3.063318799999999814e+06,3.384325000000000000e+06,3.162586500000000000e+06,3.443858500000000000e+06,3.343408299999999814e+06,3.284719000000000000e+06,3.040500500000000000e+06,3.138509799999999814e+06,3.343825500000000000e+06,3.034618299999999814e+06,3.352310299999999814e+06,2.826630000000000000e+06,3.131412299999999814e+06,2.894706799999999814e+06,3.217365500000000000e+06,3.852589000000000000e+06,3.058184799999999814e+06,2.839455000000000000e+06,3.142878500000000000e+06,3.129722799999999814e+06,3.291317799999999814e+06,3.206406299999999814e+06,3.112202299999999814e+06,2.975394500000000000e+06,3.310004299999999814e+06,3.815719299999999814e+06,3.076982000000000000e+06,2.963730500000000000e+06,3.036951000000000000e+06,3.308853799999999814e+06,2.993590799999999814e+06,2.890761000000000000e+06,2.918483000000000000e+06,3.025768000000000000e+06,3.138720000000000000e+06,2.939166799999999814e+06,3.381688299999999814e+06,2.812374799999999814e+06,3.497948000000000000e+06,2.921648500000000000e+06,2.978577799999999814e+06,4.251934500000000000e+06,4.035525799999999814e+06,3.019403500000000000e+06,3.360670799999999814e+06,3.024633500000000000e+06,3.782944799999999814e+06,3.658425799999999814e+06,3.491961500000000000e+06,3.107690000000000000e+06,3.452336500000000000e+06,3.472553799999999814e+06,2.864107799999999814e+06,3.060937000000000000e+06,3.699410799999999814e+06,3.175173799999999814e+06,3.212855000000000000e+06,3.111342000000000000e+06,3.247889000000000000e+06,2.955390799999999814e+06,3.076240500000000000e+06,3.077060299999999814e+06,3.508575299999999814e+06,3.746516299999999814e+06,3.180635000000000000e+06,3.077430500000000000e+06,3.150402000000000000e+06,2.844299000000000000e+06,3.048877500000000000e+06,2.681573500000000000e+06,3.663707299999999814e+06,3.166376299999999814e+06,3.613103000000000000e+06,3.311558299999999814e+06,2.948416299999999814e+06,3.165285799999999814e+06,3.029727299999999814e+06,3.088954799999999814e+06,2.757604500000000000e+06,3.024511500000000000e+06,2.898560299999999814e+06,3.175290299999999814e+06,2.979163799999999814e+06,3.041214299999999814e+06,2.670809799999999814e+06,2.790060500000000000e+06,2.770604000000000000e+06,2.921000000000000000e+06,3.570754000000000000e+06,2.921479799999999814e+06,3.113880000000000000e+06,2.697709299999999814e+06,2.941393299999999814e+06,2.999026000000000000e+06,2.899705299999999814e+06,3.940509500000000000e+06,3.191711299999999814e+06,3.018440500000000000e+06,3.222121799999999814e+06,2.916008000000000000e+06,2.786775000000000000e+06,3.280378500000000000e+06,2.687064000000000000e+06,3.079707000000000000e+06,3.674099500000000000e+06,2.953383799999999814e+06,3.247189799999999814e+06,3.822568799999999814e+06,3.005745500000000000e+06,3.307019299999999814e+06,3.329029799999999814e+06,3.640391000000000000e+06,4.049742500000000000e+06,3.357064799999999814e+06,3.620840500000000000e+06,3.365464500000000000e+06,3.120198799999999814e+06,3.553713500000000000e+06,3.069618799999999814e+06,3.184578500000000000e+06,3.210340500000000000e+06,3.135746299999999814e+06,3.220625500000000000e+06,3.099346299999999814e+06,3.510023799999999814e+06,3.545315799999999814e+06,3.714899000000000000e+06,3.433820299999999814e+06,3.492189299999999814e+06,3.465181299999999814e+06,3.042031299999999814e+06,3.048942000000000000e+06,3.151300500000000000e+06,3.360044299999999814e+06,3.281505000000000000e+06,3.321148299999999814e+06,3.081493000000000000e+06,3.108437500000000000e+06,3.606346000000000000e+06,3.210389500000000000e+06,3.228473799999999814e+06,3.160946299999999814e+06,3.076242000000000000e+06,3.049731000000000000e+06,3.171840000000000000e+06,2.911119299999999814e+06,4.051923000000000000e+06,2.670692500000000000e+06,3.559455000000000000e+06,3.364846000000000000e+06,3.243907500000000000e+06,3.098155000000000000e+06,3.145319500000000000e+06,3.273907799999999814e+06,3.098715000000000000e+06,2.948623799999999814e+06,2.749916299999999814e+06,3.304608000000000000e+06,2.909924500000000000e+06,3.323434299999999814e+06,2.972240799999999814e+06,4.296169500000000000e+06,3.369706299999999814e+06,3.416885299999999814e+06,3.288384799999999814e+06,3.502828000000000000e+06,2.953105500000000000e+06,3.684822299999999814e+06,2.929372500000000000e+06,3.519960299999999814e+06,3.233105000000000000e+06,2.611134299999999814e+06,3.285569299999999814e+06,3.008018500000000000e+06,3.462070500000000000e+06,4.907047000000000000e+06,3.022484500000000000e+06,2.990124500000000000e+06,2.918151500000000000e+06,2.569320299999999814e+06,2.671688500000000000e+06,2.834049500000000000e+06,3.056192000000000000e+06,2.796756299999999814e+06,2.839164000000000000e+06,3.103297799999999814e+06,3.072845500000000000e+06,2.740467500000000000e+06,2.948165000000000000e+06,3.113855299999999814e+06,3.137653000000000000e+06,2.925864299999999814e+06,3.053683799999999814e+06,3.361251799999999814e+06,3.149968500000000000e+06,2.931503000000000000e+06,3.625277500000000000e+06,2.864372500000000000e+06,2.950419799999999814e+06,4.714786000000000000e+06,2.853285500000000000e+06,3.213679299999999814e+06,3.276169299999999814e+06,3.327904299999999814e+06,3.501882000000000000e+06,3.659956299999999814e+06,2.701026299999999814e+06,2.950313000000000000e+06,3.391731000000000000e+06,3.168240500000000000e+06,3.266139000000000000e+06,3.215134299999999814e+06,2.925758000000000000e+06,2.971909500000000000e+06,3.961037299999999814e+06,3.464579299999999814e+06,3.239686500000000000e+06,3.187516000000000000e+06,3.588485500000000000e+06,3.400630500000000000e+06,3.271022000000000000e+06,3.122372500000000000e+06,3.064591299999999814e+06,2.982166000000000000e+06,5.142076500000000000e+06,3.345393500000000000e+06,3.272311799999999814e+06,3.215328799999999814e+06,2.960141000000000000e+06,3.343224500000000000e+06,3.570880000000000000e+06,3.481449799999999814e+06,3.388298500000000000e+06,3.061554000000000000e+06,3.334487500000000000e+06,3.085335799999999814e+06,3.168557000000000000e+06,3.168730299999999814e+06,2.996329500000000000e+06,3.707256000000000000e+06,3.428927299999999814e+06,2.956715000000000000e+06,3.129376299999999814e+06,3.142031000000000000e+06,3.088245500000000000e+06,3.156077000000000000e+06,3.821389500000000000e+06,2.883771500000000000e+06,3.572244000000000000e+06,2.939546299999999814e+06,3.326339500000000000e+06,3.120431299999999814e+06,3.249517500000000000e+06,3.167705000000000000e+06,3.515140500000000000e+06,3.510815000000000000e+06,3.481333799999999814e+06,3.464901500000000000e+06,3.037142000000000000e+06,2.880049299999999814e+06,3.119064000000000000e+06,3.046793799999999814e+06,3.294984000000000000e+06,2.871270000000000000e+06,3.162454799999999814e+06,3.384214500000000000e+06,3.333666000000000000e+06,3.017528299999999814e+06,3.054160000000000000e+06,3.081034799999999814e+06,2.990057799999999814e+06,3.199348799999999814e+06,3.500740799999999814e+06,3.214503000000000000e+06,3.546553799999999814e+06,3.190515500000000000e+06,3.242399500000000000e+06,3.267443299999999814e+06,3.341676000000000000e+06,3.372338500000000000e+06,3.336198799999999814e+06,3.686331299999999814e+06,3.898622000000000000e+06,3.371424000000000000e+06,2.806012299999999814e+06,3.224265799999999814e+06,3.272773500000000000e+06,3.497487000000000000e+06,3.275277000000000000e+06,3.343787799999999814e+06,3.272929000000000000e+06,3.504212000000000000e+06,3.653483299999999814e+06,3.305310500000000000e+06,3.175650000000000000e+06,4.150212299999999814e+06,3.080996000000000000e+06,3.344178500000000000e+06,3.299213799999999814e+06,3.213825299999999814e+06,3.151027500000000000e+06,4.889344500000000000e+06,3.416305000000000000e+06,3.074337799999999814e+06,3.567866299999999814e+06,3.249994000000000000e+06,3.037266500000000000e+06,3.129336500000000000e+06,3.251421000000000000e+06,3.054812799999999814e+06,3.386086299999999814e+06,3.283835000000000000e+06,3.366832500000000000e+06,3.304491000000000000e+06,3.318602500000000000e+06,3.304904000000000000e+06,3.304062500000000000e+06,3.420174000000000000e+06,3.473253000000000000e+06,3.695782500000000000e+06,3.305451000000000000e+06,3.588632299999999814e+06,3.067901799999999814e+06,3.267591799999999814e+06,3.186315000000000000e+06,2.831207799999999814e+06,3.124915500000000000e+06,2.868702299999999814e+06,3.192137000000000000e+06,3.172348500000000000e+06,3.525116500000000000e+06,3.233658299999999814e+06,3.017055000000000000e+06,3.808725799999999814e+06,2.923822500000000000e+06,3.088575000000000000e+06,2.854219500000000000e+06,2.751678799999999814e+06,2.940567500000000000e+06,3.270754299999999814e+06,3.155802299999999814e+06,2.817356500000000000e+06,3.190525500000000000e+06,3.670218000000000000e+06,3.415963500000000000e+06,1.894748800000000000e+07,8.246682500000000000e+06,6.060271500000000000e+06,3.977736500000000000e+06,3.354791799999999814e+06,6.802041000000000000e+06,4.531717500000000000e+06,3.029817500000000000e+06,3.597945500000000000e+06,2.699644000000000000e+06,2.780448799999999814e+06,2.786716000000000000e+06,3.030064799999999814e+06,2.958817500000000000e+06,2.661179500000000000e+06,2.594558799999999814e+06,3.225591299999999814e+06,2.475958799999999814e+06,2.819058000000000000e+06,2.906109000000000000e+06,2.869408500000000000e+06,2.569374799999999814e+06,2.487337299999999814e+06,2.732754500000000000e+06,2.638502000000000000e+06,2.944427799999999814e+06,2.625674000000000000e+06,2.660250000000000000e+06,2.583720000000000000e+06,2.665434500000000000e+06,2.916485000000000000e+06,2.773376000000000000e+06,2.678434000000000000e+06,2.691893500000000000e+06,2.232390500000000000e+06,2.759831299999999814e+06,2.567118000000000000e+06,3.350128299999999814e+06,2.424036000000000000e+06,2.839348799999999814e+06,2.804391299999999814e+06,2.549068000000000000e+06,2.640735500000000000e+06,2.593681299999999814e+06,2.441238799999999814e+06,3.062554500000000000e+06,3.213158000000000000e+06,2.892062500000000000e+06,4.277946000000000000e+06,3.757852500000000000e+06,2.678848799999999814e+06,3.030237299999999814e+06,2.637446299999999814e+06,2.757905799999999814e+06,2.635720000000000000e+06,2.723496500000000000e+06,2.705089500000000000e+06,2.518188799999999814e+06,3.210624000000000000e+06,2.520326000000000000e+06,3.013178500000000000e+06,2.642538500000000000e+06,2.307202500000000000e+06,2.428395799999999814e+06,2.868408000000000000e+06,2.783143500000000000e+06,2.850700299999999814e+06,2.595646000000000000e+06,2.673562500000000000e+06,2.150060000000000000e+06,2.643112500000000000e+06,2.803648000000000000e+06,2.766049000000000000e+06,2.916864000000000000e+06,2.586512299999999814e+06,2.581167799999999814e+06,2.985454000000000000e+06,2.447915500000000000e+06,2.463019299999999814e+06,2.942867299999999814e+06,2.929856000000000000e+06,2.327670500000000000e+06,2.699859500000000000e+06,2.600507799999999814e+06,2.779451500000000000e+06,2.679666799999999814e+06,2.394892500000000000e+06,2.811820799999999814e+06,2.784365500000000000e+06,2.567641799999999814e+06,2.725668500000000000e+06,2.544676000000000000e+06,2.822573299999999814e+06,2.535012000000000000e+06,2.504793500000000000e+06,2.649766000000000000e+06,2.693783799999999814e+06,2.598024000000000000e+06,3.354529500000000000e+06,2.943143000000000000e+06,2.664961299999999814e+06,2.956027500000000000e+06,2.770997299999999814e+06,2.287004299999999814e+06,2.677464000000000000e+06,2.695477799999999814e+06,2.710600500000000000e+06,2.540970799999999814e+06,2.442852500000000000e+06,2.284870000000000000e+06,2.824178000000000000e+06,2.476654500000000000e+06,2.475455500000000000e+06,3.028096000000000000e+06,3.103168000000000000e+06,2.326366500000000000e+06,2.450163299999999814e+06,2.445358000000000000e+06,2.893997000000000000e+06,2.640478500000000000e+06,2.274730000000000000e+06,2.832878299999999814e+06,2.315512299999999814e+06,2.802069299999999814e+06,4.810120000000000000e+06,2.587365000000000000e+06,3.167212799999999814e+06,2.980158799999999814e+06,2.528661000000000000e+06,3.066883500000000000e+06,2.886710000000000000e+06,2.178826000000000000e+06,2.092090000000000000e+06,1.935512000000000000e+06,2.415605500000000000e+06,2.040330899999999907e+06,2.267776000000000000e+06,2.291520000000000000e+06,2.238720000000000000e+06,2.053166100000000093e+06,2.461376000000000000e+06,2.057430399999999907e+06,1.833368899999999907e+06,2.227492799999999814e+06,4.111728299999999814e+06,2.609278500000000000e+06,2.075073000000000000e+06,2.592785000000000000e+06,2.804635799999999814e+06,2.771895500000000000e+06,3.316168799999999814e+06,2.703830000000000000e+06,2.998339500000000000e+06,3.073037000000000000e+06,3.115783799999999814e+06,3.495920799999999814e+06,2.855597799999999814e+06,3.128842500000000000e+06,2.896730000000000000e+06,2.781832799999999814e+06,3.174713500000000000e+06,2.540448500000000000e+06,2.765484799999999814e+06,2.604409299999999814e+06,2.931581500000000000e+06,2.306532000000000000e+06,2.768804500000000000e+06,2.224221299999999814e+06,2.597149000000000000e+06,2.993409799999999814e+06,2.145000000000000000e+06,2.335290799999999814e+06,2.209082000000000000e+06,2.416690299999999814e+06,2.104026000000000000e+06,2.461704799999999814e+06,2.572982799999999814e+06,2.567864000000000000e+06,2.203776000000000000e+06,2.652864000000000000e+06,2.501905500000000000e+06,2.707818799999999814e+06,2.786765799999999814e+06,2.433861500000000000e+06,2.645057799999999814e+06,2.754735000000000000e+06,2.907616299999999814e+06,2.574988000000000000e+06,2.311422799999999814e+06,2.462031000000000000e+06,2.376068500000000000e+06,3.370307500000000000e+06,3.253542000000000000e+06,2.304799299999999814e+06,2.515511000000000000e+06,2.361136500000000000e+06,2.582955000000000000e+06,2.168301799999999814e+06,2.447641799999999814e+06,2.582526500000000000e+06,2.523980299999999814e+06,2.687445500000000000e+06,2.517364299999999814e+06,2.879168000000000000e+06,2.532698500000000000e+06,2.441266500000000000e+06,2.269587799999999814e+06,3.258600500000000000e+06,2.535431299999999814e+06,2.781146299999999814e+06,2.738796799999999814e+06,2.329410000000000000e+06,2.624764500000000000e+06,2.468126500000000000e+06,2.430268799999999814e+06,2.279931299999999814e+06,2.302775000000000000e+06,2.377242000000000000e+06,2.760082500000000000e+06,3.139328000000000000e+06,2.414376000000000000e+06,2.533824000000000000e+06,2.387943000000000000e+06,2.554363500000000000e+06,2.432572000000000000e+06,2.447731000000000000e+06,2.729186500000000000e+06,2.645583299999999814e+06,2.593114299999999814e+06,2.887883500000000000e+06,2.563421000000000000e+06,2.695464000000000000e+06,2.726272000000000000e+06,2.639680000000000000e+06,2.203958799999999814e+06,2.123616000000000000e+06,2.080759600000000093e+06,2.904640000000000000e+06,2.274272000000000000e+06,2.120524000000000000e+06,2.468433000000000000e+06,2.454137500000000000e+06,2.357030000000000000e+06,2.538032000000000000e+06,2.448443500000000000e+06,2.234292000000000000e+06,2.343798799999999814e+06,2.092528000000000000e+06,2.574911000000000000e+06,2.734976000000000000e+06,2.547720000000000000e+06,2.539570500000000000e+06,2.523644299999999814e+06,2.941056000000000000e+06,2.686341000000000000e+06,2.679419799999999814e+06,3.891282799999999814e+06,2.706621000000000000e+06,3.709555799999999814e+06,3.142192000000000000e+06,3.038494000000000000e+06,3.339982000000000000e+06,4.352350500000000000e+06,3.761306299999999814e+06,3.052478000000000000e+06,2.824858000000000000e+06,2.600118799999999814e+06,2.700846299999999814e+06,2.600264299999999814e+06,2.880600500000000000e+06,2.641009500000000000e+06,2.471415000000000000e+06,3.040301299999999814e+06,2.555412299999999814e+06,2.746206799999999814e+06,3.155720799999999814e+06,2.841112000000000000e+06,2.945546299999999814e+06,2.711805000000000000e+06,2.303401500000000000e+06,2.544930799999999814e+06,2.792584799999999814e+06,2.502159799999999814e+06,2.356744799999999814e+06,2.862028000000000000e+06,2.741015299999999814e+06,2.238107799999999814e+06,2.105878000000000000e+06,2.241366500000000000e+06,2.676416000000000000e+06,2.771210000000000000e+06,2.745433799999999814e+06,2.506381799999999814e+06,2.363849299999999814e+06,2.613798799999999814e+06,2.391855000000000000e+06,2.964197000000000000e+06,2.745814799999999814e+06,2.660681299999999814e+06,2.549681299999999814e+06,2.628600000000000000e+06,2.385131000000000000e+06,2.712256000000000000e+06,2.232698799999999814e+06,3.275640000000000000e+06,2.647100500000000000e+06,2.582065299999999814e+06,2.409801299999999814e+06,2.593681299999999814e+06,2.610357799999999814e+06,2.809920000000000000e+06,2.726722000000000000e+06,2.445914500000000000e+06,2.707629799999999814e+06,2.380482299999999814e+06,2.441757799999999814e+06,2.673169500000000000e+06,2.930785000000000000e+06,2.710514500000000000e+06,3.252150299999999814e+06,2.343043500000000000e+06,2.518795799999999814e+06,2.879607000000000000e+06,3.077062799999999814e+06,2.474347000000000000e+06,3.323348500000000000e+06,2.600295000000000000e+06,2.561491799999999814e+06,2.211233299999999814e+06,2.454271000000000000e+06,2.265106299999999814e+06,2.244717799999999814e+06,2.495936000000000000e+06,2.310801000000000000e+06,2.657255000000000000e+06,2.329705500000000000e+06,2.431304000000000000e+06,2.116972299999999814e+06,2.494324299999999814e+06,2.519614799999999814e+06,2.105103000000000000e+06,2.373494000000000000e+06,2.434210000000000000e+06,2.411975000000000000e+06,2.271742299999999814e+06,2.766848000000000000e+06,2.658368799999999814e+06,2.459787000000000000e+06,2.097180799999999814e+06,2.215414500000000000e+06,2.299584000000000000e+06,2.228230299999999814e+06,1.807686800000000047e+06,2.433223000000000000e+06,2.020066300000000047e+06,2.046763800000000047e+06,2.349888000000000000e+06,2.367399799999999814e+06,1.980422000000000000e+06,1.982368000000000000e+06,1.763634800000000047e+06,1.913152000000000000e+06,1.917760000000000000e+06,1.800012500000000000e+06,1.321264899999999907e+06,1.990905800000000047e+06,1.816298899999999907e+06,1.702304000000000000e+06,1.404064000000000000e+06,1.325792000000000000e+06,1.187808000000000000e+06,1.320448000000000000e+06,1.220288000000000000e+06,1.073920000000000000e+06,1.120928000000000000e+06,7.111200000000000000e+05,7.824800000000000000e+05,5.538080000000000000e+05,4.686880000000000000e+05,3.971920000000000000e+05,3.800480000000000000e+05,2.780960000000000000e+05,2.093960000000000000e+05,1.527320000000000000e+05,1.372040000000000000e+05,1.266240000000000000e+05,7.843000000000000000e+04,7.159800000000000000e+04,4.971100000000000000e+04,5.452800000000000000e+04,3.155600000000000000e+04,3.205700000000000000e+04,2.824800000000000000e+04,1.862700000000000000e+04,2.053100000000000000e+04,4.088200000000000000e+04,1.872700000000000000e+04,1.942800000000000000e+04,1.441900000000000000e+04,1.502000000000000000e+04,1.892700000000000000e+04,1.492000000000000000e+04,1.261600000000000000e+04,1.411900000000000000e+04,1.311700000000000000e+04,1.331700000000000000e+04,1.522100000000000000e+04,1.221500000000000000e+04,1.071300000000000000e+04,1.441900000000000000e+04,1.091300000000000000e+04,1.852700000000000000e+04,1.301700000000000000e+04,1.251600000000000000e+04,1.301700000000000000e+04,1.121400000000000000e+04,1.171500000000000000e+04,1.091300000000000000e+04,1.351800000000000000e+04,1.011200000000000000e+04,1.391800000000000000e+04,1.061300000000000000e+04,1.041300000000000000e+04,1.131400000000000000e+04,1.321700000000000000e+04,1.331700000000000000e+04,1.251600000000000000e+04,1.341700000000000000e+04,1.171500000000000000e+04,1.251600000000000000e+04,1.161400000000000000e+04,1.141400000000000000e+04,1.141400000000000000e+04,1.011200000000000000e+04,1.231600000000000000e+04,1.071300000000000000e+04,1.151400000000000000e+04,1.331700000000000000e+04,1.121400000000000000e+04,1.191500000000000000e+04,1.171500000000000000e+04,2.343700000000000000e+04,9.611000000000000000e+03,1.351800000000000000e+04,1.301700000000000000e+04,1.091300000000000000e+04,8.510000000000000000e+03,1.011200000000000000e+04,1.121400000000000000e+04,9.611000000000000000e+03,1.081300000000000000e+04,1.291700000000000000e+04,1.251600000000000000e+04,1.081300000000000000e+04,1.281600000000000000e+04,1.221500000000000000e+04,1.291700000000000000e+04,1.171500000000000000e+04,1.101400000000000000e+04,1.251600000000000000e+04,1.101400000000000000e+04,1.181500000000000000e+04,1.161400000000000000e+04,1.011200000000000000e+04,1.221500000000000000e+04,1.051300000000000000e+04,1.131400000000000000e+04,1.201500000000000000e+04,1.101400000000000000e+04,1.181500000000000000e+04,1.101400000000000000e+04,1.231600000000000000e+04,1.221500000000000000e+04,1.141400000000000000e+04,1.111400000000000000e+04,1.231600000000000000e+04,9.912000000000000000e+03,8.510000000000000000e+03,1.121400000000000000e+04,1.161400000000000000e+04,1.151400000000000000e+04,1.201500000000000000e+04,1.281600000000000000e+04,1.111400000000000000e+04,1.271600000000000000e+04,1.061300000000000000e+04,1.612200000000000000e+04,1.321700000000000000e+04,1.592200000000000000e+04,9.812000000000000000e+03,1.031200000000000000e+04,1.301700000000000000e+04,1.101400000000000000e+04,1.071300000000000000e+04,1.071300000000000000e+04,9.912000000000000000e+03,1.081300000000000000e+04,1.101400000000000000e+04,1.181500000000000000e+04,1.001200000000000000e+04,9.511000000000000000e+03,1.181500000000000000e+04,1.391800000000000000e+04,1.622200000000000000e+04,1.231600000000000000e+04,1.211500000000000000e+04,1.111400000000000000e+04,1.131400000000000000e+04,1.281600000000000000e+04,1.311700000000000000e+04,1.211500000000000000e+04,1.331700000000000000e+04,1.261600000000000000e+04,1.121400000000000000e+04,1.251600000000000000e+04,1.311700000000000000e+04,1.922800000000000000e+04,1.031200000000000000e+04,1.281600000000000000e+04,1.131400000000000000e+04,1.041300000000000000e+04,1.221500000000000000e+04,9.311000000000000000e+03,1.051300000000000000e+04,1.201500000000000000e+04,9.611000000000000000e+03,1.261600000000000000e+04,1.031200000000000000e+04,1.211500000000000000e+04,1.081300000000000000e+04,1.041300000000000000e+04,9.311000000000000000e+03,1.051300000000000000e+04,1.301700000000000000e+04,1.111400000000000000e+04,1.241600000000000000e+04,1.692400000000000000e+04,1.191500000000000000e+04,8.410000000000000000e+03,8.710000000000000000e+03,9.712000000000000000e+03,9.812000000000000000e+03,1.111400000000000000e+04,1.061300000000000000e+04,8.510000000000000000e+03,9.912000000000000000e+03,1.021200000000000000e+04,1.121400000000000000e+04,9.211000000000000000e+03,1.041300000000000000e+04,1.061300000000000000e+04,1.171500000000000000e+04,8.209000000000000000e+03,9.812000000000000000e+03,nan
4.795250000000000057e+01,4.465018500000000000e+06,4.115890000000000000e+06,4.072003299999999814e+06,4.524568500000000000e+06,4.328124500000000000e+06,3.753906299999999814e+06,4.350692000000000000e+06,4.164096500000000000e+06,4.922724000000000000e+06,4.347543000000000000e+06,3.902764799999999814e+06,3.802612500000000000e+06,4.614073000000000000e+06,4.326084000000000000e+06,3.872159799999999814e+06,4.349294500000000000e+06,4.166039000000000000e+06,5.178847500000000000e+06,3.865505500000000000e+06,4.853839500000000000e+06,4.364710000000000000e+06,4.230160500000000000e+06,4.836009500000000000e+06,3.791775500000000000e+06,4.195338000000000000e+06,4.972465000000000000e+06,4.114904299999999814e+06,4.472557500000000000e+06,3.431565500000000000e+06,3.918138799999999814e+06,4.662194500000000000e+06,4.404352000000000000e+06,4.532199500000000000e+06,4.173879000000000000e+06,4.151541799999999814e+06,4.442371000000000000e+06,4.655134000000000000e+06,4.511675000000000000e+06,4.914452500000000000e+06,4.780998000000000000e+06,4.903519500000000000e+06,4.987964000000000000e+06,4.007946000000000000e+06,4.840335500000000000e+06,4.218796000000000000e+06,4.586374500000000000e+06,4.610923500000000000e+06,6.146840500000000000e+06,4.241836000000000000e+06,5.173174500000000000e+06,4.410592500000000000e+06,3.911414000000000000e+06,4.189953000000000000e+06,3.513312799999999814e+06,5.242625000000000000e+06,4.686971000000000000e+06,3.617477299999999814e+06,4.184023500000000000e+06,4.027600500000000000e+06,4.432786000000000000e+06,4.108056799999999814e+06,4.027600500000000000e+06,4.785264000000000000e+06,5.365960500000000000e+06,4.993798500000000000e+06,4.274236500000000000e+06,4.262457500000000000e+06,4.968847000000000000e+06,4.287744000000000000e+06,4.317017500000000000e+06,4.510852500000000000e+06,3.820448799999999814e+06,3.827696500000000000e+06,4.861645500000000000e+06,3.733520000000000000e+06,4.031339000000000000e+06,4.237207500000000000e+06,5.562664000000000000e+06,4.764584500000000000e+06,3.937933299999999814e+06,4.451529000000000000e+06,4.963569500000000000e+06,4.465002000000000000e+06,3.829087500000000000e+06,4.459062000000000000e+06,3.618797500000000000e+06,3.973419000000000000e+06,3.812823799999999814e+06,4.705308000000000000e+06,4.173768000000000000e+06,4.071248000000000000e+06,4.150801500000000000e+06,3.633066000000000000e+06,3.602467000000000000e+06,4.214309500000000000e+06,4.272955000000000000e+06,3.835438299999999814e+06,4.443653000000000000e+06,4.270255500000000000e+06,3.996519000000000000e+06,3.795776000000000000e+06,4.963148000000000000e+06,4.380249000000000000e+06,4.633722000000000000e+06,4.131584500000000000e+06,5.328343000000000000e+06,3.834242799999999814e+06,3.741630000000000000e+06,4.219880000000000000e+06,4.957463500000000000e+06,4.258516500000000000e+06,4.418184500000000000e+06,4.247042000000000000e+06,3.730639500000000000e+06,4.813992000000000000e+06,5.989579000000000000e+06,5.045227000000000000e+06,3.822363000000000000e+06,3.739435500000000000e+06,4.056249000000000000e+06,3.545971500000000000e+06,3.217506299999999814e+06,3.201562500000000000e+06,3.265281299999999814e+06,3.337600000000000000e+06,3.323060299999999814e+06,3.266947500000000000e+06,3.407507000000000000e+06,2.973864299999999814e+06,3.223437500000000000e+06,3.796341000000000000e+06,3.003986000000000000e+06,3.246207000000000000e+06,3.386630299999999814e+06,3.532607000000000000e+06,3.875057500000000000e+06,3.465104000000000000e+06,3.840173000000000000e+06,2.732839500000000000e+06,3.865686500000000000e+06,3.246367299999999814e+06,3.398013000000000000e+06,3.607481799999999814e+06,4.192143500000000000e+06,3.745406500000000000e+06,4.365725500000000000e+06,4.993895500000000000e+06,3.922245000000000000e+06,3.830053000000000000e+06,3.504146299999999814e+06,4.642520500000000000e+06,4.753579000000000000e+06,3.589163799999999814e+06,3.458392500000000000e+06,4.006777299999999814e+06,3.607374500000000000e+06,3.463109299999999814e+06,4.963531500000000000e+06,4.690532500000000000e+06,3.506240799999999814e+06,4.604462000000000000e+06,3.943043000000000000e+06,4.570753000000000000e+06,3.639857299999999814e+06,3.122027500000000000e+06,4.302637500000000000e+06,3.614031500000000000e+06,3.308865500000000000e+06,3.570758000000000000e+06,3.276000000000000000e+06,3.401244000000000000e+06,5.020278500000000000e+06,3.991970000000000000e+06,3.270033000000000000e+06,3.824454500000000000e+06,3.522591000000000000e+06,3.168072299999999814e+06,3.489312799999999814e+06,3.804663299999999814e+06,4.465491000000000000e+06,3.424025500000000000e+06,3.622102000000000000e+06,3.531822000000000000e+06,5.328348000000000000e+06,3.841163299999999814e+06,3.062557299999999814e+06,3.724214299999999814e+06,3.895164500000000000e+06,3.042107299999999814e+06,4.147758500000000000e+06,3.727343000000000000e+06,3.782044000000000000e+06,3.244793299999999814e+06,3.343593799999999814e+06,3.807859500000000000e+06,3.284617299999999814e+06,3.455162000000000000e+06,5.367117000000000000e+06,3.300604799999999814e+06,3.204687500000000000e+06,3.514487000000000000e+06,3.190594500000000000e+06,3.270025000000000000e+06,3.958125799999999814e+06,3.820102299999999814e+06,3.478020799999999814e+06,3.888964500000000000e+06,3.520433299999999814e+06,3.537444799999999814e+06,3.238880500000000000e+06,3.215975000000000000e+06,3.483248799999999814e+06,3.483040299999999814e+06,3.302447000000000000e+06,4.372153500000000000e+06,3.004411000000000000e+06,3.285837500000000000e+06,5.707146500000000000e+06,7.598582000000000000e+06,4.041918000000000000e+06,3.707154799999999814e+06,3.428925500000000000e+06,4.547763500000000000e+06,3.519141799999999814e+06,7.864800500000000000e+06,3.384950000000000000e+06,3.473335500000000000e+06,4.139354000000000000e+06,3.213591799999999814e+06,3.179699500000000000e+06,2.923268299999999814e+06,3.022253799999999814e+06,3.522435799999999814e+06,3.409480299999999814e+06,4.154158000000000000e+06,3.334689799999999814e+06,4.372196000000000000e+06,3.144935299999999814e+06,3.516024500000000000e+06,3.106572299999999814e+06,3.151211799999999814e+06,3.770520000000000000e+06,3.739791299999999814e+06,3.427057799999999814e+06,6.415926500000000000e+06,3.602489500000000000e+06,4.057986000000000000e+06,4.213135000000000000e+06,3.593096799999999814e+06,3.558488500000000000e+06,3.567172500000000000e+06,4.520717000000000000e+06,3.785251299999999814e+06,4.855224000000000000e+06,3.882665799999999814e+06,3.455120000000000000e+06,3.523740000000000000e+06,3.586925500000000000e+06,3.248895000000000000e+06,3.894001000000000000e+06,3.420822000000000000e+06,3.904877299999999814e+06,3.872064500000000000e+06,3.977134500000000000e+06,3.826665799999999814e+06,3.968115000000000000e+06,3.159149500000000000e+06,3.566012000000000000e+06,3.600631500000000000e+06,7.504307500000000000e+06,3.327297000000000000e+06,3.009940500000000000e+06,3.045854000000000000e+06,3.089806500000000000e+06,3.068189000000000000e+06,3.290887500000000000e+06,3.310486000000000000e+06,3.323354799999999814e+06,4.390596000000000000e+06,3.919719500000000000e+06,3.092806799999999814e+06,4.161519299999999814e+06,3.422352500000000000e+06,3.132378000000000000e+06,4.192626000000000000e+06,3.131538500000000000e+06,4.584893500000000000e+06,3.955466299999999814e+06,3.132629299999999814e+06,3.898184000000000000e+06,4.459850000000000000e+06,3.511548500000000000e+06,3.378430799999999814e+06,3.679390000000000000e+06,3.520981500000000000e+06,3.384936799999999814e+06,3.643752000000000000e+06,3.542121299999999814e+06,3.722969299999999814e+06,4.011753799999999814e+06,3.995177000000000000e+06,3.555409500000000000e+06,3.378435299999999814e+06,3.543876000000000000e+06,3.589743500000000000e+06,3.641888299999999814e+06,3.243013000000000000e+06,3.795541799999999814e+06,3.665206000000000000e+06,3.480713000000000000e+06,3.814293000000000000e+06,3.218588799999999814e+06,3.301200000000000000e+06,3.651739799999999814e+06,3.849094000000000000e+06,3.494832000000000000e+06,3.197937799999999814e+06,3.181917299999999814e+06,3.410144000000000000e+06,3.948823500000000000e+06,3.463142500000000000e+06,3.838067500000000000e+06,3.551158000000000000e+06,3.039163799999999814e+06,3.828999000000000000e+06,3.051606500000000000e+06,2.757832000000000000e+06,5.063182000000000000e+06,3.212212500000000000e+06,3.601019500000000000e+06,4.001874799999999814e+06,3.482877000000000000e+06,3.312862799999999814e+06,2.931603500000000000e+06,3.497512500000000000e+06,3.363766500000000000e+06,4.290213500000000000e+06,3.150326500000000000e+06,3.773084500000000000e+06,3.549573000000000000e+06,3.203166799999999814e+06,3.565607000000000000e+06,3.762858500000000000e+06,4.244724000000000000e+06,4.005334000000000000e+06,3.272898500000000000e+06,3.814735799999999814e+06,3.009593500000000000e+06,3.770606000000000000e+06,3.561020000000000000e+06,3.630510500000000000e+06,3.314184500000000000e+06,3.517856799999999814e+06,3.353862299999999814e+06,4.323856500000000000e+06,3.806229799999999814e+06,3.845366000000000000e+06,3.360515500000000000e+06,3.941222799999999814e+06,3.257255299999999814e+06,3.478332000000000000e+06,3.456769299999999814e+06,3.340736000000000000e+06,3.706831000000000000e+06,3.247008000000000000e+06,3.474971500000000000e+06,4.308830000000000000e+06,4.353624000000000000e+06,3.081910000000000000e+06,3.163433500000000000e+06,1.048445800000000000e+07,3.769592500000000000e+06,3.042667000000000000e+06,3.660248000000000000e+06,3.321211000000000000e+06,3.190762500000000000e+06,3.241603799999999814e+06,3.269088000000000000e+06,3.257403799999999814e+06,3.417593000000000000e+06,3.458468299999999814e+06,3.602596000000000000e+06,3.717721500000000000e+06,3.773759299999999814e+06,3.195779299999999814e+06,3.017920500000000000e+06,3.096840500000000000e+06,3.265907500000000000e+06,3.528462500000000000e+06,3.116302000000000000e+06,3.591015000000000000e+06,3.485481299999999814e+06,3.026490500000000000e+06,3.371640500000000000e+06,3.579904299999999814e+06,3.750147500000000000e+06,3.793474000000000000e+06,3.592887000000000000e+06,3.523523000000000000e+06,3.757223299999999814e+06,3.180066299999999814e+06,3.421072799999999814e+06,3.783242000000000000e+06,3.329086000000000000e+06,3.388753799999999814e+06,3.490390500000000000e+06,4.214210000000000000e+06,3.226873500000000000e+06,3.206132799999999814e+06,3.119249500000000000e+06,2.844529000000000000e+06,4.029161000000000000e+06,3.872893500000000000e+06,3.672314299999999814e+06,3.256313000000000000e+06,2.996814000000000000e+06,3.019666500000000000e+06,3.416446299999999814e+06,3.346712500000000000e+06,3.602126299999999814e+06,3.677144000000000000e+06,3.884739500000000000e+06,3.308089799999999814e+06,2.952276299999999814e+06,3.124379000000000000e+06,3.237178299999999814e+06,2.882386299999999814e+06,3.034366000000000000e+06,3.179833000000000000e+06,4.371533000000000000e+06,2.748048799999999814e+06,4.199124500000000000e+06,3.314062500000000000e+06,3.095495299999999814e+06,3.348867299999999814e+06,2.886517299999999814e+06,3.368401799999999814e+06,3.176646500000000000e+06,3.213515500000000000e+06,2.769453799999999814e+06,3.150326500000000000e+06,3.380871799999999814e+06,3.421640000000000000e+06,2.995039799999999814e+06,3.483481500000000000e+06,3.165383799999999814e+06,2.598389299999999814e+06,2.813453500000000000e+06,2.754906000000000000e+06,2.821836000000000000e+06,3.642131299999999814e+06,2.906971500000000000e+06,3.114628799999999814e+06,4.589003000000000000e+06,2.713058500000000000e+06,3.184279000000000000e+06,3.169721299999999814e+06,2.750606299999999814e+06,2.864301299999999814e+06,3.181862299999999814e+06,2.865390000000000000e+06,3.341024500000000000e+06,4.286387000000000000e+06,3.422860000000000000e+06,3.566406299999999814e+06,3.790950000000000000e+06,6.600511000000000000e+06,4.127283299999999814e+06,7.074769000000000000e+06,3.113305000000000000e+06,2.885893500000000000e+06,4.281678000000000000e+06,3.192327500000000000e+06,3.213613500000000000e+06,3.103862299999999814e+06,3.483843799999999814e+06,3.479271500000000000e+06,3.375106000000000000e+06,2.802069299999999814e+06,2.875288299999999814e+06,3.378779500000000000e+06,2.884646799999999814e+06,2.841242799999999814e+06,3.053824500000000000e+06,3.221872000000000000e+06,3.079534500000000000e+06,3.639401000000000000e+06,2.831393299999999814e+06,3.487107000000000000e+06,3.402692000000000000e+06,3.112668000000000000e+06,4.315521000000000000e+06,3.566697000000000000e+06,3.156218000000000000e+06,3.764524500000000000e+06,3.322473500000000000e+06,3.562003000000000000e+06,2.933554799999999814e+06,3.131098299999999814e+06,2.660507299999999814e+06,2.929762500000000000e+06,2.911223799999999814e+06,3.118704500000000000e+06,2.973748000000000000e+06,3.194795000000000000e+06,3.180847299999999814e+06,2.506813000000000000e+06,2.641228799999999814e+06,3.068087500000000000e+06,2.521240500000000000e+06,3.149169000000000000e+06,3.220742299999999814e+06,3.061279500000000000e+06,2.828804299999999814e+06,3.280859299999999814e+06,3.045367500000000000e+06,2.847172000000000000e+06,2.642307000000000000e+06,3.023279299999999814e+06,2.975722799999999814e+06,2.985403000000000000e+06,2.987102000000000000e+06,2.600440799999999814e+06,2.503842000000000000e+06,2.901360000000000000e+06,2.991353000000000000e+06,2.750449500000000000e+06,3.247618500000000000e+06,3.284911299999999814e+06,2.806480799999999814e+06,2.607423000000000000e+06,3.280777500000000000e+06,3.102141500000000000e+06,2.890387500000000000e+06,2.806279500000000000e+06,2.760908299999999814e+06,3.213015799999999814e+06,2.424845299999999814e+06,2.836367500000000000e+06,2.754970500000000000e+06,2.287019799999999814e+06,2.916642000000000000e+06,2.619782000000000000e+06,3.051008500000000000e+06,3.087798299999999814e+06,4.554474500000000000e+06,2.321552000000000000e+06,2.655489500000000000e+06,3.046255500000000000e+06,2.745870000000000000e+06,2.535011500000000000e+06,2.576574000000000000e+06,3.145136000000000000e+06,2.599899500000000000e+06,2.405382500000000000e+06,2.601927799999999814e+06,2.598416000000000000e+06,2.799905000000000000e+06,2.708939000000000000e+06,3.043067799999999814e+06,2.993540500000000000e+06,2.557600500000000000e+06,3.232368000000000000e+06,2.556455000000000000e+06,2.555057000000000000e+06,2.595405000000000000e+06,2.390220299999999814e+06,2.590499500000000000e+06,2.554511500000000000e+06,2.984461299999999814e+06,2.395358500000000000e+06,3.028854500000000000e+06,2.456178299999999814e+06,2.710463799999999814e+06,2.501019000000000000e+06,2.923343000000000000e+06,2.131681000000000000e+06,3.101322799999999814e+06,3.377342799999999814e+06,2.619776000000000000e+06,2.459903299999999814e+06,2.781771799999999814e+06,2.687343000000000000e+06,2.418709000000000000e+06,2.408016799999999814e+06,2.343152299999999814e+06,2.398604000000000000e+06,3.161533500000000000e+06,2.287502799999999814e+06,2.724139799999999814e+06,3.697301000000000000e+06,2.185477799999999814e+06,2.064806500000000000e+06,4.580346500000000000e+06,2.305035799999999814e+06,2.748169799999999814e+06,2.255452799999999814e+06,2.876708799999999814e+06,3.173367500000000000e+06,2.111483500000000000e+06,1.989050600000000093e+06,2.561193799999999814e+06,2.196853799999999814e+06,2.479543299999999814e+06,2.403027000000000000e+06,2.610182500000000000e+06,2.729011000000000000e+06,2.605853299999999814e+06,2.222128299999999814e+06,2.388103000000000000e+06,2.585310000000000000e+06,3.568522000000000000e+06,2.148874500000000000e+06,2.482309500000000000e+06,2.265689500000000000e+06,2.850947000000000000e+06,2.753094799999999814e+06,2.795172000000000000e+06,2.970944000000000000e+06,2.901422000000000000e+06,2.509431299999999814e+06,2.369638000000000000e+06,2.668470000000000000e+06,2.562810299999999814e+06,3.340312500000000000e+06,2.519148799999999814e+06,2.506185500000000000e+06,2.673183799999999814e+06,3.264234299999999814e+06,3.636930000000000000e+06,3.068647000000000000e+06,2.915423000000000000e+06,2.783159500000000000e+06,4.056187000000000000e+06,2.674989000000000000e+06,2.600288299999999814e+06,2.569908000000000000e+06,2.364121500000000000e+06,2.442203299999999814e+06,2.356364500000000000e+06,2.601503000000000000e+06,2.308950000000000000e+06,2.311996000000000000e+06,3.073913500000000000e+06,2.505012299999999814e+06,3.344601000000000000e+06,2.578241299999999814e+06,2.480126299999999814e+06,4.050817500000000000e+06,3.494312000000000000e+06,2.741926799999999814e+06,2.637958500000000000e+06,2.366260799999999814e+06,2.305664299999999814e+06,2.449122799999999814e+06,2.769254500000000000e+06,2.958223000000000000e+06,2.349293000000000000e+06,3.599676799999999814e+06,2.570334000000000000e+06,2.652199299999999814e+06,2.408192000000000000e+06,2.561572799999999814e+06,2.624369000000000000e+06,2.633253500000000000e+06,2.942423500000000000e+06,2.756648799999999814e+06,2.734518799999999814e+06,3.418672299999999814e+06,2.393761500000000000e+06,3.018021500000000000e+06,4.018417299999999814e+06,2.973391799999999814e+06,3.415631000000000000e+06,2.983158000000000000e+06,2.737847799999999814e+06,2.977976299999999814e+06,2.918884500000000000e+06,2.890654500000000000e+06,2.884063299999999814e+06,2.949072500000000000e+06,2.941637299999999814e+06,2.785653000000000000e+06,2.907070799999999814e+06,2.757155500000000000e+06,2.733851299999999814e+06,3.250969500000000000e+06,2.670056799999999814e+06,2.633109000000000000e+06,2.542527000000000000e+06,2.877718000000000000e+06,2.730963799999999814e+06,2.570035000000000000e+06,3.035187000000000000e+06,2.829666000000000000e+06,2.995941299999999814e+06,2.490508500000000000e+06,2.757415000000000000e+06,3.104639000000000000e+06,2.721164299999999814e+06,2.584837500000000000e+06,2.601181000000000000e+06,2.867889500000000000e+06,2.650951299999999814e+06,2.906284500000000000e+06,3.307345000000000000e+06,4.048969299999999814e+06,2.630681000000000000e+06,3.388424000000000000e+06,3.173256299999999814e+06,2.617563000000000000e+06,2.707835500000000000e+06,3.664084500000000000e+06,3.918003799999999814e+06,7.591225000000000000e+06,4.414696500000000000e+06,1.061523800000000000e+07,5.709622500000000000e+06,3.975513000000000000e+06,5.189201500000000000e+06,5.138387500000000000e+06,2.916472500000000000e+06,3.008321000000000000e+06,3.498490299999999814e+06,2.897682299999999814e+06,3.184915000000000000e+06,2.582725299999999814e+06,3.088224000000000000e+06,2.762718500000000000e+06,2.890512799999999814e+06,3.013858799999999814e+06,2.845088500000000000e+06,2.794412000000000000e+06,2.820571500000000000e+06,2.728849500000000000e+06,2.802144799999999814e+06,3.200507500000000000e+06,2.988971299999999814e+06,3.044654500000000000e+06,2.603644500000000000e+06,2.669211500000000000e+06,4.400482000000000000e+06,2.835814000000000000e+06,2.751241000000000000e+06,2.482309500000000000e+06,3.122393799999999814e+06,2.853165299999999814e+06,2.854637299999999814e+06,2.713049299999999814e+06,3.607746799999999814e+06,2.695441000000000000e+06,2.751545500000000000e+06,2.839850299999999814e+06,3.556221299999999814e+06,2.620429500000000000e+06,2.789189000000000000e+06,2.545782799999999814e+06,3.051009000000000000e+06,2.828444000000000000e+06,2.834946500000000000e+06,2.643038000000000000e+06,3.044654500000000000e+06,2.520984000000000000e+06,2.673822799999999814e+06,3.140938000000000000e+06,2.816979000000000000e+06,2.897190299999999814e+06,2.845902000000000000e+06,2.673822799999999814e+06,2.982134000000000000e+06,3.308266799999999814e+06,2.954480299999999814e+06,3.317036299999999814e+06,2.563853799999999814e+06,2.978767500000000000e+06,2.834263000000000000e+06,2.675982500000000000e+06,2.704823299999999814e+06,2.775843799999999814e+06,2.471465500000000000e+06,3.090545299999999814e+06,2.467093799999999814e+06,2.446800799999999814e+06,2.591514000000000000e+06,2.180958500000000000e+06,2.808186299999999814e+06,4.278942500000000000e+06,2.761787500000000000e+06,2.636250799999999814e+06,2.463997299999999814e+06,2.361726000000000000e+06,2.784324500000000000e+06,2.797610000000000000e+06,3.413584500000000000e+06,2.939573500000000000e+06,2.754397299999999814e+06,2.481104500000000000e+06,2.823007799999999814e+06,2.975826299999999814e+06,2.681853799999999814e+06,2.883165799999999814e+06,2.907616299999999814e+06,2.563588799999999814e+06,2.806025299999999814e+06,2.768630000000000000e+06,2.570634500000000000e+06,2.801810500000000000e+06,3.720684000000000000e+06,2.356394299999999814e+06,2.562182500000000000e+06,2.489875500000000000e+06,3.059209500000000000e+06,2.528550000000000000e+06,2.570524000000000000e+06,2.776243799999999814e+06,2.535447000000000000e+06,2.833719299999999814e+06,2.569074000000000000e+06,3.119269500000000000e+06,2.552523500000000000e+06,2.543249500000000000e+06,2.771016799999999814e+06,2.596271299999999814e+06,3.206307500000000000e+06,2.742337500000000000e+06,3.025479000000000000e+06,2.986112000000000000e+06,2.955459500000000000e+06,2.563105299999999814e+06,2.530035799999999814e+06,2.648424799999999814e+06,2.555361000000000000e+06,2.691527799999999814e+06,2.983365000000000000e+06,3.428954500000000000e+06,2.554362799999999814e+06,2.772603799999999814e+06,3.284352500000000000e+06,3.093829799999999814e+06,3.291487000000000000e+06,2.884934500000000000e+06,3.008262500000000000e+06,2.925452799999999814e+06,3.064593799999999814e+06,2.886519000000000000e+06,4.873075500000000000e+06,2.881801299999999814e+06,3.391434299999999814e+06,3.030098799999999814e+06,3.286022000000000000e+06,3.135444500000000000e+06,4.161678799999999814e+06,3.209229000000000000e+06,3.775198500000000000e+06,3.478846000000000000e+06,3.254236299999999814e+06,3.261749000000000000e+06,3.152363500000000000e+06,2.962564500000000000e+06,3.017149500000000000e+06,4.152482000000000000e+06,2.868447799999999814e+06,3.029847500000000000e+06,3.214785500000000000e+06,3.057755000000000000e+06,2.967266500000000000e+06,3.499951500000000000e+06,3.477912000000000000e+06,3.212606299999999814e+06,3.664129299999999814e+06,3.005409799999999814e+06,3.422991500000000000e+06,3.190987500000000000e+06,3.349564000000000000e+06,2.897426299999999814e+06,3.517628500000000000e+06,3.067418500000000000e+06,3.537302799999999814e+06,3.076047000000000000e+06,3.094707500000000000e+06,3.151106299999999814e+06,3.069648799999999814e+06,3.118788000000000000e+06,2.829820000000000000e+06,2.730532000000000000e+06,2.775630000000000000e+06,3.129045000000000000e+06,2.929805299999999814e+06,3.120617500000000000e+06,3.552385299999999814e+06,3.161258500000000000e+06,3.200929500000000000e+06,4.009415500000000000e+06,3.396329000000000000e+06,3.058325299999999814e+06,3.353038500000000000e+06,3.005313299999999814e+06,3.465007500000000000e+06,3.128647000000000000e+06,3.383876000000000000e+06,2.939229299999999814e+06,5.260555000000000000e+06,3.311225299999999814e+06,2.740977299999999814e+06,3.234622500000000000e+06,3.614461799999999814e+06,3.491132500000000000e+06,3.349519000000000000e+06,2.904486000000000000e+06,3.357639500000000000e+06,3.176610500000000000e+06,3.142031000000000000e+06,2.848188000000000000e+06,3.232756500000000000e+06,3.466080000000000000e+06,2.798557799999999814e+06,2.992275000000000000e+06,3.324487000000000000e+06,2.886253799999999814e+06,2.940431299999999814e+06,3.186632000000000000e+06,2.977784299999999814e+06,3.251738299999999814e+06,2.981877799999999814e+06,2.920057000000000000e+06,3.181728000000000000e+06,2.710816000000000000e+06,3.277927500000000000e+06,2.756067299999999814e+06,3.529077299999999814e+06,2.974140299999999814e+06,2.948752500000000000e+06,2.773534799999999814e+06,3.700927299999999814e+06,3.327849500000000000e+06,2.919156000000000000e+06,2.790060500000000000e+06,3.362127000000000000e+06,2.974906299999999814e+06,2.923690500000000000e+06,3.043005799999999814e+06,3.029103000000000000e+06,3.262589000000000000e+06,2.968387000000000000e+06,3.482146500000000000e+06,3.462075299999999814e+06,3.311171299999999814e+06,3.142144000000000000e+06,3.194323000000000000e+06,3.111497500000000000e+06,2.912281000000000000e+06,3.006188500000000000e+06,3.554733000000000000e+06,3.158752500000000000e+06,3.591744500000000000e+06,3.259499299999999814e+06,4.528814000000000000e+06,3.075346799999999814e+06,2.916608500000000000e+06,3.009489500000000000e+06,3.345737299999999814e+06,3.143250000000000000e+06,3.128010000000000000e+06,3.142141000000000000e+06,3.540079799999999814e+06,3.283949799999999814e+06,3.583719000000000000e+06,3.579741500000000000e+06,2.978671299999999814e+06,3.332974299999999814e+06,3.076240500000000000e+06,3.105933500000000000e+06,3.070405500000000000e+06,3.530685500000000000e+06,2.909468799999999814e+06,3.124772500000000000e+06,3.522040500000000000e+06,3.359829500000000000e+06,3.379230000000000000e+06,3.253101299999999814e+06,2.900397500000000000e+06,3.511250000000000000e+06,3.326076000000000000e+06,3.752161500000000000e+06,3.082532000000000000e+06,2.889742500000000000e+06,3.227057500000000000e+06,3.424729500000000000e+06,3.124062500000000000e+06,3.031763000000000000e+06,3.350079500000000000e+06,3.302741000000000000e+06,3.149265000000000000e+06,3.056742000000000000e+06,3.224542500000000000e+06,3.393366500000000000e+06,3.137462500000000000e+06,2.972619299999999814e+06,2.923608299999999814e+06,3.025972500000000000e+06,2.932519799999999814e+06,3.232277799999999814e+06,2.797354500000000000e+06,2.944686299999999814e+06,3.266189000000000000e+06,2.665324000000000000e+06,2.756446500000000000e+06,3.111660000000000000e+06,3.508846299999999814e+06,3.071997000000000000e+06,3.180724799999999814e+06,2.956920299999999814e+06,3.221152799999999814e+06,4.042159500000000000e+06,2.984231299999999814e+06,3.087940500000000000e+06,5.441719000000000000e+06,3.299903000000000000e+06,2.798820500000000000e+06,3.052588799999999814e+06,3.377403299999999814e+06,3.104423799999999814e+06,3.514088299999999814e+06,2.997862000000000000e+06,3.666565000000000000e+06,2.928322000000000000e+06,3.242765500000000000e+06,2.875002799999999814e+06,2.816931299999999814e+06,2.945114000000000000e+06,2.873678299999999814e+06,3.023827799999999814e+06,2.978771500000000000e+06,2.845188000000000000e+06,2.670704500000000000e+06,2.598811500000000000e+06,2.753871000000000000e+06,2.840697000000000000e+06,2.995580500000000000e+06,2.695239799999999814e+06,2.953940799999999814e+06,2.704326799999999814e+06,3.182283000000000000e+06,3.079400500000000000e+06,2.826860000000000000e+06,3.224387299999999814e+06,2.816516000000000000e+06,2.979922500000000000e+06,3.195439500000000000e+06,3.042911299999999814e+06,2.617020299999999814e+06,3.611249500000000000e+06,2.881502799999999814e+06,3.588236000000000000e+06,2.672180500000000000e+06,3.056846299999999814e+06,2.745956000000000000e+06,3.218790500000000000e+06,3.186765500000000000e+06,3.171010500000000000e+06,3.002859500000000000e+06,2.814941299999999814e+06,3.430264500000000000e+06,3.257784799999999814e+06,3.036536000000000000e+06,3.661237799999999814e+06,3.759973299999999814e+06,3.069590000000000000e+06,3.389144000000000000e+06,3.001665500000000000e+06,3.435140000000000000e+06,3.251686000000000000e+06,3.436860000000000000e+06,3.159511000000000000e+06,2.931327000000000000e+06,3.415166799999999814e+06,3.513379500000000000e+06,2.899440500000000000e+06,3.417734299999999814e+06,3.188367500000000000e+06,3.029722299999999814e+06,2.786112000000000000e+06,3.284495000000000000e+06,3.025723000000000000e+06,3.123656500000000000e+06,3.024225000000000000e+06,3.163945500000000000e+06,8.044497000000000000e+06,3.273968500000000000e+06,3.136435000000000000e+06,3.214086799999999814e+06,3.081298000000000000e+06,3.218039500000000000e+06,3.316341299999999814e+06,3.134231799999999814e+06,3.400369500000000000e+06,3.221925299999999814e+06,3.365966500000000000e+06,3.143286500000000000e+06,3.265938000000000000e+06,3.331916299999999814e+06,3.276106799999999814e+06,3.066947000000000000e+06,3.298877000000000000e+06,3.359186299999999814e+06,3.192166299999999814e+06,3.364361000000000000e+06,3.135174500000000000e+06,3.360670799999999814e+06,3.025634000000000000e+06,3.139305500000000000e+06,2.924394299999999814e+06,3.183762500000000000e+06,3.048353000000000000e+06,3.545984299999999814e+06,3.131892299999999814e+06,3.169084299999999814e+06,3.444199500000000000e+06,3.112719500000000000e+06,3.375316799999999814e+06,3.240513799999999814e+06,3.111359299999999814e+06,3.386773000000000000e+06,3.189245500000000000e+06,3.130544500000000000e+06,3.318155799999999814e+06,3.133791500000000000e+06,3.350320299999999814e+06,3.700834299999999814e+06,3.479810500000000000e+06,3.974703299999999814e+06,5.295027000000000000e+06,4.678811000000000000e+06,3.496121799999999814e+06,3.882844500000000000e+06,3.528224299999999814e+06,3.691853299999999814e+06,3.222809299999999814e+06,3.291873500000000000e+06,3.256097299999999814e+06,3.435176299999999814e+06,3.792162299999999814e+06,3.405341299999999814e+06,4.212088500000000000e+06,3.416221299999999814e+06,3.370800000000000000e+06,3.405341299999999814e+06,3.175644500000000000e+06,3.427682500000000000e+06,3.179428000000000000e+06,3.355831500000000000e+06,3.069837799999999814e+06,3.128085000000000000e+06,3.204926299999999814e+06,2.901697299999999814e+06,3.300215299999999814e+06,2.834069799999999814e+06,3.052747799999999814e+06,3.396035799999999814e+06,4.007327000000000000e+06,3.366767000000000000e+06,3.513161500000000000e+06,3.225796799999999814e+06,3.735345000000000000e+06,3.296682299999999814e+06,3.621701299999999814e+06,3.335979000000000000e+06,3.010781299999999814e+06,3.188623000000000000e+06,3.492659299999999814e+06,3.345315000000000000e+06,3.753497299999999814e+06,2.987968000000000000e+06,3.095059500000000000e+06,3.367479500000000000e+06,3.052708000000000000e+06,2.710442799999999814e+06,2.826067299999999814e+06,2.842682000000000000e+06,2.914854000000000000e+06,2.959133799999999814e+06,3.220638500000000000e+06,3.567487299999999814e+06,3.216665299999999814e+06,3.114125500000000000e+06,3.513679500000000000e+06,2.842398299999999814e+06,2.940397500000000000e+06,2.776605500000000000e+06,2.930025299999999814e+06,3.306497500000000000e+06,3.025223500000000000e+06,3.025032799999999814e+06,3.089545000000000000e+06,3.978015299999999814e+06,1.295491800000000000e+07,4.566982500000000000e+06,5.621335000000000000e+06,5.896790500000000000e+06,3.764831299999999814e+06,7.392478500000000000e+06,3.039123500000000000e+06,2.747893799999999814e+06,3.000142500000000000e+06,3.334283000000000000e+06,8.892397000000000000e+06,3.594471799999999814e+06,3.613105299999999814e+06,2.726748500000000000e+06,2.644103799999999814e+06,3.037531000000000000e+06,2.597894799999999814e+06,2.904439299999999814e+06,2.469415000000000000e+06,2.500961000000000000e+06,2.467289500000000000e+06,3.397912500000000000e+06,2.611466000000000000e+06,2.544022000000000000e+06,2.901290000000000000e+06,2.712441000000000000e+06,2.966684000000000000e+06,2.985221299999999814e+06,2.768722500000000000e+06,2.818008000000000000e+06,2.903219500000000000e+06,2.716070500000000000e+06,2.545711500000000000e+06,2.667615299999999814e+06,3.226637000000000000e+06,3.910018500000000000e+06,2.675988000000000000e+06,2.653930500000000000e+06,2.626777500000000000e+06,2.401100299999999814e+06,2.414397500000000000e+06,2.532167500000000000e+06,2.900634500000000000e+06,3.475733500000000000e+06,2.669222000000000000e+06,2.299005000000000000e+06,2.822442500000000000e+06,2.924117500000000000e+06,2.931989000000000000e+06,2.056889500000000000e+06,2.621763799999999814e+06,2.609909799999999814e+06,3.008562299999999814e+06,2.542683500000000000e+06,3.460782000000000000e+06,2.524239000000000000e+06,2.823051000000000000e+06,2.780656500000000000e+06,2.576011000000000000e+06,3.126080000000000000e+06,2.136132000000000000e+06,2.951747000000000000e+06,2.891334500000000000e+06,2.609404000000000000e+06,2.567916000000000000e+06,2.998152000000000000e+06,2.682227799999999814e+06,2.879612799999999814e+06,2.613726000000000000e+06,2.509368799999999814e+06,3.154128799999999814e+06,4.353834000000000000e+06,2.812672000000000000e+06,2.455438000000000000e+06,2.338942799999999814e+06,2.622797500000000000e+06,2.541622799999999814e+06,2.672918500000000000e+06,2.629337000000000000e+06,3.980503000000000000e+06,2.681492000000000000e+06,2.827580299999999814e+06,2.669672500000000000e+06,2.837470299999999814e+06,2.702672000000000000e+06,2.653745500000000000e+06,3.037201000000000000e+06,2.554537500000000000e+06,2.725464500000000000e+06,2.737391799999999814e+06,2.638135299999999814e+06,2.643516000000000000e+06,2.735194500000000000e+06,2.765101500000000000e+06,2.778665799999999814e+06,3.152613500000000000e+06,2.368795500000000000e+06,2.793713799999999814e+06,2.744742000000000000e+06,2.896228799999999814e+06,3.047070799999999814e+06,2.909656799999999814e+06,2.807392500000000000e+06,2.767411500000000000e+06,2.934440500000000000e+06,2.792736000000000000e+06,2.594809000000000000e+06,2.420758299999999814e+06,2.449008299999999814e+06,2.251889500000000000e+06,2.543496799999999814e+06,2.507633500000000000e+06,2.791199000000000000e+06,2.396105500000000000e+06,2.853888000000000000e+06,2.961728000000000000e+06,2.296905500000000000e+06,2.650490000000000000e+06,2.881007299999999814e+06,3.659906299999999814e+06,2.901726299999999814e+06,2.638470299999999814e+06,2.707665000000000000e+06,2.694200799999999814e+06,2.520560799999999814e+06,4.829629500000000000e+06,3.195565500000000000e+06,2.948063000000000000e+06,2.675714500000000000e+06,2.976356000000000000e+06,2.208392000000000000e+06,2.840468799999999814e+06,2.646011299999999814e+06,2.232642500000000000e+06,2.391668000000000000e+06,2.127047000000000000e+06,2.562621500000000000e+06,2.106240000000000000e+06,2.227035799999999814e+06,2.325568000000000000e+06,2.170955799999999814e+06,2.633536000000000000e+06,2.641972500000000000e+06,5.240908500000000000e+06,2.223886000000000000e+06,2.624328000000000000e+06,2.078513800000000047e+06,2.541951500000000000e+06,2.420405000000000000e+06,3.091922799999999814e+06,2.351445299999999814e+06,2.885893500000000000e+06,3.020119500000000000e+06,3.320504799999999814e+06,3.416894799999999814e+06,3.650747299999999814e+06,3.848493299999999814e+06,3.077749799999999814e+06,6.461310500000000000e+06,2.896730000000000000e+06,2.962068000000000000e+06,2.747754000000000000e+06,3.030812000000000000e+06,2.696184500000000000e+06,2.614281000000000000e+06,2.767531500000000000e+06,2.365246500000000000e+06,3.030941299999999814e+06,2.075526399999999907e+06,2.757601799999999814e+06,2.554212299999999814e+06,2.311574799999999814e+06,2.295803299999999814e+06,2.667577000000000000e+06,2.436452799999999814e+06,2.052062100000000093e+06,2.276146500000000000e+06,2.233088299999999814e+06,2.486757799999999814e+06,2.796352000000000000e+06,2.761280000000000000e+06,2.389493000000000000e+06,3.045798500000000000e+06,5.483231000000000000e+06,2.955912000000000000e+06,2.504800299999999814e+06,2.477665000000000000e+06,2.393654299999999814e+06,2.390340299999999814e+06,2.589563500000000000e+06,3.066778000000000000e+06,2.498424500000000000e+06,2.639654500000000000e+06,2.883407500000000000e+06,2.646284000000000000e+06,2.618740000000000000e+06,2.775865500000000000e+06,2.297815000000000000e+06,2.142033500000000000e+06,2.204716299999999814e+06,2.395336000000000000e+06,2.437999500000000000e+06,2.719721299999999814e+06,2.649421500000000000e+06,2.663232000000000000e+06,2.623005000000000000e+06,2.598984799999999814e+06,2.227301299999999814e+06,2.503632799999999814e+06,2.660261299999999814e+06,2.296600799999999814e+06,2.487822799999999814e+06,2.247925799999999814e+06,2.681614500000000000e+06,2.662151299999999814e+06,2.650872799999999814e+06,2.391057500000000000e+06,2.621375799999999814e+06,2.333798299999999814e+06,2.303655000000000000e+06,2.674816000000000000e+06,2.367504000000000000e+06,2.608768000000000000e+06,2.409243000000000000e+06,2.260658000000000000e+06,2.676596299999999814e+06,2.572927500000000000e+06,2.543814000000000000e+06,2.821121000000000000e+06,2.362726299999999814e+06,2.501224299999999814e+06,2.401417500000000000e+06,2.681064000000000000e+06,2.862080000000000000e+06,2.601600000000000000e+06,2.164162299999999814e+06,2.641129799999999814e+06,2.298002299999999814e+06,2.535296000000000000e+06,2.324007500000000000e+06,2.317783500000000000e+06,2.304127799999999814e+06,2.537333500000000000e+06,2.328546500000000000e+06,2.530869500000000000e+06,2.987352000000000000e+06,2.430615299999999814e+06,2.750601000000000000e+06,2.355696000000000000e+06,2.523908799999999814e+06,2.319260000000000000e+06,2.551320000000000000e+06,2.718456799999999814e+06,2.393324000000000000e+06,2.599296000000000000e+06,2.575638299999999814e+06,2.478726799999999814e+06,3.490225000000000000e+06,2.759512000000000000e+06,2.699402500000000000e+06,3.117489500000000000e+06,5.693054000000000000e+06,2.686385500000000000e+06,2.528499799999999814e+06,4.336853000000000000e+06,5.779345000000000000e+06,2.652589799999999814e+06,2.951521000000000000e+06,2.679014299999999814e+06,2.518649500000000000e+06,2.674900000000000000e+06,2.480349000000000000e+06,2.886068000000000000e+06,2.767411500000000000e+06,2.513443299999999814e+06,2.389521299999999814e+06,2.317670500000000000e+06,2.737501500000000000e+06,2.685198799999999814e+06,3.252863500000000000e+06,2.118671000000000000e+06,2.512882500000000000e+06,3.000784299999999814e+06,2.580124299999999814e+06,2.425289799999999814e+06,2.862028000000000000e+06,2.872738799999999814e+06,2.080171399999999907e+06,2.430152500000000000e+06,2.149776799999999814e+06,2.680064000000000000e+06,2.412180799999999814e+06,3.116688000000000000e+06,2.381319000000000000e+06,2.245377299999999814e+06,2.221674799999999814e+06,3.313766000000000000e+06,2.554006299999999814e+06,2.269587799999999814e+06,2.760801500000000000e+06,3.334215000000000000e+06,2.618850000000000000e+06,2.249026500000000000e+06,3.039232000000000000e+06,3.930082000000000000e+06,2.612592000000000000e+06,2.522215799999999814e+06,2.909692500000000000e+06,2.906792000000000000e+06,2.496506299999999814e+06,2.711842799999999814e+06,2.288286000000000000e+06,3.086456299999999814e+06,2.671775000000000000e+06,2.535286299999999814e+06,2.796547299999999814e+06,2.629276799999999814e+06,2.475159299999999814e+06,2.877160000000000000e+06,2.914752799999999814e+06,2.998949000000000000e+06,2.462960500000000000e+06,2.801533500000000000e+06,2.495683000000000000e+06,3.152373500000000000e+06,2.732340000000000000e+06,2.159498299999999814e+06,2.786429000000000000e+06,2.590075500000000000e+06,2.407693000000000000e+06,2.651016000000000000e+06,3.823673000000000000e+06,2.173256000000000000e+06,2.534880500000000000e+06,2.128716299999999814e+06,2.515674000000000000e+06,2.326366500000000000e+06,2.674405799999999814e+06,2.116972299999999814e+06,2.444487500000000000e+06,2.584599500000000000e+06,2.457027000000000000e+06,2.566109000000000000e+06,2.520638000000000000e+06,2.372893000000000000e+06,2.468839000000000000e+06,2.616256000000000000e+06,2.586422000000000000e+06,2.328064500000000000e+06,2.326996000000000000e+06,2.375129500000000000e+06,2.404480000000000000e+06,2.175143299999999814e+06,2.196590000000000000e+06,2.253513299999999814e+06,2.209851000000000000e+06,2.224128500000000000e+06,1.874856000000000000e+06,2.556532000000000000e+06,1.779793600000000093e+06,1.626103100000000093e+06,2.184033500000000000e+06,2.091936000000000000e+06,1.877024000000000000e+06,2.247316500000000000e+06,1.972950399999999907e+06,1.856288000000000000e+06,1.360436399999999907e+06,1.614464000000000000e+06,1.500800000000000000e+06,1.481632000000000000e+06,1.418976000000000000e+06,1.268512000000000000e+06,1.272864000000000000e+06,1.200224000000000000e+06,8.549120000000000000e+05,7.280160000000000000e+05,7.000160000000000000e+05,5.513280000000000000e+05,4.811920000000000000e+05,3.620000000000000000e+05,3.061280000000000000e+05,2.901760000000000000e+05,2.201200000000000000e+05,1.891760000000000000e+05,1.211860000000000000e+05,1.105140000000000000e+05,7.883200000000000000e+04,6.195700000000000000e+04,5.934700000000000000e+04,4.780400000000000000e+04,3.566700000000000000e+04,2.654400000000000000e+04,2.854800000000000000e+04,2.864900000000000000e+04,2.804700000000000000e+04,2.073100000000000000e+04,1.952900000000000000e+04,1.522100000000000000e+04,1.852700000000000000e+04,1.852700000000000000e+04,1.261600000000000000e+04,1.762500000000000000e+04,1.251600000000000000e+04,1.061300000000000000e+04,1.441900000000000000e+04,1.031200000000000000e+04,1.161400000000000000e+04,1.211500000000000000e+04,1.221500000000000000e+04,2.714500000000000000e+04,1.421900000000000000e+04,1.622200000000000000e+04,1.181500000000000000e+04,1.441900000000000000e+04,1.261600000000000000e+04,1.131400000000000000e+04,1.982900000000000000e+04,1.281600000000000000e+04,9.611000000000000000e+03,1.241600000000000000e+04,7.408000000000000000e+03,1.241600000000000000e+04,1.081300000000000000e+04,1.041300000000000000e+04,1.221500000000000000e+04,1.071300000000000000e+04,1.181500000000000000e+04,1.011200000000000000e+04,1.041300000000000000e+04,1.241600000000000000e+04,1.131400000000000000e+04,1.181500000000000000e+04,1.311700000000000000e+04,1.271600000000000000e+04,1.351800000000000000e+04,1.121400000000000000e+04,1.171500000000000000e+04,1.241600000000000000e+04,1.431900000000000000e+04,1.221500000000000000e+04,1.451900000000000000e+04,1.141400000000000000e+04,1.181500000000000000e+04,1.161400000000000000e+04,1.081300000000000000e+04,1.191500000000000000e+04,1.221500000000000000e+04,1.071300000000000000e+04,1.261600000000000000e+04,1.321700000000000000e+04,1.041300000000000000e+04,1.161400000000000000e+04,1.191500000000000000e+04,1.071300000000000000e+04,1.191500000000000000e+04,8.209000000000000000e+03,1.071300000000000000e+04,1.321700000000000000e+04,1.241600000000000000e+04,1.221500000000000000e+04,1.251600000000000000e+04,9.712000000000000000e+03,1.081300000000000000e+04,1.151400000000000000e+04,1.251600000000000000e+04,1.131400000000000000e+04,1.171500000000000000e+04,1.011200000000000000e+04,1.231600000000000000e+04,1.431900000000000000e+04,1.311700000000000000e+04,1.221500000000000000e+04,1.001200000000000000e+04,9.912000000000000000e+03,9.611000000000000000e+03,9.912000000000000000e+03,1.251600000000000000e+04,1.061300000000000000e+04,1.241600000000000000e+04,9.912000000000000000e+03,1.061300000000000000e+04,1.131400000000000000e+04,1.051300000000000000e+04,1.431900000000000000e+04,1.131400000000000000e+04,1.221500000000000000e+04,1.051300000000000000e+04,1.051300000000000000e+04,1.141400000000000000e+04,1.271600000000000000e+04,1.281600000000000000e+04,1.091300000000000000e+04,1.101400000000000000e+04,1.321700000000000000e+04,1.091300000000000000e+04,1.091300000000000000e+04,1.211500000000000000e+04,1.201500000000000000e+04,1.091300000000000000e+04,1.201500000000000000e+04,1.061300000000000000e+04,1.181500000000000000e+04,1.041300000000000000e+04,1.021200000000000000e+04,1.321700000000000000e+04,1.151400000000000000e+04,1.001200000000000000e+04,1.071300000000000000e+04,1.241600000000000000e+04,9.311000000000000000e+03,1.121400000000000000e+04,1.161400000000000000e+04,1.131400000000000000e+04,1.131400000000000000e+04,1.441900000000000000e+04,2.313600000000000000e+04,9.812000000000000000e+03,1.141400000000000000e+04,1.381800000000000000e+04,1.121400000000000000e+04,1.141400000000000000e+04,1.301700000000000000e+04,1.041300000000000000e+04,1.021200000000000000e+04,1.161400000000000000e+04,8.410000000000000000e+03,1.161400000000000000e+04,9.912000000000000000e+03,1.121400000000000000e+04,1.141400000000000000e+04,1.171500000000000000e+04,1.271600000000000000e+04,9.611000000000000000e+03,1.181500000000000000e+04,1.111400000000000000e+04,1.071300000000000000e+04,9.511000000000000000e+03,1.051300000000000000e+04,1.051300000000000000e+04,1.051300000000000000e+04,1.031200000000000000e+04,1.121400000000000000e+04,9.912000000000000000e+03,1.041300000000000000e+04,1.191500000000000000e+04,1.031200000000000000e+04,1.231600000000000000e+04,9.211000000000000000e+03,1.031200000000000000e+04,9.211000000000000000e+03,1.001200000000000000e+04,9.411000000000000000e+03,8.710000000000000000e+03,1.001200000000000000e+04,nan
4.795329999999999870e+01,4.613415000000000000e+06,4.033398500000000000e+06,4.196437500000000000e+06,3.628015500000000000e+06,3.768502500000000000e+06,4.753216500000000000e+06,3.808186799999999814e+06,4.571152500000000000e+06,3.661451500000000000e+06,4.296639500000000000e+06,4.211879500000000000e+06,3.730342299999999814e+06,5.070978000000000000e+06,4.483710000000000000e+06,4.245535000000000000e+06,4.282953000000000000e+06,4.343129000000000000e+06,4.108437000000000000e+06,4.106139799999999814e+06,3.992680500000000000e+06,3.652047000000000000e+06,4.262176000000000000e+06,4.495389000000000000e+06,4.040533500000000000e+06,4.604562000000000000e+06,4.634667000000000000e+06,3.778356000000000000e+06,4.168847799999999814e+06,4.159573000000000000e+06,3.985140000000000000e+06,4.889936000000000000e+06,4.407552000000000000e+06,4.144086799999999814e+06,4.340292000000000000e+06,4.017274799999999814e+06,4.432927000000000000e+06,4.603831000000000000e+06,4.254499500000000000e+06,4.311202000000000000e+06,4.141803000000000000e+06,4.289362000000000000e+06,4.352954500000000000e+06,3.863135799999999814e+06,4.015501000000000000e+06,4.347177000000000000e+06,4.281079000000000000e+06,4.761084000000000000e+06,4.898519000000000000e+06,4.885704000000000000e+06,3.942685500000000000e+06,3.465274000000000000e+06,3.724544500000000000e+06,4.088212500000000000e+06,4.459822000000000000e+06,4.260500000000000000e+06,4.230855000000000000e+06,4.074854299999999814e+06,4.626589000000000000e+06,4.392478000000000000e+06,4.857025500000000000e+06,4.606793000000000000e+06,3.963567799999999814e+06,4.297401000000000000e+06,3.981520500000000000e+06,4.788342000000000000e+06,4.181754000000000000e+06,4.367954000000000000e+06,4.687061500000000000e+06,3.912349799999999814e+06,4.520244500000000000e+06,4.302875500000000000e+06,4.107565500000000000e+06,3.850304299999999814e+06,4.133151500000000000e+06,4.137292000000000000e+06,3.953949500000000000e+06,4.814655000000000000e+06,4.817649500000000000e+06,3.744901500000000000e+06,4.075257799999999814e+06,4.935936000000000000e+06,4.330671000000000000e+06,4.174036799999999814e+06,3.727397299999999814e+06,4.401080000000000000e+06,3.837121299999999814e+06,4.412254500000000000e+06,3.934076299999999814e+06,3.612690000000000000e+06,4.606501500000000000e+06,4.770700000000000000e+06,3.895107299999999814e+06,3.998963299999999814e+06,3.390389799999999814e+06,4.140213799999999814e+06,4.189185000000000000e+06,4.914335000000000000e+06,3.547323000000000000e+06,3.626809799999999814e+06,4.492352000000000000e+06,4.010368000000000000e+06,1.021914800000000000e+07,4.085300000000000000e+06,3.696208000000000000e+06,4.476724000000000000e+06,4.000292500000000000e+06,3.941183299999999814e+06,4.167228500000000000e+06,3.713027000000000000e+06,3.793347299999999814e+06,4.853793000000000000e+06,4.261001500000000000e+06,3.919098799999999814e+06,3.708001500000000000e+06,3.815950500000000000e+06,4.755510000000000000e+06,4.210704000000000000e+06,4.053469500000000000e+06,4.205180000000000000e+06,4.515862500000000000e+06,4.434676500000000000e+06,3.159693799999999814e+06,3.143806299999999814e+06,2.845441000000000000e+06,2.960838799999999814e+06,3.087046000000000000e+06,4.528076500000000000e+06,2.999455299999999814e+06,2.701984799999999814e+06,3.581561500000000000e+06,3.773766000000000000e+06,3.345928000000000000e+06,3.008142500000000000e+06,3.230135000000000000e+06,3.708454799999999814e+06,3.946691299999999814e+06,3.371741299999999814e+06,2.994799500000000000e+06,3.553964500000000000e+06,3.856015500000000000e+06,3.385913500000000000e+06,3.209227299999999814e+06,3.106600799999999814e+06,3.840190299999999814e+06,3.593408500000000000e+06,3.796322000000000000e+06,1.053134600000000000e+07,3.360579000000000000e+06,4.940923500000000000e+06,4.367055000000000000e+06,4.433220500000000000e+06,4.540137000000000000e+06,3.518351299999999814e+06,5.102617000000000000e+06,4.670741000000000000e+06,3.821656500000000000e+06,3.922034799999999814e+06,3.860916799999999814e+06,4.227023000000000000e+06,4.192939500000000000e+06,3.841482299999999814e+06,3.872471299999999814e+06,3.775958299999999814e+06,4.774093000000000000e+06,4.002238500000000000e+06,4.499775000000000000e+06,4.202365500000000000e+06,4.495675500000000000e+06,4.108883500000000000e+06,4.684680000000000000e+06,3.423918000000000000e+06,4.289046000000000000e+06,3.857437299999999814e+06,3.037422799999999814e+06,4.062899500000000000e+06,3.477702299999999814e+06,3.228881299999999814e+06,3.763164500000000000e+06,3.933352500000000000e+06,3.624532000000000000e+06,8.367961000000000000e+06,3.327587500000000000e+06,4.295307000000000000e+06,4.027373000000000000e+06,4.019097299999999814e+06,4.004938000000000000e+06,3.308690000000000000e+06,3.319635000000000000e+06,3.336267299999999814e+06,3.830990799999999814e+06,3.402790500000000000e+06,3.788517500000000000e+06,3.199292799999999814e+06,3.422475000000000000e+06,5.754267000000000000e+06,3.456574799999999814e+06,3.536867799999999814e+06,3.932470500000000000e+06,4.529375500000000000e+06,3.130851500000000000e+06,3.177626000000000000e+06,3.726231799999999814e+06,3.726019000000000000e+06,3.731631299999999814e+06,3.305093799999999814e+06,3.438805500000000000e+06,3.576789500000000000e+06,3.644538799999999814e+06,3.167262000000000000e+06,3.096029799999999814e+06,3.674083299999999814e+06,2.986074000000000000e+06,3.415316500000000000e+06,4.112108000000000000e+06,4.333585000000000000e+06,3.626122500000000000e+06,3.809104000000000000e+06,3.445394299999999814e+06,3.671403799999999814e+06,3.836003299999999814e+06,5.614666500000000000e+06,3.788207799999999814e+06,3.285993799999999814e+06,3.935261000000000000e+06,2.994186299999999814e+06,3.420514799999999814e+06,3.307812500000000000e+06,3.046774500000000000e+06,3.139316299999999814e+06,3.603199500000000000e+06,3.305006299999999814e+06,3.279063799999999814e+06,3.279773500000000000e+06,3.285416799999999814e+06,3.889769000000000000e+06,3.529134000000000000e+06,3.263934500000000000e+06,3.504924799999999814e+06,2.894377500000000000e+06,3.089998500000000000e+06,3.131823500000000000e+06,3.145870000000000000e+06,7.949866000000000000e+06,3.605400500000000000e+06,3.111729299999999814e+06,3.383156299999999814e+06,3.957639500000000000e+06,3.484635799999999814e+06,3.690549799999999814e+06,3.296286000000000000e+06,3.828655500000000000e+06,3.660415799999999814e+06,3.978184500000000000e+06,3.669915500000000000e+06,2.993662000000000000e+06,3.836029000000000000e+06,3.644698799999999814e+06,3.257846799999999814e+06,3.539355500000000000e+06,3.641095000000000000e+06,3.765780000000000000e+06,3.741321799999999814e+06,4.542227000000000000e+06,3.838862299999999814e+06,3.138484000000000000e+06,3.274150500000000000e+06,3.539228000000000000e+06,3.599254000000000000e+06,3.320142299999999814e+06,3.256550799999999814e+06,4.462577000000000000e+06,3.315177500000000000e+06,3.920295299999999814e+06,3.537315500000000000e+06,3.180536000000000000e+06,3.018482299999999814e+06,3.310486000000000000e+06,3.954631299999999814e+06,3.548602799999999814e+06,3.985605000000000000e+06,3.899048799999999814e+06,3.891553000000000000e+06,2.982725299999999814e+06,3.267168799999999814e+06,3.508815299999999814e+06,3.556527000000000000e+06,3.451997299999999814e+06,4.102977000000000000e+06,3.497239500000000000e+06,4.178918000000000000e+06,3.303787500000000000e+06,4.835658000000000000e+06,3.687951500000000000e+06,3.406130000000000000e+06,3.156153000000000000e+06,3.528063000000000000e+06,3.666962000000000000e+06,4.292262000000000000e+06,3.527023500000000000e+06,3.956385500000000000e+06,3.265523500000000000e+06,3.383361000000000000e+06,3.579904299999999814e+06,3.794952000000000000e+06,3.192697000000000000e+06,3.488951799999999814e+06,3.663863500000000000e+06,4.325471500000000000e+06,3.225609500000000000e+06,4.099182299999999814e+06,3.545321500000000000e+06,3.686211500000000000e+06,3.586387000000000000e+06,2.931207500000000000e+06,3.219627799999999814e+06,3.798762000000000000e+06,3.748602500000000000e+06,3.950057500000000000e+06,3.728412299999999814e+06,4.196404000000000000e+06,6.383377000000000000e+06,5.287298000000000000e+06,3.382247500000000000e+06,3.555930000000000000e+06,3.868364500000000000e+06,3.642324799999999814e+06,3.671713500000000000e+06,3.724032799999999814e+06,3.389597000000000000e+06,3.414150000000000000e+06,3.529075000000000000e+06,3.881037500000000000e+06,3.924480299999999814e+06,4.111388000000000000e+06,3.884272299999999814e+06,8.111006000000000000e+06,3.219394000000000000e+06,3.242989000000000000e+06,2.971355500000000000e+06,3.500599000000000000e+06,3.516188000000000000e+06,3.907932500000000000e+06,3.299081299999999814e+06,3.656730000000000000e+06,3.234456799999999814e+06,3.391211000000000000e+06,3.302579799999999814e+06,3.753777000000000000e+06,3.447444000000000000e+06,3.700212299999999814e+06,3.514732000000000000e+06,2.940084799999999814e+06,3.933330500000000000e+06,3.340799799999999814e+06,3.415968000000000000e+06,3.667760299999999814e+06,3.177408000000000000e+06,3.376880000000000000e+06,3.418800500000000000e+06,3.548427000000000000e+06,3.428766000000000000e+06,3.311297000000000000e+06,4.238861000000000000e+06,3.898973299999999814e+06,3.328987500000000000e+06,4.294442000000000000e+06,3.526289299999999814e+06,3.233868000000000000e+06,4.175763299999999814e+06,5.267009000000000000e+06,2.901936500000000000e+06,4.064454000000000000e+06,3.039508299999999814e+06,3.296222000000000000e+06,3.605678500000000000e+06,3.345186000000000000e+06,3.974689500000000000e+06,3.164722799999999814e+06,3.201914799999999814e+06,3.169435500000000000e+06,2.905526500000000000e+06,3.566605500000000000e+06,2.910516000000000000e+06,3.056316299999999814e+06,3.522078000000000000e+06,3.556239000000000000e+06,2.941471500000000000e+06,3.321887299999999814e+06,4.259347500000000000e+06,3.420445000000000000e+06,3.896030000000000000e+06,4.092418799999999814e+06,3.529220500000000000e+06,3.535574500000000000e+06,3.176966299999999814e+06,3.335687500000000000e+06,4.076009500000000000e+06,3.659551500000000000e+06,3.324696500000000000e+06,4.591026000000000000e+06,3.658283500000000000e+06,3.468677299999999814e+06,3.717959299999999814e+06,3.237364299999999814e+06,4.274052500000000000e+06,3.904131299999999814e+06,4.200988000000000000e+06,4.120652000000000000e+06,3.667051799999999814e+06,3.507950500000000000e+06,2.963738500000000000e+06,3.983355000000000000e+06,3.546018299999999814e+06,3.123601500000000000e+06,4.008565799999999814e+06,3.042839000000000000e+06,3.352354299999999814e+06,3.369741299999999814e+06,3.504625299999999814e+06,3.177544500000000000e+06,3.338554799999999814e+06,3.314300000000000000e+06,3.158191000000000000e+06,3.684663500000000000e+06,3.268537799999999814e+06,2.754999299999999814e+06,3.108947000000000000e+06,4.783503000000000000e+06,2.799075000000000000e+06,3.401273000000000000e+06,4.390507500000000000e+06,4.665392000000000000e+06,3.314062500000000000e+06,3.447084500000000000e+06,3.473151000000000000e+06,3.013580299999999814e+06,2.982393000000000000e+06,2.968351500000000000e+06,3.572077000000000000e+06,4.167357500000000000e+06,3.163564000000000000e+06,3.209282500000000000e+06,3.149451299999999814e+06,3.471430000000000000e+06,3.916921299999999814e+06,2.918389500000000000e+06,2.762257500000000000e+06,2.583489500000000000e+06,2.702040000000000000e+06,3.030131000000000000e+06,3.133092500000000000e+06,3.141842000000000000e+06,3.144141000000000000e+06,2.860107299999999814e+06,2.700780800000000000e+07,3.650826000000000000e+06,5.116590000000000000e+06,3.025654000000000000e+06,2.857863799999999814e+06,4.136123299999999814e+06,3.901142299999999814e+06,4.536027500000000000e+06,3.504734299999999814e+06,3.769710000000000000e+06,4.862013000000000000e+06,4.306385000000000000e+06,4.330963500000000000e+06,5.178702500000000000e+06,3.442162500000000000e+06,3.448445000000000000e+06,3.236686500000000000e+06,3.169721299999999814e+06,3.300068799999999814e+06,4.903664500000000000e+06,2.803307500000000000e+06,3.184804799999999814e+06,2.900465000000000000e+06,3.126710799999999814e+06,2.998484000000000000e+06,2.865691799999999814e+06,3.114175000000000000e+06,3.441986500000000000e+06,3.453979000000000000e+06,3.280859299999999814e+06,3.145864299999999814e+06,3.856918500000000000e+06,3.639401000000000000e+06,3.099179299999999814e+06,2.750707299999999814e+06,3.376817000000000000e+06,2.862317299999999814e+06,3.127396299999999814e+06,2.989961299999999814e+06,2.819627799999999814e+06,3.697360000000000000e+06,3.528896500000000000e+06,3.263223500000000000e+06,2.946374799999999814e+06,2.879796500000000000e+06,2.962581000000000000e+06,2.762287500000000000e+06,3.222930000000000000e+06,3.277762000000000000e+06,3.204600799999999814e+06,3.263109500000000000e+06,2.883637000000000000e+06,2.751709500000000000e+06,2.838085299999999814e+06,3.403394500000000000e+06,2.650369500000000000e+06,3.016849299999999814e+06,3.102953799999999814e+06,2.514352299999999814e+06,2.950804799999999814e+06,3.267709299999999814e+06,6.686575000000000000e+06,2.863416500000000000e+06,2.873094799999999814e+06,3.290424000000000000e+06,2.733120500000000000e+06,2.671191299999999814e+06,3.056336500000000000e+06,2.709716299999999814e+06,3.035670000000000000e+06,3.264062500000000000e+06,2.459710799999999814e+06,2.744037000000000000e+06,3.748015799999999814e+06,2.915122500000000000e+06,2.633884299999999814e+06,2.538484000000000000e+06,2.913412500000000000e+06,2.982939500000000000e+06,2.745750000000000000e+06,2.599199500000000000e+06,2.724745799999999814e+06,3.162281000000000000e+06,2.289028500000000000e+06,2.928413299999999814e+06,2.794101799999999814e+06,3.561762000000000000e+06,2.754155299999999814e+06,2.284480799999999814e+06,2.641457799999999814e+06,3.890415799999999814e+06,2.330687299999999814e+06,2.168966000000000000e+06,3.096266299999999814e+06,2.590228500000000000e+06,2.788860500000000000e+06,2.848237500000000000e+06,2.427876000000000000e+06,3.238504299999999814e+06,2.386688299999999814e+06,2.835890500000000000e+06,3.012224799999999814e+06,2.544930799999999814e+06,2.904657299999999814e+06,2.637461299999999814e+06,3.292837299999999814e+06,2.896648500000000000e+06,2.584250500000000000e+06,2.774736000000000000e+06,2.848220000000000000e+06,2.843966000000000000e+06,2.402899799999999814e+06,2.247916000000000000e+06,2.662258799999999814e+06,2.210083000000000000e+06,2.944803500000000000e+06,2.971623500000000000e+06,2.642195299999999814e+06,3.025976500000000000e+06,2.154485799999999814e+06,2.430964500000000000e+06,2.904855299999999814e+06,3.470730799999999814e+06,2.528499799999999814e+06,2.221659299999999814e+06,2.476382299999999814e+06,2.271493000000000000e+06,2.315779500000000000e+06,2.458028299999999814e+06,2.309099500000000000e+06,2.293046000000000000e+06,2.462581000000000000e+06,2.572607000000000000e+06,2.680024799999999814e+06,2.474186000000000000e+06,3.042053500000000000e+06,2.146606799999999814e+06,2.296905500000000000e+06,2.520054000000000000e+06,2.194226000000000000e+06,2.373079500000000000e+06,2.380625299999999814e+06,2.788860500000000000e+06,2.703843000000000000e+06,2.915456299999999814e+06,2.064944000000000000e+06,3.252341500000000000e+06,2.525256299999999814e+06,2.656472000000000000e+06,2.540735500000000000e+06,2.563928500000000000e+06,2.560170500000000000e+06,2.864701500000000000e+06,2.526165000000000000e+06,2.603258299999999814e+06,2.819282299999999814e+06,2.134676500000000000e+06,2.129585500000000000e+06,2.438470299999999814e+06,2.224693799999999814e+06,3.173375000000000000e+06,2.479772000000000000e+06,3.852172500000000000e+06,2.555843799999999814e+06,2.468644299999999814e+06,2.382922000000000000e+06,2.532169500000000000e+06,2.528695500000000000e+06,2.829141500000000000e+06,5.044636000000000000e+06,2.676843799999999814e+06,2.763497000000000000e+06,2.626018500000000000e+06,2.421294000000000000e+06,2.588998000000000000e+06,2.556708000000000000e+06,2.880733799999999814e+06,2.532408500000000000e+06,2.970901000000000000e+06,3.036227299999999814e+06,2.718713799999999814e+06,2.620493000000000000e+06,2.398176000000000000e+06,2.477584000000000000e+06,2.629499500000000000e+06,2.584694000000000000e+06,2.630340500000000000e+06,2.440397000000000000e+06,2.999121000000000000e+06,2.646570500000000000e+06,2.582304299999999814e+06,2.663519000000000000e+06,2.657788500000000000e+06,2.366372000000000000e+06,2.528487799999999814e+06,3.353524000000000000e+06,2.503617500000000000e+06,2.492761299999999814e+06,2.276865500000000000e+06,2.727859799999999814e+06,3.144537799999999814e+06,2.340939299999999814e+06,6.211693500000000000e+06,2.838753299999999814e+06,2.698106299999999814e+06,2.866246500000000000e+06,2.479410299999999814e+06,2.970517500000000000e+06,2.717907299999999814e+06,2.630981500000000000e+06,3.027185299999999814e+06,2.829612799999999814e+06,2.821605299999999814e+06,2.476849500000000000e+06,2.894395000000000000e+06,2.446026799999999814e+06,2.931286799999999814e+06,2.774172000000000000e+06,2.998504299999999814e+06,2.665411299999999814e+06,3.833621000000000000e+06,2.834360500000000000e+06,2.977976299999999814e+06,2.875659500000000000e+06,3.085820799999999814e+06,2.967086500000000000e+06,3.399535500000000000e+06,2.868698500000000000e+06,3.931965000000000000e+06,3.236371799999999814e+06,2.690151299999999814e+06,2.905227000000000000e+06,3.192246299999999814e+06,3.065825000000000000e+06,2.910967000000000000e+06,3.016096299999999814e+06,2.595723000000000000e+06,3.711044799999999814e+06,3.054740000000000000e+06,3.409621799999999814e+06,2.749499299999999814e+06,2.795177000000000000e+06,2.725491500000000000e+06,2.760726000000000000e+06,2.883647299999999814e+06,2.471773500000000000e+06,2.939606299999999814e+06,3.171741799999999814e+06,2.832101799999999814e+06,2.829621000000000000e+06,2.632983799999999814e+06,2.776978500000000000e+06,2.639652299999999814e+06,2.559740500000000000e+06,2.767411500000000000e+06,2.730044000000000000e+06,3.477958299999999814e+06,2.812701000000000000e+06,3.426339000000000000e+06,1.170667600000000000e+07,4.081946500000000000e+06,4.873778000000000000e+06,3.972505799999999814e+06,3.430644500000000000e+06,4.295164000000000000e+06,2.718757000000000000e+06,3.038664000000000000e+06,2.873430299999999814e+06,2.995482000000000000e+06,2.694200799999999814e+06,2.606671500000000000e+06,2.906034299999999814e+06,2.754494500000000000e+06,4.601736000000000000e+06,2.784365500000000000e+06,2.937701299999999814e+06,2.891592799999999814e+06,2.899163500000000000e+06,3.041068500000000000e+06,2.936616299999999814e+06,2.857353299999999814e+06,2.907273500000000000e+06,2.678229799999999814e+06,2.924296299999999814e+06,2.508305799999999814e+06,2.717891299999999814e+06,2.956196299999999814e+06,2.876282000000000000e+06,2.772792500000000000e+06,3.188904500000000000e+06,2.418808000000000000e+06,2.978572000000000000e+06,2.686557500000000000e+06,3.371671500000000000e+06,2.803662799999999814e+06,2.777196500000000000e+06,2.584153500000000000e+06,2.806089000000000000e+06,2.593485799999999814e+06,3.000816500000000000e+06,2.496683799999999814e+06,2.890455000000000000e+06,2.614862299999999814e+06,2.985855500000000000e+06,2.724380299999999814e+06,2.350835299999999814e+06,2.572130299999999814e+06,3.397024500000000000e+06,3.090786000000000000e+06,2.609184500000000000e+06,3.759130500000000000e+06,3.100873000000000000e+06,3.002144299999999814e+06,2.595766299999999814e+06,3.269161000000000000e+06,2.719590000000000000e+06,3.319174500000000000e+06,2.813056799999999814e+06,2.785452000000000000e+06,2.838308799999999814e+06,2.690299799999999814e+06,2.760803799999999814e+06,2.839299500000000000e+06,2.636113500000000000e+06,2.871136000000000000e+06,2.844238299999999814e+06,3.462337500000000000e+06,2.855413500000000000e+06,2.800002000000000000e+06,2.982596299999999814e+06,2.468989799999999814e+06,6.113865500000000000e+06,3.172041799999999814e+06,3.276676299999999814e+06,2.900484000000000000e+06,5.672943000000000000e+06,2.838850500000000000e+06,2.794576000000000000e+06,2.797610000000000000e+06,4.277700000000000000e+06,3.333258000000000000e+06,2.785192299999999814e+06,2.567280799999999814e+06,2.859164000000000000e+06,2.877625500000000000e+06,2.527917799999999814e+06,2.760818000000000000e+06,3.277809799999999814e+06,2.735131000000000000e+06,2.768985000000000000e+06,3.142367500000000000e+06,2.763774799999999814e+06,2.862954299999999814e+06,2.602432500000000000e+06,2.193959500000000000e+06,2.920667799999999814e+06,2.511663000000000000e+06,2.704823299999999814e+06,2.679828500000000000e+06,2.348663500000000000e+06,2.704905000000000000e+06,2.860016500000000000e+06,2.671082799999999814e+06,2.438778000000000000e+06,2.607787799999999814e+06,2.449461000000000000e+06,2.801175000000000000e+06,2.346090799999999814e+06,2.732216299999999814e+06,2.770987500000000000e+06,2.385915000000000000e+06,2.683631299999999814e+06,2.822989000000000000e+06,2.722241000000000000e+06,2.535755299999999814e+06,2.724046000000000000e+06,2.730499000000000000e+06,2.719413000000000000e+06,2.827665299999999814e+06,2.998065000000000000e+06,2.829722500000000000e+06,2.821020299999999814e+06,2.806006000000000000e+06,3.299283799999999814e+06,2.940560500000000000e+06,2.754040500000000000e+06,2.979072299999999814e+06,3.045211299999999814e+06,3.433927299999999814e+06,3.094906299999999814e+06,2.790667000000000000e+06,3.344570000000000000e+06,2.920112299999999814e+06,2.855516799999999814e+06,2.969022500000000000e+06,3.127967000000000000e+06,3.139316299999999814e+06,3.576428500000000000e+06,3.879187500000000000e+06,3.729222000000000000e+06,3.190937799999999814e+06,2.955990000000000000e+06,3.032582500000000000e+06,3.040500500000000000e+06,3.298836299999999814e+06,3.413744000000000000e+06,3.007755799999999814e+06,2.969072000000000000e+06,3.693875000000000000e+06,3.135270799999999814e+06,3.209096000000000000e+06,3.399241799999999814e+06,2.947940299999999814e+06,3.334251500000000000e+06,3.089606299999999814e+06,3.814696500000000000e+06,2.899984500000000000e+06,3.577137000000000000e+06,3.345252000000000000e+06,3.360780799999999814e+06,3.493314500000000000e+06,2.990848299999999814e+06,2.985571799999999814e+06,2.716314299999999814e+06,3.114827500000000000e+06,3.529535500000000000e+06,3.239666299999999814e+06,3.179788799999999814e+06,3.045353000000000000e+06,3.072622500000000000e+06,3.102546299999999814e+06,2.826408000000000000e+06,3.531782000000000000e+06,2.871266799999999814e+06,3.069880299999999814e+06,3.342558000000000000e+06,2.685977000000000000e+06,2.901907500000000000e+06,3.606520299999999814e+06,3.361630299999999814e+06,3.389550500000000000e+06,3.086833799999999814e+06,3.941343799999999814e+06,3.170748799999999814e+06,5.226925000000000000e+06,3.395440000000000000e+06,6.636417000000000000e+06,3.151682299999999814e+06,4.056391000000000000e+06,3.529073500000000000e+06,3.149785000000000000e+06,3.112406000000000000e+06,3.561276000000000000e+06,3.173730000000000000e+06,3.556410000000000000e+06,2.965841799999999814e+06,3.541766799999999814e+06,3.350753299999999814e+06,3.756234000000000000e+06,3.022066000000000000e+06,3.134987799999999814e+06,3.821389500000000000e+06,3.201335299999999814e+06,3.229841000000000000e+06,3.325252299999999814e+06,4.587017000000000000e+06,3.429344799999999814e+06,3.071234299999999814e+06,3.115981000000000000e+06,2.854054299999999814e+06,2.735772500000000000e+06,2.831760500000000000e+06,2.984251799999999814e+06,2.852374000000000000e+06,2.961337500000000000e+06,2.985170000000000000e+06,2.927638000000000000e+06,2.960412500000000000e+06,3.190577799999999814e+06,3.143388299999999814e+06,2.793282000000000000e+06,3.003210500000000000e+06,2.679557799999999814e+06,2.803498799999999814e+06,2.795075000000000000e+06,2.950312299999999814e+06,2.803673299999999814e+06,3.476165000000000000e+06,2.839754500000000000e+06,3.226910000000000000e+06,3.033430500000000000e+06,3.188150500000000000e+06,3.192879799999999814e+06,2.847718299999999814e+06,3.160002799999999814e+06,3.431866000000000000e+06,3.182455000000000000e+06,3.233215799999999814e+06,2.846085500000000000e+06,3.297957000000000000e+06,2.915338799999999814e+06,3.135444500000000000e+06,3.143411000000000000e+06,3.064241299999999814e+06,4.373003500000000000e+06,3.686448799999999814e+06,3.740258000000000000e+06,3.673518799999999814e+06,3.332131000000000000e+06,3.049774799999999814e+06,3.360877500000000000e+06,3.314899799999999814e+06,3.193186500000000000e+06,3.313243799999999814e+06,3.159995799999999814e+06,3.050360299999999814e+06,3.250214500000000000e+06,3.867849299999999814e+06,3.300979500000000000e+06,3.185856299999999814e+06,3.114827500000000000e+06,3.412680799999999814e+06,3.148001299999999814e+06,3.750141000000000000e+06,3.379230000000000000e+06,3.221776299999999814e+06,3.178938799999999814e+06,3.300156299999999814e+06,3.458832000000000000e+06,3.505473000000000000e+06,3.715462799999999814e+06,3.176725000000000000e+06,3.426990799999999814e+06,3.147817799999999814e+06,3.296250000000000000e+06,3.284151500000000000e+06,3.090012500000000000e+06,2.935231799999999814e+06,3.281808299999999814e+06,3.173820000000000000e+06,3.100265000000000000e+06,3.106420000000000000e+06,3.316868500000000000e+06,2.890805500000000000e+06,2.868273000000000000e+06,2.546997799999999814e+06,2.955863500000000000e+06,3.624198299999999814e+06,2.932805000000000000e+06,2.948467500000000000e+06,3.188142299999999814e+06,2.949143000000000000e+06,3.124975500000000000e+06,2.919688799999999814e+06,3.297189299999999814e+06,3.950291299999999814e+06,3.203159000000000000e+06,3.093590799999999814e+06,3.198221500000000000e+06,3.487512799999999814e+06,2.935711500000000000e+06,3.113821000000000000e+06,3.484273500000000000e+06,3.128329500000000000e+06,3.565465299999999814e+06,3.270191000000000000e+06,3.285895000000000000e+06,3.122848799999999814e+06,2.691378299999999814e+06,2.830872500000000000e+06,3.467201500000000000e+06,3.051235500000000000e+06,2.748765500000000000e+06,2.535808500000000000e+06,2.874707500000000000e+06,2.918151500000000000e+06,2.877063799999999814e+06,3.216325799999999814e+06,2.692690000000000000e+06,2.940524000000000000e+06,2.687652000000000000e+06,2.832236000000000000e+06,3.449268500000000000e+06,2.830464299999999814e+06,2.964517799999999814e+06,2.802667299999999814e+06,2.877559500000000000e+06,2.739372799999999814e+06,3.305070000000000000e+06,2.776987000000000000e+06,3.206561299999999814e+06,3.589818799999999814e+06,2.760796500000000000e+06,3.931449299999999814e+06,2.850447500000000000e+06,3.516228500000000000e+06,3.269523000000000000e+06,2.842818299999999814e+06,3.163667299999999814e+06,2.645022299999999814e+06,2.629693000000000000e+06,3.140042000000000000e+06,3.167039000000000000e+06,3.063106799999999814e+06,3.150421500000000000e+06,2.964990000000000000e+06,2.914661000000000000e+06,3.221795299999999814e+06,3.084582500000000000e+06,4.481952000000000000e+06,3.261132500000000000e+06,3.027945000000000000e+06,3.304919799999999814e+06,3.647932799999999814e+06,3.115240000000000000e+06,4.126378799999999814e+06,3.300783500000000000e+06,2.930322799999999814e+06,2.935914799999999814e+06,2.874600299999999814e+06,2.993958299999999814e+06,3.407559299999999814e+06,3.261552799999999814e+06,3.046211500000000000e+06,3.076373299999999814e+06,2.828477799999999814e+06,3.258103500000000000e+06,2.697934000000000000e+06,3.469568000000000000e+06,3.111497799999999814e+06,3.333223500000000000e+06,3.070706299999999814e+06,2.935969299999999814e+06,3.184169500000000000e+06,3.153252000000000000e+06,3.136435000000000000e+06,3.300205500000000000e+06,3.311724299999999814e+06,3.627679000000000000e+06,3.194188799999999814e+06,3.203883299999999814e+06,3.242391000000000000e+06,3.059163500000000000e+06,3.751977000000000000e+06,2.913544799999999814e+06,4.227007500000000000e+06,3.278103799999999814e+06,2.916285299999999814e+06,3.086048500000000000e+06,3.302749799999999814e+06,3.393701799999999814e+06,3.176797500000000000e+06,3.684219000000000000e+06,3.092273500000000000e+06,3.179346299999999814e+06,3.075654799999999814e+06,3.282623500000000000e+06,3.394058000000000000e+06,3.446666500000000000e+06,3.206357000000000000e+06,3.496121799999999814e+06,3.097509500000000000e+06,3.514766299999999814e+06,5.463339000000000000e+06,3.516141299999999814e+06,3.436416799999999814e+06,3.483641500000000000e+06,3.126503000000000000e+06,3.612308500000000000e+06,3.298100299999999814e+06,3.183875500000000000e+06,3.333362000000000000e+06,3.791668799999999814e+06,5.698001500000000000e+06,3.259780799999999814e+06,3.433663500000000000e+06,4.036105000000000000e+06,3.698601299999999814e+06,3.134468799999999814e+06,3.407885799999999814e+06,3.329720299999999814e+06,3.311539000000000000e+06,3.193878299999999814e+06,3.276611000000000000e+06,3.295603500000000000e+06,3.294379799999999814e+06,3.294326799999999814e+06,3.392190500000000000e+06,3.431919500000000000e+06,3.458414799999999814e+06,3.186679500000000000e+06,5.795700000000000000e+06,3.192564500000000000e+06,3.145357000000000000e+06,3.367007500000000000e+06,3.686006500000000000e+06,3.259856500000000000e+06,3.147165000000000000e+06,3.131910000000000000e+06,3.619928799999999814e+06,3.009534799999999814e+06,3.208298500000000000e+06,3.500194500000000000e+06,3.149583000000000000e+06,3.037796799999999814e+06,3.208882500000000000e+06,3.085677299999999814e+06,3.821421500000000000e+06,2.993643799999999814e+06,3.021570000000000000e+06,3.312144799999999814e+06,3.061574000000000000e+06,3.386631299999999814e+06,3.831875000000000000e+06,3.291012000000000000e+06,3.197451500000000000e+06,3.150550299999999814e+06,3.514081500000000000e+06,3.038627299999999814e+06,3.005826799999999814e+06,3.255713799999999814e+06,2.911329500000000000e+06,2.897426299999999814e+06,2.849336000000000000e+06,3.341305500000000000e+06,2.880309299999999814e+06,3.633172299999999814e+06,3.232047799999999814e+06,3.284151500000000000e+06,2.902475000000000000e+06,3.041021299999999814e+06,3.058555500000000000e+06,3.043856299999999814e+06,2.921663299999999814e+06,3.051153799999999814e+06,3.053158000000000000e+06,3.181503299999999814e+06,3.290107500000000000e+06,3.094327299999999814e+06,3.162688000000000000e+06,3.208277500000000000e+06,3.779779000000000000e+06,8.239264000000000000e+06,3.739050000000000000e+06,6.561604000000000000e+06,4.384816000000000000e+06,4.597926500000000000e+06,4.770991000000000000e+06,2.721143799999999814e+06,8.008986000000000000e+06,3.516265000000000000e+06,3.256301299999999814e+06,2.594532500000000000e+06,3.148073299999999814e+06,4.182855000000000000e+06,2.694393799999999814e+06,3.308266799999999814e+06,2.811594799999999814e+06,4.663302500000000000e+06,2.855823500000000000e+06,2.630159000000000000e+06,3.025896000000000000e+06,2.764357500000000000e+06,2.491658000000000000e+06,2.517343000000000000e+06,2.969506799999999814e+06,2.803102000000000000e+06,3.037236299999999814e+06,2.716449799999999814e+06,6.191602500000000000e+06,2.929680000000000000e+06,2.550212799999999814e+06,2.762617000000000000e+06,2.653620799999999814e+06,2.552071000000000000e+06,2.654799799999999814e+06,2.444989500000000000e+06,2.606640799999999814e+06,2.762590799999999814e+06,2.265167799999999814e+06,2.407606500000000000e+06,2.862317299999999814e+06,2.883181500000000000e+06,2.627312299999999814e+06,3.801843000000000000e+06,3.363462500000000000e+06,2.557035000000000000e+06,2.774390500000000000e+06,2.725872299999999814e+06,2.964728799999999814e+06,2.257745000000000000e+06,2.508541000000000000e+06,2.987401799999999814e+06,2.979662299999999814e+06,2.650490000000000000e+06,2.854641799999999814e+06,2.763576000000000000e+06,2.471429000000000000e+06,2.701491000000000000e+06,2.854149500000000000e+06,2.807872000000000000e+06,2.673483299999999814e+06,2.604886000000000000e+06,2.855246799999999814e+06,2.602301000000000000e+06,2.624334799999999814e+06,2.576520000000000000e+06,2.786745000000000000e+06,2.713149000000000000e+06,2.556029000000000000e+06,2.397675000000000000e+06,2.593853500000000000e+06,2.804554000000000000e+06,2.761472000000000000e+06,2.445599500000000000e+06,2.587005500000000000e+06,2.398508799999999814e+06,2.667821500000000000e+06,2.532801500000000000e+06,2.494948299999999814e+06,2.786675500000000000e+06,2.642078299999999814e+06,2.694222000000000000e+06,2.440521299999999814e+06,2.569624799999999814e+06,2.695570299999999814e+06,2.704042299999999814e+06,3.387375299999999814e+06,2.819380000000000000e+06,3.041936299999999814e+06,2.585719299999999814e+06,2.554848000000000000e+06,2.879267500000000000e+06,2.792644500000000000e+06,2.718392299999999814e+06,2.386938500000000000e+06,2.574553500000000000e+06,2.522337000000000000e+06,2.673891000000000000e+06,2.776917000000000000e+06,2.849733500000000000e+06,2.856978000000000000e+06,2.572275500000000000e+06,3.138480000000000000e+06,2.695692799999999814e+06,2.576220000000000000e+06,2.818008000000000000e+06,2.436399500000000000e+06,2.677945299999999814e+06,2.163347500000000000e+06,2.153153000000000000e+06,2.654829500000000000e+06,2.631400799999999814e+06,2.422957000000000000e+06,2.611144000000000000e+06,2.253174500000000000e+06,2.658368799999999814e+06,2.254351000000000000e+06,2.714883500000000000e+06,2.745703500000000000e+06,2.767524500000000000e+06,2.460341500000000000e+06,2.370586799999999814e+06,2.679077500000000000e+06,2.701407000000000000e+06,2.147418000000000000e+06,2.726184299999999814e+06,4.553195000000000000e+06,2.576754500000000000e+06,2.877546000000000000e+06,2.671857500000000000e+06,2.631123500000000000e+06,5.805242000000000000e+06,3.148822500000000000e+06,2.111683799999999814e+06,2.445153299999999814e+06,2.654297000000000000e+06,2.212310000000000000e+06,2.063833000000000000e+06,2.063665800000000047e+06,2.222144000000000000e+06,2.095973399999999907e+06,2.201472000000000000e+06,2.442764299999999814e+06,2.431248299999999814e+06,2.173808500000000000e+06,2.488454000000000000e+06,2.227897500000000000e+06,2.246873000000000000e+06,2.680665000000000000e+06,2.668167299999999814e+06,2.652210000000000000e+06,2.915715799999999814e+06,3.519636299999999814e+06,3.094604299999999814e+06,4.104538799999999814e+06,2.976309799999999814e+06,3.567726500000000000e+06,2.816429000000000000e+06,3.476113500000000000e+06,2.517188000000000000e+06,2.948974500000000000e+06,3.236647500000000000e+06,2.448332799999999814e+06,2.745703500000000000e+06,2.483334799999999814e+06,2.527852000000000000e+06,2.648664799999999814e+06,2.251077500000000000e+06,2.634714500000000000e+06,2.508743000000000000e+06,2.830471500000000000e+06,2.346693500000000000e+06,2.496663000000000000e+06,2.975536299999999814e+06,2.403515299999999814e+06,2.565027799999999814e+06,2.373870500000000000e+06,2.619665000000000000e+06,2.593841299999999814e+06,2.174912000000000000e+06,2.341396799999999814e+06,2.250498299999999814e+06,2.533354799999999814e+06,2.728921500000000000e+06,3.679603000000000000e+06,3.220387299999999814e+06,2.371317500000000000e+06,2.605788500000000000e+06,2.396927799999999814e+06,2.670370299999999814e+06,2.673170500000000000e+06,2.584331000000000000e+06,2.571598500000000000e+06,2.648410500000000000e+06,2.467569000000000000e+06,2.347844799999999814e+06,2.364399000000000000e+06,2.311065000000000000e+06,2.593362799999999814e+06,2.275008299999999814e+06,2.290838299999999814e+06,2.692221799999999814e+06,2.462301799999999814e+06,2.338719500000000000e+06,2.935424000000000000e+06,2.623005000000000000e+06,2.441266500000000000e+06,2.305554000000000000e+06,2.524908500000000000e+06,2.510493799999999814e+06,2.535657500000000000e+06,2.588241000000000000e+06,2.342447500000000000e+06,2.994716000000000000e+06,2.424986000000000000e+06,2.369768000000000000e+06,2.774609299999999814e+06,2.364339500000000000e+06,2.656295799999999814e+06,2.132477000000000000e+06,2.292240799999999814e+06,2.825208000000000000e+06,2.691136000000000000e+06,2.718448000000000000e+06,2.292537000000000000e+06,3.092742000000000000e+06,2.487056000000000000e+06,2.583038500000000000e+06,2.684997000000000000e+06,2.586539299999999814e+06,2.483169500000000000e+06,2.718230500000000000e+06,2.626992000000000000e+06,2.834240000000000000e+06,2.071090300000000047e+06,2.117775000000000000e+06,2.462706000000000000e+06,2.307935299999999814e+06,2.205344299999999814e+06,2.174765500000000000e+06,2.390105500000000000e+06,2.296990299999999814e+06,2.587959000000000000e+06,2.424580799999999814e+06,2.631216000000000000e+06,2.505564799999999814e+06,2.723281799999999814e+06,2.490139299999999814e+06,2.278682000000000000e+06,2.301203500000000000e+06,2.675245799999999814e+06,2.468448000000000000e+06,2.632623000000000000e+06,2.360858000000000000e+06,2.475948000000000000e+06,2.482708000000000000e+06,2.439933000000000000e+06,3.464259500000000000e+06,2.951200799999999814e+06,2.946669000000000000e+06,2.770236500000000000e+06,4.091886799999999814e+06,3.179164000000000000e+06,2.907070799999999814e+06,2.933225500000000000e+06,3.710921500000000000e+06,2.936094000000000000e+06,2.843965000000000000e+06,2.973056000000000000e+06,2.714472799999999814e+06,2.642371500000000000e+06,2.604870500000000000e+06,2.665765299999999814e+06,2.631002299999999814e+06,2.658755799999999814e+06,2.370022000000000000e+06,2.389682799999999814e+06,2.487294000000000000e+06,2.817153799999999814e+06,3.474549000000000000e+06,2.800429500000000000e+06,2.366812799999999814e+06,2.451633799999999814e+06,2.445439000000000000e+06,2.062935300000000047e+06,2.873240500000000000e+06,2.559362000000000000e+06,2.341401000000000000e+06,2.181228299999999814e+06,2.561571000000000000e+06,2.678016000000000000e+06,2.405593500000000000e+06,2.710449500000000000e+06,2.627961500000000000e+06,2.633881299999999814e+06,2.298163500000000000e+06,2.785119500000000000e+06,2.741168799999999814e+06,2.308811799999999814e+06,2.499003000000000000e+06,2.642448799999999814e+06,2.504970000000000000e+06,2.440233299999999814e+06,2.579776000000000000e+06,2.630924500000000000e+06,2.821608000000000000e+06,2.682812500000000000e+06,2.322556000000000000e+06,2.649331000000000000e+06,2.773512500000000000e+06,2.824193299999999814e+06,2.710124500000000000e+06,3.126059500000000000e+06,3.016155000000000000e+06,2.650158000000000000e+06,2.403637500000000000e+06,2.198219799999999814e+06,2.331453500000000000e+06,2.920060000000000000e+06,3.271149500000000000e+06,2.923053799999999814e+06,2.381893500000000000e+06,3.318371299999999814e+06,3.082188000000000000e+06,2.940844299999999814e+06,2.530847000000000000e+06,2.550678000000000000e+06,2.557286000000000000e+06,2.261861000000000000e+06,2.529101799999999814e+06,2.684549000000000000e+06,2.705414500000000000e+06,2.524074299999999814e+06,2.794157299999999814e+06,2.414766000000000000e+06,2.591904299999999814e+06,2.244465299999999814e+06,2.309717299999999814e+06,2.449496500000000000e+06,3.035134500000000000e+06,2.447345500000000000e+06,2.387956500000000000e+06,2.566109000000000000e+06,2.948467500000000000e+06,2.583038500000000000e+06,2.608590000000000000e+06,2.619648000000000000e+06,2.431747000000000000e+06,2.249790500000000000e+06,2.215676000000000000e+06,2.247406500000000000e+06,2.600000000000000000e+06,2.561219500000000000e+06,2.085526100000000093e+06,2.285864799999999814e+06,2.474917500000000000e+06,2.107044000000000000e+06,2.512891500000000000e+06,2.297344000000000000e+06,1.828349500000000000e+06,2.546118799999999814e+06,2.114688000000000000e+06,2.020158899999999907e+06,1.949312000000000000e+06,1.617508800000000047e+06,1.599023300000000047e+06,1.969376000000000000e+06,1.969427100000000093e+06,1.592064000000000000e+06,1.472256000000000000e+06,1.418976000000000000e+06,1.187680000000000000e+06,1.204896000000000000e+06,1.076794500000000000e+06,1.165824000000000000e+06,9.448160000000000000e+05,7.831040000000000000e+05,7.111200000000000000e+05,6.377280000000000000e+05,4.803680000000000000e+05,4.140480000000000000e+05,3.898480000000000000e+05,2.557760000000000000e+05,1.828120000000000000e+05,1.625160000000000000e+05,1.611040000000000000e+05,1.095080000000000000e+05,5.222000000000000000e+04,6.185700000000000000e+04,6.557200000000000000e+04,5.362500000000000000e+04,3.446400000000000000e+04,3.025300000000000000e+04,2.915000000000000000e+04,2.293600000000000000e+04,2.413800000000000000e+04,1.762500000000000000e+04,1.792500000000000000e+04,1.732400000000000000e+04,2.073100000000000000e+04,1.532100000000000000e+04,1.542100000000000000e+04,1.321700000000000000e+04,1.221500000000000000e+04,1.041300000000000000e+04,1.401800000000000000e+04,1.061300000000000000e+04,1.141400000000000000e+04,1.381800000000000000e+04,1.221500000000000000e+04,1.361800000000000000e+04,1.211500000000000000e+04,1.522100000000000000e+04,1.151400000000000000e+04,1.131400000000000000e+04,1.201500000000000000e+04,1.221500000000000000e+04,1.111400000000000000e+04,1.161400000000000000e+04,1.181500000000000000e+04,1.161400000000000000e+04,1.021200000000000000e+04,1.231600000000000000e+04,1.081300000000000000e+04,1.091300000000000000e+04,1.021200000000000000e+04,1.421900000000000000e+04,1.251600000000000000e+04,1.091300000000000000e+04,1.171500000000000000e+04,1.251600000000000000e+04,1.101400000000000000e+04,1.331700000000000000e+04,1.241600000000000000e+04,1.201500000000000000e+04,1.321700000000000000e+04,1.201500000000000000e+04,1.221500000000000000e+04,1.081300000000000000e+04,9.812000000000000000e+03,1.512000000000000000e+04,1.181500000000000000e+04,1.341700000000000000e+04,1.091300000000000000e+04,1.231600000000000000e+04,1.151400000000000000e+04,1.161400000000000000e+04,1.011200000000000000e+04,1.261600000000000000e+04,1.161400000000000000e+04,9.111000000000000000e+03,1.041300000000000000e+04,1.281600000000000000e+04,1.101400000000000000e+04,1.081300000000000000e+04,1.171500000000000000e+04,1.201500000000000000e+04,1.351800000000000000e+04,1.461900000000000000e+04,1.171500000000000000e+04,1.071300000000000000e+04,1.181500000000000000e+04,1.141400000000000000e+04,1.041300000000000000e+04,1.301700000000000000e+04,1.101400000000000000e+04,1.031200000000000000e+04,9.011000000000000000e+03,1.121400000000000000e+04,1.261600000000000000e+04,1.091300000000000000e+04,9.912000000000000000e+03,1.211500000000000000e+04,1.281600000000000000e+04,1.201500000000000000e+04,1.151400000000000000e+04,1.181500000000000000e+04,1.251600000000000000e+04,9.912000000000000000e+03,1.121400000000000000e+04,1.271600000000000000e+04,1.091300000000000000e+04,1.201500000000000000e+04,1.081300000000000000e+04,1.071300000000000000e+04,1.221500000000000000e+04,1.151400000000000000e+04,1.371800000000000000e+04,1.021200000000000000e+04,1.301700000000000000e+04,1.201500000000000000e+04,1.091300000000000000e+04,1.071300000000000000e+04,1.241600000000000000e+04,1.101400000000000000e+04,1.231600000000000000e+04,1.271600000000000000e+04,1.311700000000000000e+04,1.161400000000000000e+04,1.251600000000000000e+04,1.451900000000000000e+04,1.211500000000000000e+04,1.081300000000000000e+04,1.401800000000000000e+04,2.103200000000000000e+04,9.912000000000000000e+03,1.191500000000000000e+04,1.081300000000000000e+04,1.131400000000000000e+04,1.041300000000000000e+04,1.061300000000000000e+04,1.081300000000000000e+04,1.121400000000000000e+04,1.181500000000000000e+04,1.171500000000000000e+04,1.241600000000000000e+04,1.321700000000000000e+04,1.081300000000000000e+04,1.522100000000000000e+04,1.311700000000000000e+04,1.271600000000000000e+04,2.353700000000000000e+04,1.021200000000000000e+04,1.291700000000000000e+04,1.301700000000000000e+04,1.281600000000000000e+04,1.001200000000000000e+04,1.001200000000000000e+04,9.111000000000000000e+03,1.141400000000000000e+04,1.161400000000000000e+04,1.201500000000000000e+04,1.061300000000000000e+04,1.091300000000000000e+04,1.221500000000000000e+04,1.091300000000000000e+04,8.310000000000000000e+03,1.061300000000000000e+04,1.291700000000000000e+04,8.810000000000000000e+03,1.301700000000000000e+04,1.201500000000000000e+04,1.031200000000000000e+04,1.031200000000000000e+04,1.301700000000000000e+04,1.201500000000000000e+04,1.041300000000000000e+04,1.101400000000000000e+04,8.910000000000000000e+03,1.171500000000000000e+04,1.261600000000000000e+04,8.810000000000000000e+03,1.011200000000000000e+04,1.231600000000000000e+04,9.812000000000000000e+03,nan
4.795409999999999684e+01,4.250247500000000000e+06,3.738305799999999814e+06,4.269949500000000000e+06,4.082772299999999814e+06,4.228724500000000000e+06,3.981634000000000000e+06,3.577031799999999814e+06,4.514172000000000000e+06,4.969614000000000000e+06,4.103536500000000000e+06,4.632265500000000000e+06,3.963115500000000000e+06,4.087420500000000000e+06,4.398534000000000000e+06,4.236095500000000000e+06,3.891650000000000000e+06,4.267089000000000000e+06,4.717182000000000000e+06,4.393727000000000000e+06,4.123495299999999814e+06,4.281951500000000000e+06,3.919352799999999814e+06,4.261921000000000000e+06,4.282919500000000000e+06,4.096931500000000000e+06,4.577093000000000000e+06,3.916151299999999814e+06,4.588802500000000000e+06,4.153248000000000000e+06,4.833780000000000000e+06,4.276562500000000000e+06,4.891264000000000000e+06,4.468733000000000000e+06,4.286954500000000000e+06,4.413877000000000000e+06,4.429608500000000000e+06,4.315588000000000000e+06,4.419564000000000000e+06,3.952084799999999814e+06,4.219267500000000000e+06,5.039633500000000000e+06,4.438595000000000000e+06,4.442439500000000000e+06,4.130153299999999814e+06,5.478811000000000000e+06,5.267992500000000000e+06,3.965463000000000000e+06,4.780230000000000000e+06,4.052648500000000000e+06,4.358172000000000000e+06,4.308365000000000000e+06,3.635887500000000000e+06,4.707604000000000000e+06,4.348752000000000000e+06,5.677500000000000000e+06,4.031745299999999814e+06,4.305108500000000000e+06,4.408465500000000000e+06,5.263349000000000000e+06,3.925776000000000000e+06,4.187900500000000000e+06,4.469240500000000000e+06,3.915472500000000000e+06,4.373771000000000000e+06,4.525173000000000000e+06,4.772240500000000000e+06,3.961631500000000000e+06,4.298360500000000000e+06,5.028704500000000000e+06,4.907657500000000000e+06,4.171931799999999814e+06,4.483888500000000000e+06,4.939742500000000000e+06,3.864016500000000000e+06,5.235420500000000000e+06,4.518357500000000000e+06,4.141455000000000000e+06,4.179784299999999814e+06,3.895576500000000000e+06,4.436117500000000000e+06,3.966992000000000000e+06,3.917400500000000000e+06,4.253983500000000000e+06,4.454454500000000000e+06,4.249890500000000000e+06,5.102090000000000000e+06,4.555524500000000000e+06,3.857512500000000000e+06,4.242676000000000000e+06,4.243814000000000000e+06,4.045485500000000000e+06,4.409432500000000000e+06,3.889822500000000000e+06,4.492015000000000000e+06,4.133776299999999814e+06,4.800055500000000000e+06,4.178119000000000000e+06,4.286930000000000000e+06,4.111896299999999814e+06,3.951349799999999814e+06,4.010368000000000000e+06,3.658009000000000000e+06,3.712354299999999814e+06,3.924998500000000000e+06,4.566105000000000000e+06,4.646434000000000000e+06,4.083965299999999814e+06,3.905276500000000000e+06,3.937148299999999814e+06,4.442507000000000000e+06,3.943063799999999814e+06,3.997704299999999814e+06,3.889775299999999814e+06,3.708001500000000000e+06,3.867378799999999814e+06,4.713537500000000000e+06,3.767856799999999814e+06,3.665128500000000000e+06,4.558468000000000000e+06,4.213520500000000000e+06,3.393005500000000000e+06,3.454845500000000000e+06,3.166217299999999814e+06,3.184552799999999814e+06,3.122840500000000000e+06,3.090232000000000000e+06,3.319658299999999814e+06,2.869888299999999814e+06,3.090310000000000000e+06,3.349151500000000000e+06,2.727834000000000000e+06,3.307247000000000000e+06,3.373453000000000000e+06,3.881971000000000000e+06,3.289626500000000000e+06,2.947006000000000000e+06,2.869345299999999814e+06,3.606090500000000000e+06,3.471491000000000000e+06,3.475924500000000000e+06,3.217862500000000000e+06,3.622500799999999814e+06,4.085405299999999814e+06,3.833672500000000000e+06,4.738305000000000000e+06,3.725548500000000000e+06,3.003430500000000000e+06,3.509058000000000000e+06,3.742299799999999814e+06,3.742863500000000000e+06,3.715906299999999814e+06,4.842262000000000000e+06,4.140213799999999814e+06,4.326103000000000000e+06,3.755335299999999814e+06,3.461276000000000000e+06,6.174327000000000000e+06,5.064993500000000000e+06,4.086672000000000000e+06,4.143763000000000000e+06,4.650071000000000000e+06,3.920588500000000000e+06,4.639101500000000000e+06,5.383964000000000000e+06,4.758134000000000000e+06,5.051550000000000000e+06,3.913133799999999814e+06,4.908591000000000000e+06,4.056758500000000000e+06,3.741205000000000000e+06,3.641888299999999814e+06,2.989888500000000000e+06,3.315698500000000000e+06,3.492954299999999814e+06,4.211026000000000000e+06,3.551618000000000000e+06,3.705261000000000000e+06,3.714297299999999814e+06,4.039596799999999814e+06,4.309061000000000000e+06,3.671404299999999814e+06,3.995066299999999814e+06,3.695389299999999814e+06,4.125237799999999814e+06,4.103215000000000000e+06,3.890401000000000000e+06,4.133381000000000000e+06,3.469060500000000000e+06,4.852541000000000000e+06,3.197261500000000000e+06,3.445431000000000000e+06,3.442026799999999814e+06,6.505860000000000000e+06,3.948000000000000000e+06,3.360440299999999814e+06,3.545606000000000000e+06,3.984781000000000000e+06,4.601982000000000000e+06,3.138522000000000000e+06,3.076307799999999814e+06,3.252117299999999814e+06,3.703329000000000000e+06,3.147108299999999814e+06,3.932086000000000000e+06,3.820102299999999814e+06,3.478020799999999814e+06,4.857973500000000000e+06,3.487808299999999814e+06,3.444063000000000000e+06,4.046963299999999814e+06,3.222530500000000000e+06,3.907932500000000000e+06,3.008973500000000000e+06,3.064696500000000000e+06,3.477872799999999814e+06,1.209552800000000000e+07,3.519872299999999814e+06,4.691617500000000000e+06,3.143618500000000000e+06,3.447653000000000000e+06,3.321050000000000000e+06,4.193734299999999814e+06,3.944488799999999814e+06,3.637116500000000000e+06,3.337468799999999814e+06,3.349255500000000000e+06,3.930276799999999814e+06,3.791381299999999814e+06,3.391246299999999814e+06,2.987477799999999814e+06,3.533423299999999814e+06,3.203349500000000000e+06,3.184687799999999814e+06,3.646843799999999814e+06,3.935990799999999814e+06,3.768968000000000000e+06,3.196409000000000000e+06,3.391428000000000000e+06,3.292593799999999814e+06,3.546076299999999814e+06,3.651092299999999814e+06,3.054740000000000000e+06,3.368151799999999814e+06,4.791869000000000000e+06,3.965876000000000000e+06,3.379953000000000000e+06,3.728224500000000000e+06,3.510398299999999814e+06,3.667875799999999814e+06,4.436555500000000000e+06,3.341164500000000000e+06,3.725606000000000000e+06,3.206778500000000000e+06,3.751243500000000000e+06,3.578816799999999814e+06,3.518064299999999814e+06,3.579386299999999814e+06,3.149227799999999814e+06,3.311631299999999814e+06,3.566531799999999814e+06,4.025384799999999814e+06,3.836201000000000000e+06,3.367113799999999814e+06,4.118629799999999814e+06,3.392528500000000000e+06,3.433825500000000000e+06,3.346003799999999814e+06,3.648984299999999814e+06,3.197706000000000000e+06,3.448311000000000000e+06,2.976209799999999814e+06,2.912498299999999814e+06,3.458502799999999814e+06,3.641095000000000000e+06,3.125965500000000000e+06,3.420514799999999814e+06,3.571335500000000000e+06,3.149498000000000000e+06,4.092582500000000000e+06,3.879427500000000000e+06,3.154086799999999814e+06,3.499694000000000000e+06,3.458202000000000000e+06,3.283200000000000000e+06,3.624996000000000000e+06,3.474821000000000000e+06,3.399281500000000000e+06,3.702843299999999814e+06,4.145262000000000000e+06,4.235789000000000000e+06,3.471741000000000000e+06,3.281093799999999814e+06,4.196203500000000000e+06,3.324815000000000000e+06,3.448659500000000000e+06,3.433728500000000000e+06,3.445244799999999814e+06,3.263551799999999814e+06,4.124648299999999814e+06,3.415911500000000000e+06,3.056555500000000000e+06,3.704751799999999814e+06,3.648120799999999814e+06,3.720864000000000000e+06,3.602856000000000000e+06,3.531311500000000000e+06,3.624751000000000000e+06,3.042944799999999814e+06,3.399481299999999814e+06,3.490329799999999814e+06,3.344402299999999814e+06,3.486326500000000000e+06,3.061863000000000000e+06,3.494493500000000000e+06,3.301998299999999814e+06,4.016760000000000000e+06,2.998895299999999814e+06,4.109097000000000000e+06,3.776576299999999814e+06,3.291774799999999814e+06,3.682313299999999814e+06,4.268575500000000000e+06,3.425203000000000000e+06,3.765914799999999814e+06,3.324125000000000000e+06,3.632424799999999814e+06,3.075430799999999814e+06,4.037417000000000000e+06,4.365112500000000000e+06,3.126030500000000000e+06,3.512676500000000000e+06,3.551356500000000000e+06,4.140310799999999814e+06,3.324865000000000000e+06,3.870716000000000000e+06,3.647484799999999814e+06,3.890783000000000000e+06,3.773084500000000000e+06,3.421960000000000000e+06,3.533291799999999814e+06,3.605208799999999814e+06,3.641255299999999814e+06,3.404297000000000000e+06,3.356100000000000000e+06,3.988524799999999814e+06,3.305792299999999814e+06,3.282967299999999814e+06,3.188301500000000000e+06,3.569490799999999814e+06,3.680356000000000000e+06,3.054894799999999814e+06,4.577311500000000000e+06,2.822216799999999814e+06,3.046567000000000000e+06,3.138394500000000000e+06,3.341504500000000000e+06,3.633701799999999814e+06,4.592380000000000000e+06,3.309731299999999814e+06,3.610569000000000000e+06,3.111702000000000000e+06,3.737932000000000000e+06,4.026762299999999814e+06,3.203276500000000000e+06,4.631093500000000000e+06,4.625610000000000000e+06,3.203280000000000000e+06,3.286734000000000000e+06,3.674708299999999814e+06,3.732164500000000000e+06,3.208227799999999814e+06,3.566605500000000000e+06,3.275012500000000000e+06,3.109261299999999814e+06,3.264965299999999814e+06,3.069101500000000000e+06,3.101522000000000000e+06,3.376777799999999814e+06,3.090806000000000000e+06,2.830037299999999814e+06,3.586080299999999814e+06,3.180066299999999814e+06,3.471665500000000000e+06,3.362038000000000000e+06,4.614282000000000000e+06,3.128804500000000000e+06,3.818533500000000000e+06,4.197699000000000000e+06,3.456453000000000000e+06,3.488398799999999814e+06,3.896030000000000000e+06,3.550454799999999814e+06,3.516089299999999814e+06,3.220931500000000000e+06,3.778063000000000000e+06,3.591015000000000000e+06,3.621881299999999814e+06,3.549575299999999814e+06,3.666928299999999814e+06,4.106024000000000000e+06,3.867945299999999814e+06,3.648516000000000000e+06,3.649103000000000000e+06,3.528896500000000000e+06,3.561136299999999814e+06,4.025136000000000000e+06,3.476604799999999814e+06,3.453584500000000000e+06,3.720894000000000000e+06,3.255288500000000000e+06,3.341084500000000000e+06,3.309661000000000000e+06,4.737743500000000000e+06,2.938448299999999814e+06,3.653649799999999814e+06,3.128257799999999814e+06,3.221911500000000000e+06,3.746042000000000000e+06,3.567094000000000000e+06,3.324487500000000000e+06,3.368165500000000000e+06,3.773258500000000000e+06,3.234804500000000000e+06,3.010616000000000000e+06,2.950838500000000000e+06,3.653629299999999814e+06,3.476600000000000000e+06,3.034366000000000000e+06,6.831793000000000000e+06,3.651316500000000000e+06,3.226992299999999814e+06,3.049757000000000000e+06,3.403608500000000000e+06,3.601508000000000000e+06,3.806796299999999814e+06,3.290424000000000000e+06,3.635490500000000000e+06,2.870739500000000000e+06,2.700449299999999814e+06,2.700449299999999814e+06,4.574615000000000000e+06,3.437996799999999814e+06,3.138857500000000000e+06,3.389880500000000000e+06,2.885118500000000000e+06,2.803086000000000000e+06,2.896599500000000000e+06,2.774576299999999814e+06,3.019170000000000000e+06,2.997680500000000000e+06,3.548875500000000000e+06,2.995039799999999814e+06,2.891945000000000000e+06,3.181742799999999814e+06,2.683884500000000000e+06,3.318043799999999814e+06,2.644692299999999814e+06,3.831464799999999814e+06,3.073648799999999814e+06,2.894535000000000000e+06,2.649766000000000000e+06,3.145641799999999814e+06,4.275591500000000000e+06,4.085060000000000000e+06,6.359245000000000000e+06,5.374642000000000000e+06,3.536002000000000000e+06,3.594876799999999814e+06,2.933043799999999814e+06,4.004715000000000000e+06,3.607383299999999814e+06,3.042536299999999814e+06,3.662359000000000000e+06,3.001558500000000000e+06,2.920944299999999814e+06,3.973007799999999814e+06,3.063081799999999814e+06,2.878511500000000000e+06,2.743138000000000000e+06,2.794780500000000000e+06,3.525369299999999814e+06,2.777060299999999814e+06,2.925076000000000000e+06,2.951780500000000000e+06,2.993716500000000000e+06,3.684144500000000000e+06,3.158063500000000000e+06,3.478020799999999814e+06,3.117286799999999814e+06,2.784279500000000000e+06,3.320174799999999814e+06,3.690792299999999814e+06,3.328252000000000000e+06,3.156218000000000000e+06,3.145920000000000000e+06,3.207772299999999814e+06,3.053126799999999814e+06,3.201818799999999814e+06,3.131098299999999814e+06,3.469369000000000000e+06,3.415912500000000000e+06,3.103547500000000000e+06,3.340736000000000000e+06,2.996606000000000000e+06,3.165573299999999814e+06,2.998675799999999814e+06,2.758231500000000000e+06,2.925076000000000000e+06,3.317785799999999814e+06,3.408954000000000000e+06,2.676136000000000000e+06,3.120789799999999814e+06,2.595302000000000000e+06,2.940923500000000000e+06,3.126215299999999814e+06,3.128625500000000000e+06,2.756501000000000000e+06,4.234834000000000000e+06,2.638835500000000000e+06,2.690985000000000000e+06,2.681002299999999814e+06,2.505753299999999814e+06,3.021128500000000000e+06,2.596374000000000000e+06,2.721575299999999814e+06,2.713954500000000000e+06,2.432646000000000000e+06,2.876708799999999814e+06,2.538301799999999814e+06,3.158102799999999814e+06,2.577868299999999814e+06,3.359223799999999814e+06,2.899959799999999814e+06,2.689968799999999814e+06,2.678118500000000000e+06,2.619414299999999814e+06,2.720286799999999814e+06,2.477861500000000000e+06,2.762009299999999814e+06,2.960605299999999814e+06,2.483688000000000000e+06,2.464719500000000000e+06,2.845549799999999814e+06,2.987232000000000000e+06,2.925793500000000000e+06,2.347457299999999814e+06,2.584490299999999814e+06,2.908434500000000000e+06,3.206641000000000000e+06,2.484566500000000000e+06,2.306659799999999814e+06,2.553408000000000000e+06,2.542650500000000000e+06,2.929331500000000000e+06,2.635442000000000000e+06,2.706263500000000000e+06,2.933500299999999814e+06,2.511313799999999814e+06,2.776846299999999814e+06,2.946838299999999814e+06,2.918236000000000000e+06,2.764338000000000000e+06,2.781936000000000000e+06,2.453701299999999814e+06,3.034116000000000000e+06,2.402899799999999814e+06,2.335289000000000000e+06,2.805705500000000000e+06,2.525289500000000000e+06,2.459499000000000000e+06,2.147489000000000000e+06,2.884344799999999814e+06,2.481328000000000000e+06,2.194226000000000000e+06,2.851626000000000000e+06,2.348271799999999814e+06,2.520931500000000000e+06,2.709595500000000000e+06,2.099205000000000000e+06,2.368520000000000000e+06,2.301155000000000000e+06,2.161642500000000000e+06,3.052900799999999814e+06,2.539232000000000000e+06,2.289490299999999814e+06,2.665099500000000000e+06,2.296982299999999814e+06,2.680024799999999814e+06,2.707640000000000000e+06,2.839712000000000000e+06,2.327603799999999814e+06,2.460774000000000000e+06,2.111433500000000000e+06,2.187613500000000000e+06,2.541541500000000000e+06,2.319974000000000000e+06,2.420045299999999814e+06,2.387030000000000000e+06,2.797235000000000000e+06,1.998440000000000000e+06,2.335388000000000000e+06,2.482131299999999814e+06,2.395857799999999814e+06,2.522759000000000000e+06,2.790423799999999814e+06,2.224569500000000000e+06,2.021147899999999907e+06,2.526165000000000000e+06,2.538599000000000000e+06,2.493164500000000000e+06,2.276103299999999814e+06,2.608056299999999814e+06,2.382517000000000000e+06,2.308315299999999814e+06,2.531601500000000000e+06,2.082379800000000047e+06,2.702879799999999814e+06,2.339824299999999814e+06,2.415753299999999814e+06,2.609035299999999814e+06,2.571038299999999814e+06,2.193959500000000000e+06,2.629170000000000000e+06,2.805562500000000000e+06,2.778693799999999814e+06,2.918721500000000000e+06,2.902259500000000000e+06,2.561981000000000000e+06,2.602160500000000000e+06,2.893638000000000000e+06,3.050664500000000000e+06,2.918721500000000000e+06,3.458177500000000000e+06,2.380863500000000000e+06,2.550923500000000000e+06,2.654055500000000000e+06,2.606274000000000000e+06,2.337471500000000000e+06,2.646277299999999814e+06,2.574775299999999814e+06,2.781881500000000000e+06,2.384550000000000000e+06,2.546481299999999814e+06,2.959041799999999814e+06,3.206880000000000000e+06,3.373251000000000000e+06,2.531278799999999814e+06,2.781331299999999814e+06,2.703851299999999814e+06,2.627946500000000000e+06,2.392549799999999814e+06,2.301254000000000000e+06,2.495519799999999814e+06,2.397999000000000000e+06,2.281109000000000000e+06,2.500297000000000000e+06,2.612785500000000000e+06,2.791596500000000000e+06,3.432746500000000000e+06,2.530471500000000000e+06,3.562828000000000000e+06,3.555976000000000000e+06,2.495037500000000000e+06,2.697238799999999814e+06,4.515648500000000000e+06,2.886084500000000000e+06,2.778349000000000000e+06,2.456720000000000000e+06,2.560398799999999814e+06,2.475389299999999814e+06,2.801221000000000000e+06,2.686761000000000000e+06,3.228319500000000000e+06,2.692307500000000000e+06,2.840319000000000000e+06,2.850911299999999814e+06,2.593650299999999814e+06,2.958851000000000000e+06,2.422424799999999814e+06,3.050043500000000000e+06,3.522849500000000000e+06,2.891930500000000000e+06,2.674597500000000000e+06,2.801755000000000000e+06,2.847588299999999814e+06,2.500019500000000000e+06,2.898703000000000000e+06,2.942716299999999814e+06,2.884463500000000000e+06,3.805575799999999814e+06,2.995333500000000000e+06,3.133180000000000000e+06,2.856295000000000000e+06,4.410488000000000000e+06,2.552386500000000000e+06,2.633881299999999814e+06,4.158543299999999814e+06,2.551938299999999814e+06,3.382677000000000000e+06,2.591417299999999814e+06,3.685237500000000000e+06,3.125073299999999814e+06,2.932579799999999814e+06,3.124208000000000000e+06,2.922999500000000000e+06,3.167594000000000000e+06,3.390675500000000000e+06,3.631619500000000000e+06,3.173124500000000000e+06,3.288300799999999814e+06,2.777663000000000000e+06,3.055313000000000000e+06,3.353203500000000000e+06,1.129657100000000000e+07,6.045872000000000000e+06,3.291487000000000000e+06,1.472693800000000000e+07,3.667416000000000000e+06,4.268225000000000000e+06,2.970723799999999814e+06,2.640578799999999814e+06,2.793901500000000000e+06,3.078647299999999814e+06,3.375840000000000000e+06,2.854721299999999814e+06,2.909626500000000000e+06,2.653505299999999814e+06,3.156696000000000000e+06,2.802404500000000000e+06,3.477474000000000000e+06,2.728775000000000000e+06,2.828122500000000000e+06,2.669540000000000000e+06,2.602969000000000000e+06,2.556294799999999814e+06,3.042971500000000000e+06,2.658036000000000000e+06,2.985454000000000000e+06,2.846624500000000000e+06,2.993372299999999814e+06,2.792785500000000000e+06,2.754323000000000000e+06,1.033580100000000000e+07,2.673224799999999814e+06,2.709778799999999814e+06,3.104497000000000000e+06,2.903805799999999814e+06,2.672544000000000000e+06,2.637055500000000000e+06,2.896737799999999814e+06,2.715730500000000000e+06,2.813269500000000000e+06,2.905132500000000000e+06,2.465531799999999814e+06,2.627040799999999814e+06,2.828943500000000000e+06,3.039715799999999814e+06,2.775932299999999814e+06,2.634660000000000000e+06,2.541183799999999814e+06,2.619334500000000000e+06,3.197246500000000000e+06,2.773110000000000000e+06,2.479839799999999814e+06,2.942192000000000000e+06,2.940746299999999814e+06,2.734755000000000000e+06,2.937136799999999814e+06,2.772377299999999814e+06,8.502014000000000000e+06,2.958926000000000000e+06,3.395848299999999814e+06,3.255126000000000000e+06,3.179638799999999814e+06,2.653904000000000000e+06,2.921212299999999814e+06,3.176418500000000000e+06,2.918177500000000000e+06,2.741859500000000000e+06,2.478174799999999814e+06,3.001874000000000000e+06,2.862347799999999814e+06,2.767264500000000000e+06,2.799799000000000000e+06,2.294885299999999814e+06,2.855920000000000000e+06,3.263965500000000000e+06,2.468577500000000000e+06,2.866995299999999814e+06,4.633975500000000000e+06,2.704466299999999814e+06,3.211883000000000000e+06,2.790315799999999814e+06,3.088685000000000000e+06,2.452013799999999814e+06,2.422960299999999814e+06,2.487723500000000000e+06,2.917086299999999814e+06,3.059562299999999814e+06,2.618248299999999814e+06,2.714574299999999814e+06,3.126931799999999814e+06,2.775529500000000000e+06,2.559562000000000000e+06,2.717807500000000000e+06,2.560654799999999814e+06,2.730340299999999814e+06,2.518431000000000000e+06,2.681197299999999814e+06,2.396268500000000000e+06,2.722493500000000000e+06,2.838630299999999814e+06,2.690695799999999814e+06,2.613678299999999814e+06,2.253545000000000000e+06,2.463384500000000000e+06,2.566221000000000000e+06,2.395323799999999814e+06,2.665434500000000000e+06,2.595754000000000000e+06,2.579619000000000000e+06,2.364267799999999814e+06,2.447010000000000000e+06,2.669459000000000000e+06,2.545410000000000000e+06,3.007242299999999814e+06,2.567051000000000000e+06,2.769642000000000000e+06,2.470799000000000000e+06,6.931116000000000000e+06,3.601972500000000000e+06,3.037124299999999814e+06,2.636352500000000000e+06,3.605101500000000000e+06,3.269834299999999814e+06,2.628405500000000000e+06,4.003374500000000000e+06,2.735106500000000000e+06,2.675306799999999814e+06,2.989136000000000000e+06,2.692821299999999814e+06,3.329443799999999814e+06,3.012713000000000000e+06,2.962137500000000000e+06,2.864303000000000000e+06,3.041892500000000000e+06,3.834831299999999814e+06,2.773296500000000000e+06,3.102612500000000000e+06,4.844303000000000000e+06,3.046236500000000000e+06,3.488948500000000000e+06,3.289170799999999814e+06,4.108279500000000000e+06,3.151985000000000000e+06,3.153453299999999814e+06,3.002057500000000000e+06,3.025081799999999814e+06,2.993958299999999814e+06,3.079377000000000000e+06,3.107607500000000000e+06,3.383247799999999814e+06,3.145992500000000000e+06,3.093508500000000000e+06,3.084891000000000000e+06,3.107573299999999814e+06,3.565132799999999814e+06,2.869130000000000000e+06,3.181856299999999814e+06,3.672182299999999814e+06,3.333123500000000000e+06,3.159644000000000000e+06,3.576764500000000000e+06,3.236491500000000000e+06,3.808766299999999814e+06,3.286960500000000000e+06,3.044056000000000000e+06,4.676874500000000000e+06,3.196181500000000000e+06,3.418021500000000000e+06,2.981827500000000000e+06,2.822725799999999814e+06,3.261874500000000000e+06,3.192175000000000000e+06,3.232962000000000000e+06,2.935686000000000000e+06,2.888950500000000000e+06,2.731148000000000000e+06,3.432679299999999814e+06,2.977107799999999814e+06,3.980626500000000000e+06,4.266655000000000000e+06,3.097957500000000000e+06,7.909329000000000000e+06,2.883099000000000000e+06,3.989678799999999814e+06,3.330281000000000000e+06,3.539650299999999814e+06,3.836369299999999814e+06,3.449482799999999814e+06,3.299014799999999814e+06,3.132174500000000000e+06,3.349600299999999814e+06,2.883234000000000000e+06,3.142072500000000000e+06,3.046823299999999814e+06,2.859137299999999814e+06,4.053143799999999814e+06,3.181620000000000000e+06,3.416350299999999814e+06,2.912559000000000000e+06,3.478241500000000000e+06,2.770579299999999814e+06,3.696229799999999814e+06,3.025972500000000000e+06,3.427743500000000000e+06,3.058017299999999814e+06,3.707005000000000000e+06,3.184055799999999814e+06,3.068229000000000000e+06,3.515463500000000000e+06,2.962209299999999814e+06,3.484564500000000000e+06,3.396221000000000000e+06,3.025545000000000000e+06,2.905671000000000000e+06,3.161362000000000000e+06,3.782278500000000000e+06,3.015400799999999814e+06,3.008443000000000000e+06,3.109701299999999814e+06,3.207667000000000000e+06,3.160002799999999814e+06,3.128049500000000000e+06,2.955990000000000000e+06,2.945876299999999814e+06,2.488976799999999814e+06,3.387582299999999814e+06,2.697972000000000000e+06,3.715501000000000000e+06,3.236718500000000000e+06,7.233534000000000000e+06,3.350887299999999814e+06,3.111222500000000000e+06,3.275105799999999814e+06,2.877741500000000000e+06,3.345393500000000000e+06,3.359965500000000000e+06,2.861590799999999814e+06,3.317356000000000000e+06,3.045542500000000000e+06,2.828996500000000000e+06,2.971844000000000000e+06,2.930633299999999814e+06,2.823650000000000000e+06,3.135444500000000000e+06,3.004578799999999814e+06,3.821315000000000000e+06,3.424960500000000000e+06,3.365237000000000000e+06,3.384300500000000000e+06,3.271022000000000000e+06,3.482374000000000000e+06,2.938274500000000000e+06,3.434955000000000000e+06,4.290753000000000000e+06,3.288888000000000000e+06,3.042888299999999814e+06,3.499593799999999814e+06,3.549691500000000000e+06,3.157474799999999814e+06,3.964605500000000000e+06,3.085838500000000000e+06,5.914366500000000000e+06,3.099346299999999814e+06,3.257025299999999814e+06,3.105031500000000000e+06,3.285681000000000000e+06,3.573995299999999814e+06,3.163042000000000000e+06,3.022473799999999814e+06,3.221875000000000000e+06,3.181620000000000000e+06,3.326359500000000000e+06,3.199782000000000000e+06,2.874242500000000000e+06,2.975965799999999814e+06,3.873338000000000000e+06,2.901250000000000000e+06,3.101569299999999814e+06,2.981347500000000000e+06,3.384817500000000000e+06,3.250580500000000000e+06,3.095742000000000000e+06,4.036655299999999814e+06,2.999254500000000000e+06,2.977392799999999814e+06,3.007649000000000000e+06,3.520139000000000000e+06,3.025972500000000000e+06,3.244081000000000000e+06,3.538914000000000000e+06,3.346368000000000000e+06,2.853785000000000000e+06,3.184243799999999814e+06,3.010443000000000000e+06,3.109306799999999814e+06,3.222358799999999814e+06,3.022398799999999814e+06,3.105887500000000000e+06,3.304676500000000000e+06,3.188623000000000000e+06,3.171392000000000000e+06,3.195046000000000000e+06,3.532557799999999814e+06,2.987681299999999814e+06,3.042152299999999814e+06,3.348328000000000000e+06,3.048372000000000000e+06,3.088880000000000000e+06,3.329786799999999814e+06,2.854622299999999814e+06,3.405981799999999814e+06,2.994313500000000000e+06,3.079143500000000000e+06,3.535875000000000000e+06,3.357953000000000000e+06,3.317174000000000000e+06,2.718535299999999814e+06,2.715730500000000000e+06,4.135813799999999814e+06,3.441390299999999814e+06,2.871037000000000000e+06,2.851988000000000000e+06,2.459506500000000000e+06,3.028002500000000000e+06,3.207123500000000000e+06,3.059133500000000000e+06,3.047305500000000000e+06,2.702161500000000000e+06,2.783749500000000000e+06,2.624042500000000000e+06,2.940720500000000000e+06,3.466702000000000000e+06,2.897180299999999814e+06,4.384398500000000000e+06,2.959328000000000000e+06,2.965185000000000000e+06,2.982874299999999814e+06,3.360869299999999814e+06,3.122256000000000000e+06,2.919647500000000000e+06,2.988589799999999814e+06,2.992581799999999814e+06,2.817487799999999814e+06,3.053232299999999814e+06,3.159704500000000000e+06,2.813303799999999814e+06,2.968557500000000000e+06,2.957640000000000000e+06,2.785998500000000000e+06,2.803781500000000000e+06,2.773438000000000000e+06,3.250328500000000000e+06,3.219315299999999814e+06,3.376413299999999814e+06,4.258809500000000000e+06,4.301958000000000000e+06,3.347344000000000000e+06,3.046834500000000000e+06,3.366044500000000000e+06,2.899385299999999814e+06,3.374785000000000000e+06,3.239255500000000000e+06,3.017308299999999814e+06,3.342165299999999814e+06,3.532434299999999814e+06,3.232607500000000000e+06,3.112143299999999814e+06,3.076109799999999814e+06,3.122652000000000000e+06,3.163774500000000000e+06,2.957548500000000000e+06,2.815220299999999814e+06,3.255614799999999814e+06,2.962172500000000000e+06,3.258261500000000000e+06,3.082532000000000000e+06,3.507545500000000000e+06,3.299865500000000000e+06,3.386246000000000000e+06,3.405439799999999814e+06,3.576863500000000000e+06,3.018661299999999814e+06,3.184578500000000000e+06,3.227359799999999814e+06,3.380968799999999814e+06,3.362033000000000000e+06,3.239716000000000000e+06,3.001783500000000000e+06,3.093450000000000000e+06,3.032439000000000000e+06,2.944467799999999814e+06,2.949184799999999814e+06,3.374569000000000000e+06,3.334404000000000000e+06,3.495415000000000000e+06,3.251830299999999814e+06,3.190987500000000000e+06,3.175389000000000000e+06,3.042548500000000000e+06,3.157357299999999814e+06,3.313350299999999814e+06,3.009853000000000000e+06,3.266110799999999814e+06,3.418721299999999814e+06,3.153734299999999814e+06,3.954770000000000000e+06,3.101314799999999814e+06,3.241507799999999814e+06,3.403940000000000000e+06,3.062066299999999814e+06,3.616050799999999814e+06,3.181823799999999814e+06,3.462341000000000000e+06,3.223116799999999814e+06,3.712285500000000000e+06,3.199955299999999814e+06,3.539768500000000000e+06,3.794407799999999814e+06,3.602460500000000000e+06,3.279568500000000000e+06,3.391259500000000000e+06,3.423204500000000000e+06,3.269170299999999814e+06,3.250206000000000000e+06,3.266048500000000000e+06,3.119120000000000000e+06,3.390912000000000000e+06,3.325144000000000000e+06,3.359082500000000000e+06,3.261402500000000000e+06,3.488948500000000000e+06,3.378079000000000000e+06,3.270913500000000000e+06,3.228225000000000000e+06,3.321658000000000000e+06,3.475036299999999814e+06,3.404853500000000000e+06,3.183292000000000000e+06,3.233004799999999814e+06,3.135577500000000000e+06,3.120435000000000000e+06,3.043532000000000000e+06,2.829853500000000000e+06,3.571610299999999814e+06,3.481037299999999814e+06,3.161271299999999814e+06,3.312187500000000000e+06,3.544489799999999814e+06,2.943054000000000000e+06,3.728982000000000000e+06,3.132982000000000000e+06,3.386207500000000000e+06,3.149711299999999814e+06,3.084647500000000000e+06,3.413744000000000000e+06,3.167187500000000000e+06,3.382176299999999814e+06,3.547074500000000000e+06,3.392002500000000000e+06,2.954158500000000000e+06,3.463854299999999814e+06,3.254359500000000000e+06,3.159891799999999814e+06,3.319922000000000000e+06,3.119425299999999814e+06,3.148262000000000000e+06,3.025047299999999814e+06,3.065036000000000000e+06,2.768747299999999814e+06,3.323322799999999814e+06,3.586955500000000000e+06,3.205658000000000000e+06,2.741301000000000000e+06,3.280661299999999814e+06,2.987883299999999814e+06,2.910347799999999814e+06,2.833651500000000000e+06,5.061655500000000000e+06,3.013702799999999814e+06,3.390799299999999814e+06,3.222335500000000000e+06,3.194005299999999814e+06,3.435752500000000000e+06,3.504024000000000000e+07,4.262517000000000000e+06,4.696959000000000000e+06,4.341687000000000000e+06,3.761100000000000000e+06,6.264862000000000000e+06,4.021373299999999814e+06,3.082670000000000000e+06,3.263730799999999814e+06,2.825653500000000000e+06,2.743063299999999814e+06,2.920035500000000000e+06,2.652894799999999814e+06,2.800894000000000000e+06,2.968848799999999814e+06,2.885605000000000000e+06,2.554527500000000000e+06,2.864413799999999814e+06,2.626661299999999814e+06,2.431464000000000000e+06,3.787336000000000000e+06,2.693218000000000000e+06,2.750606299999999814e+06,2.477424299999999814e+06,2.564219000000000000e+06,3.246870500000000000e+06,4.102939799999999814e+06,2.480476500000000000e+06,2.956563500000000000e+06,2.998152000000000000e+06,2.737475299999999814e+06,2.419059500000000000e+06,2.808228500000000000e+06,2.916735000000000000e+06,3.731631299999999814e+06,2.504793500000000000e+06,2.730693799999999814e+06,2.643151299999999814e+06,2.593933799999999814e+06,2.706955299999999814e+06,2.691007299999999814e+06,2.800884799999999814e+06,5.946832500000000000e+06,3.271476500000000000e+06,3.277068799999999814e+06,2.593452799999999814e+06,3.021883799999999814e+06,2.520844299999999814e+06,3.226284000000000000e+06,2.249322000000000000e+06,2.591744000000000000e+06,2.849523799999999814e+06,2.976049799999999814e+06,2.849537500000000000e+06,2.904944500000000000e+06,2.845516500000000000e+06,2.776521500000000000e+06,2.932007000000000000e+06,2.626614500000000000e+06,2.653190299999999814e+06,2.412973000000000000e+06,2.547136000000000000e+06,2.646140000000000000e+06,2.588023500000000000e+06,2.461583299999999814e+06,2.709864000000000000e+06,2.970568799999999814e+06,2.669780299999999814e+06,3.316751000000000000e+06,2.292543799999999814e+06,2.455529000000000000e+06,2.790079500000000000e+06,2.219081799999999814e+06,2.412517799999999814e+06,2.849832500000000000e+06,2.470862299999999814e+06,2.638937000000000000e+06,2.726682500000000000e+06,2.498370000000000000e+06,2.729056799999999814e+06,3.547878500000000000e+06,2.492565799999999814e+06,2.463741500000000000e+06,3.148703299999999814e+06,2.685093799999999814e+06,2.754339000000000000e+06,2.791581000000000000e+06,2.739557500000000000e+06,2.819077000000000000e+06,2.777149799999999814e+06,2.333899799999999814e+06,2.822024799999999814e+06,3.238384799999999814e+06,3.192444500000000000e+06,2.775442500000000000e+06,2.644247299999999814e+06,2.525601000000000000e+06,2.683804000000000000e+06,3.141924500000000000e+06,2.788860500000000000e+06,3.043489500000000000e+06,2.463272500000000000e+06,3.020220000000000000e+06,2.641832000000000000e+06,2.415165299999999814e+06,2.486448000000000000e+06,2.648666799999999814e+06,2.587365000000000000e+06,2.225792799999999814e+06,2.446141500000000000e+06,2.381917299999999814e+06,2.402118500000000000e+06,2.515999299999999814e+06,2.273642000000000000e+06,2.696634000000000000e+06,2.492912500000000000e+06,2.621368799999999814e+06,2.607537299999999814e+06,2.501471000000000000e+06,2.720458000000000000e+06,2.703956500000000000e+06,2.287942500000000000e+06,2.682722500000000000e+06,2.690525500000000000e+06,2.442073299999999814e+06,2.670404799999999814e+06,2.580796299999999814e+06,3.393707299999999814e+06,3.065092000000000000e+06,2.901143799999999814e+06,2.418153799999999814e+06,2.787195299999999814e+06,2.439172500000000000e+06,2.203121299999999814e+06,2.381056500000000000e+06,2.761220799999999814e+06,2.209069299999999814e+06,2.231669299999999814e+06,2.386892000000000000e+06,2.308160000000000000e+06,2.288850299999999814e+06,1.917940100000000093e+06,1.900667300000000047e+06,2.314432000000000000e+06,2.438376299999999814e+06,2.324040500000000000e+06,2.170684000000000000e+06,2.314958000000000000e+06,7.238400000000000000e+06,2.682517299999999814e+06,2.658672500000000000e+06,2.859443500000000000e+06,3.742782000000000000e+06,3.011608299999999814e+06,3.481372500000000000e+06,3.151478299999999814e+06,2.816993500000000000e+06,3.018996799999999814e+06,3.012018000000000000e+06,3.081640000000000000e+06,2.598389299999999814e+06,2.682564000000000000e+06,2.935343000000000000e+06,2.626818000000000000e+06,2.486734299999999814e+06,2.570553500000000000e+06,2.345718500000000000e+06,2.870346500000000000e+06,2.382540500000000000e+06,2.521830500000000000e+06,2.837549500000000000e+06,2.276328000000000000e+06,2.246444000000000000e+06,2.332867500000000000e+06,2.475977799999999814e+06,2.584490299999999814e+06,2.810179500000000000e+06,2.416354299999999814e+06,2.898572299999999814e+06,2.408768000000000000e+06,2.681492000000000000e+06,3.004984500000000000e+06,3.077861799999999814e+06,2.830113000000000000e+06,2.477096000000000000e+06,2.802979000000000000e+06,2.303659500000000000e+06,2.605788500000000000e+06,2.393634000000000000e+06,2.431115000000000000e+06,2.916485000000000000e+06,2.495056799999999814e+06,2.704132299999999814e+06,3.111221000000000000e+06,2.419605500000000000e+06,2.247837799999999814e+06,2.367661500000000000e+06,2.626083799999999814e+06,2.446274000000000000e+06,2.415656000000000000e+06,2.535819000000000000e+06,2.588358299999999814e+06,2.662453500000000000e+06,2.256675299999999814e+06,3.009792000000000000e+06,2.409763000000000000e+06,2.656356500000000000e+06,2.771877299999999814e+06,2.361106799999999814e+06,2.892037500000000000e+06,2.436056000000000000e+06,2.545194500000000000e+06,2.362134299999999814e+06,2.678132500000000000e+06,2.611760799999999814e+06,2.569043799999999814e+06,2.498566500000000000e+06,2.324549500000000000e+06,2.453341000000000000e+06,2.631690000000000000e+06,2.537646000000000000e+06,2.522520000000000000e+06,2.683392000000000000e+06,2.611806000000000000e+06,2.660465500000000000e+06,2.640680799999999814e+06,2.462031000000000000e+06,2.572431500000000000e+06,2.796013500000000000e+06,2.685230000000000000e+06,2.627751500000000000e+06,2.707511799999999814e+06,2.619792000000000000e+06,2.789184000000000000e+06,2.642195299999999814e+06,2.548627299999999814e+06,2.437746500000000000e+06,2.130128500000000000e+06,2.302018799999999814e+06,2.775319000000000000e+06,2.787909000000000000e+06,2.436314299999999814e+06,2.439693799999999814e+06,3.363045500000000000e+06,2.602566000000000000e+06,2.394887799999999814e+06,2.691048500000000000e+06,2.529415299999999814e+06,2.371727299999999814e+06,2.154683500000000000e+06,2.394767799999999814e+06,2.518848000000000000e+06,2.686296000000000000e+06,2.315184000000000000e+06,2.565902500000000000e+06,2.557651799999999814e+06,2.485257000000000000e+06,2.989014500000000000e+06,2.789226000000000000e+06,4.151824000000000000e+06,3.014715000000000000e+06,2.690685000000000000e+06,3.093627000000000000e+06,2.742420299999999814e+06,2.803249000000000000e+06,2.927210000000000000e+06,2.631002299999999814e+06,2.582133000000000000e+06,2.682568299999999814e+06,2.319697299999999814e+06,3.162176500000000000e+06,2.595050299999999814e+06,2.882832000000000000e+06,2.767411500000000000e+06,2.284450299999999814e+06,2.363608799999999814e+06,2.582827500000000000e+06,2.676734799999999814e+06,2.991858799999999814e+06,4.295905500000000000e+06,2.274692500000000000e+06,2.566439000000000000e+06,2.656175500000000000e+06,2.151283799999999814e+06,2.523183000000000000e+06,2.435542000000000000e+06,2.530912000000000000e+06,1.999528899999999907e+06,2.099366000000000000e+06,2.251093299999999814e+06,2.827840000000000000e+06,2.255525299999999814e+06,2.510758500000000000e+06,2.519525500000000000e+06,2.324380500000000000e+06,2.412864500000000000e+06,2.237086799999999814e+06,2.942562500000000000e+06,2.478413500000000000e+06,2.395588500000000000e+06,2.706573799999999814e+06,2.443155000000000000e+06,2.430520799999999814e+06,2.973952000000000000e+06,2.464421000000000000e+06,3.163896000000000000e+06,3.096600000000000000e+06,2.721541799999999814e+06,2.667262000000000000e+06,2.805856299999999814e+06,2.479825500000000000e+06,2.792420500000000000e+06,2.608056299999999814e+06,2.592881500000000000e+06,2.510102000000000000e+06,2.344133500000000000e+06,2.339713799999999814e+06,2.555052500000000000e+06,2.605174000000000000e+06,3.308317500000000000e+06,2.626411500000000000e+06,2.735169500000000000e+06,3.146092000000000000e+06,2.708918799999999814e+06,2.700437500000000000e+06,2.788840000000000000e+06,2.363227000000000000e+06,2.976356000000000000e+06,3.032447000000000000e+06,2.450589299999999814e+06,2.925806500000000000e+06,2.460396299999999814e+06,2.270680299999999814e+06,2.275817000000000000e+06,2.294501500000000000e+06,2.250717299999999814e+06,2.211665299999999814e+06,2.424088799999999814e+06,2.291358299999999814e+06,2.693529000000000000e+06,2.537646000000000000e+06,2.299104799999999814e+06,2.883877500000000000e+06,2.567336500000000000e+06,2.540326000000000000e+06,2.293291000000000000e+06,2.180508799999999814e+06,2.262697000000000000e+06,2.278276000000000000e+06,2.876457500000000000e+06,2.190585500000000000e+06,2.461056000000000000e+06,2.717079799999999814e+06,1.954770500000000000e+06,2.149312299999999814e+06,2.131095500000000000e+06,2.146095000000000000e+06,2.446912000000000000e+06,2.196480000000000000e+06,2.113128000000000000e+06,2.388736000000000000e+06,2.007648000000000000e+06,2.258886299999999814e+06,1.929504000000000000e+06,2.089873500000000000e+06,2.061966800000000047e+06,1.401781100000000093e+06,1.842816000000000000e+06,1.492416000000000000e+06,1.390560000000000000e+06,1.392896000000000000e+06,1.200736000000000000e+06,1.329120000000000000e+06,1.514908800000000047e+06,1.026576000000000000e+06,9.147360000000000000e+05,8.759200000000000000e+05,7.383040000000000000e+05,6.851040000000000000e+05,4.726800000000000000e+05,3.607760000000000000e+05,3.089680000000000000e+05,2.973840000000000000e+05,2.060600000000000000e+05,1.978680000000000000e+05,1.829120000000000000e+05,9.421400000000000000e+04,7.370800000000000000e+04,5.984900000000000000e+04,5.503000000000000000e+04,4.740300000000000000e+04,3.636900000000000000e+04,3.105500000000000000e+04,3.005200000000000000e+04,1.772500000000000000e+04,2.163300000000000000e+04,1.812600000000000000e+04,1.712400000000000000e+04,1.852700000000000000e+04,2.023000000000000000e+04,1.532100000000000000e+04,1.472000000000000000e+04,1.421900000000000000e+04,1.822600000000000000e+04,1.191500000000000000e+04,1.211500000000000000e+04,1.492000000000000000e+04,1.361800000000000000e+04,1.081300000000000000e+04,9.712000000000000000e+03,1.071300000000000000e+04,1.411900000000000000e+04,1.231600000000000000e+04,9.812000000000000000e+03,1.141400000000000000e+04,1.151400000000000000e+04,1.301700000000000000e+04,1.141400000000000000e+04,1.441900000000000000e+04,1.291700000000000000e+04,1.421900000000000000e+04,1.371800000000000000e+04,1.011200000000000000e+04,1.091300000000000000e+04,1.201500000000000000e+04,1.081300000000000000e+04,1.111400000000000000e+04,1.522100000000000000e+04,9.812000000000000000e+03,1.291700000000000000e+04,1.161400000000000000e+04,1.161400000000000000e+04,1.341700000000000000e+04,1.151400000000000000e+04,1.201500000000000000e+04,1.351800000000000000e+04,1.221500000000000000e+04,1.201500000000000000e+04,1.211500000000000000e+04,1.121400000000000000e+04,1.251600000000000000e+04,1.291700000000000000e+04,1.241600000000000000e+04,1.301700000000000000e+04,1.051300000000000000e+04,1.111400000000000000e+04,8.710000000000000000e+03,1.251600000000000000e+04,1.191500000000000000e+04,1.101400000000000000e+04,1.251600000000000000e+04,1.151400000000000000e+04,9.712000000000000000e+03,1.121400000000000000e+04,1.101400000000000000e+04,1.021200000000000000e+04,1.201500000000000000e+04,1.281600000000000000e+04,1.041300000000000000e+04,8.710000000000000000e+03,1.121400000000000000e+04,1.241600000000000000e+04,8.410000000000000000e+03,1.221500000000000000e+04,9.311000000000000000e+03,1.231600000000000000e+04,1.081300000000000000e+04,1.241600000000000000e+04,1.181500000000000000e+04,1.331700000000000000e+04,9.712000000000000000e+03,1.181500000000000000e+04,1.091300000000000000e+04,1.251600000000000000e+04,1.121400000000000000e+04,1.351800000000000000e+04,1.171500000000000000e+04,9.611000000000000000e+03,1.261600000000000000e+04,1.101400000000000000e+04,1.301700000000000000e+04,8.710000000000000000e+03,1.171500000000000000e+04,1.191500000000000000e+04,1.041300000000000000e+04,1.231600000000000000e+04,1.111400000000000000e+04,1.061300000000000000e+04,1.161400000000000000e+04,1.081300000000000000e+04,1.031200000000000000e+04,1.111400000000000000e+04,1.181500000000000000e+04,1.041300000000000000e+04,1.131400000000000000e+04,1.191500000000000000e+04,1.141400000000000000e+04,1.241600000000000000e+04,1.311700000000000000e+04,1.141400000000000000e+04,1.071300000000000000e+04,1.061300000000000000e+04,1.061300000000000000e+04,1.311700000000000000e+04,1.391800000000000000e+04,1.161400000000000000e+04,1.221500000000000000e+04,1.091300000000000000e+04,1.161400000000000000e+04,1.191500000000000000e+04,1.161400000000000000e+04,1.241600000000000000e+04,1.111400000000000000e+04,1.271600000000000000e+04,1.311700000000000000e+04,9.912000000000000000e+03,1.121400000000000000e+04,1.882700000000000000e+04,1.572100000000000000e+04,1.071300000000000000e+04,1.121400000000000000e+04,2.373700000000000000e+04,1.291700000000000000e+04,1.131400000000000000e+04,1.311700000000000000e+04,9.912000000000000000e+03,1.201500000000000000e+04,1.171500000000000000e+04,9.812000000000000000e+03,1.071300000000000000e+04,1.111400000000000000e+04,1.211500000000000000e+04,1.141400000000000000e+04,1.061300000000000000e+04,1.271600000000000000e+04,1.051300000000000000e+04,1.321700000000000000e+04,1.071300000000000000e+04,9.611000000000000000e+03,8.510000000000000000e+03,8.009000000000000000e+03,9.011000000000000000e+03,1.031200000000000000e+04,1.061300000000000000e+04,1.121400000000000000e+04,1.041300000000000000e+04,1.051300000000000000e+04,1.061300000000000000e+04,8.510000000000000000e+03,9.011000000000000000e+03,1.041300000000000000e+04,9.011000000000000000e+03,1.171500000000000000e+04,1.071300000000000000e+04,1.201500000000000000e+04,nan
4.795490000000000208e+01,4.458835500000000000e+06,3.985843799999999814e+06,4.212646000000000000e+06,3.901454000000000000e+06,4.060738500000000000e+06,3.946754500000000000e+06,4.023366799999999814e+06,4.015847000000000000e+06,4.150915500000000000e+06,4.575721000000000000e+06,4.549385000000000000e+06,4.576282000000000000e+06,4.395194500000000000e+06,4.304034000000000000e+06,4.676569000000000000e+06,3.866425000000000000e+06,3.951118299999999814e+06,4.403301000000000000e+06,4.474771000000000000e+06,4.330581000000000000e+06,4.654173500000000000e+06,5.685078500000000000e+06,4.381806500000000000e+06,4.914372500000000000e+06,4.214360000000000000e+06,4.299798000000000000e+06,4.704504000000000000e+06,4.397653500000000000e+06,4.393851000000000000e+06,3.934076299999999814e+06,4.254584000000000000e+06,4.071232000000000000e+06,5.076562000000000000e+06,4.343429500000000000e+06,4.017274799999999814e+06,4.832138000000000000e+06,4.491757500000000000e+06,4.851319500000000000e+06,4.349786500000000000e+06,4.403286000000000000e+06,4.716805500000000000e+06,4.505204500000000000e+06,4.883035000000000000e+06,4.585581000000000000e+06,4.341040000000000000e+06,4.396929500000000000e+06,4.003769299999999814e+06,4.489306500000000000e+06,4.311457000000000000e+06,4.161456000000000000e+06,4.487295000000000000e+06,4.598775000000000000e+06,4.269289000000000000e+06,4.056478299999999814e+06,4.357375000000000000e+06,4.523165000000000000e+06,4.026860500000000000e+06,3.845591299999999814e+06,4.664601000000000000e+06,4.324209000000000000e+06,4.520434000000000000e+06,4.030799000000000000e+06,4.274829000000000000e+06,4.516289500000000000e+06,4.165816500000000000e+06,4.318883500000000000e+06,4.512069500000000000e+06,4.308068500000000000e+06,4.850770500000000000e+06,5.549326500000000000e+06,4.248709500000000000e+06,5.137643000000000000e+06,4.193038799999999814e+06,5.045287500000000000e+06,4.218020500000000000e+06,4.305456000000000000e+06,4.706152500000000000e+06,4.269431000000000000e+06,4.392637500000000000e+06,4.790532000000000000e+06,4.162158000000000000e+06,4.257483000000000000e+06,3.732636299999999814e+06,4.098887299999999814e+06,3.741683000000000000e+06,4.190365500000000000e+06,5.573541500000000000e+06,4.131892500000000000e+06,3.959728000000000000e+06,4.154699299999999814e+06,4.171206500000000000e+06,3.927093000000000000e+06,3.745413000000000000e+06,3.887408299999999814e+06,3.534445000000000000e+06,4.594014000000000000e+06,4.066045799999999814e+06,4.559053000000000000e+06,3.569800500000000000e+06,4.672772000000000000e+06,4.513280000000000000e+06,3.705079000000000000e+06,4.075518000000000000e+06,4.614672000000000000e+06,3.949438299999999814e+06,3.816160299999999814e+06,3.675192799999999814e+06,3.898801299999999814e+06,3.856015500000000000e+06,4.506669000000000000e+06,4.281026000000000000e+06,4.100418500000000000e+06,3.896392500000000000e+06,4.026734299999999814e+06,4.201149500000000000e+06,4.414065000000000000e+06,3.966772500000000000e+06,4.201149500000000000e+06,4.414046000000000000e+06,3.583663000000000000e+06,3.721153500000000000e+06,3.271986000000000000e+06,3.111790799999999814e+06,3.023031000000000000e+06,3.541737500000000000e+06,2.978596799999999814e+06,3.860663500000000000e+06,3.284411799999999814e+06,3.083909299999999814e+06,3.097594500000000000e+06,3.186235500000000000e+06,3.955867000000000000e+06,3.716078500000000000e+06,3.458333000000000000e+06,3.001869500000000000e+06,3.852220500000000000e+06,3.278249799999999814e+06,3.027284000000000000e+06,4.359063500000000000e+06,3.427115000000000000e+06,2.891325500000000000e+06,4.188923000000000000e+06,1.052098800000000000e+07,3.988676500000000000e+06,3.742240000000000000e+06,3.712692299999999814e+06,4.801017000000000000e+06,4.219267500000000000e+06,3.635139500000000000e+06,4.867349000000000000e+06,3.960367799999999814e+06,3.749142000000000000e+06,3.669761299999999814e+06,5.451761000000000000e+06,4.325781500000000000e+06,3.785975299999999814e+06,3.625752299999999814e+06,4.423665000000000000e+06,4.338090500000000000e+06,3.673795500000000000e+06,4.040469500000000000e+06,3.718239500000000000e+06,4.518678000000000000e+06,4.978305500000000000e+06,3.501600299999999814e+06,3.948000000000000000e+06,4.056061299999999814e+06,3.557272299999999814e+06,3.998052799999999814e+06,3.402880000000000000e+06,3.706922000000000000e+06,3.123782500000000000e+06,3.778659299999999814e+06,4.099129500000000000e+06,3.383035000000000000e+06,3.930894000000000000e+06,3.276851500000000000e+06,3.639237299999999814e+06,3.553587299999999814e+06,3.582135500000000000e+06,3.681159000000000000e+06,3.042944799999999814e+06,4.346582000000000000e+06,3.159882799999999814e+06,3.679264000000000000e+06,3.563199000000000000e+06,3.328152500000000000e+06,3.621726000000000000e+06,3.662853299999999814e+06,3.048631299999999814e+06,2.920907000000000000e+06,3.307237500000000000e+06,2.932148000000000000e+06,3.655575000000000000e+06,4.581855000000000000e+06,3.937152799999999814e+06,3.236103799999999814e+06,4.042867500000000000e+06,3.955608000000000000e+06,3.342617299999999814e+06,3.287712500000000000e+06,3.530286000000000000e+06,3.515858500000000000e+06,3.820730500000000000e+06,4.579590000000000000e+06,4.634055000000000000e+06,3.765329000000000000e+06,3.308175000000000000e+06,3.205849500000000000e+06,3.667238299999999814e+06,3.310283799999999814e+06,4.062650000000000000e+06,4.308678000000000000e+06,3.315284500000000000e+06,3.246138799999999814e+06,3.221308000000000000e+06,4.868494000000000000e+06,8.212900000000000000e+06,3.548303500000000000e+06,3.876552000000000000e+06,3.406168299999999814e+06,3.346450000000000000e+06,3.169136799999999814e+06,3.594496299999999814e+06,3.265625000000000000e+06,4.030106299999999814e+06,3.281217799999999814e+06,4.181583799999999814e+06,3.546185799999999814e+06,3.166680799999999814e+06,3.360415500000000000e+06,3.242884000000000000e+06,3.581545000000000000e+06,3.579572000000000000e+06,2.984216299999999814e+06,3.056005799999999814e+06,3.247887500000000000e+06,3.809655799999999814e+06,3.396158500000000000e+06,3.132984799999999814e+06,3.913968799999999814e+06,3.487445000000000000e+06,3.400945299999999814e+06,3.119022799999999814e+06,3.517856299999999814e+06,4.201259000000000000e+06,3.932499000000000000e+06,4.622308000000000000e+06,3.449970500000000000e+06,3.063610299999999814e+06,3.092581500000000000e+06,3.347425000000000000e+06,3.415974500000000000e+06,3.191185500000000000e+06,3.119749000000000000e+06,3.630583000000000000e+06,3.468289799999999814e+06,3.175593500000000000e+06,3.569173299999999814e+06,3.423753799999999814e+06,3.608008000000000000e+06,3.483018000000000000e+06,3.328172000000000000e+06,3.578697299999999814e+06,3.736651500000000000e+06,3.893127000000000000e+06,3.600290299999999814e+06,4.643259000000000000e+06,3.926205000000000000e+06,3.965148799999999814e+06,3.107400299999999814e+06,3.824900299999999814e+06,3.586236799999999814e+06,3.310386799999999814e+06,3.267168799999999814e+06,3.226041500000000000e+06,3.307268799999999814e+06,4.128552500000000000e+06,3.247119000000000000e+06,3.842865000000000000e+06,4.634345000000000000e+06,2.834711500000000000e+06,3.210704299999999814e+06,3.565606500000000000e+06,3.302422000000000000e+06,3.857291000000000000e+06,4.051417500000000000e+06,3.778269799999999814e+06,3.985728799999999814e+06,3.709892000000000000e+06,3.435478299999999814e+06,3.615298500000000000e+06,3.143898000000000000e+06,3.604575000000000000e+06,3.757719000000000000e+06,4.103621299999999814e+06,3.541126000000000000e+06,3.778005299999999814e+06,3.820909500000000000e+06,4.269011000000000000e+06,3.802328000000000000e+06,4.159395799999999814e+06,3.641565299999999814e+06,3.621115299999999814e+06,3.842487000000000000e+06,3.879154000000000000e+06,3.288709500000000000e+06,4.260162000000000000e+06,3.146737799999999814e+06,3.267232500000000000e+06,4.080091799999999814e+06,3.621709799999999814e+06,3.602827500000000000e+06,2.950838500000000000e+06,3.236154500000000000e+06,3.993660000000000000e+06,3.947645000000000000e+06,3.221611000000000000e+06,4.072239500000000000e+06,3.658231000000000000e+06,3.574446000000000000e+06,3.131606299999999814e+06,3.839404500000000000e+06,3.662471000000000000e+06,3.891289500000000000e+06,3.304350000000000000e+06,3.597186299999999814e+06,3.608565000000000000e+06,3.222122000000000000e+06,3.246391500000000000e+06,3.319043799999999814e+06,3.381657500000000000e+06,3.361936000000000000e+06,4.049632500000000000e+06,3.880883299999999814e+06,4.398890500000000000e+06,3.524005799999999814e+06,5.257141000000000000e+06,3.660499799999999814e+06,3.210597500000000000e+06,3.631546299999999814e+06,3.414112799999999814e+06,2.986523000000000000e+06,3.290034000000000000e+06,3.958389000000000000e+06,3.220373500000000000e+06,5.058852500000000000e+06,3.250122000000000000e+06,3.727484299999999814e+06,3.405347000000000000e+06,3.489032000000000000e+06,3.343687500000000000e+06,3.735507799999999814e+06,3.974918799999999814e+06,3.171019500000000000e+06,3.641422799999999814e+06,3.941222799999999814e+06,3.445129299999999814e+06,3.355975000000000000e+06,3.270454799999999814e+06,4.314090000000000000e+06,3.744607500000000000e+06,3.552768500000000000e+06,5.283616000000000000e+06,3.388031299999999814e+06,3.602827500000000000e+06,3.289837299999999814e+06,3.366066000000000000e+06,3.386390500000000000e+06,2.652937799999999814e+06,3.758354500000000000e+06,5.217201000000000000e+06,3.023326500000000000e+06,3.141961299999999814e+06,3.499796299999999814e+06,3.453584500000000000e+06,3.248048000000000000e+06,4.456739000000000000e+06,3.299967299999999814e+06,3.166240000000000000e+06,3.458468299999999814e+06,3.389728000000000000e+06,3.589743500000000000e+06,3.542154000000000000e+06,3.722415500000000000e+06,3.827027799999999814e+06,3.355659500000000000e+06,3.157302799999999814e+06,3.729959500000000000e+06,3.925281000000000000e+06,3.783338799999999814e+06,3.410911000000000000e+06,3.585094000000000000e+06,3.496227799999999814e+06,3.498576799999999814e+06,4.065166299999999814e+06,3.614737500000000000e+06,3.103416799999999814e+06,3.337721500000000000e+06,3.434906299999999814e+06,3.186675500000000000e+06,3.892912299999999814e+06,4.962868000000000000e+06,3.250458000000000000e+06,3.846342500000000000e+06,4.758219000000000000e+06,3.377933000000000000e+06,3.276181299999999814e+06,4.047241000000000000e+06,3.132193299999999814e+06,3.221875000000000000e+06,3.237717500000000000e+06,3.265387299999999814e+06,3.107318000000000000e+06,3.666662299999999814e+06,3.134889000000000000e+06,3.420833500000000000e+06,3.426426000000000000e+06,3.452009500000000000e+06,3.647801299999999814e+06,3.009945000000000000e+06,3.183169000000000000e+06,3.401343799999999814e+06,3.149958000000000000e+06,3.271875000000000000e+06,3.637246500000000000e+06,3.854092000000000000e+06,3.402103799999999814e+06,3.017190000000000000e+06,3.027706500000000000e+06,3.117692000000000000e+06,3.085399799999999814e+06,3.307301799999999814e+06,3.042839000000000000e+06,2.838663299999999814e+06,3.505493799999999814e+06,3.165723000000000000e+06,2.847848500000000000e+06,9.100995000000000000e+06,2.924024299999999814e+06,3.564395500000000000e+06,3.738260000000000000e+06,2.954950000000000000e+06,3.008142500000000000e+06,3.121258299999999814e+06,3.066599299999999814e+06,2.827791799999999814e+06,2.635368799999999814e+06,2.602974000000000000e+06,3.466360799999999814e+06,3.298044799999999814e+06,2.854756299999999814e+06,2.728089500000000000e+06,3.272850000000000000e+06,3.036819500000000000e+06,3.631269799999999814e+06,2.784908500000000000e+06,2.653557299999999814e+06,2.989961299999999814e+06,3.713991799999999814e+06,3.538505000000000000e+06,3.871739299999999814e+06,4.657313500000000000e+06,6.919360000000000000e+06,4.890919500000000000e+06,1.071913500000000000e+07,6.541063500000000000e+06,3.805173500000000000e+06,3.294375000000000000e+06,2.840045000000000000e+06,3.167123000000000000e+06,3.358804799999999814e+06,3.127043500000000000e+06,3.699781799999999814e+06,3.022260799999999814e+06,3.262218799999999814e+06,4.949059500000000000e+06,2.633380299999999814e+06,3.329112799999999814e+06,2.891454299999999814e+06,3.407354500000000000e+06,2.904184299999999814e+06,3.015417299999999814e+06,3.238121799999999814e+06,3.618897299999999814e+06,3.202461000000000000e+06,3.147616000000000000e+06,3.043651500000000000e+06,3.146517299999999814e+06,3.282826000000000000e+06,2.990783299999999814e+06,3.152651000000000000e+06,3.086523799999999814e+06,3.362049799999999814e+06,3.382655000000000000e+06,3.021121000000000000e+06,3.000520500000000000e+06,3.504971000000000000e+06,3.111279500000000000e+06,3.043843500000000000e+06,2.873850000000000000e+06,2.944415000000000000e+06,3.075529799999999814e+06,3.214276500000000000e+06,3.253368799999999814e+06,2.746114000000000000e+06,3.042128500000000000e+06,2.812181500000000000e+06,3.264253500000000000e+06,2.966677500000000000e+06,4.029075000000000000e+06,3.142192799999999814e+06,3.258675000000000000e+06,2.835391799999999814e+06,3.050537000000000000e+06,3.368225000000000000e+06,2.947615500000000000e+06,3.022581000000000000e+06,3.049316799999999814e+06,2.868962299999999814e+06,3.145844500000000000e+06,2.762863500000000000e+06,2.862080000000000000e+06,3.042336000000000000e+06,2.728168799999999814e+06,2.631427500000000000e+06,2.590008799999999814e+06,3.074680799999999814e+06,3.057327000000000000e+06,2.710174000000000000e+06,2.896022500000000000e+06,2.831403799999999814e+06,3.791955299999999814e+06,2.653875000000000000e+06,2.487452799999999814e+06,3.004446299999999814e+06,2.850779000000000000e+06,2.530811500000000000e+06,2.503488799999999814e+06,2.320809299999999814e+06,3.099749000000000000e+06,2.513511000000000000e+06,2.350824500000000000e+06,2.540797000000000000e+06,2.915079500000000000e+06,2.514555299999999814e+06,2.565027799999999814e+06,3.331164500000000000e+06,2.946450500000000000e+06,2.763824500000000000e+06,2.492574500000000000e+06,2.999370000000000000e+06,2.811648000000000000e+06,3.148996000000000000e+06,2.457907500000000000e+06,2.904293500000000000e+06,2.954937299999999814e+06,2.630340500000000000e+06,2.601686799999999814e+06,3.246433299999999814e+06,2.853545500000000000e+06,2.354194500000000000e+06,2.749536000000000000e+06,2.602896299999999814e+06,3.174734000000000000e+06,2.412780299999999814e+06,2.471130799999999814e+06,3.142923500000000000e+06,2.691075000000000000e+06,2.682358299999999814e+06,2.864389500000000000e+06,2.385602000000000000e+06,3.282014500000000000e+06,3.100998000000000000e+06,3.122104000000000000e+06,3.185117299999999814e+06,2.517364299999999814e+06,2.409962000000000000e+06,2.228341000000000000e+06,2.393654299999999814e+06,2.089656000000000000e+06,2.502147799999999814e+06,2.458028299999999814e+06,2.911897000000000000e+06,2.623741500000000000e+06,2.542222299999999814e+06,2.684128799999999814e+06,2.421397000000000000e+06,3.337912500000000000e+06,2.825274500000000000e+06,2.436340299999999814e+06,2.434586500000000000e+06,7.793373000000000000e+06,1.952638300000000047e+06,2.193874799999999814e+06,2.426978299999999814e+06,2.262640799999999814e+06,2.512992799999999814e+06,2.431908500000000000e+06,2.101485500000000000e+06,1.050229300000000000e+07,2.295041500000000000e+06,2.964089500000000000e+06,2.130546299999999814e+06,2.455633299999999814e+06,2.574439299999999814e+06,2.292329500000000000e+06,2.294549000000000000e+06,2.401880299999999814e+06,2.565715500000000000e+06,2.121532799999999814e+06,2.694306299999999814e+06,7.075094500000000000e+06,2.609513299999999814e+06,2.262147299999999814e+06,2.571712500000000000e+06,2.441647799999999814e+06,2.392949299999999814e+06,2.614111299999999814e+06,3.097586000000000000e+06,3.232454799999999814e+06,2.647955500000000000e+06,2.343917500000000000e+06,2.609972799999999814e+06,2.699812500000000000e+06,2.770027799999999814e+06,2.432969000000000000e+06,3.334190500000000000e+06,3.152155500000000000e+06,2.510508000000000000e+06,2.851846299999999814e+06,3.836544500000000000e+06,3.017710000000000000e+06,2.511281500000000000e+06,3.064421000000000000e+06,2.623782000000000000e+06,2.553408000000000000e+06,2.677658799999999814e+06,2.803493799999999814e+06,2.366217000000000000e+06,2.673741000000000000e+06,2.676843799999999814e+06,2.621303000000000000e+06,3.099097799999999814e+06,2.726690000000000000e+06,2.631216000000000000e+06,2.737335799999999814e+06,2.580572500000000000e+06,2.677401299999999814e+06,2.692859000000000000e+06,2.448116299999999814e+06,2.400339000000000000e+06,2.396191799999999814e+06,2.483743000000000000e+06,3.383100000000000000e+06,3.244076799999999814e+06,3.519595299999999814e+06,2.642882299999999814e+06,3.419402799999999814e+06,2.852892799999999814e+06,2.223480500000000000e+06,2.533902299999999814e+06,3.732552799999999814e+06,2.339767000000000000e+06,2.579361299999999814e+06,2.869514299999999814e+06,3.326838299999999814e+06,2.597291299999999814e+06,2.951866799999999814e+06,2.635447500000000000e+06,3.422880000000000000e+06,2.975936000000000000e+06,3.264266299999999814e+06,3.331797500000000000e+06,2.823725299999999814e+06,2.897572299999999814e+06,3.860423799999999814e+06,3.002142500000000000e+06,3.784949500000000000e+06,2.797857000000000000e+06,2.802295500000000000e+06,2.524259000000000000e+06,2.994648799999999814e+06,2.897269500000000000e+06,2.988357799999999814e+06,2.460532000000000000e+06,3.272963299999999814e+06,3.135650799999999814e+06,3.370781299999999814e+06,2.585310000000000000e+06,2.411014000000000000e+06,2.825507500000000000e+06,2.761980000000000000e+06,3.996416000000000000e+06,3.073570500000000000e+06,3.124346299999999814e+06,3.133630500000000000e+06,2.979446500000000000e+06,2.626903500000000000e+06,2.814353299999999814e+06,3.731175000000000000e+06,2.787783500000000000e+06,2.530524500000000000e+06,2.601291500000000000e+06,2.433069299999999814e+06,2.949018299999999814e+06,2.692659500000000000e+06,3.050041500000000000e+06,3.575108000000000000e+06,2.743562799999999814e+06,2.630888000000000000e+06,3.661777500000000000e+06,3.302059799999999814e+06,3.162194799999999814e+06,4.742627000000000000e+06,3.209393799999999814e+06,3.676517299999999814e+06,4.105520799999999814e+06,4.595650000000000000e+06,3.050070799999999814e+06,3.088374799999999814e+06,2.704373799999999814e+06,2.883637000000000000e+06,2.769938500000000000e+06,2.755448500000000000e+06,2.975754500000000000e+06,2.448028299999999814e+06,2.969352000000000000e+06,2.921534500000000000e+06,2.814519000000000000e+06,2.912004500000000000e+06,3.457488000000000000e+06,2.462361500000000000e+06,3.309959000000000000e+06,2.782967000000000000e+06,2.584973500000000000e+06,2.499717000000000000e+06,2.895583799999999814e+06,3.037392000000000000e+06,2.620493000000000000e+06,3.362909000000000000e+06,2.653861000000000000e+06,2.702522299999999814e+06,3.653612799999999814e+06,2.883840000000000000e+06,2.820231299999999814e+06,3.012393799999999814e+06,2.789089500000000000e+06,3.173064799999999814e+06,2.504793500000000000e+06,2.678657000000000000e+06,2.871439799999999814e+06,2.832612799999999814e+06,2.499020500000000000e+06,2.630446799999999814e+06,2.716763000000000000e+06,2.534898500000000000e+06,2.555162299999999814e+06,3.639654799999999814e+06,2.487675299999999814e+06,2.994605799999999814e+06,2.892062500000000000e+06,2.424315000000000000e+06,2.666957799999999814e+06,2.916843000000000000e+06,3.541257799999999814e+06,3.063074500000000000e+06,3.494809799999999814e+06,2.714604000000000000e+06,2.702777500000000000e+06,3.290087000000000000e+06,2.617648500000000000e+06,3.306123799999999814e+06,3.249991299999999814e+06,2.818086299999999814e+06,3.455996500000000000e+06,3.079136500000000000e+06,2.954302500000000000e+06,2.302985299999999814e+06,2.995333500000000000e+06,3.162177500000000000e+06,2.796987000000000000e+06,2.785452000000000000e+06,2.682876000000000000e+06,2.391944500000000000e+06,2.501492000000000000e+06,3.189776500000000000e+06,3.832440000000000000e+06,2.576024500000000000e+06,2.607524500000000000e+06,2.560013299999999814e+06,2.688506500000000000e+06,2.761428299999999814e+06,3.888519799999999814e+06,2.867417299999999814e+06,3.103041500000000000e+06,2.534187000000000000e+06,2.884401000000000000e+06,2.892163000000000000e+06,2.504600299999999814e+06,2.651748799999999814e+06,2.688372799999999814e+06,2.442460500000000000e+06,2.495399299999999814e+06,2.982722500000000000e+06,2.474031000000000000e+06,2.573880000000000000e+06,2.968496000000000000e+06,2.522139799999999814e+06,2.940561500000000000e+06,2.726052000000000000e+06,2.965212299999999814e+06,2.827580299999999814e+06,2.355282299999999814e+06,2.525066299999999814e+06,2.658097500000000000e+06,2.761428299999999814e+06,2.365286299999999814e+06,2.870761500000000000e+06,2.499265500000000000e+06,2.615988500000000000e+06,3.206754500000000000e+06,2.563080000000000000e+06,2.691272000000000000e+06,2.667676000000000000e+06,2.829016500000000000e+06,2.921623299999999814e+06,3.101230000000000000e+06,2.878040500000000000e+06,2.669179000000000000e+06,2.617698299999999814e+06,2.405259000000000000e+06,2.676907500000000000e+06,3.042238500000000000e+06,2.707629500000000000e+06,2.454431000000000000e+06,3.050708500000000000e+06,2.552049299999999814e+06,2.921971000000000000e+06,2.806234299999999814e+06,2.884934500000000000e+06,2.801541299999999814e+06,3.210053000000000000e+06,2.700389000000000000e+06,2.750281299999999814e+06,2.750554299999999814e+06,2.855113799999999814e+06,3.258412299999999814e+06,2.972835000000000000e+06,2.877205500000000000e+06,3.271115000000000000e+06,3.888076000000000000e+06,3.083573799999999814e+06,3.438216000000000000e+06,2.906839299999999814e+06,2.975341500000000000e+06,3.242670799999999814e+06,2.893791000000000000e+06,3.056433299999999814e+06,3.044495500000000000e+06,2.769600500000000000e+06,3.042548500000000000e+06,3.124242500000000000e+06,2.957327299999999814e+06,3.422539500000000000e+06,3.141646799999999814e+06,3.400303000000000000e+06,2.948664500000000000e+06,3.104981299999999814e+06,3.134825500000000000e+06,3.291660799999999814e+06,2.888856000000000000e+06,3.580619299999999814e+06,2.965253299999999814e+06,3.859422299999999814e+06,3.317685500000000000e+06,3.418167500000000000e+06,3.222705500000000000e+06,3.812180500000000000e+06,3.098476000000000000e+06,3.008733799999999814e+06,3.339343799999999814e+06,3.455075799999999814e+06,2.825968500000000000e+06,3.524367000000000000e+06,2.685852000000000000e+06,2.861791799999999814e+06,3.498609500000000000e+06,2.999658500000000000e+06,3.225840500000000000e+06,3.466581299999999814e+06,3.312067000000000000e+06,3.418710799999999814e+06,3.808252500000000000e+06,3.868678799999999814e+06,3.453337500000000000e+06,3.454008299999999814e+06,2.994178000000000000e+06,3.161722000000000000e+06,3.121526000000000000e+06,3.501886500000000000e+06,3.143801000000000000e+06,3.007755799999999814e+06,2.848745299999999814e+06,2.995380799999999814e+06,4.827049500000000000e+06,2.644653299999999814e+06,3.314455000000000000e+06,2.962986000000000000e+06,3.671077500000000000e+06,3.064022000000000000e+06,3.026048500000000000e+06,3.065430500000000000e+06,3.654061000000000000e+06,3.236299799999999814e+06,3.790539500000000000e+06,3.720079799999999814e+06,3.453254000000000000e+06,3.142101000000000000e+06,2.936561000000000000e+06,3.472443299999999814e+06,4.673279000000000000e+06,3.763909500000000000e+06,3.183285000000000000e+06,3.439452299999999814e+06,2.796709299999999814e+06,2.810988500000000000e+06,2.950851000000000000e+06,2.655443000000000000e+06,2.749898299999999814e+06,2.892741799999999814e+06,2.906205000000000000e+06,3.531106799999999814e+06,2.681239799999999814e+06,3.401385500000000000e+06,3.018479299999999814e+06,4.185014500000000000e+06,2.810865500000000000e+06,4.111681299999999814e+06,3.509904000000000000e+06,2.868269500000000000e+06,2.766995000000000000e+06,2.878298799999999814e+06,3.755833299999999814e+06,4.168706500000000000e+06,3.049364000000000000e+06,2.704546000000000000e+06,2.950977299999999814e+06,3.182934000000000000e+06,2.886439500000000000e+06,2.931220500000000000e+06,2.879062500000000000e+06,3.322323500000000000e+06,3.692318299999999814e+06,3.389204500000000000e+06,3.410657299999999814e+06,3.022836500000000000e+06,3.312946000000000000e+06,3.134506500000000000e+06,3.502768000000000000e+06,3.523561299999999814e+06,3.348443000000000000e+06,3.386086299999999814e+06,3.126772299999999814e+06,3.434955000000000000e+06,3.582153000000000000e+06,2.929032000000000000e+06,3.208928500000000000e+06,3.109962000000000000e+06,3.189656299999999814e+06,2.894622000000000000e+06,3.562356500000000000e+06,4.561497500000000000e+06,3.232318799999999814e+06,3.265924500000000000e+06,3.786269500000000000e+06,3.225845000000000000e+06,3.340337299999999814e+06,3.406408299999999814e+06,3.065073000000000000e+06,3.282028799999999814e+06,3.069375000000000000e+06,3.369054000000000000e+06,3.664632000000000000e+06,2.945766500000000000e+06,3.390082500000000000e+06,2.905534799999999814e+06,3.194580299999999814e+06,3.178906299999999814e+06,3.043475000000000000e+06,3.140428000000000000e+06,3.118908299999999814e+06,3.020615500000000000e+06,2.857608000000000000e+06,3.177967500000000000e+06,3.573147500000000000e+06,3.004759799999999814e+06,3.416795799999999814e+06,2.923608299999999814e+06,2.967535299999999814e+06,2.983097799999999814e+06,3.174129500000000000e+06,2.692104500000000000e+06,2.872767000000000000e+06,3.051619000000000000e+06,3.551262299999999814e+06,2.634857000000000000e+06,2.989825000000000000e+06,2.613922500000000000e+06,3.192647500000000000e+06,2.865293500000000000e+06,3.040576000000000000e+06,3.205865299999999814e+06,3.392554000000000000e+06,3.510123799999999814e+06,3.002512500000000000e+06,3.540011799999999814e+06,3.035130000000000000e+06,3.366561000000000000e+06,5.151755000000000000e+06,5.234003500000000000e+06,3.221947000000000000e+06,3.022593799999999814e+06,3.825357500000000000e+06,2.993793500000000000e+06,3.300571000000000000e+06,3.432246000000000000e+06,3.440554799999999814e+06,3.366755000000000000e+06,3.110461500000000000e+06,2.870223500000000000e+06,2.708026799999999814e+06,2.733040000000000000e+06,4.700024000000000000e+06,2.626395799999999814e+06,2.681192500000000000e+06,2.719308500000000000e+06,2.721177799999999814e+06,3.043861799999999814e+06,2.958478500000000000e+06,3.033932799999999814e+06,2.770718500000000000e+06,3.182283000000000000e+06,3.300758000000000000e+06,3.076458299999999814e+06,3.242177000000000000e+06,3.001135000000000000e+06,3.356097299999999814e+06,2.704095799999999814e+06,2.932025000000000000e+06,3.290621299999999814e+06,2.874359500000000000e+06,3.267115799999999814e+06,2.825815500000000000e+06,3.005353299999999814e+06,3.378787000000000000e+06,3.091393500000000000e+06,3.494058500000000000e+06,3.183203799999999814e+06,2.821518000000000000e+06,2.969812500000000000e+06,3.010866799999999814e+06,3.203621799999999814e+06,3.007851299999999814e+06,3.557958500000000000e+06,3.338975799999999814e+06,3.648163799999999814e+06,3.209474000000000000e+06,3.712448000000000000e+06,3.242391000000000000e+06,3.404465000000000000e+06,3.588363299999999814e+06,3.087377799999999814e+06,2.931658299999999814e+06,3.509845500000000000e+06,3.207535000000000000e+06,3.093642799999999814e+06,3.169128299999999814e+06,4.965835000000000000e+06,2.782013000000000000e+06,3.025934000000000000e+06,2.756183500000000000e+06,3.284495000000000000e+06,3.240121000000000000e+06,3.185759000000000000e+06,3.101848799999999814e+06,3.490243000000000000e+06,3.137332000000000000e+06,3.410085500000000000e+06,3.829109799999999814e+06,3.249207000000000000e+06,3.323507000000000000e+06,3.397529500000000000e+06,3.060675000000000000e+06,3.501484299999999814e+06,3.238633000000000000e+06,3.535983500000000000e+06,3.327404000000000000e+06,3.072927299999999814e+06,3.047683500000000000e+06,3.062546299999999814e+06,3.477115299999999814e+06,3.017206500000000000e+06,3.112602299999999814e+06,3.091097299999999814e+06,3.169036299999999814e+06,3.152380000000000000e+06,2.913365000000000000e+06,3.136944799999999814e+06,2.902730500000000000e+06,3.375436000000000000e+06,3.313810000000000000e+06,3.549393000000000000e+06,2.982826000000000000e+06,3.369512299999999814e+06,3.292498000000000000e+06,3.157571799999999814e+06,3.417555799999999814e+06,3.508462000000000000e+06,3.325520299999999814e+06,3.259566299999999814e+06,3.107573299999999814e+06,3.451691799999999814e+06,3.204239299999999814e+06,3.488930500000000000e+06,3.755867799999999814e+06,3.232133299999999814e+06,3.369578000000000000e+06,3.486054500000000000e+06,3.794407799999999814e+06,3.564209000000000000e+06,3.385288299999999814e+06,3.490867299999999814e+06,3.756770299999999814e+06,3.795652500000000000e+06,3.412774299999999814e+06,3.566429000000000000e+06,3.434102000000000000e+06,3.253734799999999814e+06,3.175389000000000000e+06,3.260008500000000000e+06,3.226746000000000000e+06,3.314064500000000000e+06,3.293921299999999814e+06,3.531106799999999814e+06,3.382125000000000000e+06,3.226736299999999814e+06,3.270520000000000000e+06,3.518770799999999814e+06,3.365057500000000000e+06,3.067829500000000000e+06,3.131715000000000000e+06,3.078360000000000000e+06,3.527637799999999814e+06,2.948467500000000000e+06,3.001925299999999814e+06,2.988021799999999814e+06,3.060565799999999814e+06,3.213184500000000000e+06,2.996806500000000000e+06,3.012480000000000000e+06,3.401557000000000000e+06,3.546823000000000000e+06,3.355207500000000000e+06,4.372486000000000000e+06,3.096146000000000000e+06,3.301097299999999814e+06,3.175000000000000000e+06,3.199999500000000000e+06,3.500499500000000000e+06,3.286877799999999814e+06,2.969589799999999814e+06,3.190761299999999814e+06,3.164971500000000000e+06,3.263606000000000000e+06,3.347397000000000000e+06,3.096003799999999814e+06,3.062788000000000000e+06,2.861342299999999814e+06,3.169055500000000000e+06,2.924815500000000000e+06,3.338535299999999814e+06,3.024006799999999814e+06,2.906094799999999814e+06,3.355347799999999814e+06,2.570621299999999814e+06,3.111009000000000000e+06,2.715435299999999814e+06,2.762433000000000000e+06,2.866772299999999814e+06,2.952989299999999814e+06,3.927946000000000000e+06,2.945503000000000000e+06,3.134850500000000000e+06,2.956405299999999814e+06,5.777426000000000000e+06,5.376516500000000000e+06,4.645028000000000000e+06,3.814946799999999814e+06,4.721001500000000000e+06,5.718546000000000000e+06,3.452667500000000000e+06,3.042411299999999814e+06,5.432009000000000000e+06,1.318875700000000000e+07,3.026353000000000000e+06,2.903375299999999814e+06,4.482943000000000000e+06,2.999760000000000000e+06,3.193013799999999814e+06,3.080476799999999814e+06,2.871775299999999814e+06,3.878831299999999814e+06,2.616780299999999814e+06,2.544049000000000000e+06,2.833028000000000000e+06,2.632231500000000000e+06,2.970631500000000000e+06,2.620599500000000000e+06,2.747085799999999814e+06,2.863609799999999814e+06,2.981521500000000000e+06,2.999733799999999814e+06,2.703581000000000000e+06,3.412584000000000000e+06,2.845572500000000000e+06,2.605174000000000000e+06,2.405472500000000000e+06,2.620734000000000000e+06,2.591592000000000000e+06,2.428395799999999814e+06,2.752474000000000000e+06,2.552649299999999814e+06,2.505190000000000000e+06,2.473391000000000000e+06,2.424269299999999814e+06,3.298745000000000000e+06,2.573967299999999814e+06,2.314734299999999814e+06,5.564994000000000000e+06,2.464437799999999814e+06,2.992358799999999814e+06,3.767801500000000000e+06,3.139099000000000000e+06,3.525345299999999814e+06,2.798354000000000000e+06,2.711711299999999814e+06,3.113469299999999814e+06,2.480725500000000000e+06,3.073480000000000000e+06,2.619279500000000000e+06,2.942423500000000000e+06,2.579000299999999814e+06,2.792790000000000000e+06,2.790372000000000000e+06,2.305489799999999814e+06,2.695264799999999814e+06,2.620857000000000000e+06,2.573888500000000000e+06,2.464968500000000000e+06,2.706264000000000000e+06,2.790274500000000000e+06,2.597426799999999814e+06,2.671423000000000000e+06,2.614434500000000000e+06,2.866649500000000000e+06,2.618032799999999814e+06,3.413350799999999814e+06,2.485218299999999814e+06,2.473855000000000000e+06,2.546757500000000000e+06,2.498332000000000000e+06,2.529140500000000000e+06,2.397595299999999814e+06,2.581705299999999814e+06,2.720905799999999814e+06,2.362878000000000000e+06,2.447089299999999814e+06,2.837470299999999814e+06,2.547843799999999814e+06,2.729226500000000000e+06,2.509883000000000000e+06,2.641610000000000000e+06,2.567336500000000000e+06,2.607438299999999814e+06,2.602888500000000000e+06,2.847077500000000000e+06,2.911278799999999814e+06,2.660992299999999814e+06,2.600859000000000000e+06,2.431714500000000000e+06,2.479773500000000000e+06,2.567308000000000000e+06,3.013153000000000000e+06,3.286431799999999814e+06,2.595403500000000000e+06,2.400447000000000000e+06,2.814142500000000000e+06,2.760311299999999814e+06,4.252161500000000000e+06,3.120696000000000000e+06,2.929388799999999814e+06,2.851937500000000000e+06,2.455633299999999814e+06,2.413251000000000000e+06,2.525551500000000000e+06,2.689575799999999814e+06,2.462301799999999814e+06,2.482068000000000000e+06,2.718171299999999814e+06,2.492912500000000000e+06,2.123282500000000000e+06,2.954518000000000000e+06,2.633412000000000000e+06,4.328290500000000000e+06,2.545190799999999814e+06,2.549219799999999814e+06,4.682203500000000000e+06,2.560741000000000000e+06,2.582827500000000000e+06,2.657311000000000000e+06,2.541318000000000000e+06,2.803249000000000000e+06,2.583780299999999814e+06,2.689819799999999814e+06,2.536128500000000000e+06,2.531127500000000000e+06,2.435610000000000000e+06,2.523544500000000000e+06,2.306171000000000000e+06,2.201865000000000000e+06,2.170117000000000000e+06,2.256675299999999814e+06,2.298075500000000000e+06,1.919761600000000093e+06,2.188862000000000000e+06,2.408148799999999814e+06,2.011690100000000093e+06,2.719104000000000000e+06,2.234636500000000000e+06,2.152412000000000000e+06,1.916430000000000000e+06,1.912926500000000000e+06,2.696915000000000000e+06,3.106272799999999814e+06,3.092112500000000000e+06,3.312862500000000000e+06,3.333149000000000000e+06,3.805278500000000000e+06,3.839471299999999814e+06,2.905050500000000000e+06,2.931191500000000000e+06,2.976433299999999814e+06,2.948568500000000000e+06,2.659905000000000000e+06,2.794992000000000000e+06,3.207276000000000000e+06,2.500998500000000000e+06,2.983342299999999814e+06,2.820408299999999814e+06,2.508108299999999814e+06,2.576996500000000000e+06,2.257624500000000000e+06,2.191859799999999814e+06,2.456327500000000000e+06,2.532836299999999814e+06,2.279526500000000000e+06,2.486857000000000000e+06,2.526938799999999814e+06,2.607925500000000000e+06,2.396223000000000000e+06,2.396642299999999814e+06,2.456310500000000000e+06,2.347413500000000000e+06,2.524096000000000000e+06,3.082496299999999814e+06,2.505278000000000000e+06,2.810904799999999814e+06,2.804797000000000000e+06,2.847933799999999814e+06,2.890666299999999814e+06,2.342348799999999814e+06,2.825032000000000000e+06,2.621100500000000000e+06,2.104594500000000000e+06,2.909335000000000000e+06,2.504961500000000000e+06,2.897494000000000000e+06,2.890520000000000000e+06,2.285537299999999814e+06,2.273677299999999814e+06,2.452551799999999814e+06,2.520017500000000000e+06,2.122495799999999814e+06,2.140872500000000000e+06,2.535819000000000000e+06,2.642078299999999814e+06,2.351479299999999814e+06,2.578077799999999814e+06,3.089664000000000000e+06,2.416982000000000000e+06,2.498566500000000000e+06,2.207689299999999814e+06,2.517864000000000000e+06,2.599627500000000000e+06,2.329889799999999814e+06,2.545194500000000000e+06,2.326216000000000000e+06,2.482497500000000000e+06,2.658562299999999814e+06,2.536980500000000000e+06,2.287093799999999814e+06,2.940050000000000000e+06,2.540301000000000000e+06,2.432047500000000000e+06,2.548537000000000000e+06,2.626992000000000000e+06,2.279329500000000000e+06,2.501685000000000000e+06,2.398639000000000000e+06,2.863055500000000000e+06,2.895035000000000000e+06,2.536695500000000000e+06,2.473836799999999814e+06,2.366013799999999814e+06,2.837402500000000000e+06,2.257470799999999814e+06,2.846808000000000000e+06,2.356696299999999814e+06,2.461504000000000000e+06,2.257000000000000000e+06,2.412644500000000000e+06,2.327603799999999814e+06,2.294830799999999814e+06,2.252936500000000000e+06,2.242111500000000000e+06,2.604188299999999814e+06,2.725319000000000000e+06,2.335578500000000000e+06,2.383895000000000000e+06,2.880312000000000000e+06,2.626867299999999814e+06,2.754165000000000000e+06,2.256174000000000000e+06,2.313922299999999814e+06,2.574449000000000000e+06,2.544120000000000000e+06,2.779276799999999814e+06,2.552987500000000000e+06,2.540735500000000000e+06,2.654150799999999814e+06,2.624397299999999814e+06,3.222853500000000000e+06,3.377564500000000000e+06,2.810822000000000000e+06,3.716157299999999814e+06,2.723466299999999814e+06,2.795853799999999814e+06,2.577901500000000000e+06,3.475313500000000000e+06,2.941581500000000000e+06,2.871618799999999814e+06,2.811648000000000000e+06,2.842427299999999814e+06,2.486121000000000000e+06,2.714496500000000000e+06,2.801538799999999814e+06,2.607518500000000000e+06,2.404873000000000000e+06,2.790981000000000000e+06,2.532169500000000000e+06,2.445343500000000000e+06,2.726862000000000000e+06,2.703011299999999814e+06,2.486993500000000000e+06,2.313013500000000000e+06,3.026156000000000000e+06,2.670519500000000000e+06,2.275347299999999814e+06,2.376310500000000000e+06,2.929377799999999814e+06,2.167890000000000000e+06,2.425234299999999814e+06,2.164803500000000000e+06,2.136787000000000000e+06,2.587712000000000000e+06,2.284939000000000000e+06,2.759427500000000000e+06,2.466884799999999814e+06,3.196837299999999814e+06,2.202568500000000000e+06,2.469142500000000000e+06,2.877875000000000000e+06,2.152306500000000000e+06,2.686518799999999814e+06,2.695886299999999814e+06,2.355340000000000000e+06,2.838834299999999814e+06,2.136644299999999814e+06,2.412180799999999814e+06,2.879208000000000000e+06,2.893306000000000000e+06,2.393914500000000000e+06,2.702980799999999814e+06,2.564859500000000000e+06,2.940165799999999814e+06,3.839980000000000000e+06,2.672743799999999814e+06,2.754323000000000000e+06,2.603520500000000000e+06,2.390377799999999814e+06,2.313413799999999814e+06,2.459142299999999814e+06,2.644499000000000000e+06,3.271149500000000000e+06,3.027861500000000000e+06,2.595827500000000000e+06,2.479833299999999814e+06,2.584472000000000000e+06,2.722006000000000000e+06,2.347010000000000000e+06,2.153103500000000000e+06,2.639654500000000000e+06,2.358126299999999814e+06,2.543376799999999814e+06,2.777357500000000000e+06,2.648593500000000000e+06,2.566328299999999814e+06,2.364559799999999814e+06,2.359569000000000000e+06,2.428491299999999814e+06,2.175723000000000000e+06,2.885289299999999814e+06,2.383649500000000000e+06,2.643692299999999814e+06,2.349977799999999814e+06,2.246529799999999814e+06,2.569817299999999814e+06,2.585225500000000000e+06,2.312312500000000000e+06,2.425739500000000000e+06,2.429843000000000000e+06,2.751950000000000000e+06,2.413413500000000000e+06,2.291050299999999814e+06,2.339589799999999814e+06,2.406848000000000000e+06,2.323890000000000000e+06,2.562797299999999814e+06,2.127768500000000000e+06,2.020066300000000047e+06,2.596576500000000000e+06,1.993144800000000047e+06,2.247040000000000000e+06,1.682712300000000047e+06,2.045888000000000000e+06,2.051744000000000000e+06,2.153664000000000000e+06,2.197824000000000000e+06,1.997056000000000000e+06,1.875584000000000000e+06,1.948256600000000093e+06,1.591744000000000000e+06,1.492512000000000000e+06,1.491872000000000000e+06,1.282784000000000000e+06,1.305824000000000000e+06,1.147392000000000000e+06,1.176000000000000000e+06,1.086880000000000000e+06,9.151520000000000000e+05,7.949600000000000000e+05,6.917280000000000000e+05,5.816000000000000000e+05,4.447280000000000000e+05,5.188560000000000000e+05,3.342960000000000000e+05,2.644960000000000000e+05,1.998920000000000000e+05,1.499080000000000000e+05,1.112180000000000000e+05,1.005520000000000000e+05,9.974600000000000000e+04,7.531600000000000000e+04,4.750300000000000000e+04,7.069400000000000000e+04,3.646900000000000000e+04,3.115500000000000000e+04,2.694500000000000000e+04,5.121600000000000000e+04,2.043000000000000000e+04,2.083100000000000000e+04,1.431900000000000000e+04,3.045300000000000000e+04,1.281600000000000000e+04,1.622200000000000000e+04,1.261600000000000000e+04,1.472000000000000000e+04,1.712400000000000000e+04,1.371800000000000000e+04,1.532100000000000000e+04,1.211500000000000000e+04,1.221500000000000000e+04,1.271600000000000000e+04,1.171500000000000000e+04,1.161400000000000000e+04,1.121400000000000000e+04,1.241600000000000000e+04,1.271600000000000000e+04,1.361800000000000000e+04,1.411900000000000000e+04,1.191500000000000000e+04,1.191500000000000000e+04,1.081300000000000000e+04,1.141400000000000000e+04,1.121400000000000000e+04,1.151400000000000000e+04,1.281600000000000000e+04,1.141400000000000000e+04,1.161400000000000000e+04,1.081300000000000000e+04,1.061300000000000000e+04,1.151400000000000000e+04,1.031200000000000000e+04,1.241600000000000000e+04,1.131400000000000000e+04,1.201500000000000000e+04,1.181500000000000000e+04,1.181500000000000000e+04,1.171500000000000000e+04,9.511000000000000000e+03,1.051300000000000000e+04,1.031200000000000000e+04,1.151400000000000000e+04,1.171500000000000000e+04,1.221500000000000000e+04,1.051300000000000000e+04,1.191500000000000000e+04,1.061300000000000000e+04,1.281600000000000000e+04,1.091300000000000000e+04,1.221500000000000000e+04,1.091300000000000000e+04,1.171500000000000000e+04,8.610000000000000000e+03,1.241600000000000000e+04,1.031200000000000000e+04,1.171500000000000000e+04,1.251600000000000000e+04,1.311700000000000000e+04,1.221500000000000000e+04,1.341700000000000000e+04,1.281600000000000000e+04,1.301700000000000000e+04,9.812000000000000000e+03,1.091300000000000000e+04,1.191500000000000000e+04,1.221500000000000000e+04,1.091300000000000000e+04,1.111400000000000000e+04,1.221500000000000000e+04,1.161400000000000000e+04,1.091300000000000000e+04,1.251600000000000000e+04,9.712000000000000000e+03,1.181500000000000000e+04,1.221500000000000000e+04,9.311000000000000000e+03,1.051300000000000000e+04,1.321700000000000000e+04,1.592200000000000000e+04,1.151400000000000000e+04,1.181500000000000000e+04,8.410000000000000000e+03,1.391800000000000000e+04,1.091300000000000000e+04,1.411900000000000000e+04,1.171500000000000000e+04,1.211500000000000000e+04,1.011200000000000000e+04,1.161400000000000000e+04,1.191500000000000000e+04,1.271600000000000000e+04,1.221500000000000000e+04,1.321700000000000000e+04,1.642300000000000000e+04,1.271600000000000000e+04,1.281600000000000000e+04,1.231600000000000000e+04,9.411000000000000000e+03,1.121400000000000000e+04,1.091300000000000000e+04,1.441900000000000000e+04,1.121400000000000000e+04,1.371800000000000000e+04,1.111400000000000000e+04,1.031200000000000000e+04,1.111400000000000000e+04,1.021200000000000000e+04,1.191500000000000000e+04,1.151400000000000000e+04,4.339000000000000000e+04,1.051300000000000000e+04,1.111400000000000000e+04,2.864900000000000000e+04,1.321700000000000000e+04,1.532100000000000000e+04,8.810000000000000000e+03,1.221500000000000000e+04,1.111400000000000000e+04,1.181500000000000000e+04,1.241600000000000000e+04,1.051300000000000000e+04,1.221500000000000000e+04,1.191500000000000000e+04,1.261600000000000000e+04,8.410000000000000000e+03,1.261600000000000000e+04,1.151400000000000000e+04,1.121400000000000000e+04,1.111400000000000000e+04,1.021200000000000000e+04,9.712000000000000000e+03,1.031200000000000000e+04,1.151400000000000000e+04,9.211000000000000000e+03,1.231600000000000000e+04,1.081300000000000000e+04,1.031200000000000000e+04,8.610000000000000000e+03,1.271600000000000000e+04,1.191500000000000000e+04,9.511000000000000000e+03,1.011200000000000000e+04,1.041300000000000000e+04,9.511000000000000000e+03,1.191500000000000000e+04,9.712000000000000000e+03,8.209000000000000000e+03,1.121400000000000000e+04,1.041300000000000000e+04,9.611000000000000000e+03,1.081300000000000000e+04,1.201500000000000000e+04,1.181500000000000000e+04,1.301700000000000000e+04,1.091300000000000000e+04,1.091300000000000000e+04,1.161400000000000000e+04,1.061300000000000000e+04,nan
[truncated: 481,570 more chars]
