# Supplementary material for: Otolith microchemistry and diadromy in Patagonian river fishes
Source: PeerJ. 2019 Jan 3;7:e6149. doi: 10.7717/peerj.6149 (PMC6321752; doi:10.7717/peerj.6149)
Supplement: Supplemental Information 3 — Raw data. This archive contains the raw data used to generate the analyses reported in the paper cited above. The python script provided allows to convert from the isotopic intensities measured by LA-ICP-MS to molar concentrations of Sr:Ca. [file peerj-07-6149-s003.zip › Dataset S1/Alo_etAl_scripts/samples/2830.txt]

4.794870000000000232e+01	1.451900000000000000e+04	1.461900000000000000e+04	1.512000000000000000e+04	1.592200000000000000e+04	1.311700000000000000e+04	1.361800000000000000e+04	4.399200000000000000e+04	3.963760000000000000e+05	1.192672000000000000e+06	2.418240000000000000e+06	3.671168000000000000e+06	3.736471000000000000e+06	4.224984000000000000e+06	5.191414000000000000e+06	7.092921500000000000e+06	6.259741000000000000e+06	9.405791000000000000e+06	7.839159500000000000e+06	9.437577000000000000e+06	9.185271000000000000e+06	9.474894000000000000e+06	9.892418000000000000e+06	1.083268400000000000e+07	1.093049100000000000e+07	1.012949000000000000e+07	1.130310800000000000e+07	1.065941200000000000e+07	9.504371000000000000e+06	1.001753200000000000e+07	1.056646400000000000e+07	1.084403500000000000e+07	8.613152000000000000e+06	9.132949000000000000e+06	1.382309900000000000e+07	8.966540000000000000e+06	1.016683000000000000e+07	8.605591000000000000e+06	8.970176000000000000e+06	1.210691400000000000e+07	1.035444100000000000e+07	1.279027800000000000e+07	1.205371900000000000e+07	8.317446000000000000e+06	1.009446300000000000e+07	1.224510500000000000e+07	1.313212600000000000e+07	1.275964000000000000e+07	1.137865800000000000e+07	1.054318500000000000e+07
4.794950000000000045e+01	1.672300000000000000e+04	1.712400000000000000e+04	1.632200000000000000e+04	1.502000000000000000e+04	1.522100000000000000e+04	1.672300000000000000e+04	4.760400000000000000e+04	4.017920000000000000e+05	1.176320000000000000e+06	2.398272000000000000e+06	3.655872000000000000e+06	4.510957500000000000e+06	6.042562500000000000e+06	5.943919000000000000e+06	6.989457000000000000e+06	6.970435000000000000e+06	7.243895500000000000e+06	7.228314500000000000e+06	9.648112000000000000e+06	1.003845400000000000e+07	1.209554800000000000e+07	1.127793400000000000e+07	1.161357100000000000e+07	1.099731800000000000e+07	8.655532000000000000e+06	8.068669500000000000e+06	1.009434400000000000e+07	1.102869100000000000e+07	1.284914400000000000e+07	1.023502000000000000e+07	1.172111900000000000e+07	1.018544200000000000e+07	1.168279500000000000e+07	1.016687800000000000e+07	1.131799800000000000e+07	9.509959000000000000e+06	8.828120000000000000e+06	1.002958900000000000e+07	1.067323200000000000e+07	1.095441500000000000e+07	1.251552600000000000e+07	1.058280500000000000e+07	7.889020500000000000e+06	9.814770000000000000e+06	1.260460300000000000e+07	1.101299500000000000e+07	9.649846000000000000e+06	9.475959000000000000e+06	8.771595000000000000e+06
4.795029999999999859e+01	1.632200000000000000e+04	1.722400000000000000e+04	1.482000000000000000e+04	1.492000000000000000e+04	1.472000000000000000e+04	1.602200000000000000e+04	4.519600000000000000e+04	4.141520000000000000e+05	1.167424000000000000e+06	2.456768000000000000e+06	3.627776000000000000e+06	4.404527000000000000e+06	5.211996000000000000e+06	5.238401500000000000e+06	5.798276500000000000e+06	7.524882000000000000e+06	9.309300000000000000e+06	1.055200600000000000e+07	1.095765300000000000e+07	9.636109000000000000e+06	9.728272000000000000e+06	1.104898000000000000e+07	1.107655900000000000e+07	9.833907000000000000e+06	1.127370200000000000e+07	1.020680700000000000e+07	1.004629400000000000e+07	1.226178600000000000e+07	9.992988000000000000e+06	1.053033200000000000e+07	9.223278000000000000e+06	1.375450700000000000e+07	9.510155000000000000e+06	8.539154000000000000e+06	1.089673000000000000e+07	8.799374000000000000e+06	9.290962000000000000e+06	8.770388000000000000e+06	8.370991000000000000e+06	1.017068100000000000e+07	8.391384000000000000e+06	1.467099500000000000e+07	1.393405200000000000e+07	8.549955000000000000e+06	7.551899000000000000e+06	9.166044000000000000e+06	8.454142000000000000e+06	8.632786000000000000e+06	7.791784000000000000e+06
4.795109999999999673e+01	1.472000000000000000e+04	1.482000000000000000e+04	1.822600000000000000e+04	1.411900000000000000e+04	1.271600000000000000e+04	1.872700000000000000e+04	4.820600000000000000e+04	4.087360000000000000e+05	1.221152000000000000e+06	2.340096000000000000e+06	3.807488000000000000e+06	4.587739000000000000e+06	5.440591000000000000e+06	6.596457500000000000e+06	8.229091000000000000e+06	6.874135000000000000e+06	7.526870500000000000e+06	7.827194000000000000e+06	8.626646000000000000e+06	1.058531600000000000e+07	1.144328000000000000e+07	9.416696000000000000e+06	1.005764900000000000e+07	1.071863200000000000e+07	1.077187200000000000e+07	1.375665400000000000e+07	1.055730600000000000e+07	1.062170400000000000e+07	1.148524800000000000e+07	1.028921600000000000e+07	8.963223000000000000e+06	8.764996000000000000e+06	1.135900500000000000e+07	9.945448000000000000e+06	8.780058000000000000e+06	9.006421000000000000e+06	1.030147600000000000e+07	1.253541400000000000e+07	8.182617000000000000e+06	1.464063200000000000e+07	1.134592200000000000e+07	8.968207000000000000e+06	8.156965000000000000e+06	7.887051000000000000e+06	1.133661700000000000e+07	9.093705000000000000e+06	1.163681300000000000e+07	9.117366000000000000e+06	1.061616000000000000e+07
4.795190000000000197e+01	1.852700000000000000e+04	1.602200000000000000e+04	1.522100000000000000e+04	1.441900000000000000e+04	1.602200000000000000e+04	1.742500000000000000e+04	4.720200000000000000e+04	4.291760000000000000e+05	1.200000000000000000e+06	2.419904000000000000e+06	3.651008000000000000e+06	4.416339500000000000e+06	5.705502000000000000e+06	6.090754500000000000e+06	7.378542500000000000e+06	6.343883000000000000e+06	9.032341000000000000e+06	9.054628000000000000e+06	9.125496000000000000e+06	1.020073600000000000e+07	1.027170800000000000e+07	1.187475300000000000e+07	1.120483700000000000e+07	1.142757400000000000e+07	1.217249900000000000e+07	1.160617100000000000e+07	9.739735000000000000e+06	1.013001900000000000e+07	9.096405000000000000e+06	8.927068000000000000e+06	8.951380000000000000e+06	9.026236000000000000e+06	1.123546600000000000e+07	1.044808900000000000e+07	9.591593000000000000e+06	8.035312000000000000e+06	1.069823200000000000e+07	1.014423800000000000e+07	1.058827000000000000e+07	1.355691100000000000e+07	1.182339900000000000e+07	9.190331000000000000e+06	1.111386200000000000e+07	8.592480000000000000e+06	9.788777000000000000e+06	9.063463000000000000e+06	1.043483500000000000e+07	1.261102500000000000e+07	8.503777000000000000e+06
4.795270000000000010e+01	1.421900000000000000e+04	1.622200000000000000e+04	1.502000000000000000e+04	1.832600000000000000e+04	1.712400000000000000e+04	1.902800000000000000e+04	6.065200000000000000e+04	4.324480000000000000e+05	1.246240000000000000e+06	2.385600000000000000e+06	3.617024000000000000e+06	4.410315000000000000e+06	5.260096000000000000e+06	5.508814500000000000e+06	5.652430000000000000e+06	7.060957000000000000e+06	8.713272000000000000e+06	9.539954000000000000e+06	9.119014000000000000e+06	9.978438000000000000e+06	1.067035600000000000e+07	1.125987800000000000e+07	1.124775900000000000e+07	1.067020700000000000e+07	1.127981300000000000e+07	9.710095000000000000e+06	1.042492800000000000e+07	1.100466500000000000e+07	9.071370000000000000e+06	9.885751000000000000e+06	1.045733500000000000e+07	1.275320900000000000e+07	9.857476000000000000e+06	9.706084000000000000e+06	8.936501000000000000e+06	1.067036800000000000e+07	1.538312400000000000e+07	1.003563600000000000e+07	7.842403000000000000e+06	1.161580500000000000e+07	1.271872800000000000e+07	8.661886000000000000e+06	9.465541000000000000e+06	9.686952000000000000e+06	9.246120000000000000e+06	1.043161900000000000e+07	9.517124000000000000e+06	1.147428300000000000e+07	1.049453500000000000e+07
4.795349999999999824e+01	1.461900000000000000e+04	1.672300000000000000e+04	1.722400000000000000e+04	1.542100000000000000e+04	1.862700000000000000e+04	1.962900000000000000e+04	5.222000000000000000e+04	4.080160000000000000e+05	1.297504000000000000e+06	2.401536000000000000e+06	3.482752000000000000e+06	4.274353000000000000e+06	5.320341000000000000e+06	5.291380000000000000e+06	8.284223500000000000e+06	8.356192000000000000e+06	7.725747000000000000e+06	1.043833300000000000e+07	9.377802000000000000e+06	1.043503700000000000e+07	1.052556900000000000e+07	1.013364900000000000e+07	1.305414100000000000e+07	9.216004000000000000e+06	1.104124200000000000e+07	9.770853000000000000e+06	9.920163000000000000e+06	1.023947100000000000e+07	9.482969000000000000e+06	9.999926000000000000e+06	1.118288100000000000e+07	1.005809700000000000e+07	9.362614000000000000e+06	1.226735200000000000e+07	9.874681000000000000e+06	9.426667000000000000e+06	8.226618000000000000e+06	1.042287800000000000e+07	1.019307200000000000e+07	1.036031300000000000e+07	8.916800000000000000e+06	1.123094800000000000e+07	1.398160200000000000e+07	1.131067800000000000e+07	1.020307700000000000e+07	1.015919800000000000e+07	1.296523800000000000e+07	8.895994000000000000e+06	9.490156000000000000e+06
4.795430000000000348e+01	1.722400000000000000e+04	1.652300000000000000e+04	1.662300000000000000e+04	1.662300000000000000e+04	1.421900000000000000e+04	1.902800000000000000e+04	5.864400000000000000e+04	4.676640000000000000e+05	1.262656000000000000e+06	2.406720000000000000e+06	3.775168000000000000e+06	4.197572000000000000e+06	5.350403500000000000e+06	6.014517500000000000e+06	7.159590500000000000e+06	7.862173000000000000e+06	9.170941000000000000e+06	8.665745000000000000e+06	8.446359000000000000e+06	1.060332100000000000e+07	1.001229700000000000e+07	9.952846000000000000e+06	1.309047800000000000e+07	1.117891100000000000e+07	1.008695800000000000e+07	9.655389000000000000e+06	9.595345000000000000e+06	9.947761000000000000e+06	9.649130000000000000e+06	1.234508500000000000e+07	1.014870000000000000e+07	8.837765000000000000e+06	1.107051200000000000e+07	8.515002000000000000e+06	9.351040000000000000e+06	1.247061100000000000e+07	8.352782000000000000e+06	9.442316000000000000e+06	9.415787000000000000e+06	1.013397800000000000e+07	8.630361000000000000e+06	1.784574000000000000e+07	9.168116000000000000e+06	1.109173500000000000e+07	1.061153100000000000e+07	9.965648000000000000e+06	7.590726000000000000e+06	8.824036000000000000e+06	9.398694000000000000e+06
4.795510000000000161e+01	1.872700000000000000e+04	1.562100000000000000e+04	1.762500000000000000e+04	1.812600000000000000e+04	1.502000000000000000e+04	1.782500000000000000e+04	5.242000000000000000e+04	4.392000000000000000e+05	1.249760000000000000e+06	2.467904000000000000e+06	3.778048000000000000e+06	4.487214500000000000e+06	6.114712500000000000e+06	5.367617000000000000e+06	7.876922000000000000e+06	7.548957000000000000e+06	9.670719000000000000e+06	8.234504000000000000e+06	9.888174000000000000e+06	9.437577000000000000e+06	1.064019200000000000e+07	1.057903600000000000e+07	1.198596800000000000e+07	9.700496000000000000e+06	1.360392500000000000e+07	1.196974900000000000e+07	1.052703400000000000e+07	8.969973000000000000e+06	1.068070400000000000e+07	1.010831900000000000e+07	1.012428900000000000e+07	8.322077000000000000e+06	1.068201100000000000e+07	1.076540800000000000e+07	9.387568000000000000e+06	1.097845400000000000e+07	1.066218500000000000e+07	7.892986000000000000e+06	8.644328000000000000e+06	1.080735800000000000e+07	9.382352000000000000e+06	1.303816600000000000e+07	1.511804700000000000e+07	1.126207800000000000e+07	1.103800900000000000e+07	8.857574000000000000e+06	1.040467100000000000e+07	9.470222000000000000e+06	9.642187000000000000e+06
4.795589999999999975e+01	1.702400000000000000e+04	1.692400000000000000e+04	1.652300000000000000e+04	1.672300000000000000e+04	1.692400000000000000e+04	1.622200000000000000e+04	6.025000000000000000e+04	4.412480000000000000e+05	1.302752000000000000e+06	2.412608000000000000e+06	3.663744000000000000e+06	4.759138000000000000e+06	5.079600500000000000e+06	6.396643500000000000e+06	7.129353000000000000e+06	6.789752000000000000e+06	7.177723500000000000e+06	9.527988000000000000e+06	9.954432000000000000e+06	9.101250000000000000e+06	9.565145000000000000e+06	1.234469700000000000e+07	1.161966800000000000e+07	1.469940900000000000e+07	1.227051800000000000e+07	9.207331000000000000e+06	9.890132000000000000e+06	1.123521800000000000e+07	1.010343500000000000e+07	9.764832000000000000e+06	1.175761400000000000e+07	1.176961800000000000e+07	8.508900000000000000e+06	9.101815000000000000e+06	9.784083000000000000e+06	8.201186000000000000e+06	9.784083000000000000e+06	8.843192000000000000e+06	7.872868000000000000e+06	9.374468000000000000e+06	1.099962000000000000e+07	9.322022000000000000e+06	1.184565600000000000e+07	1.008231300000000000e+07	9.514526000000000000e+06	1.420366700000000000e+07	8.683389000000000000e+06	8.925877000000000000e+06	1.039699200000000000e+07
8.789879999999999427e+01	1.732400000000000000e+04	1.512000000000000000e+04	1.562100000000000000e+04	1.421900000000000000e+04	1.832600000000000000e+04	1.632200000000000000e+04	8.295400000000000000e+04	5.780000000000000000e+05	1.618496000000000000e+06	3.243072000000000000e+06	4.456192000000000000e+06	4.978024000000000000e+06	5.591144000000000000e+06	7.531391500000000000e+06	7.238768000000000000e+06	8.295763500000000000e+06	9.604066000000000000e+06	8.899314000000000000e+06	1.271179000000000000e+07	1.220117700000000000e+07	1.141311600000000000e+07	1.125410000000000000e+07	1.477516700000000000e+07	1.363890100000000000e+07	1.094908900000000000e+07	1.107920100000000000e+07	1.234308400000000000e+07	1.029407600000000000e+07	1.500506700000000000e+07	1.703468000000000000e+07	1.554389000000000000e+07	1.022813300000000000e+07	1.342010700000000000e+07	2.285891600000000000e+07	9.646144000000000000e+06	9.935884000000000000e+06	1.445095200000000000e+07	1.618530800000000000e+07	1.081912500000000000e+07	1.104617200000000000e+07	1.101178400000000000e+07	1.110525300000000000e+07	9.001453000000000000e+06	1.085456700000000000e+07	1.201347700000000000e+07	1.600126200000000000e+07	1.359313300000000000e+07	1.036742300000000000e+07	9.897599000000000000e+06
8.790019999999999811e+01	1.892700000000000000e+04	1.401800000000000000e+04	1.351800000000000000e+04	1.572100000000000000e+04	1.812600000000000000e+04	1.622200000000000000e+04	8.114400000000000000e+04	5.835520000000000000e+05	1.579168000000000000e+06	3.177344000000000000e+06	4.430080000000000000e+06	6.083437500000000000e+06	6.614231000000000000e+06	7.049182000000000000e+06	6.782770000000000000e+06	7.476732000000000000e+06	9.544150000000000000e+06	1.242654100000000000e+07	1.118571200000000000e+07	1.488675600000000000e+07	1.198068300000000000e+07	1.474858600000000000e+07	1.607477700000000000e+07	1.408150600000000000e+07	1.453376500000000000e+07	1.132126300000000000e+07	1.082806800000000000e+07	1.206108300000000000e+07	1.229028300000000000e+07	1.141049000000000000e+07	1.548346800000000000e+07	1.172134800000000000e+07	1.217742200000000000e+07	1.475664300000000000e+07	1.205768000000000000e+07	1.515914400000000000e+07	1.495008100000000000e+07	1.071336900000000000e+07	1.267203600000000000e+07	1.328751000000000000e+07	1.145944800000000000e+07	9.730290000000000000e+06	1.259528200000000000e+07	1.026480600000000000e+07	1.546914200000000000e+07	9.499434000000000000e+06	1.097223800000000000e+07	1.102580200000000000e+07	1.023279800000000000e+07
8.790170000000000528e+01	1.552100000000000000e+04	1.371800000000000000e+04	1.832600000000000000e+04	1.502000000000000000e+04	1.572100000000000000e+04	1.772500000000000000e+04	7.993800000000000000e+04	5.971680000000000000e+05	1.544160000000000000e+06	3.100608000000000000e+06	4.208896000000000000e+06	5.102055000000000000e+06	6.806871500000000000e+06	6.755275500000000000e+06	9.468968000000000000e+06	9.163426000000000000e+06	1.029056900000000000e+07	1.029450600000000000e+07	1.041679200000000000e+07	1.079537100000000000e+07	1.160664900000000000e+07	1.223010000000000000e+07	1.185159300000000000e+07	1.116680500000000000e+07	1.194028300000000000e+07	1.312656500000000000e+07	1.313663000000000000e+07	1.447849400000000000e+07	1.116593400000000000e+07	1.203122400000000000e+07	1.206600700000000000e+07	2.166422800000000000e+07	1.066412700000000000e+07	1.066927900000000000e+07	1.179309600000000000e+07	1.219801900000000000e+07	1.120336900000000000e+07	1.144600900000000000e+07	1.448829100000000000e+07	1.307316400000000000e+07	1.262309000000000000e+07	1.069098900000000000e+07	1.118518600000000000e+07	1.037415600000000000e+07	1.468292200000000000e+07	8.936204000000000000e+06	1.121379200000000000e+07	9.595969000000000000e+06	1.376941000000000000e+07
8.790319999999999823e+01	1.742500000000000000e+04	1.482000000000000000e+04	1.472000000000000000e+04	1.622200000000000000e+04	1.562100000000000000e+04	1.522100000000000000e+04	9.019200000000000000e+04	5.881920000000000000e+05	1.586112000000000000e+06	3.303296000000000000e+06	3.722887000000000000e+06	5.178954500000000000e+06	5.873972000000000000e+06	8.724874000000000000e+06	9.681969000000000000e+06	8.343913500000000000e+06	9.658688000000000000e+06	9.096747000000000000e+06	1.480825500000000000e+07	1.081337500000000000e+07	1.292880000000000000e+07	1.107305600000000000e+07	1.215082800000000000e+07	1.267572800000000000e+07	1.249100100000000000e+07	1.281164200000000000e+07	1.127853600000000000e+07	1.234041700000000000e+07	1.202594700000000000e+07	1.264015600000000000e+07	9.683210000000000000e+06	1.237675200000000000e+07	1.316079300000000000e+07	1.184840500000000000e+07	1.364494400000000000e+07	1.408723300000000000e+07	1.031925900000000000e+07	1.161532100000000000e+07	1.349811400000000000e+07	1.211790400000000000e+07	1.541043900000000000e+07	1.069698600000000000e+07	1.112574900000000000e+07	1.044705600000000000e+07	1.401263800000000000e+07	1.312583500000000000e+07	1.458372100000000000e+07	1.086395600000000000e+07	1.381806000000000000e+07
8.790460000000000207e+01	1.642300000000000000e+04	1.461900000000000000e+04	1.552100000000000000e+04	1.381800000000000000e+04	1.482000000000000000e+04	1.892700000000000000e+04	8.707600000000000000e+04	6.102560000000000000e+05	1.622816000000000000e+06	3.114304000000000000e+06	4.445428500000000000e+06	5.379885000000000000e+06	6.614231000000000000e+06	6.255563500000000000e+06	8.527098000000000000e+06	8.223538500000000000e+06	8.038800000000000000e+06	9.791471000000000000e+06	1.093940800000000000e+07	1.236922000000000000e+07	1.304390600000000000e+07	1.438072000000000000e+07	1.425034800000000000e+07	1.123968500000000000e+07	1.222187500000000000e+07	1.267245600000000000e+07	1.194018500000000000e+07	1.224334200000000000e+07	1.040434100000000000e+07	1.031354500000000000e+07	1.315480900000000000e+07	1.003359800000000000e+07	1.242497100000000000e+07	1.130391700000000000e+07	1.447498300000000000e+07	1.494594500000000000e+07	1.484170000000000000e+07	1.188186800000000000e+07	1.099511800000000000e+07	1.226496100000000000e+07	1.567278900000000000e+07	9.075910000000000000e+06	1.514776600000000000e+07	1.120740300000000000e+07	1.173898200000000000e+07	1.145501500000000000e+07	1.369569100000000000e+07	1.188714400000000000e+07	1.359281000000000000e+07
8.790609999999999502e+01	1.692400000000000000e+04	1.482000000000000000e+04	1.912800000000000000e+04	1.512000000000000000e+04	1.702400000000000000e+04	1.542100000000000000e+04	9.119800000000000000e+04	5.964480000000000000e+05	1.586432000000000000e+06	3.040256000000000000e+06	4.427226500000000000e+06	5.042992500000000000e+06	6.656439000000000000e+06	8.906716000000000000e+06	8.964516000000000000e+06	8.283967000000000000e+06	8.556625000000000000e+06	9.408332000000000000e+06	1.096965600000000000e+07	1.257951500000000000e+07	1.187233400000000000e+07	1.316372800000000000e+07	1.331630700000000000e+07	1.136050500000000000e+07	1.198330400000000000e+07	1.169113500000000000e+07	1.278202100000000000e+07	1.133253600000000000e+07	1.069935700000000000e+07	1.407504900000000000e+07	1.152148500000000000e+07	1.332371600000000000e+07	1.100580100000000000e+07	1.254234500000000000e+07	1.145617800000000000e+07	9.586862000000000000e+06	1.173878500000000000e+07	1.160903200000000000e+07	1.056375200000000000e+07	1.099111800000000000e+07	1.569091500000000000e+07	1.192154800000000000e+07	8.721859000000000000e+06	1.205863200000000000e+07	1.487217000000000000e+07	1.150316000000000000e+07	1.258493000000000000e+07	1.237148400000000000e+07	1.141329000000000000e+07
8.790760000000000218e+01	2.023000000000000000e+04	1.702400000000000000e+04	1.161400000000000000e+04	1.542100000000000000e+04	1.902800000000000000e+04	1.742500000000000000e+04	8.014000000000000000e+04	5.954080000000000000e+05	1.580160000000000000e+06	3.153664000000000000e+06	4.378689000000000000e+06	5.575027500000000000e+06	5.807834500000000000e+06	7.989989500000000000e+06	8.600204000000000000e+06	8.928454000000000000e+06	1.008002200000000000e+07	1.073173000000000000e+07	1.068710200000000000e+07	1.164231100000000000e+07	9.933629000000000000e+06	1.283871600000000000e+07	1.304170300000000000e+07	1.328757800000000000e+07	1.435043700000000000e+07	1.133336600000000000e+07	1.429679700000000000e+07	1.223727400000000000e+07	1.433551400000000000e+07	1.394834900000000000e+07	1.144897900000000000e+07	1.227342000000000000e+07	1.341446000000000000e+07	1.177068900000000000e+07	1.798691000000000000e+07	8.130198500000000000e+06	1.028922000000000000e+07	1.124622000000000000e+07	1.121407900000000000e+07	1.220330000000000000e+07	1.087440800000000000e+07	1.098507600000000000e+07	1.038206700000000000e+07	1.019773800000000000e+07	1.171462600000000000e+07	9.783711000000000000e+06	9.830830000000000000e+06	1.302388600000000000e+07	1.188227600000000000e+07
8.790900000000000603e+01	1.702400000000000000e+04	1.492000000000000000e+04	1.552100000000000000e+04	1.522100000000000000e+04	1.852700000000000000e+04	1.472000000000000000e+04	8.285200000000000000e+04	6.208960000000000000e+05	1.609600000000000000e+06	3.215616000000000000e+06	4.378689000000000000e+06	5.167142000000000000e+06	6.818896500000000000e+06	8.336522000000000000e+06	8.490424000000000000e+06	8.464770000000000000e+06	1.051964400000000000e+07	9.629935000000000000e+06	1.188285400000000000e+07	1.078312700000000000e+07	1.173912900000000000e+07	1.380267900000000000e+07	1.253541900000000000e+07	1.194862700000000000e+07	1.340837500000000000e+07	1.147279400000000000e+07	1.309458600000000000e+07	1.264426100000000000e+07	1.006661900000000000e+07	1.303832300000000000e+07	1.089285600000000000e+07	1.109602200000000000e+07	1.062906600000000000e+07	1.260236600000000000e+07	1.633932800000000000e+07	9.870812000000000000e+06	9.874681000000000000e+06	1.217816400000000000e+07	1.138400400000000000e+07	1.151793000000000000e+07	1.068933200000000000e+07	1.299618800000000000e+07	1.284539500000000000e+07	1.730062800000000000e+07	1.281796400000000000e+07	1.089807500000000000e+07	1.308010300000000000e+07	1.099568000000000000e+07	1.333691100000000000e+07
8.791049999999999898e+01	1.441900000000000000e+04	1.602200000000000000e+04	1.652300000000000000e+04	1.572100000000000000e+04	1.532100000000000000e+04	1.652300000000000000e+04	8.979000000000000000e+04	6.108800000000000000e+05	1.614912000000000000e+06	3.207296000000000000e+06	4.305883000000000000e+06	5.610465000000000000e+06	6.758771500000000000e+06	6.084881000000000000e+06	8.752244000000000000e+06	9.500958000000000000e+06	9.634625000000000000e+06	1.030072800000000000e+07	1.061532400000000000e+07	1.340869100000000000e+07	1.141311600000000000e+07	1.118163400000000000e+07	1.545850500000000000e+07	1.125784400000000000e+07	1.476622500000000000e+07	1.221810500000000000e+07	1.011836900000000000e+07	1.333664900000000000e+07	1.354299600000000000e+07	1.177228400000000000e+07	1.058422100000000000e+07	1.159982400000000000e+07	9.115536000000000000e+06	1.043589300000000000e+07	1.184091800000000000e+07	1.366059800000000000e+07	1.348898100000000000e+07	1.976844400000000000e+07	1.465239000000000000e+07	9.717275000000000000e+06	1.082074500000000000e+07	1.341620900000000000e+07	1.447540900000000000e+07	1.110388500000000000e+07	1.079420300000000000e+07	1.092831700000000000e+07	1.355717800000000000e+07	1.282618100000000000e+07	2.306399200000000000e+07
8.791200000000000614e+01	1.411900000000000000e+04	1.391800000000000000e+04	1.482000000000000000e+04	1.642300000000000000e+04	1.351800000000000000e+04	1.642300000000000000e+04	9.150000000000000000e+04	6.032480000000000000e+05	1.555072000000000000e+06	3.380288000000000000e+06	4.378689000000000000e+06	5.350472000000000000e+06	6.650306000000000000e+06	6.008526500000000000e+06	8.235405500000000000e+06	9.301858000000000000e+06	9.134366000000000000e+06	9.587816000000000000e+06	9.022989000000000000e+06	1.188861500000000000e+07	1.146765300000000000e+07	1.260976300000000000e+07	1.140018100000000000e+07	1.465098400000000000e+07	1.195861600000000000e+07	1.277533300000000000e+07	1.317867400000000000e+07	1.128399800000000000e+07	1.355526800000000000e+07	1.415309200000000000e+07	1.246503300000000000e+07	1.197628100000000000e+07	1.078790200000000000e+07	1.339243500000000000e+07	1.209372700000000000e+07	9.811656000000000000e+06	1.314605500000000000e+07	1.265030400000000000e+07	9.944254000000000000e+06	1.132169100000000000e+07	1.370945700000000000e+07	1.384846400000000000e+07	1.352345800000000000e+07	1.509321600000000000e+07	1.039183800000000000e+07	1.170324300000000000e+07	1.601446300000000000e+07	1.320915900000000000e+07	1.577816800000000000e+07
[truncated: 192 more columns]
