# Supplementary material for: Otolith microchemistry and diadromy in Patagonian river fishes
Source: PeerJ. 2019 Jan 3;7:e6149. doi: 10.7717/peerj.6149 (PMC6321752; doi:10.7717/peerj.6149)
Supplement: Supplemental Information 3 — Raw data. This archive contains the raw data used to generate the analyses reported in the paper cited above. The python script provided allows to convert from the isotopic intensities measured by LA-ICP-MS to molar concentrations of Sr:Ca. [file peerj-07-6149-s003.zip › Dataset S1/Alo_etAl_scripts/samples/TP16.txt]

4.794850000000000279e+01,2.202000000000000000e+03,2.702000000000000000e+03,3.704000000000000000e+03,2.802000000000000000e+03,2.702000000000000000e+03,3.503000000000000000e+03,3.203000000000000000e+03,1.151400000000000000e+04,9.411000000000000000e+03,2.694500000000000000e+04,7.602000000000000000e+04,2.311560000000000000e+05,2.557760000000000000e+05,4.794480000000000000e+05,5.683200000000000000e+05,5.831520000000000000e+05,7.875680000000000000e+05,1.036272000000000000e+06,1.123168000000000000e+06,1.200736000000000000e+06,1.424864000000000000e+06,1.744224000000000000e+06,1.430703100000000093e+06,1.695360000000000000e+06,1.840042399999999907e+06,1.674912000000000000e+06,1.673600000000000000e+06,1.822016000000000000e+06,1.770588300000000047e+06,2.137280000000000000e+06,2.432253299999999814e+06,2.039808000000000000e+06,2.390656000000000000e+06,2.037136800000000047e+06,2.153664000000000000e+06,1.987680000000000000e+06,2.323200000000000000e+06,1.958592000000000000e+06,1.911587399999999907e+06,2.070597399999999907e+06,2.327360000000000000e+06,2.059808000000000000e+06,2.059264000000000000e+06,2.295296000000000000e+06,2.078208000000000000e+06,2.305045299999999814e+06,2.336960000000000000e+06,2.619392000000000000e+06,2.682368000000000000e+06,2.541376000000000000e+06,2.986752000000000000e+06,3.139776000000000000e+06,3.073216000000000000e+06,2.444125500000000000e+06,3.010496000000000000e+06,2.702912000000000000e+06,2.955584000000000000e+06,2.690522000000000000e+06,3.036336299999999814e+06,2.646769000000000000e+06,3.123762500000000000e+06,3.036336299999999814e+06,2.762067000000000000e+06,3.000064000000000000e+06,2.452104799999999814e+06,2.388540000000000000e+06,2.555452000000000000e+06,2.708800000000000000e+06,2.491808799999999814e+06,2.906112000000000000e+06,2.750076799999999814e+06,2.666620799999999814e+06,2.983744000000000000e+06,2.471996000000000000e+06,2.690522000000000000e+06,2.702433000000000000e+06,2.706403299999999814e+06,2.608832000000000000e+06,2.730304000000000000e+06,2.976622799999999814e+06,2.535560799999999814e+06,2.559422299999999814e+06,2.722364000000000000e+06,3.027520000000000000e+06,3.143296000000000000e+06,3.023104000000000000e+06,2.935424000000000000e+06,2.791232000000000000e+06,3.060864000000000000e+06,3.279872000000000000e+06,3.025792000000000000e+06,2.784704000000000000e+06,3.056187799999999814e+06,3.214336000000000000e+06,2.519679500000000000e+06,3.002368000000000000e+06,3.207218500000000000e+06,3.243584000000000000e+06,3.064128500000000000e+06,2.758096799999999814e+06,2.587254299999999814e+06,2.710453000000000000e+06,3.061952000000000000e+06,2.897728000000000000e+06,3.664201500000000000e+06,2.944860299999999814e+06,3.513170799999999814e+06,2.813760500000000000e+06,3.112832000000000000e+06,3.004800000000000000e+06,2.688960000000000000e+06,2.976622799999999814e+06,2.992192000000000000e+06,2.841552799999999814e+06,2.765958000000000000e+06,2.610957000000000000e+06,2.935424000000000000e+06,3.131623799999999814e+06,2.856512000000000000e+06,2.928448000000000000e+06,2.855040000000000000e+06,3.002752000000000000e+06,2.852608000000000000e+06,2.995904000000000000e+06,2.527581299999999814e+06,2.850240000000000000e+06,3.067392000000000000e+06,2.551443000000000000e+06,2.709632000000000000e+06,2.802496000000000000e+06,2.567363000000000000e+06,2.265341299999999814e+06,2.603095799999999814e+06,2.730304500000000000e+06,2.965632000000000000e+06,2.702433000000000000e+06,2.491808799999999814e+06,2.539531000000000000e+06,2.534464000000000000e+06,2.623026799999999814e+06,2.821621799999999814e+06,2.833532500000000000e+06,2.980672500000000000e+06,2.424273799999999814e+06,2.583245000000000000e+06,3.041536000000000000e+06,2.607066000000000000e+06,2.786432000000000000e+06,3.632439000000000000e+06,2.748480000000000000e+06,2.666620799999999814e+06,2.917068000000000000e+06,2.981440000000000000e+06,2.678912000000000000e+06,2.706403299999999814e+06,2.750076799999999814e+06,3.097600000000000000e+06,3.056960000000000000e+06,2.792768000000000000e+06,2.479898000000000000e+06,2.384569799999999814e+06,2.380559799999999814e+06,2.833532500000000000e+06,2.787840000000000000e+06,2.682502000000000000e+06,2.646769000000000000e+06,2.633088000000000000e+06,2.634858299999999814e+06,2.487877299999999814e+06,2.850816000000000000e+06,2.720576000000000000e+06,2.523072000000000000e+06,2.708352000000000000e+06,2.792768000000000000e+06,2.579235000000000000e+06,2.797879299999999814e+06,2.626997000000000000e+06,2.868928000000000000e+06,2.632960000000000000e+06,2.781952000000000000e+06,2.715904000000000000e+06,2.886464000000000000e+06,2.698880000000000000e+06,2.527581299999999814e+06,2.344788299999999814e+06,2.618977000000000000e+06,2.857434000000000000e+06,2.519679500000000000e+06,2.710453000000000000e+06,2.958720000000000000e+06,2.940480000000000000e+06,3.030272000000000000e+06,2.723456000000000000e+06,2.848640000000000000e+06,3.095808000000000000e+06,2.745792000000000000e+06,2.651392000000000000e+06,3.421774000000000000e+06,2.969664000000000000e+06,2.666620799999999814e+06,2.634858299999999814e+06,2.814720000000000000e+06,3.044197500000000000e+06,2.460006500000000000e+06,2.483907000000000000e+06,2.654656000000000000e+06,2.937920000000000000e+06,2.698383299999999814e+06,2.649088000000000000e+06,2.751552000000000000e+06,2.356699000000000000e+06,2.618977000000000000e+06,2.547472500000000000e+06,2.344788299999999814e+06,2.701504000000000000e+06,2.845523000000000000e+06,2.217579299999999814e+06,2.854208000000000000e+06,2.589120000000000000e+06,2.794112000000000000e+06,2.762624000000000000e+06,2.738165799999999814e+06,2.432253299999999814e+06,2.364678500000000000e+06,2.432253299999999814e+06,2.707328000000000000e+06,2.448134500000000000e+06,3.314417000000000000e+06,2.627840000000000000e+06,2.595156000000000000e+06,2.623026799999999814e+06,2.799168000000000000e+06,3.215079799999999814e+06,3.167436000000000000e+06,3.537072000000000000e+06,2.992504000000000000e+06,2.885305500000000000e+06,2.595156000000000000e+06,2.400451000000000000e+06,2.873315299999999814e+06,2.762067000000000000e+06,3.127653500000000000e+06,2.062578399999999907e+06,2.758096799999999814e+06,2.338560000000000000e+06,2.569472000000000000e+06,2.877365000000000000e+06,3.250892000000000000e+06,2.626997000000000000e+06,2.523649799999999814e+06,2.535296000000000000e+06,2.769928299999999814e+06,2.110340299999999814e+06,2.483907000000000000e+06,2.380559799999999814e+06,2.142102799999999814e+06,2.356699000000000000e+06,3.350308500000000000e+06,2.856064000000000000e+06,2.531072000000000000e+06,2.392471500000000000e+06,3.195307500000000000e+06,2.682496000000000000e+06,2.901186799999999814e+06,2.440155000000000000e+06,2.584000000000000000e+06,2.345600000000000000e+06,2.687744000000000000e+06,2.229568799999999814e+06,2.468025799999999814e+06,2.529856000000000000e+06,2.339648000000000000e+06,2.658759500000000000e+06,2.563456000000000000e+06,2.481792000000000000e+06,2.396160000000000000e+06,2.706403299999999814e+06,2.651392000000000000e+06,2.428244000000000000e+06,2.344788299999999814e+06,2.404421299999999814e+06,2.498944000000000000e+06,2.768384000000000000e+06,2.453568000000000000e+06,2.440155000000000000e+06,2.150044299999999814e+06,2.392471500000000000e+06,2.475927500000000000e+06,2.523649799999999814e+06,2.476032000000000000e+06,2.398080000000000000e+06,2.885305500000000000e+06,2.457088000000000000e+06,2.481664000000000000e+06,2.217579299999999814e+06,2.412362000000000000e+06,2.400576000000000000e+06,2.768704000000000000e+06,2.394496000000000000e+06,2.316995000000000000e+06,2.710453000000000000e+06,2.265341299999999814e+06,2.527104000000000000e+06,2.547472500000000000e+06,2.579235000000000000e+06,2.515328000000000000e+06,2.535560799999999814e+06,2.440155000000000000e+06,2.565504000000000000e+06,2.408352799999999814e+06,2.305045299999999814e+06,2.650739500000000000e+06,2.964791299999999814e+06,2.682112000000000000e+06,2.460006500000000000e+06,2.988533500000000000e+06,2.777948299999999814e+06,2.646769000000000000e+06,2.503798299999999814e+06,2.650739500000000000e+06,2.897216500000000000e+06,2.483907000000000000e+06,2.785889000000000000e+06,2.670670500000000000e+06,2.658759500000000000e+06,2.612608000000000000e+06,2.619200000000000000e+06,2.823808000000000000e+06,2.595156000000000000e+06,2.900032000000000000e+06,2.674640799999999814e+06,2.917068000000000000e+06,2.334976000000000000e+06,2.284928000000000000e+06,2.340778299999999814e+06,2.376128000000000000e+06,2.213312000000000000e+06,2.253351799999999814e+06,1.847983000000000000e+06,2.326784000000000000e+06,2.320064000000000000e+06,2.764672000000000000e+06,2.488128000000000000e+06,3.099861299999999814e+06,2.913097799999999814e+06,2.690522000000000000e+06,2.527581299999999814e+06,2.980672500000000000e+06,2.897216500000000000e+06,2.468025799999999814e+06,3.060078799999999814e+06,2.666620799999999814e+06,2.841552799999999814e+06,2.499788299999999814e+06,2.491808799999999814e+06,2.460006500000000000e+06,2.812352000000000000e+06,2.734195500000000000e+06,2.678531500000000000e+06,2.809790299999999814e+06,2.674640799999999814e+06,2.710453000000000000e+06,3.044197500000000000e+06,2.976622799999999814e+06,3.195307500000000000e+06,2.901186799999999814e+06,4.840605000000000000e+06,3.012435000000000000e+06,2.845523000000000000e+06,3.477438000000000000e+06,3.727726500000000000e+06,2.996553799999999814e+06,2.853384299999999814e+06,3.012435000000000000e+06,3.068098799999999814e+06,2.726334299999999814e+06,2.944860299999999814e+06,2.841552799999999814e+06,2.909127500000000000e+06,2.666620799999999814e+06,3.203168799999999814e+06,3.032366000000000000e+06,2.769928299999999814e+06,2.614927299999999814e+06,2.710453000000000000e+06,2.499788299999999814e+06,2.697664000000000000e+06,2.881856000000000000e+06,2.595156000000000000e+06,3.560894000000000000e+06,3.835083799999999814e+06,2.964791299999999814e+06,3.580745500000000000e+06,2.956771000000000000e+06,3.000512000000000000e+06,3.175297000000000000e+06,2.857434000000000000e+06,3.215079799999999814e+06,3.155525000000000000e+06,2.571333299999999814e+06,2.940890000000000000e+06,2.825671500000000000e+06,2.708608000000000000e+06,3.592656500000000000e+06,2.984642799999999814e+06,2.769728000000000000e+06,2.539531000000000000e+06,2.710453000000000000e+06,2.460006500000000000e+06,2.714423299999999814e+06,3.751627799999999814e+06,2.440155000000000000e+06,2.674640799999999814e+06,3.135673500000000000e+06,2.468025799999999814e+06,2.209677500000000000e+06,3.191337299999999814e+06,2.897216500000000000e+06,2.932949299999999814e+06,2.400451000000000000e+06,2.448134500000000000e+06,2.881335299999999814e+06,3.040306500000000000e+06,2.944860299999999814e+06,2.745280000000000000e+06,2.768704000000000000e+06,2.193796299999999814e+06,2.758096799999999814e+06,3.298535500000000000e+06,2.277252299999999814e+06,3.568834500000000000e+06,2.750076799999999814e+06,2.722364000000000000e+06,3.227070000000000000e+06,2.559422299999999814e+06,2.713472000000000000e+06,2.696128000000000000e+06,2.825671500000000000e+06,2.571333299999999814e+06,2.456036299999999814e+06,2.750076799999999814e+06,2.436223500000000000e+06,2.881335299999999814e+06,2.494912000000000000e+06,2.618977000000000000e+06,2.356699000000000000e+06,2.297103799999999814e+06,2.241441000000000000e+06,3.008385299999999814e+06,2.297103799999999814e+06,2.253351799999999814e+06,3.457507000000000000e+06,2.627584000000000000e+06,2.444125500000000000e+06,2.368648799999999814e+06,2.451904000000000000e+06,2.495779299999999814e+06,2.611456000000000000e+06,2.614927299999999814e+06,2.249420299999999814e+06,2.650739500000000000e+06,2.591224500000000000e+06,2.813760500000000000e+06,2.825671500000000000e+06,2.842048000000000000e+06,2.511700000000000000e+06,2.320926500000000000e+06,2.344788299999999814e+06,2.762067000000000000e+06,3.195307500000000000e+06,2.698383299999999814e+06,3.509200500000000000e+06,3.310526000000000000e+06,3.298535500000000000e+06,3.151554799999999814e+06,3.191337299999999814e+06,2.428244000000000000e+06,2.543541000000000000e+06,3.274793299999999814e+06,3.008192000000000000e+06,2.746185799999999814e+06,2.968761500000000000e+06,3.123762500000000000e+06,3.544933299999999814e+06,3.397952299999999814e+06,3.699934299999999814e+06,2.555452000000000000e+06,3.016405299999999814e+06,2.642878299999999814e+06,2.821621799999999814e+06,3.648320299999999814e+06,2.662650500000000000e+06,2.623026799999999814e+06,2.583245000000000000e+06,4.391483000000000000e+06,3.107881299999999814e+06,2.686551799999999814e+06,2.940890000000000000e+06,2.607066000000000000e+06,2.348797299999999814e+06,2.225598500000000000e+06,4.478989000000000000e+06,2.384569799999999814e+06,2.445952000000000000e+06,2.165925500000000000e+06,3.052217500000000000e+06,2.257361000000000000e+06,2.485312000000000000e+06,2.734195500000000000e+06,2.873315299999999814e+06,2.952880299999999814e+06,2.758096799999999814e+06,2.920959000000000000e+06,3.505309500000000000e+06,2.030815899999999907e+06,2.634858299999999814e+06,2.491808799999999814e+06,2.747904000000000000e+06,3.103911000000000000e+06,3.091841299999999814e+06,2.452104799999999814e+06,2.623168000000000000e+06,2.765958000000000000e+06,3.056187799999999814e+06,2.503798299999999814e+06,2.631360000000000000e+06,2.070597399999999907e+06,2.563353799999999814e+06,2.528384000000000000e+06,3.358169799999999814e+06,3.083980000000000000e+06,2.651136000000000000e+06,2.339776000000000000e+06,3.095891000000000000e+06,3.302506000000000000e+06,2.777152000000000000e+06,3.020455000000000000e+06,3.238981000000000000e+06,2.249420299999999814e+06,2.555452000000000000e+06,2.511700000000000000e+06,3.068098799999999814e+06,2.567363000000000000e+06,2.440155000000000000e+06,2.356699000000000000e+06,2.618977000000000000e+06,2.376550799999999814e+06,2.444125500000000000e+06,2.344788299999999814e+06,2.265341299999999814e+06,3.127653500000000000e+06,2.600128000000000000e+06,2.391552000000000000e+06,2.674640799999999814e+06,2.877365000000000000e+06,2.583245000000000000e+06,2.813760500000000000e+06,2.801024000000000000e+06,2.452104799999999814e+06,2.613184000000000000e+06,3.079930299999999814e+06,3.008385299999999814e+06,2.519679500000000000e+06,2.761920000000000000e+06,3.608537500000000000e+06,3.215079799999999814e+06,2.654789299999999814e+06,2.913097799999999814e+06,2.762067000000000000e+06,2.384569799999999814e+06,2.436223500000000000e+06,3.588765500000000000e+06,3.091841299999999814e+06,2.733504000000000000e+06,3.266773000000000000e+06,2.841552799999999814e+06,2.654789299999999814e+06,2.690522000000000000e+06,2.213440000000000000e+06,2.805740500000000000e+06,2.579235000000000000e+06,2.889196500000000000e+06,3.982223500000000000e+06,3.509200500000000000e+06,2.491808799999999814e+06,3.290674500000000000e+06,2.769928299999999814e+06,2.623026799999999814e+06,2.400451000000000000e+06,2.686336000000000000e+06,2.932949299999999814e+06,2.332876299999999814e+06,2.996553799999999814e+06,3.119792299999999814e+06,4.021847299999999814e+06,2.158023799999999814e+06,2.555452000000000000e+06,2.634858299999999814e+06,2.392471500000000000e+06,2.193796299999999814e+06,2.944860299999999814e+06,2.261331299999999814e+06,2.173905000000000000e+06,2.618977000000000000e+06,2.623026799999999814e+06,4.013986000000000000e+06,2.976622799999999814e+06,2.614927299999999814e+06,2.524608000000000000e+06,2.718314299999999814e+06,2.714423299999999814e+06,2.769928299999999814e+06,2.710453000000000000e+06,2.420302500000000000e+06,3.898767500000000000e+06,3.477438000000000000e+06,2.909127500000000000e+06,2.901186799999999814e+06,3.668171799999999814e+06,2.241441000000000000e+06,3.139643799999999814e+06,2.924929299999999814e+06,3.374130500000000000e+06,3.517220500000000000e+06,2.885305500000000000e+06,3.040306500000000000e+06,2.571333299999999814e+06,2.976622799999999814e+06,2.650739500000000000e+06,2.765958000000000000e+06,4.673613500000000000e+06,3.159416000000000000e+06,3.326407299999999814e+06,3.079930299999999814e+06,2.614927299999999814e+06,2.805740500000000000e+06,2.562688000000000000e+06,2.670670500000000000e+06,3.211188799999999814e+06,3.016405299999999814e+06,2.241441000000000000e+06,2.122251299999999814e+06,2.913097799999999814e+06,2.523392000000000000e+06,2.464016799999999814e+06,2.793909000000000000e+06,2.090449000000000000e+06,2.358080000000000000e+06,2.555200000000000000e+06,2.229568799999999814e+06,2.205668500000000000e+06,1.971220500000000000e+06,2.996553799999999814e+06,2.706403299999999814e+06,3.151554799999999814e+06,2.213312000000000000e+06,2.134123500000000000e+06,2.002984000000000000e+06,2.217579299999999814e+06,2.193796299999999814e+06,2.543541000000000000e+06,2.387072000000000000e+06,2.273920000000000000e+06,2.642878299999999814e+06,2.678531500000000000e+06,2.309015799999999814e+06,2.571333299999999814e+06,2.328906000000000000e+06,2.555456000000000000e+06,2.324736000000000000e+06,2.206521799999999814e+06,2.399047000000000000e+06,1.982527399999999907e+06,2.213905299999999814e+06,2.513691299999999814e+06,2.316063799999999814e+06,2.235233000000000000e+06,2.485925000000000000e+06,2.473792000000000000e+06,2.706942500000000000e+06,2.292665000000000000e+06,2.729101500000000000e+06,2.738204299999999814e+06,3.991734500000000000e+06,2.348544000000000000e+06,2.253599799999999814e+06,2.424119299999999814e+06,2.346672500000000000e+06,2.824559500000000000e+06,2.269759299999999814e+06,2.402139500000000000e+06,2.423123500000000000e+06,2.138560000000000000e+06,2.670640000000000000e+06,2.188087799999999814e+06,2.629568000000000000e+06,3.515038799999999814e+06,2.679665299999999814e+06,2.962756500000000000e+06,2.212381799999999814e+06,2.084015300000000047e+06,2.461952000000000000e+06,3.454996500000000000e+06,3.200727000000000000e+06,2.235710799999999814e+06,2.316991000000000000e+06,2.474914500000000000e+06,3.153235299999999814e+06,2.360893799999999814e+06,2.298280000000000000e+06,2.636751500000000000e+06,2.430400000000000000e+06,2.425416000000000000e+06,2.103976000000000000e+06,2.136449500000000000e+06,3.091696799999999814e+06,2.306312299999999814e+06,2.271680000000000000e+06,3.180281799999999814e+06,2.561436799999999814e+06,2.109711500000000000e+06,2.426185000000000000e+06,2.003912600000000093e+06,2.315770000000000000e+06,3.245851500000000000e+06,2.513511000000000000e+06,2.751710299999999814e+06,2.487360000000000000e+06,2.045177300000000047e+06,2.205202799999999814e+06,2.135569500000000000e+06,2.436743500000000000e+06,2.589509000000000000e+06,2.647547799999999814e+06,2.819070500000000000e+06,2.669952000000000000e+06,2.563328000000000000e+06,3.639507000000000000e+06,2.581237000000000000e+06,2.440186000000000000e+06,2.624960000000000000e+06,3.028193799999999814e+06,2.418549500000000000e+06,3.435792299999999814e+06,2.943204500000000000e+06,2.331264000000000000e+06,3.197790500000000000e+06,2.831381799999999814e+06,2.092129600000000093e+06,2.194855500000000000e+06,2.082671800000000047e+06,3.084424500000000000e+06,2.806186299999999814e+06,2.773797500000000000e+06,2.556419000000000000e+06,2.396096000000000000e+06,2.112789000000000000e+06,2.762982000000000000e+06,3.179287000000000000e+06,3.027504000000000000e+06,2.402432000000000000e+06,1.766688899999999907e+06,2.337237500000000000e+06,2.590012799999999814e+06,3.205702500000000000e+06,2.082848000000000000e+06,2.014869899999999907e+06,2.344175500000000000e+06,2.449603500000000000e+06,2.495876799999999814e+06,2.532672000000000000e+06,2.973634299999999814e+06,2.320512000000000000e+06,2.868076000000000000e+06,3.874203500000000000e+06,2.500605500000000000e+06,2.413349799999999814e+06,2.838278299999999814e+06,2.634381799999999814e+06,2.927935799999999814e+06,2.751935000000000000e+06,2.658121500000000000e+06,2.447040000000000000e+06,2.971594000000000000e+06,2.922389299999999814e+06,2.658965799999999814e+06,2.433843799999999814e+06,2.412606500000000000e+06,2.725173000000000000e+06,2.522154000000000000e+06,3.279209000000000000e+06,3.311681299999999814e+06,2.602752000000000000e+06,3.215957799999999814e+06,3.061188000000000000e+06,2.994940299999999814e+06,3.228380500000000000e+06,2.706436000000000000e+06,2.821236500000000000e+06,3.160934299999999814e+06,2.783061799999999814e+06,4.218493500000000000e+06,2.521022500000000000e+06,2.772032000000000000e+06,2.833916299999999814e+06,2.633204299999999814e+06,2.405176299999999814e+06,2.436352000000000000e+06,2.587355500000000000e+06,2.227692299999999814e+06,3.360703299999999814e+06,2.963541000000000000e+06,2.129042500000000000e+06,2.519744000000000000e+06,2.155967299999999814e+06,2.273295500000000000e+06,2.515507000000000000e+06,2.160541000000000000e+06,2.473188500000000000e+06,2.647872000000000000e+06,3.465304000000000000e+06,2.229666500000000000e+06,3.885763799999999814e+06,3.792823000000000000e+06,2.530467799999999814e+06,4.415140500000000000e+06,4.724507000000000000e+06,4.336179000000000000e+06,3.313414799999999814e+06,2.742959799999999814e+06,3.413437500000000000e+06,2.691584000000000000e+06,3.426338500000000000e+06,2.448957000000000000e+06,2.536889299999999814e+06,2.496900799999999814e+06,2.166519000000000000e+06,2.390981799999999814e+06,4.309964000000000000e+06,2.853040000000000000e+06,2.532282799999999814e+06,3.946861799999999814e+06,2.088961899999999907e+06,2.795910500000000000e+06,2.576947799999999814e+06,2.098865500000000000e+06,3.770069000000000000e+06,2.460721299999999814e+06,2.513250500000000000e+06,4.724603500000000000e+06,3.111352500000000000e+06,3.326573299999999814e+06,2.512383500000000000e+06,3.922510000000000000e+06,2.935744000000000000e+06,2.948910000000000000e+06,3.537070500000000000e+06,2.906688000000000000e+06,3.024425299999999814e+06,3.672221500000000000e+06,3.688102799999999814e+06,2.372580299999999814e+06,2.634432000000000000e+06,2.694413000000000000e+06,2.505280000000000000e+06,3.131623799999999814e+06,3.600676500000000000e+06,4.049798299999999814e+06,2.565632000000000000e+06,2.420302500000000000e+06,2.474560000000000000e+06,2.006993000000000000e+06,2.393216000000000000e+06,2.359104000000000000e+06,2.265341299999999814e+06,2.058646800000000047e+06,1.883755500000000000e+06,2.642878299999999814e+06,1.828170100000000093e+06,4.717446000000000000e+06,2.352767500000000000e+06,2.485632000000000000e+06,2.877365000000000000e+06,2.146112799999999814e+06,2.146112799999999814e+06,2.781998000000000000e+06,2.551443000000000000e+06,2.479898000000000000e+06,3.616557799999999814e+06,2.588736000000000000e+06,3.163386299999999814e+06,3.656340299999999814e+06,2.656064000000000000e+06,2.809790299999999814e+06,2.471996000000000000e+06,2.797879299999999814e+06,3.525081799999999814e+06,2.515670500000000000e+06,3.211188799999999814e+06,2.769928299999999814e+06,3.640300000000000000e+06,3.588765500000000000e+06,2.715200000000000000e+06,2.372580299999999814e+06,3.672221500000000000e+06,2.742848000000000000e+06,3.548983000000000000e+06,2.444125500000000000e+06,2.988533500000000000e+06,3.592656500000000000e+06,3.596626799999999814e+06,2.805740500000000000e+06,3.779420000000000000e+06,3.083980000000000000e+06,2.889196500000000000e+06,3.230961000000000000e+06,2.777948299999999814e+06,3.254862299999999814e+06,3.091841299999999814e+06,3.342368000000000000e+06,2.754126500000000000e+06,3.318387299999999814e+06,3.795301000000000000e+06,2.992504000000000000e+06,2.690522000000000000e+06,4.618029500000000000e+06,3.537072000000000000e+06,2.830336000000000000e+06,2.567363000000000000e+06,3.576775000000000000e+06,3.986193799999999814e+06,3.517220500000000000e+06,3.338318299999999814e+06,2.863296000000000000e+06,3.650982299999999814e+06,3.030780799999999814e+06,2.816128000000000000e+06,2.532841500000000000e+06,3.297658500000000000e+06,3.562921799999999814e+06,3.360856500000000000e+06,3.729149500000000000e+06,2.430101500000000000e+06,3.012077299999999814e+06,3.157571799999999814e+06,4.440693500000000000e+06,3.479379799999999814e+06,2.523112500000000000e+06,3.936662500000000000e+06,3.186200500000000000e+06,2.498277500000000000e+06,2.802608000000000000e+06,2.845523500000000000e+06,2.725263000000000000e+06,3.739868799999999814e+06,2.785311000000000000e+06,3.730189000000000000e+06,2.105157799999999814e+06,3.253101299999999814e+06,4.253340000000000000e+06,3.084331299999999814e+06,2.576640000000000000e+06,2.762624000000000000e+06,3.238821299999999814e+06,2.997733000000000000e+06,2.376675000000000000e+06,2.854144000000000000e+06,4.550090000000000000e+06,3.826669500000000000e+06,3.845322000000000000e+06,2.469298000000000000e+06,3.404766799999999814e+06,3.737128000000000000e+06,3.220788799999999814e+06,3.224016299999999814e+06,2.487933000000000000e+06,3.143407500000000000e+06,2.111372500000000000e+06,2.277060299999999814e+06,1.981824000000000000e+06,3.108385299999999814e+06,2.236928299999999814e+06,2.221427299999999814e+06,3.160657500000000000e+06,1.919566800000000047e+06,3.428644000000000000e+06,3.625659000000000000e+06,2.696882000000000000e+06,2.437671500000000000e+06,3.489480500000000000e+06,2.307572799999999814e+06,2.347408299999999814e+06,2.904254500000000000e+06,3.428927299999999814e+06,1.909565399999999907e+06,3.860211500000000000e+06,3.130915500000000000e+06,3.142008500000000000e+06,2.469077500000000000e+06,2.470984500000000000e+06,2.192226000000000000e+06,3.262230000000000000e+06,3.254367500000000000e+06,3.663013000000000000e+06,2.533824000000000000e+06,2.555238500000000000e+06,2.147560000000000000e+06,2.637753799999999814e+06,2.328896299999999814e+06,3.762944500000000000e+06,3.071213500000000000e+06,2.207552000000000000e+06,2.284455000000000000e+06,2.254249000000000000e+06,2.367443799999999814e+06,4.704909500000000000e+06,4.027929799999999814e+06,2.536444500000000000e+06,3.058461799999999814e+06,2.924620500000000000e+06,4.106395299999999814e+06,2.714312299999999814e+06,2.400192000000000000e+06,2.167552000000000000e+06,2.244422500000000000e+06,2.796821500000000000e+06,2.808375500000000000e+06,2.304927500000000000e+06,2.325041500000000000e+06,2.284928000000000000e+06,2.429696000000000000e+06,2.470081299999999814e+06,2.515328000000000000e+06,2.141056000000000000e+06,2.578432000000000000e+06,2.093728000000000000e+06,2.717472799999999814e+06,3.264569799999999814e+06,3.199993500000000000e+06,2.150628299999999814e+06,2.684181500000000000e+06,2.758096799999999814e+06,2.895518000000000000e+06,2.587254299999999814e+06,4.355750500000000000e+06,2.714423299999999814e+06,3.203168799999999814e+06,2.090449000000000000e+06,1.939418300000000047e+06,2.390336000000000000e+06,2.177875299999999814e+06,4.681554500000000000e+06,2.825671500000000000e+06,2.289124500000000000e+06,1.911587399999999907e+06,2.320926500000000000e+06,3.839133500000000000e+06,2.189787299999999814e+06,2.181806799999999814e+06,3.052217500000000000e+06,2.404352000000000000e+06,2.018865300000000047e+06,3.707954299999999814e+06,3.183317299999999814e+06,2.658759500000000000e+06,2.408352799999999814e+06,2.193796299999999814e+06,2.018865300000000047e+06,2.250496000000000000e+06,2.515904000000000000e+06,2.805740500000000000e+06,1.951330300000000047e+06,3.203168799999999814e+06,2.614927299999999814e+06,2.575303500000000000e+06,2.197504000000000000e+06,2.591224500000000000e+06,2.396442000000000000e+06,1.847983000000000000e+06,2.297103799999999814e+06,2.452032000000000000e+06,2.821621799999999814e+06,2.734195500000000000e+06,2.201698000000000000e+06,2.976622799999999814e+06,2.348797299999999814e+06,2.777948299999999814e+06,2.054637800000000047e+06,2.392471500000000000e+06,2.591224500000000000e+06,3.095891000000000000e+06,3.024425299999999814e+06,1.947398600000000093e+06,2.630888000000000000e+06,2.428244000000000000e+06,2.114271799999999814e+06,2.277252299999999814e+06,1.919566800000000047e+06,2.483907000000000000e+06,2.379520000000000000e+06,2.177875299999999814e+06,2.062578399999999907e+06,1.661218500000000000e+06,2.253351799999999814e+06,2.388540000000000000e+06,1.907328000000000000e+06,2.114271799999999814e+06,2.080096000000000000e+06,2.404421299999999814e+06,2.273243000000000000e+06,1.971220500000000000e+06,2.265341299999999814e+06,2.158023799999999814e+06,2.328906000000000000e+06,1.581694100000000093e+06,2.166656000000000000e+06,1.991111800000000047e+06,1.828170100000000093e+06,1.780447000000000000e+06,2.348797299999999814e+06,2.837503000000000000e+06,1.649268800000000047e+06,1.657209500000000000e+06,2.185816799999999814e+06,2.264320000000000000e+06,2.277056000000000000e+06,1.931477600000000093e+06,2.193796299999999814e+06,2.189787299999999814e+06,2.122251299999999814e+06,3.056187799999999814e+06,1.784832000000000000e+06,2.106370000000000000e+06,2.603095799999999814e+06,1.967168000000000000e+06,2.045984000000000000e+06,2.575303500000000000e+06,2.079744000000000000e+06,2.043232000000000000e+06,1.907655800000000047e+06,1.935136000000000000e+06,2.026752000000000000e+06,1.696991000000000000e+06,2.252800000000000000e+06,2.233539000000000000e+06,2.002984000000000000e+06,1.629456000000000000e+06,1.647328000000000000e+06,1.954624000000000000e+06,3.783390299999999814e+06,2.039136000000000000e+06,1.673169100000000093e+06,2.006993000000000000e+06,1.555200000000000000e+06,1.824160100000000093e+06,1.808278899999999907e+06,1.681109800000000047e+06,2.189787299999999814e+06,1.598880000000000000e+06,1.899636800000000047e+06,2.336807799999999814e+06,1.565812899999999907e+06,2.658759500000000000e+06,1.450593399999999907e+06,1.976000000000000000e+06,1.422761500000000000e+06,1.879823899999999907e+06,1.667520000000000000e+06,1.583296000000000000e+06,1.995043399999999907e+06,1.776476600000000093e+06,2.036160000000000000e+06,1.474455000000000000e+06,1.764565800000000047e+06,1.900384000000000000e+06,1.545921600000000093e+06,2.642878299999999814e+06,3.366189799999999814e+06,1.895328000000000000e+06,1.850592000000000000e+06,1.534049399999999907e+06,2.054720000000000000e+06,2.479898000000000000e+06,2.571333299999999814e+06,1.867874300000000047e+06,2.539531000000000000e+06,1.744635800000000047e+06,1.649268800000000047e+06,1.919566800000000047e+06,1.969056000000000000e+06,1.474455000000000000e+06,1.653277899999999907e+06,1.691104000000000000e+06,2.686551799999999814e+06,2.049408000000000000e+06,1.641328300000000047e+06,2.392471500000000000e+06,1.959270800000000047e+06,2.002984000000000000e+06,2.125760000000000000e+06,1.657209500000000000e+06,2.369728000000000000e+06,1.776864000000000000e+06,1.847983000000000000e+06,1.836224000000000000e+06,2.122251299999999814e+06,1.887552000000000000e+06,1.963279899999999907e+06,1.887764500000000000e+06,1.954048000000000000e+06,1.767680000000000000e+06,1.826048000000000000e+06,1.983092800000000047e+06,1.881728000000000000e+06,2.750076799999999814e+06,1.854432000000000000e+06,2.646769000000000000e+06,1.881504000000000000e+06,2.010924600000000093e+06,1.697536000000000000e+06,1.993312000000000000e+06,1.617466600000000093e+06,2.014933600000000093e+06,2.086478600000000093e+06,1.704931600000000093e+06,1.796329300000000047e+06,2.046697100000000093e+06,2.579235000000000000e+06,1.609564800000000047e+06,2.138112000000000000e+06,2.245450000000000000e+06,2.362880000000000000e+06,3.195307500000000000e+06,1.903040000000000000e+06,2.316995000000000000e+06,2.117440000000000000e+06,2.087840000000000000e+06,1.863864300000000047e+06,1.785376000000000000e+06,1.737248000000000000e+06,1.875814899999999907e+06,1.979161100000000093e+06,2.650739500000000000e+06,2.142336000000000000e+06,1.943040000000000000e+06,1.740704100000000093e+06,2.487877299999999814e+06,1.816219500000000000e+06,2.555452000000000000e+06,2.285154000000000000e+06,2.686551799999999814e+06,1.911587399999999907e+06,1.569821899999999907e+06,1.926432000000000000e+06,2.078880000000000000e+06,1.760595399999999907e+06,1.625216000000000000e+06,1.618912000000000000e+06,1.501664000000000000e+06,1.714272000000000000e+06,1.621184000000000000e+06,1.962976000000000000e+06,1.681440000000000000e+06,1.616736000000000000e+06,1.801440000000000000e+06,2.475927500000000000e+06,1.641328300000000047e+06,1.450593399999999907e+06,1.584576000000000000e+06,1.520000000000000000e+06,1.954624000000000000e+06,1.544800000000000000e+06,1.527232000000000000e+06,1.655584000000000000e+06,1.506400000000000000e+06,1.548704000000000000e+06,1.895705100000000093e+06,1.547392000000000000e+06,1.545921600000000093e+06,1.124710100000000093e+06,1.505536000000000000e+06,1.598336000000000000e+06,1.571072000000000000e+06,1.693920000000000000e+06,1.667968000000000000e+06,1.707744000000000000e+06,1.885664000000000000e+06,1.426693100000000093e+06,1.744635800000000047e+06,1.557872300000000047e+06,2.464016799999999814e+06,2.075648000000000000e+06,1.704928000000000000e+06,1.878752000000000000e+06,1.835904000000000000e+06,1.684256000000000000e+06,1.621632000000000000e+06,1.870976000000000000e+06,1.785056000000000000e+06,1.545921600000000093e+06,1.776476600000000093e+06,1.821120000000000000e+06,1.765184000000000000e+06,1.740416000000000000e+06,2.205668500000000000e+06,1.738144000000000000e+06,1.844768000000000000e+06,1.534049399999999907e+06,1.802112000000000000e+06,1.778944000000000000e+06,1.418752500000000000e+06,2.020032000000000000e+06,1.531424000000000000e+06,1.730944000000000000e+06,2.058176000000000000e+06,1.709504000000000000e+06,2.058646800000000047e+06,2.126221500000000000e+06,1.859932600000000093e+06,1.430703100000000093e+06,2.082469600000000093e+06,1.577664000000000000e+06,1.686208000000000000e+06,1.581792000000000000e+06,1.602112000000000000e+06,1.760704000000000000e+06,1.672512000000000000e+06,1.818944000000000000e+06,2.074567800000000047e+06,1.869888000000000000e+06,1.967211500000000000e+06,1.824736000000000000e+06,1.641328300000000047e+06,1.857600000000000000e+06,1.818624000000000000e+06,2.142102799999999814e+06,1.641328300000000047e+06,1.922368000000000000e+06,2.188480000000000000e+06,1.804512000000000000e+06,1.549931600000000093e+06,1.784417300000000047e+06,1.518168100000000093e+06,1.834816000000000000e+06,1.593683500000000000e+06,1.689050399999999907e+06,1.689050399999999907e+06,1.685248000000000000e+06,1.748684500000000000e+06,1.983092800000000047e+06,1.819712000000000000e+06,1.874048000000000000e+06,1.657952000000000000e+06,1.670016000000000000e+06,1.653824000000000000e+06,1.826176000000000000e+06,1.627040000000000000e+06,1.735296000000000000e+06,1.704800000000000000e+06,1.910496000000000000e+06,2.064032000000000000e+06,1.570528000000000000e+06,1.499520000000000000e+06,1.923584000000000000e+06,2.138132500000000000e+06,1.636480000000000000e+06,1.418752500000000000e+06,1.647232000000000000e+06,1.298880000000000000e+06,1.423904000000000000e+06,1.641328300000000047e+06,1.448064000000000000e+06,1.489504000000000000e+06,1.658624000000000000e+06,1.323385500000000000e+06,1.422944000000000000e+06,1.459904000000000000e+06,1.649920000000000000e+06,1.431424000000000000e+06,1.490784000000000000e+06,1.710368000000000000e+06,1.538784000000000000e+06,1.406720000000000000e+06,1.669160100000000093e+06,1.401056000000000000e+06,1.849824000000000000e+06,1.631936000000000000e+06,1.750784000000000000e+06,1.478400000000000000e+06,1.616000000000000000e+06,1.459136000000000000e+06,1.687936000000000000e+06,1.717760000000000000e+06,1.600608000000000000e+06,1.393664000000000000e+06,1.466474600000000093e+06,1.433472000000000000e+06,1.304352000000000000e+06,1.763104000000000000e+06,1.323385500000000000e+06,1.630848000000000000e+06,1.666432000000000000e+06,1.577248000000000000e+06,1.499840000000000000e+06,1.323385500000000000e+06,1.573120000000000000e+06,1.657856000000000000e+06,2.412362000000000000e+06,1.374688000000000000e+06,1.440000000000000000e+06,1.315445000000000000e+06,1.415968000000000000e+06,1.684896000000000000e+06,1.813248000000000000e+06,1.409216000000000000e+06,1.503808000000000000e+06,1.212097800000000047e+06,1.413600000000000000e+06,1.513408000000000000e+06,1.499616000000000000e+06,1.510496000000000000e+06,1.310624000000000000e+06,1.428640000000000000e+06,1.355226500000000000e+06,1.454563800000000047e+06,1.652640000000000000e+06,1.596288000000000000e+06,1.478304000000000000e+06,1.468736000000000000e+06,1.522048000000000000e+06,1.610688000000000000e+06,1.471616000000000000e+06,1.491872000000000000e+06,1.553940600000000093e+06,1.746624000000000000e+06,1.584800000000000000e+06,1.551200000000000000e+06,1.776476600000000093e+06,1.383360000000000000e+06,1.553440000000000000e+06,1.431104000000000000e+06,1.707648000000000000e+06,1.629216000000000000e+06,1.492288000000000000e+06,1.525056000000000000e+06,1.422720000000000000e+06,1.607744000000000000e+06,2.122251299999999814e+06,1.545921600000000093e+06,1.594976000000000000e+06,1.663616000000000000e+06,1.348032000000000000e+06,1.485728000000000000e+06,1.639200000000000000e+06,1.562304000000000000e+06,1.132650800000000047e+06,1.373088000000000000e+06,1.643520000000000000e+06,1.251879300000000047e+06,1.572704000000000000e+06,1.590528000000000000e+06,1.615872000000000000e+06,1.498752000000000000e+06,1.394930600000000093e+06,1.396320000000000000e+06,1.541568000000000000e+06,1.561760000000000000e+06,1.662304000000000000e+06,1.555712000000000000e+06,1.472256000000000000e+06,1.346528000000000000e+06,1.410048000000000000e+06,1.391392000000000000e+06,1.464512000000000000e+06,1.482496000000000000e+06,1.351217500000000000e+06,1.503488000000000000e+06,1.192284899999999907e+06,1.419616000000000000e+06,1.609920000000000000e+06,1.561024000000000000e+06,1.589888000000000000e+06,1.438720000000000000e+06,1.710240000000000000e+06,1.525696000000000000e+06,1.415328000000000000e+06,1.614688000000000000e+06,1.536512000000000000e+06,1.463776000000000000e+06,1.432928000000000000e+06,1.677408000000000000e+06,1.440352000000000000e+06,1.760595399999999907e+06,1.561881300000000047e+06,1.641696000000000000e+06,2.527581299999999814e+06,1.235998000000000000e+06,1.692640000000000000e+06,1.533792000000000000e+06,1.267760500000000000e+06,1.506217500000000000e+06,1.653184000000000000e+06,1.626272000000000000e+06,1.489920000000000000e+06,1.553344000000000000e+06,1.269568000000000000e+06,1.497696000000000000e+06,1.323552000000000000e+06,1.376096000000000000e+06,1.595616000000000000e+06,1.451296000000000000e+06,1.286080000000000000e+06,1.257120000000000000e+06,1.345056000000000000e+06,1.591936000000000000e+06,1.419520000000000000e+06,1.362272000000000000e+06,1.295592399999999907e+06,1.386989000000000000e+06,1.496384000000000000e+06,1.369536000000000000e+06,1.334144000000000000e+06,1.329984000000000000e+06,1.291583399999999907e+06,1.375232000000000000e+06,1.515040000000000000e+06,1.456896000000000000e+06,1.515904000000000000e+06,1.747712000000000000e+06,1.447744000000000000e+06,1.307552000000000000e+06,1.447008000000000000e+06,1.373824000000000000e+06,1.603328000000000000e+06,1.363328000000000000e+06,1.312224000000000000e+06,1.418752500000000000e+06,1.629456000000000000e+06,1.291104000000000000e+06,1.432928000000000000e+06,1.285120000000000000e+06,1.405760000000000000e+06,1.387648000000000000e+06,1.287488000000000000e+06,1.347207500000000000e+06,1.674048000000000000e+06,1.487456000000000000e+06,1.526464000000000000e+06,1.457856000000000000e+06,1.465920000000000000e+06,1.346848000000000000e+06,1.509856000000000000e+06,1.353056000000000000e+06,1.462465600000000093e+06,1.340128000000000000e+06,1.267552000000000000e+06,1.402016000000000000e+06,1.489184000000000000e+06,1.338944000000000000e+06,1.429920000000000000e+06,1.305312000000000000e+06,1.182816000000000000e+06,1.414368000000000000e+06,1.429920000000000000e+06,1.453024000000000000e+06,1.451650899999999907e+06,2.161994000000000000e+06,1.383808000000000000e+06,1.440864000000000000e+06,1.394624000000000000e+06,1.394400000000000000e+06,1.524416000000000000e+06,1.534976000000000000e+06,1.549344000000000000e+06,1.450880000000000000e+06,1.493920000000000000e+06,1.481632000000000000e+06,1.479808000000000000e+06,1.522784000000000000e+06,1.677952000000000000e+06,1.355226500000000000e+06,1.601152000000000000e+06,1.668384000000000000e+06,1.733120000000000000e+06,1.807776000000000000e+06,1.810848000000000000e+06,1.793472000000000000e+06,1.983360000000000000e+06,1.794432000000000000e+06,1.933920000000000000e+06,2.044672000000000000e+06,1.957248000000000000e+06,2.214528000000000000e+06,2.289728000000000000e+06,2.210176000000000000e+06,2.253696000000000000e+06,2.390656000000000000e+06,2.372580299999999814e+06,2.409664000000000000e+06,2.665600000000000000e+06,2.864576000000000000e+06,2.841728000000000000e+06,2.780288000000000000e+06,2.678531500000000000e+06,2.858368000000000000e+06,2.889196500000000000e+06,2.775680000000000000e+06,2.618944000000000000e+06,2.987904000000000000e+06,2.770752000000000000e+06,2.790912000000000000e+06,2.428480000000000000e+06,2.462144000000000000e+06,2.623744000000000000e+06,2.376576000000000000e+06,2.518080000000000000e+06,2.526912000000000000e+06,2.474432000000000000e+06,2.420480000000000000e+06,2.440384000000000000e+06,2.340992000000000000e+06,2.438848000000000000e+06,2.525504000000000000e+06,2.664896000000000000e+06,2.676416000000000000e+06,2.728896000000000000e+06,2.598208000000000000e+06,2.813504000000000000e+06,3.072384000000000000e+06,3.112000000000000000e+06,2.952880299999999814e+06,2.945408000000000000e+06,3.229760000000000000e+06,3.175232000000000000e+06,3.248832000000000000e+06,2.966784000000000000e+06,3.144256000000000000e+06,2.945664000000000000e+06,3.062528000000000000e+06,3.121984000000000000e+06,3.096768000000000000e+06,2.669504000000000000e+06,2.838720000000000000e+06,3.155525000000000000e+06,2.824512000000000000e+06,2.953600000000000000e+06,2.901504000000000000e+06,2.919168000000000000e+06,2.397824000000000000e+06,2.234368000000000000e+06,2.043776000000000000e+06,1.697184000000000000e+06,1.573888000000000000e+06,1.358752000000000000e+06,1.081600000000000000e+06,9.960640000000000000e+05,7.554400000000000000e+05,6.664640000000000000e+05,4.627440000000000000e+05,3.465120000000000000e+05,2.545600000000000000e+05,1.904920000000000000e+05,2.026200000000000000e+05,9.753400000000000000e+04,9.270600000000000000e+04,6.768000000000000000e+04,5.342400000000000000e+04,4.228600000000000000e+04,3.757200000000000000e+04,2.574200000000000000e+04,1.712400000000000000e+04,1.862700000000000000e+04,1.261600000000000000e+04,1.331700000000000000e+04,7.408000000000000000e+03,8.410000000000000000e+03,6.407000000000000000e+03,4.905000000000000000e+03,8.610000000000000000e+03,4.705000000000000000e+03,3.603000000000000000e+03,9.111000000000000000e+03,5.706000000000000000e+03,5.706000000000000000e+03,4.004000000000000000e+03,2.502000000000000000e+03,4.505000000000000000e+03,4.605000000000000000e+03,3.603000000000000000e+03,4.104000000000000000e+03,4.204000000000000000e+03,3.704000000000000000e+03,2.102000000000000000e+03,3.103000000000000000e+03,3.904000000000000000e+03,3.303000000000000000e+03,3.303000000000000000e+03,2.903000000000000000e+03,3.103000000000000000e+03,3.403000000000000000e+03,4.905000000000000000e+03,4.104000000000000000e+03,3.003000000000000000e+03,3.904000000000000000e+03,4.104000000000000000e+03,2.802000000000000000e+03,4.004000000000000000e+03,2.402000000000000000e+03,3.503000000000000000e+03,3.303000000000000000e+03,2.702000000000000000e+03,4.004000000000000000e+03,3.403000000000000000e+03,4.004000000000000000e+03,3.503000000000000000e+03,4.404000000000000000e+03,4.705000000000000000e+03,5.406000000000000000e+03,3.904000000000000000e+03,4.404000000000000000e+03,4.004000000000000000e+03,3.904000000000000000e+03,5.205000000000000000e+03,3.203000000000000000e+03,3.303000000000000000e+03,3.103000000000000000e+03,2.302000000000000000e+03,4.104000000000000000e+03,3.603000000000000000e+03,3.003000000000000000e+03,2.102000000000000000e+03,3.103000000000000000e+03,2.402000000000000000e+03,2.502000000000000000e+03,2.702000000000000000e+03,1.901000000000000000e+03,3.503000000000000000e+03,2.702000000000000000e+03,2.502000000000000000e+03,2.202000000000000000e+03,3.704000000000000000e+03,2.903000000000000000e+03,3.203000000000000000e+03,3.003000000000000000e+03,2.502000000000000000e+03,2.702000000000000000e+03,3.203000000000000000e+03,3.203000000000000000e+03,3.303000000000000000e+03,2.502000000000000000e+03,nan
4.794930000000000092e+01,3.904000000000000000e+03,4.304000000000000000e+03,2.502000000000000000e+03,4.605000000000000000e+03,2.802000000000000000e+03,3.503000000000000000e+03,3.904000000000000000e+03,5.205000000000000000e+03,8.810000000000000000e+03,2.173300000000000000e+04,6.928800000000000000e+04,1.476880000000000000e+05,4.128215999999999767e+05,4.014800000000000000e+05,7.021920000000000000e+05,4.020305000000000000e+05,6.690560000000000000e+05,1.195552000000000000e+06,1.016048000000000000e+06,1.162656000000000000e+06,1.817752399999999907e+06,1.746008899999999907e+06,2.138132500000000000e+06,1.877344000000000000e+06,2.523649799999999814e+06,1.992416000000000000e+06,1.784512000000000000e+06,1.446584399999999907e+06,2.493279000000000000e+06,1.971220500000000000e+06,2.599126500000000000e+06,2.389184000000000000e+06,2.106370000000000000e+06,2.635794000000000000e+06,1.897632000000000000e+06,1.756586399999999907e+06,2.192128000000000000e+06,1.917856000000000000e+06,2.169896000000000000e+06,2.726334299999999814e+06,1.696991000000000000e+06,2.041472000000000000e+06,2.125632000000000000e+06,2.055168000000000000e+06,2.128448000000000000e+06,2.905077799999999814e+06,2.478208000000000000e+06,2.757504000000000000e+06,2.217579299999999814e+06,2.749504000000000000e+06,2.126221500000000000e+06,2.491808799999999814e+06,2.824512000000000000e+06,2.758096799999999814e+06,2.913152000000000000e+06,2.507768500000000000e+06,2.662650500000000000e+06,3.079930299999999814e+06,2.829641799999999814e+06,2.793909000000000000e+06,2.722364000000000000e+06,2.960741500000000000e+06,3.437655500000000000e+06,2.921792000000000000e+06,3.282654500000000000e+06,2.781998000000000000e+06,2.773978000000000000e+06,3.123072000000000000e+06,3.207218500000000000e+06,2.966912000000000000e+06,3.278763500000000000e+06,3.262882299999999814e+06,2.936840299999999814e+06,3.517220500000000000e+06,3.203168799999999814e+06,3.453536500000000000e+06,3.266773000000000000e+06,2.654789299999999814e+06,2.827136000000000000e+06,3.095891000000000000e+06,3.326407299999999814e+06,3.219129500000000000e+06,3.413833500000000000e+06,2.926976000000000000e+06,2.694413000000000000e+06,2.845523000000000000e+06,3.036544000000000000e+06,2.917888000000000000e+06,3.005888000000000000e+06,2.801770000000000000e+06,3.137856000000000000e+06,2.547472500000000000e+06,3.246842299999999814e+06,2.857434000000000000e+06,3.159416000000000000e+06,3.194496000000000000e+06,3.262882299999999814e+06,3.175552000000000000e+06,3.684132500000000000e+06,3.215079799999999814e+06,3.254862299999999814e+06,3.163386299999999814e+06,3.044197500000000000e+06,3.095891000000000000e+06,3.811182500000000000e+06,3.310526000000000000e+06,3.552953299999999814e+06,3.306555799999999814e+06,2.277252299999999814e+06,2.777948299999999814e+06,3.040306500000000000e+06,2.964791299999999814e+06,3.080768000000000000e+06,3.378100799999999814e+06,3.258912000000000000e+06,3.155525000000000000e+06,2.999616000000000000e+06,3.068098799999999814e+06,2.841552799999999814e+06,2.801770000000000000e+06,3.107840000000000000e+06,2.936840299999999814e+06,2.851456000000000000e+06,2.507768500000000000e+06,2.845523000000000000e+06,3.068098799999999814e+06,2.487877299999999814e+06,3.143534500000000000e+06,2.742215500000000000e+06,3.007936000000000000e+06,2.944860299999999814e+06,2.913097799999999814e+06,3.131623799999999814e+06,3.175297000000000000e+06,2.666620799999999814e+06,2.630888000000000000e+06,2.996553799999999814e+06,3.199198500000000000e+06,2.915328000000000000e+06,2.928979000000000000e+06,3.075960000000000000e+06,3.036336299999999814e+06,2.905077799999999814e+06,3.242951299999999814e+06,3.529131500000000000e+06,2.432253299999999814e+06,3.246842299999999814e+06,2.853384299999999814e+06,3.223099799999999814e+06,2.499788299999999814e+06,3.314417000000000000e+06,3.155525000000000000e+06,2.909127500000000000e+06,2.626997000000000000e+06,3.083980000000000000e+06,3.036336299999999814e+06,2.233539000000000000e+06,2.767296000000000000e+06,2.728256000000000000e+06,3.139643799999999814e+06,3.711845299999999814e+06,3.163386299999999814e+06,3.282654500000000000e+06,2.578880000000000000e+06,3.103911000000000000e+06,3.238981000000000000e+06,2.618977000000000000e+06,2.924929299999999814e+06,2.718314299999999814e+06,2.320926500000000000e+06,2.762752000000000000e+06,2.879872000000000000e+06,2.372580299999999814e+06,2.802368000000000000e+06,3.334268500000000000e+06,2.869424299999999814e+06,2.638908000000000000e+06,2.939072000000000000e+06,2.833532500000000000e+06,3.024425299999999814e+06,2.769928299999999814e+06,3.560894000000000000e+06,3.115742500000000000e+06,2.785889000000000000e+06,2.980672500000000000e+06,3.044197500000000000e+06,3.143534500000000000e+06,3.024425299999999814e+06,3.429794299999999814e+06,2.797879299999999814e+06,3.075960000000000000e+06,2.328906000000000000e+06,2.920959000000000000e+06,2.861404299999999814e+06,2.698383299999999814e+06,2.583245000000000000e+06,2.623488000000000000e+06,2.992504000000000000e+06,2.568576000000000000e+06,3.159416000000000000e+06,3.286624799999999814e+06,2.672192000000000000e+06,3.254862299999999814e+06,3.064128500000000000e+06,2.948910000000000000e+06,3.171406299999999814e+06,2.920640000000000000e+06,2.869424299999999814e+06,2.261331299999999814e+06,2.920959000000000000e+06,2.833532500000000000e+06,3.131623799999999814e+06,3.461556799999999814e+06,2.857434000000000000e+06,2.567363000000000000e+06,2.960741500000000000e+06,2.928979000000000000e+06,2.503798299999999814e+06,2.718314299999999814e+06,2.607066000000000000e+06,2.526336000000000000e+06,3.135673500000000000e+06,2.960741500000000000e+06,3.294644799999999814e+06,2.750076799999999814e+06,2.638908000000000000e+06,3.064128500000000000e+06,2.638908000000000000e+06,3.110464000000000000e+06,3.334268500000000000e+06,3.215079799999999814e+06,2.591224500000000000e+06,3.131623799999999814e+06,3.505309500000000000e+06,3.143534500000000000e+06,3.211188799999999814e+06,3.179426299999999814e+06,2.801770000000000000e+06,3.755677500000000000e+06,2.964791299999999814e+06,3.238981000000000000e+06,3.254862299999999814e+06,2.805740500000000000e+06,3.302506000000000000e+06,2.980672500000000000e+06,2.428244000000000000e+06,2.944860299999999814e+06,3.032366000000000000e+06,2.674640799999999814e+06,3.318387299999999814e+06,2.523649799999999814e+06,2.964791299999999814e+06,3.409863299999999814e+06,2.599126500000000000e+06,3.175297000000000000e+06,2.710453000000000000e+06,2.972652500000000000e+06,2.901186799999999814e+06,2.499788299999999814e+06,2.640320000000000000e+06,2.948910000000000000e+06,2.789859299999999814e+06,2.392471500000000000e+06,2.932949299999999814e+06,2.456036299999999814e+06,2.249420299999999814e+06,2.508544000000000000e+06,2.169792000000000000e+06,2.988533500000000000e+06,3.091841299999999814e+06,2.221549799999999814e+06,2.591224500000000000e+06,2.464016799999999814e+06,2.796992000000000000e+06,2.754126500000000000e+06,2.118242000000000000e+06,2.571333299999999814e+06,2.372580299999999814e+06,3.075960000000000000e+06,2.944860299999999814e+06,3.028316299999999814e+06,2.852864000000000000e+06,2.471996000000000000e+06,2.587254299999999814e+06,2.924929299999999814e+06,3.187367000000000000e+06,2.734195500000000000e+06,3.095891000000000000e+06,2.789859299999999814e+06,2.452104799999999814e+06,2.674176000000000000e+06,2.992504000000000000e+06,2.354112000000000000e+06,2.416332299999999814e+06,2.936840299999999814e+06,2.932949299999999814e+06,2.320926500000000000e+06,2.549760000000000000e+06,2.476736000000000000e+06,2.873315299999999814e+06,2.976622799999999814e+06,2.559422299999999814e+06,2.599424000000000000e+06,2.623026799999999814e+06,2.857434000000000000e+06,2.551443000000000000e+06,3.171406299999999814e+06,2.928979000000000000e+06,3.012435000000000000e+06,2.869424299999999814e+06,2.845523000000000000e+06,2.634858299999999814e+06,3.012435000000000000e+06,2.841920000000000000e+06,3.401843299999999814e+06,3.103911000000000000e+06,3.028316299999999814e+06,3.147505000000000000e+06,3.072069000000000000e+06,2.499788299999999814e+06,4.029867299999999814e+06,2.758096799999999814e+06,2.861404299999999814e+06,3.048167799999999814e+06,2.754126500000000000e+06,2.456036299999999814e+06,2.551680000000000000e+06,2.293133500000000000e+06,2.710453000000000000e+06,2.570944000000000000e+06,2.920959000000000000e+06,3.135673500000000000e+06,2.404421299999999814e+06,2.801770000000000000e+06,2.710453000000000000e+06,2.618176000000000000e+06,2.702528000000000000e+06,2.762067000000000000e+06,2.666620799999999814e+06,2.424273799999999814e+06,2.448134500000000000e+06,2.936840299999999814e+06,2.789859299999999814e+06,3.183317299999999814e+06,3.401843299999999814e+06,3.370080799999999814e+06,3.143534500000000000e+06,2.829641799999999814e+06,3.270743500000000000e+06,3.393982000000000000e+06,3.211188799999999814e+06,3.839133500000000000e+06,3.008385299999999814e+06,3.505309500000000000e+06,3.453536500000000000e+06,3.155525000000000000e+06,3.056187799999999814e+06,2.972652500000000000e+06,3.338318299999999814e+06,3.441625799999999814e+06,3.676191799999999814e+06,3.179426299999999814e+06,3.330298000000000000e+06,3.493319299999999814e+06,2.968761500000000000e+06,3.048167799999999814e+06,3.215079799999999814e+06,3.854935299999999814e+06,3.723835500000000000e+06,3.266773000000000000e+06,3.692073000000000000e+06,3.028316299999999814e+06,3.576775000000000000e+06,3.350308500000000000e+06,3.032366000000000000e+06,3.660310500000000000e+06,3.163386299999999814e+06,3.950302000000000000e+06,3.175297000000000000e+06,3.350308500000000000e+06,3.346338299999999814e+06,3.227070000000000000e+06,3.159416000000000000e+06,3.286624799999999814e+06,3.159416000000000000e+06,3.215079799999999814e+06,2.801770000000000000e+06,3.143534500000000000e+06,3.290674500000000000e+06,3.314417000000000000e+06,3.517220500000000000e+06,3.227070000000000000e+06,2.901186799999999814e+06,3.123762500000000000e+06,2.899328000000000000e+06,4.216630500000000000e+06,3.115742500000000000e+06,3.075960000000000000e+06,3.469418000000000000e+06,3.445675500000000000e+06,3.338318299999999814e+06,3.715895000000000000e+06,2.630888000000000000e+06,2.618977000000000000e+06,3.175297000000000000e+06,2.545088000000000000e+06,3.139643799999999814e+06,2.817651500000000000e+06,3.183317299999999814e+06,2.873315299999999814e+06,2.718314299999999814e+06,2.857434000000000000e+06,2.893166799999999814e+06,3.095891000000000000e+06,3.835083799999999814e+06,3.489269500000000000e+06,3.465527000000000000e+06,3.330298000000000000e+06,2.988533500000000000e+06,2.964791299999999814e+06,3.513170799999999814e+06,3.473388299999999814e+06,3.568834500000000000e+06,3.227070000000000000e+06,3.064128500000000000e+06,2.905077799999999814e+06,3.036336299999999814e+06,2.769928299999999814e+06,2.730304500000000000e+06,2.988533500000000000e+06,3.688102799999999814e+06,4.037728500000000000e+06,4.220680500000000000e+06,3.000524000000000000e+06,2.924929299999999814e+06,3.191337299999999814e+06,3.684132500000000000e+06,3.250892000000000000e+06,2.952880299999999814e+06,3.445675500000000000e+06,3.056187799999999814e+06,3.127653500000000000e+06,2.988533500000000000e+06,2.575303500000000000e+06,4.220680500000000000e+06,3.211188799999999814e+06,2.690522000000000000e+06,2.928979000000000000e+06,2.742215500000000000e+06,2.257361000000000000e+06,2.762067000000000000e+06,2.845523000000000000e+06,2.338688000000000000e+06,2.396442000000000000e+06,2.817651500000000000e+06,2.873315299999999814e+06,2.932949299999999814e+06,2.138132500000000000e+06,3.433764500000000000e+06,3.227070000000000000e+06,3.159416000000000000e+06,2.893166799999999814e+06,2.686551799999999814e+06,2.758096799999999814e+06,2.816256000000000000e+06,3.072069000000000000e+06,3.302506000000000000e+06,3.000524000000000000e+06,3.731696799999999814e+06,3.036336299999999814e+06,3.230961000000000000e+06,2.940890000000000000e+06,3.827222500000000000e+06,3.572725500000000000e+06,3.028316299999999814e+06,2.483907000000000000e+06,3.525081799999999814e+06,3.179426299999999814e+06,3.040306500000000000e+06,2.984642799999999814e+06,3.223099799999999814e+06,2.980672500000000000e+06,3.103911000000000000e+06,2.765958000000000000e+06,3.445675500000000000e+06,3.314417000000000000e+06,3.064128500000000000e+06,2.881335299999999814e+06,3.950302000000000000e+06,2.793909000000000000e+06,2.893166799999999814e+06,3.517220500000000000e+06,3.389932299999999814e+06,4.117293500000000000e+06,3.433764500000000000e+06,2.849414000000000000e+06,2.857434000000000000e+06,2.897216500000000000e+06,2.765958000000000000e+06,2.861404299999999814e+06,3.680082799999999814e+06,3.934421000000000000e+06,3.123762500000000000e+06,2.507768500000000000e+06,2.479898000000000000e+06,2.746185799999999814e+06,2.984642799999999814e+06,2.456036299999999814e+06,3.346338299999999814e+06,3.064128500000000000e+06,3.056187799999999814e+06,2.666620799999999814e+06,2.857434000000000000e+06,2.980672500000000000e+06,2.972652500000000000e+06,3.413833500000000000e+06,3.338318299999999814e+06,2.352767500000000000e+06,2.599126500000000000e+06,3.771558799999999814e+06,3.334268500000000000e+06,2.585216000000000000e+06,2.607066000000000000e+06,3.016405299999999814e+06,2.686551799999999814e+06,2.662650500000000000e+06,2.563353799999999814e+06,2.579235000000000000e+06,2.829641799999999814e+06,3.060078799999999814e+06,2.666620799999999814e+06,2.415296000000000000e+06,3.020455000000000000e+06,3.095891000000000000e+06,3.695964000000000000e+06,2.599296000000000000e+06,3.715895000000000000e+06,3.227070000000000000e+06,3.127653500000000000e+06,3.393982000000000000e+06,3.020455000000000000e+06,2.801770000000000000e+06,3.099861299999999814e+06,3.238981000000000000e+06,3.230961000000000000e+06,3.016405299999999814e+06,2.932949299999999814e+06,3.974203500000000000e+06,3.036336299999999814e+06,2.952880299999999814e+06,2.392471500000000000e+06,2.253351799999999814e+06,2.599126500000000000e+06,2.773978000000000000e+06,3.382071000000000000e+06,2.730304500000000000e+06,3.385962000000000000e+06,2.731328000000000000e+06,3.322437000000000000e+06,2.685440000000000000e+06,2.448134500000000000e+06,3.230961000000000000e+06,3.135673500000000000e+06,2.237470500000000000e+06,4.141194799999999814e+06,3.020455000000000000e+06,2.690522000000000000e+06,2.809790299999999814e+06,3.107881299999999814e+06,3.652290500000000000e+06,3.064128500000000000e+06,3.310526000000000000e+06,3.147505000000000000e+06,3.994134500000000000e+06,3.028316299999999814e+06,2.658759500000000000e+06,2.769928299999999814e+06,2.952880299999999814e+06,2.674640799999999814e+06,3.616557799999999814e+06,2.964791299999999814e+06,2.809790299999999814e+06,3.389932299999999814e+06,2.654789299999999814e+06,2.785889000000000000e+06,3.052217500000000000e+06,3.811182500000000000e+06,3.540963000000000000e+06,4.117293500000000000e+06,2.328906000000000000e+06,2.571333299999999814e+06,3.843103799999999814e+06,3.513170799999999814e+06,3.278763500000000000e+06,2.932949299999999814e+06,2.313024799999999814e+06,2.690522000000000000e+06,2.456036299999999814e+06,3.103911000000000000e+06,3.954272500000000000e+06,3.020455000000000000e+06,3.123762500000000000e+06,3.234931299999999814e+06,3.191337299999999814e+06,2.885305500000000000e+06,3.215079799999999814e+06,3.636409299999999814e+06,3.699934299999999814e+06,2.809790299999999814e+06,3.278763500000000000e+06,3.318387299999999814e+06,3.334268500000000000e+06,4.641851000000000000e+06,3.850965000000000000e+06,2.960741500000000000e+06,3.171406299999999814e+06,2.873315299999999814e+06,2.849414000000000000e+06,3.942441000000000000e+06,3.417883299999999814e+06,3.862955299999999814e+06,3.584795299999999814e+06,2.984642799999999814e+06,3.199198500000000000e+06,3.290674500000000000e+06,4.176848299999999814e+06,3.044197500000000000e+06,2.920959000000000000e+06,3.254862299999999814e+06,3.294644799999999814e+06,2.893166799999999814e+06,3.262882299999999814e+06,4.164937299999999814e+06,2.833532500000000000e+06,3.429794299999999814e+06,3.056187799999999814e+06,3.393982000000000000e+06,2.813760500000000000e+06,2.781998000000000000e+06,3.227070000000000000e+06,3.155525000000000000e+06,3.147505000000000000e+06,2.610957000000000000e+06,2.618977000000000000e+06,3.040306500000000000e+06,2.889196500000000000e+06,2.662650500000000000e+06,2.718720000000000000e+06,2.261331299999999814e+06,2.829641799999999814e+06,3.453536500000000000e+06,2.861404299999999814e+06,3.588765500000000000e+06,2.801770000000000000e+06,2.567363000000000000e+06,2.460006500000000000e+06,3.370080799999999814e+06,2.861404299999999814e+06,2.853384299999999814e+06,2.440155000000000000e+06,2.849414000000000000e+06,2.487877299999999814e+06,2.394496000000000000e+06,2.591224500000000000e+06,2.686551799999999814e+06,2.523649799999999814e+06,2.754126500000000000e+06,2.666620799999999814e+06,2.599126500000000000e+06,2.399744000000000000e+06,2.669051299999999814e+06,3.932418799999999814e+06,2.946244000000000000e+06,2.632040500000000000e+06,3.140072799999999814e+06,2.536024299999999814e+06,2.797872000000000000e+06,2.517690799999999814e+06,2.199854000000000000e+06,3.369860799999999814e+06,2.893204500000000000e+06,2.861491000000000000e+06,2.914134000000000000e+06,2.818839799999999814e+06,1.828206899999999907e+06,2.726345299999999814e+06,2.608790500000000000e+06,2.442114500000000000e+06,2.594173500000000000e+06,3.324693799999999814e+06,2.923956000000000000e+06,2.900454000000000000e+06,2.468672000000000000e+06,2.622560000000000000e+06,2.702008299999999814e+06,2.272256000000000000e+06,3.028276299999999814e+06,2.719463500000000000e+06,2.635334299999999814e+06,2.981477000000000000e+06,2.580234000000000000e+06,2.330767500000000000e+06,2.511716299999999814e+06,2.831381799999999814e+06,3.399350500000000000e+06,3.206610000000000000e+06,3.254730000000000000e+06,3.664113799999999814e+06,2.419410299999999814e+06,2.910880000000000000e+06,2.875020799999999814e+06,1.962507300000000047e+06,2.381754500000000000e+06,2.875656299999999814e+06,2.608981299999999814e+06,2.500605500000000000e+06,2.673580500000000000e+06,2.703973500000000000e+06,2.403338500000000000e+06,3.173902500000000000e+06,3.044987500000000000e+06,2.642682799999999814e+06,3.116802000000000000e+06,2.484915299999999814e+06,2.597545000000000000e+06,2.929787799999999814e+06,2.668964000000000000e+06,2.527232000000000000e+06,3.652627500000000000e+06,2.877838299999999814e+06,3.866325799999999814e+06,2.555033500000000000e+06,2.873597000000000000e+06,3.112460799999999814e+06,2.934753299999999814e+06,1.937048800000000047e+06,2.106157299999999814e+06,2.759545799999999814e+06,2.844526000000000000e+06,3.335531000000000000e+06,2.721099299999999814e+06,3.134627299999999814e+06,2.898297299999999814e+06,2.876968000000000000e+06,2.521662799999999814e+06,2.027183800000000047e+06,3.401950500000000000e+06,3.232464500000000000e+06,3.693452500000000000e+06,3.130470000000000000e+06,2.904040799999999814e+06,2.830223000000000000e+06,3.412371000000000000e+06,2.769872500000000000e+06,4.798819500000000000e+06,2.815489299999999814e+06,2.455412500000000000e+06,2.937225500000000000e+06,3.074500000000000000e+06,2.746849000000000000e+06,3.270454799999999814e+06,3.003734299999999814e+06,2.511064799999999814e+06,2.849765500000000000e+06,2.800906500000000000e+06,2.754627000000000000e+06,2.594345299999999814e+06,3.093840799999999814e+06,2.756741000000000000e+06,3.054481500000000000e+06,2.502053500000000000e+06,3.334396500000000000e+06,2.478014000000000000e+06,2.600940500000000000e+06,2.821878500000000000e+06,2.912039000000000000e+06,2.937123000000000000e+06,8.846955000000000000e+06,3.388737000000000000e+06,2.991610799999999814e+06,3.133988000000000000e+06,2.630173000000000000e+06,2.312948299999999814e+06,3.249101299999999814e+06,3.004104500000000000e+06,3.145716799999999814e+06,3.505056000000000000e+06,3.051843500000000000e+06,2.740554299999999814e+06,3.148780000000000000e+06,3.318600500000000000e+06,3.351606000000000000e+06,1.886927600000000093e+06,2.785944000000000000e+06,2.783934000000000000e+06,3.509887299999999814e+06,3.184363500000000000e+06,3.022696500000000000e+06,2.875661500000000000e+06,3.005079299999999814e+06,3.512920500000000000e+06,3.037499500000000000e+06,2.907977000000000000e+06,2.991016500000000000e+06,3.197177500000000000e+06,3.035694500000000000e+06,3.170831500000000000e+06,2.887803000000000000e+06,2.790756799999999814e+06,3.377812000000000000e+06,3.344654799999999814e+06,3.024207799999999814e+06,2.701849299999999814e+06,2.629140500000000000e+06,3.299660000000000000e+06,2.786672000000000000e+06,2.763939799999999814e+06,2.912346299999999814e+06,3.268757500000000000e+06,2.778566299999999814e+06,2.820897500000000000e+06,3.855431299999999814e+06,3.865919000000000000e+06,2.942126799999999814e+06,3.785763500000000000e+06,3.458406500000000000e+06,3.968326299999999814e+06,3.084423500000000000e+06,3.108754000000000000e+06,3.840984500000000000e+06,3.968750000000000000e+06,3.294739799999999814e+06,3.240108500000000000e+06,3.311529000000000000e+06,3.619168000000000000e+06,2.647475799999999814e+06,2.610789000000000000e+06,2.683871799999999814e+06,2.899476000000000000e+06,3.251516299999999814e+06,3.256875500000000000e+06,3.461884500000000000e+06,3.263478799999999814e+06,4.207094500000000000e+06,3.671731000000000000e+06,3.258261500000000000e+06,3.140313000000000000e+06,3.690985500000000000e+06,3.680282799999999814e+06,3.903663500000000000e+06,3.207524500000000000e+06,3.516631500000000000e+06,3.409961299999999814e+06,3.223099799999999814e+06,2.767520299999999814e+06,3.592656500000000000e+06,3.687090799999999814e+06,2.479898000000000000e+06,4.459137500000000000e+06,3.894797299999999814e+06,3.036336299999999814e+06,3.537072000000000000e+06,2.603095799999999814e+06,3.274793299999999814e+06,2.408352799999999814e+06,2.464016799999999814e+06,4.371631500000000000e+06,2.980672500000000000e+06,2.653568000000000000e+06,2.364678500000000000e+06,2.571333299999999814e+06,3.123762500000000000e+06,2.368648799999999814e+06,2.248256000000000000e+06,2.789859299999999814e+06,2.523649799999999814e+06,2.623026799999999814e+06,2.670670500000000000e+06,2.428244000000000000e+06,2.773978000000000000e+06,2.706403299999999814e+06,2.805740500000000000e+06,3.028316299999999814e+06,2.948910000000000000e+06,2.706403299999999814e+06,2.917068000000000000e+06,4.304136500000000000e+06,2.877365000000000000e+06,2.885305500000000000e+06,2.742215500000000000e+06,3.310526000000000000e+06,2.658759500000000000e+06,3.286624799999999814e+06,3.238981000000000000e+06,3.187367000000000000e+06,3.254862299999999814e+06,2.881335299999999814e+06,3.544933299999999814e+06,3.719865299999999814e+06,4.077511000000000000e+06,3.934421000000000000e+06,3.382071000000000000e+06,2.889196500000000000e+06,3.747657500000000000e+06,3.815311500000000000e+06,3.513170799999999814e+06,3.370080799999999814e+06,3.787440000000000000e+06,3.282654500000000000e+06,3.298535500000000000e+06,3.155525000000000000e+06,3.425744500000000000e+06,3.079930299999999814e+06,3.966183500000000000e+06,3.521190799999999814e+06,3.000524000000000000e+06,3.131623799999999814e+06,5.500153500000000000e+06,3.735746500000000000e+06,4.439206500000000000e+06,3.012435000000000000e+06,3.779420000000000000e+06,3.310526000000000000e+06,2.964791299999999814e+06,3.135673500000000000e+06,3.453536500000000000e+06,2.893166799999999814e+06,2.638908000000000000e+06,2.837503000000000000e+06,3.183317299999999814e+06,2.964791299999999814e+06,2.893166799999999814e+06,3.004415000000000000e+06,2.233485799999999814e+06,3.432679299999999814e+06,3.480228799999999814e+06,4.339790000000000000e+06,3.104424000000000000e+06,4.219403000000000000e+06,3.822294000000000000e+06,3.432547000000000000e+06,3.748021799999999814e+06,3.380509000000000000e+06,3.444054299999999814e+06,3.284286000000000000e+06,3.605370799999999814e+06,4.099169299999999814e+06,3.174268299999999814e+06,2.594417500000000000e+06,3.474404500000000000e+06,2.960927299999999814e+06,2.818426799999999814e+06,3.384553000000000000e+06,4.072078000000000000e+06,3.109989500000000000e+06,3.078932299999999814e+06,3.975314000000000000e+06,5.282640000000000000e+06,4.295754000000000000e+06,3.074995500000000000e+06,2.933966299999999814e+06,2.544766299999999814e+06,3.138446299999999814e+06,3.086809299999999814e+06,3.502637799999999814e+06,3.231978799999999814e+06,2.764352000000000000e+06,2.886230000000000000e+06,3.937707000000000000e+06,3.954600000000000000e+06,5.139166000000000000e+06,4.126600500000000000e+06,3.369334000000000000e+06,3.723985000000000000e+06,3.148293000000000000e+06,3.558876799999999814e+06,2.219572000000000000e+06,5.071270500000000000e+06,2.993773500000000000e+06,2.624973799999999814e+06,3.088501500000000000e+06,3.788645799999999814e+06,3.146123500000000000e+06,2.441538000000000000e+06,2.400451000000000000e+06,2.396060000000000000e+06,2.969713000000000000e+06,2.871261299999999814e+06,2.418007000000000000e+06,2.667073000000000000e+06,2.531511000000000000e+06,3.062994799999999814e+06,3.228225299999999814e+06,2.796171799999999814e+06,2.384939299999999814e+06,3.673753799999999814e+06,3.265771799999999814e+06,3.612425500000000000e+06,2.707253000000000000e+06,3.388677500000000000e+06,2.500391000000000000e+06,2.546034799999999814e+06,2.837261799999999814e+06,2.499847299999999814e+06,2.057681600000000093e+06,3.172314500000000000e+06,2.907619000000000000e+06,3.079401500000000000e+06,3.281725000000000000e+06,2.852336500000000000e+06,3.399646299999999814e+06,3.253118500000000000e+06,3.684799000000000000e+06,2.937537000000000000e+06,2.454427799999999814e+06,3.646110299999999814e+06,2.981532500000000000e+06,3.652371299999999814e+06,2.693771500000000000e+06,2.916777000000000000e+06,2.785631500000000000e+06,2.886363000000000000e+06,2.457486500000000000e+06,3.383418500000000000e+06,2.473176799999999814e+06,3.199717000000000000e+06,3.373923000000000000e+06,4.027826000000000000e+06,3.263019500000000000e+06,2.243200000000000000e+06,2.680177500000000000e+06,2.553378799999999814e+06,2.384780000000000000e+06,2.228928000000000000e+06,2.729545000000000000e+06,2.878260799999999814e+06,3.677386000000000000e+06,2.536444500000000000e+06,2.744416000000000000e+06,3.206462000000000000e+06,2.575946000000000000e+06,2.873315299999999814e+06,3.034891500000000000e+06,2.718314299999999814e+06,2.519679500000000000e+06,2.821621799999999814e+06,3.465527000000000000e+06,2.543541000000000000e+06,3.986193799999999814e+06,2.042765500000000000e+06,3.052217500000000000e+06,3.199198500000000000e+06,3.481408299999999814e+06,2.471996000000000000e+06,3.656340299999999814e+06,2.718314299999999814e+06,2.460006500000000000e+06,2.638908000000000000e+06,3.787440000000000000e+06,2.595156000000000000e+06,2.150044299999999814e+06,3.147505000000000000e+06,3.040306500000000000e+06,4.212740000000000000e+06,2.968761500000000000e+06,2.773978000000000000e+06,2.746185799999999814e+06,3.338318299999999814e+06,2.793909000000000000e+06,2.138560000000000000e+06,3.278763500000000000e+06,4.033837500000000000e+06,2.718314299999999814e+06,3.326407299999999814e+06,2.917068000000000000e+06,2.183040000000000000e+06,3.382071000000000000e+06,3.143534500000000000e+06,2.913097799999999814e+06,2.984642799999999814e+06,2.495779299999999814e+06,2.726334299999999814e+06,2.877365000000000000e+06,2.738165799999999814e+06,3.227070000000000000e+06,3.203168799999999814e+06,2.487877299999999814e+06,2.579235000000000000e+06,3.429794299999999814e+06,2.877365000000000000e+06,2.551443000000000000e+06,2.475927500000000000e+06,3.513170799999999814e+06,2.769928299999999814e+06,2.706403299999999814e+06,2.479898000000000000e+06,2.340778299999999814e+06,2.710453000000000000e+06,2.392471500000000000e+06,1.894464000000000000e+06,2.487877299999999814e+06,2.630888000000000000e+06,2.436223500000000000e+06,2.293133500000000000e+06,2.293133500000000000e+06,2.181806799999999814e+06,2.940890000000000000e+06,1.928320000000000000e+06,2.650739500000000000e+06,3.119792299999999814e+06,2.690522000000000000e+06,2.074567800000000047e+06,1.979161100000000093e+06,2.197766500000000000e+06,2.050706100000000093e+06,1.625446000000000000e+06,2.336807799999999814e+06,2.607066000000000000e+06,2.392471500000000000e+06,3.191337299999999814e+06,2.316995000000000000e+06,2.495779299999999814e+06,2.197766500000000000e+06,2.297103799999999814e+06,1.902048000000000000e+06,2.272832000000000000e+06,2.686551799999999814e+06,2.607066000000000000e+06,2.623026799999999814e+06,3.533101799999999814e+06,3.207218500000000000e+06,3.290674500000000000e+06,2.793909000000000000e+06,2.158023799999999814e+06,1.970912000000000000e+06,2.257361000000000000e+06,3.254862299999999814e+06,2.073536000000000000e+06,1.863864300000000047e+06,2.686551799999999814e+06,1.844051399999999907e+06,1.991111800000000047e+06,2.630888000000000000e+06,2.022874300000000047e+06,2.154014799999999814e+06,2.579235000000000000e+06,2.126221500000000000e+06,1.601585399999999907e+06,1.557872300000000047e+06,2.344788299999999814e+06,2.726334299999999814e+06,3.695964000000000000e+06,2.022874300000000047e+06,1.605594399999999907e+06,2.762067000000000000e+06,2.579235000000000000e+06,1.883755500000000000e+06,2.368648799999999814e+06,1.585703100000000093e+06,2.078538000000000000e+06,2.332876299999999814e+06,1.939418300000000047e+06,2.400451000000000000e+06,2.070597399999999907e+06,1.995043399999999907e+06,2.269272799999999814e+06,2.114271799999999814e+06,1.605594399999999907e+06,1.514159100000000093e+06,2.507768500000000000e+06,2.424273799999999814e+06,2.058646800000000047e+06,2.054637800000000047e+06,2.273243000000000000e+06,2.142102799999999814e+06,2.161994000000000000e+06,2.221549799999999814e+06,2.297103799999999814e+06,1.861760000000000000e+06,2.086478600000000093e+06,2.793909000000000000e+06,2.515670500000000000e+06,2.519679500000000000e+06,2.154014799999999814e+06,2.086478600000000093e+06,2.245450000000000000e+06,2.539531000000000000e+06,2.038756500000000000e+06,2.221549799999999814e+06,1.828032000000000000e+06,2.674640799999999814e+06,2.420302500000000000e+06,1.847983000000000000e+06,2.269272799999999814e+06,1.438682500000000000e+06,2.614927299999999814e+06,2.046697100000000093e+06,2.829641799999999814e+06,2.265341299999999814e+06,2.089280000000000000e+06,2.535560799999999814e+06,2.257361000000000000e+06,1.933824000000000000e+06,2.173905000000000000e+06,1.916864000000000000e+06,2.773978000000000000e+06,1.923537000000000000e+06,2.313024799999999814e+06,2.193796299999999814e+06,1.832101800000000047e+06,1.871883300000000047e+06,1.893792000000000000e+06,1.983092800000000047e+06,1.859932600000000093e+06,2.344788299999999814e+06,2.487877299999999814e+06,2.340778299999999814e+06,1.866048000000000000e+06,2.495779299999999814e+06,1.800338300000000047e+06,1.677100800000000047e+06,2.424273799999999814e+06,2.098350799999999814e+06,1.887764500000000000e+06,2.217579299999999814e+06,2.487877299999999814e+06,2.539531000000000000e+06,2.301035299999999814e+06,3.870896000000000000e+06,1.669160100000000093e+06,2.460006500000000000e+06,1.771744000000000000e+06,2.853384299999999814e+06,1.986336000000000000e+06,2.595156000000000000e+06,1.822784000000000000e+06,2.229568799999999814e+06,3.064128500000000000e+06,1.541990000000000000e+06,1.888768000000000000e+06,2.058646800000000047e+06,2.185816799999999814e+06,2.352767500000000000e+06,1.776476600000000093e+06,1.890944000000000000e+06,2.146112799999999814e+06,2.404421299999999814e+06,2.614927299999999814e+06,2.678531500000000000e+06,2.595156000000000000e+06,3.958322299999999814e+06,2.185816799999999814e+06,2.237470500000000000e+06,2.420302500000000000e+06,1.908192000000000000e+06,2.062578399999999907e+06,1.514159100000000093e+06,1.610368000000000000e+06,1.351217500000000000e+06,1.706560000000000000e+06,1.516448000000000000e+06,1.951330300000000047e+06,1.941056000000000000e+06,1.689050399999999907e+06,1.862656000000000000e+06,2.305045299999999814e+06,2.058646800000000047e+06,2.591224500000000000e+06,1.909504000000000000e+06,1.636480000000000000e+06,1.667520000000000000e+06,1.733760000000000000e+06,1.776416000000000000e+06,1.706656000000000000e+06,1.596928000000000000e+06,1.462465600000000093e+06,1.828170100000000093e+06,1.529056000000000000e+06,1.907655800000000047e+06,1.824160100000000093e+06,1.454080000000000000e+06,1.500576000000000000e+06,1.267760500000000000e+06,1.665568000000000000e+06,1.915596399999999907e+06,1.474455000000000000e+06,1.732672000000000000e+06,2.261331299999999814e+06,2.213647799999999814e+06,2.134123500000000000e+06,2.189787299999999814e+06,1.704384000000000000e+06,2.206848000000000000e+06,2.116864000000000000e+06,1.879823899999999907e+06,1.971220500000000000e+06,2.010924600000000093e+06,1.965728000000000000e+06,1.677100800000000047e+06,2.356699000000000000e+06,2.094419300000000047e+06,1.836224000000000000e+06,1.882592000000000000e+06,1.700922600000000093e+06,2.905077799999999814e+06,1.753504000000000000e+06,1.694368000000000000e+06,1.780447000000000000e+06,1.700922600000000093e+06,1.895705100000000093e+06,2.038756500000000000e+06,1.573753500000000000e+06,1.608192000000000000e+06,1.739776000000000000e+06,1.410811899999999907e+06,1.678272000000000000e+06,2.344788299999999814e+06,2.241441000000000000e+06,2.241441000000000000e+06,1.971220500000000000e+06,1.859932600000000093e+06,1.676224000000000000e+06,1.777408000000000000e+06,1.733568000000000000e+06,1.844000000000000000e+06,1.772467600000000093e+06,1.458534000000000000e+06,1.708416000000000000e+06,2.074567800000000047e+06,1.871883300000000047e+06,1.891696100000000093e+06,1.701984000000000000e+06,1.939418300000000047e+06,2.022874300000000047e+06,1.838848000000000000e+06,2.221549799999999814e+06,2.328906000000000000e+06,1.689050399999999907e+06,2.006993000000000000e+06,1.621475600000000093e+06,3.358169799999999814e+06,2.181806799999999814e+06,2.158023799999999814e+06,1.788388500000000000e+06,2.173905000000000000e+06,2.070597399999999907e+06,2.098350799999999814e+06,1.814016000000000000e+06,2.281222500000000000e+06,2.110340299999999814e+06,1.799360000000000000e+06,1.434712100000000093e+06,2.018865300000000047e+06,1.653952000000000000e+06,1.766720000000000000e+06,1.851584000000000000e+06,1.708941600000000093e+06,1.960128000000000000e+06,1.470446000000000000e+06,1.609564800000000047e+06,1.665024000000000000e+06,1.794016000000000000e+06,1.987102800000000047e+06,1.678816000000000000e+06,1.955339300000000047e+06,1.531872000000000000e+06,1.891696100000000093e+06,1.467200000000000000e+06,1.484000000000000000e+06,1.391936000000000000e+06,1.832101800000000047e+06,1.459456000000000000e+06,1.747392000000000000e+06,1.283840000000000000e+06,1.736695100000000093e+06,1.547392000000000000e+06,1.520320000000000000e+06,1.442688000000000000e+06,1.753408000000000000e+06,1.371107800000000047e+06,1.614240000000000000e+06,1.822560000000000000e+06,1.458534000000000000e+06,1.947398600000000093e+06,1.604288000000000000e+06,1.799264000000000000e+06,1.510227500000000000e+06,1.545344000000000000e+06,1.263751500000000000e+06,1.565568000000000000e+06,1.465600000000000000e+06,1.510816000000000000e+06,1.428320000000000000e+06,1.736064000000000000e+06,1.518592000000000000e+06,2.082469600000000093e+06,1.547616000000000000e+06,1.465920000000000000e+06,1.474528000000000000e+06,1.800338300000000047e+06,1.509856000000000000e+06,1.396320000000000000e+06,1.479808000000000000e+06,1.414880000000000000e+06,1.844051399999999907e+06,1.604928000000000000e+06,1.491968000000000000e+06,1.887764500000000000e+06,1.521184000000000000e+06,1.531744000000000000e+06,1.875814899999999907e+06,1.510944000000000000e+06,1.539520000000000000e+06,1.472256000000000000e+06,1.426592000000000000e+06,1.727904000000000000e+06,2.058646800000000047e+06,1.522592000000000000e+06,1.415328000000000000e+06,1.373824000000000000e+06,1.588608000000000000e+06,1.275552000000000000e+06,1.496384000000000000e+06,1.883755500000000000e+06,1.812210500000000000e+06,1.441632000000000000e+06,1.485408000000000000e+06,1.437120000000000000e+06,1.508896000000000000e+06,1.434208000000000000e+06,2.090449000000000000e+06,1.440000000000000000e+06,1.677952000000000000e+06,1.899636800000000047e+06,1.422176000000000000e+06,1.700922600000000093e+06,1.475392000000000000e+06,1.545921600000000093e+06,1.325988300000000047e+06,1.461824000000000000e+06,1.506208000000000000e+06,1.285888000000000000e+06,1.603648000000000000e+06,1.532192000000000000e+06,1.467744000000000000e+06,1.535328000000000000e+06,1.498528000000000000e+06,1.859932600000000093e+06,1.824160100000000093e+06,1.682624000000000000e+06,1.517504000000000000e+06,1.832288000000000000e+06,1.510496000000000000e+06,1.358752000000000000e+06,1.271770500000000000e+06,1.967211500000000000e+06,1.565248000000000000e+06,1.560576000000000000e+06,2.010924600000000093e+06,1.534049399999999907e+06,1.591072000000000000e+06,1.652096000000000000e+06,1.541792000000000000e+06,1.991111800000000047e+06,1.573984000000000000e+06,2.360669500000000000e+06,1.420160000000000000e+06,1.550656000000000000e+06,1.802112000000000000e+06,1.663488000000000000e+06,2.316995000000000000e+06,1.511808000000000000e+06,2.142102799999999814e+06,1.552704000000000000e+06,1.408224000000000000e+06,1.911587399999999907e+06,1.430464000000000000e+06,1.796329300000000047e+06,1.586432000000000000e+06,1.555840000000000000e+06,1.501664000000000000e+06,1.551296000000000000e+06,1.518816000000000000e+06,1.544064000000000000e+06,1.577762500000000000e+06,1.505120000000000000e+06,1.453888000000000000e+06,1.637024000000000000e+06,1.656768000000000000e+06,1.628128000000000000e+06,1.637792000000000000e+06,1.455072000000000000e+06,1.927468600000000093e+06,1.808278899999999907e+06,1.324736000000000000e+06,1.736695100000000093e+06,1.931477600000000093e+06,1.592064000000000000e+06,1.623360000000000000e+06,2.086478600000000093e+06,1.975152000000000000e+06,1.585703100000000093e+06,1.620640000000000000e+06,1.352000000000000000e+06,1.544480000000000000e+06,1.405024000000000000e+06,1.572384000000000000e+06,1.212097800000000047e+06,1.455584000000000000e+06,1.136582399999999907e+06,1.460544000000000000e+06,1.343275899999999907e+06,1.527872000000000000e+06,1.455808000000000000e+06,1.439264000000000000e+06,1.303904000000000000e+06,1.428416000000000000e+06,1.907655800000000047e+06,1.760595399999999907e+06,1.600512000000000000e+06,1.299104000000000000e+06,1.318016000000000000e+06,1.416384000000000000e+06,1.752654800000000047e+06,1.455264000000000000e+06,1.231989000000000000e+06,1.468064000000000000e+06,1.322368000000000000e+06,1.309344000000000000e+06,1.577762500000000000e+06,1.584384000000000000e+06,1.740704100000000093e+06,1.247520000000000000e+06,1.404928000000000000e+06,1.677184000000000000e+06,1.362816000000000000e+06,1.991111800000000047e+06,1.883755500000000000e+06,1.387424000000000000e+06,1.564800000000000000e+06,1.480672000000000000e+06,1.357888000000000000e+06,1.318112000000000000e+06,1.466688000000000000e+06,1.724822899999999907e+06,1.386464000000000000e+06,1.417664000000000000e+06,1.633120000000000000e+06,1.534240000000000000e+06,1.641328300000000047e+06,1.582112000000000000e+06,1.332096000000000000e+06,1.364960000000000000e+06,1.700922600000000093e+06,2.150044299999999814e+06,1.403200000000000000e+06,1.304992000000000000e+06,1.394930600000000093e+06,1.457632000000000000e+06,1.470976000000000000e+06,1.439168000000000000e+06,1.430656000000000000e+06,1.407904000000000000e+06,1.413600000000000000e+06,1.452160000000000000e+06,1.833645300000000047e+06,1.784417300000000047e+06,1.470752000000000000e+06,1.368064000000000000e+06,1.389472000000000000e+06,1.534880000000000000e+06,1.377376000000000000e+06,1.524960000000000000e+06,1.434712100000000093e+06,1.443360000000000000e+06,1.491424000000000000e+06,1.485088000000000000e+06,1.403616000000000000e+06,1.482080000000000000e+06,1.785280000000000000e+06,1.931477600000000093e+06,1.531328000000000000e+06,1.523872000000000000e+06,1.571840000000000000e+06,1.692832000000000000e+06,1.730720000000000000e+06,1.724512000000000000e+06,1.830208000000000000e+06,2.124736000000000000e+06,2.167232000000000000e+06,1.951648000000000000e+06,1.984576000000000000e+06,2.124992000000000000e+06,2.201600000000000000e+06,2.406720000000000000e+06,2.225598500000000000e+06,2.388864000000000000e+06,2.793909000000000000e+06,2.659776000000000000e+06,2.671744000000000000e+06,2.568448000000000000e+06,3.063232000000000000e+06,2.610112000000000000e+06,3.095891000000000000e+06,2.694528000000000000e+06,3.167436000000000000e+06,2.837376000000000000e+06,2.798592000000000000e+06,2.437824000000000000e+06,2.544000000000000000e+06,2.562368000000000000e+06,2.451200000000000000e+06,2.664128000000000000e+06,2.405056000000000000e+06,2.388540000000000000e+06,2.627968000000000000e+06,2.728704000000000000e+06,2.490368000000000000e+06,2.551680000000000000e+06,2.461056000000000000e+06,2.130153000000000000e+06,2.531072000000000000e+06,2.500416000000000000e+06,2.620800000000000000e+06,2.687616000000000000e+06,2.842176000000000000e+06,2.980672000000000000e+06,3.068098799999999814e+06,3.043840000000000000e+06,2.871360000000000000e+06,3.644270500000000000e+06,3.088896000000000000e+06,2.738165799999999814e+06,3.117952000000000000e+06,3.042944000000000000e+06,2.917068000000000000e+06,3.203168799999999814e+06,2.642878299999999814e+06,2.911616000000000000e+06,2.834368000000000000e+06,3.095616000000000000e+06,2.918016000000000000e+06,3.165888000000000000e+06,3.544933299999999814e+06,3.238208000000000000e+06,2.852992000000000000e+06,2.855744000000000000e+06,2.376550799999999814e+06,2.408352799999999814e+06,2.224256000000000000e+06,2.019456000000000000e+06,1.781664000000000000e+06,1.625952000000000000e+06,1.356288000000000000e+06,1.221568000000000000e+06,8.602400000000000000e+05,5.700609000000000233e+05,6.106720000000000000e+05,4.253920000000000000e+05,3.862720000000000000e+05,2.593280000000000000e+05,2.371320000000000000e+05,1.496040000000000000e+05,1.130300000000000000e+05,8.717600000000000000e+04,8.677400000000000000e+04,6.898600000000000000e+04,3.436300000000000000e+04,3.075400000000000000e+04,2.413800000000000000e+04,2.474000000000000000e+04,1.712400000000000000e+04,1.622200000000000000e+04,1.351800000000000000e+04,1.061300000000000000e+04,7.008000000000000000e+03,1.461900000000000000e+04,6.107000000000000000e+03,6.707000000000000000e+03,6.607000000000000000e+03,4.505000000000000000e+03,5.806000000000000000e+03,4.905000000000000000e+03,3.603000000000000000e+03,2.402000000000000000e+03,4.605000000000000000e+03,3.704000000000000000e+03,2.223400000000000000e+04,2.702000000000000000e+03,4.104000000000000000e+03,2.702000000000000000e+03,4.304000000000000000e+03,4.505000000000000000e+03,3.503000000000000000e+03,4.104000000000000000e+03,4.204000000000000000e+03,3.303000000000000000e+03,1.901000000000000000e+03,5.205000000000000000e+03,3.603000000000000000e+03,2.002000000000000000e+03,4.505000000000000000e+03,3.303000000000000000e+03,3.603000000000000000e+03,3.804000000000000000e+03,4.004000000000000000e+03,3.403000000000000000e+03,3.403000000000000000e+03,3.704000000000000000e+03,4.304000000000000000e+03,4.805000000000000000e+03,3.904000000000000000e+03,4.204000000000000000e+03,3.904000000000000000e+03,3.704000000000000000e+03,3.603000000000000000e+03,3.303000000000000000e+03,3.303000000000000000e+03,2.202000000000000000e+03,5.406000000000000000e+03,4.404000000000000000e+03,3.704000000000000000e+03,4.204000000000000000e+03,4.304000000000000000e+03,3.303000000000000000e+03,3.303000000000000000e+03,4.805000000000000000e+03,2.802000000000000000e+03,2.302000000000000000e+03,2.702000000000000000e+03,3.403000000000000000e+03,2.102000000000000000e+03,3.503000000000000000e+03,2.602000000000000000e+03,3.704000000000000000e+03,3.203000000000000000e+03,3.103000000000000000e+03,3.904000000000000000e+03,2.402000000000000000e+03,3.303000000000000000e+03,3.003000000000000000e+03,2.402000000000000000e+03,1.901000000000000000e+03,4.004000000000000000e+03,2.202000000000000000e+03,1.601000000000000000e+03,3.203000000000000000e+03,2.903000000000000000e+03,3.403000000000000000e+03,1.301000000000000000e+03,nan
4.795009999999999906e+01,3.704000000000000000e+03,4.404000000000000000e+03,3.303000000000000000e+03,3.804000000000000000e+03,3.904000000000000000e+03,4.505000000000000000e+03,3.203000000000000000e+03,4.505000000000000000e+03,1.101400000000000000e+04,4.048100000000000000e+04,7.792800000000000000e+04,1.510160000000000000e+05,4.723455999999999767e+05,4.160880000000000000e+05,5.594560000000000000e+05,1.237904899999999907e+06,8.122560000000000000e+05,8.406240000000000000e+05,1.033536000000000000e+06,1.286720000000000000e+06,1.902430000000000000e+06,1.861357800000000047e+06,6.497813500000000000e+06,1.712873300000000047e+06,2.078538000000000000e+06,2.084640000000000000e+06,1.532075000000000000e+06,2.511700000000000000e+06,2.281344000000000000e+06,2.189787299999999814e+06,2.175232000000000000e+06,1.927744000000000000e+06,2.301035299999999814e+06,2.308736000000000000e+06,1.915596399999999907e+06,2.527581299999999814e+06,1.752654800000000047e+06,2.210880000000000000e+06,2.499788299999999814e+06,2.134123500000000000e+06,2.686551799999999814e+06,1.796329300000000047e+06,2.226496000000000000e+06,2.292736000000000000e+06,2.507584000000000000e+06,2.491808799999999814e+06,2.607066000000000000e+06,2.154014799999999814e+06,2.646769000000000000e+06,2.697152000000000000e+06,2.555452000000000000e+06,2.920959000000000000e+06,2.769928299999999814e+06,2.793909000000000000e+06,2.547472500000000000e+06,2.909127500000000000e+06,3.064128500000000000e+06,2.956771000000000000e+06,2.742215500000000000e+06,2.893166799999999814e+06,2.773978000000000000e+06,2.801770000000000000e+06,2.940890000000000000e+06,2.813760500000000000e+06,3.064128500000000000e+06,2.917068000000000000e+06,3.246842299999999814e+06,2.630888000000000000e+06,2.877365000000000000e+06,2.904064000000000000e+06,2.758096799999999814e+06,2.662650500000000000e+06,3.099861299999999814e+06,2.452104799999999814e+06,2.718314299999999814e+06,2.905077799999999814e+06,2.905077799999999814e+06,3.147505000000000000e+06,3.035840000000000000e+06,2.862272000000000000e+06,2.491808799999999814e+06,3.266773000000000000e+06,2.758096799999999814e+06,2.626997000000000000e+06,3.024425299999999814e+06,2.825671500000000000e+06,2.718314299999999814e+06,2.829641799999999814e+06,2.894400000000000000e+06,2.909127500000000000e+06,2.547472500000000000e+06,3.282654500000000000e+06,3.060078799999999814e+06,3.215079799999999814e+06,3.688102799999999814e+06,2.841552799999999814e+06,3.489269500000000000e+06,2.547472500000000000e+06,3.366189799999999814e+06,3.330298000000000000e+06,3.127653500000000000e+06,2.873315299999999814e+06,3.072069000000000000e+06,3.087950299999999814e+06,3.004415000000000000e+06,3.123762500000000000e+06,3.179426299999999814e+06,3.266773000000000000e+06,3.576775000000000000e+06,3.771558799999999814e+06,2.742215500000000000e+06,2.865454000000000000e+06,2.682502000000000000e+06,3.664201500000000000e+06,3.167436000000000000e+06,2.948910000000000000e+06,2.543541000000000000e+06,3.012435000000000000e+06,3.159416000000000000e+06,2.996553799999999814e+06,2.940890000000000000e+06,3.064128500000000000e+06,3.100032000000000000e+06,3.473388299999999814e+06,2.920959000000000000e+06,2.658759500000000000e+06,2.694413000000000000e+06,2.889196500000000000e+06,2.889196500000000000e+06,2.865454000000000000e+06,2.853384299999999814e+06,2.917068000000000000e+06,2.980672500000000000e+06,2.825671500000000000e+06,2.567363000000000000e+06,2.924929299999999814e+06,2.905077799999999814e+06,2.706403299999999814e+06,2.630912000000000000e+06,2.808768000000000000e+06,3.481408299999999814e+06,3.302506000000000000e+06,3.024425299999999814e+06,3.068098799999999814e+06,2.460006500000000000e+06,2.821621799999999814e+06,2.849414000000000000e+06,2.905077799999999814e+06,3.350308500000000000e+06,3.008385299999999814e+06,2.690522000000000000e+06,2.857434000000000000e+06,2.781998000000000000e+06,2.599126500000000000e+06,2.746185799999999814e+06,3.064128500000000000e+06,2.694413000000000000e+06,2.933568000000000000e+06,2.747968000000000000e+06,2.614927299999999814e+06,2.424273799999999814e+06,2.754126500000000000e+06,2.499788299999999814e+06,2.949376000000000000e+06,2.781998000000000000e+06,2.772928000000000000e+06,2.750076799999999814e+06,2.977792000000000000e+06,2.563353799999999814e+06,2.765958000000000000e+06,2.850240000000000000e+06,2.931136000000000000e+06,2.746185799999999814e+06,2.384569799999999814e+06,2.871616000000000000e+06,2.920959000000000000e+06,3.040306500000000000e+06,2.527581299999999814e+06,2.952880299999999814e+06,2.948910000000000000e+06,2.968761500000000000e+06,2.623026799999999814e+06,2.468025799999999814e+06,3.103911000000000000e+06,2.841552799999999814e+06,2.380559799999999814e+06,3.457507000000000000e+06,3.421774000000000000e+06,3.811182500000000000e+06,2.920959000000000000e+06,3.246842299999999814e+06,3.350308500000000000e+06,2.936840299999999814e+06,2.773978000000000000e+06,2.555452000000000000e+06,2.758096799999999814e+06,2.961216000000000000e+06,2.769928299999999814e+06,2.714423299999999814e+06,2.924929299999999814e+06,3.215079799999999814e+06,2.746496000000000000e+06,3.664201500000000000e+06,2.642878299999999814e+06,2.563353799999999814e+06,2.408352799999999814e+06,2.815872000000000000e+06,3.290674500000000000e+06,2.579235000000000000e+06,2.690522000000000000e+06,2.932949299999999814e+06,2.621696000000000000e+06,2.464016799999999814e+06,3.858985000000000000e+06,2.889196500000000000e+06,3.135673500000000000e+06,3.111772000000000000e+06,3.119792299999999814e+06,2.801770000000000000e+06,2.936840299999999814e+06,2.805740500000000000e+06,2.772608000000000000e+06,3.827222500000000000e+06,2.595156000000000000e+06,3.028316299999999814e+06,3.465527000000000000e+06,2.666620799999999814e+06,2.928979000000000000e+06,2.261331299999999814e+06,3.107881299999999814e+06,3.695964000000000000e+06,3.489269500000000000e+06,2.650739500000000000e+06,2.706403299999999814e+06,2.976622799999999814e+06,2.793909000000000000e+06,2.678531500000000000e+06,3.485299000000000000e+06,3.393982000000000000e+06,3.127653500000000000e+06,2.460006500000000000e+06,2.754126500000000000e+06,2.503798299999999814e+06,3.032366000000000000e+06,2.869424299999999814e+06,2.789859299999999814e+06,3.000524000000000000e+06,3.258912000000000000e+06,2.948910000000000000e+06,2.960741500000000000e+06,3.072069000000000000e+06,2.940890000000000000e+06,2.992504000000000000e+06,3.135673500000000000e+06,2.924929299999999814e+06,2.690522000000000000e+06,2.889196500000000000e+06,3.191337299999999814e+06,2.658759500000000000e+06,2.400451000000000000e+06,2.595156000000000000e+06,2.503798299999999814e+06,2.464016799999999814e+06,2.829641799999999814e+06,2.762067000000000000e+06,2.885305500000000000e+06,2.706403299999999814e+06,2.272256000000000000e+06,2.559422299999999814e+06,3.481408299999999814e+06,2.507768500000000000e+06,2.650739500000000000e+06,2.940890000000000000e+06,2.404421299999999814e+06,2.261331299999999814e+06,2.754126500000000000e+06,3.024425299999999814e+06,2.507768500000000000e+06,2.384569799999999814e+06,2.686551799999999814e+06,2.614927299999999814e+06,2.396442000000000000e+06,2.539531000000000000e+06,2.547472500000000000e+06,2.225598500000000000e+06,2.416332299999999814e+06,2.158023799999999814e+06,2.392471500000000000e+06,2.841552799999999814e+06,2.587254299999999814e+06,2.305045299999999814e+06,2.416332299999999814e+06,2.488896000000000000e+06,3.075960000000000000e+06,2.730304500000000000e+06,2.646769000000000000e+06,2.714423299999999814e+06,2.543541000000000000e+06,2.102360000000000000e+06,2.503798299999999814e+06,2.487877299999999814e+06,2.869424299999999814e+06,2.368648799999999814e+06,2.507768500000000000e+06,2.805740500000000000e+06,2.698383299999999814e+06,2.249420299999999814e+06,2.627008000000000000e+06,2.571333299999999814e+06,2.845523000000000000e+06,2.448134500000000000e+06,2.396442000000000000e+06,2.980672500000000000e+06,2.396736000000000000e+06,3.417883299999999814e+06,2.483907000000000000e+06,2.539531000000000000e+06,3.624419000000000000e+06,2.364678500000000000e+06,2.614927299999999814e+06,2.829641799999999814e+06,2.984642799999999814e+06,2.428244000000000000e+06,2.801770000000000000e+06,2.976622799999999814e+06,2.638908000000000000e+06,2.229568799999999814e+06,3.012435000000000000e+06,2.452104799999999814e+06,2.392471500000000000e+06,2.980672500000000000e+06,2.456036299999999814e+06,2.797879299999999814e+06,2.313024799999999814e+06,2.674640799999999814e+06,2.614927299999999814e+06,2.229568799999999814e+06,2.251840000000000000e+06,2.793909000000000000e+06,3.223099799999999814e+06,2.726334299999999814e+06,2.917068000000000000e+06,2.972652500000000000e+06,2.634858299999999814e+06,3.405893000000000000e+06,2.699776000000000000e+06,3.155525000000000000e+06,2.742215500000000000e+06,2.833532500000000000e+06,6.466051000000000000e+06,3.127653500000000000e+06,3.254862299999999814e+06,2.932949299999999814e+06,3.747657500000000000e+06,3.203168799999999814e+06,2.460006500000000000e+06,3.131623799999999814e+06,2.559422299999999814e+06,3.115742500000000000e+06,3.517220500000000000e+06,3.171406299999999814e+06,3.711845299999999814e+06,2.877365000000000000e+06,2.658759500000000000e+06,3.286624799999999814e+06,2.873315299999999814e+06,2.678531500000000000e+06,3.382071000000000000e+06,3.079930299999999814e+06,3.179426299999999814e+06,3.286624799999999814e+06,3.405893000000000000e+06,2.682502000000000000e+06,2.650688000000000000e+06,3.791410299999999814e+06,3.382071000000000000e+06,2.404421299999999814e+06,3.393982000000000000e+06,4.069649799999999814e+06,3.934421000000000000e+06,2.809790299999999814e+06,4.089422000000000000e+06,3.346338299999999814e+06,3.473388299999999814e+06,3.234931299999999814e+06,3.163386299999999814e+06,3.131623799999999814e+06,2.897216500000000000e+06,2.577728000000000000e+06,4.057659500000000000e+06,3.815311500000000000e+06,3.878836500000000000e+06,3.707954299999999814e+06,3.278763500000000000e+06,2.686551799999999814e+06,3.155525000000000000e+06,3.811182500000000000e+06,2.785889000000000000e+06,3.401843299999999814e+06,3.219129500000000000e+06,3.735746500000000000e+06,2.503798299999999814e+06,3.393982000000000000e+06,2.646769000000000000e+06,3.688102799999999814e+06,2.360669500000000000e+06,2.841552799999999814e+06,3.576775000000000000e+06,3.604646799999999814e+06,2.456036299999999814e+06,3.024425299999999814e+06,3.219129500000000000e+06,3.107881299999999814e+06,2.742215500000000000e+06,4.141194799999999814e+06,3.493319299999999814e+06,2.793909000000000000e+06,3.187367000000000000e+06,2.909127500000000000e+06,2.583245000000000000e+06,2.758096799999999814e+06,3.099861299999999814e+06,3.159416000000000000e+06,3.743766500000000000e+06,3.421774000000000000e+06,2.909127500000000000e+06,3.600676500000000000e+06,2.591224500000000000e+06,3.123762500000000000e+06,2.666620799999999814e+06,3.314417000000000000e+06,2.777948299999999814e+06,2.885305500000000000e+06,3.548983000000000000e+06,3.580745500000000000e+06,3.799271500000000000e+06,2.765958000000000000e+06,3.187367000000000000e+06,2.722364000000000000e+06,2.698383299999999814e+06,2.754126500000000000e+06,3.548983000000000000e+06,4.093392299999999814e+06,2.503798299999999814e+06,3.064128500000000000e+06,2.837503000000000000e+06,3.393982000000000000e+06,2.432253299999999814e+06,2.642878299999999814e+06,2.388540000000000000e+06,3.068098799999999814e+06,2.738165799999999814e+06,1.915596399999999907e+06,2.142102799999999814e+06,2.605120000000000000e+06,3.028316299999999814e+06,2.769928299999999814e+06,2.734195500000000000e+06,3.763538500000000000e+06,2.352767500000000000e+06,2.515670500000000000e+06,2.396442000000000000e+06,2.877365000000000000e+06,3.207218500000000000e+06,2.491808799999999814e+06,3.079930299999999814e+06,2.893166799999999814e+06,3.203168799999999814e+06,3.075960000000000000e+06,2.495779299999999814e+06,3.338318299999999814e+06,3.020455000000000000e+06,2.825671500000000000e+06,3.688102799999999814e+06,3.079930299999999814e+06,3.147505000000000000e+06,3.314417000000000000e+06,3.755677500000000000e+06,3.187367000000000000e+06,2.523649799999999814e+06,2.479898000000000000e+06,2.610957000000000000e+06,2.726334299999999814e+06,3.922510000000000000e+06,3.385962000000000000e+06,3.703984000000000000e+06,3.894797299999999814e+06,3.584795299999999814e+06,2.980672500000000000e+06,3.354199500000000000e+06,3.024425299999999814e+06,2.638908000000000000e+06,2.869424299999999814e+06,3.668171799999999814e+06,2.940890000000000000e+06,3.354199500000000000e+06,2.980672500000000000e+06,3.771558799999999814e+06,2.313024799999999814e+06,3.560894000000000000e+06,2.809790299999999814e+06,3.151554799999999814e+06,2.976622799999999814e+06,3.270743500000000000e+06,3.127653500000000000e+06,3.040306500000000000e+06,2.738165799999999814e+06,2.630888000000000000e+06,2.511700000000000000e+06,3.509200500000000000e+06,2.932949299999999814e+06,2.769928299999999814e+06,2.265341299999999814e+06,2.634858299999999814e+06,2.877365000000000000e+06,2.646769000000000000e+06,3.517220500000000000e+06,3.179426299999999814e+06,4.109273500000000000e+06,2.404421299999999814e+06,2.451584000000000000e+06,2.833532500000000000e+06,2.515670500000000000e+06,3.199198500000000000e+06,3.354199500000000000e+06,2.992504000000000000e+06,2.587254299999999814e+06,2.456036299999999814e+06,2.885305500000000000e+06,3.711845299999999814e+06,2.642878299999999814e+06,2.499788299999999814e+06,2.968761500000000000e+06,2.453120000000000000e+06,2.893166799999999814e+06,2.917068000000000000e+06,2.384569799999999814e+06,2.746185799999999814e+06,2.543541000000000000e+06,2.964791299999999814e+06,2.563353799999999814e+06,2.420302500000000000e+06,3.270743500000000000e+06,2.964791299999999814e+06,3.008385299999999814e+06,3.075960000000000000e+06,3.779420000000000000e+06,3.437655500000000000e+06,2.964791299999999814e+06,2.201698000000000000e+06,3.695964000000000000e+06,2.694413000000000000e+06,3.127653500000000000e+06,2.685888000000000000e+06,2.583245000000000000e+06,2.928979000000000000e+06,2.829641799999999814e+06,2.126221500000000000e+06,3.095891000000000000e+06,2.592960000000000000e+06,2.980672500000000000e+06,3.215079799999999814e+06,3.195307500000000000e+06,2.464016799999999814e+06,4.196699500000000000e+06,3.346338299999999814e+06,3.290674500000000000e+06,2.714423299999999814e+06,2.845523000000000000e+06,2.750076799999999814e+06,2.817651500000000000e+06,4.498840500000000000e+06,2.718314299999999814e+06,3.052217500000000000e+06,3.342368000000000000e+06,3.533101799999999814e+06,3.135673500000000000e+06,2.881335299999999814e+06,3.159416000000000000e+06,2.623026799999999814e+06,3.087950299999999814e+06,3.227070000000000000e+06,3.028316299999999814e+06,3.238981000000000000e+06,2.960741500000000000e+06,3.151554799999999814e+06,2.793909000000000000e+06,5.063101500000000000e+06,3.183317299999999814e+06,3.215079799999999814e+06,2.940890000000000000e+06,3.115742500000000000e+06,3.040306500000000000e+06,3.207218500000000000e+06,3.079930299999999814e+06,2.813760500000000000e+06,3.636409299999999814e+06,3.115742500000000000e+06,3.183317299999999814e+06,3.012435000000000000e+06,4.029867299999999814e+06,3.370080799999999814e+06,3.183317299999999814e+06,2.642878299999999814e+06,3.576775000000000000e+06,3.588765500000000000e+06,3.163386299999999814e+06,3.028316299999999814e+06,3.517220500000000000e+06,3.493319299999999814e+06,4.029867299999999814e+06,2.901186799999999814e+06,3.477438000000000000e+06,3.751627799999999814e+06,4.057659500000000000e+06,3.250892000000000000e+06,3.234931299999999814e+06,3.037696000000000000e+06,4.351700500000000000e+06,2.746185799999999814e+06,3.560894000000000000e+06,3.469418000000000000e+06,3.548983000000000000e+06,3.572725500000000000e+06,2.754126500000000000e+06,2.928979000000000000e+06,3.072069000000000000e+06,3.385962000000000000e+06,2.758096799999999814e+06,3.616557799999999814e+06,3.358169799999999814e+06,3.072069000000000000e+06,3.000524000000000000e+06,4.566336000000000000e+06,3.453536500000000000e+06,2.948910000000000000e+06,3.715895000000000000e+06,2.342272000000000000e+06,2.428224000000000000e+06,2.869424299999999814e+06,2.730304500000000000e+06,3.413833500000000000e+06,2.670670500000000000e+06,3.314417000000000000e+06,2.491808799999999814e+06,3.103911000000000000e+06,2.889196500000000000e+06,3.449645799999999814e+06,2.785889000000000000e+06,2.301035299999999814e+06,2.670670500000000000e+06,3.211188799999999814e+06,2.289124500000000000e+06,2.746185799999999814e+06,3.636409299999999814e+06,2.674640799999999814e+06,3.513170799999999814e+06,2.603095799999999814e+06,2.260544000000000000e+06,2.837503000000000000e+06,2.531551799999999814e+06,3.540963000000000000e+06,2.607066000000000000e+06,2.583245000000000000e+06,2.237470500000000000e+06,2.384569799999999814e+06,2.301035299999999814e+06,2.436223500000000000e+06,2.519679500000000000e+06,2.567363000000000000e+06,2.888953500000000000e+06,3.175408799999999814e+06,2.977681500000000000e+06,2.086910399999999907e+06,2.390822000000000000e+06,2.667291000000000000e+06,2.905749000000000000e+06,2.140672000000000000e+06,3.155531299999999814e+06,2.762212000000000000e+06,2.994560500000000000e+06,2.560507299999999814e+06,3.094049500000000000e+06,2.953963000000000000e+06,2.673829799999999814e+06,2.300832000000000000e+06,2.211973000000000000e+06,2.636932000000000000e+06,2.554446299999999814e+06,2.485576799999999814e+06,2.370176000000000000e+06,2.278682000000000000e+06,2.516736000000000000e+06,2.630560000000000000e+06,2.364729500000000000e+06,2.864907299999999814e+06,2.996388799999999814e+06,2.433171500000000000e+06,2.423754500000000000e+06,2.620794000000000000e+06,3.449459299999999814e+06,3.299014799999999814e+06,2.165358500000000000e+06,2.298240000000000000e+06,2.574435500000000000e+06,2.617507000000000000e+06,2.331655500000000000e+06,2.921721000000000000e+06,2.567667000000000000e+06,2.787136000000000000e+06,2.434306000000000000e+06,2.522618000000000000e+06,2.417445000000000000e+06,2.546944000000000000e+06,2.763860299999999814e+06,2.240975500000000000e+06,2.243147000000000000e+06,2.517690799999999814e+06,2.667681799999999814e+06,2.974992000000000000e+06,2.866913000000000000e+06,3.220223799999999814e+06,2.536148799999999814e+06,3.056766500000000000e+06,2.573515299999999814e+06,2.764846500000000000e+06,3.224119799999999814e+06,2.837503000000000000e+06,3.394014000000000000e+06,3.335620299999999814e+06,2.421411500000000000e+06,2.243532500000000000e+06,2.469475000000000000e+06,3.372468799999999814e+06,3.322091299999999814e+06,2.800151500000000000e+06,3.018227000000000000e+06,2.423616000000000000e+06,2.581237000000000000e+06,2.801440799999999814e+06,2.713243299999999814e+06,3.071523500000000000e+06,2.704960000000000000e+06,2.918809799999999814e+06,2.640985000000000000e+06,3.007460000000000000e+06,2.821617500000000000e+06,3.264281299999999814e+06,2.680471799999999814e+06,2.960731000000000000e+06,2.503156299999999814e+06,2.676194000000000000e+06,3.497948000000000000e+06,2.868076000000000000e+06,2.878497299999999814e+06,3.032984500000000000e+06,2.577225799999999814e+06,3.297418500000000000e+06,2.958001000000000000e+06,3.568992799999999814e+06,2.273326000000000000e+06,2.691571000000000000e+06,3.171634500000000000e+06,2.489226000000000000e+06,2.492425799999999814e+06,3.628229299999999814e+06,2.669266299999999814e+06,3.002544799999999814e+06,2.760547500000000000e+06,2.436469000000000000e+06,3.065521000000000000e+06,2.969594000000000000e+06,5.252786000000000000e+06,3.221718500000000000e+06,3.047871799999999814e+06,2.620404000000000000e+06,2.735631500000000000e+06,4.593292000000000000e+06,3.636201299999999814e+06,3.370079000000000000e+06,2.438959500000000000e+06,3.486938000000000000e+06,2.565563000000000000e+06,3.606872000000000000e+06,2.875661500000000000e+06,3.000961500000000000e+06,2.666090000000000000e+06,2.923194000000000000e+06,3.206298500000000000e+06,2.404623500000000000e+06,2.619443799999999814e+06,3.140530000000000000e+06,3.438398000000000000e+06,2.762212000000000000e+06,2.578051799999999814e+06,3.168043500000000000e+06,3.132263000000000000e+06,2.198726500000000000e+06,2.976892000000000000e+06,3.288844000000000000e+06,3.428709000000000000e+06,2.447002500000000000e+06,3.341787799999999814e+06,3.168651500000000000e+06,2.614364500000000000e+06,2.523916799999999814e+06,3.086653000000000000e+06,2.821717500000000000e+06,2.348147799999999814e+06,3.164660000000000000e+06,2.969069799999999814e+06,2.983736299999999814e+06,2.891573500000000000e+06,2.633005299999999814e+06,2.813549500000000000e+06,3.049253799999999814e+06,3.354035299999999814e+06,3.628573500000000000e+06,2.461423799999999814e+06,2.871964500000000000e+06,3.858196500000000000e+06,3.665861799999999814e+06,3.035051299999999814e+06,3.124912500000000000e+06,2.443587000000000000e+06,3.234813500000000000e+06,2.918037500000000000e+06,4.077203500000000000e+06,3.285817500000000000e+06,3.355071299999999814e+06,3.534687500000000000e+06,3.729924299999999814e+06,2.634744500000000000e+06,2.364898000000000000e+06,2.442836500000000000e+06,2.722783000000000000e+06,2.964634500000000000e+06,2.423123500000000000e+06,2.801272500000000000e+06,2.868808799999999814e+06,3.083684500000000000e+06,2.491930799999999814e+06,2.814131299999999814e+06,3.560163299999999814e+06,2.612523299999999814e+06,2.782676299999999814e+06,2.427556000000000000e+06,3.895509500000000000e+06,5.398606500000000000e+06,3.047490799999999814e+06,2.830223000000000000e+06,2.843357000000000000e+06,2.947369299999999814e+06,2.972652500000000000e+06,4.070461000000000000e+06,3.850965000000000000e+06,3.884515000000000000e+06,3.699934299999999814e+06,3.004415000000000000e+06,3.763538500000000000e+06,2.658759500000000000e+06,2.309015799999999814e+06,3.366189799999999814e+06,3.703984000000000000e+06,3.719865299999999814e+06,3.203168799999999814e+06,3.040306500000000000e+06,3.286624799999999814e+06,3.572725500000000000e+06,2.817651500000000000e+06,2.642878299999999814e+06,2.332876299999999814e+06,2.245450000000000000e+06,2.654784000000000000e+06,2.559422299999999814e+06,2.992504000000000000e+06,2.638908000000000000e+06,2.340778299999999814e+06,3.640300000000000000e+06,2.148416000000000000e+06,2.491808799999999814e+06,2.328906000000000000e+06,2.567363000000000000e+06,2.400451000000000000e+06,2.436223500000000000e+06,2.638908000000000000e+06,2.972652500000000000e+06,2.785889000000000000e+06,3.477438000000000000e+06,2.928979000000000000e+06,3.250892000000000000e+06,2.988533500000000000e+06,3.898767500000000000e+06,3.930530000000000000e+06,3.393982000000000000e+06,2.885305500000000000e+06,4.176848299999999814e+06,3.087950299999999814e+06,2.964791299999999814e+06,3.672221500000000000e+06,3.461556799999999814e+06,3.012435000000000000e+06,3.811182500000000000e+06,3.091841299999999814e+06,3.219129500000000000e+06,4.248393000000000000e+06,3.703984000000000000e+06,2.750076799999999814e+06,2.881335299999999814e+06,2.913097799999999814e+06,3.318387299999999814e+06,3.087950299999999814e+06,3.079930299999999814e+06,3.612508000000000000e+06,3.469418000000000000e+06,3.370080799999999814e+06,2.809790299999999814e+06,3.183317299999999814e+06,3.934421000000000000e+06,3.266773000000000000e+06,3.839133500000000000e+06,2.845523000000000000e+06,3.270743500000000000e+06,2.499788299999999814e+06,3.393982000000000000e+06,3.123762500000000000e+06,3.195307500000000000e+06,3.354199500000000000e+06,3.183317299999999814e+06,3.592656500000000000e+06,3.350308500000000000e+06,3.044197500000000000e+06,3.560894000000000000e+06,3.796169000000000000e+06,3.335101500000000000e+06,2.646647000000000000e+06,3.962292500000000000e+06,3.499819799999999814e+06,3.648678299999999814e+06,2.780841000000000000e+06,3.879020500000000000e+06,2.874944500000000000e+06,3.145709000000000000e+06,3.524400799999999814e+06,3.126795000000000000e+06,3.558640500000000000e+06,4.208894000000000000e+06,4.091120000000000000e+06,2.919286799999999814e+06,4.087742799999999814e+06,2.714119000000000000e+06,3.443979299999999814e+06,3.745331299999999814e+06,3.441948500000000000e+06,3.196590000000000000e+06,2.708123500000000000e+06,3.205199000000000000e+06,3.573229799999999814e+06,3.072904299999999814e+06,3.751081000000000000e+06,3.038035500000000000e+06,2.991835299999999814e+06,3.107015000000000000e+06,2.615198299999999814e+06,2.934103500000000000e+06,3.436886299999999814e+06,2.669356000000000000e+06,4.159728799999999814e+06,3.798751500000000000e+06,3.708666000000000000e+06,3.102276000000000000e+06,4.715040000000000000e+06,3.979743799999999814e+06,2.880100299999999814e+06,3.646427000000000000e+06,2.761660799999999814e+06,3.028363799999999814e+06,2.859077299999999814e+06,3.595756500000000000e+06,2.806256299999999814e+06,4.210635000000000000e+06,2.662234299999999814e+06,2.538817500000000000e+06,2.018827500000000000e+06,2.618977000000000000e+06,2.866430299999999814e+06,3.423919000000000000e+06,2.437420000000000000e+06,2.500800500000000000e+06,2.878504500000000000e+06,2.811501500000000000e+06,3.153498799999999814e+06,2.908030500000000000e+06,2.095168000000000000e+06,3.993353799999999814e+06,3.860211500000000000e+06,2.457228799999999814e+06,2.857563299999999814e+06,2.429343000000000000e+06,3.420507000000000000e+06,2.395020500000000000e+06,2.911955500000000000e+06,2.538172299999999814e+06,2.018770500000000000e+06,2.462208799999999814e+06,3.662703299999999814e+06,2.876391000000000000e+06,2.547155500000000000e+06,4.844451500000000000e+06,2.887401799999999814e+06,2.847061000000000000e+06,3.225643500000000000e+06,3.376720000000000000e+06,3.392883000000000000e+06,2.533475500000000000e+06,3.180375299999999814e+06,4.094813000000000000e+06,3.058770000000000000e+06,2.885870500000000000e+06,3.800140000000000000e+06,2.497465000000000000e+06,2.802414500000000000e+06,3.547164799999999814e+06,2.802204000000000000e+06,2.240481799999999814e+06,2.812452799999999814e+06,2.895389000000000000e+06,3.507901500000000000e+06,2.493359500000000000e+06,2.666936299999999814e+06,3.094008799999999814e+06,2.600910000000000000e+06,3.170378000000000000e+06,2.306312299999999814e+06,2.678093500000000000e+06,2.870379500000000000e+06,2.922511000000000000e+06,3.387116500000000000e+06,2.837120299999999814e+06,2.454530299999999814e+06,3.251690799999999814e+06,3.254862299999999814e+06,2.252908500000000000e+06,3.016405299999999814e+06,3.489269500000000000e+06,2.948910000000000000e+06,2.555452000000000000e+06,2.340778299999999814e+06,2.793909000000000000e+06,3.262882299999999814e+06,3.044197500000000000e+06,5.063101500000000000e+06,2.324897000000000000e+06,2.706403299999999814e+06,2.559422299999999814e+06,3.449645799999999814e+06,2.793909000000000000e+06,2.261331299999999814e+06,2.376550799999999814e+06,2.468025799999999814e+06,2.881335299999999814e+06,3.223099799999999814e+06,4.057659500000000000e+06,2.909127500000000000e+06,2.368648799999999814e+06,4.590157500000000000e+06,2.658759500000000000e+06,2.694413000000000000e+06,3.211188799999999814e+06,2.354944000000000000e+06,3.211188799999999814e+06,3.835083799999999814e+06,2.702433000000000000e+06,2.253351799999999814e+06,2.285154000000000000e+06,3.668171799999999814e+06,2.638908000000000000e+06,2.952880299999999814e+06,3.711845299999999814e+06,2.853384299999999814e+06,2.201698000000000000e+06,2.758096799999999814e+06,2.539531000000000000e+06,2.324897000000000000e+06,3.544933299999999814e+06,2.690522000000000000e+06,1.760595399999999907e+06,2.088512000000000000e+06,2.714423299999999814e+06,2.332876299999999814e+06,2.273243000000000000e+06,2.618977000000000000e+06,2.464016799999999814e+06,4.645901000000000000e+06,2.710453000000000000e+06,2.221549799999999814e+06,3.175297000000000000e+06,3.894797299999999814e+06,2.054637800000000047e+06,1.840042399999999907e+06,1.895705100000000093e+06,1.832101800000000047e+06,2.249420299999999814e+06,2.507768500000000000e+06,2.328906000000000000e+06,3.000524000000000000e+06,2.535560799999999814e+06,1.708941600000000093e+06,1.879823899999999907e+06,3.266773000000000000e+06,2.161994000000000000e+06,1.975152000000000000e+06,3.771558799999999814e+06,2.710453000000000000e+06,2.193796299999999814e+06,2.587254299999999814e+06,2.392471500000000000e+06,2.686551799999999814e+06,2.316995000000000000e+06,2.146112799999999814e+06,3.207218500000000000e+06,2.130153000000000000e+06,1.700922600000000093e+06,2.181806799999999814e+06,2.412362000000000000e+06,1.871072000000000000e+06,2.380559799999999814e+06,2.201698000000000000e+06,2.841552799999999814e+06,2.686551799999999814e+06,1.911587399999999907e+06,2.587254299999999814e+06,2.265341299999999814e+06,2.686551799999999814e+06,2.006993000000000000e+06,2.154014799999999814e+06,2.511700000000000000e+06,2.730304500000000000e+06,2.448134500000000000e+06,2.134123500000000000e+06,2.932949299999999814e+06,2.507768500000000000e+06,2.253351799999999814e+06,2.126221500000000000e+06,2.567363000000000000e+06,1.939872000000000000e+06,2.064032000000000000e+06,2.360669500000000000e+06,2.583245000000000000e+06,2.646769000000000000e+06,1.871883300000000047e+06,2.344788299999999814e+06,1.689050399999999907e+06,2.249420299999999814e+06,1.665150000000000000e+06,2.313024799999999814e+06,2.193796299999999814e+06,2.543541000000000000e+06,2.865454000000000000e+06,1.601585399999999907e+06,1.915596399999999907e+06,1.834368000000000000e+06,2.233539000000000000e+06,1.913024000000000000e+06,1.947398600000000093e+06,1.899636800000000047e+06,2.078538000000000000e+06,2.432253299999999814e+06,2.285154000000000000e+06,2.313024799999999814e+06,1.704931600000000093e+06,2.420302500000000000e+06,2.062578399999999907e+06,2.567363000000000000e+06,2.102360000000000000e+06,2.309015799999999814e+06,1.776476600000000093e+06,2.023104000000000000e+06,2.004320000000000000e+06,2.583245000000000000e+06,2.674640799999999814e+06,2.424273799999999814e+06,1.673169100000000093e+06,2.110340299999999814e+06,2.865454000000000000e+06,3.036336299999999814e+06,2.789859299999999814e+06,2.281222500000000000e+06,2.332876299999999814e+06,1.645337300000000047e+06,2.150044299999999814e+06,2.412362000000000000e+06,2.090449000000000000e+06,1.939648000000000000e+06,2.487877299999999814e+06,2.444125500000000000e+06,2.372580299999999814e+06,2.050706100000000093e+06,1.609564800000000047e+06,1.645337300000000047e+06,2.328906000000000000e+06,2.134123500000000000e+06,1.780480000000000000e+06,2.383936000000000000e+06,1.769440000000000000e+06,2.249420299999999814e+06,2.154014799999999814e+06,2.090449000000000000e+06,2.527581299999999814e+06,1.971220500000000000e+06,2.213647799999999814e+06,1.685041399999999907e+06,2.241441000000000000e+06,2.380559799999999814e+06,1.911587399999999907e+06,1.895705100000000093e+06,2.142102799999999814e+06,2.328906000000000000e+06,1.625446000000000000e+06,2.265341299999999814e+06,2.924929299999999814e+06,2.015264000000000000e+06,2.595156000000000000e+06,3.298535500000000000e+06,2.237470500000000000e+06,1.880192000000000000e+06,1.863864300000000047e+06,2.428244000000000000e+06,2.181806799999999814e+06,2.924929299999999814e+06,1.649268800000000047e+06,2.809790299999999814e+06,2.010924600000000093e+06,2.147200000000000000e+06,3.143534500000000000e+06,2.114271799999999814e+06,2.777948299999999814e+06,2.074567800000000047e+06,2.293133500000000000e+06,1.887764500000000000e+06,2.309015799999999814e+06,1.911587399999999907e+06,2.428244000000000000e+06,2.579235000000000000e+06,1.871883300000000047e+06,2.129536000000000000e+06,2.575303500000000000e+06,2.388540000000000000e+06,2.674640799999999814e+06,1.720813899999999907e+06,1.931477600000000093e+06,2.146112799999999814e+06,1.720704000000000000e+06,2.483907000000000000e+06,1.728754500000000000e+06,1.645337300000000047e+06,2.050706100000000093e+06,1.699808000000000000e+06,2.293133500000000000e+06,1.526048000000000000e+06,1.655808000000000000e+06,2.169896000000000000e+06,2.049088000000000000e+06,2.054637800000000047e+06,2.535560799999999814e+06,1.410811899999999907e+06,2.086478600000000093e+06,2.614927299999999814e+06,1.664160000000000000e+06,1.756896000000000000e+06,1.651456000000000000e+06,1.480992000000000000e+06,1.486327300000000047e+06,1.371107800000000047e+06,1.636704000000000000e+06,1.919566800000000047e+06,2.110340299999999814e+06,1.525280000000000000e+06,1.508896000000000000e+06,1.685041399999999907e+06,1.598784000000000000e+06,1.526144000000000000e+06,2.042765500000000000e+06,1.875814899999999907e+06,1.840042399999999907e+06,2.324897000000000000e+06,1.724822899999999907e+06,2.277252299999999814e+06,1.912800000000000000e+06,1.795328000000000000e+06,2.165925500000000000e+06,1.629456000000000000e+06,1.814112000000000000e+06,1.909952000000000000e+06,2.344788299999999814e+06,2.543541000000000000e+06,2.213647799999999814e+06,1.581694100000000093e+06,2.169896000000000000e+06,2.030815899999999907e+06,1.775232000000000000e+06,1.967392000000000000e+06,1.490336300000000047e+06,2.229568799999999814e+06,1.657209500000000000e+06,1.758080000000000000e+06,1.569821899999999907e+06,2.158023799999999814e+06,2.038756500000000000e+06,1.879823899999999907e+06,1.811936000000000000e+06,2.106370000000000000e+06,1.688608000000000000e+06,2.289124500000000000e+06,2.014933600000000093e+06,1.569821899999999907e+06,1.759712000000000000e+06,1.610240000000000000e+06,1.654816000000000000e+06,1.824160100000000093e+06,2.316995000000000000e+06,1.474455000000000000e+06,1.724416000000000000e+06,1.541990000000000000e+06,1.557872300000000047e+06,2.305045299999999814e+06,2.098350799999999814e+06,1.645337300000000047e+06,1.971220500000000000e+06,2.193796299999999814e+06,2.082469600000000093e+06,1.694912000000000000e+06,2.372580299999999814e+06,2.150044299999999814e+06,1.711008000000000000e+06,1.804064000000000000e+06,2.122251299999999814e+06,2.328906000000000000e+06,1.792397600000000093e+06,2.233539000000000000e+06,2.193796299999999814e+06,1.850464000000000000e+06,1.931477600000000093e+06,2.173905000000000000e+06,2.424273799999999814e+06,1.800338300000000047e+06,1.952640000000000000e+06,1.673169100000000093e+06,1.755456000000000000e+06,1.715808000000000000e+06,1.795104000000000000e+06,2.205668500000000000e+06,2.229568799999999814e+06,2.281088000000000000e+06,1.747936000000000000e+06,1.594976000000000000e+06,1.983092800000000047e+06,1.787680000000000000e+06,2.344788299999999814e+06,2.185816799999999814e+06,1.925440000000000000e+06,1.751232000000000000e+06,1.975152000000000000e+06,1.614464000000000000e+06,2.209677500000000000e+06,1.640384000000000000e+06,1.597376000000000000e+06,1.489184000000000000e+06,1.484448000000000000e+06,1.448384000000000000e+06,1.259232000000000000e+06,1.652640000000000000e+06,1.348256000000000000e+06,1.594208000000000000e+06,1.836110800000000047e+06,1.382980000000000000e+06,1.397824000000000000e+06,1.526108800000000047e+06,1.529920000000000000e+06,2.225598500000000000e+06,1.694368000000000000e+06,1.363232000000000000e+06,1.708941600000000093e+06,1.561664000000000000e+06,1.671008000000000000e+06,1.224047399999999907e+06,2.030815899999999907e+06,1.667840000000000000e+06,2.090449000000000000e+06,1.692736000000000000e+06,1.542976000000000000e+06,1.603520000000000000e+06,1.487552000000000000e+06,1.517952000000000000e+06,1.447648000000000000e+06,1.423488000000000000e+06,1.478944000000000000e+06,1.488320000000000000e+06,1.375424000000000000e+06,1.629856000000000000e+06,1.628448000000000000e+06,1.599200000000000000e+06,1.441856000000000000e+06,1.646128899999999907e+06,1.494464000000000000e+06,1.481216000000000000e+06,1.547520000000000000e+06,1.601585399999999907e+06,1.565812899999999907e+06,1.371107800000000047e+06,1.518168100000000093e+06,1.611328000000000000e+06,1.517504000000000000e+06,1.305312000000000000e+06,1.654368000000000000e+06,1.433152000000000000e+06,1.631936000000000000e+06,1.717120000000000000e+06,1.647968000000000000e+06,1.515136000000000000e+06,1.517952000000000000e+06,1.473248000000000000e+06,1.330816000000000000e+06,1.448512000000000000e+06,1.492736000000000000e+06,1.493152000000000000e+06,1.624544000000000000e+06,1.402112000000000000e+06,1.479040000000000000e+06,1.412864000000000000e+06,2.022874300000000047e+06,1.633536000000000000e+06,1.455584000000000000e+06,1.899636800000000047e+06,1.641024000000000000e+06,2.181806799999999814e+06,1.327394600000000093e+06,1.935448000000000000e+06,1.878230399999999907e+06,1.549792000000000000e+06,1.622272000000000000e+06,1.450560000000000000e+06,1.482720000000000000e+06,1.555616000000000000e+06,1.755040000000000000e+06,1.460320000000000000e+06,1.634528000000000000e+06,1.464416000000000000e+06,1.859932600000000093e+06,1.412416000000000000e+06,1.430240000000000000e+06,1.323385500000000000e+06,1.487328000000000000e+06,1.519360000000000000e+06,1.891696100000000093e+06,1.626720000000000000e+06,1.525504000000000000e+06,1.687392000000000000e+06,1.411360000000000000e+06,1.939418300000000047e+06,1.472800000000000000e+06,1.375744000000000000e+06,1.498016000000000000e+06,1.424000000000000000e+06,1.664480000000000000e+06,1.800338300000000047e+06,1.959270800000000047e+06,1.475712000000000000e+06,1.496384000000000000e+06,1.609600000000000000e+06,1.871883300000000047e+06,1.394310300000000047e+06,2.531551799999999814e+06,1.652416000000000000e+06,1.405120000000000000e+06,1.589344000000000000e+06,1.610016000000000000e+06,1.409952000000000000e+06,1.327394600000000093e+06,1.416288000000000000e+06,1.484000000000000000e+06,1.609056000000000000e+06,1.501440000000000000e+06,1.375039399999999907e+06,1.943349899999999907e+06,1.700922600000000093e+06,1.480768000000000000e+06,1.469696000000000000e+06,1.434336000000000000e+06,1.610784000000000000e+06,1.651776000000000000e+06,1.554976000000000000e+06,2.010924600000000093e+06,2.273243000000000000e+06,1.686976000000000000e+06,2.146112799999999814e+06,1.753280000000000000e+06,1.541990000000000000e+06,1.700922600000000093e+06,1.498276899999999907e+06,1.406880300000000047e+06,1.991111800000000047e+06,1.873728000000000000e+06,1.609564800000000047e+06,1.544064000000000000e+06,1.581120000000000000e+06,1.407072000000000000e+06,2.495779299999999814e+06,1.649504000000000000e+06,1.959270800000000047e+06,1.377248000000000000e+06,1.692982000000000000e+06,1.398272000000000000e+06,1.357440000000000000e+06,1.294720000000000000e+06,1.626400000000000000e+06,1.485184000000000000e+06,1.557024000000000000e+06,1.467424000000000000e+06,1.399968000000000000e+06,1.442652800000000047e+06,1.331136000000000000e+06,1.347296000000000000e+06,1.408768000000000000e+06,1.267760500000000000e+06,1.768536000000000000e+06,1.259819899999999907e+06,1.359158100000000093e+06,1.389472000000000000e+06,1.776476600000000093e+06,1.422816000000000000e+06,2.066588399999999907e+06,1.407904000000000000e+06,1.522368000000000000e+06,1.465504000000000000e+06,3.656340299999999814e+06,1.414784000000000000e+06,1.412096000000000000e+06,1.472608000000000000e+06,1.293888000000000000e+06,1.239104000000000000e+06,1.487008000000000000e+06,1.542112000000000000e+06,1.251040000000000000e+06,1.919566800000000047e+06,1.532608000000000000e+06,1.494976000000000000e+06,1.360768000000000000e+06,1.342272000000000000e+06,1.780447000000000000e+06,1.386592000000000000e+06,1.501984000000000000e+06,1.324960000000000000e+06,1.341632000000000000e+06,1.641328300000000047e+06,1.236032000000000000e+06,1.379936000000000000e+06,1.792397600000000093e+06,1.408768000000000000e+06,1.387328000000000000e+06,1.294208000000000000e+06,1.369344000000000000e+06,1.410816000000000000e+06,1.446240000000000000e+06,1.536288000000000000e+06,1.356064000000000000e+06,1.422304000000000000e+06,1.451840000000000000e+06,1.500480000000000000e+06,1.436800000000000000e+06,1.393760000000000000e+06,1.315445000000000000e+06,1.535200000000000000e+06,1.804269800000000047e+06,1.453248000000000000e+06,1.534880000000000000e+06,1.440992000000000000e+06,1.573024000000000000e+06,1.520544000000000000e+06,1.445184000000000000e+06,1.535840000000000000e+06,1.597248000000000000e+06,1.565812899999999907e+06,1.676096000000000000e+06,1.744448000000000000e+06,1.582126300000000047e+06,1.776416000000000000e+06,1.725824000000000000e+06,1.919168000000000000e+06,2.004320000000000000e+06,2.126656000000000000e+06,2.093152000000000000e+06,2.010528000000000000e+06,2.284352000000000000e+06,2.353920000000000000e+06,2.297103799999999814e+06,2.529280000000000000e+06,2.525888000000000000e+06,2.518976000000000000e+06,2.602944000000000000e+06,2.749952000000000000e+06,2.746496000000000000e+06,2.971776000000000000e+06,2.709632000000000000e+06,2.705408000000000000e+06,2.718656000000000000e+06,2.753024000000000000e+06,2.835840000000000000e+06,2.744576000000000000e+06,2.780288000000000000e+06,2.720448000000000000e+06,2.791488000000000000e+06,2.747200000000000000e+06,2.628160000000000000e+06,2.571333299999999814e+06,2.523136000000000000e+06,2.612928000000000000e+06,2.515136000000000000e+06,2.445120000000000000e+06,2.475264000000000000e+06,2.368648799999999814e+06,2.125312000000000000e+06,2.491264000000000000e+06,2.713472000000000000e+06,2.603840000000000000e+06,2.636800000000000000e+06,2.961024000000000000e+06,2.825671500000000000e+06,3.042240000000000000e+06,3.159744000000000000e+06,3.118848000000000000e+06,2.670670500000000000e+06,3.167436000000000000e+06,2.571333299999999814e+06,2.986880000000000000e+06,3.171406299999999814e+06,3.024425299999999814e+06,2.992504000000000000e+06,3.057792000000000000e+06,3.130048000000000000e+06,2.889664000000000000e+06,2.750076799999999814e+06,2.717056000000000000e+06,3.059840000000000000e+06,2.932949299999999814e+06,2.460006500000000000e+06,3.017408000000000000e+06,2.865454000000000000e+06,2.348797299999999814e+06,2.380416000000000000e+06,2.241344000000000000e+06,1.835680000000000000e+06,1.386592000000000000e+06,1.405440000000000000e+06,1.124640000000000000e+06,9.110720000000000000e+05,1.180028800000000047e+06,6.360800000000000000e+05,4.173200000000000000e+05,3.598640000000000000e+05,2.713920000000000000e+05,1.878640000000000000e+05,1.596920000000000000e+05,1.264240000000000000e+05,9.461600000000000000e+04,7.391000000000000000e+04,4.770400000000000000e+04,4.058100000000000000e+04,3.526600000000000000e+04,3.135500000000000000e+04,1.762500000000000000e+04,1.932800000000000000e+04,1.642300000000000000e+04,1.171500000000000000e+04,1.121400000000000000e+04,5.706000000000000000e+03,7.508000000000000000e+03,6.107000000000000000e+03,6.607000000000000000e+03,4.004000000000000000e+03,1.001200000000000000e+04,4.605000000000000000e+03,4.204000000000000000e+03,3.704000000000000000e+03,2.502000000000000000e+03,4.705000000000000000e+03,3.503000000000000000e+03,3.403000000000000000e+03,2.202000000000000000e+03,4.404000000000000000e+03,3.403000000000000000e+03,2.102000000000000000e+03,3.904000000000000000e+03,3.603000000000000000e+03,2.602000000000000000e+03,3.403000000000000000e+03,1.801000000000000000e+03,3.303000000000000000e+03,2.502000000000000000e+03,2.202000000000000000e+03,2.702000000000000000e+03,3.904000000000000000e+03,2.402000000000000000e+03,5.105000000000000000e+03,3.503000000000000000e+03,4.204000000000000000e+03,4.004000000000000000e+03,3.203000000000000000e+03,4.204000000000000000e+03,2.903000000000000000e+03,3.904000000000000000e+03,1.701000000000000000e+03,5.205000000000000000e+03,4.004000000000000000e+03,3.704000000000000000e+03,3.103000000000000000e+03,3.603000000000000000e+03,3.503000000000000000e+03,3.203000000000000000e+03,4.104000000000000000e+03,5.306000000000000000e+03,5.806000000000000000e+03,3.503000000000000000e+03,4.404000000000000000e+03,3.303000000000000000e+03,3.503000000000000000e+03,3.403000000000000000e+03,3.003000000000000000e+03,3.904000000000000000e+03,2.402000000000000000e+03,2.702000000000000000e+03,3.403000000000000000e+03,3.103000000000000000e+03,3.603000000000000000e+03,3.203000000000000000e+03,3.503000000000000000e+03,1.701000000000000000e+03,2.702000000000000000e+03,2.402000000000000000e+03,1.801000000000000000e+03,2.903000000000000000e+03,4.505000000000000000e+03,3.103000000000000000e+03,2.502000000000000000e+03,3.103000000000000000e+03,3.003000000000000000e+03,2.802000000000000000e+03,3.303000000000000000e+03,3.603000000000000000e+03,3.103000000000000000e+03,nan
4.795089999999999719e+01,4.204000000000000000e+03,2.302000000000000000e+03,3.403000000000000000e+03,4.805000000000000000e+03,2.802000000000000000e+03,4.705000000000000000e+03,3.203000000000000000e+03,4.905000000000000000e+03,8.710000000000000000e+03,2.844800000000000000e+04,7.411000000000000000e+04,1.568680000000000000e+05,6.747918000000000466e+05,4.224320000000000000e+05,7.770560000000000000e+05,6.910080000000000000e+05,1.019008000000000000e+06,9.769440000000000000e+05,1.132650800000000047e+06,1.657209500000000000e+06,1.958842100000000093e+06,1.703072000000000000e+06,1.744635800000000047e+06,2.046697100000000093e+06,1.847983000000000000e+06,2.265792000000000000e+06,2.171411299999999814e+06,2.139968000000000000e+06,1.974336000000000000e+06,2.456036299999999814e+06,2.072320000000000000e+06,1.943349899999999907e+06,2.213647799999999814e+06,2.044320000000000000e+06,2.392471500000000000e+06,1.971220500000000000e+06,2.440155000000000000e+06,1.661218500000000000e+06,2.036160000000000000e+06,2.150044299999999814e+06,2.706403299999999814e+06,2.384569799999999814e+06,1.891264000000000000e+06,2.352767500000000000e+06,2.106880000000000000e+06,2.781998000000000000e+06,2.376550799999999814e+06,2.634858299999999814e+06,2.968761500000000000e+06,2.205668500000000000e+06,2.781998000000000000e+06,2.758096799999999814e+06,2.750076799999999814e+06,3.409863299999999814e+06,2.909127500000000000e+06,2.797879299999999814e+06,2.678531500000000000e+06,2.821621799999999814e+06,2.984642799999999814e+06,3.378100799999999814e+06,3.091841299999999814e+06,2.889196500000000000e+06,2.873315299999999814e+06,2.976622799999999814e+06,3.060078799999999814e+06,2.885305500000000000e+06,3.195307500000000000e+06,2.479898000000000000e+06,3.298535500000000000e+06,2.936840299999999814e+06,3.000524000000000000e+06,3.139643799999999814e+06,2.920959000000000000e+06,2.885305500000000000e+06,2.654789299999999814e+06,2.817651500000000000e+06,2.972652500000000000e+06,2.690522000000000000e+06,2.642878299999999814e+06,2.885504000000000000e+06,3.119792299999999814e+06,3.032366000000000000e+06,3.171406299999999814e+06,3.199198500000000000e+06,3.250892000000000000e+06,3.004415000000000000e+06,3.215079799999999814e+06,2.901186799999999814e+06,3.006080000000000000e+06,3.207218500000000000e+06,3.533101799999999814e+06,3.330298000000000000e+06,3.171406299999999814e+06,3.688102799999999814e+06,3.238981000000000000e+06,3.413833500000000000e+06,3.668171799999999814e+06,2.762067000000000000e+06,3.544933299999999814e+06,3.056187799999999814e+06,3.234931299999999814e+06,3.314417000000000000e+06,3.171406299999999814e+06,2.742215500000000000e+06,3.425744500000000000e+06,3.242951299999999814e+06,3.994134500000000000e+06,2.980672500000000000e+06,3.203168799999999814e+06,3.465527000000000000e+06,3.127653500000000000e+06,3.127653500000000000e+06,2.897216500000000000e+06,3.127653500000000000e+06,2.789859299999999814e+06,3.342368000000000000e+06,2.956771000000000000e+06,3.413833500000000000e+06,2.885305500000000000e+06,2.885305500000000000e+06,2.960741500000000000e+06,2.940890000000000000e+06,2.849414000000000000e+06,3.024425299999999814e+06,3.135673500000000000e+06,2.897216500000000000e+06,2.841552799999999814e+06,3.083980000000000000e+06,2.754126500000000000e+06,2.825671500000000000e+06,2.936840299999999814e+06,2.730304500000000000e+06,2.980672500000000000e+06,2.789859299999999814e+06,2.750076799999999814e+06,2.801770000000000000e+06,2.738165799999999814e+06,3.246842299999999814e+06,3.020096000000000000e+06,3.081792000000000000e+06,2.563353799999999814e+06,3.147505000000000000e+06,2.758096799999999814e+06,2.944860299999999814e+06,2.869424299999999814e+06,3.203168799999999814e+06,2.897216500000000000e+06,3.020455000000000000e+06,3.155525000000000000e+06,2.901186799999999814e+06,3.175297000000000000e+06,2.758096799999999814e+06,2.829641799999999814e+06,3.227070000000000000e+06,2.726334299999999814e+06,3.465527000000000000e+06,2.980672500000000000e+06,3.107904000000000000e+06,2.666620799999999814e+06,3.095891000000000000e+06,2.857434000000000000e+06,2.865454000000000000e+06,2.793909000000000000e+06,2.662976000000000000e+06,2.773978000000000000e+06,2.719744000000000000e+06,2.674640799999999814e+06,2.766080000000000000e+06,2.865454000000000000e+06,2.456036299999999814e+06,2.782912000000000000e+06,2.757120000000000000e+06,2.809790299999999814e+06,2.563353799999999814e+06,2.916736000000000000e+06,2.853384299999999814e+06,2.817651500000000000e+06,2.583245000000000000e+06,3.298535500000000000e+06,2.821621799999999814e+06,3.155525000000000000e+06,3.195307500000000000e+06,2.607066000000000000e+06,3.175297000000000000e+06,3.250892000000000000e+06,2.702433000000000000e+06,3.147505000000000000e+06,3.068098799999999814e+06,3.000524000000000000e+06,3.183317299999999814e+06,3.215079799999999814e+06,2.809790299999999814e+06,3.171406299999999814e+06,2.857434000000000000e+06,3.183317299999999814e+06,3.552953299999999814e+06,2.921344000000000000e+06,2.909127500000000000e+06,3.254862299999999814e+06,2.734195500000000000e+06,3.179426299999999814e+06,2.400451000000000000e+06,3.175297000000000000e+06,3.103911000000000000e+06,2.813760500000000000e+06,2.527581299999999814e+06,2.690522000000000000e+06,2.913097799999999814e+06,2.833532500000000000e+06,2.499788299999999814e+06,3.075960000000000000e+06,2.432253299999999814e+06,2.833532500000000000e+06,2.817651500000000000e+06,2.706403299999999814e+06,3.048167799999999814e+06,2.777948299999999814e+06,3.167436000000000000e+06,2.678531500000000000e+06,2.682502000000000000e+06,3.163386299999999814e+06,2.937152000000000000e+06,2.837503000000000000e+06,2.893166799999999814e+06,3.457507000000000000e+06,3.219129500000000000e+06,2.730304500000000000e+06,2.936840299999999814e+06,2.722364000000000000e+06,4.955903000000000000e+06,3.238981000000000000e+06,3.385962000000000000e+06,3.644270500000000000e+06,4.323988000000000000e+06,2.583245000000000000e+06,3.115742500000000000e+06,3.143534500000000000e+06,3.203168799999999814e+06,2.980672500000000000e+06,3.513170799999999814e+06,3.346338299999999814e+06,3.175297000000000000e+06,2.877365000000000000e+06,3.111772000000000000e+06,3.103911000000000000e+06,2.944860299999999814e+06,2.881335299999999814e+06,2.801770000000000000e+06,3.298535500000000000e+06,2.539531000000000000e+06,2.515670500000000000e+06,2.571333299999999814e+06,3.250892000000000000e+06,2.654789299999999814e+06,2.773978000000000000e+06,2.297103799999999814e+06,2.714423299999999814e+06,2.702433000000000000e+06,3.072069000000000000e+06,2.527581299999999814e+06,3.417883299999999814e+06,4.212740000000000000e+06,2.917068000000000000e+06,2.523649799999999814e+06,2.754126500000000000e+06,3.072069000000000000e+06,2.468025799999999814e+06,2.369280000000000000e+06,2.483907000000000000e+06,2.992504000000000000e+06,2.440155000000000000e+06,2.845523000000000000e+06,2.491808799999999814e+06,2.475927500000000000e+06,3.115742500000000000e+06,2.408352799999999814e+06,2.567363000000000000e+06,2.650739500000000000e+06,2.563353799999999814e+06,2.865454000000000000e+06,2.932949299999999814e+06,2.789859299999999814e+06,3.183317299999999814e+06,2.853384299999999814e+06,2.623026799999999814e+06,2.905077799999999814e+06,2.241441000000000000e+06,2.392471500000000000e+06,2.396442000000000000e+06,2.237470500000000000e+06,2.702433000000000000e+06,2.464016799999999814e+06,2.447168000000000000e+06,2.527581299999999814e+06,2.551443000000000000e+06,2.865454000000000000e+06,2.646769000000000000e+06,2.539531000000000000e+06,2.468025799999999814e+06,2.424273799999999814e+06,2.773978000000000000e+06,2.646769000000000000e+06,3.044197500000000000e+06,2.877365000000000000e+06,3.131623799999999814e+06,2.754126500000000000e+06,3.163386299999999814e+06,2.680320000000000000e+06,2.821621799999999814e+06,2.769928299999999814e+06,2.547472500000000000e+06,2.599126500000000000e+06,3.103911000000000000e+06,2.682240000000000000e+06,3.032366000000000000e+06,2.869424299999999814e+06,3.143534500000000000e+06,2.754126500000000000e+06,2.813760500000000000e+06,3.068098799999999814e+06,2.471996000000000000e+06,2.448134500000000000e+06,4.240532000000000000e+06,3.171406299999999814e+06,3.095891000000000000e+06,2.722364000000000000e+06,2.738165799999999814e+06,2.372580299999999814e+06,3.032366000000000000e+06,2.464016799999999814e+06,2.678531500000000000e+06,3.111772000000000000e+06,2.177875299999999814e+06,2.754126500000000000e+06,2.499788299999999814e+06,2.734195500000000000e+06,2.793909000000000000e+06,2.469504000000000000e+06,2.046697100000000093e+06,2.614927299999999814e+06,2.551443000000000000e+06,2.503798299999999814e+06,2.825671500000000000e+06,2.670670500000000000e+06,3.270743500000000000e+06,3.072069000000000000e+06,3.072069000000000000e+06,2.952880299999999814e+06,3.068098799999999814e+06,3.751627799999999814e+06,2.746185799999999814e+06,3.385962000000000000e+06,3.298535500000000000e+06,3.326407299999999814e+06,3.596626799999999814e+06,3.211188799999999814e+06,3.525081799999999814e+06,3.747657500000000000e+06,2.710453000000000000e+06,2.996553799999999814e+06,3.505309500000000000e+06,2.936840299999999814e+06,3.266773000000000000e+06,3.262882299999999814e+06,2.920959000000000000e+06,3.330298000000000000e+06,3.270743500000000000e+06,3.183317299999999814e+06,3.537072000000000000e+06,3.040306500000000000e+06,2.913097799999999814e+06,2.738165799999999814e+06,3.477438000000000000e+06,2.845523000000000000e+06,3.537072000000000000e+06,3.175297000000000000e+06,3.183317299999999814e+06,4.033837500000000000e+06,4.224571500000000000e+06,3.509200500000000000e+06,3.155525000000000000e+06,2.924929299999999814e+06,3.274793299999999814e+06,3.079930299999999814e+06,3.298535500000000000e+06,3.342368000000000000e+06,2.789859299999999814e+06,2.626997000000000000e+06,2.913097799999999814e+06,2.996553799999999814e+06,3.695964000000000000e+06,4.288175500000000000e+06,2.877365000000000000e+06,2.670670500000000000e+06,3.656340299999999814e+06,3.215079799999999814e+06,2.889196500000000000e+06,2.805740500000000000e+06,3.195307500000000000e+06,2.984642799999999814e+06,3.219129500000000000e+06,2.897216500000000000e+06,3.171406299999999814e+06,2.952880299999999814e+06,3.294644799999999814e+06,3.473388299999999814e+06,2.877365000000000000e+06,3.159416000000000000e+06,3.060078799999999814e+06,2.809790299999999814e+06,2.527581299999999814e+06,3.000524000000000000e+06,3.127653500000000000e+06,3.350308500000000000e+06,3.385962000000000000e+06,2.714423299999999814e+06,3.254862299999999814e+06,2.920959000000000000e+06,4.017956299999999814e+06,2.976622799999999814e+06,3.068098799999999814e+06,3.775529000000000000e+06,2.885305500000000000e+06,2.825671500000000000e+06,3.147505000000000000e+06,2.531551799999999814e+06,3.310526000000000000e+06,2.877365000000000000e+06,3.234931299999999814e+06,3.366189799999999814e+06,4.550534000000000000e+06,3.791410299999999814e+06,5.043250000000000000e+06,3.588765500000000000e+06,3.314417000000000000e+06,3.282654500000000000e+06,2.829641799999999814e+06,3.282654500000000000e+06,2.940890000000000000e+06,2.980672500000000000e+06,3.091841299999999814e+06,3.215079799999999814e+06,2.531551799999999814e+06,2.630888000000000000e+06,2.471996000000000000e+06,2.607066000000000000e+06,2.336807799999999814e+06,2.869424299999999814e+06,2.396442000000000000e+06,3.624419000000000000e+06,2.722364000000000000e+06,2.917068000000000000e+06,3.723835500000000000e+06,3.839133500000000000e+06,2.142102799999999814e+06,2.817651500000000000e+06,4.208769500000000000e+06,2.591224500000000000e+06,3.139643799999999814e+06,2.432253299999999814e+06,2.503798299999999814e+06,3.199198500000000000e+06,3.401843299999999814e+06,3.262882299999999814e+06,3.338318299999999814e+06,3.131623799999999814e+06,4.216630500000000000e+06,2.726334299999999814e+06,3.203168799999999814e+06,2.710453000000000000e+06,2.503798299999999814e+06,3.262882299999999814e+06,3.572725500000000000e+06,2.670670500000000000e+06,2.634858299999999814e+06,3.954272500000000000e+06,3.000524000000000000e+06,2.897216500000000000e+06,2.821621799999999814e+06,2.754126500000000000e+06,3.131623799999999814e+06,2.777948299999999814e+06,2.706403299999999814e+06,2.654789299999999814e+06,3.048167799999999814e+06,3.751627799999999814e+06,2.976622799999999814e+06,3.537072000000000000e+06,3.075960000000000000e+06,3.203168799999999814e+06,3.509200500000000000e+06,3.461556799999999814e+06,3.707954299999999814e+06,4.765089500000000000e+06,3.417883299999999814e+06,2.746185799999999814e+06,2.468025799999999814e+06,3.318387299999999814e+06,2.503798299999999814e+06,3.469418000000000000e+06,2.797879299999999814e+06,2.837503000000000000e+06,3.302506000000000000e+06,2.618977000000000000e+06,3.600676500000000000e+06,2.686551799999999814e+06,3.525081799999999814e+06,3.525081799999999814e+06,2.801770000000000000e+06,2.460006500000000000e+06,3.040306500000000000e+06,3.087950299999999814e+06,3.346338299999999814e+06,2.829641799999999814e+06,3.274793299999999814e+06,2.555452000000000000e+06,3.052217500000000000e+06,3.505309500000000000e+06,3.306555799999999814e+06,5.138616500000000000e+06,3.187367000000000000e+06,2.499788299999999814e+06,3.155525000000000000e+06,2.984642799999999814e+06,2.471996000000000000e+06,3.012435000000000000e+06,2.456036299999999814e+06,3.008385299999999814e+06,2.428244000000000000e+06,3.203168799999999814e+06,4.009936299999999814e+06,2.917068000000000000e+06,2.623026799999999814e+06,2.245450000000000000e+06,2.897216500000000000e+06,2.920959000000000000e+06,2.626997000000000000e+06,2.626997000000000000e+06,2.718314299999999814e+06,2.603095799999999814e+06,2.754126500000000000e+06,3.942441000000000000e+06,3.751627799999999814e+06,3.179426299999999814e+06,2.634858299999999814e+06,2.833532500000000000e+06,3.298535500000000000e+06,2.920959000000000000e+06,3.119792299999999814e+06,2.924929299999999814e+06,2.920959000000000000e+06,2.328906000000000000e+06,3.175297000000000000e+06,2.758656000000000000e+06,2.710453000000000000e+06,3.155525000000000000e+06,2.996553799999999814e+06,2.968761500000000000e+06,3.385962000000000000e+06,2.448134500000000000e+06,3.517220500000000000e+06,3.612508000000000000e+06,3.008385299999999814e+06,3.024425299999999814e+06,2.623026799999999814e+06,2.539531000000000000e+06,3.759647799999999814e+06,3.159416000000000000e+06,3.493319299999999814e+06,3.699934299999999814e+06,4.451197000000000000e+06,2.996553799999999814e+06,3.326407299999999814e+06,2.654789299999999814e+06,2.984642799999999814e+06,3.052217500000000000e+06,2.797879299999999814e+06,3.799271500000000000e+06,3.405893000000000000e+06,3.143534500000000000e+06,3.703984000000000000e+06,3.099861299999999814e+06,2.551443000000000000e+06,3.262882299999999814e+06,3.850965000000000000e+06,3.028316299999999814e+06,2.750076799999999814e+06,3.068098799999999814e+06,2.567363000000000000e+06,3.020455000000000000e+06,2.710453000000000000e+06,3.604646799999999814e+06,2.948910000000000000e+06,3.270743500000000000e+06,3.004415000000000000e+06,2.543541000000000000e+06,4.355750500000000000e+06,3.250892000000000000e+06,3.560894000000000000e+06,3.970312500000000000e+06,3.127653500000000000e+06,2.777948299999999814e+06,2.571333299999999814e+06,2.873315299999999814e+06,3.596626799999999814e+06,2.654789299999999814e+06,3.592656500000000000e+06,2.801770000000000000e+06,3.246842299999999814e+06,3.306555799999999814e+06,3.350308500000000000e+06,2.932949299999999814e+06,3.505309500000000000e+06,3.906628799999999814e+06,3.095891000000000000e+06,3.747657500000000000e+06,4.057659500000000000e+06,2.698383299999999814e+06,3.429794299999999814e+06,3.449645799999999814e+06,3.036336299999999814e+06,4.280155500000000000e+06,2.964791299999999814e+06,3.207218500000000000e+06,2.587254299999999814e+06,3.143534500000000000e+06,3.282654500000000000e+06,2.793909000000000000e+06,3.266773000000000000e+06,3.306555799999999814e+06,3.083980000000000000e+06,3.211188799999999814e+06,3.759647799999999814e+06,2.658759500000000000e+06,2.885305500000000000e+06,4.355750500000000000e+06,2.551443000000000000e+06,4.212740000000000000e+06,2.405824000000000000e+06,2.857434000000000000e+06,2.487877299999999814e+06,2.412362000000000000e+06,3.501339299999999814e+06,2.678531500000000000e+06,2.932949299999999814e+06,3.163386299999999814e+06,3.413833500000000000e+06,2.666620799999999814e+06,2.444125500000000000e+06,2.316995000000000000e+06,2.475927500000000000e+06,2.710453000000000000e+06,2.209677500000000000e+06,3.242951299999999814e+06,2.412362000000000000e+06,2.813760500000000000e+06,2.396442000000000000e+06,2.658759500000000000e+06,2.296064000000000000e+06,2.396442000000000000e+06,2.483907000000000000e+06,2.726334299999999814e+06,2.758096799999999814e+06,2.138132500000000000e+06,3.318387299999999814e+06,2.623026799999999814e+06,3.250892000000000000e+06,2.452104799999999814e+06,3.262882299999999814e+06,3.199198500000000000e+06,2.881378500000000000e+06,2.503834799999999814e+06,2.706297299999999814e+06,2.632040500000000000e+06,3.794340500000000000e+06,2.794701500000000000e+06,2.208244500000000000e+06,2.866609799999999814e+06,2.658785299999999814e+06,2.450504299999999814e+06,3.322000500000000000e+06,2.729101500000000000e+06,2.800729299999999814e+06,3.466811500000000000e+06,3.069147299999999814e+06,2.978402500000000000e+06,3.194165000000000000e+06,2.569345000000000000e+06,2.697321299999999814e+06,2.673328500000000000e+06,2.927935799999999814e+06,2.563478000000000000e+06,2.336807799999999814e+06,3.759680000000000000e+06,2.842551500000000000e+06,2.122874500000000000e+06,2.824834000000000000e+06,2.564401500000000000e+06,2.934753299999999814e+06,3.271021500000000000e+06,2.409513799999999814e+06,2.376725299999999814e+06,2.686804299999999814e+06,2.414272000000000000e+06,2.490710799999999814e+06,2.668857000000000000e+06,2.574369000000000000e+06,2.909758500000000000e+06,2.825197799999999814e+06,2.398360000000000000e+06,2.525592000000000000e+06,2.470984500000000000e+06,2.639758000000000000e+06,2.382433500000000000e+06,2.597080500000000000e+06,2.868062299999999814e+06,2.547213000000000000e+06,2.727818500000000000e+06,3.392684799999999814e+06,2.056254899999999907e+06,2.830424299999999814e+06,2.614640000000000000e+06,3.322397500000000000e+06,2.887540500000000000e+06,3.678162799999999814e+06,3.039722500000000000e+06,2.452542299999999814e+06,2.944860299999999814e+06,2.661898500000000000e+06,2.137521799999999814e+06,3.806682799999999814e+06,2.247511000000000000e+06,3.970368500000000000e+06,2.631804000000000000e+06,2.431732500000000000e+06,3.710073799999999814e+06,2.936097299999999814e+06,2.353419000000000000e+06,2.758097500000000000e+06,2.647647799999999814e+06,2.853483000000000000e+06,2.629954500000000000e+06,2.105318500000000000e+06,3.610524500000000000e+06,2.831869000000000000e+06,3.866185799999999814e+06,2.645606299999999814e+06,2.914772000000000000e+06,2.797315299999999814e+06,2.735700500000000000e+06,3.184364500000000000e+06,3.488731000000000000e+06,2.211494799999999814e+06,3.001683000000000000e+06,2.576317000000000000e+06,2.400013500000000000e+06,2.908478000000000000e+06,4.303016500000000000e+06,2.577557000000000000e+06,2.541333799999999814e+06,2.432899299999999814e+06,2.513655299999999814e+06,2.874231000000000000e+06,3.326585500000000000e+06,3.189610000000000000e+06,2.294199000000000000e+06,3.331737799999999814e+06,3.169128299999999814e+06,3.794879000000000000e+06,3.335802799999999814e+06,2.772603799999999814e+06,3.167799500000000000e+06,2.250633000000000000e+06,3.315997000000000000e+06,2.997253000000000000e+06,2.816104299999999814e+06,3.174839500000000000e+06,3.106179000000000000e+06,3.368799500000000000e+06,3.131059000000000000e+06,2.398309500000000000e+06,2.682009000000000000e+06,2.729915500000000000e+06,3.148591299999999814e+06,3.809594500000000000e+06,2.417680000000000000e+06,2.673958500000000000e+06,3.344108299999999814e+06,3.144619799999999814e+06,4.010390799999999814e+06,3.008335000000000000e+06,3.048989500000000000e+06,3.311961299999999814e+06,2.557060500000000000e+06,2.894867299999999814e+06,2.558314799999999814e+06,2.627586000000000000e+06,2.616622000000000000e+06,3.510023799999999814e+06,2.925075799999999814e+06,2.666800500000000000e+06,2.681601299999999814e+06,2.767174000000000000e+06,2.525523000000000000e+06,2.690206799999999814e+06,3.055288299999999814e+06,2.681699000000000000e+06,3.225840500000000000e+06,2.870413000000000000e+06,3.614986799999999814e+06,3.148957799999999814e+06,3.012090500000000000e+06,3.061961799999999814e+06,3.130470000000000000e+06,2.582398000000000000e+06,3.100235299999999814e+06,3.004538500000000000e+06,2.611592500000000000e+06,2.926073500000000000e+06,3.791901799999999814e+06,3.111661500000000000e+06,2.744543000000000000e+06,3.126052299999999814e+06,3.363463299999999814e+06,3.063347299999999814e+06,3.917187500000000000e+06,3.116602500000000000e+06,3.327639799999999814e+06,3.081156500000000000e+06,4.234943000000000000e+06,3.358750000000000000e+06,2.561753299999999814e+06,3.321516299999999814e+06,2.094426800000000047e+06,2.458505299999999814e+06,3.455901000000000000e+06,3.062994799999999814e+06,2.515344299999999814e+06,3.579207500000000000e+06,2.525523000000000000e+06,3.264744500000000000e+06,3.615665500000000000e+06,5.537700000000000000e+06,3.397485500000000000e+06,2.758615299999999814e+06,4.182024799999999814e+06,2.966159000000000000e+06,3.278393000000000000e+06,3.451239799999999814e+06,3.220436000000000000e+06,3.927659500000000000e+06,3.627406500000000000e+06,3.747018299999999814e+06,2.662650500000000000e+06,3.661055299999999814e+06,3.886697799999999814e+06,4.117432799999999814e+06,3.966183500000000000e+06,3.485299000000000000e+06,3.155525000000000000e+06,2.960741500000000000e+06,3.330298000000000000e+06,3.608537500000000000e+06,3.064128500000000000e+06,3.290674500000000000e+06,3.195307500000000000e+06,2.674640799999999814e+06,3.159416000000000000e+06,2.722364000000000000e+06,2.551443000000000000e+06,2.599126500000000000e+06,2.841552799999999814e+06,2.400451000000000000e+06,2.113484299999999814e+06,2.249420299999999814e+06,2.309015799999999814e+06,2.245450000000000000e+06,2.936840299999999814e+06,2.130153000000000000e+06,2.213647799999999814e+06,2.491808799999999814e+06,2.765958000000000000e+06,3.393982000000000000e+06,3.584795299999999814e+06,2.960741500000000000e+06,3.827222500000000000e+06,3.211188799999999814e+06,3.743766500000000000e+06,3.362219500000000000e+06,4.629940000000000000e+06,3.123762500000000000e+06,4.005966000000000000e+06,3.314417000000000000e+06,3.688102799999999814e+06,2.714423299999999814e+06,2.905077799999999814e+06,3.703984000000000000e+06,4.415305000000000000e+06,3.998104799999999814e+06,2.678531500000000000e+06,2.849414000000000000e+06,4.121184500000000000e+06,3.680082799999999814e+06,3.703984000000000000e+06,3.787440000000000000e+06,2.881335299999999814e+06,4.510751500000000000e+06,4.069649799999999814e+06,3.020455000000000000e+06,3.087950299999999814e+06,3.338318299999999814e+06,2.897216500000000000e+06,3.902658500000000000e+06,3.628389299999999814e+06,3.747657500000000000e+06,3.143534500000000000e+06,3.580745500000000000e+06,2.992504000000000000e+06,4.240532000000000000e+06,4.936051500000000000e+06,3.604646799999999814e+06,3.358169799999999814e+06,3.723835500000000000e+06,3.544933299999999814e+06,4.232591500000000000e+06,2.817651500000000000e+06,3.060078799999999814e+06,3.318387299999999814e+06,3.258912000000000000e+06,3.958322299999999814e+06,3.425744500000000000e+06,3.250892000000000000e+06,3.091841299999999814e+06,2.517599299999999814e+06,3.588632299999999814e+06,3.345762799999999814e+06,3.389932299999999814e+06,2.787325299999999814e+06,3.189694000000000000e+06,3.482739500000000000e+06,2.850499000000000000e+06,2.841035000000000000e+06,2.791535500000000000e+06,3.428779299999999814e+06,3.092257500000000000e+06,2.544702799999999814e+06,3.855893299999999814e+06,2.738933000000000000e+06,3.619768500000000000e+06,3.799621000000000000e+06,4.071178500000000000e+06,3.998110000000000000e+06,3.436183299999999814e+06,3.008774000000000000e+06,4.121666299999999814e+06,3.650737299999999814e+06,3.613611000000000000e+06,3.426806000000000000e+06,3.888059000000000000e+06,2.538079500000000000e+06,3.253877000000000000e+06,4.248911500000000000e+06,3.917193799999999814e+06,2.759422799999999814e+06,3.009569000000000000e+06,3.677310000000000000e+06,3.179011799999999814e+06,3.292347299999999814e+06,3.441528000000000000e+06,3.005964000000000000e+06,4.297683000000000000e+06,3.059603299999999814e+06,4.590232000000000000e+06,3.565514000000000000e+06,2.996766500000000000e+06,3.446103500000000000e+06,3.756770299999999814e+06,3.784933500000000000e+06,2.459245500000000000e+06,2.857522500000000000e+06,2.525574000000000000e+06,3.304088000000000000e+06,2.609349000000000000e+06,2.125472000000000000e+06,3.533101799999999814e+06,2.738900500000000000e+06,3.381104500000000000e+06,2.202146799999999814e+06,3.049098000000000000e+06,3.203555000000000000e+06,3.271362000000000000e+06,2.363160000000000000e+06,3.370945000000000000e+06,2.476010500000000000e+06,2.959414799999999814e+06,2.590312299999999814e+06,2.270978799999999814e+06,3.383179299999999814e+06,2.532528500000000000e+06,2.347834000000000000e+06,2.750024799999999814e+06,3.266082500000000000e+06,2.199731000000000000e+06,2.121265000000000000e+06,2.563242000000000000e+06,3.120786000000000000e+06,2.342480000000000000e+06,2.712674799999999814e+06,3.533345500000000000e+06,2.630515799999999814e+06,2.205903000000000000e+06,3.276668500000000000e+06,3.568729799999999814e+06,2.416403500000000000e+06,2.565063000000000000e+06,2.555459299999999814e+06,2.816328500000000000e+06,3.913514799999999814e+06,3.274063799999999814e+06,3.784452500000000000e+06,3.666087500000000000e+06,2.898344299999999814e+06,2.923875500000000000e+06,2.475848500000000000e+06,2.571849000000000000e+06,2.687324500000000000e+06,3.480852500000000000e+06,2.995652500000000000e+06,3.154812799999999814e+06,3.157677299999999814e+06,2.865397500000000000e+06,2.513691299999999814e+06,3.075081799999999814e+06,3.439760299999999814e+06,3.034613299999999814e+06,2.839167000000000000e+06,2.388413799999999814e+06,2.552257000000000000e+06,2.702074500000000000e+06,2.797315299999999814e+06,1.915231899999999907e+06,2.706403299999999814e+06,2.562630500000000000e+06,3.238981000000000000e+06,3.727726500000000000e+06,2.460006500000000000e+06,3.056187799999999814e+06,2.531551799999999814e+06,2.623026799999999814e+06,3.449645799999999814e+06,2.877365000000000000e+06,2.364678500000000000e+06,4.657812000000000000e+06,3.521190799999999814e+06,2.913097799999999814e+06,3.803321299999999814e+06,2.531551799999999814e+06,2.483907000000000000e+06,3.278763500000000000e+06,2.909127500000000000e+06,3.405893000000000000e+06,2.976622799999999814e+06,4.951853000000000000e+06,3.147505000000000000e+06,3.640300000000000000e+06,4.081560799999999814e+06,3.703984000000000000e+06,2.261331299999999814e+06,3.056187799999999814e+06,2.289124500000000000e+06,3.270743500000000000e+06,2.662650500000000000e+06,2.487877299999999814e+06,2.408352799999999814e+06,2.130153000000000000e+06,2.793909000000000000e+06,2.686551799999999814e+06,2.348797299999999814e+06,2.750076799999999814e+06,2.885305500000000000e+06,3.978173799999999814e+06,2.193796299999999814e+06,2.734195500000000000e+06,2.301035299999999814e+06,2.801770000000000000e+06,2.491808799999999814e+06,2.984642799999999814e+06,2.649088000000000000e+06,2.909127500000000000e+06,3.151554799999999814e+06,2.650739500000000000e+06,2.142102799999999814e+06,2.328906000000000000e+06,4.204720000000000000e+06,2.591224500000000000e+06,3.230961000000000000e+06,2.996553799999999814e+06,1.808278899999999907e+06,2.618977000000000000e+06,3.695964000000000000e+06,2.547472500000000000e+06,2.336807799999999814e+06,2.309015799999999814e+06,3.731696799999999814e+06,2.487877299999999814e+06,1.863864300000000047e+06,1.875814899999999907e+06,3.680082799999999814e+06,2.595156000000000000e+06,2.034824899999999907e+06,2.527581299999999814e+06,2.889196500000000000e+06,2.678531500000000000e+06,1.975152000000000000e+06,2.793909000000000000e+06,2.646769000000000000e+06,2.158023799999999814e+06,2.960741500000000000e+06,2.396442000000000000e+06,1.903645800000000047e+06,2.630888000000000000e+06,1.999052399999999907e+06,2.444125500000000000e+06,2.388540000000000000e+06,2.412362000000000000e+06,1.804269800000000047e+06,1.696991000000000000e+06,2.193796299999999814e+06,2.348797299999999814e+06,2.114271799999999814e+06,2.424273799999999814e+06,1.716882300000000047e+06,2.221549799999999814e+06,2.682502000000000000e+06,2.328906000000000000e+06,1.947398600000000093e+06,2.618977000000000000e+06,3.608537500000000000e+06,2.408352799999999814e+06,2.440155000000000000e+06,2.154014799999999814e+06,2.364678500000000000e+06,2.117440000000000000e+06,2.090449000000000000e+06,2.154014799999999814e+06,2.638908000000000000e+06,1.841504000000000000e+06,1.919566800000000047e+06,2.332876299999999814e+06,1.871883300000000047e+06,4.073540500000000000e+06,1.752654800000000047e+06,2.309015799999999814e+06,2.305045299999999814e+06,3.334268500000000000e+06,2.686551799999999814e+06,1.939418300000000047e+06,2.094419300000000047e+06,2.006993000000000000e+06,2.909127500000000000e+06,2.161994000000000000e+06,1.844672000000000000e+06,1.768536000000000000e+06,2.058646800000000047e+06,2.046880000000000000e+06,2.042765500000000000e+06,2.042765500000000000e+06,1.855923600000000093e+06,1.879823899999999907e+06,1.783072000000000000e+06,2.229568799999999814e+06,1.605594399999999907e+06,2.924929299999999814e+06,2.543541000000000000e+06,1.756586399999999907e+06,1.816219500000000000e+06,2.332876299999999814e+06,2.408192000000000000e+06,1.975152000000000000e+06,2.523649799999999814e+06,2.177875299999999814e+06,2.185816799999999814e+06,2.889196500000000000e+06,2.102360000000000000e+06,1.927468600000000093e+06,2.440155000000000000e+06,2.026884300000000047e+06,1.458534000000000000e+06,2.293133500000000000e+06,2.332876299999999814e+06,2.277252299999999814e+06,2.213647799999999814e+06,1.820151000000000000e+06,1.931936000000000000e+06,1.844051399999999907e+06,2.924929299999999814e+06,2.086478600000000093e+06,1.633387500000000000e+06,2.241441000000000000e+06,2.201698000000000000e+06,1.887764500000000000e+06,3.103911000000000000e+06,1.917536000000000000e+06,1.820151000000000000e+06,2.197766500000000000e+06,1.796329300000000047e+06,1.669160100000000093e+06,2.424273799999999814e+06,2.161994000000000000e+06,2.320926500000000000e+06,2.075328000000000000e+06,2.837503000000000000e+06,2.468025799999999814e+06,2.289344000000000000e+06,2.344788299999999814e+06,2.448134500000000000e+06,3.060078799999999814e+06,2.384569799999999814e+06,2.158023799999999814e+06,1.851992000000000000e+06,2.491808799999999814e+06,1.847744000000000000e+06,1.681109800000000047e+06,2.189787299999999814e+06,2.038756500000000000e+06,1.951330300000000047e+06,2.225598500000000000e+06,1.915596399999999907e+06,1.764565800000000047e+06,2.591224500000000000e+06,3.024425299999999814e+06,2.531551799999999814e+06,1.832101800000000047e+06,2.487877299999999814e+06,1.943349899999999907e+06,1.919566800000000047e+06,1.963279899999999907e+06,2.193796299999999814e+06,2.181806799999999814e+06,2.348797299999999814e+06,1.824160100000000093e+06,2.511700000000000000e+06,2.066588399999999907e+06,2.630888000000000000e+06,2.416332299999999814e+06,1.772467600000000093e+06,2.599126500000000000e+06,2.074567800000000047e+06,3.103911000000000000e+06,2.285154000000000000e+06,2.289124500000000000e+06,2.225598500000000000e+06,1.736695100000000093e+06,1.589713100000000093e+06,2.062578399999999907e+06,2.412362000000000000e+06,1.611872000000000000e+06,1.788388500000000000e+06,2.238976000000000000e+06,1.585792000000000000e+06,1.624864000000000000e+06,1.724822899999999907e+06,2.014176000000000000e+06,1.865504000000000000e+06,2.372580299999999814e+06,2.229568799999999814e+06,1.812210500000000000e+06,1.661218500000000000e+06,1.887776000000000000e+06,1.426693100000000093e+06,1.343275899999999907e+06,1.498752000000000000e+06,2.364678500000000000e+06,2.022874300000000047e+06,1.607968000000000000e+06,1.406880300000000047e+06,1.420896000000000000e+06,1.627488000000000000e+06,1.534049399999999907e+06,1.851992000000000000e+06,1.701760000000000000e+06,1.649600000000000000e+06,1.565812899999999907e+06,2.022874300000000047e+06,2.158023799999999814e+06,1.516128000000000000e+06,2.408352799999999814e+06,1.670240000000000000e+06,2.205668500000000000e+06,1.972352000000000000e+06,2.130153000000000000e+06,2.122251299999999814e+06,1.851584000000000000e+06,1.870304000000000000e+06,1.844224000000000000e+06,1.534049399999999907e+06,1.955339300000000047e+06,2.424273799999999814e+06,2.344788299999999814e+06,2.110340299999999814e+06,1.766368000000000000e+06,1.971220500000000000e+06,2.201698000000000000e+06,1.462465600000000093e+06,1.951330300000000047e+06,1.883755500000000000e+06,2.197766500000000000e+06,1.767808000000000000e+06,2.185816799999999814e+06,2.237470500000000000e+06,1.768536000000000000e+06,2.185816799999999814e+06,1.700922600000000093e+06,2.181806799999999814e+06,1.707200000000000000e+06,2.010924600000000093e+06,1.963279899999999907e+06,1.700922600000000093e+06,2.428244000000000000e+06,2.301035299999999814e+06,2.114271799999999814e+06,1.780447000000000000e+06,2.070597399999999907e+06,1.975152000000000000e+06,2.006993000000000000e+06,1.959270800000000047e+06,2.094419300000000047e+06,2.424273799999999814e+06,2.503798299999999814e+06,1.710784000000000000e+06,1.828352000000000000e+06,1.911587399999999907e+06,1.948992000000000000e+06,2.031520000000000000e+06,1.577762500000000000e+06,1.804269800000000047e+06,2.277252299999999814e+06,1.895705100000000093e+06,2.352767500000000000e+06,1.959270800000000047e+06,1.882272000000000000e+06,2.009952000000000000e+06,2.285154000000000000e+06,1.761248000000000000e+06,1.868896000000000000e+06,1.724822899999999907e+06,1.567616000000000000e+06,1.947398600000000093e+06,1.609564800000000047e+06,1.736608000000000000e+06,1.829440000000000000e+06,1.830880000000000000e+06,1.581694100000000093e+06,1.973120000000000000e+06,1.702304000000000000e+06,1.891696100000000093e+06,1.867136000000000000e+06,1.728754500000000000e+06,1.716882300000000047e+06,2.400451000000000000e+06,2.237470500000000000e+06,1.920736000000000000e+06,2.297103799999999814e+06,1.826176000000000000e+06,2.026884300000000047e+06,1.778496000000000000e+06,1.575936000000000000e+06,1.460960000000000000e+06,1.441632000000000000e+06,1.441312000000000000e+06,1.287360000000000000e+06,1.351217500000000000e+06,1.357760000000000000e+06,1.451840000000000000e+06,1.871883300000000047e+06,1.867874300000000047e+06,1.440544000000000000e+06,2.022874300000000047e+06,1.420672000000000000e+06,1.423680000000000000e+06,1.426693100000000093e+06,1.688288000000000000e+06,1.851992000000000000e+06,1.453120000000000000e+06,1.614144000000000000e+06,2.475927500000000000e+06,1.696768000000000000e+06,1.327394600000000093e+06,1.532288000000000000e+06,1.529696000000000000e+06,1.565812899999999907e+06,1.677632000000000000e+06,1.643296000000000000e+06,1.406720000000000000e+06,1.742496000000000000e+06,1.724064000000000000e+06,1.288768000000000000e+06,1.401152000000000000e+06,1.523456000000000000e+06,1.410811899999999907e+06,1.536512000000000000e+06,1.495104000000000000e+06,1.555520000000000000e+06,1.854859000000000000e+06,1.446584399999999907e+06,1.413184000000000000e+06,1.470112000000000000e+06,1.784417300000000047e+06,1.955339300000000047e+06,1.955339300000000047e+06,1.784417300000000047e+06,1.568032000000000000e+06,1.184265800000000047e+06,1.936672000000000000e+06,1.394930600000000093e+06,1.475616000000000000e+06,1.621952000000000000e+06,1.144561800000000047e+06,1.498208000000000000e+06,1.550208000000000000e+06,1.488320000000000000e+06,1.428512000000000000e+06,1.414688000000000000e+06,1.383040000000000000e+06,1.432704000000000000e+06,1.180334300000000047e+06,1.444864000000000000e+06,1.348992000000000000e+06,1.462465600000000093e+06,1.492064000000000000e+06,1.644064000000000000e+06,1.663488000000000000e+06,1.593472000000000000e+06,2.070597399999999907e+06,1.418752500000000000e+06,1.442652800000000047e+06,2.332876299999999814e+06,1.567840000000000000e+06,1.744576000000000000e+06,1.431968000000000000e+06,1.489600000000000000e+06,1.600704000000000000e+06,1.418752500000000000e+06,1.398784000000000000e+06,1.493056000000000000e+06,1.570752000000000000e+06,1.642432000000000000e+06,1.640160000000000000e+06,1.271770500000000000e+06,1.682176000000000000e+06,1.313088000000000000e+06,1.887764500000000000e+06,1.521728000000000000e+06,1.413504000000000000e+06,1.883755500000000000e+06,1.551296000000000000e+06,1.398912000000000000e+06,1.545344000000000000e+06,1.478386500000000000e+06,1.494464000000000000e+06,1.378656000000000000e+06,1.613184000000000000e+06,1.483040000000000000e+06,1.689024000000000000e+06,1.460864000000000000e+06,1.548608000000000000e+06,1.939418300000000047e+06,1.650592000000000000e+06,1.684576000000000000e+06,1.565812899999999907e+06,1.455584000000000000e+06,1.875257300000000047e+06,1.581694100000000093e+06,1.547200000000000000e+06,1.437120000000000000e+06,2.026884300000000047e+06,1.434528000000000000e+06,1.397952000000000000e+06,2.078538000000000000e+06,1.503168000000000000e+06,1.423488000000000000e+06,1.488320000000000000e+06,1.398368000000000000e+06,2.062578399999999907e+06,1.556160000000000000e+06,1.851992000000000000e+06,1.503168000000000000e+06,1.255810899999999907e+06,1.584480000000000000e+06,1.605376000000000000e+06,1.752654800000000047e+06,1.504480000000000000e+06,2.161994000000000000e+06,1.692416000000000000e+06,1.734528000000000000e+06,1.741184000000000000e+06,1.587744000000000000e+06,1.967211500000000000e+06,2.094419300000000047e+06,2.054637800000000047e+06,2.022874300000000047e+06,1.545921600000000093e+06,1.563392000000000000e+06,2.050706100000000093e+06,1.378016000000000000e+06,1.414240000000000000e+06,1.425504000000000000e+06,1.828170100000000093e+06,2.313024799999999814e+06,1.301440000000000000e+06,1.449792000000000000e+06,1.788388500000000000e+06,1.784417300000000047e+06,1.488192000000000000e+06,1.572800000000000000e+06,1.272768000000000000e+06,1.492416000000000000e+06,1.472384000000000000e+06,1.176325300000000047e+06,1.315445000000000000e+06,1.661218500000000000e+06,1.542752000000000000e+06,1.569888000000000000e+06,1.337760000000000000e+06,1.732763500000000000e+06,1.335328000000000000e+06,1.796329300000000047e+06,1.700922600000000093e+06,1.423040000000000000e+06,1.516544000000000000e+06,1.208166100000000093e+06,1.291424000000000000e+06,1.271770500000000000e+06,1.299562800000000047e+06,1.251879300000000047e+06,5.555896500000000000e+06,1.559072000000000000e+06,1.387552000000000000e+06,1.488736000000000000e+06,1.401696000000000000e+06,1.365696000000000000e+06,1.557568000000000000e+06,1.367744000000000000e+06,1.277172800000000047e+06,1.348352000000000000e+06,1.589344000000000000e+06,1.412864000000000000e+06,1.543616000000000000e+06,1.489504000000000000e+06,1.247870300000000047e+06,1.295592399999999907e+06,1.432384000000000000e+06,1.464416000000000000e+06,1.292800000000000000e+06,1.278944000000000000e+06,1.300160000000000000e+06,1.267008000000000000e+06,1.642560000000000000e+06,1.576800000000000000e+06,1.433344000000000000e+06,1.333184000000000000e+06,1.558848000000000000e+06,2.179698500000000000e+06,1.398464000000000000e+06,1.381664000000000000e+06,1.385408000000000000e+06,1.338720000000000000e+06,1.362368000000000000e+06,1.422080000000000000e+06,1.470112000000000000e+06,1.336480000000000000e+06,1.879823899999999907e+06,1.446144000000000000e+06,1.389152000000000000e+06,1.080997000000000000e+06,1.654912000000000000e+06,1.475808000000000000e+06,1.556928000000000000e+06,1.554976000000000000e+06,1.493600000000000000e+06,1.473440000000000000e+06,1.442176000000000000e+06,2.968761500000000000e+06,1.559936000000000000e+06,1.656000000000000000e+06,1.968627399999999907e+06,1.866048000000000000e+06,1.862432000000000000e+06,1.925888000000000000e+06,1.960352000000000000e+06,2.145728000000000000e+06,2.074752000000000000e+06,2.242688000000000000e+06,2.290944000000000000e+06,2.146432000000000000e+06,2.368648799999999814e+06,2.515776000000000000e+06,2.414720000000000000e+06,2.520896000000000000e+06,2.531328000000000000e+06,2.720832000000000000e+06,2.792768000000000000e+06,2.841152000000000000e+06,2.376550799999999814e+06,2.935040000000000000e+06,2.772800000000000000e+06,2.980992000000000000e+06,2.504640000000000000e+06,2.580480000000000000e+06,2.485952000000000000e+06,2.471996000000000000e+06,2.742144000000000000e+06,2.353344000000000000e+06,2.722496000000000000e+06,2.758096799999999814e+06,2.201698000000000000e+06,2.700160000000000000e+06,2.598080000000000000e+06,2.704384000000000000e+06,2.549760000000000000e+06,2.738165799999999814e+06,2.361920000000000000e+06,2.292160000000000000e+06,2.527581299999999814e+06,2.632128000000000000e+06,3.058432000000000000e+06,2.938752000000000000e+06,2.897216500000000000e+06,3.135744000000000000e+06,3.021824000000000000e+06,3.194688000000000000e+06,3.211188799999999814e+06,3.159416000000000000e+06,3.091841299999999814e+06,3.176640000000000000e+06,2.996553799999999814e+06,3.143534500000000000e+06,3.032366000000000000e+06,3.295360000000000000e+06,2.567363000000000000e+06,2.623026799999999814e+06,2.817651500000000000e+06,3.010048000000000000e+06,2.809790299999999814e+06,2.984642799999999814e+06,3.024425299999999814e+06,2.818048000000000000e+06,2.603095799999999814e+06,2.483907000000000000e+06,2.018865300000000047e+06,2.122624000000000000e+06,1.858185000000000000e+06,1.656320000000000000e+06,1.328160000000000000e+06,1.172096000000000000e+06,9.259520000000000000e+05,7.336320000000000000e+05,6.157280000000000000e+05,4.618240000000000000e+05,3.587440000000000000e+05,2.946400000000000000e+05,2.126320000000000000e+05,1.639320000000000000e+05,1.028660000000000000e+05,9.180000000000000000e+04,6.235900000000000000e+04,5.091500000000000000e+04,4.790500000000000000e+04,2.784700000000000000e+04,2.764600000000000000e+04,1.712400000000000000e+04,1.461900000000000000e+04,1.672300000000000000e+04,1.271600000000000000e+04,1.151400000000000000e+04,7.308000000000000000e+03,7.308000000000000000e+03,5.606000000000000000e+03,5.506000000000000000e+03,5.406000000000000000e+03,7.809000000000000000e+03,5.706000000000000000e+03,6.607000000000000000e+03,5.105000000000000000e+03,3.503000000000000000e+03,5.205000000000000000e+03,4.605000000000000000e+03,4.104000000000000000e+03,5.205000000000000000e+03,3.603000000000000000e+03,2.802000000000000000e+03,2.602000000000000000e+03,3.503000000000000000e+03,3.403000000000000000e+03,3.704000000000000000e+03,3.603000000000000000e+03,3.804000000000000000e+03,2.202000000000000000e+03,2.502000000000000000e+03,2.302000000000000000e+03,3.704000000000000000e+03,2.602000000000000000e+03,3.603000000000000000e+03,3.403000000000000000e+03,3.603000000000000000e+03,3.704000000000000000e+03,4.304000000000000000e+03,7.508000000000000000e+03,2.802000000000000000e+03,4.004000000000000000e+03,3.403000000000000000e+03,4.004000000000000000e+03,3.603000000000000000e+03,4.404000000000000000e+03,4.805000000000000000e+03,3.704000000000000000e+03,4.004000000000000000e+03,3.904000000000000000e+03,3.503000000000000000e+03,4.004000000000000000e+03,4.404000000000000000e+03,4.705000000000000000e+03,4.304000000000000000e+03,3.704000000000000000e+03,2.402000000000000000e+03,3.103000000000000000e+03,4.104000000000000000e+03,3.203000000000000000e+03,2.002000000000000000e+03,3.804000000000000000e+03,4.004000000000000000e+03,3.003000000000000000e+03,3.303000000000000000e+03,3.003000000000000000e+03,2.702000000000000000e+03,3.704000000000000000e+03,2.903000000000000000e+03,2.702000000000000000e+03,3.103000000000000000e+03,2.302000000000000000e+03,3.103000000000000000e+03,3.904000000000000000e+03,2.502000000000000000e+03,3.303000000000000000e+03,3.403000000000000000e+03,2.702000000000000000e+03,2.702000000000000000e+03,1.901000000000000000e+03,2.602000000000000000e+03,2.602000000000000000e+03,nan
4.795170000000000243e+01,4.004000000000000000e+03,2.802000000000000000e+03,3.904000000000000000e+03,3.603000000000000000e+03,4.204000000000000000e+03,4.404000000000000000e+03,4.004000000000000000e+03,3.603000000000000000e+03,7.809000000000000000e+03,2.774600000000000000e+04,8.074200000000000000e+04,1.534360000000000000e+05,4.819027500000000000e+06,4.639760000000000000e+05,5.444480000000000000e+05,8.788480000000000000e+05,9.227040000000000000e+05,1.022160000000000000e+06,1.458534000000000000e+06,1.494267800000000047e+06,1.403104000000000000e+06,1.682624000000000000e+06,2.205668500000000000e+06,1.971220500000000000e+06,1.947398600000000093e+06,1.694364300000000047e+06,1.827904000000000000e+06,2.066560000000000000e+06,2.072320000000000000e+06,2.074752000000000000e+06,1.957920000000000000e+06,2.233539000000000000e+06,2.062578399999999907e+06,2.103808000000000000e+06,2.173905000000000000e+06,2.535560799999999814e+06,2.047552000000000000e+06,2.535560799999999814e+06,2.167552000000000000e+06,2.122251299999999814e+06,1.927424000000000000e+06,2.215296000000000000e+06,2.100928000000000000e+06,2.197766500000000000e+06,2.185816799999999814e+06,2.320926500000000000e+06,2.563353799999999814e+06,2.960741500000000000e+06,2.805740500000000000e+06,2.769928299999999814e+06,3.171406299999999814e+06,2.527581299999999814e+06,2.980672500000000000e+06,2.769928299999999814e+06,2.730304500000000000e+06,3.171406299999999814e+06,3.064128500000000000e+06,2.932949299999999814e+06,2.758096799999999814e+06,2.674640799999999814e+06,2.738165799999999814e+06,2.821621799999999814e+06,2.992504000000000000e+06,2.801770000000000000e+06,3.250892000000000000e+06,2.889196500000000000e+06,2.738165799999999814e+06,2.781998000000000000e+06,2.932949299999999814e+06,3.393982000000000000e+06,3.608537500000000000e+06,2.956771000000000000e+06,2.917068000000000000e+06,3.469418000000000000e+06,3.584795299999999814e+06,2.936840299999999814e+06,3.187367000000000000e+06,3.771558799999999814e+06,2.928979000000000000e+06,3.121984000000000000e+06,3.366189799999999814e+06,2.877365000000000000e+06,2.952880299999999814e+06,3.072069000000000000e+06,3.028316299999999814e+06,2.889196500000000000e+06,3.127653500000000000e+06,3.521190799999999814e+06,2.884800000000000000e+06,2.996553799999999814e+06,3.306555799999999814e+06,2.738165799999999814e+06,3.342368000000000000e+06,3.246842299999999814e+06,3.195307500000000000e+06,3.389932299999999814e+06,3.127653500000000000e+06,3.564864299999999814e+06,3.604646799999999814e+06,3.302506000000000000e+06,3.282654500000000000e+06,3.258912000000000000e+06,3.151554799999999814e+06,3.238981000000000000e+06,3.151554799999999814e+06,3.091841299999999814e+06,3.493319299999999814e+06,3.075960000000000000e+06,3.159416000000000000e+06,3.032366000000000000e+06,3.135673500000000000e+06,3.155525000000000000e+06,2.968761500000000000e+06,3.215079799999999814e+06,3.040306500000000000e+06,2.905077799999999814e+06,3.175297000000000000e+06,2.924929299999999814e+06,3.477438000000000000e+06,3.075960000000000000e+06,2.996553799999999814e+06,3.020455000000000000e+06,2.726334299999999814e+06,2.853384299999999814e+06,3.048167799999999814e+06,2.972652500000000000e+06,2.932949299999999814e+06,2.881335299999999814e+06,2.960741500000000000e+06,2.734195500000000000e+06,3.223099799999999814e+06,3.322437000000000000e+06,3.338318299999999814e+06,2.865454000000000000e+06,3.215079799999999814e+06,2.841552799999999814e+06,2.678531500000000000e+06,2.519679500000000000e+06,2.916928000000000000e+06,2.820736000000000000e+06,3.175297000000000000e+06,2.849414000000000000e+06,3.079930299999999814e+06,2.881335299999999814e+06,2.698383299999999814e+06,3.151554799999999814e+06,3.374130500000000000e+06,2.758096799999999814e+06,3.135673500000000000e+06,2.992504000000000000e+06,2.630888000000000000e+06,2.980672500000000000e+06,2.702433000000000000e+06,2.714423299999999814e+06,2.678531500000000000e+06,2.742215500000000000e+06,2.666620799999999814e+06,2.682502000000000000e+06,3.143534500000000000e+06,2.980672500000000000e+06,2.992504000000000000e+06,3.083980000000000000e+06,3.274793299999999814e+06,2.777948299999999814e+06,2.841552799999999814e+06,2.193796299999999814e+06,2.913097799999999814e+06,2.442112000000000000e+06,2.515670500000000000e+06,2.738165799999999814e+06,2.503798299999999814e+06,2.734592000000000000e+06,2.551443000000000000e+06,2.623026799999999814e+06,2.783808000000000000e+06,3.350308500000000000e+06,3.298535500000000000e+06,3.159416000000000000e+06,2.813760500000000000e+06,3.064128500000000000e+06,3.270743500000000000e+06,3.223099799999999814e+06,2.956771000000000000e+06,2.666620799999999814e+06,2.924929299999999814e+06,2.861404299999999814e+06,2.833532500000000000e+06,2.932949299999999814e+06,3.028316299999999814e+06,2.932949299999999814e+06,2.952880299999999814e+06,2.829641799999999814e+06,2.849414000000000000e+06,2.948910000000000000e+06,2.849414000000000000e+06,3.314417000000000000e+06,2.468025799999999814e+06,3.203168799999999814e+06,2.762067000000000000e+06,2.686551799999999814e+06,3.250892000000000000e+06,2.638908000000000000e+06,2.932949299999999814e+06,3.004415000000000000e+06,2.801770000000000000e+06,2.873315299999999814e+06,2.952880299999999814e+06,2.825671500000000000e+06,3.274793299999999814e+06,2.738165799999999814e+06,2.666620799999999814e+06,3.048167799999999814e+06,3.258912000000000000e+06,2.686551799999999814e+06,3.266773000000000000e+06,2.769928299999999814e+06,2.905077799999999814e+06,2.646769000000000000e+06,3.163386299999999814e+06,2.841552799999999814e+06,3.079930299999999814e+06,2.853384299999999814e+06,2.650739500000000000e+06,2.781998000000000000e+06,3.338318299999999814e+06,2.885305500000000000e+06,2.996553799999999814e+06,2.666620799999999814e+06,4.371631500000000000e+06,3.628389299999999814e+06,2.936840299999999814e+06,2.968761500000000000e+06,3.131623799999999814e+06,3.254862299999999814e+06,3.155525000000000000e+06,3.831192799999999814e+06,3.294644799999999814e+06,2.849414000000000000e+06,3.167436000000000000e+06,2.960741500000000000e+06,3.175297000000000000e+06,3.207218500000000000e+06,3.135673500000000000e+06,2.551443000000000000e+06,3.413833500000000000e+06,2.940890000000000000e+06,2.905077799999999814e+06,2.718314299999999814e+06,3.628389299999999814e+06,2.495779299999999814e+06,2.722364000000000000e+06,3.366189799999999814e+06,2.905077799999999814e+06,3.167436000000000000e+06,2.610957000000000000e+06,2.662650500000000000e+06,2.905077799999999814e+06,2.750076799999999814e+06,2.571333299999999814e+06,2.988533500000000000e+06,2.917068000000000000e+06,2.853384299999999814e+06,2.507768500000000000e+06,3.036336299999999814e+06,2.690522000000000000e+06,2.404421299999999814e+06,2.809790299999999814e+06,2.359424000000000000e+06,2.563353799999999814e+06,2.360669500000000000e+06,2.710453000000000000e+06,2.650739500000000000e+06,2.885305500000000000e+06,2.885305500000000000e+06,2.734195500000000000e+06,2.722364000000000000e+06,2.571333299999999814e+06,2.309015799999999814e+06,2.642878299999999814e+06,2.758096799999999814e+06,2.913097799999999814e+06,2.734195500000000000e+06,2.889196500000000000e+06,2.940890000000000000e+06,2.714423299999999814e+06,2.495779299999999814e+06,3.425744500000000000e+06,2.646769000000000000e+06,2.464016799999999814e+06,2.666620799999999814e+06,2.531551799999999814e+06,2.809790299999999814e+06,2.146112799999999814e+06,2.738165799999999814e+06,2.559422299999999814e+06,2.769928299999999814e+06,3.052217500000000000e+06,2.793909000000000000e+06,2.634858299999999814e+06,2.682502000000000000e+06,3.075960000000000000e+06,3.163386299999999814e+06,2.980672500000000000e+06,2.698383299999999814e+06,3.012435000000000000e+06,2.571333299999999814e+06,3.501339299999999814e+06,2.754126500000000000e+06,2.742215500000000000e+06,3.282654500000000000e+06,2.539531000000000000e+06,2.722364000000000000e+06,2.797879299999999814e+06,2.769280000000000000e+06,3.159416000000000000e+06,3.028316299999999814e+06,3.290674500000000000e+06,3.095891000000000000e+06,2.777948299999999814e+06,2.865454000000000000e+06,3.656340299999999814e+06,2.773978000000000000e+06,2.909127500000000000e+06,2.746185799999999814e+06,2.905077799999999814e+06,2.535560799999999814e+06,2.471996000000000000e+06,3.699934299999999814e+06,2.471996000000000000e+06,2.404421299999999814e+06,2.428244000000000000e+06,2.917068000000000000e+06,2.523649799999999814e+06,2.523649799999999814e+06,2.964791299999999814e+06,2.468025799999999814e+06,2.686551799999999814e+06,2.220352000000000000e+06,2.821621799999999814e+06,2.527581299999999814e+06,2.642878299999999814e+06,2.797879299999999814e+06,3.374130500000000000e+06,3.075960000000000000e+06,2.563353799999999814e+06,3.393982000000000000e+06,3.099861299999999814e+06,3.012435000000000000e+06,3.139643799999999814e+06,3.747657500000000000e+06,3.843103799999999814e+06,3.346338299999999814e+06,2.841552799999999814e+06,2.857434000000000000e+06,3.342368000000000000e+06,2.897216500000000000e+06,3.739796299999999814e+06,3.270743500000000000e+06,3.012435000000000000e+06,3.091841299999999814e+06,3.091841299999999814e+06,3.187367000000000000e+06,3.234931299999999814e+06,3.429794299999999814e+06,2.730304500000000000e+06,3.429794299999999814e+06,3.143534500000000000e+06,3.552953299999999814e+06,3.234931299999999814e+06,3.179426299999999814e+06,3.064128500000000000e+06,2.980672500000000000e+06,3.072069000000000000e+06,3.457507000000000000e+06,3.179426299999999814e+06,3.684132500000000000e+06,3.632439000000000000e+06,3.278763500000000000e+06,3.163386299999999814e+06,3.127653500000000000e+06,3.564864299999999814e+06,3.811182500000000000e+06,2.829641799999999814e+06,2.897216500000000000e+06,3.886697799999999814e+06,3.290674500000000000e+06,3.425744500000000000e+06,2.833532500000000000e+06,3.274793299999999814e+06,3.378100799999999814e+06,3.127653500000000000e+06,3.203168799999999814e+06,2.793909000000000000e+06,3.262882299999999814e+06,3.048167799999999814e+06,2.805740500000000000e+06,3.163386299999999814e+06,2.849414000000000000e+06,3.219129500000000000e+06,4.383542500000000000e+06,4.252443000000000000e+06,4.081560799999999814e+06,3.354199500000000000e+06,3.068098799999999814e+06,2.694413000000000000e+06,2.356699000000000000e+06,2.368648799999999814e+06,2.833532500000000000e+06,2.905077799999999814e+06,2.618977000000000000e+06,2.452104799999999814e+06,3.282654500000000000e+06,2.932949299999999814e+06,3.274793299999999814e+06,2.722364000000000000e+06,3.401843299999999814e+06,2.718314299999999814e+06,2.793909000000000000e+06,3.850965000000000000e+06,3.342368000000000000e+06,4.149135500000000000e+06,3.966183500000000000e+06,3.795301000000000000e+06,2.781998000000000000e+06,2.841552799999999814e+06,2.865454000000000000e+06,2.587254299999999814e+06,3.254862299999999814e+06,2.758096799999999814e+06,3.489269500000000000e+06,2.805740500000000000e+06,3.036336299999999814e+06,3.568834500000000000e+06,2.932949299999999814e+06,3.075960000000000000e+06,3.282654500000000000e+06,3.886697799999999814e+06,3.680082799999999814e+06,3.688102799999999814e+06,2.976622799999999814e+06,2.595156000000000000e+06,2.559422299999999814e+06,2.559422299999999814e+06,2.869424299999999814e+06,3.087950299999999814e+06,2.328906000000000000e+06,2.865454000000000000e+06,2.376550799999999814e+06,3.314417000000000000e+06,3.072069000000000000e+06,2.694413000000000000e+06,2.348797299999999814e+06,3.052217500000000000e+06,3.425744500000000000e+06,2.265341299999999814e+06,2.483907000000000000e+06,2.253351799999999814e+06,3.393982000000000000e+06,2.452104799999999814e+06,2.376550799999999814e+06,2.893166799999999814e+06,3.044197500000000000e+06,2.968761500000000000e+06,2.424273799999999814e+06,3.123762500000000000e+06,2.845523000000000000e+06,2.666620799999999814e+06,3.040306500000000000e+06,3.552953299999999814e+06,3.568834500000000000e+06,2.563353799999999814e+06,3.763538500000000000e+06,2.726334299999999814e+06,3.874866299999999814e+06,4.335899000000000000e+06,3.521190799999999814e+06,3.354199500000000000e+06,3.211188799999999814e+06,3.079930299999999814e+06,3.624419000000000000e+06,3.056187799999999814e+06,2.483907000000000000e+06,3.179426299999999814e+06,2.829641799999999814e+06,2.885305500000000000e+06,3.608537500000000000e+06,2.873315299999999814e+06,3.004415000000000000e+06,2.718314299999999814e+06,3.040306500000000000e+06,3.008385299999999814e+06,2.785889000000000000e+06,3.068098799999999814e+06,3.242951299999999814e+06,3.223099799999999814e+06,3.056187799999999814e+06,3.234931299999999814e+06,3.862955299999999814e+06,3.020455000000000000e+06,2.285154000000000000e+06,4.093392299999999814e+06,2.817651500000000000e+06,3.064128500000000000e+06,2.471996000000000000e+06,2.722364000000000000e+06,2.777948299999999814e+06,2.444125500000000000e+06,3.469418000000000000e+06,3.258912000000000000e+06,3.083980000000000000e+06,3.727726500000000000e+06,3.171406299999999814e+06,2.750076799999999814e+06,3.628389299999999814e+06,3.127653500000000000e+06,3.409863299999999814e+06,3.461556799999999814e+06,2.773978000000000000e+06,2.555452000000000000e+06,3.091841299999999814e+06,3.596626799999999814e+06,3.469418000000000000e+06,3.866846299999999814e+06,3.795301000000000000e+06,2.380559799999999814e+06,2.869424299999999814e+06,2.785889000000000000e+06,3.012435000000000000e+06,2.599126500000000000e+06,2.754126500000000000e+06,3.044197500000000000e+06,2.638908000000000000e+06,2.928979000000000000e+06,3.230961000000000000e+06,3.688102799999999814e+06,3.246842299999999814e+06,3.234931299999999814e+06,3.040306500000000000e+06,3.008385299999999814e+06,3.147505000000000000e+06,3.572725500000000000e+06,2.468025799999999814e+06,3.628389299999999814e+06,2.917068000000000000e+06,3.040306500000000000e+06,4.983615500000000000e+06,2.869424299999999814e+06,3.286624799999999814e+06,3.485299000000000000e+06,2.599126500000000000e+06,2.809790299999999814e+06,3.072069000000000000e+06,3.413833500000000000e+06,2.722364000000000000e+06,3.083980000000000000e+06,3.008385299999999814e+06,2.599126500000000000e+06,2.793909000000000000e+06,2.809790299999999814e+06,3.548983000000000000e+06,2.785889000000000000e+06,2.920959000000000000e+06,3.378100799999999814e+06,2.948910000000000000e+06,3.481408299999999814e+06,2.682502000000000000e+06,3.310526000000000000e+06,2.972652500000000000e+06,2.813760500000000000e+06,3.036336299999999814e+06,2.555452000000000000e+06,3.270743500000000000e+06,2.706403299999999814e+06,3.393982000000000000e+06,2.829641799999999814e+06,3.425744500000000000e+06,3.219129500000000000e+06,2.853384299999999814e+06,3.211188799999999814e+06,2.968761500000000000e+06,2.444125500000000000e+06,4.117293500000000000e+06,2.610957000000000000e+06,2.956771000000000000e+06,2.571333299999999814e+06,3.234931299999999814e+06,2.865454000000000000e+06,2.801770000000000000e+06,3.473388299999999814e+06,2.722364000000000000e+06,2.877365000000000000e+06,2.547472500000000000e+06,3.656340299999999814e+06,3.564864299999999814e+06,3.111772000000000000e+06,3.290674500000000000e+06,2.499788299999999814e+06,2.889196500000000000e+06,2.881335299999999814e+06,4.673613500000000000e+06,2.773978000000000000e+06,3.413833500000000000e+06,2.738165799999999814e+06,3.238981000000000000e+06,3.417883299999999814e+06,3.056187799999999814e+06,3.735746500000000000e+06,4.232591500000000000e+06,3.195307500000000000e+06,3.616557799999999814e+06,3.382071000000000000e+06,3.048167799999999814e+06,3.759647799999999814e+06,3.195307500000000000e+06,2.861404299999999814e+06,3.087950299999999814e+06,3.878836500000000000e+06,3.552953299999999814e+06,4.530682500000000000e+06,3.791410299999999814e+06,4.343839500000000000e+06,3.330298000000000000e+06,2.773978000000000000e+06,3.437655500000000000e+06,3.199198500000000000e+06,3.453536500000000000e+06,4.872447000000000000e+06,2.845523000000000000e+06,4.327879000000000000e+06,3.266773000000000000e+06,4.172957299999999814e+06,3.048167799999999814e+06,3.827222500000000000e+06,4.125154799999999814e+06,2.642878299999999814e+06,2.682502000000000000e+06,2.710453000000000000e+06,2.940890000000000000e+06,3.425744500000000000e+06,2.523649799999999814e+06,2.905077799999999814e+06,2.658759500000000000e+06,2.595156000000000000e+06,2.614927299999999814e+06,2.976622799999999814e+06,4.614138500000000000e+06,2.952880299999999814e+06,2.765958000000000000e+06,2.201698000000000000e+06,2.575303500000000000e+06,3.946411299999999814e+06,2.523649799999999814e+06,2.785889000000000000e+06,2.762067000000000000e+06,2.217579299999999814e+06,2.400451000000000000e+06,3.850965000000000000e+06,3.203168799999999814e+06,2.256704000000000000e+06,2.380559799999999814e+06,3.087950299999999814e+06,2.865454000000000000e+06,3.537072000000000000e+06,2.920959000000000000e+06,2.452104799999999814e+06,2.444125500000000000e+06,2.881335299999999814e+06,2.392471500000000000e+06,3.385962000000000000e+06,3.755677500000000000e+06,2.142058500000000000e+06,3.202633299999999814e+06,2.619765500000000000e+06,2.833518299999999814e+06,2.156889000000000000e+06,3.211485000000000000e+06,2.570491000000000000e+06,2.628636500000000000e+06,2.408405000000000000e+06,2.553080000000000000e+06,2.561635500000000000e+06,2.793251500000000000e+06,3.230979500000000000e+06,2.818839799999999814e+06,2.239285500000000000e+06,2.749882000000000000e+06,2.993833000000000000e+06,2.298911799999999814e+06,2.351803000000000000e+06,2.329721799999999814e+06,2.529570000000000000e+06,2.543439000000000000e+06,2.539531000000000000e+06,2.230200000000000000e+06,3.023123799999999814e+06,2.349025299999999814e+06,2.725105799999999814e+06,2.596177500000000000e+06,2.152219000000000000e+06,3.405772500000000000e+06,3.334376799999999814e+06,2.510622000000000000e+06,2.280837000000000000e+06,2.588672000000000000e+06,3.762042500000000000e+06,2.949623000000000000e+06,2.972266500000000000e+06,2.287110500000000000e+06,2.875877299999999814e+06,2.750720000000000000e+06,2.966345500000000000e+06,2.474992000000000000e+06,2.409513799999999814e+06,3.496068799999999814e+06,2.223808000000000000e+06,2.396769500000000000e+06,2.657799299999999814e+06,3.516837299999999814e+06,2.595573500000000000e+06,5.277996500000000000e+06,2.761654000000000000e+06,2.630664000000000000e+06,2.455545000000000000e+06,2.730465500000000000e+06,2.729573299999999814e+06,2.898321799999999814e+06,2.334478299999999814e+06,2.483907000000000000e+06,2.725578000000000000e+06,3.029186299999999814e+06,2.703287299999999814e+06,2.606241299999999814e+06,3.273840799999999814e+06,2.958801799999999814e+06,2.611401000000000000e+06,2.444759000000000000e+06,3.304116500000000000e+06,2.381227000000000000e+06,2.569501299999999814e+06,3.389431500000000000e+06,2.627684000000000000e+06,3.110914000000000000e+06,3.469226799999999814e+06,2.192924000000000000e+06,3.177796500000000000e+06,2.928959500000000000e+06,3.069840500000000000e+06,2.342942500000000000e+06,3.116863799999999814e+06,3.043628500000000000e+06,3.083171000000000000e+06,3.315467799999999814e+06,2.852780000000000000e+06,3.119511500000000000e+06,2.731379000000000000e+06,2.629031500000000000e+06,3.152030000000000000e+06,3.309282500000000000e+06,2.472771000000000000e+06,3.442484799999999814e+06,3.374048500000000000e+06,2.557127500000000000e+06,2.827841299999999814e+06,2.248802500000000000e+06,2.087709800000000047e+06,2.487026799999999814e+06,2.972889299999999814e+06,2.252919000000000000e+06,3.149451299999999814e+06,2.602736799999999814e+06,2.342708000000000000e+06,3.730965500000000000e+06,2.786322000000000000e+06,4.219610500000000000e+06,3.149265000000000000e+06,3.155706500000000000e+06,2.808162000000000000e+06,3.613944500000000000e+06,3.476541799999999814e+06,2.872140500000000000e+06,2.512097000000000000e+06,2.263579500000000000e+06,2.469291299999999814e+06,2.786562299999999814e+06,2.708343500000000000e+06,4.022768799999999814e+06,2.508637299999999814e+06,4.178227500000000000e+06,3.013802000000000000e+06,4.123931500000000000e+06,2.430963000000000000e+06,2.658888799999999814e+06,2.767329500000000000e+06,2.624077799999999814e+06,2.435468500000000000e+06,3.316288299999999814e+06,3.280481000000000000e+06,2.374491000000000000e+06,2.860111500000000000e+06,3.628499299999999814e+06,2.614640000000000000e+06,2.665358000000000000e+06,3.971067299999999814e+06,2.738480000000000000e+06,2.578477000000000000e+06,3.055288299999999814e+06,3.022417799999999814e+06,2.526352000000000000e+06,2.914224000000000000e+06,3.144493799999999814e+06,3.236785799999999814e+06,2.575427500000000000e+06,2.732941500000000000e+06,4.018681299999999814e+06,2.482748299999999814e+06,2.449655299999999814e+06,3.319054500000000000e+06,3.403087299999999814e+06,2.689853500000000000e+06,3.231063000000000000e+06,2.903401000000000000e+06,3.696799299999999814e+06,3.735466000000000000e+06,3.745160500000000000e+06,2.885720799999999814e+06,3.317152799999999814e+06,2.971379799999999814e+06,4.257773000000000000e+06,4.883556000000000000e+06,3.293921299999999814e+06,3.155468799999999814e+06,2.599893799999999814e+06,3.259491299999999814e+06,3.044672799999999814e+06,2.654443000000000000e+06,2.897154000000000000e+06,2.952928799999999814e+06,2.399036500000000000e+06,3.347397000000000000e+06,2.572868799999999814e+06,2.536255500000000000e+06,2.775778500000000000e+06,3.251666299999999814e+06,3.348274000000000000e+06,2.995837500000000000e+06,2.460424299999999814e+06,6.248976000000000000e+06,2.900324299999999814e+06,2.366396799999999814e+06,3.550240000000000000e+06,2.475965299999999814e+06,4.954174500000000000e+06,2.872972500000000000e+06,3.294644799999999814e+06,3.326451500000000000e+06,3.079930299999999814e+06,3.284434000000000000e+06,3.346338299999999814e+06,4.097442000000000000e+06,2.650739500000000000e+06,3.230961000000000000e+06,3.115742500000000000e+06,3.715895000000000000e+06,2.865454000000000000e+06,2.543541000000000000e+06,2.511700000000000000e+06,2.571333299999999814e+06,2.829641799999999814e+06,4.387592500000000000e+06,2.614927299999999814e+06,2.750076799999999814e+06,3.191337299999999814e+06,2.511700000000000000e+06,2.909071500000000000e+06,2.205668500000000000e+06,3.286624799999999814e+06,2.352767500000000000e+06,3.759647799999999814e+06,2.006993000000000000e+06,2.559422299999999814e+06,2.432253299999999814e+06,2.658759500000000000e+06,3.020455000000000000e+06,3.393982000000000000e+06,2.980672500000000000e+06,3.576775000000000000e+06,3.012435000000000000e+06,3.083980000000000000e+06,2.801770000000000000e+06,4.248393000000000000e+06,3.525081799999999814e+06,2.690522000000000000e+06,4.268245000000000000e+06,4.137224500000000000e+06,3.886697799999999814e+06,3.040306500000000000e+06,3.199198500000000000e+06,3.783390299999999814e+06,3.501339299999999814e+06,2.531551799999999814e+06,3.421774000000000000e+06,4.025897000000000000e+06,2.849414000000000000e+06,4.248393000000000000e+06,3.938391299999999814e+06,2.928979000000000000e+06,3.711845299999999814e+06,3.966183500000000000e+06,3.278763500000000000e+06,3.433764500000000000e+06,4.157076000000000000e+06,3.397952299999999814e+06,2.952880299999999814e+06,3.087950299999999814e+06,2.817651500000000000e+06,3.994134500000000000e+06,3.656340299999999814e+06,3.409863299999999814e+06,3.509200500000000000e+06,3.580745500000000000e+06,3.791410299999999814e+06,3.167436000000000000e+06,3.393982000000000000e+06,3.250892000000000000e+06,3.215079799999999814e+06,2.638908000000000000e+06,3.489269500000000000e+06,3.143534500000000000e+06,2.873315299999999814e+06,3.135673500000000000e+06,4.463028500000000000e+06,2.702433000000000000e+06,2.797879299999999814e+06,3.133093000000000000e+06,2.554869299999999814e+06,2.930929000000000000e+06,3.219129500000000000e+06,3.617226000000000000e+06,3.552273000000000000e+06,2.662549500000000000e+06,3.703697000000000000e+06,4.398995000000000000e+06,3.976854799999999814e+06,2.958614799999999814e+06,3.242073500000000000e+06,2.871038299999999814e+06,3.585264500000000000e+06,3.628845799999999814e+06,3.960197000000000000e+06,3.005086000000000000e+06,3.438906000000000000e+06,4.508897500000000000e+06,4.466571000000000000e+06,3.481449799999999814e+06,3.306787500000000000e+06,3.422802500000000000e+06,2.734534299999999814e+06,4.162798799999999814e+06,2.998429000000000000e+06,2.839419500000000000e+06,3.982592799999999814e+06,2.563852299999999814e+06,4.492341000000000000e+06,3.948262500000000000e+06,3.423200299999999814e+06,3.259541299999999814e+06,3.583055000000000000e+06,3.521049299999999814e+06,4.148202500000000000e+06,3.439332000000000000e+06,3.200636299999999814e+06,3.094950500000000000e+06,4.547150500000000000e+06,3.937865000000000000e+06,3.391388000000000000e+06,2.620815500000000000e+06,2.426605000000000000e+06,3.401385500000000000e+06,2.609700799999999814e+06,2.924538799999999814e+06,2.700092000000000000e+06,3.000984000000000000e+06,3.008974799999999814e+06,2.010894399999999907e+06,4.463028500000000000e+06,3.093689500000000000e+06,2.523264299999999814e+06,2.717221000000000000e+06,3.790644799999999814e+06,2.338071000000000000e+06,2.903473500000000000e+06,3.570194299999999814e+06,2.591766000000000000e+06,2.675223500000000000e+06,4.044884500000000000e+06,2.632988799999999814e+06,3.051728000000000000e+06,2.217246000000000000e+06,3.624184799999999814e+06,2.995374500000000000e+06,2.785018500000000000e+06,4.108313500000000000e+06,2.656188500000000000e+06,4.077008500000000000e+06,3.963734000000000000e+06,3.330535000000000000e+06,3.601407299999999814e+06,2.606241299999999814e+06,2.187817799999999814e+06,3.401018299999999814e+06,4.203091000000000000e+06,3.755989500000000000e+06,2.540533799999999814e+06,3.586004000000000000e+06,2.782464000000000000e+06,2.559474799999999814e+06,2.604046799999999814e+06,2.849096299999999814e+06,3.470079799999999814e+06,3.949249799999999814e+06,3.325900299999999814e+06,2.654486000000000000e+06,3.021922799999999814e+06,2.623099799999999814e+06,2.962325500000000000e+06,2.851609000000000000e+06,2.491935299999999814e+06,3.236232000000000000e+06,2.557474500000000000e+06,2.706546500000000000e+06,2.431839500000000000e+06,2.981477000000000000e+06,3.095060799999999814e+06,2.823660299999999814e+06,3.747811000000000000e+06,2.921256000000000000e+06,2.643918799999999814e+06,2.928158799999999814e+06,2.316063799999999814e+06,4.079168299999999814e+06,2.523655799999999814e+06,2.599126500000000000e+06,2.949736000000000000e+06,3.119792299999999814e+06,3.044197500000000000e+06,2.344788299999999814e+06,3.052217500000000000e+06,2.897216500000000000e+06,3.409863299999999814e+06,2.348797299999999814e+06,3.135673500000000000e+06,2.487877299999999814e+06,2.968761500000000000e+06,3.358169799999999814e+06,3.091841299999999814e+06,4.578247000000000000e+06,3.560894000000000000e+06,2.487877299999999814e+06,3.433764500000000000e+06,3.179426299999999814e+06,3.278763500000000000e+06,3.998104799999999814e+06,3.421774000000000000e+06,2.920959000000000000e+06,2.781998000000000000e+06,2.543541000000000000e+06,2.841552799999999814e+06,3.020455000000000000e+06,2.865454000000000000e+06,2.448134500000000000e+06,3.302506000000000000e+06,2.468025799999999814e+06,3.282654500000000000e+06,2.650739500000000000e+06,2.281222500000000000e+06,2.424273799999999814e+06,2.090449000000000000e+06,2.924929299999999814e+06,3.914648799999999814e+06,2.674640799999999814e+06,2.519679500000000000e+06,2.464016799999999814e+06,2.623026799999999814e+06,3.211188799999999814e+06,3.246842299999999814e+06,2.511700000000000000e+06,2.662650500000000000e+06,2.519679500000000000e+06,3.620528000000000000e+06,3.839133500000000000e+06,2.932949299999999814e+06,2.591224500000000000e+06,3.429794299999999814e+06,3.075960000000000000e+06,2.293133500000000000e+06,2.777948299999999814e+06,2.825671500000000000e+06,2.289124500000000000e+06,3.072069000000000000e+06,2.360669500000000000e+06,3.250892000000000000e+06,2.289124500000000000e+06,2.062578399999999907e+06,2.793909000000000000e+06,2.404421299999999814e+06,2.849414000000000000e+06,2.853384299999999814e+06,2.098350799999999814e+06,1.736695100000000093e+06,1.947398600000000093e+06,2.082469600000000093e+06,2.062578399999999907e+06,2.265341299999999814e+06,2.010924600000000093e+06,1.792397600000000093e+06,2.448134500000000000e+06,2.742215500000000000e+06,2.102360000000000000e+06,2.869424299999999814e+06,2.468025799999999814e+06,1.971220500000000000e+06,2.209677500000000000e+06,2.313024799999999814e+06,1.919566800000000047e+06,1.967211500000000000e+06,2.261331299999999814e+06,2.364678500000000000e+06,3.513170799999999814e+06,1.967211500000000000e+06,2.146112799999999814e+06,2.205668500000000000e+06,2.309015799999999814e+06,2.134123500000000000e+06,1.967211500000000000e+06,2.483907000000000000e+06,2.460006500000000000e+06,2.396442000000000000e+06,2.559422299999999814e+06,1.875814899999999907e+06,2.408352799999999814e+06,2.444125500000000000e+06,2.368648799999999814e+06,1.931488000000000000e+06,3.274793299999999814e+06,1.895705100000000093e+06,2.626997000000000000e+06,1.871883300000000047e+06,2.030815899999999907e+06,2.050706100000000093e+06,2.090449000000000000e+06,2.265341299999999814e+06,2.392471500000000000e+06,2.499788299999999814e+06,2.396442000000000000e+06,2.503798299999999814e+06,1.847983000000000000e+06,2.038368000000000000e+06,1.534049399999999907e+06,1.863296000000000000e+06,2.547472500000000000e+06,2.054637800000000047e+06,1.854976000000000000e+06,2.094419300000000047e+06,2.909127500000000000e+06,1.959270800000000047e+06,1.768536000000000000e+06,1.601585399999999907e+06,2.123520000000000000e+06,1.907655800000000047e+06,1.776476600000000093e+06,2.062578399999999907e+06,2.122251299999999814e+06,2.372580299999999814e+06,3.099861299999999814e+06,2.340778299999999814e+06,2.372580299999999814e+06,2.002984000000000000e+06,1.776476600000000093e+06,2.376550799999999814e+06,1.951330300000000047e+06,2.956771000000000000e+06,2.054637800000000047e+06,2.889196500000000000e+06,2.328906000000000000e+06,2.384569799999999814e+06,2.185816799999999814e+06,2.201698000000000000e+06,2.487877299999999814e+06,2.809790299999999814e+06,1.466474600000000093e+06,2.519679500000000000e+06,1.840042399999999907e+06,2.169896000000000000e+06,2.249420299999999814e+06,2.221549799999999814e+06,1.812210500000000000e+06,2.376550799999999814e+06,2.356699000000000000e+06,2.396442000000000000e+06,3.052217500000000000e+06,2.181806799999999814e+06,1.804269800000000047e+06,2.298304000000000000e+06,2.352767500000000000e+06,2.221549799999999814e+06,2.261331299999999814e+06,1.867874300000000047e+06,2.082469600000000093e+06,2.233539000000000000e+06,1.759936000000000000e+06,1.883755500000000000e+06,2.134123500000000000e+06,3.246842299999999814e+06,1.924448000000000000e+06,1.769536000000000000e+06,2.193796299999999814e+06,1.772467600000000093e+06,1.801888000000000000e+06,2.339904000000000000e+06,2.142102799999999814e+06,2.034824899999999907e+06,1.862976000000000000e+06,2.368648799999999814e+06,2.205668500000000000e+06,2.102360000000000000e+06,2.277252299999999814e+06,2.404421299999999814e+06,2.309015799999999814e+06,2.297103799999999814e+06,2.297103799999999814e+06,2.336807799999999814e+06,2.102360000000000000e+06,2.440155000000000000e+06,2.583245000000000000e+06,2.797879299999999814e+06,2.305045299999999814e+06,2.273243000000000000e+06,1.903645800000000047e+06,2.980672500000000000e+06,1.712873300000000047e+06,3.600676500000000000e+06,1.712873300000000047e+06,2.273243000000000000e+06,1.923537000000000000e+06,2.114271799999999814e+06,2.293133500000000000e+06,2.038756500000000000e+06,2.658759500000000000e+06,2.233539000000000000e+06,1.862208000000000000e+06,2.290048000000000000e+06,2.213647799999999814e+06,2.658759500000000000e+06,1.983092800000000047e+06,2.320926500000000000e+06,1.685041399999999907e+06,1.847392000000000000e+06,1.847983000000000000e+06,2.107648000000000000e+06,1.673280000000000000e+06,1.754720000000000000e+06,2.177875299999999814e+06,2.392471500000000000e+06,2.002144000000000000e+06,1.799040000000000000e+06,1.617184000000000000e+06,2.154014799999999814e+06,2.428244000000000000e+06,1.640608000000000000e+06,2.122251299999999814e+06,1.907655800000000047e+06,1.508448000000000000e+06,1.713856000000000000e+06,1.502304000000000000e+06,1.783968000000000000e+06,2.102360000000000000e+06,1.637396600000000093e+06,1.521408000000000000e+06,1.907655800000000047e+06,1.489056000000000000e+06,1.516224000000000000e+06,1.227979000000000000e+06,1.999052399999999907e+06,1.770304000000000000e+06,1.690336000000000000e+06,1.661218500000000000e+06,1.637396600000000093e+06,1.855923600000000093e+06,2.138132500000000000e+06,1.693504000000000000e+06,2.281222500000000000e+06,1.696991000000000000e+06,1.561881300000000047e+06,1.718528000000000000e+06,1.802880000000000000e+06,1.939418300000000047e+06,2.078538000000000000e+06,2.356699000000000000e+06,2.257361000000000000e+06,1.657209500000000000e+06,1.754048000000000000e+06,2.197766500000000000e+06,1.643200000000000000e+06,2.126221500000000000e+06,1.775648000000000000e+06,2.014933600000000093e+06,2.022874300000000047e+06,1.887552000000000000e+06,1.502208500000000000e+06,3.103911000000000000e+06,2.185816799999999814e+06,1.642880000000000000e+06,2.030815899999999907e+06,1.736160000000000000e+06,1.748684500000000000e+06,1.609564800000000047e+06,2.265341299999999814e+06,1.995043399999999907e+06,2.146112799999999814e+06,1.728224000000000000e+06,1.694912000000000000e+06,2.583245000000000000e+06,2.058646800000000047e+06,1.736512000000000000e+06,1.729184000000000000e+06,2.138132500000000000e+06,1.710144000000000000e+06,2.217579299999999814e+06,2.117888000000000000e+06,2.050706100000000093e+06,1.960672000000000000e+06,1.931477600000000093e+06,1.609564800000000047e+06,1.642112000000000000e+06,2.189787299999999814e+06,2.229568799999999814e+06,2.209677500000000000e+06,2.189787299999999814e+06,3.056187799999999814e+06,2.078538000000000000e+06,1.819808000000000000e+06,1.969824000000000000e+06,1.887764500000000000e+06,1.625446000000000000e+06,1.617466600000000093e+06,1.871883300000000047e+06,1.739008000000000000e+06,2.229568799999999814e+06,2.249420299999999814e+06,1.828256000000000000e+06,1.834272000000000000e+06,1.760064000000000000e+06,2.205668500000000000e+06,1.879872000000000000e+06,1.840288000000000000e+06,1.828170100000000093e+06,1.526108800000000047e+06,2.265341299999999814e+06,2.090449000000000000e+06,1.850592000000000000e+06,2.010924600000000093e+06,1.861664000000000000e+06,1.752512000000000000e+06,1.662080000000000000e+06,1.601248000000000000e+06,1.457120000000000000e+06,1.247870300000000047e+06,1.573664000000000000e+06,1.455072000000000000e+06,1.568160000000000000e+06,1.471200000000000000e+06,1.840042399999999907e+06,1.410496000000000000e+06,1.415104000000000000e+06,1.669160100000000093e+06,1.679040000000000000e+06,1.533056000000000000e+06,1.447744000000000000e+06,1.470446000000000000e+06,1.498432000000000000e+06,1.919566800000000047e+06,1.612960000000000000e+06,1.529600000000000000e+06,1.661344000000000000e+06,1.343275899999999907e+06,1.935448000000000000e+06,1.832960000000000000e+06,1.991111800000000047e+06,1.581792000000000000e+06,2.241441000000000000e+06,2.062578399999999907e+06,1.382176000000000000e+06,1.670784000000000000e+06,1.542656000000000000e+06,1.573120000000000000e+06,1.671008000000000000e+06,1.553940600000000093e+06,1.303533000000000000e+06,1.516960000000000000e+06,1.847983000000000000e+06,1.535104000000000000e+06,1.506217500000000000e+06,1.486464000000000000e+06,1.449568000000000000e+06,1.859932600000000093e+06,2.071328000000000000e+06,1.585703100000000093e+06,1.616864000000000000e+06,1.382980000000000000e+06,1.526108800000000047e+06,1.643648000000000000e+06,1.426144000000000000e+06,1.899636800000000047e+06,1.615456000000000000e+06,1.959270800000000047e+06,1.579168000000000000e+06,1.164453000000000000e+06,1.712873300000000047e+06,1.423680000000000000e+06,1.502752000000000000e+06,1.426693100000000093e+06,1.634528000000000000e+06,1.371107800000000047e+06,1.286080000000000000e+06,1.422816000000000000e+06,2.074567800000000047e+06,1.438682500000000000e+06,1.419392000000000000e+06,1.923537000000000000e+06,1.410496000000000000e+06,1.708416000000000000e+06,1.760608000000000000e+06,1.685041399999999907e+06,1.557984000000000000e+06,1.804269800000000047e+06,1.911587399999999907e+06,1.128680500000000000e+06,1.527968000000000000e+06,1.436256000000000000e+06,1.529280000000000000e+06,1.675232000000000000e+06,1.437760000000000000e+06,1.903645800000000047e+06,1.491552000000000000e+06,1.394930600000000093e+06,1.661536000000000000e+06,1.460000000000000000e+06,1.456448000000000000e+06,1.816219500000000000e+06,1.547392000000000000e+06,1.461728000000000000e+06,1.347207500000000000e+06,1.371584000000000000e+06,1.386368000000000000e+06,1.390112000000000000e+06,1.510496000000000000e+06,1.505984000000000000e+06,1.363872000000000000e+06,1.911587399999999907e+06,1.339266800000000047e+06,1.477120000000000000e+06,1.363167100000000093e+06,1.367296000000000000e+06,1.497344000000000000e+06,1.571616000000000000e+06,1.417344000000000000e+06,1.375424000000000000e+06,1.473664000000000000e+06,1.433472000000000000e+06,2.086478600000000093e+06,1.494976000000000000e+06,1.534336000000000000e+06,1.875814899999999907e+06,1.768896000000000000e+06,1.609152000000000000e+06,1.851992000000000000e+06,1.447104000000000000e+06,1.412000000000000000e+06,1.522099800000000047e+06,1.528640000000000000e+06,1.983092800000000047e+06,1.557024000000000000e+06,1.545921600000000093e+06,1.488640000000000000e+06,1.689152000000000000e+06,1.423680000000000000e+06,1.541696000000000000e+06,2.018865300000000047e+06,1.514159100000000093e+06,1.764565800000000047e+06,1.975152000000000000e+06,1.684704000000000000e+06,2.456036299999999814e+06,1.631168000000000000e+06,1.635488000000000000e+06,1.630944000000000000e+06,1.879823899999999907e+06,1.502208500000000000e+06,1.708941600000000093e+06,1.844051399999999907e+06,1.564256000000000000e+06,1.903645800000000047e+06,1.459040000000000000e+06,1.586432000000000000e+06,1.641568000000000000e+06,1.465184000000000000e+06,1.516960000000000000e+06,1.370176000000000000e+06,1.851992000000000000e+06,1.372960000000000000e+06,1.280128000000000000e+06,1.180334300000000047e+06,1.939418300000000047e+06,1.507584000000000000e+06,1.304032000000000000e+06,1.365600000000000000e+06,1.661218500000000000e+06,1.267744000000000000e+06,1.887764500000000000e+06,1.780447000000000000e+06,1.381024000000000000e+06,1.393536000000000000e+06,1.168384500000000000e+06,1.336288000000000000e+06,1.435392000000000000e+06,1.490144000000000000e+06,1.398939600000000093e+06,1.455584000000000000e+06,1.415328000000000000e+06,1.392032000000000000e+06,1.959270800000000047e+06,1.469152000000000000e+06,1.812210500000000000e+06,1.832101800000000047e+06,1.565812899999999907e+06,1.494267800000000047e+06,1.488640000000000000e+06,1.196216500000000000e+06,1.580160000000000000e+06,1.343275899999999907e+06,1.564384000000000000e+06,1.411872000000000000e+06,1.400416000000000000e+06,1.688125300000000047e+06,1.373632000000000000e+06,1.441312000000000000e+06,1.410368000000000000e+06,1.352864000000000000e+06,1.526560000000000000e+06,1.589713100000000093e+06,1.867874300000000047e+06,1.340032000000000000e+06,1.792397600000000093e+06,1.416384000000000000e+06,1.393664000000000000e+06,1.388416000000000000e+06,1.332736000000000000e+06,1.253376000000000000e+06,1.239929600000000093e+06,1.279264000000000000e+06,1.376416000000000000e+06,1.302848000000000000e+06,1.861401500000000000e+06,1.386464000000000000e+06,1.304992000000000000e+06,1.343872000000000000e+06,1.565812899999999907e+06,1.184265800000000047e+06,1.403936000000000000e+06,1.448704000000000000e+06,1.607008000000000000e+06,1.490048000000000000e+06,1.386048000000000000e+06,1.347168000000000000e+06,1.840042399999999907e+06,1.435072000000000000e+06,1.618912000000000000e+06,1.395808000000000000e+06,1.686304000000000000e+06,1.666528000000000000e+06,1.543616000000000000e+06,1.660992000000000000e+06,1.903645800000000047e+06,1.635392000000000000e+06,1.635072000000000000e+06,2.210181299999999814e+06,1.709824000000000000e+06,2.071667399999999907e+06,1.871968000000000000e+06,1.866912000000000000e+06,1.999936000000000000e+06,2.144640000000000000e+06,2.164352000000000000e+06,2.060160000000000000e+06,2.462400000000000000e+06,2.281222500000000000e+06,2.668480000000000000e+06,2.389632000000000000e+06,2.630656000000000000e+06,2.905344000000000000e+06,2.257361000000000000e+06,2.611008000000000000e+06,2.673472000000000000e+06,2.742215500000000000e+06,2.460006500000000000e+06,2.707136000000000000e+06,3.009088000000000000e+06,2.748224000000000000e+06,2.497856000000000000e+06,2.580224000000000000e+06,2.742215500000000000e+06,2.506560000000000000e+06,2.677248000000000000e+06,2.507456000000000000e+06,2.448134500000000000e+06,2.515670500000000000e+06,2.701056000000000000e+06,2.433088000000000000e+06,2.531200000000000000e+06,2.378752000000000000e+06,2.269272799999999814e+06,2.320384000000000000e+06,2.541952000000000000e+06,2.444125500000000000e+06,2.622400000000000000e+06,2.541056000000000000e+06,3.115136000000000000e+06,2.928979000000000000e+06,3.085056000000000000e+06,2.903936000000000000e+06,3.164736000000000000e+06,3.191337299999999814e+06,3.382071000000000000e+06,3.052217500000000000e+06,2.955456000000000000e+06,3.083980000000000000e+06,3.000524000000000000e+06,2.877365000000000000e+06,3.001344000000000000e+06,2.909127500000000000e+06,3.024425299999999814e+06,3.119792299999999814e+06,2.897152000000000000e+06,3.012435000000000000e+06,3.183317299999999814e+06,2.920959000000000000e+06,2.537728000000000000e+06,2.630888000000000000e+06,2.670670500000000000e+06,2.006993000000000000e+06,2.267328000000000000e+06,2.259523500000000000e+06,1.595200000000000000e+06,1.281280000000000000e+06,1.144736000000000000e+06,9.382080000000000000e+05,7.746720000000000000e+05,8.889920000000000000e+05,4.564000000000000000e+05,3.782160000000000000e+05,2.629760000000000000e+05,2.020160000000000000e+05,1.548480000000000000e+05,2.351040000000000000e+05,9.049400000000000000e+04,6.697800000000000000e+04,5.723800000000000000e+04,3.727100000000000000e+04,2.965100000000000000e+04,2.925000000000000000e+04,2.423800000000000000e+04,1.902800000000000000e+04,1.061300000000000000e+04,1.071300000000000000e+04,9.611000000000000000e+03,8.510000000000000000e+03,8.109000000000000000e+03,9.912000000000000000e+03,5.105000000000000000e+03,4.805000000000000000e+03,5.105000000000000000e+03,5.205000000000000000e+03,4.204000000000000000e+03,4.805000000000000000e+03,3.603000000000000000e+03,3.704000000000000000e+03,3.203000000000000000e+03,3.904000000000000000e+03,2.702000000000000000e+03,4.204000000000000000e+03,3.403000000000000000e+03,5.205000000000000000e+03,3.303000000000000000e+03,4.104000000000000000e+03,2.802000000000000000e+03,3.904000000000000000e+03,2.903000000000000000e+03,2.802000000000000000e+03,2.402000000000000000e+03,2.903000000000000000e+03,3.303000000000000000e+03,2.702000000000000000e+03,3.103000000000000000e+03,5.806000000000000000e+03,3.603000000000000000e+03,5.205000000000000000e+03,3.503000000000000000e+03,4.104000000000000000e+03,3.503000000000000000e+03,1.801000000000000000e+03,3.203000000000000000e+03,3.403000000000000000e+03,4.104000000000000000e+03,3.904000000000000000e+03,3.403000000000000000e+03,2.802000000000000000e+03,2.802000000000000000e+03,4.004000000000000000e+03,3.303000000000000000e+03,4.304000000000000000e+03,3.904000000000000000e+03,5.005000000000000000e+03,3.203000000000000000e+03,3.103000000000000000e+03,3.804000000000000000e+03,4.304000000000000000e+03,3.503000000000000000e+03,2.202000000000000000e+03,3.203000000000000000e+03,3.003000000000000000e+03,1.501000000000000000e+03,2.502000000000000000e+03,2.202000000000000000e+03,2.802000000000000000e+03,2.802000000000000000e+03,1.601000000000000000e+03,2.903000000000000000e+03,3.603000000000000000e+03,3.403000000000000000e+03,3.103000000000000000e+03,2.102000000000000000e+03,3.704000000000000000e+03,2.402000000000000000e+03,3.603000000000000000e+03,3.303000000000000000e+03,2.202000000000000000e+03,3.704000000000000000e+03,3.303000000000000000e+03,4.104000000000000000e+03,4.104000000000000000e+03,nan
4.795250000000000057e+01,3.303000000000000000e+03,4.304000000000000000e+03,3.003000000000000000e+03,4.404000000000000000e+03,3.203000000000000000e+03,3.704000000000000000e+03,4.004000000000000000e+03,5.706000000000000000e+03,8.910000000000000000e+03,3.125500000000000000e+04,8.325600000000000000e+04,1.664520000000000000e+05,7.502169000000000233e+05,4.458480000000000000e+05,5.285120000000000000e+05,7.733120000000000000e+05,9.502720000000000000e+05,6.452468000000000466e+05,1.172393600000000093e+06,1.321216000000000000e+06,1.870177300000000047e+06,1.959136000000000000e+06,1.681536000000000000e+06,1.720813899999999907e+06,2.257361000000000000e+06,2.289799000000000000e+06,1.781760000000000000e+06,2.063808000000000000e+06,1.900288000000000000e+06,1.911587399999999907e+06,2.026752000000000000e+06,2.364678500000000000e+06,2.972652500000000000e+06,2.007968000000000000e+06,2.005120000000000000e+06,2.062816000000000000e+06,2.047328000000000000e+06,2.471996000000000000e+06,1.892800000000000000e+06,2.309015799999999814e+06,2.396864000000000000e+06,2.051296000000000000e+06,2.125632000000000000e+06,2.595156000000000000e+06,2.368648799999999814e+06,2.396442000000000000e+06,2.662650500000000000e+06,2.527581299999999814e+06,2.837503000000000000e+06,2.519679500000000000e+06,3.358169799999999814e+06,2.885305500000000000e+06,2.901186799999999814e+06,2.865454000000000000e+06,3.000524000000000000e+06,3.075960000000000000e+06,2.968761500000000000e+06,3.397952299999999814e+06,3.147505000000000000e+06,3.135673500000000000e+06,3.215079799999999814e+06,2.833532500000000000e+06,2.944860299999999814e+06,2.992504000000000000e+06,2.754126500000000000e+06,2.924929299999999814e+06,3.139643799999999814e+06,2.893166799999999814e+06,3.044197500000000000e+06,3.083980000000000000e+06,2.968761500000000000e+06,3.151554799999999814e+06,3.064128500000000000e+06,2.829641799999999814e+06,3.000524000000000000e+06,2.992504000000000000e+06,2.976622799999999814e+06,2.777948299999999814e+06,3.294644799999999814e+06,2.944860299999999814e+06,3.139643799999999814e+06,3.000524000000000000e+06,3.095891000000000000e+06,3.262882299999999814e+06,3.354199500000000000e+06,2.833532500000000000e+06,2.845523000000000000e+06,2.646769000000000000e+06,3.144448000000000000e+06,2.869424299999999814e+06,2.928979000000000000e+06,2.789859299999999814e+06,3.000524000000000000e+06,3.199198500000000000e+06,3.016405299999999814e+06,3.294644799999999814e+06,3.024425299999999814e+06,3.425744500000000000e+06,3.262882299999999814e+06,2.857434000000000000e+06,3.056187799999999814e+06,3.608537500000000000e+06,3.131623799999999814e+06,3.115742500000000000e+06,3.417883299999999814e+06,3.036336299999999814e+06,3.350308500000000000e+06,3.493319299999999814e+06,3.064128500000000000e+06,2.638908000000000000e+06,3.024425299999999814e+06,3.008385299999999814e+06,2.905077799999999814e+06,3.302506000000000000e+06,2.885305500000000000e+06,2.960741500000000000e+06,2.905077799999999814e+06,3.083980000000000000e+06,2.956771000000000000e+06,3.024425299999999814e+06,3.159416000000000000e+06,3.167436000000000000e+06,3.123762500000000000e+06,3.171406299999999814e+06,2.702433000000000000e+06,2.877365000000000000e+06,2.746185799999999814e+06,2.682502000000000000e+06,2.980672500000000000e+06,2.813760500000000000e+06,2.909127500000000000e+06,2.885305500000000000e+06,2.980672500000000000e+06,3.044197500000000000e+06,3.246842299999999814e+06,2.849414000000000000e+06,3.310526000000000000e+06,3.056187799999999814e+06,2.491808799999999814e+06,2.833532500000000000e+06,3.103911000000000000e+06,2.948910000000000000e+06,2.877365000000000000e+06,3.083980000000000000e+06,3.223099799999999814e+06,3.000524000000000000e+06,2.988533500000000000e+06,3.298535500000000000e+06,2.928979000000000000e+06,3.111772000000000000e+06,2.948910000000000000e+06,2.996553799999999814e+06,2.809790299999999814e+06,2.777948299999999814e+06,2.885305500000000000e+06,2.746185799999999814e+06,2.956771000000000000e+06,2.936840299999999814e+06,2.901186799999999814e+06,2.654789299999999814e+06,3.087950299999999814e+06,2.777948299999999814e+06,2.809790299999999814e+06,2.861404299999999814e+06,2.905077799999999814e+06,2.591224500000000000e+06,2.765958000000000000e+06,2.882624000000000000e+06,2.634858299999999814e+06,2.618977000000000000e+06,2.865454000000000000e+06,2.639232000000000000e+06,2.889196500000000000e+06,2.948910000000000000e+06,2.559422299999999814e+06,2.885305500000000000e+06,2.630888000000000000e+06,3.008385299999999814e+06,3.330298000000000000e+06,2.853384299999999814e+06,3.087950299999999814e+06,2.837503000000000000e+06,2.821621799999999814e+06,2.821621799999999814e+06,2.881335299999999814e+06,3.147505000000000000e+06,2.626997000000000000e+06,2.754126500000000000e+06,2.714423299999999814e+06,3.000524000000000000e+06,2.841552799999999814e+06,3.230961000000000000e+06,2.893166799999999814e+06,2.821621799999999814e+06,2.801770000000000000e+06,3.107881299999999814e+06,2.885305500000000000e+06,3.274793299999999814e+06,3.040306500000000000e+06,3.087950299999999814e+06,2.785889000000000000e+06,3.008385299999999814e+06,2.897216500000000000e+06,2.889196500000000000e+06,2.797879299999999814e+06,2.857434000000000000e+06,2.646769000000000000e+06,2.920959000000000000e+06,2.936840299999999814e+06,2.583245000000000000e+06,3.028316299999999814e+06,2.781998000000000000e+06,3.040306500000000000e+06,3.131623799999999814e+06,2.599126500000000000e+06,2.646769000000000000e+06,2.614927299999999814e+06,2.793909000000000000e+06,5.003546500000000000e+06,2.869424299999999814e+06,2.785889000000000000e+06,2.932949299999999814e+06,3.068098799999999814e+06,2.893166799999999814e+06,2.797879299999999814e+06,2.901186799999999814e+06,3.556844299999999814e+06,2.805740500000000000e+06,2.734195500000000000e+06,2.762067000000000000e+06,2.702433000000000000e+06,2.801770000000000000e+06,3.107881299999999814e+06,3.978173799999999814e+06,2.964791299999999814e+06,3.016405299999999814e+06,3.111772000000000000e+06,2.797879299999999814e+06,2.889196500000000000e+06,2.932949299999999814e+06,2.722364000000000000e+06,3.254862299999999814e+06,2.666620799999999814e+06,3.350308500000000000e+06,2.519679500000000000e+06,3.246842299999999814e+06,3.091841299999999814e+06,2.781998000000000000e+06,3.131623799999999814e+06,2.893166799999999814e+06,2.817651500000000000e+06,2.682502000000000000e+06,3.032366000000000000e+06,3.242951299999999814e+06,3.004415000000000000e+06,2.654789299999999814e+06,2.960741500000000000e+06,3.370080799999999814e+06,3.056187799999999814e+06,2.416332299999999814e+06,2.654789299999999814e+06,2.662650500000000000e+06,2.412362000000000000e+06,2.968761500000000000e+06,2.599126500000000000e+06,2.555452000000000000e+06,2.547472500000000000e+06,2.725120000000000000e+06,2.396442000000000000e+06,2.448134500000000000e+06,2.690522000000000000e+06,2.618977000000000000e+06,2.849414000000000000e+06,2.742215500000000000e+06,2.750076799999999814e+06,2.618977000000000000e+06,2.678531500000000000e+06,2.698383299999999814e+06,2.626997000000000000e+06,2.662650500000000000e+06,3.060078799999999814e+06,2.920959000000000000e+06,2.654789299999999814e+06,2.630888000000000000e+06,2.646769000000000000e+06,2.344788299999999814e+06,2.654789299999999814e+06,2.249420299999999814e+06,2.714423299999999814e+06,2.475927500000000000e+06,2.730304500000000000e+06,3.068098799999999814e+06,2.634858299999999814e+06,2.690522000000000000e+06,2.750076799999999814e+06,2.396442000000000000e+06,2.475927500000000000e+06,2.773978000000000000e+06,2.686551799999999814e+06,2.928979000000000000e+06,2.964791299999999814e+06,2.495779299999999814e+06,2.452104799999999814e+06,2.865454000000000000e+06,2.972652500000000000e+06,2.984642799999999814e+06,2.468025799999999814e+06,2.610957000000000000e+06,2.658759500000000000e+06,3.107881299999999814e+06,2.726334299999999814e+06,2.877365000000000000e+06,2.777948299999999814e+06,2.566656000000000000e+06,2.885305500000000000e+06,3.211188799999999814e+06,3.234931299999999814e+06,2.630888000000000000e+06,3.004415000000000000e+06,3.203168799999999814e+06,2.821621799999999814e+06,2.670670500000000000e+06,2.972652500000000000e+06,2.849414000000000000e+06,3.469418000000000000e+06,3.338318299999999814e+06,2.694413000000000000e+06,2.746185799999999814e+06,3.385962000000000000e+06,2.571333299999999814e+06,2.758096799999999814e+06,2.686551799999999814e+06,2.559422299999999814e+06,2.519679500000000000e+06,2.384569799999999814e+06,2.130153000000000000e+06,2.460006500000000000e+06,2.332876299999999814e+06,2.555452000000000000e+06,2.607066000000000000e+06,2.571333299999999814e+06,2.853384299999999814e+06,2.829641799999999814e+06,3.958322299999999814e+06,3.350308500000000000e+06,3.191337299999999814e+06,3.079930299999999814e+06,3.032366000000000000e+06,2.948910000000000000e+06,3.171406299999999814e+06,3.175297000000000000e+06,3.227070000000000000e+06,3.401843299999999814e+06,3.775529000000000000e+06,2.976622799999999814e+06,2.785889000000000000e+06,2.976622799999999814e+06,4.256334000000000000e+06,3.723835500000000000e+06,3.139643799999999814e+06,2.853384299999999814e+06,3.831192799999999814e+06,3.342368000000000000e+06,3.672221500000000000e+06,3.079930299999999814e+06,3.171406299999999814e+06,3.179426299999999814e+06,3.986193799999999814e+06,2.940890000000000000e+06,3.866846299999999814e+06,3.270743500000000000e+06,2.746185799999999814e+06,2.956771000000000000e+06,3.099861299999999814e+06,3.366189799999999814e+06,3.382071000000000000e+06,3.485299000000000000e+06,2.869424299999999814e+06,3.234931299999999814e+06,2.920959000000000000e+06,3.099861299999999814e+06,3.445675500000000000e+06,2.754126500000000000e+06,3.354199500000000000e+06,3.409863299999999814e+06,2.805740500000000000e+06,3.346338299999999814e+06,2.905077799999999814e+06,3.163386299999999814e+06,2.742215500000000000e+06,3.914648799999999814e+06,3.044197500000000000e+06,3.175297000000000000e+06,2.972652500000000000e+06,3.095891000000000000e+06,2.992504000000000000e+06,3.219129500000000000e+06,4.002075000000000000e+06,2.889196500000000000e+06,3.258912000000000000e+06,2.817651500000000000e+06,3.711845299999999814e+06,3.091841299999999814e+06,3.656340299999999814e+06,2.515670500000000000e+06,3.258912000000000000e+06,3.568834500000000000e+06,3.223099799999999814e+06,2.543541000000000000e+06,2.917068000000000000e+06,2.642878299999999814e+06,2.531551799999999814e+06,2.404421299999999814e+06,3.254862299999999814e+06,2.984642799999999814e+06,3.187367000000000000e+06,3.135673500000000000e+06,3.167436000000000000e+06,3.095891000000000000e+06,3.306555799999999814e+06,2.762067000000000000e+06,3.091841299999999814e+06,3.091841299999999814e+06,3.250892000000000000e+06,3.242951299999999814e+06,2.587254299999999814e+06,2.789859299999999814e+06,3.111772000000000000e+06,2.960741500000000000e+06,3.024425299999999814e+06,3.318387299999999814e+06,2.777948299999999814e+06,2.825671500000000000e+06,2.956771000000000000e+06,3.032366000000000000e+06,2.809790299999999814e+06,2.650739500000000000e+06,2.992504000000000000e+06,3.064128500000000000e+06,2.571333299999999814e+06,2.682502000000000000e+06,2.464016799999999814e+06,2.873315299999999814e+06,2.992504000000000000e+06,2.857434000000000000e+06,3.119792299999999814e+06,3.441625799999999814e+06,2.424273799999999814e+06,2.662650500000000000e+06,2.996553799999999814e+06,3.012435000000000000e+06,3.099861299999999814e+06,2.277252299999999814e+06,2.356699000000000000e+06,2.913097799999999814e+06,2.380559799999999814e+06,2.877365000000000000e+06,2.861404299999999814e+06,2.829641799999999814e+06,3.167436000000000000e+06,2.634858299999999814e+06,3.672221500000000000e+06,3.056187799999999814e+06,3.223099799999999814e+06,2.710453000000000000e+06,3.401843299999999814e+06,2.813760500000000000e+06,3.485299000000000000e+06,3.576775000000000000e+06,3.469418000000000000e+06,2.626997000000000000e+06,3.465527000000000000e+06,2.793909000000000000e+06,2.460006500000000000e+06,3.095891000000000000e+06,3.695964000000000000e+06,2.730304500000000000e+06,3.191337299999999814e+06,3.234931299999999814e+06,3.024425299999999814e+06,2.777948299999999814e+06,3.302506000000000000e+06,3.393982000000000000e+06,3.322437000000000000e+06,3.175297000000000000e+06,2.873315299999999814e+06,3.016405299999999814e+06,3.032366000000000000e+06,3.060078799999999814e+06,3.874866299999999814e+06,2.992504000000000000e+06,3.342368000000000000e+06,3.223099799999999814e+06,2.952880299999999814e+06,3.171406299999999814e+06,3.131623799999999814e+06,3.469418000000000000e+06,3.556844299999999814e+06,3.294644799999999814e+06,2.734195500000000000e+06,3.485299000000000000e+06,2.332876299999999814e+06,2.531551799999999814e+06,3.413833500000000000e+06,2.984642799999999814e+06,2.718314299999999814e+06,2.857434000000000000e+06,3.743766500000000000e+06,2.917068000000000000e+06,3.219129500000000000e+06,2.662650500000000000e+06,3.119792299999999814e+06,2.932949299999999814e+06,2.591224500000000000e+06,2.392471500000000000e+06,3.966183500000000000e+06,2.980672500000000000e+06,3.127653500000000000e+06,3.743766500000000000e+06,3.763538500000000000e+06,3.064128500000000000e+06,2.992504000000000000e+06,2.909127500000000000e+06,4.005966000000000000e+06,3.091841299999999814e+06,2.968761500000000000e+06,2.515670500000000000e+06,2.694413000000000000e+06,2.932949299999999814e+06,3.230961000000000000e+06,2.924929299999999814e+06,3.075960000000000000e+06,2.686551799999999814e+06,3.111772000000000000e+06,2.857434000000000000e+06,3.103911000000000000e+06,2.658759500000000000e+06,4.021847299999999814e+06,3.843103799999999814e+06,4.248393000000000000e+06,2.551443000000000000e+06,2.924929299999999814e+06,3.111772000000000000e+06,3.155525000000000000e+06,3.155525000000000000e+06,3.179426299999999814e+06,2.909127500000000000e+06,2.881335299999999814e+06,2.742215500000000000e+06,2.857434000000000000e+06,2.758096799999999814e+06,2.456036299999999814e+06,2.487877299999999814e+06,2.603095799999999814e+06,2.734195500000000000e+06,3.103911000000000000e+06,3.529131500000000000e+06,2.475927500000000000e+06,3.103911000000000000e+06,2.913097799999999814e+06,3.075960000000000000e+06,2.913097799999999814e+06,3.234931299999999814e+06,2.539531000000000000e+06,2.662650500000000000e+06,3.187367000000000000e+06,2.626997000000000000e+06,2.742215500000000000e+06,2.825671500000000000e+06,4.045748500000000000e+06,3.254862299999999814e+06,3.576775000000000000e+06,3.358169799999999814e+06,3.469418000000000000e+06,2.658759500000000000e+06,3.004415000000000000e+06,2.813760500000000000e+06,3.461556799999999814e+06,3.429794299999999814e+06,2.905077799999999814e+06,3.167436000000000000e+06,3.970312500000000000e+06,2.877365000000000000e+06,2.559422299999999814e+06,2.666620799999999814e+06,2.801770000000000000e+06,3.199198500000000000e+06,3.560894000000000000e+06,2.702433000000000000e+06,3.628389299999999814e+06,3.234931299999999814e+06,3.958322299999999814e+06,2.972652500000000000e+06,2.468025799999999814e+06,3.461556799999999814e+06,4.017956299999999814e+06,4.439206500000000000e+06,3.199198500000000000e+06,3.286624799999999814e+06,3.147505000000000000e+06,3.485299000000000000e+06,2.869424299999999814e+06,3.759647799999999814e+06,2.845523000000000000e+06,2.762067000000000000e+06,2.682502000000000000e+06,3.556844299999999814e+06,3.119792299999999814e+06,4.546484000000000000e+06,3.258912000000000000e+06,3.656340299999999814e+06,3.497369000000000000e+06,3.008385299999999814e+06,3.119792299999999814e+06,2.726334299999999814e+06,3.990084799999999814e+06,3.831192799999999814e+06,3.195307500000000000e+06,3.723835500000000000e+06,3.385962000000000000e+06,3.219129500000000000e+06,3.409863299999999814e+06,2.861404299999999814e+06,3.533101799999999814e+06,3.254862299999999814e+06,3.048167799999999814e+06,2.813760500000000000e+06,3.095891000000000000e+06,2.909127500000000000e+06,3.366189799999999814e+06,3.624419000000000000e+06,3.688102799999999814e+06,3.870896000000000000e+06,3.310526000000000000e+06,2.964791299999999814e+06,3.028316299999999814e+06,2.913097799999999814e+06,2.722364000000000000e+06,3.385962000000000000e+06,2.773978000000000000e+06,2.917068000000000000e+06,2.841552799999999814e+06,2.483907000000000000e+06,2.710453000000000000e+06,3.020455000000000000e+06,3.497369000000000000e+06,2.658759500000000000e+06,2.948910000000000000e+06,2.388540000000000000e+06,2.956771000000000000e+06,3.314417000000000000e+06,2.646769000000000000e+06,2.968761500000000000e+06,2.607066000000000000e+06,3.274793299999999814e+06,2.992504000000000000e+06,2.507768500000000000e+06,2.428244000000000000e+06,2.313024799999999814e+06,2.984642799999999814e+06,2.773978000000000000e+06,2.821621799999999814e+06,2.730304500000000000e+06,2.650739500000000000e+06,2.940890000000000000e+06,2.468025799999999814e+06,2.567363000000000000e+06,2.897216500000000000e+06,2.400451000000000000e+06,2.968761500000000000e+06,2.509824799999999814e+06,2.274792799999999814e+06,2.745515500000000000e+06,2.456521500000000000e+06,2.426510000000000000e+06,2.813982799999999814e+06,2.898049000000000000e+06,2.965633000000000000e+06,2.416020000000000000e+06,2.675405000000000000e+06,2.920393799999999814e+06,2.813378500000000000e+06,2.702955799999999814e+06,3.204508799999999814e+06,2.348871000000000000e+06,2.931171500000000000e+06,2.373055000000000000e+06,3.014806000000000000e+06,2.359740500000000000e+06,2.617358000000000000e+06,2.342364500000000000e+06,2.559470299999999814e+06,3.537072000000000000e+06,2.274240000000000000e+06,2.999138500000000000e+06,3.142629500000000000e+06,3.487057500000000000e+06,3.164631000000000000e+06,2.555553000000000000e+06,2.731779500000000000e+06,2.397617000000000000e+06,2.732534299999999814e+06,2.670898000000000000e+06,2.362817299999999814e+06,2.534583299999999814e+06,3.297539000000000000e+06,2.864862000000000000e+06,2.977625799999999814e+06,2.489659299999999814e+06,2.758720000000000000e+06,3.208661299999999814e+06,3.301206299999999814e+06,2.862071000000000000e+06,2.994859299999999814e+06,3.593875299999999814e+06,2.332800799999999814e+06,3.222531299999999814e+06,2.589028299999999814e+06,2.779805500000000000e+06,2.382433500000000000e+06,2.344502299999999814e+06,2.474261000000000000e+06,3.048162799999999814e+06,3.459512500000000000e+06,3.333977299999999814e+06,2.254289500000000000e+06,2.968251000000000000e+06,2.241441000000000000e+06,2.395335000000000000e+06,2.666921500000000000e+06,3.088190799999999814e+06,3.087358500000000000e+06,2.513458799999999814e+06,2.683050000000000000e+06,2.763064000000000000e+06,2.979857500000000000e+06,2.873444000000000000e+06,4.483744500000000000e+06,2.486997799999999814e+06,2.859103500000000000e+06,2.869039299999999814e+06,2.996681299999999814e+06,3.088501500000000000e+06,2.797233799999999814e+06,2.724427299999999814e+06,2.725109000000000000e+06,3.021779299999999814e+06,3.494536799999999814e+06,3.050618799999999814e+06,3.039684799999999814e+06,2.351327299999999814e+06,2.549170299999999814e+06,2.545727299999999814e+06,2.793422500000000000e+06,3.180677500000000000e+06,3.786342299999999814e+06,3.342414500000000000e+06,2.822460500000000000e+06,4.867900000000000000e+06,2.608574799999999814e+06,2.592394799999999814e+06,2.561114500000000000e+06,2.441556500000000000e+06,3.598036000000000000e+06,3.890877500000000000e+06,4.112244799999999814e+06,2.393374500000000000e+06,3.173170000000000000e+06,3.421668299999999814e+06,3.482321000000000000e+06,2.843111299999999814e+06,2.767348500000000000e+06,2.905749000000000000e+06,3.940700000000000000e+06,2.930981500000000000e+06,2.272900500000000000e+06,3.190939500000000000e+06,2.990280500000000000e+06,3.648163799999999814e+06,2.716773500000000000e+06,3.479573799999999814e+06,3.231978799999999814e+06,2.741929500000000000e+06,2.758442000000000000e+06,2.953489299999999814e+06,3.053124799999999814e+06,2.776488500000000000e+06,3.211643000000000000e+06,3.152387299999999814e+06,2.479077500000000000e+06,3.400992500000000000e+06,3.582485299999999814e+06,3.019966000000000000e+06,3.168651500000000000e+06,2.684869500000000000e+06,3.398765500000000000e+06,2.819821000000000000e+06,2.718062500000000000e+06,3.478846000000000000e+06,2.245845000000000000e+06,3.204038500000000000e+06,4.101234500000000000e+06,3.271347299999999814e+06,3.567285500000000000e+06,2.857841299999999814e+06,2.746551000000000000e+06,2.749858799999999814e+06,2.370884299999999814e+06,2.978108299999999814e+06,2.521267299999999814e+06,3.100891799999999814e+06,2.652210000000000000e+06,3.414262500000000000e+06,2.708094299999999814e+06,2.143983799999999814e+06,2.955200500000000000e+06,2.682421500000000000e+06,2.943971299999999814e+06,3.796514500000000000e+06,2.479317500000000000e+06,3.025233000000000000e+06,3.251686000000000000e+06,3.391148799999999814e+06,3.594149799999999814e+06,3.268659000000000000e+06,3.211232000000000000e+06,2.704133500000000000e+06,3.480688799999999814e+06,2.746685799999999814e+06,3.519564799999999814e+06,5.884687500000000000e+06,2.821262000000000000e+06,3.647612799999999814e+06,2.109033000000000000e+06,2.497678000000000000e+06,3.709538500000000000e+06,2.630508299999999814e+06,2.639625500000000000e+06,2.502697799999999814e+06,3.058191500000000000e+06,3.205728799999999814e+06,3.394920500000000000e+06,4.181861299999999814e+06,2.720165500000000000e+06,3.315897799999999814e+06,2.770975299999999814e+06,2.585964299999999814e+06,3.980355299999999814e+06,2.996444000000000000e+06,3.338139000000000000e+06,3.815946000000000000e+06,3.389873299999999814e+06,3.700030799999999814e+06,2.777948299999999814e+06,4.046942799999999814e+06,3.505309500000000000e+06,2.944956000000000000e+06,4.109273500000000000e+06,3.330298000000000000e+06,2.765958000000000000e+06,2.801770000000000000e+06,2.877365000000000000e+06,3.131623799999999814e+06,3.600676500000000000e+06,3.370080799999999814e+06,2.992504000000000000e+06,3.493319299999999814e+06,3.918539500000000000e+06,3.378100799999999814e+06,2.821621799999999814e+06,2.710453000000000000e+06,2.543541000000000000e+06,2.328906000000000000e+06,3.174160000000000000e+06,2.475927500000000000e+06,2.376550799999999814e+06,2.595156000000000000e+06,2.313024799999999814e+06,2.265341299999999814e+06,2.825671500000000000e+06,2.746185799999999814e+06,2.662650500000000000e+06,2.809790299999999814e+06,2.773978000000000000e+06,4.077511000000000000e+06,3.016405299999999814e+06,3.143534500000000000e+06,3.068098799999999814e+06,3.270743500000000000e+06,2.527581299999999814e+06,3.203168799999999814e+06,3.854935299999999814e+06,2.626997000000000000e+06,3.147505000000000000e+06,3.358169799999999814e+06,2.595156000000000000e+06,3.131623799999999814e+06,2.988533500000000000e+06,3.684132500000000000e+06,3.441625799999999814e+06,3.131623799999999814e+06,3.040306500000000000e+06,3.652290500000000000e+06,3.644270500000000000e+06,4.188838500000000000e+06,2.920959000000000000e+06,3.334268500000000000e+06,3.560894000000000000e+06,2.809790299999999814e+06,3.962292500000000000e+06,2.762067000000000000e+06,3.278763500000000000e+06,3.469418000000000000e+06,3.370080799999999814e+06,3.548983000000000000e+06,3.143534500000000000e+06,3.262882299999999814e+06,2.781998000000000000e+06,3.457507000000000000e+06,2.662650500000000000e+06,3.211188799999999814e+06,2.809790299999999814e+06,4.522662500000000000e+06,3.111772000000000000e+06,3.441625799999999814e+06,3.107881299999999814e+06,3.815311500000000000e+06,3.350308500000000000e+06,3.075960000000000000e+06,2.885305500000000000e+06,4.606198000000000000e+06,3.254862299999999814e+06,4.610088500000000000e+06,3.291017000000000000e+06,3.104874000000000000e+06,3.929676799999999814e+06,3.429794299999999814e+06,3.789542000000000000e+06,3.895509500000000000e+06,3.654460500000000000e+06,2.954131799999999814e+06,2.867501000000000000e+06,3.343125500000000000e+06,4.319464500000000000e+06,3.384214500000000000e+06,2.952699799999999814e+06,3.628449000000000000e+06,3.278253000000000000e+06,3.498421500000000000e+06,5.540853500000000000e+06,2.409577000000000000e+06,3.285633500000000000e+06,3.162590500000000000e+06,2.563835500000000000e+06,3.090325500000000000e+06,3.928843799999999814e+06,3.212893000000000000e+06,2.481021799999999814e+06,4.123309799999999814e+06,3.507786000000000000e+06,4.942556000000000000e+06,3.480817000000000000e+06,2.766664799999999814e+06,4.217243000000000000e+06,3.860424299999999814e+06,4.146345000000000000e+06,1.138351900000000000e+07,3.024175799999999814e+06,2.782599799999999814e+06,3.236298000000000000e+06,3.648914000000000000e+06,4.511030000000000000e+06,3.482784000000000000e+06,2.662262299999999814e+06,2.478806000000000000e+06,4.046006299999999814e+06,2.859704299999999814e+06,2.901650799999999814e+06,2.827532000000000000e+06,2.258432000000000000e+06,2.422549000000000000e+06,2.386592000000000000e+06,3.298928500000000000e+06,2.868273000000000000e+06,3.238981000000000000e+06,2.280439000000000000e+06,2.694056000000000000e+06,3.641868500000000000e+06,2.796582799999999814e+06,3.567808799999999814e+06,2.451563799999999814e+06,3.676410799999999814e+06,3.185763799999999814e+06,2.159710000000000000e+06,2.519662299999999814e+06,2.155360500000000000e+06,2.108486000000000000e+06,2.829845299999999814e+06,2.556400500000000000e+06,3.003312000000000000e+06,2.445756799999999814e+06,3.120469000000000000e+06,2.553897299999999814e+06,2.748126299999999814e+06,2.438854299999999814e+06,2.709507500000000000e+06,2.420433000000000000e+06,2.038504300000000047e+06,2.729059299999999814e+06,2.739521299999999814e+06,3.314508500000000000e+06,3.139136500000000000e+06,2.884544799999999814e+06,3.408462299999999814e+06,3.545144000000000000e+06,2.766415000000000000e+06,2.474171500000000000e+06,3.703762000000000000e+06,2.117358299999999814e+06,2.583103799999999814e+06,3.938381000000000000e+06,3.757799299999999814e+06,2.304620500000000000e+06,4.103812500000000000e+06,2.595453299999999814e+06,2.311784799999999814e+06,3.765602000000000000e+06,3.232277799999999814e+06,2.505373500000000000e+06,2.485013500000000000e+06,3.503902500000000000e+06,3.477069500000000000e+06,3.618792799999999814e+06,3.052725000000000000e+06,2.392893500000000000e+06,2.116753799999999814e+06,3.418129799999999814e+06,2.805453799999999814e+06,2.624872299999999814e+06,2.672609500000000000e+06,4.196346000000000000e+06,2.233539000000000000e+06,3.031024299999999814e+06,3.075960000000000000e+06,2.897216500000000000e+06,3.203168799999999814e+06,2.702433000000000000e+06,2.905077799999999814e+06,2.702433000000000000e+06,3.656340299999999814e+06,2.638908000000000000e+06,2.722364000000000000e+06,2.726334299999999814e+06,2.464016799999999814e+06,3.560894000000000000e+06,4.101412299999999814e+06,2.765958000000000000e+06,2.841552799999999814e+06,2.551443000000000000e+06,2.924929299999999814e+06,2.209677500000000000e+06,3.087950299999999814e+06,2.992504000000000000e+06,2.885305500000000000e+06,3.191337299999999814e+06,3.238981000000000000e+06,2.531551799999999814e+06,2.968761500000000000e+06,2.746185799999999814e+06,2.587254299999999814e+06,3.556844299999999814e+06,3.111772000000000000e+06,2.829641799999999814e+06,2.293133500000000000e+06,3.238981000000000000e+06,2.781998000000000000e+06,3.433764500000000000e+06,2.730304500000000000e+06,2.686551799999999814e+06,3.135673500000000000e+06,3.735746500000000000e+06,4.264354000000000000e+06,2.801770000000000000e+06,2.575303500000000000e+06,3.111772000000000000e+06,2.245450000000000000e+06,3.175297000000000000e+06,2.515670500000000000e+06,2.801770000000000000e+06,2.332876299999999814e+06,3.151554799999999814e+06,3.199198500000000000e+06,2.002984000000000000e+06,2.674640799999999814e+06,3.453536500000000000e+06,2.690522000000000000e+06,2.694413000000000000e+06,2.348797299999999814e+06,2.348797299999999814e+06,2.030815899999999907e+06,2.173905000000000000e+06,2.404421299999999814e+06,2.273243000000000000e+06,2.742215500000000000e+06,1.883755500000000000e+06,2.138880000000000000e+06,2.507768500000000000e+06,3.242951299999999814e+06,2.328906000000000000e+06,2.511700000000000000e+06,2.229568799999999814e+06,2.158023799999999814e+06,1.939418300000000047e+06,2.118242000000000000e+06,2.126221500000000000e+06,2.444125500000000000e+06,2.042765500000000000e+06,3.060078799999999814e+06,4.598098500000000000e+06,2.197766500000000000e+06,3.517220500000000000e+06,2.479898000000000000e+06,2.205668500000000000e+06,2.694413000000000000e+06,2.205668500000000000e+06,2.344788299999999814e+06,2.289124500000000000e+06,2.082469600000000093e+06,2.368648799999999814e+06,3.064128500000000000e+06,2.909127500000000000e+06,3.286624799999999814e+06,2.038756500000000000e+06,2.332876299999999814e+06,2.189787299999999814e+06,1.796329300000000047e+06,2.340778299999999814e+06,2.237470500000000000e+06,2.209677500000000000e+06,2.456036299999999814e+06,2.301035299999999814e+06,2.201698000000000000e+06,1.959270800000000047e+06,2.412362000000000000e+06,2.205668500000000000e+06,2.384569799999999814e+06,2.408352799999999814e+06,2.146112799999999814e+06,2.313024799999999814e+06,2.332876299999999814e+06,1.708941600000000093e+06,2.046697100000000093e+06,1.863864300000000047e+06,2.165925500000000000e+06,1.987102800000000047e+06,1.752654800000000047e+06,1.999052399999999907e+06,2.094419300000000047e+06,1.649268800000000047e+06,1.613535000000000000e+06,1.867874300000000047e+06,2.018865300000000047e+06,2.201698000000000000e+06,1.716882300000000047e+06,2.205668500000000000e+06,1.915596399999999907e+06,2.193796299999999814e+06,2.042765500000000000e+06,2.285154000000000000e+06,2.078538000000000000e+06,2.297103799999999814e+06,2.320926500000000000e+06,1.895705100000000093e+06,1.832101800000000047e+06,1.979968000000000000e+06,2.161994000000000000e+06,1.740704100000000093e+06,3.731696799999999814e+06,2.352767500000000000e+06,2.396442000000000000e+06,1.915596399999999907e+06,2.471996000000000000e+06,1.851992000000000000e+06,2.408352799999999814e+06,1.641328300000000047e+06,2.106370000000000000e+06,2.225598500000000000e+06,2.281222500000000000e+06,1.732763500000000000e+06,2.269272799999999814e+06,2.551443000000000000e+06,2.575303500000000000e+06,2.022874300000000047e+06,1.895705100000000093e+06,2.010924600000000093e+06,2.356699000000000000e+06,2.205668500000000000e+06,2.229568799999999814e+06,2.845523000000000000e+06,2.428244000000000000e+06,2.432253299999999814e+06,2.388540000000000000e+06,1.689050399999999907e+06,2.090449000000000000e+06,1.812210500000000000e+06,1.859932600000000093e+06,2.237470500000000000e+06,2.531551799999999814e+06,2.738165799999999814e+06,1.988000000000000000e+06,2.257361000000000000e+06,1.979161100000000093e+06,2.623026799999999814e+06,1.928544000000000000e+06,1.657209500000000000e+06,2.030815899999999907e+06,2.098350799999999814e+06,1.711680000000000000e+06,2.066588399999999907e+06,2.229568799999999814e+06,2.110340299999999814e+06,1.736695100000000093e+06,2.146112799999999814e+06,1.987102800000000047e+06,2.006993000000000000e+06,2.273243000000000000e+06,2.579235000000000000e+06,2.082469600000000093e+06,2.281222500000000000e+06,2.781998000000000000e+06,1.954496000000000000e+06,2.388540000000000000e+06,2.082469600000000093e+06,2.654789299999999814e+06,1.805152000000000000e+06,2.750076799999999814e+06,2.479898000000000000e+06,2.305045299999999814e+06,2.002984000000000000e+06,2.122251299999999814e+06,2.237470500000000000e+06,2.583245000000000000e+06,2.241441000000000000e+06,2.154014799999999814e+06,1.871883300000000047e+06,2.928979000000000000e+06,2.638908000000000000e+06,2.571333299999999814e+06,2.134123500000000000e+06,2.026884300000000047e+06,2.098350799999999814e+06,2.301035299999999814e+06,1.911587399999999907e+06,2.281222500000000000e+06,1.722560000000000000e+06,2.185816799999999814e+06,1.541990000000000000e+06,1.782208000000000000e+06,1.820032000000000000e+06,1.558304000000000000e+06,1.363167100000000093e+06,1.611232000000000000e+06,1.724822899999999907e+06,1.947232000000000000e+06,1.581694100000000093e+06,1.670880000000000000e+06,1.824096000000000000e+06,1.502208500000000000e+06,1.816096000000000000e+06,1.658496000000000000e+06,1.295592399999999907e+06,1.522464000000000000e+06,1.530016000000000000e+06,1.657209500000000000e+06,2.189787299999999814e+06,2.130153000000000000e+06,2.519679500000000000e+06,1.647648000000000000e+06,1.440768000000000000e+06,1.633536000000000000e+06,1.438080000000000000e+06,2.098350799999999814e+06,1.943349899999999907e+06,1.667840000000000000e+06,1.585703100000000093e+06,2.678531500000000000e+06,2.535560799999999814e+06,1.983092800000000047e+06,1.785280000000000000e+06,1.438682500000000000e+06,1.943349899999999907e+06,2.456036299999999814e+06,2.221549799999999814e+06,1.995043399999999907e+06,1.545921600000000093e+06,2.237470500000000000e+06,1.935448000000000000e+06,2.301035299999999814e+06,1.947398600000000093e+06,2.106370000000000000e+06,1.674912000000000000e+06,1.879823899999999907e+06,1.685888000000000000e+06,1.677100800000000047e+06,1.885568000000000000e+06,1.799136000000000000e+06,1.617466600000000093e+06,1.857152000000000000e+06,2.340778299999999814e+06,2.257361000000000000e+06,1.703392000000000000e+06,1.680224000000000000e+06,1.966720000000000000e+06,1.577762500000000000e+06,2.479898000000000000e+06,2.006993000000000000e+06,1.773152000000000000e+06,2.150044299999999814e+06,1.780447000000000000e+06,1.677952000000000000e+06,1.791840000000000000e+06,1.494267800000000047e+06,1.623584000000000000e+06,1.646688000000000000e+06,1.470446000000000000e+06,1.846976000000000000e+06,1.820800000000000000e+06,1.735200000000000000e+06,1.681109800000000047e+06,2.301035299999999814e+06,1.915596399999999907e+06,2.523649799999999814e+06,2.189787299999999814e+06,1.789088000000000000e+06,1.856928000000000000e+06,2.424273799999999814e+06,2.066588399999999907e+06,2.120640000000000000e+06,1.915596399999999907e+06,1.815456000000000000e+06,1.735424000000000000e+06,1.800338300000000047e+06,2.161994000000000000e+06,2.332876299999999814e+06,2.241441000000000000e+06,2.161994000000000000e+06,1.751232000000000000e+06,1.839296000000000000e+06,1.725728000000000000e+06,1.655136000000000000e+06,1.728754500000000000e+06,2.042765500000000000e+06,1.775328000000000000e+06,1.939648000000000000e+06,1.830528000000000000e+06,1.732763500000000000e+06,2.344788299999999814e+06,1.961664000000000000e+06,2.400451000000000000e+06,1.673169100000000093e+06,1.645337300000000047e+06,1.883755500000000000e+06,2.058720000000000000e+06,1.670336000000000000e+06,1.756224000000000000e+06,1.669248000000000000e+06,1.899636800000000047e+06,1.382980000000000000e+06,1.526144000000000000e+06,1.466144000000000000e+06,1.198304000000000000e+06,1.546432000000000000e+06,1.497248000000000000e+06,1.458720000000000000e+06,2.002984000000000000e+06,1.323360000000000000e+06,1.502208500000000000e+06,1.577760000000000000e+06,1.879823899999999907e+06,1.564256000000000000e+06,1.503808000000000000e+06,1.328256000000000000e+06,1.570624000000000000e+06,1.651872000000000000e+06,1.919566800000000047e+06,1.613920000000000000e+06,1.552384000000000000e+06,1.569821899999999907e+06,1.549472000000000000e+06,2.058646800000000047e+06,1.582848000000000000e+06,1.581694100000000093e+06,1.331326300000000047e+06,1.513856000000000000e+06,1.744224000000000000e+06,1.271770500000000000e+06,1.887764500000000000e+06,1.844051399999999907e+06,1.523897399999999907e+06,1.227979000000000000e+06,1.492192000000000000e+06,2.010924600000000093e+06,1.632032000000000000e+06,1.579392000000000000e+06,1.510944000000000000e+06,1.478624000000000000e+06,2.014933600000000093e+06,1.494464000000000000e+06,1.828170100000000093e+06,2.006993000000000000e+06,1.476896000000000000e+06,1.466016000000000000e+06,1.164453000000000000e+06,1.546432000000000000e+06,1.395584000000000000e+06,1.510304000000000000e+06,1.899636800000000047e+06,2.006993000000000000e+06,1.611104000000000000e+06,1.488736000000000000e+06,1.736695100000000093e+06,1.456278800000000047e+06,1.951330300000000047e+06,1.449376000000000000e+06,1.473024000000000000e+06,1.546976000000000000e+06,1.748684500000000000e+06,1.457760000000000000e+06,1.425632000000000000e+06,1.460544000000000000e+06,1.586336000000000000e+06,1.550528000000000000e+06,1.816219500000000000e+06,1.829664000000000000e+06,2.233539000000000000e+06,1.832101800000000047e+06,2.026884300000000047e+06,1.734752000000000000e+06,1.576384000000000000e+06,1.581984000000000000e+06,1.442688000000000000e+06,1.599424000000000000e+06,1.451392000000000000e+06,1.494016000000000000e+06,1.899636800000000047e+06,1.466474600000000093e+06,1.498016000000000000e+06,1.220038399999999907e+06,1.935448000000000000e+06,1.462592000000000000e+06,1.381760000000000000e+06,1.943349899999999907e+06,1.659808000000000000e+06,1.550432000000000000e+06,1.409632000000000000e+06,1.549120000000000000e+06,1.405120000000000000e+06,1.547936000000000000e+06,1.414880000000000000e+06,1.832101800000000047e+06,1.743360000000000000e+06,2.038756500000000000e+06,1.470016000000000000e+06,1.643744000000000000e+06,1.436480000000000000e+06,1.528288000000000000e+06,1.543296000000000000e+06,1.470656000000000000e+06,1.465376000000000000e+06,1.487328000000000000e+06,1.540384000000000000e+06,1.412640000000000000e+06,1.536064000000000000e+06,1.307328000000000000e+06,1.712864000000000000e+06,1.675872000000000000e+06,1.212097800000000047e+06,1.431424000000000000e+06,2.078538000000000000e+06,1.509760000000000000e+06,1.780447000000000000e+06,1.527648000000000000e+06,1.677100800000000047e+06,3.560894000000000000e+06,1.454304000000000000e+06,1.348800000000000000e+06,1.565344000000000000e+06,1.446048000000000000e+06,1.820151000000000000e+06,2.444125500000000000e+06,2.010924600000000093e+06,2.249420299999999814e+06,1.657209500000000000e+06,1.680000000000000000e+06,1.575616000000000000e+06,1.867874300000000047e+06,2.046697100000000093e+06,1.891696100000000093e+06,2.110340299999999814e+06,1.784417300000000047e+06,1.594560000000000000e+06,1.398939600000000093e+06,1.494464000000000000e+06,1.486816000000000000e+06,1.408544000000000000e+06,1.666336000000000000e+06,1.335104000000000000e+06,2.309015799999999814e+06,1.670784000000000000e+06,1.668384000000000000e+06,1.340128000000000000e+06,1.955339300000000047e+06,1.402656000000000000e+06,1.575072000000000000e+06,1.557344000000000000e+06,1.395488000000000000e+06,1.708941600000000093e+06,1.484000000000000000e+06,1.365152000000000000e+06,1.339488000000000000e+06,1.404256000000000000e+06,1.351136000000000000e+06,1.959270800000000047e+06,1.408032000000000000e+06,1.402112000000000000e+06,1.451392000000000000e+06,1.625446000000000000e+06,1.583392000000000000e+06,1.466784000000000000e+06,1.389152000000000000e+06,1.378560000000000000e+06,1.419840000000000000e+06,1.407808000000000000e+06,1.633387500000000000e+06,1.935448000000000000e+06,1.740704100000000093e+06,1.394496000000000000e+06,1.836110800000000047e+06,1.432384000000000000e+06,1.963279899999999907e+06,1.622176000000000000e+06,1.330080000000000000e+06,1.529824000000000000e+06,1.353504000000000000e+06,1.380480000000000000e+06,1.358848000000000000e+06,1.095326899999999907e+06,1.473440000000000000e+06,1.702528000000000000e+06,1.836110800000000047e+06,1.364512000000000000e+06,1.490144000000000000e+06,1.764565800000000047e+06,1.120701100000000093e+06,1.372000000000000000e+06,1.249344000000000000e+06,1.325920000000000000e+06,1.217632000000000000e+06,2.038756500000000000e+06,1.426693100000000093e+06,1.432704000000000000e+06,1.217440000000000000e+06,1.385184000000000000e+06,1.341088000000000000e+06,1.436576000000000000e+06,1.491744000000000000e+06,1.736695100000000093e+06,1.796329300000000047e+06,1.487232000000000000e+06,1.196216500000000000e+06,1.439680000000000000e+06,1.443456000000000000e+06,1.560032000000000000e+06,1.593568000000000000e+06,1.539520000000000000e+06,1.465600000000000000e+06,1.828170100000000093e+06,1.532416000000000000e+06,1.670112000000000000e+06,1.451936000000000000e+06,1.502752000000000000e+06,1.528640000000000000e+06,1.672096000000000000e+06,1.578717399999999907e+06,1.655264000000000000e+06,1.685344000000000000e+06,1.859584000000000000e+06,2.398141000000000000e+06,1.789856000000000000e+06,1.939520000000000000e+06,1.973792000000000000e+06,2.096608000000000000e+06,2.177984000000000000e+06,2.403456000000000000e+06,2.245760000000000000e+06,2.654789299999999814e+06,2.712448000000000000e+06,2.492608000000000000e+06,3.827222500000000000e+06,2.794944000000000000e+06,2.650739500000000000e+06,2.646769000000000000e+06,2.855616000000000000e+06,2.928979000000000000e+06,2.742215500000000000e+06,2.850560000000000000e+06,2.736192000000000000e+06,2.747392000000000000e+06,2.869888000000000000e+06,2.724544000000000000e+06,2.738165799999999814e+06,2.618368000000000000e+06,2.413824000000000000e+06,2.664576000000000000e+06,2.674640799999999814e+06,2.909127500000000000e+06,2.554176000000000000e+06,2.571968000000000000e+06,2.529152000000000000e+06,2.426304000000000000e+06,2.420302500000000000e+06,2.445248000000000000e+06,2.533824000000000000e+06,2.555452000000000000e+06,2.729600000000000000e+06,2.759680000000000000e+06,2.887936000000000000e+06,2.873315299999999814e+06,3.236672000000000000e+06,2.734195500000000000e+06,3.081536000000000000e+06,3.151554799999999814e+06,3.123762500000000000e+06,3.052217500000000000e+06,2.968761500000000000e+06,3.048167799999999814e+06,3.115742500000000000e+06,2.976622799999999814e+06,2.765958000000000000e+06,2.968761500000000000e+06,2.777948299999999814e+06,3.075960000000000000e+06,2.757568000000000000e+06,3.020455000000000000e+06,3.187367000000000000e+06,2.968761500000000000e+06,2.929536000000000000e+06,2.674640799999999814e+06,2.555452000000000000e+06,2.221549799999999814e+06,2.248320000000000000e+06,1.813376000000000000e+06,1.588256000000000000e+06,1.600160000000000000e+06,1.097792000000000000e+06,9.692640000000000000e+05,7.667680000000000000e+05,6.098560000000000000e+05,4.205920000000000000e+05,4.116960000000000000e+05,2.674400000000000000e+05,2.120280000000000000e+05,1.484960000000000000e+05,1.248120000000000000e+05,9.542200000000000000e+04,6.446800000000000000e+04,4.981100000000000000e+04,4.018000000000000000e+04,3.155600000000000000e+04,2.243400000000000000e+04,1.702400000000000000e+04,1.602200000000000000e+04,1.091300000000000000e+04,1.231600000000000000e+04,1.662300000000000000e+04,1.041300000000000000e+04,9.511000000000000000e+03,6.707000000000000000e+03,5.306000000000000000e+03,5.306000000000000000e+03,5.205000000000000000e+03,6.107000000000000000e+03,5.606000000000000000e+03,4.304000000000000000e+03,3.704000000000000000e+03,3.704000000000000000e+03,3.303000000000000000e+03,3.303000000000000000e+03,3.603000000000000000e+03,3.303000000000000000e+03,5.205000000000000000e+03,4.505000000000000000e+03,3.704000000000000000e+03,3.503000000000000000e+03,4.004000000000000000e+03,3.503000000000000000e+03,5.706000000000000000e+03,3.103000000000000000e+03,3.003000000000000000e+03,5.105000000000000000e+03,3.403000000000000000e+03,2.802000000000000000e+03,3.904000000000000000e+03,5.864400000000000000e+04,4.104000000000000000e+03,3.804000000000000000e+03,2.502000000000000000e+03,2.702000000000000000e+03,3.403000000000000000e+03,4.605000000000000000e+03,4.004000000000000000e+03,3.303000000000000000e+03,3.103000000000000000e+03,4.505000000000000000e+03,4.505000000000000000e+03,4.004000000000000000e+03,2.202000000000000000e+03,3.103000000000000000e+03,2.702000000000000000e+03,3.603000000000000000e+03,5.606000000000000000e+03,4.605000000000000000e+03,4.204000000000000000e+03,2.602000000000000000e+03,2.903000000000000000e+03,3.503000000000000000e+03,2.903000000000000000e+03,3.203000000000000000e+03,3.904000000000000000e+03,2.802000000000000000e+03,2.302000000000000000e+03,2.402000000000000000e+03,3.103000000000000000e+03,3.103000000000000000e+03,4.505000000000000000e+03,3.904000000000000000e+03,1.801000000000000000e+03,2.702000000000000000e+03,1.501000000000000000e+03,3.203000000000000000e+03,3.403000000000000000e+03,4.404000000000000000e+03,3.003000000000000000e+03,3.403000000000000000e+03,2.903000000000000000e+03,3.904000000000000000e+03,3.003000000000000000e+03,2.102000000000000000e+03,3.303000000000000000e+03,2.502000000000000000e+03,nan
4.795329999999999870e+01,4.605000000000000000e+03,3.103000000000000000e+03,3.603000000000000000e+03,4.505000000000000000e+03,3.503000000000000000e+03,3.904000000000000000e+03,3.503000000000000000e+03,4.104000000000000000e+03,7.408000000000000000e+03,3.185700000000000000e+04,7.129800000000000000e+04,1.574720000000000000e+05,2.994160000000000000e+05,4.392000000000000000e+05,5.887040000000000000e+05,7.348640000000000000e+05,7.963200000000000000e+05,1.488425800000000047e+06,1.593683500000000000e+06,1.170176000000000000e+06,1.757273399999999907e+06,1.616736000000000000e+06,1.903645800000000047e+06,2.618977000000000000e+06,1.968832000000000000e+06,1.978304000000000000e+06,1.685664000000000000e+06,1.818720000000000000e+06,2.069024000000000000e+06,2.817651500000000000e+06,2.052736000000000000e+06,2.118242000000000000e+06,2.034824899999999907e+06,2.201834799999999814e+06,1.982048000000000000e+06,2.308864000000000000e+06,2.122112000000000000e+06,2.062578399999999907e+06,2.216640000000000000e+06,2.209677500000000000e+06,2.072768000000000000e+06,2.420800000000000000e+06,2.222144000000000000e+06,2.169896000000000000e+06,2.416332299999999814e+06,2.277252299999999814e+06,2.479898000000000000e+06,2.428244000000000000e+06,2.416332299999999814e+06,2.833532500000000000e+06,2.861404299999999814e+06,3.075960000000000000e+06,2.726334299999999814e+06,2.861404299999999814e+06,3.262882299999999814e+06,3.262882299999999814e+06,2.988533500000000000e+06,3.075960000000000000e+06,2.889196500000000000e+06,3.211188799999999814e+06,2.984642799999999814e+06,2.913097799999999814e+06,2.821621799999999814e+06,3.469418000000000000e+06,2.773978000000000000e+06,2.678531500000000000e+06,2.948910000000000000e+06,2.857434000000000000e+06,3.012435000000000000e+06,3.306555799999999814e+06,2.861404299999999814e+06,3.330298000000000000e+06,3.290674500000000000e+06,2.805740500000000000e+06,3.453536500000000000e+06,2.897216500000000000e+06,3.028316299999999814e+06,2.984642799999999814e+06,2.920959000000000000e+06,2.793909000000000000e+06,3.266773000000000000e+06,3.223099799999999814e+06,2.758096799999999814e+06,2.897216500000000000e+06,3.115742500000000000e+06,3.405893000000000000e+06,3.075960000000000000e+06,2.710453000000000000e+06,2.881335299999999814e+06,3.060078799999999814e+06,3.425744500000000000e+06,3.151554799999999814e+06,3.083980000000000000e+06,3.537072000000000000e+06,3.238981000000000000e+06,2.714423299999999814e+06,3.350308500000000000e+06,3.385962000000000000e+06,2.952880299999999814e+06,3.215079799999999814e+06,3.322437000000000000e+06,2.885305500000000000e+06,3.219129500000000000e+06,3.258912000000000000e+06,3.115742500000000000e+06,3.087950299999999814e+06,2.944860299999999814e+06,3.954272500000000000e+06,3.123762500000000000e+06,3.234931299999999814e+06,3.338318299999999814e+06,2.905077799999999814e+06,3.008385299999999814e+06,3.227070000000000000e+06,3.123762500000000000e+06,3.123762500000000000e+06,2.881335299999999814e+06,3.155525000000000000e+06,3.111772000000000000e+06,2.988533500000000000e+06,3.091841299999999814e+06,2.920959000000000000e+06,2.785889000000000000e+06,3.004415000000000000e+06,2.881335299999999814e+06,2.833532500000000000e+06,2.841552799999999814e+06,2.948910000000000000e+06,3.075960000000000000e+06,2.634858299999999814e+06,3.036336299999999814e+06,2.948910000000000000e+06,2.944860299999999814e+06,2.765958000000000000e+06,2.968761500000000000e+06,3.107881299999999814e+06,2.932949299999999814e+06,2.777948299999999814e+06,3.044197500000000000e+06,3.238981000000000000e+06,3.020455000000000000e+06,2.702433000000000000e+06,3.537072000000000000e+06,3.274793299999999814e+06,3.064128500000000000e+06,3.060078799999999814e+06,3.366189799999999814e+06,3.278763500000000000e+06,3.095891000000000000e+06,2.849414000000000000e+06,2.913097799999999814e+06,2.901186799999999814e+06,2.801770000000000000e+06,3.099861299999999814e+06,2.889196500000000000e+06,2.738165799999999814e+06,3.048167799999999814e+06,3.060078799999999814e+06,2.956771000000000000e+06,3.000524000000000000e+06,2.710453000000000000e+06,2.678531500000000000e+06,3.072069000000000000e+06,2.765958000000000000e+06,2.817651500000000000e+06,2.825671500000000000e+06,2.694413000000000000e+06,2.328906000000000000e+06,3.286624799999999814e+06,2.881335299999999814e+06,2.917068000000000000e+06,2.856064000000000000e+06,2.901186799999999814e+06,2.944860299999999814e+06,2.734195500000000000e+06,2.694413000000000000e+06,2.765958000000000000e+06,2.909127500000000000e+06,2.869424299999999814e+06,2.920959000000000000e+06,3.064128500000000000e+06,2.682502000000000000e+06,2.901186799999999814e+06,2.785889000000000000e+06,2.861404299999999814e+06,3.012435000000000000e+06,2.674640799999999814e+06,2.873315299999999814e+06,3.044197500000000000e+06,3.004415000000000000e+06,2.960741500000000000e+06,3.032366000000000000e+06,2.849414000000000000e+06,3.175297000000000000e+06,2.984642799999999814e+06,3.095891000000000000e+06,2.785889000000000000e+06,2.730304500000000000e+06,2.924929299999999814e+06,2.869424299999999814e+06,3.131623799999999814e+06,2.742215500000000000e+06,2.873315299999999814e+06,3.135673500000000000e+06,2.853384299999999814e+06,2.821621799999999814e+06,2.694413000000000000e+06,2.563353799999999814e+06,2.694413000000000000e+06,2.658759500000000000e+06,3.374130500000000000e+06,2.610957000000000000e+06,2.762067000000000000e+06,2.936840299999999814e+06,3.219129500000000000e+06,2.821621799999999814e+06,2.666620799999999814e+06,3.219129500000000000e+06,3.195307500000000000e+06,2.726334299999999814e+06,3.064128500000000000e+06,3.191337299999999814e+06,2.920959000000000000e+06,3.660310500000000000e+06,2.952880299999999814e+06,2.730304500000000000e+06,2.873315299999999814e+06,3.056187799999999814e+06,2.623026799999999814e+06,2.913097799999999814e+06,2.805740500000000000e+06,3.123762500000000000e+06,3.056187799999999814e+06,2.813760500000000000e+06,3.330298000000000000e+06,2.809790299999999814e+06,3.298535500000000000e+06,3.079930299999999814e+06,2.762067000000000000e+06,3.254862299999999814e+06,3.191337299999999814e+06,2.897216500000000000e+06,3.131623799999999814e+06,2.682502000000000000e+06,2.988533500000000000e+06,2.730304500000000000e+06,2.905077799999999814e+06,3.179426299999999814e+06,3.334268500000000000e+06,2.440155000000000000e+06,2.754126500000000000e+06,2.861404299999999814e+06,3.640300000000000000e+06,2.849414000000000000e+06,2.817651500000000000e+06,2.885305500000000000e+06,2.956771000000000000e+06,2.503798299999999814e+06,2.567363000000000000e+06,2.436223500000000000e+06,2.475927500000000000e+06,3.032366000000000000e+06,2.535560799999999814e+06,2.531551799999999814e+06,2.479898000000000000e+06,2.638908000000000000e+06,2.583245000000000000e+06,2.599680000000000000e+06,2.579235000000000000e+06,2.905077799999999814e+06,2.630888000000000000e+06,2.658759500000000000e+06,2.193796299999999814e+06,2.952880299999999814e+06,2.249420299999999814e+06,2.535560799999999814e+06,2.928979000000000000e+06,2.515670500000000000e+06,2.909127500000000000e+06,2.555452000000000000e+06,2.694413000000000000e+06,2.706403299999999814e+06,2.515670500000000000e+06,2.499788299999999814e+06,2.972652500000000000e+06,3.083980000000000000e+06,3.068098799999999814e+06,2.702433000000000000e+06,2.873315299999999814e+06,2.686551799999999814e+06,2.710453000000000000e+06,2.527581299999999814e+06,2.305045299999999814e+06,2.654789299999999814e+06,2.523649799999999814e+06,2.678531500000000000e+06,2.837503000000000000e+06,2.801770000000000000e+06,2.710453000000000000e+06,2.555452000000000000e+06,2.515670500000000000e+06,3.064128500000000000e+06,2.702433000000000000e+06,2.448134500000000000e+06,2.408352799999999814e+06,2.543541000000000000e+06,2.539531000000000000e+06,3.902658500000000000e+06,3.600676500000000000e+06,3.139643799999999814e+06,2.646769000000000000e+06,2.861404299999999814e+06,2.626997000000000000e+06,3.310526000000000000e+06,2.638908000000000000e+06,3.397952299999999814e+06,2.988533500000000000e+06,2.658759500000000000e+06,2.547472500000000000e+06,2.591224500000000000e+06,2.881335299999999814e+06,3.048167799999999814e+06,2.626997000000000000e+06,2.583245000000000000e+06,2.801770000000000000e+06,3.254862299999999814e+06,2.674640799999999814e+06,2.980672500000000000e+06,2.209677500000000000e+06,2.634858299999999814e+06,2.964791299999999814e+06,2.805740500000000000e+06,2.734195500000000000e+06,3.087950299999999814e+06,2.754126500000000000e+06,2.340778299999999814e+06,2.595156000000000000e+06,2.344788299999999814e+06,2.881335299999999814e+06,3.056187799999999814e+06,2.646769000000000000e+06,3.123762500000000000e+06,3.111772000000000000e+06,2.610957000000000000e+06,2.742215500000000000e+06,3.024425299999999814e+06,3.417883299999999814e+06,2.587254299999999814e+06,3.008385299999999814e+06,4.097442000000000000e+06,3.548983000000000000e+06,2.738165799999999814e+06,3.497369000000000000e+06,2.984642799999999814e+06,3.469418000000000000e+06,3.449645799999999814e+06,3.755677500000000000e+06,3.389932299999999814e+06,2.456036299999999814e+06,2.595156000000000000e+06,2.968761500000000000e+06,3.155525000000000000e+06,3.620528000000000000e+06,2.825671500000000000e+06,3.044197500000000000e+06,3.286624799999999814e+06,2.706403299999999814e+06,2.984642799999999814e+06,3.079930299999999814e+06,2.913097799999999814e+06,3.743766500000000000e+06,3.616557799999999814e+06,4.041698799999999814e+06,2.861404299999999814e+06,3.366189799999999814e+06,3.087950299999999814e+06,3.501339299999999814e+06,3.823172799999999814e+06,2.773978000000000000e+06,3.254862299999999814e+06,3.115742500000000000e+06,3.056187799999999814e+06,2.813760500000000000e+06,3.517220500000000000e+06,2.948910000000000000e+06,3.652290500000000000e+06,2.996553799999999814e+06,3.711845299999999814e+06,3.246842299999999814e+06,3.091841299999999814e+06,3.819202500000000000e+06,3.000524000000000000e+06,2.948910000000000000e+06,4.292225500000000000e+06,2.928979000000000000e+06,3.087950299999999814e+06,2.920959000000000000e+06,3.107881299999999814e+06,4.005966000000000000e+06,3.119792299999999814e+06,3.382071000000000000e+06,2.897216500000000000e+06,2.567363000000000000e+06,2.928979000000000000e+06,3.791410299999999814e+06,3.183317299999999814e+06,3.060078799999999814e+06,2.781998000000000000e+06,2.384569799999999814e+06,3.572725500000000000e+06,2.690522000000000000e+06,3.306555799999999814e+06,2.913097799999999814e+06,3.858985000000000000e+06,2.837503000000000000e+06,2.869424299999999814e+06,3.684132500000000000e+06,2.964791299999999814e+06,3.171406299999999814e+06,3.580745500000000000e+06,2.980672500000000000e+06,2.853384299999999814e+06,3.004415000000000000e+06,3.024425299999999814e+06,2.638908000000000000e+06,2.718314299999999814e+06,3.270743500000000000e+06,3.334268500000000000e+06,4.049798299999999814e+06,2.634858299999999814e+06,3.064128500000000000e+06,3.421774000000000000e+06,3.036336299999999814e+06,2.952880299999999814e+06,2.511700000000000000e+06,2.940890000000000000e+06,2.750076799999999814e+06,3.270743500000000000e+06,3.163386299999999814e+06,2.710453000000000000e+06,2.487877299999999814e+06,3.688102799999999814e+06,2.396442000000000000e+06,2.885305500000000000e+06,2.372580299999999814e+06,2.495779299999999814e+06,2.479898000000000000e+06,3.302506000000000000e+06,2.646769000000000000e+06,2.976622799999999814e+06,2.511700000000000000e+06,2.833532500000000000e+06,2.416332299999999814e+06,3.457507000000000000e+06,2.559422299999999814e+06,2.491808799999999814e+06,3.318387299999999814e+06,2.499788299999999814e+06,2.726334299999999814e+06,2.964791299999999814e+06,2.857434000000000000e+06,2.996553799999999814e+06,3.171406299999999814e+06,3.382071000000000000e+06,2.758096799999999814e+06,3.004415000000000000e+06,2.833532500000000000e+06,2.801770000000000000e+06,2.932949299999999814e+06,3.465527000000000000e+06,3.711845299999999814e+06,2.964791299999999814e+06,2.638908000000000000e+06,3.799271500000000000e+06,2.960741500000000000e+06,3.095891000000000000e+06,3.282654500000000000e+06,3.242951299999999814e+06,2.917068000000000000e+06,3.127653500000000000e+06,2.765958000000000000e+06,4.467078000000000000e+06,2.650739500000000000e+06,3.219129500000000000e+06,2.829641799999999814e+06,3.115742500000000000e+06,3.409863299999999814e+06,3.175297000000000000e+06,2.646769000000000000e+06,3.230961000000000000e+06,3.783390299999999814e+06,3.203168799999999814e+06,3.735746500000000000e+06,3.064128500000000000e+06,2.765958000000000000e+06,4.546484000000000000e+06,2.769928299999999814e+06,2.682502000000000000e+06,2.932949299999999814e+06,2.265341299999999814e+06,2.424273799999999814e+06,3.068098799999999814e+06,3.171406299999999814e+06,3.068098799999999814e+06,3.326407299999999814e+06,2.436223500000000000e+06,3.115742500000000000e+06,3.262882299999999814e+06,2.984642799999999814e+06,2.734195500000000000e+06,2.837503000000000000e+06,3.083980000000000000e+06,2.607066000000000000e+06,3.529131500000000000e+06,2.885305500000000000e+06,2.928979000000000000e+06,3.238981000000000000e+06,3.493319299999999814e+06,3.620528000000000000e+06,3.079930299999999814e+06,3.294644799999999814e+06,3.485299000000000000e+06,2.797879299999999814e+06,2.821621799999999814e+06,3.087950299999999814e+06,2.905077799999999814e+06,3.175297000000000000e+06,2.591224500000000000e+06,2.436223500000000000e+06,2.769928299999999814e+06,3.401843299999999814e+06,2.889196500000000000e+06,3.195307500000000000e+06,3.060078799999999814e+06,2.976622799999999814e+06,2.924929299999999814e+06,3.167436000000000000e+06,3.680082799999999814e+06,3.199198500000000000e+06,4.077511000000000000e+06,3.680082799999999814e+06,2.730304500000000000e+06,3.497369000000000000e+06,2.646769000000000000e+06,2.344788299999999814e+06,2.964791299999999814e+06,2.833532500000000000e+06,3.179426299999999814e+06,3.012435000000000000e+06,2.809790299999999814e+06,2.610957000000000000e+06,2.662650500000000000e+06,2.841552799999999814e+06,2.658759500000000000e+06,2.817651500000000000e+06,2.754126500000000000e+06,3.314417000000000000e+06,2.670670500000000000e+06,3.612508000000000000e+06,2.988533500000000000e+06,2.320926500000000000e+06,3.544933299999999814e+06,2.853384299999999814e+06,2.873315299999999814e+06,3.791410299999999814e+06,3.079930299999999814e+06,3.250892000000000000e+06,2.809790299999999814e+06,2.396442000000000000e+06,3.000524000000000000e+06,3.040306500000000000e+06,4.157076000000000000e+06,3.016405299999999814e+06,2.901186799999999814e+06,2.301035299999999814e+06,3.048167799999999814e+06,2.789859299999999814e+06,3.020455000000000000e+06,2.694413000000000000e+06,4.312077000000000000e+06,3.091841299999999814e+06,2.674640799999999814e+06,3.684132500000000000e+06,3.167436000000000000e+06,3.370080799999999814e+06,3.946411299999999814e+06,3.246842299999999814e+06,3.831192799999999814e+06,2.940890000000000000e+06,4.554504500000000000e+06,3.779420000000000000e+06,2.765958000000000000e+06,3.461556799999999814e+06,3.024425299999999814e+06,3.346338299999999814e+06,2.885305500000000000e+06,3.064128500000000000e+06,2.432253299999999814e+06,3.219129500000000000e+06,3.151554799999999814e+06,2.682502000000000000e+06,2.738165799999999814e+06,3.457507000000000000e+06,3.894797299999999814e+06,2.738165799999999814e+06,3.421774000000000000e+06,2.531551799999999814e+06,3.095891000000000000e+06,3.000524000000000000e+06,3.127653500000000000e+06,3.382071000000000000e+06,3.731696799999999814e+06,3.258912000000000000e+06,2.909127500000000000e+06,3.223099799999999814e+06,3.346338299999999814e+06,3.330298000000000000e+06,4.093392299999999814e+06,3.215079799999999814e+06,2.762067000000000000e+06,3.099861299999999814e+06,4.335899000000000000e+06,3.731696799999999814e+06,5.365004000000000000e+06,3.596626799999999814e+06,2.813760500000000000e+06,3.513170799999999814e+06,3.942441000000000000e+06,3.374130500000000000e+06,3.250892000000000000e+06,3.238981000000000000e+06,2.809790299999999814e+06,3.127653500000000000e+06,2.777948299999999814e+06,4.478989000000000000e+06,3.548983000000000000e+06,3.664201500000000000e+06,3.783390299999999814e+06,2.571333299999999814e+06,3.473388299999999814e+06,2.805740500000000000e+06,3.358169799999999814e+06,2.567363000000000000e+06,3.692073000000000000e+06,3.334268500000000000e+06,2.583245000000000000e+06,2.968761500000000000e+06,2.527581299999999814e+06,2.686551799999999814e+06,2.436223500000000000e+06,3.322437000000000000e+06,3.219129500000000000e+06,2.634858299999999814e+06,2.376550799999999814e+06,2.229568799999999814e+06,2.464016799999999814e+06,3.676191799999999814e+06,3.052217500000000000e+06,2.352767500000000000e+06,2.630888000000000000e+06,2.503798299999999814e+06,3.521190799999999814e+06,3.230961000000000000e+06,2.428244000000000000e+06,2.610957000000000000e+06,2.893166799999999814e+06,3.139643799999999814e+06,3.016405299999999814e+06,3.099861299999999814e+06,3.473388299999999814e+06,2.661476299999999814e+06,2.853136500000000000e+06,2.891149799999999814e+06,2.594669000000000000e+06,2.422549000000000000e+06,2.536024299999999814e+06,2.366248500000000000e+06,2.882453500000000000e+06,2.734642299999999814e+06,3.405419299999999814e+06,3.088048000000000000e+06,2.829416000000000000e+06,3.015893500000000000e+06,3.538464000000000000e+06,3.773898299999999814e+06,2.304768000000000000e+06,2.294476500000000000e+06,2.414222000000000000e+06,2.737167500000000000e+06,2.453599500000000000e+06,2.553526799999999814e+06,3.157194500000000000e+06,2.718314299999999814e+06,2.534520000000000000e+06,3.589307799999999814e+06,2.356992000000000000e+06,2.868679299999999814e+06,2.246295000000000000e+06,3.250208299999999814e+06,3.048971299999999814e+06,2.536532799999999814e+06,2.143229000000000000e+06,2.893744500000000000e+06,2.775761799999999814e+06,3.335571000000000000e+06,2.570067500000000000e+06,3.083646000000000000e+06,2.961675799999999814e+06,2.727658799999999814e+06,2.630560000000000000e+06,2.128476500000000000e+06,2.923857500000000000e+06,2.504807799999999814e+06,3.293264500000000000e+06,2.299224299999999814e+06,2.512538500000000000e+06,2.598461799999999814e+06,3.278864000000000000e+06,2.335192799999999814e+06,2.561436799999999814e+06,3.283984799999999814e+06,2.630664000000000000e+06,2.443421299999999814e+06,2.951996000000000000e+06,2.345403500000000000e+06,2.324951500000000000e+06,2.255705000000000000e+06,2.555452000000000000e+06,3.274684500000000000e+06,2.499746799999999814e+06,2.528601500000000000e+06,3.418476000000000000e+06,3.321902000000000000e+06,2.903541000000000000e+06,2.543546000000000000e+06,3.065691799999999814e+06,2.521146799999999814e+06,2.448934799999999814e+06,3.021308000000000000e+06,2.832153299999999814e+06,2.783324299999999814e+06,2.219859799999999814e+06,2.696131000000000000e+06,2.618628799999999814e+06,2.286991500000000000e+06,2.580016500000000000e+06,4.026346500000000000e+06,3.129238299999999814e+06,2.267472799999999814e+06,2.913327000000000000e+06,4.040813799999999814e+06,2.683887799999999814e+06,3.416331500000000000e+06,2.993833000000000000e+06,4.810735000000000000e+06,3.064022000000000000e+06,3.133090500000000000e+06,2.577033500000000000e+06,3.544218500000000000e+06,3.185599500000000000e+06,3.098887500000000000e+06,3.209290000000000000e+06,3.078932299999999814e+06,2.787713000000000000e+06,2.704751500000000000e+06,2.258740000000000000e+06,3.197731000000000000e+06,2.824073799999999814e+06,3.328288000000000000e+06,2.491918000000000000e+06,3.080333500000000000e+06,3.048971299999999814e+06,2.524214000000000000e+06,2.655890500000000000e+06,2.868603500000000000e+06,2.508586799999999814e+06,3.174839500000000000e+06,2.922306799999999814e+06,4.059275000000000000e+06,2.497731500000000000e+06,3.109703500000000000e+06,3.116443000000000000e+06,2.793990500000000000e+06,2.867066799999999814e+06,3.272653000000000000e+06,3.117585500000000000e+06,2.796081500000000000e+06,3.694857299999999814e+06,2.832841799999999814e+06,2.616132299999999814e+06,3.078956799999999814e+06,3.407198299999999814e+06,3.233086299999999814e+06,3.184420299999999814e+06,3.053275500000000000e+06,2.574777299999999814e+06,3.180281799999999814e+06,2.546316799999999814e+06,2.937939299999999814e+06,2.621430000000000000e+06,3.296342500000000000e+06,3.551143799999999814e+06,3.064320799999999814e+06,3.081844500000000000e+06,2.901783500000000000e+06,2.375442000000000000e+06,2.906201799999999814e+06,2.638914799999999814e+06,2.762797500000000000e+06,2.887152799999999814e+06,2.297744500000000000e+06,2.595623799999999814e+06,2.961337500000000000e+06,3.268659000000000000e+06,2.825413500000000000e+06,2.606475000000000000e+06,2.604781500000000000e+06,2.655156000000000000e+06,2.941811000000000000e+06,2.980456299999999814e+06,2.781647500000000000e+06,2.833488299999999814e+06,3.818481500000000000e+06,3.745160500000000000e+06,2.755419299999999814e+06,3.477992500000000000e+06,4.930856000000000000e+06,3.229553500000000000e+06,3.238642500000000000e+06,3.909778000000000000e+06,3.409609500000000000e+06,3.390244000000000000e+06,3.162499799999999814e+06,2.777962799999999814e+06,2.772115299999999814e+06,3.666064500000000000e+06,2.897856500000000000e+06,3.558376500000000000e+06,2.357355000000000000e+06,3.160846000000000000e+06,2.741000500000000000e+06,2.815248000000000000e+06,3.633997500000000000e+06,2.572757799999999814e+06,2.806075500000000000e+06,2.747337299999999814e+06,3.572019000000000000e+06,2.711367000000000000e+06,3.794947500000000000e+06,2.870857799999999814e+06,2.922548000000000000e+06,4.752247500000000000e+06,3.037585299999999814e+06,3.048167799999999814e+06,3.700462000000000000e+06,2.841552799999999814e+06,2.640892799999999814e+06,3.799271500000000000e+06,3.270743500000000000e+06,3.310526000000000000e+06,3.048167799999999814e+06,3.334268500000000000e+06,3.322437000000000000e+06,3.815311500000000000e+06,2.531551799999999814e+06,2.626997000000000000e+06,4.089422000000000000e+06,3.052217500000000000e+06,3.127653500000000000e+06,3.437655500000000000e+06,2.404421299999999814e+06,3.509200500000000000e+06,3.230961000000000000e+06,2.483139299999999814e+06,2.376550799999999814e+06,3.795301000000000000e+06,2.420302500000000000e+06,2.372580299999999814e+06,2.257361000000000000e+06,2.877365000000000000e+06,3.282654500000000000e+06,2.730304500000000000e+06,3.195307500000000000e+06,2.603095799999999814e+06,3.358169799999999814e+06,3.060078799999999814e+06,3.111772000000000000e+06,2.630888000000000000e+06,2.877365000000000000e+06,2.217579299999999814e+06,3.286624799999999814e+06,2.734195500000000000e+06,3.072069000000000000e+06,3.533101799999999814e+06,3.044197500000000000e+06,2.964791299999999814e+06,3.290674500000000000e+06,2.658759500000000000e+06,3.970312500000000000e+06,3.262882299999999814e+06,3.366189799999999814e+06,3.473388299999999814e+06,3.219129500000000000e+06,3.378100799999999814e+06,3.087950299999999814e+06,4.065679500000000000e+06,3.505309500000000000e+06,2.905077799999999814e+06,3.695964000000000000e+06,3.850965000000000000e+06,4.073540500000000000e+06,4.284205500000000000e+06,4.486850000000000000e+06,3.147505000000000000e+06,2.698383299999999814e+06,3.056187799999999814e+06,3.254862299999999814e+06,3.787440000000000000e+06,3.727726500000000000e+06,3.835083799999999814e+06,3.075960000000000000e+06,2.730304500000000000e+06,3.362219500000000000e+06,3.616557799999999814e+06,2.694413000000000000e+06,3.723835500000000000e+06,3.898767500000000000e+06,2.642878299999999814e+06,2.686551799999999814e+06,3.223099799999999814e+06,2.730304500000000000e+06,3.723835500000000000e+06,3.374130500000000000e+06,2.233485799999999814e+06,4.364889500000000000e+06,3.437939500000000000e+06,3.684132500000000000e+06,3.288472799999999814e+06,3.606216799999999814e+06,3.356902500000000000e+06,2.675016299999999814e+06,3.435617500000000000e+06,2.772918500000000000e+06,2.721546799999999814e+06,3.649232299999999814e+06,3.177967500000000000e+06,2.961477799999999814e+06,2.877630799999999814e+06,4.257544000000000000e+06,2.819859000000000000e+06,3.357946299999999814e+06,3.083628000000000000e+06,3.218180000000000000e+06,3.757013500000000000e+06,4.834292000000000000e+06,3.117526000000000000e+06,2.905671000000000000e+06,2.959783799999999814e+06,3.688205500000000000e+06,2.874231000000000000e+06,2.783601299999999814e+06,4.000565299999999814e+06,3.948468799999999814e+06,3.340214500000000000e+06,3.884335000000000000e+06,3.216150000000000000e+06,2.888351000000000000e+06,3.599909299999999814e+06,3.612208500000000000e+06,3.462732000000000000e+06,3.102276000000000000e+06,2.537939299999999814e+06,3.161902500000000000e+06,3.692322500000000000e+06,3.841747000000000000e+06,3.921167299999999814e+06,3.013045000000000000e+06,3.060565799999999814e+06,2.273104000000000000e+06,2.806256299999999814e+06,2.184616500000000000e+06,3.067868299999999814e+06,1.970730500000000000e+06,2.907741799999999814e+06,2.086478600000000093e+06,2.316285299999999814e+06,2.465014799999999814e+06,2.721272500000000000e+06,3.025454299999999814e+06,3.458180500000000000e+06,2.471501299999999814e+06,4.576815500000000000e+06,2.356572299999999814e+06,3.210283799999999814e+06,2.555283500000000000e+06,3.223322000000000000e+06,3.202342500000000000e+06,4.169708000000000000e+06,3.235157000000000000e+06,2.907982500000000000e+06,3.370173500000000000e+06,2.510614299999999814e+06,2.597141000000000000e+06,2.614198299999999814e+06,2.866656000000000000e+06,3.563914299999999814e+06,2.459371500000000000e+06,2.846839299999999814e+06,2.912062799999999814e+06,2.385409000000000000e+06,3.677675500000000000e+06,3.040933000000000000e+06,3.832683500000000000e+06,5.570122000000000000e+06,2.869408500000000000e+06,2.531599000000000000e+06,2.533233799999999814e+06,4.503084000000000000e+06,3.250482299999999814e+06,2.410385500000000000e+06,3.265923799999999814e+06,2.614508500000000000e+06,3.347233000000000000e+06,2.861852500000000000e+06,2.883355299999999814e+06,3.105851299999999814e+06,2.713459000000000000e+06,3.317717299999999814e+06,2.481344500000000000e+06,3.498041299999999814e+06,3.492090000000000000e+06,3.227372000000000000e+06,2.293487799999999814e+06,2.251077000000000000e+06,3.569472000000000000e+06,2.148005299999999814e+06,3.267154799999999814e+06,2.959783799999999814e+06,2.605514000000000000e+06,2.349324500000000000e+06,3.318899799999999814e+06,3.068098799999999814e+06,4.409058000000000000e+06,3.409863299999999814e+06,3.016405299999999814e+06,4.002075000000000000e+06,2.869424299999999814e+06,2.261331299999999814e+06,3.290674500000000000e+06,3.636409299999999814e+06,2.181806799999999814e+06,2.392471500000000000e+06,3.250892000000000000e+06,2.070597399999999907e+06,2.595156000000000000e+06,2.599126500000000000e+06,2.404421299999999814e+06,2.527581299999999814e+06,2.670670500000000000e+06,2.837503000000000000e+06,3.548983000000000000e+06,2.642878299999999814e+06,3.469418000000000000e+06,3.091841299999999814e+06,3.298535500000000000e+06,3.314417000000000000e+06,2.964791299999999814e+06,3.079930299999999814e+06,2.364678500000000000e+06,3.306555799999999814e+06,3.191337299999999814e+06,2.682502000000000000e+06,2.988533500000000000e+06,2.952880299999999814e+06,2.475927500000000000e+06,2.201698000000000000e+06,2.002984000000000000e+06,2.118242000000000000e+06,2.197766500000000000e+06,2.662650500000000000e+06,3.294644799999999814e+06,2.479898000000000000e+06,2.205668500000000000e+06,2.444125500000000000e+06,2.301035299999999814e+06,2.416332299999999814e+06,2.726334299999999814e+06,2.964791299999999814e+06,2.340778299999999814e+06,2.646769000000000000e+06,2.865454000000000000e+06,2.253351799999999814e+06,2.829641799999999814e+06,2.277252299999999814e+06,3.048167799999999814e+06,2.416332299999999814e+06,2.551443000000000000e+06,2.527581299999999814e+06,2.595156000000000000e+06,2.253351799999999814e+06,2.404421299999999814e+06,2.130153000000000000e+06,2.809790299999999814e+06,1.927468600000000093e+06,2.396442000000000000e+06,2.233539000000000000e+06,2.424273799999999814e+06,2.507768500000000000e+06,2.132224000000000000e+06,2.042765500000000000e+06,2.066588399999999907e+06,2.030815899999999907e+06,1.971220500000000000e+06,2.416332299999999814e+06,1.967211500000000000e+06,1.832101800000000047e+06,1.995043399999999907e+06,2.738165799999999814e+06,1.748684500000000000e+06,3.870896000000000000e+06,2.754126500000000000e+06,1.999052399999999907e+06,2.551443000000000000e+06,2.499788299999999814e+06,2.626997000000000000e+06,1.816219500000000000e+06,2.698383299999999814e+06,1.947398600000000093e+06,1.740704100000000093e+06,2.762067000000000000e+06,2.408352799999999814e+06,1.947398600000000093e+06,2.424273799999999814e+06,2.094419300000000047e+06,2.877365000000000000e+06,2.273243000000000000e+06,2.754126500000000000e+06,3.024425299999999814e+06,2.233539000000000000e+06,2.483907000000000000e+06,2.555452000000000000e+06,2.324897000000000000e+06,2.543541000000000000e+06,1.903645800000000047e+06,2.110340299999999814e+06,2.646769000000000000e+06,2.082469600000000093e+06,3.445675500000000000e+06,2.233539000000000000e+06,1.573753500000000000e+06,2.309015799999999814e+06,1.800338300000000047e+06,2.158023799999999814e+06,1.784417300000000047e+06,2.217579299999999814e+06,2.416332299999999814e+06,2.285154000000000000e+06,1.669160100000000093e+06,2.177875299999999814e+06,2.694413000000000000e+06,3.052217500000000000e+06,2.006993000000000000e+06,2.793909000000000000e+06,2.487877299999999814e+06,2.094419300000000047e+06,1.887764500000000000e+06,1.995043399999999907e+06,1.788388500000000000e+06,3.215079799999999814e+06,2.316995000000000000e+06,1.808278899999999907e+06,2.297103799999999814e+06,2.436223500000000000e+06,2.309015799999999814e+06,1.426693100000000093e+06,2.404421299999999814e+06,1.955339300000000047e+06,2.169896000000000000e+06,1.987102800000000047e+06,2.154880000000000000e+06,2.233539000000000000e+06,2.972652500000000000e+06,2.309015799999999814e+06,3.366189799999999814e+06,2.197766500000000000e+06,2.543541000000000000e+06,2.316995000000000000e+06,2.142102799999999814e+06,2.134123500000000000e+06,2.016384000000000000e+06,2.575303500000000000e+06,2.225598500000000000e+06,1.927468600000000093e+06,2.169896000000000000e+06,1.871883300000000047e+06,1.633387500000000000e+06,2.010924600000000093e+06,1.859932600000000093e+06,3.223099799999999814e+06,2.491808799999999814e+06,2.038756500000000000e+06,1.999052399999999907e+06,2.297103799999999814e+06,2.022874300000000047e+06,2.305045299999999814e+06,2.547472500000000000e+06,1.859932600000000093e+06,2.154014799999999814e+06,1.847983000000000000e+06,1.764565800000000047e+06,1.931477600000000093e+06,2.058646800000000047e+06,1.816219500000000000e+06,1.945472000000000000e+06,2.352767500000000000e+06,1.760595399999999907e+06,2.233539000000000000e+06,2.007744000000000000e+06,2.165925500000000000e+06,1.808278899999999907e+06,2.869424299999999814e+06,2.217579299999999814e+06,2.269272799999999814e+06,1.927468600000000093e+06,2.018865300000000047e+06,2.208832000000000000e+06,2.396442000000000000e+06,2.217579299999999814e+06,1.708192000000000000e+06,1.859932600000000093e+06,2.024320000000000000e+06,1.975152000000000000e+06,1.871883300000000047e+06,1.828170100000000093e+06,1.942176000000000000e+06,1.971220500000000000e+06,1.991111800000000047e+06,2.221549799999999814e+06,3.266773000000000000e+06,2.444125500000000000e+06,2.388540000000000000e+06,3.000524000000000000e+06,2.018865300000000047e+06,2.225598500000000000e+06,2.460006500000000000e+06,2.515670500000000000e+06,2.428244000000000000e+06,2.432253299999999814e+06,2.094419300000000047e+06,3.465527000000000000e+06,1.883755500000000000e+06,2.161994000000000000e+06,1.983092800000000047e+06,2.412362000000000000e+06,1.661218500000000000e+06,2.134123500000000000e+06,2.559422299999999814e+06,1.893568000000000000e+06,1.856384000000000000e+06,1.831520000000000000e+06,2.376550799999999814e+06,1.671104000000000000e+06,2.058646800000000047e+06,1.780576000000000000e+06,2.090449000000000000e+06,2.416332299999999814e+06,1.700448000000000000e+06,2.368648799999999814e+06,1.664032000000000000e+06,1.822432000000000000e+06,2.217579299999999814e+06,1.725152000000000000e+06,1.405760000000000000e+06,1.967211500000000000e+06,2.106370000000000000e+06,1.825056000000000000e+06,1.919566800000000047e+06,1.398688000000000000e+06,1.445376000000000000e+06,1.313088000000000000e+06,1.538784000000000000e+06,1.438682500000000000e+06,1.943349899999999907e+06,1.546432000000000000e+06,1.732763500000000000e+06,1.947398600000000093e+06,2.527581299999999814e+06,2.102360000000000000e+06,1.649268800000000047e+06,1.939418300000000047e+06,2.134123500000000000e+06,2.241441000000000000e+06,1.824160100000000093e+06,2.428244000000000000e+06,2.618977000000000000e+06,1.716448000000000000e+06,2.046697100000000093e+06,1.712873300000000047e+06,2.010924600000000093e+06,1.847983000000000000e+06,1.647968000000000000e+06,1.875814899999999907e+06,1.738016000000000000e+06,2.018865300000000047e+06,1.724960000000000000e+06,1.673169100000000093e+06,2.495779299999999814e+06,1.576032000000000000e+06,1.714048000000000000e+06,2.368648799999999814e+06,1.922496000000000000e+06,1.999360000000000000e+06,1.903645800000000047e+06,1.907655800000000047e+06,1.999052399999999907e+06,1.752512000000000000e+06,1.640608000000000000e+06,1.875814899999999907e+06,2.316995000000000000e+06,1.711776000000000000e+06,1.855520000000000000e+06,2.026884300000000047e+06,1.632576000000000000e+06,1.891616000000000000e+06,2.118242000000000000e+06,1.689050399999999907e+06,1.816640000000000000e+06,1.736608000000000000e+06,2.165925500000000000e+06,1.935232000000000000e+06,2.599126500000000000e+06,2.273243000000000000e+06,1.944800000000000000e+06,1.780447000000000000e+06,1.777408000000000000e+06,1.855923600000000093e+06,1.625446000000000000e+06,1.927468600000000093e+06,2.082469600000000093e+06,4.029867299999999814e+06,1.683264000000000000e+06,2.313024799999999814e+06,1.966304000000000000e+06,2.002984000000000000e+06,2.229568799999999814e+06,2.269272799999999814e+06,1.718080000000000000e+06,1.828170100000000093e+06,2.008960000000000000e+06,1.837760000000000000e+06,2.154014799999999814e+06,2.074567800000000047e+06,1.625088000000000000e+06,2.332876299999999814e+06,1.907655800000000047e+06,2.189787299999999814e+06,1.827584000000000000e+06,1.816219500000000000e+06,1.907648000000000000e+06,2.253351799999999814e+06,2.189787299999999814e+06,2.309015799999999814e+06,1.723648000000000000e+06,1.956928000000000000e+06,1.782656000000000000e+06,1.681109800000000047e+06,1.629456000000000000e+06,1.999052399999999907e+06,1.636160000000000000e+06,1.423584000000000000e+06,1.769216000000000000e+06,1.406880300000000047e+06,1.342272000000000000e+06,1.512448000000000000e+06,1.477984000000000000e+06,1.291583399999999907e+06,1.847983000000000000e+06,1.562112000000000000e+06,1.603520000000000000e+06,1.615008000000000000e+06,1.382980000000000000e+06,1.691744000000000000e+06,1.394930600000000093e+06,1.399552000000000000e+06,1.700922600000000093e+06,1.422816000000000000e+06,1.563840000000000000e+06,1.732763500000000000e+06,1.463008000000000000e+06,1.557344000000000000e+06,1.487136000000000000e+06,1.959270800000000047e+06,1.808278899999999907e+06,1.492608000000000000e+06,1.907655800000000047e+06,1.720813899999999907e+06,1.176325300000000047e+06,1.600512000000000000e+06,2.105364500000000000e+06,1.522099800000000047e+06,1.458944000000000000e+06,1.263751500000000000e+06,1.605152000000000000e+06,1.399872000000000000e+06,1.613824000000000000e+06,1.534784000000000000e+06,1.263751500000000000e+06,1.454563800000000047e+06,1.594560000000000000e+06,1.495744000000000000e+06,1.800338300000000047e+06,1.546528000000000000e+06,1.812210500000000000e+06,1.907655800000000047e+06,1.433568000000000000e+06,1.614464000000000000e+06,1.840042399999999907e+06,1.548480000000000000e+06,1.378336000000000000e+06,1.510496000000000000e+06,2.006993000000000000e+06,1.845437399999999907e+06,1.526144000000000000e+06,1.403520000000000000e+06,1.640928000000000000e+06,1.511904000000000000e+06,1.579392000000000000e+06,1.645337300000000047e+06,1.450976000000000000e+06,1.417248000000000000e+06,1.591392000000000000e+06,1.391840000000000000e+06,1.583520000000000000e+06,1.379048399999999907e+06,1.453440000000000000e+06,2.018865300000000047e+06,1.581664000000000000e+06,1.442592000000000000e+06,1.497792000000000000e+06,1.465600000000000000e+06,1.577024000000000000e+06,1.440864000000000000e+06,1.496384000000000000e+06,1.528832000000000000e+06,1.414144000000000000e+06,3.401843299999999814e+06,1.581694100000000093e+06,2.150044299999999814e+06,1.381344000000000000e+06,1.558752000000000000e+06,1.482395600000000093e+06,1.469792000000000000e+06,1.516864000000000000e+06,1.588800000000000000e+06,1.715488000000000000e+06,1.487328000000000000e+06,1.576160000000000000e+06,1.548064000000000000e+06,1.712960000000000000e+06,1.498880000000000000e+06,1.655264000000000000e+06,1.477216000000000000e+06,1.533472000000000000e+06,1.760595399999999907e+06,1.581888000000000000e+06,1.512672000000000000e+06,1.557024000000000000e+06,1.556160000000000000e+06,1.494976000000000000e+06,1.561881300000000047e+06,1.188274899999999907e+06,1.297920000000000000e+06,1.748684500000000000e+06,1.520544000000000000e+06,1.615872000000000000e+06,1.393536000000000000e+06,1.899636800000000047e+06,1.406880300000000047e+06,1.513632000000000000e+06,1.419072000000000000e+06,1.947398600000000093e+06,1.351217500000000000e+06,1.585703100000000093e+06,1.911587399999999907e+06,1.576576000000000000e+06,1.483584000000000000e+06,1.454304000000000000e+06,1.536832000000000000e+06,1.718208000000000000e+06,1.979161100000000093e+06,1.867874300000000047e+06,2.098350799999999814e+06,2.360669500000000000e+06,1.540384000000000000e+06,1.549248000000000000e+06,2.082469600000000093e+06,1.591936000000000000e+06,1.828256000000000000e+06,1.999052399999999907e+06,1.555616000000000000e+06,2.555452000000000000e+06,2.320926500000000000e+06,1.668704000000000000e+06,1.220038399999999907e+06,1.779808000000000000e+06,1.539520000000000000e+06,1.272224000000000000e+06,1.879823899999999907e+06,1.468608000000000000e+06,2.114271799999999814e+06,1.630944000000000000e+06,1.395680000000000000e+06,1.514720000000000000e+06,1.576704000000000000e+06,1.355226500000000000e+06,1.061105800000000047e+06,1.287168000000000000e+06,1.386989000000000000e+06,1.663168000000000000e+06,1.521184000000000000e+06,1.496928000000000000e+06,1.365696000000000000e+06,1.375648000000000000e+06,1.346528000000000000e+06,1.381536000000000000e+06,1.317888000000000000e+06,1.851992000000000000e+06,1.239929600000000093e+06,1.366336000000000000e+06,1.452800000000000000e+06,1.408128000000000000e+06,1.324000000000000000e+06,1.388736000000000000e+06,1.780447000000000000e+06,1.401152000000000000e+06,1.366112000000000000e+06,1.482395600000000093e+06,1.439168000000000000e+06,1.569344000000000000e+06,1.562752000000000000e+06,1.489504000000000000e+06,1.140591399999999907e+06,1.469376000000000000e+06,1.636800000000000000e+06,1.478176000000000000e+06,1.483776000000000000e+06,1.926904500000000000e+06,1.543072000000000000e+06,1.669792000000000000e+06,1.345696000000000000e+06,1.544928000000000000e+06,1.390432000000000000e+06,1.927468600000000093e+06,1.573753500000000000e+06,1.405248000000000000e+06,1.311837300000000047e+06,1.483360000000000000e+06,1.287488000000000000e+06,1.372640000000000000e+06,1.601585399999999907e+06,1.420256000000000000e+06,1.413184000000000000e+06,1.492512000000000000e+06,1.406848000000000000e+06,1.278208000000000000e+06,1.347616000000000000e+06,1.463008000000000000e+06,1.828170100000000093e+06,1.473888000000000000e+06,1.840042399999999907e+06,1.610912000000000000e+06,1.359158100000000093e+06,1.474112000000000000e+06,1.227979000000000000e+06,1.220038399999999907e+06,1.402016000000000000e+06,1.919566800000000047e+06,1.477760000000000000e+06,1.478720000000000000e+06,1.580256000000000000e+06,1.555200000000000000e+06,1.614688000000000000e+06,1.546880000000000000e+06,2.009627500000000000e+06,1.652960000000000000e+06,1.650592000000000000e+06,1.765504000000000000e+06,1.705344000000000000e+06,2.069792000000000000e+06,1.943488000000000000e+06,1.999584000000000000e+06,2.121536000000000000e+06,1.947398600000000093e+06,2.118464000000000000e+06,2.314112000000000000e+06,2.515670500000000000e+06,2.478848000000000000e+06,2.529856000000000000e+06,2.575303500000000000e+06,2.376550799999999814e+06,2.789859299999999814e+06,2.845523000000000000e+06,2.687040000000000000e+06,2.706403299999999814e+06,2.777948299999999814e+06,2.697408000000000000e+06,2.759232000000000000e+06,2.722944000000000000e+06,2.668544000000000000e+06,2.651968000000000000e+06,2.539531000000000000e+06,2.578240000000000000e+06,2.547136000000000000e+06,2.582528000000000000e+06,2.801770000000000000e+06,2.440155000000000000e+06,2.606016000000000000e+06,2.692864000000000000e+06,2.614976000000000000e+06,2.341696000000000000e+06,2.404421299999999814e+06,2.596032000000000000e+06,2.278528000000000000e+06,2.618977000000000000e+06,2.437376000000000000e+06,2.651968000000000000e+06,2.881856000000000000e+06,3.016405299999999814e+06,2.915456000000000000e+06,3.056187799999999814e+06,3.046144000000000000e+06,3.223099799999999814e+06,3.107881299999999814e+06,3.227070000000000000e+06,3.147505000000000000e+06,3.314417000000000000e+06,3.159416000000000000e+06,3.052217500000000000e+06,3.008385299999999814e+06,2.821621799999999814e+06,2.913097799999999814e+06,3.064128500000000000e+06,2.686551799999999814e+06,3.091841299999999814e+06,3.270743500000000000e+06,3.032366000000000000e+06,2.967104000000000000e+06,2.591224500000000000e+06,2.340778299999999814e+06,2.181806799999999814e+06,1.839744000000000000e+06,1.785376000000000000e+06,1.582976000000000000e+06,1.301984000000000000e+06,1.168896000000000000e+06,9.531040000000000000e+05,7.764320000000000000e+05,6.099520000000000000e+05,4.650000000000000000e+05,3.491600000000000000e+05,2.759600000000000000e+05,2.308520000000000000e+05,1.800840000000000000e+05,1.170580000000000000e+05,8.466200000000000000e+04,7.642200000000000000e+04,6.567200000000000000e+04,4.569700000000000000e+04,3.205700000000000000e+04,2.704500000000000000e+04,2.463900000000000000e+04,1.472000000000000000e+04,1.662300000000000000e+04,1.421900000000000000e+04,1.642300000000000000e+04,8.310000000000000000e+03,9.812000000000000000e+03,6.307000000000000000e+03,1.241600000000000000e+04,5.606000000000000000e+03,1.051300000000000000e+04,3.704000000000000000e+03,6.107000000000000000e+03,5.306000000000000000e+03,4.004000000000000000e+03,4.204000000000000000e+03,4.605000000000000000e+03,4.705000000000000000e+03,3.704000000000000000e+03,3.403000000000000000e+03,2.502000000000000000e+03,4.505000000000000000e+03,2.903000000000000000e+03,4.004000000000000000e+03,3.203000000000000000e+03,4.705000000000000000e+03,4.505000000000000000e+03,2.002000000000000000e+03,3.904000000000000000e+03,3.503000000000000000e+03,3.203000000000000000e+03,2.702000000000000000e+03,2.702000000000000000e+03,2.802000000000000000e+03,2.903000000000000000e+03,2.502000000000000000e+03,2.802000000000000000e+03,5.406000000000000000e+03,2.602000000000000000e+03,3.003000000000000000e+03,4.004000000000000000e+03,4.304000000000000000e+03,3.303000000000000000e+03,4.004000000000000000e+03,4.705000000000000000e+03,3.704000000000000000e+03,3.203000000000000000e+03,2.802000000000000000e+03,2.903000000000000000e+03,4.304000000000000000e+03,4.104000000000000000e+03,4.104000000000000000e+03,4.905000000000000000e+03,3.804000000000000000e+03,4.304000000000000000e+03,3.804000000000000000e+03,4.705000000000000000e+03,2.903000000000000000e+03,4.104000000000000000e+03,3.103000000000000000e+03,2.502000000000000000e+03,2.903000000000000000e+03,4.505000000000000000e+03,2.802000000000000000e+03,3.203000000000000000e+03,3.103000000000000000e+03,3.503000000000000000e+03,4.404000000000000000e+03,2.903000000000000000e+03,2.602000000000000000e+03,3.403000000000000000e+03,3.203000000000000000e+03,5.606000000000000000e+03,2.302000000000000000e+03,2.802000000000000000e+03,2.502000000000000000e+03,3.103000000000000000e+03,2.502000000000000000e+03,2.903000000000000000e+03,2.702000000000000000e+03,nan
4.795409999999999684e+01,3.704000000000000000e+03,2.903000000000000000e+03,3.303000000000000000e+03,3.804000000000000000e+03,3.403000000000000000e+03,3.103000000000000000e+03,3.603000000000000000e+03,5.005000000000000000e+03,1.001200000000000000e+04,4.920900000000000000e+04,7.833000000000000000e+04,1.770560000000000000e+05,2.643920000000000000e+05,4.175200000000000000e+05,6.520960000000000000e+05,7.148480000000000000e+05,9.903840000000000000e+05,9.572000000000000000e+05,1.153952000000000000e+06,1.323872000000000000e+06,1.357248000000000000e+06,1.762560000000000000e+06,2.642878299999999814e+06,2.054637800000000047e+06,1.756992000000000000e+06,1.946240000000000000e+06,1.785359600000000093e+06,1.935448000000000000e+06,1.846837100000000093e+06,2.944860299999999814e+06,1.541990000000000000e+06,2.146112799999999814e+06,1.883755500000000000e+06,1.824190800000000047e+06,2.006993000000000000e+06,2.268096000000000000e+06,2.197766500000000000e+06,1.907655800000000047e+06,1.942496000000000000e+06,1.979161100000000093e+06,2.057152000000000000e+06,2.050706100000000093e+06,2.306624000000000000e+06,2.762067000000000000e+06,2.420302500000000000e+06,2.487877299999999814e+06,2.813760500000000000e+06,2.424273799999999814e+06,2.674640799999999814e+06,2.976622799999999814e+06,2.706403299999999814e+06,2.642878299999999814e+06,2.845523000000000000e+06,3.095891000000000000e+06,3.091841299999999814e+06,2.853384299999999814e+06,2.920959000000000000e+06,2.909127500000000000e+06,2.658759500000000000e+06,2.551443000000000000e+06,3.362219500000000000e+06,2.905077799999999814e+06,2.917068000000000000e+06,3.052217500000000000e+06,3.215079799999999814e+06,3.004415000000000000e+06,3.028316299999999814e+06,3.139643799999999814e+06,2.984642799999999814e+06,2.805740500000000000e+06,2.936840299999999814e+06,2.944860299999999814e+06,2.909127500000000000e+06,3.016405299999999814e+06,3.274793299999999814e+06,3.286624799999999814e+06,2.829641799999999814e+06,3.354199500000000000e+06,2.984642799999999814e+06,3.211188799999999814e+06,2.980672500000000000e+06,2.913097799999999814e+06,2.960741500000000000e+06,2.885305500000000000e+06,3.000524000000000000e+06,2.746185799999999814e+06,3.405893000000000000e+06,3.179426299999999814e+06,2.781998000000000000e+06,3.056187799999999814e+06,3.052217500000000000e+06,3.195307500000000000e+06,3.306555799999999814e+06,2.992504000000000000e+06,3.354199500000000000e+06,3.330298000000000000e+06,2.956771000000000000e+06,3.258912000000000000e+06,3.250892000000000000e+06,3.151554799999999814e+06,3.302506000000000000e+06,3.310526000000000000e+06,3.167436000000000000e+06,3.250892000000000000e+06,3.580745500000000000e+06,3.107881299999999814e+06,3.000524000000000000e+06,2.988533500000000000e+06,3.024425299999999814e+06,3.230961000000000000e+06,2.722364000000000000e+06,3.040306500000000000e+06,2.960741500000000000e+06,3.203168799999999814e+06,3.020455000000000000e+06,3.250892000000000000e+06,2.881335299999999814e+06,3.517220500000000000e+06,3.028316299999999814e+06,3.175297000000000000e+06,3.159416000000000000e+06,3.087950299999999814e+06,3.008385299999999814e+06,3.000524000000000000e+06,3.123762500000000000e+06,2.678531500000000000e+06,2.869424299999999814e+06,2.956771000000000000e+06,2.658759500000000000e+06,2.984642799999999814e+06,3.135673500000000000e+06,2.909127500000000000e+06,2.730304500000000000e+06,2.833532500000000000e+06,2.603095799999999814e+06,2.869424299999999814e+06,2.758096799999999814e+06,2.762067000000000000e+06,2.821621799999999814e+06,3.119792299999999814e+06,3.008385299999999814e+06,3.227070000000000000e+06,3.008385299999999814e+06,3.330298000000000000e+06,3.191337299999999814e+06,3.453536500000000000e+06,2.825671500000000000e+06,2.932949299999999814e+06,3.242951299999999814e+06,2.901186799999999814e+06,3.163386299999999814e+06,2.877365000000000000e+06,2.726334299999999814e+06,2.666620799999999814e+06,3.465527000000000000e+06,2.797879299999999814e+06,2.738165799999999814e+06,3.095891000000000000e+06,3.060078799999999814e+06,2.591224500000000000e+06,2.861404299999999814e+06,2.773978000000000000e+06,2.821621799999999814e+06,2.905077799999999814e+06,3.068098799999999814e+06,2.428244000000000000e+06,2.686551799999999814e+06,2.718314299999999814e+06,2.495779299999999814e+06,2.559422299999999814e+06,2.845523000000000000e+06,2.735296000000000000e+06,2.380559799999999814e+06,2.607066000000000000e+06,2.682502000000000000e+06,3.091841299999999814e+06,2.754126500000000000e+06,2.877365000000000000e+06,2.738165799999999814e+06,2.948910000000000000e+06,3.032366000000000000e+06,2.785889000000000000e+06,2.972652500000000000e+06,2.762067000000000000e+06,3.079930299999999814e+06,2.873315299999999814e+06,3.250892000000000000e+06,2.976622799999999814e+06,2.893166799999999814e+06,2.523649799999999814e+06,3.008385299999999814e+06,3.338318299999999814e+06,3.382071000000000000e+06,2.738165799999999814e+06,3.203168799999999814e+06,3.370080799999999814e+06,2.944860299999999814e+06,2.837503000000000000e+06,2.873315299999999814e+06,2.980672500000000000e+06,2.897216500000000000e+06,2.885305500000000000e+06,2.853384299999999814e+06,2.924929299999999814e+06,3.234931299999999814e+06,2.980672500000000000e+06,2.857434000000000000e+06,3.079930299999999814e+06,2.797879299999999814e+06,2.483907000000000000e+06,2.801770000000000000e+06,3.286624799999999814e+06,3.143534500000000000e+06,2.495779299999999814e+06,3.473388299999999814e+06,2.893166799999999814e+06,3.068098799999999814e+06,2.662650500000000000e+06,2.607066000000000000e+06,3.107881299999999814e+06,3.103911000000000000e+06,3.139643799999999814e+06,2.428244000000000000e+06,2.746185799999999814e+06,2.881335299999999814e+06,2.865454000000000000e+06,2.773978000000000000e+06,2.499788299999999814e+06,2.603095799999999814e+06,3.453536500000000000e+06,3.199198500000000000e+06,3.457507000000000000e+06,2.821621799999999814e+06,3.131623799999999814e+06,3.068098799999999814e+06,3.473388299999999814e+06,2.809790299999999814e+06,3.298535500000000000e+06,2.475927500000000000e+06,3.004415000000000000e+06,2.873315299999999814e+06,2.841552799999999814e+06,2.487877299999999814e+06,3.223099799999999814e+06,2.714423299999999814e+06,3.354199500000000000e+06,3.091841299999999814e+06,3.314417000000000000e+06,2.825671500000000000e+06,2.893166799999999814e+06,3.525081799999999814e+06,2.460006500000000000e+06,2.654789299999999814e+06,3.179426299999999814e+06,3.517220500000000000e+06,2.841552799999999814e+06,2.305045299999999814e+06,3.083980000000000000e+06,2.706403299999999814e+06,2.865454000000000000e+06,2.320926500000000000e+06,2.285154000000000000e+06,3.330298000000000000e+06,2.897216500000000000e+06,2.638908000000000000e+06,2.614927299999999814e+06,2.507768500000000000e+06,2.533568000000000000e+06,2.861404299999999814e+06,2.559422299999999814e+06,2.714423299999999814e+06,2.261331299999999814e+06,2.821621799999999814e+06,2.344788299999999814e+06,2.702433000000000000e+06,3.127653500000000000e+06,2.603095799999999814e+06,2.471996000000000000e+06,2.583245000000000000e+06,2.626997000000000000e+06,2.734195500000000000e+06,2.690522000000000000e+06,2.483907000000000000e+06,2.607066000000000000e+06,2.368648799999999814e+06,2.495779299999999814e+06,2.583245000000000000e+06,2.404421299999999814e+06,2.726334299999999814e+06,2.805740500000000000e+06,3.123762500000000000e+06,2.412362000000000000e+06,2.503798299999999814e+06,2.237470500000000000e+06,2.571333299999999814e+06,2.642878299999999814e+06,2.623026799999999814e+06,2.460006500000000000e+06,2.376550799999999814e+06,3.175297000000000000e+06,2.734195500000000000e+06,2.944860299999999814e+06,2.448134500000000000e+06,2.889196500000000000e+06,3.537072000000000000e+06,3.242951299999999814e+06,2.833532500000000000e+06,3.318387299999999814e+06,2.869424299999999814e+06,2.960741500000000000e+06,2.857434000000000000e+06,3.509200500000000000e+06,2.845523000000000000e+06,4.363611500000000000e+06,3.521190799999999814e+06,2.746185799999999814e+06,2.988533500000000000e+06,2.897216500000000000e+06,3.660310500000000000e+06,2.825671500000000000e+06,2.507768500000000000e+06,3.036336299999999814e+06,3.000524000000000000e+06,2.881335299999999814e+06,3.270743500000000000e+06,3.731696799999999814e+06,2.893166799999999814e+06,2.328906000000000000e+06,2.595156000000000000e+06,3.692073000000000000e+06,2.917068000000000000e+06,2.936840299999999814e+06,2.491808799999999814e+06,2.277252299999999814e+06,2.432253299999999814e+06,2.646769000000000000e+06,3.028316299999999814e+06,2.531551799999999814e+06,2.821621799999999814e+06,2.583245000000000000e+06,2.642878299999999814e+06,2.988533500000000000e+06,2.773978000000000000e+06,4.188838500000000000e+06,2.996553799999999814e+06,3.135673500000000000e+06,3.274793299999999814e+06,2.968761500000000000e+06,3.207218500000000000e+06,2.773978000000000000e+06,2.849414000000000000e+06,3.354199500000000000e+06,3.783390299999999814e+06,2.960741500000000000e+06,4.002075000000000000e+06,3.998104799999999814e+06,3.040306500000000000e+06,2.920959000000000000e+06,3.938391299999999814e+06,3.342368000000000000e+06,2.968761500000000000e+06,3.425744500000000000e+06,3.362219500000000000e+06,3.040306500000000000e+06,2.801770000000000000e+06,2.785889000000000000e+06,2.821621799999999814e+06,3.843103799999999814e+06,4.486850000000000000e+06,2.527581299999999814e+06,2.956771000000000000e+06,2.976622799999999814e+06,2.821621799999999814e+06,3.064128500000000000e+06,2.909127500000000000e+06,2.889196500000000000e+06,2.992504000000000000e+06,3.199198500000000000e+06,3.946411299999999814e+06,2.773978000000000000e+06,4.077511000000000000e+06,3.044197500000000000e+06,4.375681500000000000e+06,3.366189799999999814e+06,3.890747500000000000e+06,2.913097799999999814e+06,2.388540000000000000e+06,2.817651500000000000e+06,3.374130500000000000e+06,2.527581299999999814e+06,2.869424299999999814e+06,3.886697799999999814e+06,3.513170799999999814e+06,3.588765500000000000e+06,2.626997000000000000e+06,3.167436000000000000e+06,3.576775000000000000e+06,3.298535500000000000e+06,3.751627799999999814e+06,3.485299000000000000e+06,2.638908000000000000e+06,3.612508000000000000e+06,3.048167799999999814e+06,2.702433000000000000e+06,3.012435000000000000e+06,3.529131500000000000e+06,3.187367000000000000e+06,2.618977000000000000e+06,4.033837500000000000e+06,3.676191799999999814e+06,3.326407299999999814e+06,2.952880299999999814e+06,3.079930299999999814e+06,2.952880299999999814e+06,3.115742500000000000e+06,2.551443000000000000e+06,2.690522000000000000e+06,3.910678500000000000e+06,2.833532500000000000e+06,3.509200500000000000e+06,2.849414000000000000e+06,3.366189799999999814e+06,4.009936299999999814e+06,3.238981000000000000e+06,2.805740500000000000e+06,3.465527000000000000e+06,2.491808799999999814e+06,2.503798299999999814e+06,2.603095799999999814e+06,2.487877299999999814e+06,3.024425299999999814e+06,3.111772000000000000e+06,2.996553799999999814e+06,4.558395000000000000e+06,3.087950299999999814e+06,2.944860299999999814e+06,3.358169799999999814e+06,3.298535500000000000e+06,3.044197500000000000e+06,3.155525000000000000e+06,2.809790299999999814e+06,2.297103799999999814e+06,2.869424299999999814e+06,2.869424299999999814e+06,2.877365000000000000e+06,2.920959000000000000e+06,4.979725000000000000e+06,2.177875299999999814e+06,2.805740500000000000e+06,2.531551799999999814e+06,2.603095799999999814e+06,3.028316299999999814e+06,2.607066000000000000e+06,3.596626799999999814e+06,2.833532500000000000e+06,2.817651500000000000e+06,3.095891000000000000e+06,3.584795299999999814e+06,2.269272799999999814e+06,2.968761500000000000e+06,2.948910000000000000e+06,2.917068000000000000e+06,2.853384299999999814e+06,3.135673500000000000e+06,3.171406299999999814e+06,3.894797299999999814e+06,3.382071000000000000e+06,2.861404299999999814e+06,2.714423299999999814e+06,3.060078799999999814e+06,2.491808799999999814e+06,3.048167799999999814e+06,3.751627799999999814e+06,2.607066000000000000e+06,2.809790299999999814e+06,3.060078799999999814e+06,2.837503000000000000e+06,2.988533500000000000e+06,3.564864299999999814e+06,2.988533500000000000e+06,4.069649799999999814e+06,3.087950299999999814e+06,2.905077799999999814e+06,3.083980000000000000e+06,2.599126500000000000e+06,3.517220500000000000e+06,2.507768500000000000e+06,3.282654500000000000e+06,3.238981000000000000e+06,2.940890000000000000e+06,3.099861299999999814e+06,3.835083799999999814e+06,3.151554799999999814e+06,4.002075000000000000e+06,2.694413000000000000e+06,2.662650500000000000e+06,4.180898000000000000e+06,2.694413000000000000e+06,3.087950299999999814e+06,2.877365000000000000e+06,2.483907000000000000e+06,3.588765500000000000e+06,3.211188799999999814e+06,2.841552799999999814e+06,2.718314299999999814e+06,3.151554799999999814e+06,3.024425299999999814e+06,3.548983000000000000e+06,2.591224500000000000e+06,2.817651500000000000e+06,2.499788299999999814e+06,3.588765500000000000e+06,3.032366000000000000e+06,3.258912000000000000e+06,2.146112799999999814e+06,3.179426299999999814e+06,3.060078799999999814e+06,3.107881299999999814e+06,2.936840299999999814e+06,4.172957299999999814e+06,2.702433000000000000e+06,3.075960000000000000e+06,3.028316299999999814e+06,2.666620799999999814e+06,2.841552799999999814e+06,2.332876299999999814e+06,2.638908000000000000e+06,3.179426299999999814e+06,3.660310500000000000e+06,4.331849000000000000e+06,2.793909000000000000e+06,3.342368000000000000e+06,2.603095799999999814e+06,3.052217500000000000e+06,3.127653500000000000e+06,3.413833500000000000e+06,4.085531000000000000e+06,3.799271500000000000e+06,3.246842299999999814e+06,3.103911000000000000e+06,2.964791299999999814e+06,2.440155000000000000e+06,3.223099799999999814e+06,2.905077799999999814e+06,3.425744500000000000e+06,2.777948299999999814e+06,3.453536500000000000e+06,2.368648799999999814e+06,3.497369000000000000e+06,3.588765500000000000e+06,2.841552799999999814e+06,2.940890000000000000e+06,2.928979000000000000e+06,3.890747500000000000e+06,3.354199500000000000e+06,2.956771000000000000e+06,2.475927500000000000e+06,2.738165799999999814e+06,2.503798299999999814e+06,2.690522000000000000e+06,2.825671500000000000e+06,3.151554799999999814e+06,3.195307500000000000e+06,3.024425299999999814e+06,2.607066000000000000e+06,2.483907000000000000e+06,2.813760500000000000e+06,2.694413000000000000e+06,3.501339299999999814e+06,2.706403299999999814e+06,2.527581299999999814e+06,3.179426299999999814e+06,2.917068000000000000e+06,2.817651500000000000e+06,2.650739500000000000e+06,2.829641799999999814e+06,3.580745500000000000e+06,3.509200500000000000e+06,3.171406299999999814e+06,3.644270500000000000e+06,2.571333299999999814e+06,5.067071500000000000e+06,2.948910000000000000e+06,2.519679500000000000e+06,3.016405299999999814e+06,2.468025799999999814e+06,2.960741500000000000e+06,3.119792299999999814e+06,2.742215500000000000e+06,3.139643799999999814e+06,3.608537500000000000e+06,3.771558799999999814e+06,2.805740500000000000e+06,2.706403299999999814e+06,3.155525000000000000e+06,2.507768500000000000e+06,3.517220500000000000e+06,3.028316299999999814e+06,3.322437000000000000e+06,2.936840299999999814e+06,3.731696799999999814e+06,2.289124500000000000e+06,2.813760500000000000e+06,2.710453000000000000e+06,2.670670500000000000e+06,2.686551799999999814e+06,3.870896000000000000e+06,3.509200500000000000e+06,4.029867299999999814e+06,3.219129500000000000e+06,3.040306500000000000e+06,3.866846299999999814e+06,3.079930299999999814e+06,2.861404299999999814e+06,2.841552799999999814e+06,3.374130500000000000e+06,3.660310500000000000e+06,3.703984000000000000e+06,3.525081799999999814e+06,2.758096799999999814e+06,2.845523000000000000e+06,2.730304500000000000e+06,2.610957000000000000e+06,3.572725500000000000e+06,3.211188799999999814e+06,3.517220500000000000e+06,3.358169799999999814e+06,3.072069000000000000e+06,3.576775000000000000e+06,3.656340299999999814e+06,3.409863299999999814e+06,2.956771000000000000e+06,3.922510000000000000e+06,2.789859299999999814e+06,2.710453000000000000e+06,2.523649799999999814e+06,2.670670500000000000e+06,3.330298000000000000e+06,2.829641799999999814e+06,3.441625799999999814e+06,2.801770000000000000e+06,2.813760500000000000e+06,2.694413000000000000e+06,2.539531000000000000e+06,2.535560799999999814e+06,2.901186799999999814e+06,3.278763500000000000e+06,2.662650500000000000e+06,3.024425299999999814e+06,2.694413000000000000e+06,2.849414000000000000e+06,3.036336299999999814e+06,2.877365000000000000e+06,2.376550799999999814e+06,3.600676500000000000e+06,3.537072000000000000e+06,3.159416000000000000e+06,2.964791299999999814e+06,2.670670500000000000e+06,2.964791299999999814e+06,2.944860299999999814e+06,3.314417000000000000e+06,2.785889000000000000e+06,2.694413000000000000e+06,2.897216500000000000e+06,3.898767500000000000e+06,3.119792299999999814e+06,2.682502000000000000e+06,2.698383299999999814e+06,2.368648799999999814e+06,2.589438000000000000e+06,2.391290799999999814e+06,2.780961299999999814e+06,2.471514799999999814e+06,2.949789500000000000e+06,2.879539000000000000e+06,2.323860000000000000e+06,2.422549000000000000e+06,2.453948500000000000e+06,2.671384000000000000e+06,2.320009299999999814e+06,3.559844000000000000e+06,3.008077799999999814e+06,3.216424500000000000e+06,2.869454799999999814e+06,2.423002500000000000e+06,2.899476000000000000e+06,2.843789299999999814e+06,3.098641299999999814e+06,2.881161799999999814e+06,2.537568299999999814e+06,2.447210500000000000e+06,2.738165799999999814e+06,2.686640000000000000e+06,2.344674799999999814e+06,4.352858000000000000e+06,2.729091799999999814e+06,2.882389799999999814e+06,2.631345299999999814e+06,2.466159000000000000e+06,2.318186500000000000e+06,2.774668500000000000e+06,2.654991799999999814e+06,2.823368000000000000e+06,2.426970000000000000e+06,2.680707000000000000e+06,3.083646000000000000e+06,2.590439500000000000e+06,3.035947299999999814e+06,3.279200000000000000e+06,2.612948500000000000e+06,2.300168500000000000e+06,2.381754500000000000e+06,2.593264000000000000e+06,3.129238299999999814e+06,2.540512799999999814e+06,2.298460299999999814e+06,2.410588000000000000e+06,2.611580799999999814e+06,3.571643500000000000e+06,2.984308000000000000e+06,2.337967500000000000e+06,2.725590500000000000e+06,2.653939799999999814e+06,2.245323500000000000e+06,3.338139000000000000e+06,2.649378500000000000e+06,2.515670500000000000e+06,2.534579299999999814e+06,2.698734000000000000e+06,3.211283799999999814e+06,2.452500799999999814e+06,3.213864000000000000e+06,2.805142799999999814e+06,3.306135000000000000e+06,2.936862299999999814e+06,2.294077799999999814e+06,2.524637500000000000e+06,2.746244000000000000e+06,2.958919000000000000e+06,3.667074799999999814e+06,2.420987299999999814e+06,3.528720000000000000e+06,2.455211299999999814e+06,2.513677000000000000e+06,3.172138500000000000e+06,2.613578799999999814e+06,2.692371500000000000e+06,2.544090500000000000e+06,2.755419299999999814e+06,2.631495299999999814e+06,2.568327500000000000e+06,2.510782000000000000e+06,3.453450500000000000e+06,3.097109299999999814e+06,3.130132000000000000e+06,2.900795500000000000e+06,3.926846500000000000e+06,2.531020500000000000e+06,2.331907799999999814e+06,2.735911000000000000e+06,2.980043799999999814e+06,2.518783500000000000e+06,2.318601000000000000e+06,3.177520500000000000e+06,2.923828000000000000e+06,3.272652000000000000e+06,2.316398299999999814e+06,2.997805299999999814e+06,2.468132500000000000e+06,3.358290000000000000e+06,4.052039000000000000e+06,3.175557000000000000e+06,2.616640500000000000e+06,2.977784299999999814e+06,2.444658000000000000e+06,3.626122500000000000e+06,2.638511000000000000e+06,2.698181799999999814e+06,3.139098000000000000e+06,3.199044000000000000e+06,2.367211500000000000e+06,3.238991299999999814e+06,2.509215799999999814e+06,2.560463000000000000e+06,3.169829299999999814e+06,2.815832299999999814e+06,2.973890500000000000e+06,3.013802000000000000e+06,2.502552500000000000e+06,2.780540299999999814e+06,3.013200500000000000e+06,2.664555299999999814e+06,2.450504299999999814e+06,2.728546500000000000e+06,2.846695500000000000e+06,3.408691000000000000e+06,2.729845299999999814e+06,2.634403299999999814e+06,2.773213000000000000e+06,3.344417500000000000e+06,2.531936500000000000e+06,2.798411500000000000e+06,4.155144500000000000e+06,3.312894799999999814e+06,2.898929000000000000e+06,2.300934299999999814e+06,3.416331500000000000e+06,2.818636500000000000e+06,2.778608299999999814e+06,2.769220799999999814e+06,3.117187000000000000e+06,2.504507799999999814e+06,3.975300000000000000e+06,2.669985500000000000e+06,3.053247799999999814e+06,2.841579799999999814e+06,2.817392299999999814e+06,3.638903500000000000e+06,2.733660299999999814e+06,2.742319000000000000e+06,2.883916500000000000e+06,3.679964000000000000e+06,5.470702000000000000e+06,2.846283299999999814e+06,2.936872299999999814e+06,3.235039500000000000e+06,3.990799799999999814e+06,3.317346000000000000e+06,3.378079000000000000e+06,3.139843799999999814e+06,2.958720799999999814e+06,4.027826000000000000e+06,3.377403299999999814e+06,2.152651299999999814e+06,2.861519500000000000e+06,2.783862299999999814e+06,2.443162500000000000e+06,3.304222000000000000e+06,2.845076799999999814e+06,3.434080000000000000e+06,3.544604799999999814e+06,2.861460000000000000e+06,2.682444299999999814e+06,3.252722799999999814e+06,2.849585000000000000e+06,3.334485799999999814e+06,2.865723299999999814e+06,3.415331000000000000e+06,4.905238500000000000e+06,3.762090000000000000e+06,2.744371500000000000e+06,2.692697000000000000e+06,3.032366000000000000e+06,2.818646799999999814e+06,2.630888000000000000e+06,3.217311299999999814e+06,3.958322299999999814e+06,3.060078799999999814e+06,2.789859299999999814e+06,3.886697799999999814e+06,3.087950299999999814e+06,3.568834500000000000e+06,3.751627799999999814e+06,4.105303000000000000e+06,2.551443000000000000e+06,2.845523000000000000e+06,2.642878299999999814e+06,3.600676500000000000e+06,2.603095799999999814e+06,3.493319299999999814e+06,2.118242000000000000e+06,2.197766500000000000e+06,2.386721500000000000e+06,2.928979000000000000e+06,2.487877299999999814e+06,2.833532500000000000e+06,2.217579299999999814e+06,3.366189799999999814e+06,2.499788299999999814e+06,2.158023799999999814e+06,3.537072000000000000e+06,2.428244000000000000e+06,2.714423299999999814e+06,2.372580299999999814e+06,2.543541000000000000e+06,3.616557799999999814e+06,3.064128500000000000e+06,3.707954299999999814e+06,3.242951299999999814e+06,3.656340299999999814e+06,2.980672500000000000e+06,2.841552799999999814e+06,3.521190799999999814e+06,3.230961000000000000e+06,2.698383299999999814e+06,3.028316299999999814e+06,4.045748500000000000e+06,4.383542500000000000e+06,3.831192799999999814e+06,3.787440000000000000e+06,4.125154799999999814e+06,4.975754500000000000e+06,3.560894000000000000e+06,3.501339299999999814e+06,2.626997000000000000e+06,5.047299500000000000e+06,2.607066000000000000e+06,2.698383299999999814e+06,3.123762500000000000e+06,3.795301000000000000e+06,5.051270000000000000e+06,3.310526000000000000e+06,3.898767500000000000e+06,3.580745500000000000e+06,3.115742500000000000e+06,2.821621799999999814e+06,2.885305500000000000e+06,3.457507000000000000e+06,2.626997000000000000e+06,3.759647799999999814e+06,3.831192799999999814e+06,4.383542500000000000e+06,3.330298000000000000e+06,3.521190799999999814e+06,3.203168799999999814e+06,2.710453000000000000e+06,2.694413000000000000e+06,3.850965000000000000e+06,3.902658500000000000e+06,3.362219500000000000e+06,4.137224500000000000e+06,2.897216500000000000e+06,3.922397799999999814e+06,3.467673299999999814e+06,3.849012500000000000e+06,3.151554799999999814e+06,2.904809799999999814e+06,3.841411500000000000e+06,3.215821500000000000e+06,4.947609000000000000e+06,4.658617500000000000e+06,2.750577799999999814e+06,3.474604299999999814e+06,3.522441299999999814e+06,2.688464299999999814e+06,3.326391799999999814e+06,3.289721299999999814e+06,5.063657000000000000e+06,3.873728299999999814e+06,3.076474000000000000e+06,3.534937000000000000e+06,3.142872799999999814e+06,3.197860000000000000e+06,3.535126500000000000e+06,3.418866000000000000e+06,5.655749000000000000e+06,3.865919000000000000e+06,3.292335799999999814e+06,3.036402000000000000e+06,3.095886000000000000e+06,3.171395799999999814e+06,3.885762500000000000e+06,3.691041500000000000e+06,3.554351500000000000e+06,4.363144000000000000e+06,2.835394000000000000e+06,3.631500500000000000e+06,3.100167000000000000e+06,2.982564000000000000e+06,3.916183500000000000e+06,3.279288500000000000e+06,4.441441000000000000e+06,3.486358000000000000e+06,2.666084000000000000e+06,2.620815500000000000e+06,2.334577500000000000e+06,3.517649500000000000e+06,2.142429000000000000e+06,2.400300000000000000e+06,2.632676799999999814e+06,3.536531000000000000e+06,2.652325299999999814e+06,2.362560000000000000e+06,2.614927299999999814e+06,2.368140500000000000e+06,3.385060299999999814e+06,2.875394000000000000e+06,2.216838000000000000e+06,2.721848000000000000e+06,2.863440500000000000e+06,3.688116500000000000e+06,3.976425000000000000e+06,2.893945000000000000e+06,4.397525500000000000e+06,4.213651000000000000e+06,2.520657000000000000e+06,2.604468299999999814e+06,2.925521000000000000e+06,2.625883799999999814e+06,2.792812500000000000e+06,2.927680500000000000e+06,2.774204500000000000e+06,3.028193799999999814e+06,3.819721000000000000e+06,2.911116000000000000e+06,3.040084299999999814e+06,2.708814500000000000e+06,3.857238000000000000e+06,2.221978500000000000e+06,2.356573000000000000e+06,3.198090000000000000e+06,2.960645299999999814e+06,2.281319000000000000e+06,2.853614799999999814e+06,2.364385500000000000e+06,2.906868500000000000e+06,2.243597000000000000e+06,3.050549000000000000e+06,3.226997299999999814e+06,2.933653500000000000e+06,2.430596299999999814e+06,2.292911799999999814e+06,2.336509799999999814e+06,2.496898299999999814e+06,4.228566000000000000e+06,5.319909500000000000e+06,3.030541500000000000e+06,3.355127299999999814e+06,3.719653500000000000e+06,2.140188799999999814e+06,3.033127500000000000e+06,2.845007799999999814e+06,2.428735500000000000e+06,2.472090299999999814e+06,2.897768500000000000e+06,3.212936799999999814e+06,2.857002500000000000e+06,2.061243800000000047e+06,2.871266799999999814e+06,2.284807500000000000e+06,2.670670500000000000e+06,2.667122000000000000e+06,2.579235000000000000e+06,3.290674500000000000e+06,2.948910000000000000e+06,2.094419300000000047e+06,4.351700500000000000e+06,3.342368000000000000e+06,2.046697100000000093e+06,3.274793299999999814e+06,2.769928299999999814e+06,3.481408299999999814e+06,2.388540000000000000e+06,3.195307500000000000e+06,2.920959000000000000e+06,3.513170799999999814e+06,3.004415000000000000e+06,2.996553799999999814e+06,3.902658500000000000e+06,2.642878299999999814e+06,3.095891000000000000e+06,4.864506500000000000e+06,3.672221500000000000e+06,3.151554799999999814e+06,2.746185799999999814e+06,4.160967000000000000e+06,2.801770000000000000e+06,2.765958000000000000e+06,2.006993000000000000e+06,4.105303000000000000e+06,2.917068000000000000e+06,3.044197500000000000e+06,3.151554799999999814e+06,3.473388299999999814e+06,2.432253299999999814e+06,2.841552799999999814e+06,3.036336299999999814e+06,3.775529000000000000e+06,3.417883299999999814e+06,2.638908000000000000e+06,2.638908000000000000e+06,2.833532500000000000e+06,2.881335299999999814e+06,3.250892000000000000e+06,2.646769000000000000e+06,2.420302500000000000e+06,2.352767500000000000e+06,2.205668500000000000e+06,2.563353799999999814e+06,2.825671500000000000e+06,3.405893000000000000e+06,2.722364000000000000e+06,2.972652500000000000e+06,2.555452000000000000e+06,2.134123500000000000e+06,3.489269500000000000e+06,2.269272799999999814e+06,2.229568799999999814e+06,3.020455000000000000e+06,2.865454000000000000e+06,2.010924600000000093e+06,2.662650500000000000e+06,2.257361000000000000e+06,2.336807799999999814e+06,3.075960000000000000e+06,2.392471500000000000e+06,2.297103799999999814e+06,1.621475600000000093e+06,2.527581299999999814e+06,2.563353799999999814e+06,2.074567800000000047e+06,2.014933600000000093e+06,2.110340299999999814e+06,2.499788299999999814e+06,2.491808799999999814e+06,2.642878299999999814e+06,3.008385299999999814e+06,2.976622799999999814e+06,2.964791299999999814e+06,2.046697100000000093e+06,2.444125500000000000e+06,2.706403299999999814e+06,2.762067000000000000e+06,2.444125500000000000e+06,2.511700000000000000e+06,2.074567800000000047e+06,3.024425299999999814e+06,2.750076799999999814e+06,2.098350799999999814e+06,2.217579299999999814e+06,2.626997000000000000e+06,2.289124500000000000e+06,1.923537000000000000e+06,2.833532500000000000e+06,2.118242000000000000e+06,2.114271799999999814e+06,2.253351799999999814e+06,2.440155000000000000e+06,2.086478600000000093e+06,2.161994000000000000e+06,3.207218500000000000e+06,2.340778299999999814e+06,2.352767500000000000e+06,2.710453000000000000e+06,1.967211500000000000e+06,1.883755500000000000e+06,1.895705100000000093e+06,2.006993000000000000e+06,2.384569799999999814e+06,2.014933600000000093e+06,1.951330300000000047e+06,1.808278899999999907e+06,2.201698000000000000e+06,1.494267800000000047e+06,1.581694100000000093e+06,1.851008000000000000e+06,2.022874300000000047e+06,1.750560000000000000e+06,2.114271799999999814e+06,1.645337300000000047e+06,1.629456000000000000e+06,2.777948299999999814e+06,2.257361000000000000e+06,2.487877299999999814e+06,1.498276899999999907e+06,2.527581299999999814e+06,1.911587399999999907e+06,2.118242000000000000e+06,1.498276899999999907e+06,2.384569799999999814e+06,1.895705100000000093e+06,1.645337300000000047e+06,1.840042399999999907e+06,2.483907000000000000e+06,1.700922600000000093e+06,2.090449000000000000e+06,1.870656000000000000e+06,2.050706100000000093e+06,2.102016000000000000e+06,2.003552000000000000e+06,1.863864300000000047e+06,2.209677500000000000e+06,1.923537000000000000e+06,1.887764500000000000e+06,2.130153000000000000e+06,1.760595399999999907e+06,2.237470500000000000e+06,2.718314299999999814e+06,2.229568799999999814e+06,1.915596399999999907e+06,1.947360000000000000e+06,2.531551799999999814e+06,1.791488000000000000e+06,2.698383299999999814e+06,2.448134500000000000e+06,2.150044299999999814e+06,1.983092800000000047e+06,2.269272799999999814e+06,2.491808799999999814e+06,1.772467600000000093e+06,2.420302500000000000e+06,2.460006500000000000e+06,2.134123500000000000e+06,2.109120000000000000e+06,1.848608000000000000e+06,2.678531500000000000e+06,2.567363000000000000e+06,2.658759500000000000e+06,2.320926500000000000e+06,2.360669500000000000e+06,2.678531500000000000e+06,2.098350799999999814e+06,2.106370000000000000e+06,2.456036299999999814e+06,2.054637800000000047e+06,2.025216000000000000e+06,2.046697100000000093e+06,2.221549799999999814e+06,2.289124500000000000e+06,2.352767500000000000e+06,2.014048000000000000e+06,2.177875299999999814e+06,2.523649799999999814e+06,2.289124500000000000e+06,1.905664000000000000e+06,2.313024799999999814e+06,2.122251299999999814e+06,1.939200000000000000e+06,2.575303500000000000e+06,2.068352000000000000e+06,2.193796299999999814e+06,2.479898000000000000e+06,2.444125500000000000e+06,1.991111800000000047e+06,2.464016799999999814e+06,2.213647799999999814e+06,1.991111800000000047e+06,1.844051399999999907e+06,2.150044299999999814e+06,2.710453000000000000e+06,2.845523000000000000e+06,1.911587399999999907e+06,2.408352799999999814e+06,2.098350799999999814e+06,2.086478600000000093e+06,2.138132500000000000e+06,2.233539000000000000e+06,2.078538000000000000e+06,2.543541000000000000e+06,2.535560799999999814e+06,2.114271799999999814e+06,2.150044299999999814e+06,1.987102800000000047e+06,2.110340299999999814e+06,2.313024799999999814e+06,1.683264000000000000e+06,1.631168000000000000e+06,1.687616000000000000e+06,1.722016000000000000e+06,1.506528000000000000e+06,1.660448000000000000e+06,2.332876299999999814e+06,3.143534500000000000e+06,1.737472000000000000e+06,2.316995000000000000e+06,1.868672000000000000e+06,1.545664000000000000e+06,2.030815899999999907e+06,1.593683500000000000e+06,1.434712100000000093e+06,1.701984000000000000e+06,1.589024000000000000e+06,1.661344000000000000e+06,1.844051399999999907e+06,1.640608000000000000e+06,1.355226500000000000e+06,2.114271799999999814e+06,1.454752000000000000e+06,1.585792000000000000e+06,1.648192000000000000e+06,1.820151000000000000e+06,1.568800000000000000e+06,1.603328000000000000e+06,2.122251299999999814e+06,1.804269800000000047e+06,3.163386299999999814e+06,1.788000000000000000e+06,2.348797299999999814e+06,2.575303500000000000e+06,1.822976000000000000e+06,2.058646800000000047e+06,1.820151000000000000e+06,2.249420299999999814e+06,2.372580299999999814e+06,1.673169100000000093e+06,2.090449000000000000e+06,1.943349899999999907e+06,2.134123500000000000e+06,2.094419300000000047e+06,1.847983000000000000e+06,2.499788299999999814e+06,1.780800000000000000e+06,1.864960000000000000e+06,1.957472000000000000e+06,2.042765500000000000e+06,2.257361000000000000e+06,1.760595399999999907e+06,1.633120000000000000e+06,1.812210500000000000e+06,1.761376000000000000e+06,1.601248000000000000e+06,2.102360000000000000e+06,2.161994000000000000e+06,1.653277899999999907e+06,1.784064000000000000e+06,1.930400000000000000e+06,1.979161100000000093e+06,1.907655800000000047e+06,1.382980000000000000e+06,1.606336000000000000e+06,2.070597399999999907e+06,1.737056000000000000e+06,1.892704000000000000e+06,1.466474600000000093e+06,2.154014799999999814e+06,1.761792000000000000e+06,2.428244000000000000e+06,2.336807799999999814e+06,1.837216000000000000e+06,2.777948299999999814e+06,1.637120000000000000e+06,1.760384000000000000e+06,2.189787299999999814e+06,1.617466600000000093e+06,2.388540000000000000e+06,1.975152000000000000e+06,2.519679500000000000e+06,2.189787299999999814e+06,2.340778299999999814e+06,1.800338300000000047e+06,2.328906000000000000e+06,1.815328000000000000e+06,1.855923600000000093e+06,1.999712000000000000e+06,1.653277899999999907e+06,1.553940600000000093e+06,2.161994000000000000e+06,1.752864000000000000e+06,1.569821899999999907e+06,1.735968000000000000e+06,1.816219500000000000e+06,1.510227500000000000e+06,2.221549799999999814e+06,2.193796299999999814e+06,1.840384000000000000e+06,1.775104000000000000e+06,2.201698000000000000e+06,1.816320000000000000e+06,1.890080000000000000e+06,1.746080000000000000e+06,1.851136000000000000e+06,1.947232000000000000e+06,1.379048399999999907e+06,1.450593399999999907e+06,1.959270800000000047e+06,2.058646800000000047e+06,1.607872000000000000e+06,1.282368000000000000e+06,1.407264000000000000e+06,1.468288000000000000e+06,1.851992000000000000e+06,1.463680000000000000e+06,1.475488000000000000e+06,1.476800000000000000e+06,1.955339300000000047e+06,1.445056000000000000e+06,1.351232000000000000e+06,1.393024000000000000e+06,1.386989000000000000e+06,1.859932600000000093e+06,1.544064000000000000e+06,2.150044299999999814e+06,1.649376000000000000e+06,2.034824899999999907e+06,1.212097800000000047e+06,1.562432000000000000e+06,1.602016000000000000e+06,1.671008000000000000e+06,1.418752500000000000e+06,1.592064000000000000e+06,1.460864000000000000e+06,1.274144000000000000e+06,1.534049399999999907e+06,1.911587399999999907e+06,1.788388500000000000e+06,1.907655800000000047e+06,1.526912000000000000e+06,1.343376800000000047e+06,2.146112799999999814e+06,1.550112000000000000e+06,1.808278899999999907e+06,1.543840000000000000e+06,1.694144000000000000e+06,1.553940600000000093e+06,1.395264000000000000e+06,1.871883300000000047e+06,1.907655800000000047e+06,1.490336300000000047e+06,1.371107800000000047e+06,2.066588399999999907e+06,1.589344000000000000e+06,1.636576000000000000e+06,1.883755500000000000e+06,1.702944000000000000e+06,1.528096000000000000e+06,1.450016000000000000e+06,1.562848000000000000e+06,1.464512000000000000e+06,1.402880000000000000e+06,1.436672000000000000e+06,1.433248000000000000e+06,1.577120000000000000e+06,1.494880000000000000e+06,1.263751500000000000e+06,1.792397600000000093e+06,1.558976000000000000e+06,2.221549799999999814e+06,1.804269800000000047e+06,1.176325300000000047e+06,1.392576000000000000e+06,1.490336300000000047e+06,1.605280000000000000e+06,1.915596399999999907e+06,1.687744000000000000e+06,1.464832000000000000e+06,1.426912000000000000e+06,1.662208000000000000e+06,1.460768000000000000e+06,1.477984000000000000e+06,1.558848000000000000e+06,1.402976000000000000e+06,1.426693100000000093e+06,1.454080000000000000e+06,1.336384000000000000e+06,1.641328300000000047e+06,2.026884300000000047e+06,1.520640000000000000e+06,1.393120000000000000e+06,1.507904000000000000e+06,2.022874300000000047e+06,2.018865300000000047e+06,1.427328000000000000e+06,1.625446000000000000e+06,1.470432000000000000e+06,1.725600000000000000e+06,1.591200000000000000e+06,1.411680000000000000e+06,1.413504000000000000e+06,1.737152000000000000e+06,1.622816000000000000e+06,1.511488000000000000e+06,1.471296000000000000e+06,2.086478600000000093e+06,1.362955399999999907e+06,1.422761500000000000e+06,1.565440000000000000e+06,1.496064000000000000e+06,1.465056000000000000e+06,1.895705100000000093e+06,1.943349899999999907e+06,1.482912000000000000e+06,1.931477600000000093e+06,1.432928000000000000e+06,1.482080000000000000e+06,1.568384000000000000e+06,1.473024000000000000e+06,1.947398600000000093e+06,1.681440000000000000e+06,1.728754500000000000e+06,1.522784000000000000e+06,1.748684500000000000e+06,2.030815899999999907e+06,1.485280000000000000e+06,1.927468600000000093e+06,1.535840000000000000e+06,1.596608000000000000e+06,1.517408000000000000e+06,1.558752000000000000e+06,1.562976000000000000e+06,1.620000000000000000e+06,1.659264000000000000e+06,2.110340299999999814e+06,1.468736000000000000e+06,1.534880000000000000e+06,1.627584000000000000e+06,1.582848000000000000e+06,2.869424299999999814e+06,1.267760500000000000e+06,1.523008000000000000e+06,2.002984000000000000e+06,1.649824000000000000e+06,1.699584000000000000e+06,1.919566800000000047e+06,1.562848000000000000e+06,1.444640000000000000e+06,1.487456000000000000e+06,1.492832000000000000e+06,1.542976000000000000e+06,1.863864300000000047e+06,1.069046399999999907e+06,1.442816000000000000e+06,1.462912000000000000e+06,1.363648000000000000e+06,1.859932600000000093e+06,1.740704100000000093e+06,1.353824000000000000e+06,1.840042399999999907e+06,1.394624000000000000e+06,1.656544000000000000e+06,1.511168000000000000e+06,1.283744000000000000e+06,1.346656000000000000e+06,1.294208000000000000e+06,1.267968000000000000e+06,1.482720000000000000e+06,1.350912000000000000e+06,1.788388500000000000e+06,1.433472000000000000e+06,1.354336000000000000e+06,1.709504000000000000e+06,1.309344000000000000e+06,1.156512399999999907e+06,1.615456000000000000e+06,1.433344000000000000e+06,1.263751500000000000e+06,1.804269800000000047e+06,1.377472000000000000e+06,1.504256000000000000e+06,1.508672000000000000e+06,1.415744000000000000e+06,1.863864300000000047e+06,1.348480000000000000e+06,1.295040000000000000e+06,1.650048000000000000e+06,1.310944000000000000e+06,1.316416000000000000e+06,1.376096000000000000e+06,1.363328000000000000e+06,1.415200000000000000e+06,1.382816000000000000e+06,1.382624000000000000e+06,1.261792000000000000e+06,1.274912000000000000e+06,1.315552000000000000e+06,1.696988000000000000e+06,1.468832000000000000e+06,1.132650800000000047e+06,1.573024000000000000e+06,1.549931600000000093e+06,1.431968000000000000e+06,1.251680000000000000e+06,1.256352000000000000e+06,1.433888000000000000e+06,1.442368000000000000e+06,1.447328000000000000e+06,1.327394600000000093e+06,1.457536000000000000e+06,1.434656000000000000e+06,1.412736000000000000e+06,1.373312000000000000e+06,1.828170100000000093e+06,1.605594399999999907e+06,1.768536000000000000e+06,2.114271799999999814e+06,1.339266800000000047e+06,1.415968000000000000e+06,1.467200000000000000e+06,1.456576000000000000e+06,1.667968000000000000e+06,1.566976000000000000e+06,1.645472000000000000e+06,1.263751500000000000e+06,1.693056000000000000e+06,1.379048399999999907e+06,1.683712000000000000e+06,1.619680000000000000e+06,1.793024000000000000e+06,1.924800000000000000e+06,2.071104000000000000e+06,1.661218500000000000e+06,2.191936000000000000e+06,2.618977000000000000e+06,2.146624000000000000e+06,2.329792000000000000e+06,2.479898000000000000e+06,2.672320000000000000e+06,2.604416000000000000e+06,2.623026799999999814e+06,2.924929299999999814e+06,2.833532500000000000e+06,2.773978000000000000e+06,2.879744000000000000e+06,2.758096799999999814e+06,2.785889000000000000e+06,2.872384000000000000e+06,2.690112000000000000e+06,2.768896000000000000e+06,2.523712000000000000e+06,2.460006500000000000e+06,2.543541000000000000e+06,2.293133500000000000e+06,2.577984000000000000e+06,2.597376000000000000e+06,2.535560799999999814e+06,2.468025799999999814e+06,2.450432000000000000e+06,2.767232000000000000e+06,2.243904000000000000e+06,2.423744000000000000e+06,2.448134500000000000e+06,2.372672000000000000e+06,2.880704000000000000e+06,2.706403299999999814e+06,2.920960000000000000e+06,2.456036299999999814e+06,3.141760000000000000e+06,2.801770000000000000e+06,2.783488000000000000e+06,3.079930299999999814e+06,2.722364000000000000e+06,3.302506000000000000e+06,3.378100799999999814e+06,3.346338299999999814e+06,3.048167799999999814e+06,3.294644799999999814e+06,3.119792299999999814e+06,3.087950299999999814e+06,3.203168799999999814e+06,3.024425299999999814e+06,2.952880299999999814e+06,3.024425299999999814e+06,3.207218500000000000e+06,3.155525000000000000e+06,3.203168799999999814e+06,3.020455000000000000e+06,2.841472000000000000e+06,2.877365000000000000e+06,2.448134500000000000e+06,2.448134500000000000e+06,2.143872000000000000e+06,2.016160000000000000e+06,1.660032000000000000e+06,1.360864000000000000e+06,1.124000000000000000e+06,9.824000000000000000e+05,7.462880000000000000e+05,5.765600000000000000e+05,4.376640000000000000e+05,3.618000000000000000e+05,2.720000000000000000e+05,2.186040000000000000e+05,1.827120000000000000e+05,1.222940000000000000e+05,1.103120000000000000e+05,5.974800000000000000e+04,5.051400000000000000e+04,4.710200000000000000e+04,3.175600000000000000e+04,2.113200000000000000e+04,1.972900000000000000e+04,1.772500000000000000e+04,1.361800000000000000e+04,1.552100000000000000e+04,1.121400000000000000e+04,8.209000000000000000e+03,8.109000000000000000e+03,6.006000000000000000e+03,7.208000000000000000e+03,4.805000000000000000e+03,5.005000000000000000e+03,6.507000000000000000e+03,4.004000000000000000e+03,6.707000000000000000e+03,5.406000000000000000e+03,4.805000000000000000e+03,5.406000000000000000e+03,3.403000000000000000e+03,3.603000000000000000e+03,7.508000000000000000e+03,4.004000000000000000e+03,3.103000000000000000e+03,3.603000000000000000e+03,3.603000000000000000e+03,2.802000000000000000e+03,4.505000000000000000e+03,4.705000000000000000e+03,4.605000000000000000e+03,3.704000000000000000e+03,2.302000000000000000e+03,3.003000000000000000e+03,2.602000000000000000e+03,2.702000000000000000e+03,3.804000000000000000e+03,3.103000000000000000e+03,3.603000000000000000e+03,3.503000000000000000e+03,3.403000000000000000e+03,2.702000000000000000e+03,4.805000000000000000e+03,3.303000000000000000e+03,3.403000000000000000e+03,3.904000000000000000e+03,3.003000000000000000e+03,2.602000000000000000e+03,3.203000000000000000e+03,3.904000000000000000e+03,4.404000000000000000e+03,3.804000000000000000e+03,3.103000000000000000e+03,5.406000000000000000e+03,5.005000000000000000e+03,4.004000000000000000e+03,3.503000000000000000e+03,3.804000000000000000e+03,3.804000000000000000e+03,3.804000000000000000e+03,3.603000000000000000e+03,3.904000000000000000e+03,3.904000000000000000e+03,3.003000000000000000e+03,3.804000000000000000e+03,2.302000000000000000e+03,2.002000000000000000e+03,3.704000000000000000e+03,1.801000000000000000e+03,3.203000000000000000e+03,2.802000000000000000e+03,3.003000000000000000e+03,3.003000000000000000e+03,2.802000000000000000e+03,3.603000000000000000e+03,2.502000000000000000e+03,2.502000000000000000e+03,3.603000000000000000e+03,4.004000000000000000e+03,2.903000000000000000e+03,3.303000000000000000e+03,3.603000000000000000e+03,1.601000000000000000e+03,nan
4.795490000000000208e+01,4.004000000000000000e+03,3.704000000000000000e+03,4.004000000000000000e+03,4.204000000000000000e+03,3.904000000000000000e+03,3.103000000000000000e+03,3.804000000000000000e+03,3.303000000000000000e+03,8.209000000000000000e+03,3.446400000000000000e+04,7.210000000000000000e+04,1.692800000000000000e+05,3.750480000000000000e+05,5.344640000000000000e+05,6.361760000000000000e+05,6.556160000000000000e+05,8.175680000000000000e+05,8.997600000000000000e+05,1.335335300000000047e+06,1.474976000000000000e+06,1.438892100000000093e+06,1.905888000000000000e+06,1.646464000000000000e+06,1.927468600000000093e+06,1.702752000000000000e+06,1.923136000000000000e+06,2.300082000000000000e+06,2.066588399999999907e+06,2.509322799999999814e+06,3.703984000000000000e+06,2.448134500000000000e+06,1.987102800000000047e+06,2.686551799999999814e+06,2.547444500000000000e+06,2.587254299999999814e+06,1.800338300000000047e+06,2.150044299999999814e+06,2.400451000000000000e+06,2.121408000000000000e+06,2.340778299999999814e+06,2.106370000000000000e+06,2.070597399999999907e+06,2.034368000000000000e+06,2.110340299999999814e+06,2.416332299999999814e+06,2.372580299999999814e+06,2.416332299999999814e+06,2.352767500000000000e+06,2.869424299999999814e+06,2.575303500000000000e+06,2.583245000000000000e+06,3.028316299999999814e+06,2.587254299999999814e+06,3.131623799999999814e+06,3.036336299999999814e+06,2.809790299999999814e+06,2.861404299999999814e+06,3.012435000000000000e+06,2.956771000000000000e+06,3.294644799999999814e+06,2.928979000000000000e+06,2.750076799999999814e+06,3.294644799999999814e+06,2.992504000000000000e+06,2.642878299999999814e+06,2.750076799999999814e+06,2.980672500000000000e+06,2.547472500000000000e+06,2.646769000000000000e+06,3.155525000000000000e+06,2.567363000000000000e+06,3.266773000000000000e+06,3.012435000000000000e+06,2.873315299999999814e+06,2.666620799999999814e+06,2.773978000000000000e+06,3.246842299999999814e+06,2.948910000000000000e+06,2.829641799999999814e+06,2.877365000000000000e+06,3.159416000000000000e+06,2.940890000000000000e+06,3.215079799999999814e+06,3.306555799999999814e+06,2.861404299999999814e+06,3.087950299999999814e+06,3.254862299999999814e+06,3.266773000000000000e+06,3.056187799999999814e+06,3.282654500000000000e+06,2.996553799999999814e+06,3.099861299999999814e+06,2.980672500000000000e+06,3.322437000000000000e+06,3.401843299999999814e+06,3.294644799999999814e+06,2.988533500000000000e+06,3.485299000000000000e+06,3.262882299999999814e+06,2.952880299999999814e+06,3.405893000000000000e+06,3.266773000000000000e+06,3.497369000000000000e+06,3.501339299999999814e+06,3.660310500000000000e+06,3.107881299999999814e+06,3.358169799999999814e+06,2.992504000000000000e+06,3.191337299999999814e+06,2.837503000000000000e+06,2.992504000000000000e+06,2.559422299999999814e+06,3.012435000000000000e+06,3.060078799999999814e+06,2.678531500000000000e+06,3.131623799999999814e+06,3.183317299999999814e+06,3.354199500000000000e+06,3.290674500000000000e+06,2.940890000000000000e+06,3.075960000000000000e+06,3.044197500000000000e+06,2.829641799999999814e+06,3.123762500000000000e+06,3.250892000000000000e+06,2.948910000000000000e+06,2.857434000000000000e+06,3.227070000000000000e+06,2.773978000000000000e+06,2.599126500000000000e+06,2.730304500000000000e+06,2.940890000000000000e+06,3.123762500000000000e+06,2.833532500000000000e+06,3.266773000000000000e+06,2.769928299999999814e+06,2.897216500000000000e+06,3.111772000000000000e+06,3.262882299999999814e+06,2.897216500000000000e+06,2.670670500000000000e+06,3.095891000000000000e+06,2.917068000000000000e+06,2.988533500000000000e+06,2.670670500000000000e+06,3.489269500000000000e+06,3.139643799999999814e+06,3.175297000000000000e+06,3.060078799999999814e+06,2.905077799999999814e+06,2.976622799999999814e+06,3.008385299999999814e+06,2.591224500000000000e+06,3.262882299999999814e+06,2.523649799999999814e+06,3.199198500000000000e+06,2.813760500000000000e+06,2.833532500000000000e+06,2.976622799999999814e+06,2.662650500000000000e+06,2.897216500000000000e+06,2.710453000000000000e+06,3.052217500000000000e+06,3.449645799999999814e+06,3.103911000000000000e+06,3.048167799999999814e+06,2.404421299999999814e+06,2.797879299999999814e+06,3.099861299999999814e+06,2.511700000000000000e+06,2.781998000000000000e+06,2.487808000000000000e+06,2.797879299999999814e+06,3.238981000000000000e+06,2.976622799999999814e+06,2.825671500000000000e+06,2.762067000000000000e+06,3.175297000000000000e+06,3.036336299999999814e+06,3.238981000000000000e+06,2.877365000000000000e+06,2.849414000000000000e+06,2.889196500000000000e+06,2.734195500000000000e+06,2.829641799999999814e+06,2.813760500000000000e+06,2.678531500000000000e+06,2.905077799999999814e+06,2.527581299999999814e+06,3.052217500000000000e+06,3.326407299999999814e+06,3.099861299999999814e+06,3.052217500000000000e+06,3.155525000000000000e+06,2.861404299999999814e+06,3.044197500000000000e+06,2.845523000000000000e+06,2.769928299999999814e+06,2.992504000000000000e+06,2.471996000000000000e+06,3.425744500000000000e+06,3.135673500000000000e+06,3.187367000000000000e+06,3.040306500000000000e+06,2.666620799999999814e+06,2.865454000000000000e+06,3.135673500000000000e+06,2.972652500000000000e+06,2.607066000000000000e+06,2.519679500000000000e+06,2.841552799999999814e+06,2.726334299999999814e+06,3.064128500000000000e+06,2.873315299999999814e+06,2.889196500000000000e+06,2.996553799999999814e+06,3.195307500000000000e+06,3.083980000000000000e+06,2.734195500000000000e+06,3.079930299999999814e+06,3.167436000000000000e+06,2.992504000000000000e+06,2.686551799999999814e+06,2.952880299999999814e+06,2.654789299999999814e+06,3.521190799999999814e+06,2.988533500000000000e+06,3.211188799999999814e+06,2.785889000000000000e+06,2.996553799999999814e+06,2.901186799999999814e+06,3.385962000000000000e+06,3.393982000000000000e+06,2.805740500000000000e+06,2.575303500000000000e+06,2.948910000000000000e+06,2.928979000000000000e+06,3.723835500000000000e+06,3.060078799999999814e+06,2.626997000000000000e+06,3.175297000000000000e+06,3.350308500000000000e+06,2.654789299999999814e+06,3.310526000000000000e+06,3.199198500000000000e+06,2.932949299999999814e+06,3.385962000000000000e+06,3.048167799999999814e+06,2.464016799999999814e+06,2.726334299999999814e+06,2.793909000000000000e+06,2.595156000000000000e+06,2.654789299999999814e+06,3.175297000000000000e+06,2.785889000000000000e+06,2.742215500000000000e+06,2.932949299999999814e+06,3.326407299999999814e+06,2.519679500000000000e+06,2.754126500000000000e+06,2.547472500000000000e+06,2.781998000000000000e+06,2.603095799999999814e+06,2.599126500000000000e+06,2.428244000000000000e+06,2.424273799999999814e+06,2.269272799999999814e+06,2.542720000000000000e+06,2.487877299999999814e+06,3.433764500000000000e+06,3.040306500000000000e+06,2.821621799999999814e+06,2.658759500000000000e+06,2.464016799999999814e+06,2.710453000000000000e+06,2.960741500000000000e+06,2.591224500000000000e+06,3.028316299999999814e+06,2.479898000000000000e+06,2.396442000000000000e+06,3.036336299999999814e+06,2.654789299999999814e+06,3.012435000000000000e+06,2.221549799999999814e+06,2.714423299999999814e+06,2.825671500000000000e+06,3.238981000000000000e+06,2.515670500000000000e+06,2.567363000000000000e+06,2.607066000000000000e+06,2.551443000000000000e+06,2.392471500000000000e+06,2.456036299999999814e+06,2.610957000000000000e+06,2.825671500000000000e+06,2.464016799999999814e+06,2.440155000000000000e+06,2.901186799999999814e+06,2.626997000000000000e+06,2.483907000000000000e+06,2.495779299999999814e+06,2.670670500000000000e+06,2.618977000000000000e+06,2.523649799999999814e+06,3.075960000000000000e+06,2.563353799999999814e+06,2.610957000000000000e+06,2.920959000000000000e+06,2.507768500000000000e+06,3.572725500000000000e+06,2.813760500000000000e+06,2.909127500000000000e+06,3.493319299999999814e+06,2.702433000000000000e+06,3.087950299999999814e+06,3.127653500000000000e+06,3.382071000000000000e+06,2.924929299999999814e+06,2.793909000000000000e+06,3.596626799999999814e+06,2.742215500000000000e+06,3.481408299999999814e+06,3.362219500000000000e+06,3.203168799999999814e+06,3.060078799999999814e+06,2.380559799999999814e+06,2.610957000000000000e+06,2.479898000000000000e+06,2.730304500000000000e+06,2.607066000000000000e+06,2.905077799999999814e+06,2.575303500000000000e+06,2.599126500000000000e+06,2.610957000000000000e+06,2.618977000000000000e+06,2.503798299999999814e+06,2.587254299999999814e+06,2.623026799999999814e+06,2.515670500000000000e+06,2.575303500000000000e+06,2.646769000000000000e+06,2.956771000000000000e+06,2.797879299999999814e+06,2.710453000000000000e+06,3.048167799999999814e+06,3.493319299999999814e+06,3.099861299999999814e+06,3.298535500000000000e+06,2.909127500000000000e+06,3.409863299999999814e+06,2.845523000000000000e+06,3.465527000000000000e+06,3.334268500000000000e+06,3.393982000000000000e+06,3.175297000000000000e+06,3.199198500000000000e+06,3.350308500000000000e+06,3.425744500000000000e+06,2.702433000000000000e+06,3.258912000000000000e+06,2.781998000000000000e+06,2.813760500000000000e+06,3.318387299999999814e+06,2.682502000000000000e+06,3.417883299999999814e+06,3.091841299999999814e+06,3.413833500000000000e+06,2.869424299999999814e+06,3.163386299999999814e+06,3.155525000000000000e+06,4.232591500000000000e+06,3.306555799999999814e+06,3.354199500000000000e+06,3.250892000000000000e+06,3.453536500000000000e+06,3.703984000000000000e+06,3.314417000000000000e+06,2.893166799999999814e+06,2.567363000000000000e+06,2.789859299999999814e+06,3.505309500000000000e+06,3.111772000000000000e+06,2.773978000000000000e+06,2.614927299999999814e+06,3.906628799999999814e+06,3.636409299999999814e+06,3.529131500000000000e+06,3.274793299999999814e+06,3.000524000000000000e+06,4.069649799999999814e+06,3.505309500000000000e+06,2.905077799999999814e+06,3.068098799999999814e+06,2.762067000000000000e+06,2.996553799999999814e+06,3.195307500000000000e+06,3.234931299999999814e+06,2.777948299999999814e+06,3.672221500000000000e+06,2.638908000000000000e+06,3.012435000000000000e+06,2.623026799999999814e+06,2.809790299999999814e+06,2.571333299999999814e+06,2.865454000000000000e+06,2.869424299999999814e+06,3.588765500000000000e+06,2.956771000000000000e+06,2.865454000000000000e+06,2.889196500000000000e+06,2.793909000000000000e+06,4.049798299999999814e+06,3.298535500000000000e+06,2.984642799999999814e+06,2.964791299999999814e+06,2.607066000000000000e+06,4.260304000000000000e+06,3.509200500000000000e+06,3.008385299999999814e+06,3.298535500000000000e+06,3.342368000000000000e+06,2.372580299999999814e+06,3.131623799999999814e+06,3.409863299999999814e+06,3.167436000000000000e+06,2.881335299999999814e+06,2.917068000000000000e+06,3.107881299999999814e+06,2.944860299999999814e+06,4.065679500000000000e+06,3.012435000000000000e+06,3.616557799999999814e+06,3.986193799999999814e+06,3.648320299999999814e+06,2.829641799999999814e+06,2.575303500000000000e+06,3.191337299999999814e+06,2.376550799999999814e+06,3.505309500000000000e+06,3.592656500000000000e+06,2.428244000000000000e+06,2.686551799999999814e+06,3.000524000000000000e+06,4.117293500000000000e+06,2.618977000000000000e+06,2.408352799999999814e+06,2.623026799999999814e+06,2.185816799999999814e+06,2.340778299999999814e+06,2.507768500000000000e+06,3.441625799999999814e+06,2.599126500000000000e+06,3.115742500000000000e+06,2.281222500000000000e+06,2.309015799999999814e+06,3.199198500000000000e+06,2.654789299999999814e+06,2.491808799999999814e+06,3.103911000000000000e+06,2.722364000000000000e+06,3.060078799999999814e+06,2.793909000000000000e+06,2.424273799999999814e+06,2.885305500000000000e+06,2.913097799999999814e+06,3.592656500000000000e+06,3.016405299999999814e+06,3.453536500000000000e+06,2.952880299999999814e+06,2.980672500000000000e+06,4.085531000000000000e+06,4.792882000000000000e+06,3.385962000000000000e+06,3.425744500000000000e+06,3.393982000000000000e+06,2.988533500000000000e+06,3.540963000000000000e+06,2.396442000000000000e+06,3.227070000000000000e+06,3.409863299999999814e+06,2.638908000000000000e+06,3.087950299999999814e+06,2.809790299999999814e+06,3.533101799999999814e+06,3.048167799999999814e+06,2.956771000000000000e+06,2.873315299999999814e+06,3.278763500000000000e+06,3.819202500000000000e+06,3.759647799999999814e+06,3.839133500000000000e+06,3.004415000000000000e+06,3.330298000000000000e+06,3.481408299999999814e+06,2.710453000000000000e+06,2.658759500000000000e+06,3.278763500000000000e+06,2.718314299999999814e+06,2.440155000000000000e+06,3.405893000000000000e+06,2.603095799999999814e+06,4.117293500000000000e+06,2.432253299999999814e+06,2.968761500000000000e+06,2.936840299999999814e+06,3.282654500000000000e+06,3.215079799999999814e+06,2.646769000000000000e+06,3.568834500000000000e+06,2.702433000000000000e+06,3.521190799999999814e+06,3.163386299999999814e+06,3.461556799999999814e+06,3.242951299999999814e+06,2.928979000000000000e+06,2.948910000000000000e+06,2.511700000000000000e+06,2.809790299999999814e+06,3.711845299999999814e+06,3.370080799999999814e+06,2.869424299999999814e+06,3.036336299999999814e+06,3.099861299999999814e+06,2.706403299999999814e+06,3.612508000000000000e+06,3.246842299999999814e+06,2.309015799999999814e+06,2.738165799999999814e+06,2.754126500000000000e+06,2.388540000000000000e+06,3.227070000000000000e+06,3.723835500000000000e+06,2.984642799999999814e+06,3.115742500000000000e+06,2.487877299999999814e+06,3.115742500000000000e+06,2.551443000000000000e+06,3.151554799999999814e+06,2.809790299999999814e+06,2.762067000000000000e+06,2.694413000000000000e+06,2.507768500000000000e+06,2.996553799999999814e+06,2.972652500000000000e+06,2.464016799999999814e+06,2.837503000000000000e+06,2.789859299999999814e+06,3.358169799999999814e+06,2.555452000000000000e+06,2.646769000000000000e+06,2.877365000000000000e+06,3.147505000000000000e+06,2.638908000000000000e+06,3.290674500000000000e+06,2.515670500000000000e+06,2.841552799999999814e+06,2.718314299999999814e+06,2.889196500000000000e+06,2.658759500000000000e+06,3.568834500000000000e+06,3.413833500000000000e+06,3.497369000000000000e+06,2.571333299999999814e+06,2.857434000000000000e+06,2.853384299999999814e+06,2.845523000000000000e+06,2.948910000000000000e+06,3.036336299999999814e+06,3.012435000000000000e+06,3.159416000000000000e+06,3.115742500000000000e+06,3.290674500000000000e+06,3.334268500000000000e+06,3.203168799999999814e+06,2.758096799999999814e+06,3.155525000000000000e+06,2.889196500000000000e+06,3.242951299999999814e+06,2.726334299999999814e+06,2.773978000000000000e+06,3.250892000000000000e+06,2.706403299999999814e+06,2.527581299999999814e+06,3.064128500000000000e+06,2.718314299999999814e+06,2.372580299999999814e+06,3.441625799999999814e+06,3.012435000000000000e+06,2.873315299999999814e+06,2.762067000000000000e+06,2.909127500000000000e+06,2.905077799999999814e+06,2.448134500000000000e+06,2.877365000000000000e+06,3.560894000000000000e+06,3.310526000000000000e+06,5.138616500000000000e+06,2.924929299999999814e+06,3.318387299999999814e+06,3.008385299999999814e+06,2.718314299999999814e+06,3.354199500000000000e+06,2.436223500000000000e+06,2.515670500000000000e+06,3.056187799999999814e+06,3.664201500000000000e+06,2.769928299999999814e+06,2.348797299999999814e+06,3.715895000000000000e+06,3.449645799999999814e+06,3.982223500000000000e+06,3.223099799999999814e+06,2.722364000000000000e+06,3.986193799999999814e+06,2.944860299999999814e+06,3.533101799999999814e+06,4.391483000000000000e+06,3.930530000000000000e+06,3.250892000000000000e+06,2.773978000000000000e+06,3.600676500000000000e+06,3.246842299999999814e+06,3.441625799999999814e+06,2.758096799999999814e+06,3.421774000000000000e+06,3.389932299999999814e+06,3.199198500000000000e+06,3.099861299999999814e+06,3.203168799999999814e+06,2.849414000000000000e+06,4.455087500000000000e+06,3.036336299999999814e+06,3.382071000000000000e+06,3.405893000000000000e+06,3.672221500000000000e+06,2.456036299999999814e+06,2.984642799999999814e+06,3.278763500000000000e+06,2.674640799999999814e+06,3.787440000000000000e+06,2.853384299999999814e+06,2.909127500000000000e+06,2.773978000000000000e+06,3.362219500000000000e+06,2.821621799999999814e+06,2.356699000000000000e+06,2.785889000000000000e+06,3.274793299999999814e+06,2.658759500000000000e+06,2.376550799999999814e+06,2.487877299999999814e+06,2.587254299999999814e+06,3.914648799999999814e+06,3.954272500000000000e+06,2.257361000000000000e+06,3.012435000000000000e+06,2.686551799999999814e+06,3.902658500000000000e+06,2.487877299999999814e+06,2.285154000000000000e+06,3.850965000000000000e+06,3.020455000000000000e+06,3.107881299999999814e+06,3.056187799999999814e+06,3.489269500000000000e+06,3.139643799999999814e+06,2.551443000000000000e+06,2.642878299999999814e+06,3.684132500000000000e+06,3.600676500000000000e+06,3.036817500000000000e+06,2.923098000000000000e+06,2.820336799999999814e+06,4.099225000000000000e+06,2.969594000000000000e+06,2.555305500000000000e+06,3.187107000000000000e+06,2.886414500000000000e+06,2.764954799999999814e+06,2.825287000000000000e+06,2.990587299999999814e+06,2.745139000000000000e+06,2.984631000000000000e+06,3.073278000000000000e+06,3.261018000000000000e+06,2.710601500000000000e+06,3.465304000000000000e+06,2.911337799999999814e+06,3.166189500000000000e+06,2.665424000000000000e+06,2.545488799999999814e+06,3.530402000000000000e+06,2.245450000000000000e+06,2.514480000000000000e+06,2.774285299999999814e+06,2.821144000000000000e+06,3.151999799999999814e+06,2.130991500000000000e+06,3.158460000000000000e+06,2.430432299999999814e+06,2.397617000000000000e+06,2.724964000000000000e+06,2.893744500000000000e+06,3.037913500000000000e+06,3.507003500000000000e+06,3.095931000000000000e+06,3.975000000000000000e+06,2.398880000000000000e+06,2.926713000000000000e+06,2.970960000000000000e+06,3.561979000000000000e+06,2.510711500000000000e+06,2.175304000000000000e+06,2.668719500000000000e+06,2.783775500000000000e+06,2.732221299999999814e+06,2.693386000000000000e+06,3.191723500000000000e+06,3.228380500000000000e+06,3.269344500000000000e+06,3.012625000000000000e+06,2.827130500000000000e+06,2.870844799999999814e+06,3.463616500000000000e+06,3.329978799999999814e+06,4.162924000000000000e+06,2.495842500000000000e+06,2.682502000000000000e+06,2.896662000000000000e+06,2.312689299999999814e+06,2.838118500000000000e+06,2.184368799999999814e+06,3.073758799999999814e+06,2.592366000000000000e+06,2.495598500000000000e+06,2.194863000000000000e+06,2.904809799999999814e+06,2.855020799999999814e+06,3.331697000000000000e+06,2.697709299999999814e+06,2.771657000000000000e+06,2.929559500000000000e+06,3.437539299999999814e+06,2.432430000000000000e+06,2.573318299999999814e+06,3.054387799999999814e+06,2.705582799999999814e+06,3.026012000000000000e+06,2.489560000000000000e+06,3.335781500000000000e+06,2.460299799999999814e+06,3.257610799999999814e+06,3.684478500000000000e+06,2.687369000000000000e+06,2.361637299999999814e+06,2.706780500000000000e+06,3.376642500000000000e+06,3.578596799999999814e+06,2.270952500000000000e+06,3.035321799999999814e+06,2.552550000000000000e+06,2.387186799999999814e+06,2.190427000000000000e+06,3.260737299999999814e+06,3.169514299999999814e+06,2.683785799999999814e+06,2.314476000000000000e+06,2.490906799999999814e+06,3.273829000000000000e+06,2.884058000000000000e+06,2.387182500000000000e+06,3.255177799999999814e+06,2.743895000000000000e+06,2.290551500000000000e+06,2.829666000000000000e+06,2.692235299999999814e+06,3.323925500000000000e+06,2.778372000000000000e+06,2.873871000000000000e+06,2.903978000000000000e+06,2.959286500000000000e+06,2.566473000000000000e+06,2.401131500000000000e+06,3.385766000000000000e+06,2.867886500000000000e+06,2.872120299999999814e+06,3.130897000000000000e+06,3.655919799999999814e+06,3.244828500000000000e+06,2.486902500000000000e+06,3.416686299999999814e+06,2.905753799999999814e+06,3.477914299999999814e+06,3.050307000000000000e+06,3.849273000000000000e+06,3.357527000000000000e+06,2.651675500000000000e+06,2.811856000000000000e+06,2.762846299999999814e+06,3.696446299999999814e+06,3.444734000000000000e+06,3.053662000000000000e+06,2.649955299999999814e+06,2.379504500000000000e+06,3.336819799999999814e+06,2.973244500000000000e+06,3.780184799999999814e+06,3.074255500000000000e+06,2.439872000000000000e+06,3.164660000000000000e+06,2.689297299999999814e+06,2.830090299999999814e+06,3.158718799999999814e+06,3.114695000000000000e+06,3.180143000000000000e+06,3.629392799999999814e+06,2.752227799999999814e+06,2.753984000000000000e+06,3.103277500000000000e+06,4.569873500000000000e+06,2.864151000000000000e+06,2.775480500000000000e+06,3.592916299999999814e+06,3.848588000000000000e+06,3.031797299999999814e+06,2.580016500000000000e+06,4.166967799999999814e+06,2.962737000000000000e+06,3.144056500000000000e+06,3.940353000000000000e+06,4.340234500000000000e+06,2.886253799999999814e+06,2.661958000000000000e+06,2.730346299999999814e+06,2.368293500000000000e+06,3.277570500000000000e+06,2.709149299999999814e+06,2.330824500000000000e+06,2.286626500000000000e+06,3.369860799999999814e+06,2.548020299999999814e+06,4.136173299999999814e+06,2.971788799999999814e+06,3.140240000000000000e+06,2.651928500000000000e+06,2.417231299999999814e+06,3.417567000000000000e+06,3.270609500000000000e+06,3.519266000000000000e+06,4.363255000000000000e+06,3.792865000000000000e+06,4.906699500000000000e+06,3.284426299999999814e+06,3.171406299999999814e+06,3.889473000000000000e+06,3.056187799999999814e+06,2.956708299999999814e+06,2.988533500000000000e+06,4.077511000000000000e+06,2.758096799999999814e+06,3.612508000000000000e+06,3.302506000000000000e+06,2.980672500000000000e+06,2.583245000000000000e+06,2.614927299999999814e+06,2.917068000000000000e+06,3.493319299999999814e+06,4.808842500000000000e+06,3.839133500000000000e+06,2.507768500000000000e+06,3.171406299999999814e+06,4.236482000000000000e+06,2.531551799999999814e+06,2.282235500000000000e+06,2.428244000000000000e+06,2.340778299999999814e+06,2.571333299999999814e+06,2.400451000000000000e+06,2.221549799999999814e+06,2.444125500000000000e+06,3.886697799999999814e+06,2.575303500000000000e+06,2.543541000000000000e+06,3.632439000000000000e+06,2.789859299999999814e+06,2.432253299999999814e+06,2.583245000000000000e+06,3.930530000000000000e+06,3.866846299999999814e+06,2.829641799999999814e+06,3.032366000000000000e+06,4.502811000000000000e+06,3.926559799999999814e+06,3.648320299999999814e+06,3.870896000000000000e+06,3.238981000000000000e+06,3.230961000000000000e+06,2.857434000000000000e+06,3.068098799999999814e+06,3.417883299999999814e+06,3.926559799999999814e+06,3.294644799999999814e+06,2.742215500000000000e+06,3.048167799999999814e+06,3.056187799999999814e+06,3.087950299999999814e+06,3.688102799999999814e+06,3.159416000000000000e+06,3.274793299999999814e+06,3.362219500000000000e+06,2.765958000000000000e+06,3.608537500000000000e+06,2.813760500000000000e+06,3.302506000000000000e+06,2.936840299999999814e+06,3.715895000000000000e+06,4.399503500000000000e+06,2.905077799999999814e+06,4.308027500000000000e+06,4.526632500000000000e+06,3.083980000000000000e+06,3.449645799999999814e+06,3.886697799999999814e+06,3.791410299999999814e+06,3.644270500000000000e+06,2.758096799999999814e+06,3.075960000000000000e+06,2.893166799999999814e+06,3.433764500000000000e+06,3.473388299999999814e+06,3.167436000000000000e+06,3.771558799999999814e+06,4.622079000000000000e+06,3.610570799999999814e+06,3.058111500000000000e+06,2.854102299999999814e+06,2.920959000000000000e+06,3.092691299999999814e+06,3.305364799999999814e+06,3.349204299999999814e+06,4.421240500000000000e+06,4.779068000000000000e+06,4.684978000000000000e+06,2.989164799999999814e+06,3.000080799999999814e+06,3.850122500000000000e+06,3.306798000000000000e+06,3.108690799999999814e+06,3.165812000000000000e+06,3.972510500000000000e+06,2.860632500000000000e+06,2.648217000000000000e+06,2.817887299999999814e+06,3.461699299999999814e+06,2.960306500000000000e+06,3.272132500000000000e+06,4.115363299999999814e+06,3.925295000000000000e+06,3.797921299999999814e+06,2.939917500000000000e+06,3.616232000000000000e+06,3.840014299999999814e+06,4.093272000000000000e+06,3.905431299999999814e+06,3.395238299999999814e+06,3.184650000000000000e+06,4.172071000000000000e+06,4.222911500000000000e+06,3.163617000000000000e+06,3.337776000000000000e+06,2.972490799999999814e+06,3.954018799999999814e+06,3.678409000000000000e+06,3.403085500000000000e+06,3.917470500000000000e+06,3.256914500000000000e+06,3.430940500000000000e+06,2.506569299999999814e+06,2.815584000000000000e+06,2.065297500000000000e+06,2.311524000000000000e+06,4.769249500000000000e+06,3.584811500000000000e+06,3.654490500000000000e+06,1.979161100000000093e+06,2.798642799999999814e+06,2.212704000000000000e+06,3.183555799999999814e+06,2.926781000000000000e+06,2.890242000000000000e+06,3.011347000000000000e+06,2.197944000000000000e+06,2.422151500000000000e+06,3.136076000000000000e+06,3.002950799999999814e+06,4.143661500000000000e+06,2.536534000000000000e+06,2.624368500000000000e+06,2.786644799999999814e+06,3.198018799999999814e+06,2.289687799999999814e+06,2.278396299999999814e+06,2.919818000000000000e+06,2.279023500000000000e+06,2.823988500000000000e+06,2.851921799999999814e+06,2.264489299999999814e+06,2.428827000000000000e+06,3.030105000000000000e+06,2.533289500000000000e+06,2.939917500000000000e+06,2.113730299999999814e+06,3.632759799999999814e+06,2.659578500000000000e+06,2.600599000000000000e+06,3.713791299999999814e+06,2.840063799999999814e+06,2.880721299999999814e+06,3.576000500000000000e+06,2.751979799999999814e+06,2.189304500000000000e+06,3.509867299999999814e+06,2.100812000000000000e+06,4.123695299999999814e+06,2.094522000000000000e+06,2.112329000000000000e+06,2.654106500000000000e+06,3.030541500000000000e+06,2.922220500000000000e+06,2.397927000000000000e+06,2.282057000000000000e+06,2.727818500000000000e+06,2.670351000000000000e+06,2.697331299999999814e+06,2.864269000000000000e+06,3.569461500000000000e+06,3.429731299999999814e+06,2.481021799999999814e+06,2.856401500000000000e+06,2.960942799999999814e+06,2.505082000000000000e+06,2.777948299999999814e+06,3.081297799999999814e+06,2.861404299999999814e+06,3.060078799999999814e+06,3.378100799999999814e+06,2.777948299999999814e+06,3.127653500000000000e+06,2.114271799999999814e+06,4.276265000000000000e+06,2.650739500000000000e+06,4.077511000000000000e+06,2.646769000000000000e+06,3.350308500000000000e+06,2.527581299999999814e+06,3.564864299999999814e+06,2.833532500000000000e+06,3.290674500000000000e+06,2.320926500000000000e+06,2.682502000000000000e+06,3.827222500000000000e+06,2.352767500000000000e+06,3.119792299999999814e+06,2.698383299999999814e+06,2.765958000000000000e+06,2.575303500000000000e+06,2.841552799999999814e+06,3.127653500000000000e+06,3.469418000000000000e+06,2.511700000000000000e+06,2.781998000000000000e+06,2.587254299999999814e+06,3.747657500000000000e+06,3.099861299999999814e+06,2.988533500000000000e+06,2.468025799999999814e+06,2.464016799999999814e+06,2.551443000000000000e+06,2.853384299999999814e+06,3.163386299999999814e+06,3.517220500000000000e+06,3.934421000000000000e+06,3.191337299999999814e+06,2.507768500000000000e+06,3.191337299999999814e+06,2.495779299999999814e+06,2.769928299999999814e+06,2.658759500000000000e+06,2.754126500000000000e+06,2.436223500000000000e+06,2.686551799999999814e+06,2.229568799999999814e+06,2.181806799999999814e+06,2.479898000000000000e+06,2.066588399999999907e+06,2.595156000000000000e+06,3.870896000000000000e+06,3.274793299999999814e+06,2.702433000000000000e+06,2.289124500000000000e+06,2.026884300000000047e+06,3.302506000000000000e+06,3.620528000000000000e+06,2.392471500000000000e+06,2.841552799999999814e+06,2.316995000000000000e+06,3.544933299999999814e+06,2.042765500000000000e+06,2.829641799999999814e+06,2.324897000000000000e+06,2.861404299999999814e+06,2.006993000000000000e+06,2.134123500000000000e+06,2.154014799999999814e+06,2.014933600000000093e+06,2.710453000000000000e+06,2.241441000000000000e+06,2.734195500000000000e+06,2.583245000000000000e+06,2.372580299999999814e+06,3.477438000000000000e+06,3.000524000000000000e+06,2.519679500000000000e+06,1.959270800000000047e+06,2.396442000000000000e+06,2.845523000000000000e+06,1.840042399999999907e+06,2.150044299999999814e+06,2.150400000000000000e+06,2.257361000000000000e+06,2.805740500000000000e+06,3.378100799999999814e+06,1.708941600000000093e+06,2.372580299999999814e+06,2.992504000000000000e+06,2.618977000000000000e+06,1.951330300000000047e+06,2.841552799999999814e+06,2.920959000000000000e+06,2.591224500000000000e+06,3.091841299999999814e+06,3.143534500000000000e+06,1.943349899999999907e+06,1.780447000000000000e+06,2.352767500000000000e+06,2.479898000000000000e+06,2.134123500000000000e+06,1.995043399999999907e+06,1.847983000000000000e+06,1.747936000000000000e+06,1.776476600000000093e+06,2.090449000000000000e+06,2.050706100000000093e+06,1.498276899999999907e+06,2.336807799999999814e+06,2.436223500000000000e+06,1.728754500000000000e+06,2.316995000000000000e+06,2.730304500000000000e+06,1.752654800000000047e+06,1.943349899999999907e+06,1.851992000000000000e+06,2.305045299999999814e+06,2.090449000000000000e+06,2.471996000000000000e+06,2.249420299999999814e+06,2.694413000000000000e+06,2.297103799999999814e+06,1.911587399999999907e+06,2.010924600000000093e+06,2.134123500000000000e+06,2.042765500000000000e+06,2.754126500000000000e+06,1.855923600000000093e+06,3.211188799999999814e+06,2.511700000000000000e+06,2.177875299999999814e+06,1.776476600000000093e+06,2.475927500000000000e+06,2.066368000000000000e+06,1.776476600000000093e+06,2.436223500000000000e+06,1.948896000000000000e+06,2.384569799999999814e+06,2.138132500000000000e+06,2.086478600000000093e+06,2.038756500000000000e+06,2.098350799999999814e+06,2.432253299999999814e+06,2.161994000000000000e+06,2.110340299999999814e+06,2.086080000000000000e+06,1.746080000000000000e+06,1.764565800000000047e+06,2.690522000000000000e+06,1.956480000000000000e+06,2.118242000000000000e+06,2.448134500000000000e+06,2.134123500000000000e+06,2.058646800000000047e+06,2.881335299999999814e+06,2.197766500000000000e+06,2.102360000000000000e+06,1.863864300000000047e+06,2.138132500000000000e+06,1.879823899999999907e+06,2.249420299999999814e+06,2.134123500000000000e+06,2.150044299999999814e+06,2.090449000000000000e+06,1.932608000000000000e+06,1.887648000000000000e+06,2.543541000000000000e+06,2.090449000000000000e+06,2.213647799999999814e+06,2.507768500000000000e+06,2.571333299999999814e+06,2.185816799999999814e+06,3.020455000000000000e+06,1.946464000000000000e+06,1.832101800000000047e+06,1.695456000000000000e+06,2.392471500000000000e+06,1.833056000000000000e+06,1.891696100000000093e+06,1.676224000000000000e+06,2.122251299999999814e+06,2.038756500000000000e+06,1.696991000000000000e+06,1.498276899999999907e+06,1.633387500000000000e+06,1.971360000000000000e+06,2.650739500000000000e+06,2.364678500000000000e+06,2.392471500000000000e+06,1.991111800000000047e+06,2.309015799999999814e+06,2.507768500000000000e+06,2.610957000000000000e+06,1.840042399999999907e+06,2.197766500000000000e+06,2.018865300000000047e+06,2.328906000000000000e+06,2.038756500000000000e+06,2.901186799999999814e+06,1.772467600000000093e+06,1.991111800000000047e+06,2.698383299999999814e+06,2.249420299999999814e+06,3.417883299999999814e+06,2.507768500000000000e+06,1.784417300000000047e+06,2.118242000000000000e+06,2.138132500000000000e+06,1.757440000000000000e+06,1.995043399999999907e+06,2.106370000000000000e+06,1.632256000000000000e+06,1.275702100000000093e+06,1.522099800000000047e+06,1.379048399999999907e+06,1.690880000000000000e+06,1.637396600000000093e+06,2.233539000000000000e+06,1.786144000000000000e+06,1.704931600000000093e+06,1.490336300000000047e+06,1.623680000000000000e+06,2.102360000000000000e+06,1.963279899999999907e+06,2.102360000000000000e+06,1.621184000000000000e+06,1.380032000000000000e+06,1.527328000000000000e+06,2.054637800000000047e+06,1.446584399999999907e+06,2.185816799999999814e+06,1.991111800000000047e+06,1.515904000000000000e+06,1.553248000000000000e+06,1.536384000000000000e+06,2.074567800000000047e+06,1.311513399999999907e+06,1.624224000000000000e+06,1.785376000000000000e+06,2.388540000000000000e+06,1.716882300000000047e+06,1.981376000000000000e+06,1.861216000000000000e+06,2.543541000000000000e+06,1.971220500000000000e+06,1.824160100000000093e+06,2.217579299999999814e+06,1.925216000000000000e+06,1.712873300000000047e+06,2.189787299999999814e+06,1.840042399999999907e+06,2.253351799999999814e+06,1.911587399999999907e+06,2.149504000000000000e+06,2.102360000000000000e+06,1.557872300000000047e+06,1.890176000000000000e+06,1.746752000000000000e+06,1.585703100000000093e+06,1.748684500000000000e+06,3.616557799999999814e+06,2.082469600000000093e+06,1.895705100000000093e+06,1.983092800000000047e+06,1.802752000000000000e+06,2.074567800000000047e+06,2.106370000000000000e+06,1.553940600000000093e+06,2.499788299999999814e+06,2.066240000000000000e+06,1.605280000000000000e+06,1.799040000000000000e+06,2.022874300000000047e+06,2.364678500000000000e+06,1.616640000000000000e+06,1.319454000000000000e+06,1.780032000000000000e+06,1.697312000000000000e+06,2.189787299999999814e+06,1.621475600000000093e+06,1.732032000000000000e+06,2.090449000000000000e+06,1.939418300000000047e+06,2.014933600000000093e+06,1.959270800000000047e+06,1.710144000000000000e+06,1.774016000000000000e+06,1.791072000000000000e+06,2.535560799999999814e+06,2.313024799999999814e+06,2.225598500000000000e+06,2.273243000000000000e+06,1.830336000000000000e+06,1.720813899999999907e+06,2.289124500000000000e+06,1.743488000000000000e+06,1.778944000000000000e+06,2.237470500000000000e+06,1.458534000000000000e+06,3.139643799999999814e+06,2.217579299999999814e+06,2.603095799999999814e+06,1.781440000000000000e+06,2.173905000000000000e+06,1.802208000000000000e+06,2.066588399999999907e+06,2.336807799999999814e+06,1.859932600000000093e+06,1.881504000000000000e+06,1.799904000000000000e+06,1.694048000000000000e+06,1.891264000000000000e+06,1.921920000000000000e+06,1.621475600000000093e+06,1.838848000000000000e+06,1.331326300000000047e+06,1.735616000000000000e+06,1.768536000000000000e+06,2.050706100000000093e+06,1.571936000000000000e+06,1.794240000000000000e+06,1.366016000000000000e+06,1.354656000000000000e+06,1.566646100000000093e+06,1.391616000000000000e+06,1.402871300000000047e+06,1.403117800000000047e+06,1.327840000000000000e+06,1.359488000000000000e+06,1.520096000000000000e+06,1.467552000000000000e+06,1.531008000000000000e+06,1.487328000000000000e+06,1.999052399999999907e+06,1.546432000000000000e+06,1.625216000000000000e+06,1.780447000000000000e+06,1.540064000000000000e+06,1.613824000000000000e+06,1.911587399999999907e+06,1.761696000000000000e+06,1.507808000000000000e+06,1.531328000000000000e+06,1.776476600000000093e+06,1.477216000000000000e+06,1.436256000000000000e+06,1.511264000000000000e+06,1.677100800000000047e+06,1.509216000000000000e+06,1.478386500000000000e+06,1.729184000000000000e+06,1.409088000000000000e+06,2.085333300000000047e+06,1.419392000000000000e+06,1.413280000000000000e+06,1.449376000000000000e+06,1.428192000000000000e+06,1.513216000000000000e+06,1.517184000000000000e+06,1.397952000000000000e+06,1.748684500000000000e+06,1.700448000000000000e+06,1.776476600000000093e+06,1.804269800000000047e+06,1.378016000000000000e+06,1.868352000000000000e+06,1.535200000000000000e+06,2.106370000000000000e+06,1.618368000000000000e+06,1.164453000000000000e+06,1.628768000000000000e+06,1.450560000000000000e+06,1.584160000000000000e+06,1.476480000000000000e+06,1.482592000000000000e+06,1.394400000000000000e+06,1.466474600000000093e+06,1.427328000000000000e+06,2.197766500000000000e+06,1.895705100000000093e+06,2.436223500000000000e+06,1.634944000000000000e+06,2.034824899999999907e+06,2.030815899999999907e+06,1.367098800000000047e+06,1.927468600000000093e+06,1.339266800000000047e+06,1.455808000000000000e+06,1.463008000000000000e+06,1.750656000000000000e+06,1.706656000000000000e+06,1.172393600000000093e+06,1.572032000000000000e+06,1.537152000000000000e+06,1.363167100000000093e+06,1.687072000000000000e+06,1.800338300000000047e+06,1.423040000000000000e+06,1.473248000000000000e+06,1.812210500000000000e+06,1.413696000000000000e+06,1.477856000000000000e+06,1.595616000000000000e+06,1.359488000000000000e+06,1.569760000000000000e+06,2.062578399999999907e+06,1.581248000000000000e+06,1.700922600000000093e+06,1.557872300000000047e+06,1.574624000000000000e+06,1.687200000000000000e+06,1.435296000000000000e+06,1.569024000000000000e+06,1.538880000000000000e+06,1.490464000000000000e+06,1.306368000000000000e+06,1.349524100000000093e+06,1.610464000000000000e+06,1.884085399999999907e+06,1.748684500000000000e+06,1.567072000000000000e+06,1.887764500000000000e+06,1.485184000000000000e+06,1.491872000000000000e+06,1.542560000000000000e+06,1.460960000000000000e+06,1.500160000000000000e+06,1.566848000000000000e+06,1.561881300000000047e+06,2.066588399999999907e+06,1.426693100000000093e+06,1.411040000000000000e+06,1.541248000000000000e+06,1.887764500000000000e+06,1.590976000000000000e+06,1.464416000000000000e+06,1.556256000000000000e+06,1.457312000000000000e+06,1.919566800000000047e+06,1.417024000000000000e+06,1.430144000000000000e+06,1.467744000000000000e+06,1.390999000000000000e+06,1.654272000000000000e+06,1.591200000000000000e+06,1.465280000000000000e+06,1.593683500000000000e+06,1.653277899999999907e+06,1.637888000000000000e+06,1.913248000000000000e+06,1.630080000000000000e+06,1.963279899999999907e+06,2.094419300000000047e+06,1.470016000000000000e+06,1.624768000000000000e+06,1.714176000000000000e+06,1.688384000000000000e+06,1.660352000000000000e+06,1.696320000000000000e+06,1.360768000000000000e+06,1.378656000000000000e+06,1.572480000000000000e+06,1.420576000000000000e+06,1.402432000000000000e+06,1.796329300000000047e+06,1.379840000000000000e+06,1.403840000000000000e+06,1.421344000000000000e+06,1.247870300000000047e+06,1.604512000000000000e+06,1.204157100000000093e+06,1.645337300000000047e+06,1.453440000000000000e+06,1.343968000000000000e+06,1.517504000000000000e+06,1.303808000000000000e+06,1.390336000000000000e+06,1.211168000000000000e+06,1.390999000000000000e+06,1.534049399999999907e+06,1.381536000000000000e+06,1.432384000000000000e+06,1.308832000000000000e+06,1.459904000000000000e+06,1.362912000000000000e+06,1.298464000000000000e+06,1.804269800000000047e+06,1.371040000000000000e+06,1.677100800000000047e+06,1.700922600000000093e+06,1.495296000000000000e+06,2.138132500000000000e+06,1.567712000000000000e+06,1.404064000000000000e+06,1.521952000000000000e+06,1.476480000000000000e+06,1.371107800000000047e+06,1.402656000000000000e+06,1.508352000000000000e+06,1.512544000000000000e+06,1.396640000000000000e+06,1.544064000000000000e+06,1.491008000000000000e+06,1.436576000000000000e+06,1.328992000000000000e+06,1.379616000000000000e+06,1.577762500000000000e+06,1.421760000000000000e+06,1.299200000000000000e+06,1.183328000000000000e+06,1.257312000000000000e+06,1.597653800000000047e+06,1.472384000000000000e+06,1.867874300000000047e+06,1.437760000000000000e+06,1.379936000000000000e+06,1.271488000000000000e+06,1.551392000000000000e+06,1.397088000000000000e+06,1.431104000000000000e+06,2.038756500000000000e+06,1.384768000000000000e+06,1.357664000000000000e+06,1.505760000000000000e+06,1.526560000000000000e+06,1.637396600000000093e+06,2.110340299999999814e+06,1.589713100000000093e+06,1.458720000000000000e+06,1.907655800000000047e+06,1.389472000000000000e+06,1.507808000000000000e+06,1.445824000000000000e+06,1.450656000000000000e+06,1.689152000000000000e+06,1.464000000000000000e+06,1.963279899999999907e+06,1.603648000000000000e+06,2.030815899999999907e+06,1.669056000000000000e+06,1.769888000000000000e+06,1.791264000000000000e+06,1.653728000000000000e+06,1.992640000000000000e+06,2.475927500000000000e+06,2.055296000000000000e+06,2.452104799999999814e+06,2.206080000000000000e+06,2.305408000000000000e+06,2.309015799999999814e+06,2.401024000000000000e+06,2.647616000000000000e+06,2.551443000000000000e+06,2.698383299999999814e+06,3.044197500000000000e+06,3.056187799999999814e+06,2.803392000000000000e+06,2.714423299999999814e+06,2.821621799999999814e+06,2.782976000000000000e+06,2.814976000000000000e+06,2.833344000000000000e+06,2.761280000000000000e+06,2.614927299999999814e+06,2.511700000000000000e+06,2.678531500000000000e+06,2.695488000000000000e+06,2.681984000000000000e+06,2.336807799999999814e+06,2.623026799999999814e+06,2.393344000000000000e+06,2.542720000000000000e+06,2.518272000000000000e+06,2.625472000000000000e+06,2.491808799999999814e+06,2.443200000000000000e+06,2.547584000000000000e+06,2.535560799999999814e+06,2.980672500000000000e+06,2.940890000000000000e+06,2.758528000000000000e+06,2.936840299999999814e+06,3.050240000000000000e+06,3.032366000000000000e+06,3.203168799999999814e+06,3.215079799999999814e+06,3.469418000000000000e+06,3.068098799999999814e+06,3.215079799999999814e+06,2.889196500000000000e+06,2.984642799999999814e+06,3.036336299999999814e+06,2.972652500000000000e+06,3.155525000000000000e+06,2.920959000000000000e+06,2.801770000000000000e+06,2.928979000000000000e+06,3.111772000000000000e+06,3.032366000000000000e+06,3.227070000000000000e+06,3.134592000000000000e+06,3.127653500000000000e+06,2.694413000000000000e+06,2.388540000000000000e+06,2.025440000000000000e+06,1.983264000000000000e+06,1.597472000000000000e+06,1.345472000000000000e+06,1.081728000000000000e+06,1.023216000000000000e+06,7.496160000000000000e+05,5.650240000000000000e+05,4.725840000000000000e+05,3.991360000000000000e+05,2.470600000000000000e+05,1.997880000000000000e+05,1.669600000000000000e+05,1.476880000000000000e+05,8.496400000000000000e+04,5.994900000000000000e+04,9.672800000000000000e+04,6.878600000000000000e+04,3.065400000000000000e+04,2.624300000000000000e+04,1.882700000000000000e+04,1.391800000000000000e+04,1.652300000000000000e+04,1.381800000000000000e+04,1.181500000000000000e+04,9.411000000000000000e+03,7.008000000000000000e+03,5.506000000000000000e+03,6.207000000000000000e+03,5.606000000000000000e+03,4.805000000000000000e+03,4.705000000000000000e+03,5.205000000000000000e+03,5.306000000000000000e+03,3.603000000000000000e+03,3.203000000000000000e+03,3.503000000000000000e+03,4.104000000000000000e+03,3.103000000000000000e+03,3.804000000000000000e+03,3.503000000000000000e+03,5.306000000000000000e+03,3.804000000000000000e+03,3.904000000000000000e+03,4.705000000000000000e+03,4.605000000000000000e+03,4.404000000000000000e+03,4.204000000000000000e+03,2.302000000000000000e+03,2.702000000000000000e+03,3.403000000000000000e+03,2.602000000000000000e+03,3.203000000000000000e+03,3.804000000000000000e+03,4.505000000000000000e+03,3.103000000000000000e+03,4.004000000000000000e+03,4.004000000000000000e+03,3.603000000000000000e+03,4.805000000000000000e+03,2.802000000000000000e+03,3.103000000000000000e+03,3.503000000000000000e+03,3.103000000000000000e+03,3.403000000000000000e+03,4.605000000000000000e+03,3.603000000000000000e+03,3.203000000000000000e+03,3.103000000000000000e+03,4.805000000000000000e+03,4.905000000000000000e+03,3.203000000000000000e+03,4.605000000000000000e+03,4.505000000000000000e+03,3.503000000000000000e+03,3.303000000000000000e+03,5.205000000000000000e+03,4.204000000000000000e+03,2.402000000000000000e+03,3.904000000000000000e+03,3.403000000000000000e+03,2.502000000000000000e+03,2.602000000000000000e+03,2.602000000000000000e+03,2.702000000000000000e+03,3.804000000000000000e+03,3.303000000000000000e+03,2.202000000000000000e+03,3.103000000000000000e+03,3.403000000000000000e+03,3.103000000000000000e+03,5.005000000000000000e+03,2.702000000000000000e+03,3.704000000000000000e+03,2.302000000000000000e+03,4.304000000000000000e+03,3.003000000000000000e+03,3.003000000000000000e+03,2.802000000000000000e+03,3.704000000000000000e+03,nan
[truncated: 481,570 more chars]
