# Supplementary material for: Otolith microchemistry and diadromy in Patagonian river fishes
Source: PeerJ. 2019 Jan 3;7:e6149. doi: 10.7717/peerj.6149 (PMC6321752; doi:10.7717/peerj.6149)
Supplement: Supplemental Information 3 — Raw data. This archive contains the raw data used to generate the analyses reported in the paper cited above. The python script provided allows to convert from the isotopic intensities measured by LA-ICP-MS to molar concentrations of Sr:Ca. [file peerj-07-6149-s003.zip › Dataset S1/Alo_etAl_scripts/samples/3441.txt]

4.794870000000000232e+01	1.299840000000000000e+06	1.160122500000000000e+06	1.937888000000000000e+06	4.439657000000000000e+06	4.937309000000000000e+06	7.222169000000000000e+06	9.081068000000000000e+06	8.279084000000000000e+06	8.158755000000000000e+06	1.169610600000000000e+07	1.376065800000000000e+07	1.251875000000000000e+07	1.138728000000000000e+07	8.935814000000000000e+06	8.737838000000000000e+06	8.964064000000000000e+06	1.008389400000000000e+07	1.133955000000000000e+07	9.778568000000000000e+06	8.868014000000000000e+06	9.303516000000000000e+06	9.309166000000000000e+06	8.489012000000000000e+06	9.546692000000000000e+06	7.595408000000000000e+06	7.765134000000000000e+06	1.074108300000000000e+07	9.888790000000000000e+06	7.982597000000000000e+06	8.841321000000000000e+06	7.407176500000000000e+06	1.023102000000000000e+07	8.858210000000000000e+06	1.133070800000000000e+07	1.072924000000000000e+07	1.045724600000000000e+07	1.055329600000000000e+07	1.100574800000000000e+07	9.461716000000000000e+06	1.241960400000000000e+07	1.221055400000000000e+07	9.235490000000000000e+06	9.921735000000000000e+06	9.296784000000000000e+06	8.485040000000000000e+06	1.296105000000000000e+07	8.991652000000000000e+06	9.666322000000000000e+06	1.063501400000000000e+07
4.794950000000000045e+01	1.295584000000000000e+06	2.188167799999999814e+06	1.682834600000000093e+06	2.703355500000000000e+06	3.698772500000000000e+06	5.740400000000000000e+06	9.467613000000000000e+06	1.512827300000000000e+07	9.791885000000000000e+06	1.286052400000000000e+07	1.443843600000000000e+07	9.734500000000000000e+06	1.021008000000000000e+07	8.964064000000000000e+06	9.586242000000000000e+06	1.137910000000000000e+07	1.064957200000000000e+07	1.061544600000000000e+07	9.388266000000000000e+06	9.936768000000000000e+06	9.727718000000000000e+06	8.443812000000000000e+06	1.128282400000000000e+07	9.574942000000000000e+06	7.804684000000000000e+06	1.062109600000000000e+07	9.862490000000000000e+06	8.173760000000000000e+06	6.557368000000000000e+06	8.587957000000000000e+06	9.891386000000000000e+06	8.862364000000000000e+06	1.096131500000000000e+07	1.083979400000000000e+07	1.235257800000000000e+07	9.450416000000000000e+06	1.071172200000000000e+07	8.681338000000000000e+06	9.801168000000000000e+06	1.070607200000000000e+07	8.941464000000000000e+06	1.011779400000000000e+07	1.088527900000000000e+07	1.254804200000000000e+07	1.068836000000000000e+07	1.009103200000000000e+07	1.031601800000000000e+07	9.073664000000000000e+06	1.046966800000000000e+07
4.795029999999999859e+01	2.126703500000000000e+06	1.414464000000000000e+06	2.893745000000000000e+06	3.184114000000000000e+06	4.575370000000000000e+06	6.933793000000000000e+06	7.610104500000000000e+06	7.253543500000000000e+06	8.892334000000000000e+06	9.515931000000000000e+06	1.310218900000000000e+07	1.107975000000000000e+07	9.038880000000000000e+06	9.970894000000000000e+06	1.030447000000000000e+07	8.347536000000000000e+06	1.206907800000000000e+07	8.907564000000000000e+06	8.918864000000000000e+06	8.534212000000000000e+06	8.681338000000000000e+06	9.241140000000000000e+06	1.066087200000000000e+07	9.874618000000000000e+06	9.484316000000000000e+06	9.065990000000000000e+06	7.481974500000000000e+06	1.042879800000000000e+07	9.180497000000000000e+06	1.045505700000000000e+07	9.596971000000000000e+06	1.066652200000000000e+07	1.057284900000000000e+07	9.024491000000000000e+06	8.996186000000000000e+06	1.011779400000000000e+07	1.041204600000000000e+07	1.130000000000000000e+07	1.057024600000000000e+07	9.823768000000000000e+06	9.009264000000000000e+06	1.011214400000000000e+07	1.002151900000000000e+07	1.005287000000000000e+07	8.993428000000000000e+06	9.845947000000000000e+06	8.815403000000000000e+06	1.080253900000000000e+07	1.087415200000000000e+07
4.795109999999999673e+01	2.022723899999999907e+06	1.022250400000000023e+06	1.449740300000000047e+06	3.636566000000000000e+06	5.044772000000000000e+06	5.112685000000000000e+06	6.282477000000000000e+06	8.018042000000000000e+06	7.135832500000000000e+06	1.019942000000000000e+07	1.205430500000000000e+07	1.197425000000000000e+07	1.382568000000000000e+07	1.054199600000000000e+07	9.427816000000000000e+06	9.750318000000000000e+06	9.026214000000000000e+06	1.011214400000000000e+07	1.130000000000000000e+07	9.489966000000000000e+06	7.680158000000000000e+06	9.755968000000000000e+06	1.033272000000000000e+07	8.392962000000000000e+06	8.387312000000000000e+06	9.953944000000000000e+06	8.655018000000000000e+06	9.081338000000000000e+06	9.299379000000000000e+06	7.260163000000000000e+06	1.033843500000000000e+07	8.353186000000000000e+06	8.995463000000000000e+06	9.896101000000000000e+06	1.040492500000000000e+07	1.206907800000000000e+07	1.109072400000000000e+07	9.489966000000000000e+06	9.026214000000000000e+06	8.896264000000000000e+06	9.178990000000000000e+06	1.204082800000000000e+07	8.260590000000000000e+06	1.014873400000000000e+07	9.383299000000000000e+06	1.419694200000000000e+07	1.046387600000000000e+07	8.595279000000000000e+06	9.717182000000000000e+06
4.795190000000000197e+01	1.256480000000000000e+06	2.228330299999999814e+06	1.910193500000000000e+06	1.917214500000000000e+06	4.179418000000000000e+06	4.965559000000000000e+06	8.376470000000000000e+06	6.663032000000000000e+06	9.027525000000000000e+06	1.138229700000000000e+07	1.196002300000000000e+07	1.203075000000000000e+07	1.195176000000000000e+07	9.982194000000000000e+06	7.799034000000000000e+06	1.202952800000000000e+07	8.834114000000000000e+06	8.788688000000000000e+06	9.286566000000000000e+06	8.539862000000000000e+06	7.640608000000000000e+06	9.427816000000000000e+06	8.851064000000000000e+06	7.742534000000000000e+06	8.709588000000000000e+06	1.095489800000000000e+07	8.524554000000000000e+06	9.471158000000000000e+06	8.317464500000000000e+06	9.755720000000000000e+06	8.046432000000000000e+06	9.574942000000000000e+06	8.286587000000000000e+06	1.175549100000000000e+07	9.502558000000000000e+06	1.471034000000000000e+07	9.789868000000000000e+06	9.241140000000000000e+06	1.011214400000000000e+07	1.001044400000000000e+07	1.003304400000000000e+07	1.153187600000000000e+07	8.626095000000000000e+06	9.031297000000000000e+06	1.514601900000000000e+07	1.082537600000000000e+07	1.085589400000000000e+07	8.910726000000000000e+06	1.016767100000000000e+07
4.795270000000000010e+01	9.090880000000000000e+05	2.234067799999999814e+06	2.274147000000000000e+06	2.895681500000000000e+06	3.574359500000000000e+06	6.221215000000000000e+06	7.921806500000000000e+06	7.073099000000000000e+06	1.062396400000000000e+07	1.007635800000000000e+07	9.355984000000000000e+06	1.125500000000000000e+07	1.011408000000000000e+07	9.433466000000000000e+06	1.129412400000000000e+07	1.025927000000000000e+07	1.003304400000000000e+07	8.505962000000000000e+06	1.246503000000000000e+07	8.698288000000000000e+06	8.053510000000000000e+06	7.284432000000000000e+06	7.527608000000000000e+06	8.477712000000000000e+06	8.257136000000000000e+06	1.039487000000000000e+07	7.141885000000000000e+06	9.833165000000000000e+06	7.686979000000000000e+06	7.618086000000000000e+06	9.444337000000000000e+06	9.557992000000000000e+06	1.029857100000000000e+07	1.134724100000000000e+07	1.167580200000000000e+07	1.124327400000000000e+07	1.341513400000000000e+07	1.182590200000000000e+07	1.110767400000000000e+07	1.016864400000000000e+07	1.200127800000000000e+07	9.868968000000000000e+06	7.812337500000000000e+06	8.088445500000000000e+06	1.034950900000000000e+07	9.988401000000000000e+06	9.003008000000000000e+06	8.747354000000000000e+06	1.067464200000000000e+07
4.795349999999999824e+01	5.605430999999999767e+05	1.291104000000000000e+06	1.790806500000000000e+06	2.799518500000000000e+06	4.128568000000000000e+06	3.704366000000000000e+06	5.621963500000000000e+06	9.192856000000000000e+06	1.128317500000000000e+07	9.515931000000000000e+06	1.209818600000000000e+07	9.140250000000000000e+06	1.058856000000000000e+07	8.155436000000000000e+06	9.116840000000000000e+06	9.388266000000000000e+06	9.529742000000000000e+06	9.360016000000000000e+06	1.045724600000000000e+07	8.952764000000000000e+06	8.958414000000000000e+06	8.952764000000000000e+06	9.111190000000000000e+06	6.860230000000000000e+06	1.405426200000000000e+07	7.883784000000000000e+06	8.417193000000000000e+06	9.342998000000000000e+06	7.976925000000000000e+06	8.367391500000000000e+06	8.267130000000000000e+06	8.483362000000000000e+06	9.504054000000000000e+06	1.093348000000000000e+07	1.201133200000000000e+07	1.235745400000000000e+07	9.150740000000000000e+06	1.044594600000000000e+07	1.238005400000000000e+07	1.257803000000000000e+07	1.148080000000000000e+07	9.704892000000000000e+06	1.019320900000000000e+07	1.099008200000000000e+07	9.524844000000000000e+06	8.712913000000000000e+06	9.815661000000000000e+06	8.932451000000000000e+06	1.184892200000000000e+07
4.795430000000000348e+01	1.808875800000000047e+06	1.428512000000000000e+06	3.155350500000000000e+06	2.929581500000000000e+06	4.111618000000000000e+06	6.017589000000000000e+06	8.813077000000000000e+06	7.377731000000000000e+06	1.010019000000000000e+07	1.102467700000000000e+07	1.349085200000000000e+07	1.396375000000000000e+07	1.496688000000000000e+07	8.913214000000000000e+06	9.755968000000000000e+06	1.066087200000000000e+07	1.145255000000000000e+07	8.630488000000000000e+06	1.126022400000000000e+07	9.133790000000000000e+06	7.618008000000000000e+06	8.783038000000000000e+06	9.518442000000000000e+06	7.488058000000000000e+06	1.055894600000000000e+07	1.010084400000000000e+07	9.567813000000000000e+06	8.351982500000000000e+06	1.071893600000000000e+07	8.097298000000000000e+06	7.158213000000000000e+06	9.857668000000000000e+06	1.133288100000000000e+07	1.092796900000000000e+07	1.248999900000000000e+07	1.110202400000000000e+07	1.491961600000000000e+07	1.153752600000000000e+07	1.044029600000000000e+07	9.416516000000000000e+06	9.207240000000000000e+06	8.178036000000000000e+06	1.112887500000000000e+07	9.387009000000000000e+06	9.247849000000000000e+06	1.013085500000000000e+07	1.151523800000000000e+07	9.508598000000000000e+06	1.135311000000000000e+07
4.795510000000000161e+01	1.119360000000000000e+06	1.154385000000000000e+06	2.973430000000000000e+06	2.957888000000000000e+06	3.891042000000000000e+06	4.383044000000000000e+06	6.999403500000000000e+06	6.787219500000000000e+06	9.847045000000000000e+06	1.006380500000000000e+07	1.241162400000000000e+07	1.251875000000000000e+07	1.046232000000000000e+07	1.150905000000000000e+07	1.008389400000000000e+07	1.029882000000000000e+07	9.111190000000000000e+06	9.337416000000000000e+06	1.206342800000000000e+07	1.134520000000000000e+07	9.263740000000000000e+06	1.020842000000000000e+07	9.178990000000000000e+06	8.307986000000000000e+06	8.161086000000000000e+06	7.386245000000000000e+06	9.817190000000000000e+06	7.561217500000000000e+06	7.630487000000000000e+06	8.130537000000000000e+06	7.854226000000000000e+06	9.891568000000000000e+06	9.572338000000000000e+06	8.566863000000000000e+06	9.854578000000000000e+06	9.970894000000000000e+06	1.148080000000000000e+07	1.444998800000000000e+07	1.111897400000000000e+07	9.122490000000000000e+06	8.302336000000000000e+06	1.033272000000000000e+07	9.057975000000000000e+06	1.291480600000000000e+07	9.078310000000000000e+06	8.900880000000000000e+06	1.256092100000000000e+07	1.294462400000000000e+07	1.163255900000000000e+07
4.795589999999999975e+01	1.345888000000000000e+06	2.360465000000000000e+06	1.817632000000000000e+06	4.795946000000000000e+06	3.806179000000000000e+06	5.180485000000000000e+06	6.880849500000000000e+06	6.134738500000000000e+06	7.690634000000000000e+06	1.114823200000000000e+07	1.241814300000000000e+07	1.027275000000000000e+07	1.126104000000000000e+07	1.112462400000000000e+07	1.290053200000000000e+07	9.795518000000000000e+06	9.292216000000000000e+06	1.538879200000000000e+07	8.539862000000000000e+06	1.025927000000000000e+07	8.981014000000000000e+06	7.725584000000000000e+06	8.217586000000000000e+06	8.279736000000000000e+06	8.517262000000000000e+06	7.516308000000000000e+06	9.369399000000000000e+06	7.862037500000000000e+06	7.976925000000000000e+06	8.086512000000000000e+06	8.318008000000000000e+06	1.109072400000000000e+07	8.892466000000000000e+06	1.014453400000000000e+07	1.279848400000000000e+07	1.189935200000000000e+07	1.117547400000000000e+07	1.064392200000000000e+07	9.314816000000000000e+06	9.071640000000000000e+06	1.088709800000000000e+07	8.387312000000000000e+06	9.622605000000000000e+06	8.416188000000000000e+06	8.620941000000000000e+06	9.680964000000000000e+06	9.281236000000000000e+06	9.448637000000000000e+06	1.114790700000000000e+07
8.789879999999999427e+01	9.491200000000000000e+05	1.453021899999999907e+06	1.984086300000000047e+06	5.310548000000000000e+06	9.111190000000000000e+06	1.922898400000000000e+07	2.185822400000000000e+07	1.765797200000000000e+07	2.625172800000000000e+07	2.815325400000000000e+07	2.921638800000000000e+07	2.739600000000000000e+07	2.299056000000000000e+07	2.490746000000000000e+07	2.783144800000000000e+07	2.272972400000000000e+07	2.429635600000000000e+07	2.543313600000000000e+07	2.678506800000000000e+07	2.873635200000000000e+07	1.952323600000000000e+07	1.718730000000000000e+07	2.477728400000000000e+07	2.340862800000000000e+07	1.850488000000000000e+07	2.009411200000000000e+07	1.639225800000000000e+07	2.021724000000000000e+07	2.078538000000000000e+07	1.873439800000000000e+07	1.475782200000000000e+07	1.924028400000000000e+07	2.095066600000000000e+07	2.644544600000000000e+07	2.266427600000000000e+07	2.772929600000000000e+07	2.703954400000000000e+07	2.589146400000000000e+07	2.196629600000000000e+07	2.106726800000000000e+07	2.416075600000000000e+07	1.939306000000000000e+07	2.042491600000000000e+07	2.112212400000000000e+07	1.995359200000000000e+07	1.998818000000000000e+07	1.841529600000000000e+07	2.187099200000000000e+07	2.192503600000000000e+07
8.790019999999999811e+01	9.753600000000000000e+05	3.635395799999999814e+06	3.269057799999999814e+06	3.817479000000000000e+06	9.512792000000000000e+06	1.011214400000000000e+07	1.337515400000000000e+07	1.961566400000000000e+07	2.427335600000000000e+07	3.045107800000000000e+07	2.420239000000000000e+07	2.966700000000000000e+07	2.542320000000000000e+07	2.621961600000000000e+07	2.802942400000000000e+07	2.417748000000000000e+07	2.110116800000000000e+07	2.371372800000000000e+07	2.147452000000000000e+07	1.794530400000000000e+07	1.978313600000000000e+07	1.911010800000000000e+07	1.921226000000000000e+07	2.185872000000000000e+07	1.865765600000000000e+07	1.869743200000000000e+07	2.419156000000000000e+07	2.114195000000000000e+07	1.979166800000000000e+07	2.115841600000000000e+07	1.968644200000000000e+07	1.883303200000000000e+07	2.499701400000000000e+07	2.015636400000000000e+07	2.494174000000000000e+07	3.219686400000000000e+07	2.716972000000000000e+07	2.246982400000000000e+07	2.495808400000000000e+07	2.481660800000000000e+07	2.983923200000000000e+07	1.897993200000000000e+07	1.877439000000000000e+07	2.204196800000000000e+07	1.910612600000000000e+07	2.347944400000000000e+07	1.925656600000000000e+07	2.561725200000000000e+07	2.474093800000000000e+07
8.790170000000000528e+01	1.022879900000000023e+06	3.388453799999999814e+06	3.735189799999999814e+06	7.476758000000000000e+06	1.145820000000000000e+07	1.238005400000000000e+07	1.864183000000000000e+07	1.650203500000000000e+07	2.384832800000000000e+07	3.223696000000000000e+07	3.559647200000000000e+07	3.241950000000000000e+07	2.977152000000000000e+07	2.311437600000000000e+07	2.233377200000000000e+07	2.017366400000000000e+07	2.287707600000000000e+07	2.607226400000000000e+07	2.019626400000000000e+07	2.078431600000000000e+07	1.736267600000000000e+07	2.110116800000000000e+07	2.397995600000000000e+07	1.856725600000000000e+07	1.912140800000000000e+07	1.636737200000000000e+07	2.051274600000000000e+07	1.892585000000000000e+07	1.748071800000000000e+07	1.746780000000000000e+07	2.107258800000000000e+07	1.834125600000000000e+07	2.015637800000000000e+07	2.394612600000000000e+07	2.622932800000000000e+07	2.451693200000000000e+07	2.868527600000000000e+07	2.622504000000000000e+07	2.105596800000000000e+07	2.227184800000000000e+07	2.312025200000000000e+07	2.908122800000000000e+07	1.849251800000000000e+07	2.147806200000000000e+07	2.106021800000000000e+07	2.335383000000000000e+07	1.824495200000000000e+07	2.169197800000000000e+07	2.327650600000000000e+07
8.790319999999999823e+01	1.647046300000000047e+06	2.205380299999999814e+06	6.793815000000000000e+06	6.023239000000000000e+06	6.594454000000000000e+06	1.047984600000000000e+07	1.460925900000000000e+07	1.877019600000000000e+07	1.909718000000000000e+07	2.403312200000000000e+07	3.588533600000000000e+07	2.480600000000000000e+07	2.560320000000000000e+07	2.547291200000000000e+07	2.228857200000000000e+07	1.953996000000000000e+07	2.330692800000000000e+07	2.115179200000000000e+07	2.513346000000000000e+07	2.938678000000000000e+07	1.967601200000000000e+07	2.217014800000000000e+07	1.957973600000000000e+07	1.939306000000000000e+07	1.961906000000000000e+07	2.211319600000000000e+07	1.998590800000000000e+07	2.509444000000000000e+07	2.192020800000000000e+07	2.111439000000000000e+07	1.954488800000000000e+07	1.865765600000000000e+07	2.748310400000000000e+07	2.085162400000000000e+07	2.094133400000000000e+07	2.442653200000000000e+07	3.155231200000000000e+07	2.495266000000000000e+07	1.820520400000000000e+07	2.207929600000000000e+07	2.220947200000000000e+07	1.869155600000000000e+07	1.766769800000000000e+07	2.360601800000000000e+07	1.833180400000000000e+07	1.898554000000000000e+07	3.260788200000000000e+07	2.187707600000000000e+07	2.073436000000000000e+07
8.790460000000000207e+01	9.187859000000000233e+05	1.803353600000000093e+06	6.009223000000000000e+06	3.806179000000000000e+06	1.485136400000000000e+07	7.912260000000000000e+06	1.517039700000000000e+07	1.959132400000000000e+07	2.255403800000000000e+07	1.863757000000000000e+07	2.614118800000000000e+07	2.563800000000000000e+07	2.438400000000000000e+07	2.474338400000000000e+07	2.326715200000000000e+07	2.602706400000000000e+07	2.340862800000000000e+07	2.399668000000000000e+07	1.953453600000000000e+07	1.974923600000000000e+07	1.889540800000000000e+07	1.811480400000000000e+07	1.780925200000000000e+07	2.006021200000000000e+07	2.266192400000000000e+07	2.961865600000000000e+07	1.752566400000000000e+07	1.724953600000000000e+07	1.839457200000000000e+07	1.605679800000000000e+07	1.941464000000000000e+07	2.056961600000000000e+07	2.383138800000000000e+07	1.924684000000000000e+07	2.824338400000000000e+07	2.459603200000000000e+07	2.680766800000000000e+07	2.391758000000000000e+07	2.759957200000000000e+07	2.151972000000000000e+07	2.476010800000000000e+07	2.171769600000000000e+07	2.175330000000000000e+07	2.260091200000000000e+07	2.222463600000000000e+07	2.198663400000000000e+07	2.284877600000000000e+07	1.904457000000000000e+07	2.511672600000000000e+07
8.790609999999999502e+01	1.635499399999999907e+06	2.262756299999999814e+06	4.604977000000000000e+06	6.622704000000000000e+06	9.976544000000000000e+06	8.918864000000000000e+06	1.796886400000000000e+07	2.347541200000000000e+07	2.418716800000000000e+07	2.448894600000000000e+07	2.572093200000000000e+07	3.207550000000000000e+07	2.672640000000000000e+07	2.006608800000000000e+07	2.262260000000000000e+07	2.587428800000000000e+07	2.316545200000000000e+07	2.366310400000000000e+07	2.240202400000000000e+07	2.194957200000000000e+07	1.949476000000000000e+07	2.039424000000000000e+07	2.093121600000000000e+07	2.112376800000000000e+07	1.995851200000000000e+07	2.232834800000000000e+07	1.711207600000000000e+07	1.918128000000000000e+07	1.632274900000000000e+07	1.906458600000000000e+07	1.917675600000000000e+07	2.055244000000000000e+07	1.953930800000000000e+07	2.634051800000000000e+07	2.813872400000000000e+07	2.376480400000000000e+07	2.444370800000000000e+07	2.142344400000000000e+07	2.487898400000000000e+07	2.252044800000000000e+07	2.654731600000000000e+07	2.099901600000000000e+07	2.305513600000000000e+07	2.130257400000000000e+07	2.341659600000000000e+07	2.562581400000000000e+07	2.282560800000000000e+07	1.923966000000000000e+07	2.487212200000000000e+07
8.790760000000000218e+01	8.128800000000000000e+05	3.296595500000000000e+06	3.911487299999999814e+06	4.954259000000000000e+06	5.774413000000000000e+06	1.014604400000000000e+07	1.689640000000000000e+07	1.731571200000000000e+07	2.533961800000000000e+07	2.969301200000000000e+07	2.587790200000000000e+07	2.419250000000000000e+07	2.923104000000000000e+07	2.119699200000000000e+07	2.334082800000000000e+07	2.166074400000000000e+07	2.062024000000000000e+07	2.188132000000000000e+07	2.208517200000000000e+07	2.399668000000000000e+07	1.883303200000000000e+07	1.624262000000000000e+07	1.707430000000000000e+07	2.184199600000000000e+07	1.635607200000000000e+07	1.724380000000000000e+07	2.179383000000000000e+07	1.870869000000000000e+07	2.540682400000000000e+07	1.761660400000000000e+07	1.742835800000000000e+07	1.981703600000000000e+07	2.536926600000000000e+07	2.077976200000000000e+07	2.402266400000000000e+07	2.185872000000000000e+07	2.727142000000000000e+07	2.110659200000000000e+07	2.219817200000000000e+07	2.105596800000000000e+07	2.596468800000000000e+07	1.775275200000000000e+07	1.905183800000000000e+07	2.170362400000000000e+07	2.239349600000000000e+07	2.227154200000000000e+07	2.572463200000000000e+07	2.036023600000000000e+07	2.818360800000000000e+07
8.790900000000000603e+01	1.073920000000000000e+06	2.624619500000000000e+06	6.936148000000000000e+06	4.117268000000000000e+06	7.776434000000000000e+06	1.212557800000000000e+07	1.477762500000000000e+07	2.118887200000000000e+07	2.390989000000000000e+07	2.158811600000000000e+07	2.489897400000000000e+07	2.635750000000000000e+07	2.841408000000000000e+07	2.738442000000000000e+07	2.938678000000000000e+07	2.955628000000000000e+07	2.091991600000000000e+07	2.527493600000000000e+07	2.748612000000000000e+07	1.758867600000000000e+07	2.323325200000000000e+07	2.321065200000000000e+07	2.372502800000000000e+07	2.027536400000000000e+07	2.212449600000000000e+07	1.636149600000000000e+07	1.899338400000000000e+07	1.738882000000000000e+07	2.060887200000000000e+07	1.706497000000000000e+07	1.975428000000000000e+07	1.855595600000000000e+07	2.747168600000000000e+07	2.228050000000000000e+07	2.414403400000000000e+07	3.077216000000000000e+07	2.083539200000000000e+07	2.404188000000000000e+07	2.168334400000000000e+07	1.940978400000000000e+07	2.122546800000000000e+07	2.349902800000000000e+07	2.127186000000000000e+07	2.021897200000000000e+07	1.819093600000000000e+07	1.975424600000000000e+07	2.276337600000000000e+07	1.861441400000000000e+07	1.944620600000000000e+07
8.791049999999999898e+01	1.086784000000000000e+06	2.176635500000000000e+06	2.848307500000000000e+06	5.446374000000000000e+06	1.096619800000000000e+07	1.692152400000000000e+07	2.008191000000000000e+07	1.796248000000000000e+07	2.709538000000000000e+07	2.979835400000000000e+07	2.774147600000000000e+07	3.175050000000000000e+07	2.364528000000000000e+07	2.340862800000000000e+07	2.442653200000000000e+07	2.309765200000000000e+07	2.017908800000000000e+07	2.167792000000000000e+07	2.288837600000000000e+07	1.946086000000000000e+07	2.176289600000000000e+07	2.084081600000000000e+07	1.943826000000000000e+07	2.237942400000000000e+07	1.775862800000000000e+07	1.723837600000000000e+07	2.267265000000000000e+07	1.586870000000000000e+07	1.606728800000000000e+07	1.842006000000000000e+07	1.826637800000000000e+07	1.934786000000000000e+07	2.282516800000000000e+07	2.163550000000000000e+07	2.629529200000000000e+07	2.220947200000000000e+07	2.731074400000000000e+07	3.052356000000000000e+07	2.379870400000000000e+07	2.298420000000000000e+07	2.151972000000000000e+07	2.090319200000000000e+07	1.766150200000000000e+07	2.264647600000000000e+07	2.151849000000000000e+07	2.260788000000000000e+07	2.435506800000000000e+07	1.973499000000000000e+07	2.884453800000000000e+07
8.791200000000000614e+01	7.974849000000000233e+05	2.750902799999999814e+06	5.503390000000000000e+06	5.435074000000000000e+06	1.464796400000000000e+07	1.139605000000000000e+07	2.266169800000000000e+07	2.915723800000000000e+07	1.808657000000000000e+07	2.997064200000000000e+07	2.339898800000000000e+07	2.764600000000000000e+07	3.610176000000000000e+07	2.049006400000000000e+07	2.150842000000000000e+07	2.498068400000000000e+07	2.541053600000000000e+07	1.931938400000000000e+07	2.522973600000000000e+07	1.965296000000000000e+07	1.971533600000000000e+07	2.130456800000000000e+07	1.954583600000000000e+07	2.422855600000000000e+07	1.729487600000000000e+07	1.779252800000000000e+07	1.876688400000000000e+07	1.839096000000000000e+07	2.052402000000000000e+07	1.793050200000000000e+07	1.605306600000000000e+07	1.857855600000000000e+07	2.576892200000000000e+07	2.390777000000000000e+07	2.398440400000000000e+07	2.218687200000000000e+07	2.120829200000000000e+07	2.287120000000000000e+07	2.416075600000000000e+07	1.920050800000000000e+07	2.193239600000000000e+07	2.115179200000000000e+07	2.222412000000000000e+07	1.924228600000000000e+07	2.431463000000000000e+07	1.782451600000000000e+07	2.291100800000000000e+07	1.947950400000000000e+07	2.352110800000000000e+07
[truncated: 105 more columns]
