# Supplementary material for: Otolith microchemistry and diadromy in Patagonian river fishes
Source: PeerJ. 2019 Jan 3;7:e6149. doi: 10.7717/peerj.6149 (PMC6321752; doi:10.7717/peerj.6149)
Supplement: Supplemental Information 3 — Raw data. This archive contains the raw data used to generate the analyses reported in the paper cited above. The python script provided allows to convert from the isotopic intensities measured by LA-ICP-MS to molar concentrations of Sr:Ca. [file peerj-07-6149-s003.zip › Dataset S1/Alo_etAl_scripts/samples/3694.txt]

4.794870000000000232e+01	1.591880000000000000e+05	4.447280000000000000e+05	9.104480000000000000e+05	1.805504000000000000e+06	2.662208000000000000e+06	3.563520000000000000e+06	4.588600000000000000e+06	7.231010500000000000e+06	7.313619000000000000e+06	5.921648500000000000e+06	1.016237400000000000e+07	8.257076000000000000e+06	7.738092000000000000e+06	6.694114000000000000e+06	6.570378500000000000e+06	1.082277000000000000e+07	7.926642000000000000e+06	9.312956000000000000e+06	8.782188000000000000e+06	7.337069500000000000e+06	8.398488000000000000e+06	8.463302000000000000e+06	7.260471500000000000e+06	7.319511000000000000e+06	8.687677000000000000e+06	9.932343000000000000e+06	9.135955000000000000e+06	8.369027500000000000e+06	8.504783000000000000e+06	8.858550000000000000e+06	9.814028000000000000e+06	1.036270800000000000e+07	9.053464000000000000e+06	6.900694500000000000e+06	7.343080000000000000e+06	8.369027500000000000e+06	7.461041500000000000e+06	8.056741500000000000e+06	7.030440500000000000e+06	1.682054600000000000e+07	7.419560500000000000e+06	1.045721900000000000e+07	8.074182500000000000e+06	7.691072500000000000e+06	1.017981400000000000e+07	8.257076000000000000e+06	6.646976500000000000e+06	8.935149000000000000e+06	9.283495000000000000e+06
4.794950000000000045e+01	1.524280000000000000e+05	4.710480000000000000e+05	9.702080000000000000e+05	1.776320000000000000e+06	2.761600000000000000e+06	3.621696000000000000e+06	4.718464000000000000e+06	9.353966000000000000e+06	7.248687000000000000e+06	6.334337000000000000e+06	6.865223500000000000e+06	9.194876000000000000e+06	1.022129600000000000e+07	1.276342100000000000e+07	6.829752500000000000e+06	8.186134000000000000e+06	6.794399000000000000e+06	1.133586200000000000e+07	7.803142000000000000e+06	7.991692000000000000e+06	7.502169000000000000e+06	8.717138000000000000e+06	7.301599000000000000e+06	7.354746500000000000e+06	6.641202500000000000e+06	9.460261000000000000e+06	8.410273000000000000e+06	1.191966000000000000e+07	9.725645000000000000e+06	9.784567000000000000e+06	9.648811000000000000e+06	8.292429000000000000e+06	8.451754000000000000e+06	1.057482700000000000e+07	7.761661000000000000e+06	7.903309000000000000e+06	7.225000500000000000e+06	1.286335200000000000e+07	1.029200200000000000e+07	7.543650000000000000e+06	7.337069500000000000e+06	7.968123000000000000e+06	9.389319000000000000e+06	8.369027500000000000e+06	9.560428000000000000e+06	1.058095500000000000e+07	8.752727000000000000e+06	8.481215000000000000e+06	8.729158000000000000e+06
4.795029999999999859e+01	1.613080000000000000e+05	4.368480000000000000e+05	9.742080000000000000e+05	1.786368000000000000e+06	2.624512000000000000e+06	3.636480000000000000e+06	4.806728500000000000e+06	6.352014000000000000e+06	6.440632500000000000e+06	6.116208500000000000e+06	7.006753500000000000e+06	7.236784500000000000e+06	9.932343000000000000e+06	7.360756500000000000e+06	7.832367000000000000e+06	8.422293000000000000e+06	7.260471500000000000e+06	8.793972000000000000e+06	1.043365000000000000e+07	7.107038500000000000e+06	6.906586500000000000e+06	7.873848000000000000e+06	8.009368500000000000e+06	8.257076000000000000e+06	7.761661000000000000e+06	7.160068500000000000e+06	9.767126000000000000e+06	9.171308000000000000e+06	9.424672000000000000e+06	9.478173000000000000e+06	7.826710500000000000e+06	9.100366000000000000e+06	7.844151500000000000e+06	1.008554000000000000e+07	7.142392000000000000e+06	6.540917500000000000e+06	8.416401000000000000e+06	7.390099500000000000e+06	8.463302000000000000e+06	1.210278900000000000e+07	9.000199000000000000e+06	7.555316500000000000e+06	1.016826600000000000e+07	7.720533500000000000e+06	7.319511000000000000e+06	1.073415200000000000e+07	1.024462900000000000e+07	1.062832800000000000e+07	7.749876500000000000e+06
4.795109999999999673e+01	1.551520000000000000e+05	4.281520000000000000e+05	9.818720000000000000e+05	1.717760000000000000e+06	2.724096000000000000e+06	3.872384000000000000e+06	4.895229500000000000e+06	5.839040000000000000e+06	6.051394500000000000e+06	6.316660500000000000e+06	6.045384500000000000e+06	7.195539500000000000e+06	1.003251000000000000e+07	7.555316500000000000e+06	9.171308000000000000e+06	7.289814500000000000e+06	1.765817800000000000e+07	8.923364000000000000e+06	8.516804000000000000e+06	7.549542000000000000e+06	1.008554000000000000e+07	7.289814500000000000e+06	9.436928000000000000e+06	1.104690900000000000e+07	6.534907500000000000e+06	8.929257000000000000e+06	8.463302000000000000e+06	8.245291500000000000e+06	7.997584000000000000e+06	8.221723000000000000e+06	1.072849500000000000e+07	9.118278000000000000e+06	9.395211000000000000e+06	7.525855500000000000e+06	7.525855500000000000e+06	7.490502500000000000e+06	7.785229500000000000e+06	8.734814000000000000e+06	7.720533500000000000e+06	7.071803500000000000e+06	8.310105500000000000e+06	7.596679500000000000e+06	9.596017000000000000e+06	9.342417000000000000e+06	1.006786300000000000e+07	8.251419500000000000e+06	7.761661000000000000e+06	1.116475300000000000e+07	9.100366000000000000e+06
4.795190000000000197e+01	1.778640000000000000e+05	4.403280000000000000e+05	9.444000000000000000e+05	1.758528000000000000e+06	2.194542799999999814e+06	3.864704000000000000e+06	4.553247000000000000e+06	7.449257000000000000e+06	6.080855500000000000e+06	6.493780000000000000e+06	6.481995500000000000e+06	7.537640000000000000e+06	8.740707000000000000e+06	1.156589300000000000e+07	7.231010500000000000e+06	8.333910000000000000e+06	7.036332500000000000e+06	1.371300600000000000e+07	1.347708300000000000e+07	7.879504500000000000e+06	1.638452400000000000e+07	1.030355000000000000e+07	9.359858000000000000e+06	7.348972000000000000e+06	8.180477500000000000e+06	7.637925000000000000e+06	9.407231000000000000e+06	7.767553000000000000e+06	1.052792500000000000e+07	1.019772700000000000e+07	9.024003000000000000e+06	7.879504500000000000e+06	8.569598000000000000e+06	8.168457500000000000e+06	8.186134000000000000e+06	7.809034000000000000e+06	1.256874300000000000e+07	7.225000500000000000e+06	7.773209500000000000e+06	9.353966000000000000e+06	9.401339000000000000e+06	8.982758000000000000e+06	1.148316600000000000e+07	8.257076000000000000e+06	9.342417000000000000e+06	1.058095500000000000e+07	7.738092000000000000e+06	1.036270800000000000e+07	1.187275800000000000e+07
4.795270000000000010e+01	1.594920000000000000e+05	4.396080000000000000e+05	9.510080000000000000e+05	1.792704000000000000e+06	2.655241799999999814e+06	3.708736000000000000e+06	4.482422500000000000e+06	5.443910000000000000e+06	7.289814500000000000e+06	6.994969500000000000e+06	8.398488000000000000e+06	7.177863000000000000e+06	8.558049000000000000e+06	6.440632500000000000e+06	6.605731500000000000e+06	6.877007500000000000e+06	7.838495000000000000e+06	9.118278000000000000e+06	7.879504500000000000e+06	9.761234000000000000e+06	7.313619000000000000e+06	7.331295500000000000e+06	1.662021100000000000e+07	7.962231000000000000e+06	8.681785000000000000e+06	9.277603000000000000e+06	8.186134000000000000e+06	8.711246000000000000e+06	9.572448000000000000e+06	7.390099500000000000e+06	1.151286300000000000e+07	9.596017000000000000e+06	6.959616000000000000e+06	7.036332500000000000e+06	6.994969500000000000e+06	8.310105500000000000e+06	8.746599000000000000e+06	8.646432000000000000e+06	7.885632500000000000e+06	1.079896600000000000e+07	7.850043500000000000e+06	1.542904600000000000e+07	9.725645000000000000e+06	1.097620300000000000e+07	9.997157000000000000e+06	9.831940000000000000e+06	1.455040400000000000e+07	7.543650000000000000e+06	9.489722000000000000e+06
4.795349999999999824e+01	1.799840000000000000e+05	4.629520000000000000e+05	9.331840000000000000e+05	1.786784000000000000e+06	2.855340299999999814e+06	3.492672000000000000e+06	5.626567500000000000e+06	5.721078500000000000e+06	7.254461000000000000e+06	5.827138000000000000e+06	7.803142000000000000e+06	7.266363500000000000e+06	8.103879000000000000e+06	7.867956000000000000e+06	9.979244000000000000e+06	6.694114000000000000e+06	1.286335200000000000e+07	9.554536000000000000e+06	7.024430000000000000e+06	9.077033000000000000e+06	8.127448000000000000e+06	1.643119000000000000e+07	8.911816000000000000e+06	8.663872000000000000e+06	7.095254500000000000e+06	8.528588000000000000e+06	1.119421400000000000e+07	8.493235000000000000e+06	7.938426500000000000e+06	9.460261000000000000e+06	9.082925000000000000e+06	7.231010500000000000e+06	8.610843000000000000e+06	7.219226000000000000e+06	8.917708000000000000e+06	8.847002000000000000e+06	6.788625000000000000e+06	8.752727000000000000e+06	8.604951000000000000e+06	7.543650000000000000e+06	7.915093500000000000e+06	1.012678500000000000e+07	1.080485800000000000e+07	7.461041500000000000e+06	9.242250000000000000e+06	1.297554000000000000e+07	1.040418900000000000e+07	8.027045000000000000e+06	8.504783000000000000e+06
4.795430000000000348e+01	1.744280000000000000e+05	4.760640000000000000e+05	9.896480000000000000e+05	1.788320000000000000e+06	2.758259500000000000e+06	3.720576000000000000e+06	4.612168500000000000e+06	5.249232000000000000e+06	5.797677000000000000e+06	8.109535500000000000e+06	7.767553000000000000e+06	6.582045000000000000e+06	8.221723000000000000e+06	7.018656000000000000e+06	8.546029000000000000e+06	7.289814500000000000e+06	1.074004400000000000e+07	9.377770000000000000e+06	9.407231000000000000e+06	7.908965500000000000e+06	7.596679500000000000e+06	7.962231000000000000e+06	7.667386000000000000e+06	7.944318500000000000e+06	9.542987000000000000e+06	7.920985500000000000e+06	1.000870500000000000e+07	8.404381000000000000e+06	9.206661000000000000e+06	8.280880500000000000e+06	8.351351000000000000e+06	9.153395000000000000e+06	7.337069500000000000e+06	7.832367000000000000e+06	6.688340000000000000e+06	1.004405800000000000e+07	9.324505000000000000e+06	8.475087000000000000e+06	8.428185000000000000e+06	8.044721500000000000e+06	7.779573000000000000e+06	1.246810400000000000e+07	9.631370000000000000e+06	9.761234000000000000e+06	1.067523000000000000e+07	7.584777500000000000e+06	8.581618000000000000e+06	9.654703000000000000e+06	8.469195000000000000e+06
4.795510000000000161e+01	1.572720000000000000e+05	4.785280000000000000e+05	9.605600000000000000e+05	1.897632000000000000e+06	2.806770000000000000e+06	3.750656000000000000e+06	4.618061000000000000e+06	5.998247000000000000e+06	8.121320000000000000e+06	6.440632500000000000e+06	7.626140500000000000e+06	9.542987000000000000e+06	7.455031500000000000e+06	8.375155500000000000e+06	1.105845800000000000e+07	1.038038500000000000e+07	1.005607900000000000e+07	1.028611000000000000e+07	8.180477500000000000e+06	7.455031500000000000e+06	8.888247000000000000e+06	7.030440500000000000e+06	8.593402000000000000e+06	7.738092000000000000e+06	7.519845500000000000e+06	7.755533000000000000e+06	1.326449200000000000e+07	8.528588000000000000e+06	8.552157000000000000e+06	7.313619000000000000e+06	1.037449200000000000e+07	9.029660000000000000e+06	8.870335000000000000e+06	9.029660000000000000e+06	8.015260500000000000e+06	7.083588000000000000e+06	1.154798000000000000e+07	8.899796000000000000e+06	7.985564000000000000e+06	1.209076900000000000e+07	9.412887000000000000e+06	1.376603600000000000e+07	8.563941000000000000e+06	1.146572600000000000e+07	1.396047800000000000e+07	1.029789400000000000e+07	9.648811000000000000e+06	8.145124500000000000e+06	8.988650000000000000e+06
4.795589999999999975e+01	1.612040000000000000e+05	4.506640000000000000e+05	9.409440000000000000e+05	1.853440000000000000e+06	2.861396500000000000e+06	3.060992500000000000e+06	4.842199500000000000e+06	5.249232000000000000e+06	6.593829000000000000e+06	6.304876500000000000e+06	7.042107000000000000e+06	7.962231000000000000e+06	8.929257000000000000e+06	9.082925000000000000e+06	9.920323000000000000e+06	8.086202500000000000e+06	7.366648500000000000e+06	9.773018000000000000e+06	7.513953000000000000e+06	1.089371200000000000e+07	9.289151000000000000e+06	9.908774000000000000e+06	6.564368000000000000e+06	1.129438100000000000e+07	7.030440500000000000e+06	7.938426500000000000e+06	9.613457000000000000e+06	8.911816000000000000e+06	8.392832000000000000e+06	1.049257200000000000e+07	9.200769000000000000e+06	1.096418200000000000e+07	1.038038500000000000e+07	7.838495000000000000e+06	7.743748500000000000e+06	7.797014000000000000e+06	7.702739000000000000e+06	6.016041500000000000e+06	7.932770000000000000e+06	9.395211000000000000e+06	6.652987000000000000e+06	9.678743000000000000e+06	1.066933700000000000e+07	9.377770000000000000e+06	1.148316600000000000e+07	9.601909000000000000e+06	8.711246000000000000e+06	8.770168000000000000e+06	9.324505000000000000e+06
8.789879999999999427e+01	2.529400000000000000e+05	7.144320000000000000e+05	1.340352000000000000e+06	2.720832000000000000e+06	3.911680000000000000e+06	4.228823000000000000e+06	6.074845500000000000e+06	8.410273000000000000e+06	8.339566500000000000e+06	1.429680400000000000e+07	9.583996000000000000e+06	9.601909000000000000e+06	1.036270800000000000e+07	1.184329700000000000e+07	1.121801800000000000e+07	9.997157000000000000e+06	8.534244000000000000e+06	1.140680400000000000e+07	1.109993800000000000e+07	1.278086200000000000e+07	1.679697600000000000e+07	1.749319800000000000e+07	1.590089300000000000e+07	1.910907200000000000e+07	1.937445600000000000e+07	1.691529200000000000e+07	1.864382400000000000e+07	1.786464200000000000e+07	1.616627700000000000e+07	1.939849600000000000e+07	1.920381800000000000e+07	1.850146800000000000e+07	1.447356900000000000e+07	1.992360800000000000e+07	1.403142000000000000e+07	1.571752800000000000e+07	1.709205800000000000e+07	1.813002600000000000e+07	1.994717600000000000e+07	1.690350800000000000e+07	1.715098000000000000e+07	1.855520600000000000e+07	2.134433200000000000e+07	2.475944400000000000e+07	2.566165600000000000e+07	2.067262200000000000e+07	1.754646400000000000e+07	2.687733200000000000e+07	1.936879800000000000e+07
8.790019999999999811e+01	2.489840000000000000e+05	6.699840000000000000e+05	1.362176000000000000e+06	2.545472000000000000e+06	3.931008000000000000e+06	4.859876000000000000e+06	6.570378500000000000e+06	7.455031500000000000e+06	7.685062500000000000e+06	8.357479000000000000e+06	8.363371000000000000e+06	9.761234000000000000e+06	9.307064000000000000e+06	1.241507500000000000e+07	8.428185000000000000e+06	8.640304000000000000e+06	1.026254100000000000e+07	1.221450500000000000e+07	1.394892900000000000e+07	1.446202100000000000e+07	1.202595500000000000e+07	1.825399600000000000e+07	1.539958600000000000e+07	1.619597400000000000e+07	1.473895400000000000e+07	2.036528600000000000e+07	1.556433100000000000e+07	1.834874400000000000e+07	1.896153000000000000e+07	1.645523000000000000e+07	1.819507600000000000e+07	1.401940000000000000e+07	1.602439300000000000e+07	1.664990800000000000e+07	1.558790000000000000e+07	1.669657400000000000e+07	1.819507600000000000e+07	2.979702800000000000e+07	1.536423200000000000e+07	2.196419000000000000e+07	2.013572600000000000e+07	2.353905400000000000e+07	3.421428400000000000e+07	2.327932600000000000e+07	2.658790600000000000e+07	2.222391800000000000e+07	2.123874400000000000e+07	2.746089400000000000e+07	2.627538600000000000e+07
8.790170000000000528e+01	2.729200000000000000e+05	7.084160000000000000e+05	1.334880000000000000e+06	2.672128000000000000e+06	3.682944000000000000e+06	5.190192500000000000e+06	6.717801000000000000e+06	7.301599000000000000e+06	1.524026100000000000e+07	9.012219000000000000e+06	8.192262000000000000e+06	1.070469100000000000e+07	8.770168000000000000e+06	1.191966000000000000e+07	9.755106000000000000e+06	1.028611000000000000e+07	1.308772700000000000e+07	1.300500100000000000e+07	1.301089300000000000e+07	1.612479600000000000e+07	1.468003200000000000e+07	1.607200200000000000e+07	1.515800600000000000e+07	1.876166800000000000e+07	1.783541600000000000e+07	1.939849600000000000e+07	1.611348300000000000e+07	1.636708300000000000e+07	1.766996400000000000e+07	1.465057100000000000e+07	1.612479600000000000e+07	1.604796200000000000e+07	1.649058300000000000e+07	1.479221900000000000e+07	1.759313000000000000e+07	1.537012500000000000e+07	1.610169900000000000e+07	3.981704800000000000e+07	2.102615400000000000e+07	1.521103600000000000e+07	1.729899200000000000e+07	1.978172400000000000e+07	2.295502000000000000e+07	1.958704600000000000e+07	2.329723800000000000e+07	2.412308800000000000e+07	2.675336000000000000e+07	2.002919600000000000e+07	2.680615400000000000e+07
8.790319999999999823e+01	2.463520000000000000e+05	7.280160000000000000e+05	1.400608000000000000e+06	2.627584000000000000e+06	3.866048000000000000e+06	4.783278000000000000e+06	6.859449000000000000e+06	9.719752000000000000e+06	8.115663500000000000e+06	9.613457000000000000e+06	9.277603000000000000e+06	8.345694500000000000e+06	1.242120300000000000e+07	1.142424400000000000e+07	9.884734000000000000e+06	1.053358100000000000e+07	1.159535400000000000e+07	1.207332800000000000e+07	1.603052100000000000e+07	2.202924000000000000e+07	1.403142000000000000e+07	1.247399700000000000e+07	1.509908400000000000e+07	1.762895400000000000e+07	5.297029600000000000e+07	1.447356900000000000e+07	1.843736200000000000e+07	2.358572000000000000e+07	1.749932600000000000e+07	2.366868200000000000e+07	1.509319200000000000e+07	1.821298800000000000e+07	1.796551600000000000e+07	1.344762200000000000e+07	1.617240500000000000e+07	1.641987700000000000e+07	1.660229900000000000e+07	2.143907800000000000e+07	2.438234400000000000e+07	1.691529200000000000e+07	2.336747200000000000e+07	2.098514400000000000e+07	2.688346000000000000e+07	2.201698400000000000e+07	2.013007000000000000e+07	2.344996400000000000e+07	2.386336000000000000e+07	1.967000800000000000e+07	3.636752400000000000e+07
8.790460000000000207e+01	2.456400000000000000e+05	6.867520000000000000e+05	1.342368000000000000e+06	2.743424000000000000e+06	3.777216000000000000e+06	4.877553000000000000e+06	7.513953000000000000e+06	6.941822000000000000e+06	7.985564000000000000e+06	1.017415800000000000e+07	8.893904000000000000e+06	1.071058300000000000e+07	1.052203300000000000e+07	9.495614000000000000e+06	9.790459000000000000e+06	9.961804000000000000e+06	1.016237400000000000e+07	1.317611000000000000e+07	1.613705200000000000e+07	1.288126500000000000e+07	1.285769600000000000e+07	1.504581900000000000e+07	1.686768400000000000e+07	3.648536800000000000e+07	1.639630800000000000e+07	1.830679000000000000e+07	1.757003200000000000e+07	1.764073800000000000e+07	1.929243600000000000e+07	1.690350800000000000e+07	1.529329000000000000e+07	2.294323600000000000e+07	1.441464800000000000e+07	2.465385600000000000e+07	1.484524900000000000e+07	1.590089300000000000e+07	1.604277700000000000e+07	1.630203300000000000e+07	1.754646400000000000e+07	2.923656400000000000e+07	1.591833400000000000e+07	1.907984600000000000e+07	2.103228200000000000e+07	2.827495800000000000e+07	2.562677400000000000e+07	2.015316600000000000e+07	2.185153000000000000e+07	2.437008800000000000e+07	2.106716200000000000e+07
8.790609999999999502e+01	2.526360000000000000e+05	7.277120000000000000e+05	1.476032000000000000e+06	2.527104000000000000e+06	3.872768000000000000e+06	4.948377000000000000e+06	6.340347500000000000e+06	7.755533000000000000e+06	9.307064000000000000e+06	8.015260500000000000e+06	9.843488000000000000e+06	9.684399000000000000e+06	9.625478000000000000e+06	1.015035400000000000e+07	1.022129600000000000e+07	1.212023000000000000e+07	1.076361200000000000e+07	1.056304200000000000e+07	1.404320400000000000e+07	1.663246700000000000e+07	1.614223700000000000e+07	1.942159200000000000e+07	1.719198800000000000e+07	1.452094300000000000e+07	1.819507600000000000e+07	1.840766600000000000e+07	2.296633200000000000e+07	1.989956800000000000e+07	2.152722400000000000e+07	1.908597400000000000e+07	1.761717000000000000e+07	1.602439300000000000e+07	1.485114100000000000e+07	1.616014900000000000e+07	1.209076900000000000e+07	1.952812400000000000e+07	1.871971600000000000e+07	1.623651200000000000e+07	1.698647000000000000e+07	3.708684400000000000e+07	1.425532300000000000e+07	1.768222000000000000e+07	1.962805600000000000e+07	2.387514400000000000e+07	1.982273200000000000e+07	2.096723200000000000e+07	1.859008800000000000e+07	2.894713800000000000e+07	2.247091800000000000e+07
8.790760000000000218e+01	2.579080000000000000e+05	7.481600000000000000e+05	1.431968000000000000e+06	2.662528000000000000e+06	3.103888799999999814e+06	4.682993000000000000e+06	6.387485000000000000e+06	7.236784500000000000e+06	7.809034000000000000e+06	8.115663500000000000e+06	8.669765000000000000e+06	9.224337000000000000e+06	8.652324000000000000e+06	1.307570700000000000e+07	1.071671100000000000e+07	1.076950500000000000e+07	1.186686600000000000e+07	1.207898400000000000e+07	1.227955400000000000e+07	1.216171100000000000e+07	1.455629600000000000e+07	1.798248400000000000e+07	1.960495800000000000e+07	3.245605400000000000e+07	2.188735600000000000e+07	2.329723800000000000e+07	1.914489600000000000e+07	1.597772700000000000e+07	2.225267200000000000e+07	2.038367000000000000e+07	1.752242200000000000e+07	1.367765300000000000e+07	1.974071400000000000e+07	1.829547800000000000e+07	1.384263400000000000e+07	1.560628400000000000e+07	2.446483400000000000e+07	1.769400400000000000e+07	2.148621600000000000e+07	2.406416600000000000e+07	1.821911600000000000e+07	1.835440000000000000e+07	2.803880000000000000e+07	2.651767200000000000e+07	1.979350800000000000e+07	1.939236800000000000e+07	2.685894800000000000e+07	2.119160600000000000e+07	3.278130400000000000e+07
8.790900000000000603e+01	2.437160000000000000e+05	7.276000000000000000e+05	1.371584000000000000e+06	2.714304000000000000e+06	3.661608799999999814e+06	4.907014000000000000e+06	6.593829000000000000e+06	7.738092000000000000e+06	7.773209500000000000e+06	1.058095500000000000e+07	1.499278900000000000e+07	1.237382900000000000e+07	7.908965500000000000e+06	9.513526000000000000e+06	1.031533500000000000e+07	1.058684700000000000e+07	1.283389100000000000e+07	1.163070700000000000e+07	1.204386700000000000e+07	1.495743600000000000e+07	1.286924500000000000e+07	1.717502000000000000e+07	1.465057100000000000e+07	1.604796200000000000e+07	1.935135800000000000e+07	1.554641900000000000e+07	1.680876200000000000e+07	1.710997000000000000e+07	1.690350800000000000e+07	1.780572000000000000e+07	1.559402800000000000e+07	2.034831600000000000e+07	1.533477200000000000e+07	1.499844500000000000e+07	1.488060200000000000e+07	1.622519900000000000e+07	1.393101700000000000e+07	1.881446200000000000e+07	1.571752800000000000e+07	1.592446200000000000e+07	2.024178600000000000e+07	2.050104200000000000e+07	1.859621600000000000e+07	2.278956800000000000e+07	1.821298800000000000e+07	2.221779000000000000e+07	1.953425200000000000e+07	2.092622200000000000e+07	2.343299400000000000e+07
8.791049999999999898e+01	2.606440000000000000e+05	7.439040000000000000e+05	1.378208000000000000e+06	2.625920000000000000e+06	3.819253000000000000e+06	5.060446500000000000e+06	6.776722500000000000e+06	7.702739000000000000e+06	9.307064000000000000e+06	7.525855500000000000e+06	9.324505000000000000e+06	1.161892200000000000e+07	1.328240500000000000e+07	8.941277000000000000e+06	1.274550900000000000e+07	1.002049000000000000e+07	1.267456700000000000e+07	1.050412000000000000e+07	1.400785100000000000e+07	1.312308000000000000e+07	1.701522400000000000e+07	1.410778200000000000e+07	2.189348400000000000e+07	2.437621600000000000e+07	1.421407700000000000e+07	2.698904800000000000e+07	1.534679200000000000e+07	2.027761000000000000e+07	1.753420800000000000e+07	1.879042200000000000e+07	1.407832100000000000e+07	1.624264000000000000e+07	1.906806200000000000e+07	1.641374900000000000e+07	1.574109700000000000e+07	1.679179200000000000e+07	1.387209500000000000e+07	1.660229900000000000e+07	2.143907800000000000e+07	2.230028000000000000e+07	1.883756000000000000e+07	2.090831000000000000e+07	2.435830400000000000e+07	1.946920200000000000e+07	2.156305000000000000e+07	2.600387400000000000e+07	2.020077600000000000e+07	2.019464800000000000e+07	2.514267200000000000e+07
8.791200000000000614e+01	2.644960000000000000e+05	7.263680000000000000e+05	1.410048000000000000e+06	2.858368000000000000e+06	3.564528000000000000e+06	5.166505500000000000e+06	6.818086000000000000e+06	1.020927500000000000e+07	8.445862000000000000e+06	8.280880500000000000e+06	9.053464000000000000e+06	1.071058300000000000e+07	1.262177300000000000e+07	9.583996000000000000e+06	9.077033000000000000e+06	9.914430000000000000e+06	9.383426000000000000e+06	1.503379900000000000e+07	1.479787500000000000e+07	1.470949300000000000e+07	1.342358200000000000e+07	1.231490800000000000e+07	3.166037400000000000e+07	2.215886800000000000e+07	1.583018700000000000e+07	1.486316100000000000e+07	2.139146800000000000e+07	2.055430600000000000e+07	2.223570200000000000e+07	1.884368800000000000e+07	1.641987700000000000e+07	1.852503800000000000e+07	1.505171100000000000e+07	1.629024900000000000e+07	1.591220600000000000e+07	1.593059000000000000e+07	1.804140600000000000e+07	1.611348300000000000e+07	1.770578800000000000e+07	2.369790600000000000e+07	1.798248400000000000e+07	2.009990200000000000e+07	2.554994000000000000e+07	2.039545400000000000e+07	1.914489600000000000e+07	2.428241200000000000e+07	2.310208800000000000e+07	2.710689000000000000e+07	2.508375000000000000e+07
[truncated: 142 more columns]
