# Supplementary material for: Otolith microchemistry and diadromy in Patagonian river fishes
Source: PeerJ. 2019 Jan 3;7:e6149. doi: 10.7717/peerj.6149 (PMC6321752; doi:10.7717/peerj.6149)
Supplement: Supplemental Information 3 — Raw data. This archive contains the raw data used to generate the analyses reported in the paper cited above. The python script provided allows to convert from the isotopic intensities measured by LA-ICP-MS to molar concentrations of Sr:Ca. [file peerj-07-6149-s003.zip › Dataset S1/Alo_etAl_scripts/samples/4110.txt]

4.794870000000000232e+01	1.090616600000000000e+07	8.699488000000000000e+06	6.909693000000000000e+06	6.626358500000000000e+06	9.443037000000000000e+06	8.652048000000000000e+06	9.290858000000000000e+06	1.098558800000000000e+07	8.095697500000000000e+06	1.460841600000000000e+07	8.635865000000000000e+06	1.182230400000000000e+07	1.415764400000000000e+07	9.649743000000000000e+06	9.935155000000000000e+06	9.896803000000000000e+06	7.712711000000000000e+06	1.061368500000000000e+07	1.268211200000000000e+07	1.176427500000000000e+07	8.623801000000000000e+06	9.064922000000000000e+06	1.047251600000000000e+07	9.208088000000000000e+06	1.077522700000000000e+07	9.751848000000000000e+06	9.611595000000000000e+06	1.040807600000000000e+07	1.686044800000000000e+07	8.496973000000000000e+06	1.133762400000000000e+07	9.665774000000000000e+06	1.133752100000000000e+07	1.047411000000000000e+07	1.138150800000000000e+07	1.072517500000000000e+07	9.807230000000000000e+06	1.102374000000000000e+07	8.873403000000000000e+06	8.700964000000000000e+06	1.145975900000000000e+07	1.279697700000000000e+07	7.292371000000000000e+06	6.625196500000000000e+06	8.278611000000000000e+06	8.252820000000000000e+06	9.432731000000000000e+06	7.936995000000000000e+06	8.307990000000000000e+06
4.794950000000000045e+01	1.083013700000000000e+07	1.035319800000000000e+07	1.024623600000000000e+07	1.067337600000000000e+07	8.783026000000000000e+06	1.290339000000000000e+07	8.438018000000000000e+06	1.312902800000000000e+07	1.376974500000000000e+07	1.265044400000000000e+07	1.735450000000000000e+07	9.624660000000000000e+06	8.370931500000000000e+06	2.370969600000000000e+07	1.218878100000000000e+07	8.595397000000000000e+06	1.009434400000000000e+07	1.167262100000000000e+07	8.962558000000000000e+06	9.294793000000000000e+06	1.287902200000000000e+07	1.177144400000000000e+07	1.268700500000000000e+07	1.038298200000000000e+07	1.157628800000000000e+07	1.300086400000000000e+07	1.376258600000000000e+07	1.013827900000000000e+07	1.139181000000000000e+07	1.182798900000000000e+07	1.086663200000000000e+07	1.176997200000000000e+07	1.117707500000000000e+07	9.263211000000000000e+06	1.052888800000000000e+07	1.092032000000000000e+07	1.034725500000000000e+07	1.156881600000000000e+07	8.439816000000000000e+06	7.836517500000000000e+06	7.928277000000000000e+06	8.335977500000000000e+06	7.264282500000000000e+06	7.300796500000000000e+06	7.781575000000000000e+06	9.068463000000000000e+06	8.695738000000000000e+06	9.101091000000000000e+06	1.033162800000000000e+07
4.795029999999999859e+01	8.962614000000000000e+06	1.073154800000000000e+07	1.802333800000000000e+07	8.623631000000000000e+06	1.010855000000000000e+07	8.779284000000000000e+06	9.946015000000000000e+06	2.181683000000000000e+07	1.199721900000000000e+07	1.587816400000000000e+07	1.562241600000000000e+07	1.268692300000000000e+07	1.004502800000000000e+07	1.000412200000000000e+07	8.453613000000000000e+06	7.992344500000000000e+06	1.180504900000000000e+07	1.341078400000000000e+07	1.043268400000000000e+07	9.215265000000000000e+06	8.441701000000000000e+06	1.027326000000000000e+07	8.610611000000000000e+06	9.969729000000000000e+06	1.086711200000000000e+07	8.968564000000000000e+06	1.027574400000000000e+07	9.334171000000000000e+06	1.254077000000000000e+07	1.023652400000000000e+07	9.339309000000000000e+06	9.334672000000000000e+06	9.611953000000000000e+06	1.004990000000000000e+07	9.347255000000000000e+06	8.946398000000000000e+06	9.647972000000000000e+06	9.129848000000000000e+06	1.037051400000000000e+07	9.759848000000000000e+06	1.094016400000000000e+07	9.362907000000000000e+06	6.586466000000000000e+06	7.531582500000000000e+06	8.678615000000000000e+06	9.286718000000000000e+06	9.992782000000000000e+06	9.101091000000000000e+06	9.193216000000000000e+06
4.795109999999999673e+01	1.338871100000000000e+07	1.055703200000000000e+07	1.110209100000000000e+07	9.432919000000000000e+06	1.299962100000000000e+07	9.338708000000000000e+06	1.140163600000000000e+07	1.667623800000000000e+07	1.339527800000000000e+07	1.106431100000000000e+07	8.794156000000000000e+06	8.825367000000000000e+06	7.870970000000000000e+06	1.008978800000000000e+07	8.928566000000000000e+06	1.046079800000000000e+07	8.690484000000000000e+06	1.177222600000000000e+07	9.263850000000000000e+06	8.849981000000000000e+06	9.427317000000000000e+06	1.339553900000000000e+07	1.094240500000000000e+07	1.148074400000000000e+07	1.224318800000000000e+07	1.104482600000000000e+07	1.064507500000000000e+07	9.224140000000000000e+06	9.754570000000000000e+06	9.417738000000000000e+06	9.271247000000000000e+06	9.403490000000000000e+06	8.865415000000000000e+06	1.255084200000000000e+07	1.200638400000000000e+07	1.128194600000000000e+07	1.154680500000000000e+07	1.220011300000000000e+07	1.062484500000000000e+07	1.206107200000000000e+07	8.521260000000000000e+06	7.506552500000000000e+06	9.532622000000000000e+06	8.342032000000000000e+06	7.415932500000000000e+06	1.003328100000000000e+07	9.849858000000000000e+06	9.867248000000000000e+06	9.883386000000000000e+06
4.795190000000000197e+01	8.143130500000000000e+06	1.093538200000000000e+07	1.475056800000000000e+07	9.584631000000000000e+06	6.482731500000000000e+06	7.590826000000000000e+06	1.497985600000000000e+07	8.057365000000000000e+06	1.135954900000000000e+07	8.412669000000000000e+06	8.530883000000000000e+06	7.930925000000000000e+06	7.825845500000000000e+06	9.082054000000000000e+06	1.378437600000000000e+07	1.263910800000000000e+07	9.008686000000000000e+06	1.219963500000000000e+07	9.747994000000000000e+06	1.024161400000000000e+07	1.219000200000000000e+07	1.029033700000000000e+07	1.055116600000000000e+07	1.146281700000000000e+07	1.063446700000000000e+07	1.332679400000000000e+07	1.058740300000000000e+07	1.373982200000000000e+07	1.183991600000000000e+07	1.018519400000000000e+07	9.475434000000000000e+06	1.010488900000000000e+07	8.572148000000000000e+06	9.365193000000000000e+06	8.653806000000000000e+06	9.273398000000000000e+06	9.363760000000000000e+06	8.859947000000000000e+06	1.073480100000000000e+07	9.256369000000000000e+06	7.668141000000000000e+06	1.128301000000000000e+07	8.675644000000000000e+06	7.581968500000000000e+06	8.701446000000000000e+06	8.999613000000000000e+06	9.941183000000000000e+06	8.856746000000000000e+06	9.009187000000000000e+06
4.795270000000000010e+01	1.640931200000000000e+07	9.223500000000000000e+06	8.812262000000000000e+06	1.224541200000000000e+07	9.259408000000000000e+06	1.874057200000000000e+07	1.478866300000000000e+07	1.100299200000000000e+07	1.168750000000000000e+07	1.357335700000000000e+07	1.045562700000000000e+07	1.307225100000000000e+07	1.072481400000000000e+07	1.412048000000000000e+07	9.923727000000000000e+06	1.195794000000000000e+07	9.684837000000000000e+06	1.057276700000000000e+07	1.701581200000000000e+07	9.985027000000000000e+06	9.398864000000000000e+06	2.052375200000000000e+07	9.186633000000000000e+06	1.117953200000000000e+07	9.521339000000000000e+06	1.963534800000000000e+07	1.255609000000000000e+07	1.050710400000000000e+07	9.645528000000000000e+06	9.935129000000000000e+06	9.520809000000000000e+06	9.197946000000000000e+06	9.545653000000000000e+06	9.631116000000000000e+06	9.205114000000000000e+06	8.601741000000000000e+06	1.083593500000000000e+07	9.715283000000000000e+06	1.044582000000000000e+07	9.714098000000000000e+06	7.832081000000000000e+06	8.388135500000000000e+06	7.314640000000000000e+06	9.394740000000000000e+06	1.059278700000000000e+07	8.752671000000000000e+06	1.002680000000000000e+07	1.056579600000000000e+07	8.911543000000000000e+06
4.795349999999999824e+01	1.027991600000000000e+07	1.144776000000000000e+07	1.074925900000000000e+07	8.396528000000000000e+06	1.241457500000000000e+07	7.365858000000000000e+06	9.064670000000000000e+06	1.244134100000000000e+07	9.183804000000000000e+06	1.055631300000000000e+07	1.077197600000000000e+07	9.814484000000000000e+06	7.477646000000000000e+06	9.130622000000000000e+06	1.099888500000000000e+07	9.148456000000000000e+06	8.877862000000000000e+06	1.424736500000000000e+07	1.365063600000000000e+07	9.420352000000000000e+06	1.121030400000000000e+07	9.589287000000000000e+06	1.185961600000000000e+07	1.252543400000000000e+07	1.024297800000000000e+07	1.564327500000000000e+07	1.001022300000000000e+07	1.360778500000000000e+07	9.823209000000000000e+06	8.985974000000000000e+06	8.101479500000000000e+06	9.449065000000000000e+06	1.387040200000000000e+07	8.499134000000000000e+06	1.075050100000000000e+07	8.429757000000000000e+06	9.937863000000000000e+06	1.275092200000000000e+07	1.159620000000000000e+07	8.700964000000000000e+06	1.007552800000000000e+07	1.040675900000000000e+07	8.070679000000000000e+06	9.012121000000000000e+06	7.638651500000000000e+06	9.924039000000000000e+06	9.895749000000000000e+06	9.174825000000000000e+06	8.784951000000000000e+06
4.795430000000000348e+01	1.167909600000000000e+07	1.056843400000000000e+07	9.864289000000000000e+06	1.171581600000000000e+07	1.749177600000000000e+07	9.119502000000000000e+06	8.281354500000000000e+06	9.793643000000000000e+06	9.879678000000000000e+06	9.750992000000000000e+06	9.811942000000000000e+06	9.547974000000000000e+06	1.992123200000000000e+07	1.279546500000000000e+07	8.682404000000000000e+06	1.400189100000000000e+07	1.308399000000000000e+07	8.161927000000000000e+06	1.419400000000000000e+07	1.077210700000000000e+07	8.367495000000000000e+06	1.157768200000000000e+07	8.649936000000000000e+06	9.739515000000000000e+06	1.211440200000000000e+07	8.201965500000000000e+06	8.220318500000000000e+06	8.860817000000000000e+06	1.057617400000000000e+07	9.275785000000000000e+06	1.178048400000000000e+07	1.313289200000000000e+07	8.417448000000000000e+06	9.002941000000000000e+06	8.727601000000000000e+06	8.510246000000000000e+06	1.141026500000000000e+07	9.382321000000000000e+06	1.053822000000000000e+07	1.006339900000000000e+07	1.223407000000000000e+07	1.027949400000000000e+07	9.941304000000000000e+06	7.970660500000000000e+06	9.164464000000000000e+06	1.138870800000000000e+07	9.095742000000000000e+06	9.373568000000000000e+06	9.917848000000000000e+06
4.795510000000000161e+01	8.160676000000000000e+06	7.598875500000000000e+06	8.702276000000000000e+06	1.623972600000000000e+07	1.279306700000000000e+07	9.961749000000000000e+06	7.063740000000000000e+06	1.233233700000000000e+07	9.142898000000000000e+06	7.768759000000000000e+06	1.202404200000000000e+07	1.516882800000000000e+07	1.575316500000000000e+07	1.519557500000000000e+07	1.199976000000000000e+07	8.422427000000000000e+06	1.417532600000000000e+07	7.507018000000000000e+06	1.105249200000000000e+07	1.022999200000000000e+07	1.266277900000000000e+07	1.068309800000000000e+07	1.012060200000000000e+07	1.025867600000000000e+07	8.781616000000000000e+06	1.154217800000000000e+07	1.055856700000000000e+07	1.025953400000000000e+07	1.127106000000000000e+07	9.639412000000000000e+06	1.129224900000000000e+07	9.021116000000000000e+06	1.091717900000000000e+07	9.195147000000000000e+06	9.676723000000000000e+06	1.044977100000000000e+07	9.926276000000000000e+06	9.324993000000000000e+06	8.029329000000000000e+06	8.431954000000000000e+06	7.583235500000000000e+06	8.968362000000000000e+06	7.785094000000000000e+06	7.897330500000000000e+06	7.947330000000000000e+06	9.470547000000000000e+06	9.250081000000000000e+06	9.316849000000000000e+06	9.216192000000000000e+06
4.795589999999999975e+01	9.038643000000000000e+06	1.255418900000000000e+07	9.760311000000000000e+06	1.198922300000000000e+07	8.278447000000000000e+06	1.073461600000000000e+07	1.561160700000000000e+07	7.862486000000000000e+06	1.650134800000000000e+07	8.233186000000000000e+06	7.939805000000000000e+06	9.535903000000000000e+06	9.556292000000000000e+06	1.043782100000000000e+07	1.297206500000000000e+07	8.986645000000000000e+06	1.164606200000000000e+07	7.413259000000000000e+06	1.098760900000000000e+07	9.312112000000000000e+06	9.592573000000000000e+06	1.009065500000000000e+07	1.270912500000000000e+07	1.132718900000000000e+07	9.845869000000000000e+06	1.483667800000000000e+07	1.656751500000000000e+07	1.030332600000000000e+07	1.779660400000000000e+07	8.752716000000000000e+06	1.253007900000000000e+07	1.032137000000000000e+07	9.667203000000000000e+06	9.681768000000000000e+06	9.017333000000000000e+06	8.779917000000000000e+06	1.029613800000000000e+07	1.148259400000000000e+07	9.717477000000000000e+06	1.068742900000000000e+07	9.380251000000000000e+06	7.837117000000000000e+06	7.560834000000000000e+06	7.205198000000000000e+06	8.067194000000000000e+06	8.568842000000000000e+06	9.215606000000000000e+06	8.039089000000000000e+06	9.762537000000000000e+06
8.789879999999999427e+01	2.771925400000000000e+07	3.527449600000000000e+07	1.698263200000000000e+07	2.145192600000000000e+07	1.250627500000000000e+07	1.575283100000000000e+07	2.037360600000000000e+07	1.904318200000000000e+07	1.942041800000000000e+07	1.887614600000000000e+07	2.730088200000000000e+07	1.538823800000000000e+07	1.800041000000000000e+07	2.511988800000000000e+07	2.075119000000000000e+07	1.950301600000000000e+07	1.545358500000000000e+07	2.369128600000000000e+07	1.873438200000000000e+07	2.158340800000000000e+07	4.039251200000000000e+07	1.798230400000000000e+07	2.026891000000000000e+07	3.509159600000000000e+07	3.669828400000000000e+07	2.451470000000000000e+07	2.315502800000000000e+07	2.094863000000000000e+07	2.277811000000000000e+07	3.154402800000000000e+07	2.214799200000000000e+07	2.282669400000000000e+07	2.000359400000000000e+07	2.183689200000000000e+07	1.945017400000000000e+07	2.251757000000000000e+07	1.968761400000000000e+07	2.034231200000000000e+07	2.011686600000000000e+07	1.867881000000000000e+07	1.649515200000000000e+07	1.883569200000000000e+07	1.814134600000000000e+07	1.997130000000000000e+07	1.892254000000000000e+07	2.094554800000000000e+07	1.927140200000000000e+07	2.272153200000000000e+07	1.902422000000000000e+07
8.790019999999999811e+01	1.564246500000000000e+07	2.570824600000000000e+07	1.412022900000000000e+07	1.935541200000000000e+07	2.474341200000000000e+07	2.408218000000000000e+07	1.560048300000000000e+07	1.710034600000000000e+07	2.276023800000000000e+07	1.989263800000000000e+07	1.933208600000000000e+07	2.100885600000000000e+07	1.574732800000000000e+07	1.870690200000000000e+07	1.689031200000000000e+07	1.927402600000000000e+07	2.717414400000000000e+07	2.354445200000000000e+07	2.106025400000000000e+07	2.841008800000000000e+07	2.042615600000000000e+07	2.278514400000000000e+07	2.556929400000000000e+07	2.119006600000000000e+07	2.556846800000000000e+07	2.339885800000000000e+07	2.534886600000000000e+07	2.912571200000000000e+07	2.686248600000000000e+07	1.894404200000000000e+07	2.135302200000000000e+07	2.423587400000000000e+07	1.953905200000000000e+07	1.886063400000000000e+07	2.045560600000000000e+07	1.959062600000000000e+07	2.284915600000000000e+07	1.765752200000000000e+07	2.707689600000000000e+07	2.015562000000000000e+07	2.462078800000000000e+07	2.380760800000000000e+07	1.564315100000000000e+07	1.757931600000000000e+07	2.420751800000000000e+07	2.006105400000000000e+07	1.988830200000000000e+07	2.055805200000000000e+07	1.851831000000000000e+07
8.790170000000000528e+01	1.468215100000000000e+07	1.507535800000000000e+07	1.370963100000000000e+07	1.459206600000000000e+07	1.207597300000000000e+07	1.356077600000000000e+07	2.161486000000000000e+07	1.570756800000000000e+07	1.927409000000000000e+07	1.856718800000000000e+07	2.111046400000000000e+07	2.035133800000000000e+07	2.301170000000000000e+07	2.473524600000000000e+07	1.930393200000000000e+07	1.942534800000000000e+07	3.063462000000000000e+07	1.677511200000000000e+07	2.289631800000000000e+07	2.177163400000000000e+07	1.954342800000000000e+07	1.919587800000000000e+07	2.748147200000000000e+07	2.332756600000000000e+07	2.672436200000000000e+07	2.317075200000000000e+07	2.978821600000000000e+07	2.636700800000000000e+07	1.862991600000000000e+07	2.466123200000000000e+07	2.074545000000000000e+07	1.869304200000000000e+07	3.175593200000000000e+07	2.331394000000000000e+07	2.313721400000000000e+07	2.136963200000000000e+07	2.308770200000000000e+07	1.979196200000000000e+07	2.253312600000000000e+07	1.729350000000000000e+07	2.002686000000000000e+07	1.912545800000000000e+07	1.873445000000000000e+07	1.900362000000000000e+07	2.061433600000000000e+07	2.008951200000000000e+07	2.452167600000000000e+07	1.838958000000000000e+07	2.052540600000000000e+07
8.790319999999999823e+01	1.963437400000000000e+07	1.601262300000000000e+07	1.435175400000000000e+07	1.929119000000000000e+07	1.816302000000000000e+07	2.555323000000000000e+07	1.823316400000000000e+07	1.814321200000000000e+07	1.810393800000000000e+07	1.887614600000000000e+07	1.699723400000000000e+07	2.695586600000000000e+07	1.714641200000000000e+07	2.717245400000000000e+07	2.865031000000000000e+07	1.880488600000000000e+07	2.303592600000000000e+07	2.587883600000000000e+07	3.201294400000000000e+07	2.878653800000000000e+07	2.103027400000000000e+07	1.923549600000000000e+07	2.426084400000000000e+07	2.388234400000000000e+07	2.574588400000000000e+07	2.003624600000000000e+07	2.348398800000000000e+07	2.442869800000000000e+07	2.017533000000000000e+07	2.710600600000000000e+07	3.526272800000000000e+07	1.969022400000000000e+07	2.004249000000000000e+07	2.078948000000000000e+07	2.372894000000000000e+07	2.286796000000000000e+07	2.088171200000000000e+07	2.050374800000000000e+07	2.401891800000000000e+07	2.587437000000000000e+07	2.089127000000000000e+07	1.980467000000000000e+07	1.879085000000000000e+07	1.683612200000000000e+07	1.806043200000000000e+07	1.899250200000000000e+07	2.007095200000000000e+07	1.945090200000000000e+07	2.185382000000000000e+07
8.790460000000000207e+01	1.828876600000000000e+07	1.615875100000000000e+07	1.732968800000000000e+07	1.873786000000000000e+07	1.759493800000000000e+07	2.489584400000000000e+07	2.126028200000000000e+07	1.563337200000000000e+07	1.882388800000000000e+07	2.108836400000000000e+07	1.604935800000000000e+07	2.338945800000000000e+07	1.805653600000000000e+07	1.999555200000000000e+07	2.412522800000000000e+07	2.059261800000000000e+07	2.123391600000000000e+07	2.686178200000000000e+07	2.134951200000000000e+07	2.046636600000000000e+07	3.212608200000000000e+07	2.642677800000000000e+07	1.955301600000000000e+07	2.367571800000000000e+07	2.512810400000000000e+07	2.729402000000000000e+07	2.055748600000000000e+07	2.202209400000000000e+07	2.608059600000000000e+07	2.854915800000000000e+07	2.249374800000000000e+07	2.097954000000000000e+07	2.294024200000000000e+07	2.237416400000000000e+07	1.842703000000000000e+07	2.027948000000000000e+07	2.102938400000000000e+07	2.971981800000000000e+07	1.811086200000000000e+07	2.007555800000000000e+07	2.377354000000000000e+07	1.711889000000000000e+07	1.670178400000000000e+07	1.726395400000000000e+07	1.907140000000000000e+07	1.881441000000000000e+07	2.013396600000000000e+07	2.100091200000000000e+07	1.982374800000000000e+07
8.790609999999999502e+01	1.304295100000000000e+07	1.933772800000000000e+07	1.639850600000000000e+07	1.410900700000000000e+07	1.473802400000000000e+07	1.318621400000000000e+07	2.361486200000000000e+07	2.409767000000000000e+07	1.693378400000000000e+07	2.343030600000000000e+07	1.958881200000000000e+07	1.910778200000000000e+07	1.800041000000000000e+07	2.143747400000000000e+07	2.307887000000000000e+07	1.958738200000000000e+07	2.088141800000000000e+07	2.425804600000000000e+07	2.283733400000000000e+07	2.789691400000000000e+07	2.590099400000000000e+07	2.398186800000000000e+07	2.547500400000000000e+07	3.155535800000000000e+07	2.057833000000000000e+07	2.591578800000000000e+07	2.077664000000000000e+07	1.794169600000000000e+07	1.691829800000000000e+07	2.836700400000000000e+07	1.934880800000000000e+07	3.181317200000000000e+07	1.910766000000000000e+07	2.221587600000000000e+07	1.886435200000000000e+07	2.159390000000000000e+07	1.997250800000000000e+07	2.750420000000000000e+07	2.188586400000000000e+07	2.158668000000000000e+07	2.462078800000000000e+07	2.006569000000000000e+07	1.610778600000000000e+07	1.791132400000000000e+07	2.084812800000000000e+07	2.300737600000000000e+07	1.976273000000000000e+07	2.048953600000000000e+07	1.931830000000000000e+07
8.790760000000000218e+01	1.460027300000000000e+07	1.135468500000000000e+07	2.113390000000000000e+07	1.520938600000000000e+07	1.511032600000000000e+07	1.802510000000000000e+07	1.662713600000000000e+07	2.849859200000000000e+07	1.976496400000000000e+07	1.903706200000000000e+07	1.665165900000000000e+07	4.240304000000000000e+07	4.397685600000000000e+07	2.973804000000000000e+07	2.332480400000000000e+07	2.002840000000000000e+07	2.008057600000000000e+07	4.418027600000000000e+07	2.024532400000000000e+07	2.377966800000000000e+07	2.395252400000000000e+07	1.845543800000000000e+07	2.023539400000000000e+07	2.211752800000000000e+07	2.458999000000000000e+07	2.199777000000000000e+07	2.594865200000000000e+07	2.163170400000000000e+07	1.695778200000000000e+07	1.968855800000000000e+07	2.000719800000000000e+07	2.229665800000000000e+07	2.852623800000000000e+07	2.323479600000000000e+07	1.820587200000000000e+07	2.348160000000000000e+07	2.527097400000000000e+07	3.111403800000000000e+07	2.751071400000000000e+07	2.184379600000000000e+07	1.913354400000000000e+07	2.026273000000000000e+07	1.652810600000000000e+07	1.599170700000000000e+07	1.850609800000000000e+07	1.848163600000000000e+07	1.911660600000000000e+07	1.889460400000000000e+07	1.995562600000000000e+07
8.790900000000000603e+01	1.691882800000000000e+07	1.646682900000000000e+07	1.558285500000000000e+07	2.251717000000000000e+07	1.756055000000000000e+07	1.950214400000000000e+07	2.423039000000000000e+07	1.844137000000000000e+07	1.929699800000000000e+07	2.338624000000000000e+07	1.911510800000000000e+07	2.296957600000000000e+07	1.846108400000000000e+07	1.791370000000000000e+07	1.945249800000000000e+07	2.307267800000000000e+07	3.465927600000000000e+07	2.218740400000000000e+07	2.322757600000000000e+07	3.636976000000000000e+07	2.087640000000000000e+07	2.057475400000000000e+07	2.556929400000000000e+07	2.933671800000000000e+07	2.925022200000000000e+07	2.544129200000000000e+07	3.211354600000000000e+07	2.440713200000000000e+07	2.084703000000000000e+07	2.030770000000000000e+07	2.072230800000000000e+07	2.020385400000000000e+07	2.186750800000000000e+07	2.015090400000000000e+07	2.210953000000000000e+07	1.955118400000000000e+07	2.218985800000000000e+07	2.367101200000000000e+07	2.725014600000000000e+07	2.018398400000000000e+07	1.829216800000000000e+07	1.984500400000000000e+07	1.898064200000000000e+07	1.945349400000000000e+07	2.247645200000000000e+07	2.308770000000000000e+07	1.830564000000000000e+07	2.331685200000000000e+07	2.149724800000000000e+07
8.791049999999999898e+01	1.695345000000000000e+07	1.267053200000000000e+07	1.708661000000000000e+07	1.193686900000000000e+07	1.497346400000000000e+07	1.806566800000000000e+07	1.403478000000000000e+07	2.271084600000000000e+07	2.006369800000000000e+07	2.235836000000000000e+07	1.739471400000000000e+07	3.446548800000000000e+07	1.820246000000000000e+07	2.667163800000000000e+07	3.066851600000000000e+07	2.170944800000000000e+07	2.935091000000000000e+07	3.553295200000000000e+07	3.057844400000000000e+07	3.729402400000000000e+07	2.329787400000000000e+07	2.991358400000000000e+07	2.026891000000000000e+07	4.379727200000000000e+07	2.153872400000000000e+07	2.201514000000000000e+07	1.977222600000000000e+07	1.670758500000000000e+07	2.347276600000000000e+07	2.557654600000000000e+07	2.724587200000000000e+07	2.503389200000000000e+07	2.810589600000000000e+07	2.294580800000000000e+07	2.183614600000000000e+07	1.997541200000000000e+07	2.017152400000000000e+07	2.468640800000000000e+07	2.395516200000000000e+07	2.111179600000000000e+07	2.234369600000000000e+07	1.867296000000000000e+07	2.279530400000000000e+07	1.822128800000000000e+07	1.900838600000000000e+07	2.556859600000000000e+07	2.149973200000000000e+07	2.265301600000000000e+07	1.853623000000000000e+07
8.791200000000000614e+01	1.260969900000000000e+07	1.304934800000000000e+07	1.333946900000000000e+07	1.885420200000000000e+07	1.937942000000000000e+07	2.079432800000000000e+07	2.798242200000000000e+07	2.002284400000000000e+07	1.616241000000000000e+07	2.237073800000000000e+07	2.240952600000000000e+07	2.368579200000000000e+07	2.034284400000000000e+07	2.126028400000000000e+07	2.946810600000000000e+07	2.212814800000000000e+07	2.673579200000000000e+07	2.917886400000000000e+07	2.878956600000000000e+07	2.552427800000000000e+07	3.097521000000000000e+07	2.481976000000000000e+07	1.933538800000000000e+07	2.941266800000000000e+07	3.072966800000000000e+07	2.118591600000000000e+07	2.488103200000000000e+07	2.947253000000000000e+07	2.493783400000000000e+07	4.176283600000000000e+07	1.876936800000000000e+07	2.294108800000000000e+07	1.990414400000000000e+07	2.412844200000000000e+07	2.589920200000000000e+07	2.046293000000000000e+07	1.905694200000000000e+07	2.235154800000000000e+07	2.303624400000000000e+07	1.933074800000000000e+07	2.086281600000000000e+07	1.878979400000000000e+07	1.621387300000000000e+07	1.751678200000000000e+07	1.958556000000000000e+07	2.039979600000000000e+07	1.954583400000000000e+07	2.077948200000000000e+07	1.976079800000000000e+07
[truncated: 42 more columns]
