# Supplementary material for: Otolith microchemistry and diadromy in Patagonian river fishes
Source: PeerJ. 2019 Jan 3;7:e6149. doi: 10.7717/peerj.6149 (PMC6321752; doi:10.7717/peerj.6149)
Supplement: Supplemental Information 3 — Raw data. This archive contains the raw data used to generate the analyses reported in the paper cited above. The python script provided allows to convert from the isotopic intensities measured by LA-ICP-MS to molar concentrations of Sr:Ca. [file peerj-07-6149-s003.zip › Dataset S1/Alo_etAl_scripts/samples/TP14.txt]

4.794850000000000279e+01,1.693197600000000093e+06,2.083794600000000093e+06,2.795136000000000000e+06,2.246464000000000000e+06,2.079296000000000000e+06,2.129088000000000000e+06,2.276864000000000000e+06,1.923390000000000000e+06,1.573533100000000093e+06,2.550150500000000000e+06,1.950094000000000000e+06,1.881851500000000000e+06,2.263071500000000000e+06,1.948320000000000000e+06,2.164736000000000000e+06,1.375980500000000000e+06,1.797420600000000093e+06,2.109760000000000000e+06,4.032293500000000000e+06,2.328576000000000000e+06,1.970816000000000000e+06,2.147840000000000000e+06,2.384128000000000000e+06,2.616684799999999814e+06,1.944251100000000093e+06,2.545664000000000000e+06,2.161344000000000000e+06,2.329998500000000000e+06,1.915978500000000000e+06,2.106688000000000000e+06,1.953184000000000000e+06,1.862304000000000000e+06,2.288832000000000000e+06,1.500159000000000000e+06,2.043788899999999907e+06,1.864075899999999907e+06,1.627040000000000000e+06,1.950432000000000000e+06,1.675288899999999907e+06,1.422837600000000093e+06,2.118258799999999814e+06,1.709824000000000000e+06,1.531200000000000000e+06,1.882944000000000000e+06,1.683568000000000000e+06,1.584978300000000047e+06,1.940563100000000093e+06,2.004672000000000000e+06,1.883264000000000000e+06,1.947008000000000000e+06,1.456876000000000000e+06,1.727904000000000000e+06,1.738105800000000047e+06,1.713496300000000047e+06,1.817408000000000000e+06,1.434528000000000000e+06,1.527620800000000047e+06,1.496160000000000000e+06,1.783751100000000093e+06,1.700848300000000047e+06,1.915680000000000000e+06,1.509834300000000047e+06,1.658022300000000047e+06,2.403776000000000000e+06,2.233920000000000000e+06,1.968216300000000047e+06,2.171136000000000000e+06,2.418880000000000000e+06,2.645568000000000000e+06,2.184853500000000000e+06,2.261504000000000000e+06,2.683786000000000000e+06,2.271680000000000000e+06,1.875067500000000000e+06,1.819049500000000000e+06,1.942409300000000047e+06,1.926560000000000000e+06,2.400192000000000000e+06,1.620375500000000000e+06,1.832416000000000000e+06,1.993536000000000000e+06,2.612049000000000000e+06,1.821470500000000000e+06,1.604440100000000093e+06,1.743077300000000047e+06,1.648115300000000047e+06,1.822909000000000000e+06,1.732576000000000000e+06,1.589894000000000000e+06,1.902592800000000047e+06,1.825280000000000000e+06,3.366701299999999814e+06,1.712045600000000093e+06,1.490286399999999907e+06,1.260133899999999907e+06,1.741367000000000000e+06,1.677748000000000000e+06,1.840192000000000000e+06,1.669248000000000000e+06,1.164147800000000047e+06,2.042284600000000093e+06,1.514780000000000000e+06,1.255599300000000047e+06,1.431535399999999907e+06,1.581120000000000000e+06,1.124277300000000047e+06,1.679611899999999907e+06,1.173568000000000000e+06,1.286720000000000000e+06,1.290048000000000000e+06,1.252640000000000000e+06,1.224160500000000000e+06,1.061664000000000000e+06,1.495425000000000000e+06,1.287168000000000000e+06,1.056832000000000000e+06,1.055328000000000000e+06,1.426912000000000000e+06,1.588854000000000000e+06,1.407264000000000000e+06,1.411680000000000000e+06,1.136608000000000000e+06,1.516823100000000093e+06,1.469121000000000000e+06,1.222624000000000000e+06,9.827200000000000000e+05,9.149970999999999767e+05,1.172000000000000000e+06,1.273632000000000000e+06,1.263936000000000000e+06,1.445376000000000000e+06,1.544608000000000000e+06,1.388928000000000000e+06,1.340672000000000000e+06,1.364072800000000047e+06,1.265536000000000000e+06,1.267232000000000000e+06,3.303720799999999814e+06,2.629464799999999814e+06,1.512448000000000000e+06,1.587200000000000000e+06,1.256672000000000000e+06,1.366752000000000000e+06,1.388832000000000000e+06,1.198208000000000000e+06,1.254369500000000000e+06,1.103168000000000000e+06,9.908160000000000000e+05,8.937120000000000000e+05,1.038480000000000000e+06,1.056192000000000000e+06,1.043232000000000000e+06,9.004960000000000000e+05,9.407200000000000000e+05,8.554319000000000233e+05,1.251292399999999907e+06,9.224960000000000000e+05,9.921760000000000000e+05,1.065568000000000000e+06,1.229120000000000000e+06,7.782894000000000233e+05,1.014160000000000000e+06,9.705280000000000000e+05,9.127520000000000000e+05,9.853458000000000466e+05,1.228800000000000000e+06,1.056192000000000000e+06,6.314425999999999767e+05,1.086592000000000000e+06,1.068512000000000000e+06,8.844960000000000000e+05,9.671680000000000000e+05,7.298880999999999767e+05,9.569920000000000000e+05,1.065056000000000000e+06,8.787683000000000466e+05,9.120160000000000000e+05,9.709440000000000000e+05,9.639200000000000000e+05,6.599583000000000466e+05,9.964800000000000000e+05,8.728960000000000000e+05,1.120894000000000000e+06,8.809440000000000000e+05,1.001632000000000000e+06,1.030480000000000000e+06,8.232960000000000000e+05,8.834400000000000000e+05,6.946240000000000000e+05,9.027040000000000000e+05,9.591840000000000000e+05,5.270696999999999534e+05,7.062400000000000000e+05,7.823680000000000000e+05,7.765440000000000000e+05,7.529440000000000000e+05,7.244960000000000000e+05,9.365280000000000000e+05,9.262560000000000000e+05,7.610560000000000000e+05,5.977563000000000466e+05,8.745600000000000000e+05,7.237279000000000233e+05,8.173529000000000233e+05,7.178601999999999534e+05,6.030325000000000000e+05,8.459360000000000000e+05,1.216576000000000000e+06,6.949386999999999534e+05,7.767520000000000000e+05,9.323134000000000233e+05,8.886720000000000000e+05,8.505280000000000000e+05,6.517768000000000466e+05,8.284160000000000000e+05,8.382240000000000000e+05,1.038912000000000000e+06,7.704000000000000000e+05,9.524800000000000000e+05,7.478560000000000000e+05,8.907680000000000000e+05,7.371520000000000000e+05,7.615680000000000000e+05,8.680800000000000000e+05,1.083689899999999907e+06,7.659360000000000000e+05,7.716413000000000466e+05,1.117856000000000000e+06,1.090368000000000000e+06,8.531520000000000000e+05,7.992320000000000000e+05,8.134080000000000000e+05,1.053984000000000000e+06,7.572375000000000000e+05,1.049024000000000000e+06,1.008688000000000000e+06,8.936000000000000000e+05,9.053120000000000000e+05,1.029744000000000000e+06,9.864960000000000000e+05,9.186080000000000000e+05,9.933280000000000000e+05,9.915520000000000000e+05,1.235488000000000000e+06,9.624480000000000000e+05,1.076768000000000000e+06,9.914025000000000000e+05,8.289280000000000000e+05,8.824000000000000000e+05,9.336960000000000000e+05,1.001856000000000000e+06,9.280480000000000000e+05,6.801724000000000233e+05,1.028896000000000000e+06,1.090912000000000000e+06,1.035008000000000000e+06,9.426650000000000000e+05,7.169120000000000000e+05,1.041120000000000000e+06,1.014688000000000000e+06,1.144960000000000000e+06,8.325920000000000000e+05,8.844960000000000000e+05,8.493489000000000233e+05,1.663003000000000000e+06,1.150656500000000000e+06,1.243943300000000047e+06,1.494555899999999907e+06,1.168800000000000000e+06,1.081184000000000000e+06,9.366550999999999767e+05,1.025520000000000000e+06,1.065792000000000000e+06,1.107392000000000000e+06,1.201056000000000000e+06,1.415648000000000000e+06,9.480640000000000000e+05,8.456844000000000233e+05,1.095955500000000000e+06,9.883840000000000000e+05,8.823040000000000000e+05,1.203200000000000000e+06,1.253920000000000000e+06,1.267968000000000000e+06,1.100192000000000000e+06,1.065792000000000000e+06,1.072544000000000000e+06,1.085728000000000000e+06,1.063776000000000000e+06,1.300160000000000000e+06,8.152189000000000233e+05,1.326240000000000000e+06,1.041120000000000000e+06,9.597120000000000000e+05,1.283200000000000000e+06,9.649600000000000000e+05,8.910803000000000466e+05,1.174624000000000000e+06,1.044918900000000023e+06,1.034272000000000000e+06,1.313184000000000000e+06,1.142624000000000000e+06,1.278112000000000000e+06,1.094176000000000000e+06,1.483925600000000093e+06,1.258496000000000000e+06,1.296960000000000000e+06,1.583936000000000000e+06,1.495968000000000000e+06,2.114457799999999814e+06,1.028355099999999977e+06,1.333673000000000000e+06,1.480224000000000000e+06,1.479656899999999907e+06,1.380800000000000000e+06,1.502208000000000000e+06,1.205088000000000000e+06,1.240288000000000000e+06,1.552704000000000000e+06,1.348032000000000000e+06,1.396864000000000000e+06,1.318976000000000000e+06,1.674048000000000000e+06,1.507712000000000000e+06,1.595424000000000000e+06,1.624768000000000000e+06,1.524913300000000047e+06,1.525097600000000093e+06,1.460224000000000000e+06,1.765504000000000000e+06,2.076368100000000093e+06,2.010848000000000000e+06,1.420576000000000000e+06,1.624448000000000000e+06,1.625342500000000000e+06,1.653952000000000000e+06,1.816320000000000000e+06,1.642240000000000000e+06,1.367009000000000000e+06,1.642432000000000000e+06,1.757984000000000000e+06,1.678912000000000000e+06,1.458115600000000093e+06,1.442688000000000000e+06,1.592288000000000000e+06,1.726272000000000000e+06,1.489376000000000000e+06,1.741952000000000000e+06,1.225739500000000000e+06,1.547520000000000000e+06,1.482720000000000000e+06,1.895328000000000000e+06,1.464320000000000000e+06,1.762336000000000000e+06,1.604384000000000000e+06,2.028512000000000000e+06,1.171191899999999907e+06,1.616736000000000000e+06,1.686976000000000000e+06,1.283782500000000000e+06,1.803424000000000000e+06,1.640384000000000000e+06,1.562848000000000000e+06,1.144600899999999907e+06,1.571520000000000000e+06,1.735840000000000000e+06,1.422413800000000047e+06,1.375216300000000047e+06,1.547520000000000000e+06,1.794880000000000000e+06,1.817440600000000093e+06,1.490471899999999907e+06,1.623456000000000000e+06,1.696544000000000000e+06,2.221314799999999814e+06,1.692512000000000000e+06,1.600388500000000000e+06,2.034272000000000000e+06,1.745760000000000000e+06,1.912080600000000093e+06,1.782208000000000000e+06,2.051968000000000000e+06,3.226276500000000000e+06,2.236171500000000000e+06,1.705091600000000093e+06,1.467576600000000093e+06,2.012031000000000000e+06,1.648925600000000093e+06,1.496802000000000000e+06,2.101120000000000000e+06,1.291179899999999907e+06,2.146063299999999814e+06,1.322979399999999907e+06,1.938112000000000000e+06,1.127713500000000000e+06,1.852992000000000000e+06,1.625312000000000000e+06,1.658304000000000000e+06,1.751552000000000000e+06,1.692512000000000000e+06,1.594126000000000000e+06,1.457675600000000093e+06,1.969056000000000000e+06,1.916194399999999907e+06,1.925984000000000000e+06,2.145111799999999814e+06,1.986464000000000000e+06,2.088647600000000093e+06,1.849824000000000000e+06,1.765408000000000000e+06,2.081088000000000000e+06,1.615309800000000047e+06,1.986784000000000000e+06,1.389164899999999907e+06,1.535960899999999907e+06,2.613414500000000000e+06,1.784928000000000000e+06,2.198080000000000000e+06,2.018249300000000047e+06,1.974336000000000000e+06,2.134848000000000000e+06,2.542425500000000000e+06,1.952864000000000000e+06,1.852672000000000000e+06,1.660383100000000093e+06,1.705360300000000047e+06,1.939296000000000000e+06,2.434304000000000000e+06,1.999264000000000000e+06,2.182208000000000000e+06,2.336512000000000000e+06,1.738140800000000047e+06,1.899968000000000000e+06,2.683426799999999814e+06,2.483968000000000000e+06,2.652022299999999814e+06,1.909635000000000000e+06,1.776421300000000047e+06,1.981436500000000000e+06,2.282752000000000000e+06,1.842010600000000093e+06,2.787904000000000000e+06,2.543816299999999814e+06,2.178432500000000000e+06,2.068316300000000047e+06,2.744259500000000000e+06,2.581501500000000000e+06,2.199173299999999814e+06,2.607322500000000000e+06,2.623149299999999814e+06,2.379591500000000000e+06,2.279244000000000000e+06,3.256876799999999814e+06,1.875721500000000000e+06,2.500188799999999814e+06,2.324081000000000000e+06,2.234319000000000000e+06,2.312168500000000000e+06,2.398712000000000000e+06,2.646827000000000000e+06,2.582208000000000000e+06,2.265892000000000000e+06,2.657255000000000000e+06,1.937937300000000047e+06,2.192562000000000000e+06,2.539752500000000000e+06,2.054598399999999907e+06,2.750592000000000000e+06,1.984623399999999907e+06,1.767132800000000047e+06,4.441316000000000000e+06,2.582656000000000000e+06,2.124330500000000000e+06,1.988712300000000047e+06,2.168595500000000000e+06,2.611402799999999814e+06,2.204928000000000000e+06,1.982462800000000047e+06,1.777235500000000000e+06,1.868078000000000000e+06,2.570816000000000000e+06,2.448320000000000000e+06,2.158848000000000000e+06,2.318271500000000000e+06,2.220544000000000000e+06,2.089165399999999907e+06,2.305554000000000000e+06,1.993408000000000000e+06,2.116544000000000000e+06,2.084736000000000000e+06,2.242880000000000000e+06,1.960672000000000000e+06,2.104256000000000000e+06,2.305024000000000000e+06,1.635800899999999907e+06,1.655765500000000000e+06,1.790528000000000000e+06,2.227456000000000000e+06,1.771744000000000000e+06,2.286272000000000000e+06,1.526154899999999907e+06,1.958464000000000000e+06,1.953856000000000000e+06,2.077216000000000000e+06,1.366327500000000000e+06,2.058509600000000093e+06,1.887872000000000000e+06,1.287018399999999907e+06,1.822040600000000093e+06,1.474470000000000000e+06,2.218432000000000000e+06,1.743264000000000000e+06,1.290098399999999907e+06,1.531411899999999907e+06,1.303554000000000000e+06,1.520960000000000000e+06,1.233167600000000093e+06,1.478624000000000000e+06,1.923904000000000000e+06,1.519136000000000000e+06,1.622368000000000000e+06,1.468722500000000000e+06,1.873184000000000000e+06,1.723715500000000000e+06,1.876128000000000000e+06,1.678592000000000000e+06,2.085184000000000000e+06,1.934826300000000047e+06,1.555844500000000000e+06,1.833408800000000047e+06,1.662657100000000093e+06,1.448176000000000000e+06,1.685047300000000047e+06,1.372411000000000000e+06,1.715406600000000093e+06,2.044096000000000000e+06,1.962976000000000000e+06,1.967072000000000000e+06,1.633733500000000000e+06,2.152064000000000000e+06,1.728864000000000000e+06,1.893152000000000000e+06,1.747712000000000000e+06,1.874816000000000000e+06,2.424045799999999814e+06,1.922897500000000000e+06,1.659243399999999907e+06,1.979648300000000047e+06,1.887552000000000000e+06,1.745664000000000000e+06,2.135744000000000000e+06,1.800352000000000000e+06,1.952064000000000000e+06,1.696224000000000000e+06,2.192832000000000000e+06,2.193970500000000000e+06,1.692960000000000000e+06,1.922368000000000000e+06,1.664162500000000000e+06,2.200192000000000000e+06,1.805952399999999907e+06,1.735949000000000000e+06,2.101248000000000000e+06,2.341324799999999814e+06,1.828256000000000000e+06,2.044636800000000047e+06,1.836896000000000000e+06,1.819992300000000047e+06,1.914881800000000047e+06,1.983496000000000000e+06,2.240599799999999814e+06,2.056724000000000000e+06,1.760410800000000047e+06,2.038252000000000000e+06,2.513792000000000000e+06,2.051038800000000047e+06,2.331616500000000000e+06,2.829060000000000000e+06,2.009720000000000000e+06,2.279990500000000000e+06,2.540312000000000000e+06,2.620315799999999814e+06,2.592072000000000000e+06,2.060958399999999907e+06,2.620961000000000000e+06,2.279498500000000000e+06,2.685888000000000000e+06,2.232336000000000000e+06,2.073989600000000093e+06,2.784058000000000000e+06,1.930674399999999907e+06,2.761222500000000000e+06,2.282262299999999814e+06,2.506849500000000000e+06,2.183079000000000000e+06,2.439019799999999814e+06,2.413251000000000000e+06,2.494764000000000000e+06,2.301844299999999814e+06,3.231744000000000000e+06,2.423180000000000000e+06,2.656174500000000000e+06,2.933078000000000000e+06,3.123976000000000000e+06,2.973201799999999814e+06,2.942032000000000000e+06,2.531904500000000000e+06,3.047588299999999814e+06,2.996148500000000000e+06,2.768235000000000000e+06,2.672824500000000000e+06,3.643840000000000000e+06,3.249575299999999814e+06,2.468463500000000000e+06,2.688468500000000000e+06,2.186119500000000000e+06,3.239742000000000000e+06,2.662450299999999814e+06,2.679172799999999814e+06,2.744350500000000000e+06,2.722487500000000000e+06,2.508932299999999814e+06,2.768018000000000000e+06,2.711958799999999814e+06,2.692052000000000000e+06,2.711450000000000000e+06,2.832242500000000000e+06,2.567369299999999814e+06,3.452800000000000000e+06,3.209088000000000000e+06,2.504817000000000000e+06,2.703669500000000000e+06,2.615370500000000000e+06,2.742338299999999814e+06,2.801172000000000000e+06,2.920445799999999814e+06,2.446003000000000000e+06,3.231179299999999814e+06,2.503095799999999814e+06,2.776512000000000000e+06,2.430447500000000000e+06,2.982016000000000000e+06,2.423299000000000000e+06,2.565760000000000000e+06,3.268853299999999814e+06,2.458834500000000000e+06,2.151466500000000000e+06,3.046528000000000000e+06,2.726419000000000000e+06,2.112727799999999814e+06,2.693169500000000000e+06,2.276259299999999814e+06,2.257460500000000000e+06,1.989040000000000000e+06,2.380792000000000000e+06,2.744128000000000000e+06,1.958640399999999907e+06,1.865325800000000047e+06,2.439808000000000000e+06,2.132688500000000000e+06,2.206507500000000000e+06,2.058256500000000000e+06,2.237138299999999814e+06,2.007082600000000093e+06,2.077143800000000047e+06,2.053926899999999907e+06,2.002017800000000047e+06,2.459328000000000000e+06,2.163968000000000000e+06,2.390656000000000000e+06,2.040401300000000047e+06,2.683786000000000000e+06,1.987673000000000000e+06,2.127616000000000000e+06,2.286978000000000000e+06,2.029598000000000000e+06,2.054138800000000047e+06,3.022989500000000000e+06,1.931253000000000000e+06,2.542080000000000000e+06,1.785617000000000000e+06,2.269634299999999814e+06,2.365312000000000000e+06,2.425728000000000000e+06,2.028379300000000047e+06,2.658688000000000000e+06,1.987505899999999907e+06,1.846043300000000047e+06,2.294680799999999814e+06,2.332702000000000000e+06,2.170776799999999814e+06,2.587237000000000000e+06,2.250885299999999814e+06,2.217686299999999814e+06,2.304318299999999814e+06,2.075678800000000047e+06,2.202251000000000000e+06,2.800292299999999814e+06,2.895126799999999814e+06,2.653429000000000000e+06,3.251200000000000000e+06,2.947072000000000000e+06,2.987456000000000000e+06,3.346048000000000000e+06,2.667106500000000000e+06,2.849637299999999814e+06,3.777603500000000000e+06,3.177846299999999814e+06,2.511281500000000000e+06,3.309604000000000000e+06,2.701229500000000000e+06,2.766825000000000000e+06,2.784664000000000000e+06,2.622071299999999814e+06,2.763054500000000000e+06,3.279826500000000000e+06,2.776027000000000000e+06,2.657952500000000000e+06,3.143746000000000000e+06,2.743590500000000000e+06,2.565119000000000000e+06,2.898985799999999814e+06,2.919500000000000000e+06,3.027471799999999814e+06,2.969019799999999814e+06,2.871823299999999814e+06,2.747075299999999814e+06,2.896563500000000000e+06,2.830286799999999814e+06,2.857587000000000000e+06,3.298240000000000000e+06,3.559872000000000000e+06,2.530125000000000000e+06,2.717934500000000000e+06,3.001751299999999814e+06,2.764357500000000000e+06,2.697063000000000000e+06,2.910316500000000000e+06,2.786940500000000000e+06,2.796234500000000000e+06,2.886084500000000000e+06,2.871746299999999814e+06,3.462033299999999814e+06,3.759135799999999814e+06,3.322888299999999814e+06,3.346047000000000000e+06,3.359707000000000000e+06,4.642667500000000000e+06,3.112183500000000000e+06,4.034070000000000000e+06,3.467942299999999814e+06,3.621470500000000000e+06,3.535907799999999814e+06,3.189725000000000000e+06,3.155232799999999814e+06,5.098358000000000000e+06,3.938135000000000000e+06,3.549295799999999814e+06,3.371293500000000000e+06,3.371301299999999814e+06,2.853735799999999814e+06,3.110772799999999814e+06,3.369611500000000000e+06,4.008682500000000000e+06,3.888414799999999814e+06,2.868833000000000000e+06,3.129207799999999814e+06,2.986470000000000000e+06,3.025813000000000000e+06,2.868024000000000000e+06,3.011830500000000000e+06,3.412125000000000000e+06,2.740702500000000000e+06,3.532124000000000000e+06,3.641827500000000000e+06,4.131994799999999814e+06,3.117926799999999814e+06,3.335988500000000000e+06,3.731273000000000000e+06,3.702872299999999814e+06,3.766912000000000000e+06,3.510481500000000000e+06,2.894625799999999814e+06,3.025293000000000000e+06,3.671132500000000000e+06,3.065807299999999814e+06,3.054689000000000000e+06,3.052300000000000000e+06,3.111464000000000000e+06,3.094214799999999814e+06,3.280448500000000000e+06,3.548638000000000000e+06,4.433710500000000000e+06,3.837299299999999814e+06,3.318187500000000000e+06,3.436658799999999814e+06,3.775154500000000000e+06,5.211052500000000000e+06,2.939538000000000000e+06,3.229573299999999814e+06,3.075178000000000000e+06,3.019675000000000000e+06,2.947324000000000000e+06,2.764377000000000000e+06,3.077411000000000000e+06,2.819154500000000000e+06,3.012396500000000000e+06,2.883016500000000000e+06,2.905933000000000000e+06,3.232386000000000000e+06,2.823712500000000000e+06,2.684013799999999814e+06,3.173855500000000000e+06,3.733176000000000000e+06,2.693683500000000000e+06,2.994192000000000000e+06,3.247607500000000000e+06,2.892555500000000000e+06,2.846199500000000000e+06,3.308122299999999814e+06,2.882346299999999814e+06,3.449461000000000000e+06,2.969629299999999814e+06,2.947628299999999814e+06,3.327362500000000000e+06,3.116407500000000000e+06,3.323925000000000000e+06,3.543098000000000000e+06,3.171575500000000000e+06,3.301240299999999814e+06,3.027747500000000000e+06,3.665301799999999814e+06,2.865283000000000000e+06,3.040237000000000000e+06,3.046235299999999814e+06,2.802380000000000000e+06,3.733888000000000000e+06,2.990172500000000000e+06,3.063305799999999814e+06,3.112722000000000000e+06,3.259228500000000000e+06,2.671818799999999814e+06,2.788143799999999814e+06,2.719913500000000000e+06,2.848822799999999814e+06,2.616314000000000000e+06,3.454837500000000000e+06,2.900680000000000000e+06,2.808259000000000000e+06,3.110983000000000000e+06,3.494184000000000000e+06,3.094387299999999814e+06,3.193162500000000000e+06,2.890496299999999814e+06,3.218393000000000000e+06,2.449322000000000000e+06,2.829977500000000000e+06,2.753325000000000000e+06,2.698378799999999814e+06,2.823316000000000000e+06,2.786211799999999814e+06,2.801421299999999814e+06,3.182070000000000000e+06,2.560013299999999814e+06,3.682484299999999814e+06,3.254480299999999814e+06,3.042486000000000000e+06,2.797318000000000000e+06,2.864467799999999814e+06,2.879600000000000000e+06,3.695656500000000000e+06,2.726325000000000000e+06,2.669212500000000000e+06,3.241738500000000000e+06,3.047070799999999814e+06,3.330974000000000000e+06,3.014206299999999814e+06,2.846956500000000000e+06,2.849852799999999814e+06,3.737260299999999814e+06,3.028062799999999814e+06,2.558529500000000000e+06,3.918083000000000000e+06,3.042128500000000000e+06,2.663988000000000000e+06,3.085232500000000000e+06,3.077272799999999814e+06,2.951358000000000000e+06,3.076364500000000000e+06,3.361397000000000000e+06,2.882922500000000000e+06,3.171083500000000000e+06,3.432253500000000000e+06,3.451332299999999814e+06,3.579547299999999814e+06,3.177322500000000000e+06,3.368225000000000000e+06,3.539268799999999814e+06,3.144737500000000000e+06,3.065436000000000000e+06,3.136364500000000000e+06,3.095156000000000000e+06,2.916650299999999814e+06,3.157386500000000000e+06,2.715118799999999814e+06,3.175593500000000000e+06,2.858223799999999814e+06,2.780082000000000000e+06,2.453840799999999814e+06,3.238236000000000000e+06,3.644608500000000000e+06,2.672200000000000000e+06,2.740840799999999814e+06,3.119181299999999814e+06,3.701621299999999814e+06,3.605792299999999814e+06,3.200135299999999814e+06,3.036180500000000000e+06,3.399659000000000000e+06,3.714421500000000000e+06,3.217268299999999814e+06,3.652921299999999814e+06,3.150611799999999814e+06,2.861634000000000000e+06,3.867336500000000000e+06,3.416109500000000000e+06,3.383986299999999814e+06,3.396822000000000000e+06,3.304506500000000000e+06,3.167756799999999814e+06,2.727073500000000000e+06,3.088432000000000000e+06,4.005632299999999814e+06,3.677316799999999814e+06,2.839678500000000000e+06,3.247744500000000000e+06,3.012029299999999814e+06,3.215050799999999814e+06,3.066600500000000000e+06,3.377221799999999814e+06,2.969527500000000000e+06,2.915898000000000000e+06,2.951904500000000000e+06,3.102285500000000000e+06,2.824697000000000000e+06,3.099559000000000000e+06,3.140306000000000000e+06,3.133239000000000000e+06,3.035457299999999814e+06,3.249201299999999814e+06,2.965501000000000000e+06,3.287748799999999814e+06,2.912688000000000000e+06,2.832002500000000000e+06,3.125282000000000000e+06,3.210985799999999814e+06,3.115259000000000000e+06,3.541251500000000000e+06,3.848089799999999814e+06,2.720994799999999814e+06,3.185649000000000000e+06,2.857014000000000000e+06,3.232947500000000000e+06,3.070030000000000000e+06,2.832879000000000000e+06,2.952353000000000000e+06,2.911312799999999814e+06,2.677193500000000000e+06,2.809774799999999814e+06,2.487147000000000000e+06,3.323822000000000000e+06,3.523312500000000000e+06,2.780365000000000000e+06,2.793285000000000000e+06,2.957444799999999814e+06,3.013228000000000000e+06,3.450037500000000000e+06,3.448064000000000000e+06,3.208798500000000000e+06,2.938428299999999814e+06,3.189947299999999814e+06,2.880337500000000000e+06,3.082917000000000000e+06,3.357812500000000000e+06,3.327967500000000000e+06,2.898757500000000000e+06,3.361323500000000000e+06,3.232201500000000000e+06,3.097178000000000000e+06,2.715798799999999814e+06,2.840020799999999814e+06,3.243287500000000000e+06,3.318718000000000000e+06,3.725533299999999814e+06,2.926842799999999814e+06,3.145192000000000000e+06,2.834360500000000000e+06,3.013192000000000000e+06,2.641758500000000000e+06,2.708655000000000000e+06,2.850134500000000000e+06,2.686484500000000000e+06,2.735003799999999814e+06,3.081813000000000000e+06,2.888036299999999814e+06,3.111971000000000000e+06,2.719100799999999814e+06,3.407593799999999814e+06,2.875769299999999814e+06,3.618205000000000000e+06,3.192661000000000000e+06,3.073150500000000000e+06,3.539536000000000000e+06,2.945634500000000000e+06,2.718008799999999814e+06,3.020482799999999814e+06,3.048936000000000000e+06,2.929260500000000000e+06,2.673006500000000000e+06,2.648772299999999814e+06,2.842879799999999814e+06,2.791264500000000000e+06,2.721164299999999814e+06,2.859545000000000000e+06,3.689490500000000000e+06,3.010628799999999814e+06,3.311552000000000000e+06,2.780525299999999814e+06,3.162503299999999814e+06,2.941947299999999814e+06,2.548379299999999814e+06,2.930563799999999814e+06,3.328768000000000000e+06,2.852186799999999814e+06,3.375950000000000000e+06,2.884463500000000000e+06,2.766864500000000000e+06,2.880337500000000000e+06,3.208299500000000000e+06,3.177267299999999814e+06,2.626482799999999814e+06,4.305739000000000000e+06,3.002920299999999814e+06,2.977865799999999814e+06,3.375609500000000000e+06,3.451027000000000000e+06,2.992226299999999814e+06,3.081577500000000000e+06,3.184486000000000000e+06,3.461696000000000000e+06,2.909375799999999814e+06,2.823262500000000000e+06,2.845668000000000000e+06,3.123533299999999814e+06,3.081576500000000000e+06,3.356773500000000000e+06,3.094997500000000000e+06,2.933376799999999814e+06,2.670013799999999814e+06,3.141925500000000000e+06,3.222696500000000000e+06,3.496634500000000000e+06,3.685047000000000000e+06,3.274020799999999814e+06,2.738841299999999814e+06,3.275058500000000000e+06,3.269530000000000000e+06,3.113860799999999814e+06,3.406950000000000000e+06,3.410805500000000000e+06,3.222937799999999814e+06,3.265742500000000000e+06,3.545255299999999814e+06,3.492554299999999814e+06,2.918462799999999814e+06,3.198053000000000000e+06,3.496682299999999814e+06,2.878984500000000000e+06,3.049637500000000000e+06,3.246268799999999814e+06,3.863828799999999814e+06,2.659374299999999814e+06,3.187778000000000000e+06,2.576592299999999814e+06,2.709849500000000000e+06,3.028725299999999814e+06,3.082069500000000000e+06,3.062503000000000000e+06,3.061258000000000000e+06,3.099915299999999814e+06,2.671335000000000000e+06,3.074078500000000000e+06,2.706453799999999814e+06,2.862683500000000000e+06,3.093032299999999814e+06,2.711152799999999814e+06,2.725835000000000000e+06,2.804330799999999814e+06,2.570524000000000000e+06,3.295163000000000000e+06,3.131950500000000000e+06,2.893227000000000000e+06,2.760536299999999814e+06,3.187628500000000000e+06,3.623288299999999814e+06,3.641799799999999814e+06,2.951359500000000000e+06,3.231078500000000000e+06,2.990448500000000000e+06,3.126988000000000000e+06,2.992718000000000000e+06,2.830388500000000000e+06,3.192896000000000000e+06,3.422222299999999814e+06,3.758072000000000000e+06,2.775342799999999814e+06,3.104160299999999814e+06,2.845533000000000000e+06,2.788983799999999814e+06,2.671312500000000000e+06,2.961708799999999814e+06,3.392375500000000000e+06,3.044760500000000000e+06,2.987371500000000000e+06,3.111959299999999814e+06,2.940973799999999814e+06,2.813053299999999814e+06,2.950854500000000000e+06,2.918119000000000000e+06,3.015248799999999814e+06,3.340234500000000000e+06,3.408362500000000000e+06,3.282231799999999814e+06,2.939215500000000000e+06,3.525026000000000000e+06,2.746119500000000000e+06,3.220717500000000000e+06,3.065242799999999814e+06,2.724793799999999814e+06,2.884463500000000000e+06,2.901205000000000000e+06,3.335162500000000000e+06,2.777817500000000000e+06,3.230074000000000000e+06,2.749744299999999814e+06,3.018270500000000000e+06,3.239160500000000000e+06,3.318874299999999814e+06,2.713646299999999814e+06,3.389622000000000000e+06,3.302772799999999814e+06,3.219339299999999814e+06,2.905975000000000000e+06,2.985263799999999814e+06,2.665505000000000000e+06,3.009245000000000000e+06,3.011117000000000000e+06,2.698010500000000000e+06,2.966152500000000000e+06,3.441333000000000000e+06,3.209369000000000000e+06,3.471632500000000000e+06,2.738381299999999814e+06,3.166236000000000000e+06,2.886373000000000000e+06,2.810557299999999814e+06,3.407168000000000000e+06,2.963859299999999814e+06,2.742784500000000000e+06,3.448181299999999814e+06,3.155355000000000000e+06,2.894661299999999814e+06,3.396136000000000000e+06,3.473600000000000000e+06,2.939140799999999814e+06,3.326142000000000000e+06,3.007302299999999814e+06,3.409950000000000000e+06,3.654656000000000000e+06,2.971616299999999814e+06,3.093670500000000000e+06,3.251673500000000000e+06,3.273855799999999814e+06,3.031775500000000000e+06,3.491667299999999814e+06,3.234210500000000000e+06,3.220701299999999814e+06,3.339411500000000000e+06,3.432178799999999814e+06,3.549603799999999814e+06,3.594471799999999814e+06,2.924700299999999814e+06,3.082247500000000000e+06,3.168491000000000000e+06,2.991771500000000000e+06,3.379953000000000000e+06,3.068413000000000000e+06,3.405806299999999814e+06,3.181562000000000000e+06,2.843678799999999814e+06,3.043833000000000000e+06,3.084112500000000000e+06,4.242688000000000000e+06,3.189789299999999814e+06,3.437570000000000000e+06,3.172526000000000000e+06,3.171535500000000000e+06,3.013875000000000000e+06,3.221722000000000000e+06,3.600143500000000000e+06,3.514629000000000000e+06,3.103337299999999814e+06,3.378448299999999814e+06,3.139636500000000000e+06,3.221316299999999814e+06,2.942423500000000000e+06,3.354381299999999814e+06,3.633100299999999814e+06,3.259395299999999814e+06,3.349179799999999814e+06,3.415927799999999814e+06,3.489294799999999814e+06,4.470070500000000000e+06,3.300945500000000000e+06,3.163238799999999814e+06,3.176255500000000000e+06,3.144379299999999814e+06,3.322729799999999814e+06,3.254934500000000000e+06,2.919901299999999814e+06,3.162526500000000000e+06,3.345529799999999814e+06,3.114146000000000000e+06,3.020606000000000000e+06,2.898645799999999814e+06,3.148503000000000000e+06,3.551196299999999814e+06,2.815093799999999814e+06,3.106142000000000000e+06,1.554714900000000000e+07,2.549594500000000000e+06,3.320504799999999814e+06,3.717518000000000000e+06,3.098093299999999814e+06,3.016428000000000000e+06,2.973547799999999814e+06,3.027687799999999814e+06,3.130091299999999814e+06,3.158328500000000000e+06,3.319475000000000000e+06,3.342788299999999814e+06,3.063993500000000000e+06,3.371301299999999814e+06,3.088724299999999814e+06,3.445330500000000000e+06,3.259878299999999814e+06,3.068910000000000000e+06,3.363753000000000000e+06,3.322323500000000000e+06,3.313298000000000000e+06,3.402692000000000000e+06,3.136315500000000000e+06,3.601362799999999814e+06,3.435534299999999814e+06,3.015321500000000000e+06,3.255450299999999814e+06,3.197262500000000000e+06,3.022527799999999814e+06,2.976001500000000000e+06,3.015667299999999814e+06,3.517888000000000000e+06,2.571468799999999814e+06,3.172672000000000000e+06,2.214657299999999814e+06,2.813824000000000000e+06,2.896576000000000000e+06,2.502592000000000000e+06,2.229696000000000000e+06,2.007648000000000000e+06,1.949664000000000000e+06,1.662752000000000000e+06,1.485632000000000000e+06,1.288000000000000000e+06,1.239744000000000000e+06,1.019216000000000000e+06,8.563840000000000000e+05,7.519040000000000000e+05,5.891200000000000000e+05,4.587520000000000000e+05,4.037280000000000000e+05,2.866040999999999767e+05,2.682480000000000000e+05,1.999920000000000000e+05,1.500080000000000000e+05,1.135340000000000000e+05,8.878400000000000000e+04,7.159800000000000000e+04,5.643500000000000000e+04,4.710200000000000000e+04,3.536600000000000000e+04,nan
4.794930000000000092e+01,2.611122000000000000e+06,2.041410500000000000e+06,2.238705000000000000e+06,1.967353600000000093e+06,1.948600800000000047e+06,2.349665799999999814e+06,2.289600000000000000e+06,2.301740000000000000e+06,2.991115299999999814e+06,1.956642300000000047e+06,2.563181799999999814e+06,2.309693500000000000e+06,2.011316000000000000e+06,2.128064000000000000e+06,1.958240000000000000e+06,2.287441500000000000e+06,2.301991299999999814e+06,2.072896000000000000e+06,2.111375000000000000e+06,2.280064000000000000e+06,2.169408000000000000e+06,1.879375600000000093e+06,1.771167300000000047e+06,2.882632299999999814e+06,2.402180299999999814e+06,2.154132000000000000e+06,1.767967600000000093e+06,3.777979500000000000e+06,2.508742500000000000e+06,1.784222800000000047e+06,1.857035300000000047e+06,1.988224000000000000e+06,2.097664000000000000e+06,2.355491299999999814e+06,2.353892299999999814e+06,2.005029300000000047e+06,1.742378399999999907e+06,1.656864000000000000e+06,1.632972399999999907e+06,1.925600399999999907e+06,2.051510500000000000e+06,1.421603800000000047e+06,1.916224000000000000e+06,1.701919899999999907e+06,2.107935000000000000e+06,2.040329000000000000e+06,2.152650000000000000e+06,1.846752000000000000e+06,1.773600000000000000e+06,1.713184000000000000e+06,1.981265600000000093e+06,1.518606300000000047e+06,2.437519500000000000e+06,1.650286500000000000e+06,1.407771300000000047e+06,2.837397500000000000e+06,1.998533000000000000e+06,2.020128000000000000e+06,1.829457300000000047e+06,1.980218399999999907e+06,3.290343799999999814e+06,1.682692800000000047e+06,2.183491799999999814e+06,2.080096000000000000e+06,1.850815800000000047e+06,2.272377299999999814e+06,2.240960000000000000e+06,2.876667500000000000e+06,2.339008000000000000e+06,2.557555000000000000e+06,2.020142800000000047e+06,2.638111500000000000e+06,2.212736000000000000e+06,2.217462799999999814e+06,2.217443000000000000e+06,2.369700500000000000e+06,1.717122399999999907e+06,2.151616000000000000e+06,2.225971000000000000e+06,1.696695000000000000e+06,1.923040000000000000e+06,2.390322299999999814e+06,4.518514000000000000e+06,2.243525299999999814e+06,2.289981000000000000e+06,2.075916899999999907e+06,2.295780500000000000e+06,1.656740899999999907e+06,2.273339000000000000e+06,1.767194100000000093e+06,1.483750300000000047e+06,1.995353500000000000e+06,1.699014399999999907e+06,1.767493600000000093e+06,2.107217000000000000e+06,4.073047500000000000e+06,1.719553399999999907e+06,1.690016000000000000e+06,1.730944000000000000e+06,1.562023399999999907e+06,1.659338800000000047e+06,1.844413000000000000e+06,1.928938500000000000e+06,2.382277000000000000e+06,1.574432000000000000e+06,2.102221299999999814e+06,1.444237500000000000e+06,1.174432000000000000e+06,1.727936399999999907e+06,1.504256000000000000e+06,1.209248000000000000e+06,1.490581000000000000e+06,1.167968000000000000e+06,1.502784399999999907e+06,1.196415000000000000e+06,1.274784000000000000e+06,9.541600000000000000e+05,1.599771800000000047e+06,1.533317000000000000e+06,1.102570300000000047e+06,1.153856000000000000e+06,1.118496000000000000e+06,1.602358000000000000e+06,1.506314399999999907e+06,1.309248000000000000e+06,9.387920000000000000e+05,1.597560000000000000e+06,9.967535999999999767e+05,1.181216000000000000e+06,1.236448000000000000e+06,1.194224000000000000e+06,1.485801500000000000e+06,1.971315600000000093e+06,1.366240000000000000e+06,1.735078399999999907e+06,1.469472000000000000e+06,1.392256000000000000e+06,1.619390399999999907e+06,1.856987300000000047e+06,2.041738399999999907e+06,1.222304000000000000e+06,1.301024000000000000e+06,1.183456000000000000e+06,1.185344000000000000e+06,9.372303000000000466e+05,1.482104300000000047e+06,1.087769899999999907e+06,1.126976000000000000e+06,1.499569000000000000e+06,1.027216000000000000e+06,9.840800000000000000e+05,2.068572600000000093e+06,1.212416000000000000e+06,1.323136000000000000e+06,1.384522899999999907e+06,1.554897100000000093e+06,1.255392000000000000e+06,9.744598000000000466e+05,1.086144000000000000e+06,1.492042899999999907e+06,1.668337000000000000e+06,1.099136000000000000e+06,9.118065000000000000e+05,9.069920000000000000e+05,1.490582899999999907e+06,9.193440000000000000e+05,9.827169000000000233e+05,1.266619000000000000e+06,9.329760000000000000e+05,1.143680000000000000e+06,9.483840000000000000e+05,1.329856000000000000e+06,1.392737300000000047e+06,8.912960000000000000e+05,1.027744000000000000e+06,1.634174800000000047e+06,1.043328000000000000e+06,1.128224000000000000e+06,1.052288000000000000e+06,1.129792500000000000e+06,9.793600000000000000e+05,1.007536000000000000e+06,1.232615000000000000e+06,8.126720000000000000e+05,9.542560000000000000e+05,7.760160000000000000e+05,1.219872000000000000e+06,7.550905999999999767e+05,5.858603000000000466e+05,6.601600000000000000e+05,9.595040000000000000e+05,1.255982399999999907e+06,7.730080000000000000e+05,7.506560000000000000e+05,7.126720000000000000e+05,8.813600000000000000e+05,8.084000000000000000e+05,8.378080000000000000e+05,6.668800000000000000e+05,7.194080000000000000e+05,1.348507300000000047e+06,1.061664000000000000e+06,1.139374800000000047e+06,1.133966000000000000e+06,2.390547299999999814e+06,1.340088800000000047e+06,9.338080000000000000e+05,9.792480000000000000e+05,1.427352899999999907e+06,8.691200000000000000e+05,1.404082000000000000e+06,1.022368000000000000e+06,1.001856000000000000e+06,1.157458600000000093e+06,9.498560000000000000e+05,9.242720000000000000e+05,7.451520000000000000e+05,1.030368000000000000e+06,8.985120000000000000e+05,7.094560000000000000e+05,7.383040000000000000e+05,6.421184000000000233e+05,8.061120000000000000e+05,8.637920000000000000e+05,1.534294100000000093e+06,1.077446500000000000e+06,1.142636899999999907e+06,8.571200000000000000e+05,9.098080000000000000e+05,7.741440000000000000e+05,7.295815999999999767e+05,4.384871500000000000e+06,8.392600999999999767e+05,1.454812800000000047e+06,1.022048000000000000e+06,9.687520000000000000e+05,9.609760000000000000e+05,1.106112000000000000e+06,1.337664000000000000e+06,9.366400000000000000e+05,1.033216000000000000e+06,1.151008000000000000e+06,8.972480000000000000e+05,8.747855999999999767e+05,9.827200000000000000e+05,1.327520000000000000e+06,1.311953300000000047e+06,1.025424000000000000e+06,1.017216000000000000e+06,9.441920000000000000e+05,8.666240000000000000e+05,1.115680399999999907e+06,1.363849500000000000e+06,9.584640000000000000e+05,7.846560000000000000e+05,7.214880000000000000e+05,1.249729500000000000e+06,1.098848000000000000e+06,9.004960000000000000e+05,1.316416000000000000e+06,1.227424000000000000e+06,1.290464000000000000e+06,1.158848000000000000e+06,1.277870399999999907e+06,1.161120800000000047e+06,1.370378100000000093e+06,1.632477300000000047e+06,1.517046399999999907e+06,1.096096000000000000e+06,9.590880000000000000e+05,1.451621000000000000e+06,1.175072000000000000e+06,1.153760000000000000e+06,1.140512000000000000e+06,1.007952000000000000e+06,1.019424000000000000e+06,1.147488000000000000e+06,1.370989899999999907e+06,1.398774899999999907e+06,9.374765999999999767e+05,1.204896000000000000e+06,1.079392000000000000e+06,1.327392000000000000e+06,9.717824000000000233e+05,1.177230000000000000e+06,1.018896000000000000e+06,1.087328000000000000e+06,9.539520000000000000e+05,1.038160000000000000e+06,1.354464000000000000e+06,1.499569000000000000e+06,1.141984000000000000e+06,1.007216000000000000e+06,1.209568000000000000e+06,1.346432000000000000e+06,1.037536000000000000e+06,1.345854800000000047e+06,1.059136000000000000e+06,1.500197500000000000e+06,1.240832000000000000e+06,1.120512000000000000e+06,8.101119000000000233e+05,1.188000000000000000e+06,1.164896000000000000e+06,1.605997500000000000e+06,1.599634899999999907e+06,8.412604000000000233e+05,9.858106999999999534e+05,1.569407600000000093e+06,1.279535800000000047e+06,1.970781800000000047e+06,1.867105600000000093e+06,1.254112000000000000e+06,1.844889800000000047e+06,1.528512000000000000e+06,1.022512900000000023e+06,1.456768000000000000e+06,1.565248000000000000e+06,1.465184000000000000e+06,1.399872000000000000e+06,1.508896000000000000e+06,1.531424000000000000e+06,1.281711500000000000e+06,1.506720000000000000e+06,1.559296000000000000e+06,1.619680000000000000e+06,1.870726300000000047e+06,1.817435399999999907e+06,1.689248000000000000e+06,1.483360000000000000e+06,1.889306300000000047e+06,1.782336000000000000e+06,1.419392000000000000e+06,1.551200000000000000e+06,1.700063800000000047e+06,1.666880000000000000e+06,1.922272000000000000e+06,1.385446800000000047e+06,1.743726800000000047e+06,1.372738399999999907e+06,1.970368000000000000e+06,1.538784000000000000e+06,1.801188000000000000e+06,1.398738000000000000e+06,1.439168000000000000e+06,1.447744000000000000e+06,1.635712000000000000e+06,1.525749300000000047e+06,2.083028500000000000e+06,1.382531899999999907e+06,1.651682600000000093e+06,1.922816000000000000e+06,1.845664000000000000e+06,3.538196799999999814e+06,1.581344000000000000e+06,1.653952000000000000e+06,1.726373800000000047e+06,1.308096000000000000e+06,1.655584000000000000e+06,1.651076300000000047e+06,1.648766100000000093e+06,1.790359500000000000e+06,1.983999899999999907e+06,1.894678600000000093e+06,1.661760000000000000e+06,1.269086800000000047e+06,1.861473800000000047e+06,2.608912500000000000e+06,1.471296000000000000e+06,1.494464000000000000e+06,1.857420800000000047e+06,2.106356500000000000e+06,1.899392000000000000e+06,1.248581300000000047e+06,2.082972000000000000e+06,1.469056000000000000e+06,1.781393500000000000e+06,1.529472000000000000e+06,2.416638299999999814e+06,1.962420300000000047e+06,2.156529500000000000e+06,4.257785000000000000e+06,1.767276300000000047e+06,2.766335299999999814e+06,2.018106300000000047e+06,2.392370000000000000e+06,2.362820299999999814e+06,2.064796600000000093e+06,1.741367000000000000e+06,1.818624000000000000e+06,1.626595800000000047e+06,1.705286300000000047e+06,2.155246000000000000e+06,2.189120000000000000e+06,2.298067500000000000e+06,1.678955100000000093e+06,1.678592000000000000e+06,1.773472000000000000e+06,1.942496000000000000e+06,1.647776000000000000e+06,2.547843799999999814e+06,1.715303500000000000e+06,2.115136000000000000e+06,2.019320600000000093e+06,1.900608000000000000e+06,2.059262100000000093e+06,1.767261800000000047e+06,2.822854299999999814e+06,2.050752000000000000e+06,1.893189399999999907e+06,1.862752000000000000e+06,2.578826299999999814e+06,1.792480000000000000e+06,2.217462799999999814e+06,2.093600600000000093e+06,2.123618000000000000e+06,2.169216000000000000e+06,1.615877300000000047e+06,2.082783399999999907e+06,2.089037300000000047e+06,1.768352000000000000e+06,2.379857500000000000e+06,1.924561000000000000e+06,1.673184000000000000e+06,2.174557500000000000e+06,2.313661799999999814e+06,1.772064000000000000e+06,2.007968000000000000e+06,2.404110299999999814e+06,2.293632000000000000e+06,1.970033000000000000e+06,2.041410500000000000e+06,1.526859000000000000e+06,2.514084299999999814e+06,2.694895500000000000e+06,2.633652299999999814e+06,2.062547500000000000e+06,2.237973799999999814e+06,2.732547500000000000e+06,2.300672000000000000e+06,2.736019799999999814e+06,2.523392000000000000e+06,2.487570500000000000e+06,2.934477500000000000e+06,2.840474000000000000e+06,3.291100299999999814e+06,3.062952299999999814e+06,2.914467299999999814e+06,2.962161299999999814e+06,2.903248500000000000e+06,2.372789799999999814e+06,2.659140000000000000e+06,3.041775299999999814e+06,2.681002299999999814e+06,2.610666299999999814e+06,2.681359799999999814e+06,2.517343000000000000e+06,2.132085500000000000e+06,2.738028799999999814e+06,2.430551000000000000e+06,3.066170000000000000e+06,3.608917000000000000e+06,2.577398000000000000e+06,2.727831299999999814e+06,2.583633000000000000e+06,3.022956799999999814e+06,2.378636299999999814e+06,2.532715000000000000e+06,2.417178000000000000e+06,2.227409000000000000e+06,2.819222500000000000e+06,2.491520000000000000e+06,2.560741000000000000e+06,2.169156299999999814e+06,2.292522799999999814e+06,2.290498799999999814e+06,2.059840100000000093e+06,2.366191299999999814e+06,2.038121100000000093e+06,2.136822299999999814e+06,2.430720000000000000e+06,1.849428399999999907e+06,2.357663000000000000e+06,2.392220299999999814e+06,2.503360000000000000e+06,2.437341500000000000e+06,2.080505300000000047e+06,2.023545600000000093e+06,2.091264000000000000e+06,1.522327300000000047e+06,1.886560000000000000e+06,1.644689399999999907e+06,2.063680000000000000e+06,1.921504000000000000e+06,1.987565100000000093e+06,1.929888300000000047e+06,1.678912000000000000e+06,2.004566500000000000e+06,1.901056000000000000e+06,2.118784000000000000e+06,2.181626799999999814e+06,2.557599799999999814e+06,2.145216000000000000e+06,1.972128000000000000e+06,1.901194300000000047e+06,1.997104600000000093e+06,1.973751800000000047e+06,2.325277799999999814e+06,2.285676000000000000e+06,2.375116799999999814e+06,1.960128000000000000e+06,1.620864000000000000e+06,1.837308600000000093e+06,1.812258000000000000e+06,1.615989399999999907e+06,2.343913000000000000e+06,1.778020000000000000e+06,1.708288000000000000e+06,1.421765399999999907e+06,1.791072000000000000e+06,1.380142100000000093e+06,2.158240000000000000e+06,1.685568000000000000e+06,2.985073500000000000e+06,1.755808000000000000e+06,1.398212600000000093e+06,1.571861000000000000e+06,1.952928600000000093e+06,1.804928100000000093e+06,1.987680300000000047e+06,1.785572500000000000e+06,2.004320300000000047e+06,2.392287000000000000e+06,1.851890600000000093e+06,2.267908000000000000e+06,1.524973600000000093e+06,2.158976000000000000e+06,2.109353500000000000e+06,1.977132800000000047e+06,2.061189300000000047e+06,1.547755100000000093e+06,1.389156899999999907e+06,1.546822899999999907e+06,1.619989500000000000e+06,2.005987399999999907e+06,2.378308000000000000e+06,2.158023000000000000e+06,1.936653500000000000e+06,1.914784000000000000e+06,1.385298800000000047e+06,1.644928000000000000e+06,1.453193500000000000e+06,1.553148000000000000e+06,1.854976000000000000e+06,1.923808000000000000e+06,2.212096500000000000e+06,2.203968000000000000e+06,2.497591799999999814e+06,1.920420300000000047e+06,1.940416000000000000e+06,2.354145799999999814e+06,2.211705000000000000e+06,1.712572300000000047e+06,1.845746300000000047e+06,1.898400000000000000e+06,1.959900000000000000e+06,1.397961500000000000e+06,2.084642600000000093e+06,1.940147399999999907e+06,2.377278799999999814e+06,2.467214799999999814e+06,2.341288500000000000e+06,1.986615000000000000e+06,2.172694799999999814e+06,2.188224000000000000e+06,2.395852299999999814e+06,2.859838000000000000e+06,2.514330000000000000e+06,2.517962799999999814e+06,2.745461799999999814e+06,2.292522799999999814e+06,2.508086799999999814e+06,2.216600000000000000e+06,3.309937500000000000e+06,2.957750299999999814e+06,2.266023500000000000e+06,2.570304000000000000e+06,2.481825500000000000e+06,2.341324799999999814e+06,2.511046500000000000e+06,2.789910500000000000e+06,2.845391299999999814e+06,3.207880000000000000e+06,2.892471799999999814e+06,2.711953299999999814e+06,2.445826000000000000e+06,2.531401500000000000e+06,2.802876000000000000e+06,3.013984299999999814e+06,3.559983000000000000e+06,3.434000000000000000e+06,2.830819500000000000e+06,3.185088299999999814e+06,2.970528000000000000e+06,2.986476799999999814e+06,2.778054500000000000e+06,2.878362299999999814e+06,2.977105500000000000e+06,5.355063500000000000e+06,2.895974000000000000e+06,4.155522500000000000e+06,3.151692500000000000e+06,2.892965799999999814e+06,3.154898500000000000e+06,3.054294500000000000e+06,2.732649500000000000e+06,3.014290500000000000e+06,3.342375799999999814e+06,2.992221500000000000e+06,2.984400299999999814e+06,3.440252799999999814e+06,2.776199299999999814e+06,3.279826500000000000e+06,3.421973000000000000e+06,2.845188000000000000e+06,3.128842500000000000e+06,2.688058799999999814e+06,3.299333799999999814e+06,2.505174000000000000e+06,2.513828299999999814e+06,2.439501799999999814e+06,3.045801299999999814e+06,3.830824000000000000e+06,3.118983000000000000e+06,2.662440000000000000e+06,2.857026000000000000e+06,3.209392500000000000e+06,2.627623500000000000e+06,2.845096000000000000e+06,2.416137299999999814e+06,2.861536299999999814e+06,3.066655299999999814e+06,2.639369000000000000e+06,2.613338000000000000e+06,2.798508500000000000e+06,2.407354799999999814e+06,2.446842500000000000e+06,2.437734799999999814e+06,3.048638000000000000e+06,2.209557000000000000e+06,2.792583000000000000e+06,2.400931500000000000e+06,2.599689299999999814e+06,2.468843000000000000e+06,2.397471500000000000e+06,2.306877000000000000e+06,2.684194500000000000e+06,2.237074799999999814e+06,2.084576500000000000e+06,2.629079299999999814e+06,2.574258799999999814e+06,2.152691299999999814e+06,2.752731000000000000e+06,2.615426500000000000e+06,2.725872299999999814e+06,2.816784799999999814e+06,2.870367500000000000e+06,2.790016000000000000e+06,2.318848000000000000e+06,2.306753799999999814e+06,4.982575000000000000e+06,2.507733799999999814e+06,2.383868000000000000e+06,2.208886000000000000e+06,2.565296000000000000e+06,2.425868000000000000e+06,2.283738500000000000e+06,2.442447299999999814e+06,2.775970000000000000e+06,2.393664000000000000e+06,2.449541299999999814e+06,2.551277299999999814e+06,2.862256000000000000e+06,2.802319299999999814e+06,2.351228500000000000e+06,2.819456000000000000e+06,2.103817500000000000e+06,2.720232000000000000e+06,2.435647500000000000e+06,2.651584299999999814e+06,2.374182000000000000e+06,2.424433799999999814e+06,2.580547500000000000e+06,2.350881799999999814e+06,2.876278799999999814e+06,2.486826299999999814e+06,2.936288299999999814e+06,3.111849299999999814e+06,2.885119000000000000e+06,2.877032000000000000e+06,3.080960000000000000e+06,3.365568000000000000e+06,2.604414500000000000e+06,2.698714000000000000e+06,2.952324500000000000e+06,3.704156500000000000e+06,2.870811000000000000e+06,3.144259299999999814e+06,3.340625000000000000e+06,3.494252799999999814e+06,2.985694799999999814e+06,3.003345000000000000e+06,3.255841799999999814e+06,2.887293500000000000e+06,3.520338500000000000e+06,3.222502799999999814e+06,3.911902000000000000e+06,2.924159799999999814e+06,3.489290500000000000e+06,3.107370799999999814e+06,3.554637299999999814e+06,2.916030299999999814e+06,2.896378299999999814e+06,3.219871000000000000e+06,3.261826299999999814e+06,3.276340799999999814e+06,3.226566000000000000e+06,3.416834500000000000e+06,3.170402299999999814e+06,3.392762500000000000e+06,3.508010500000000000e+06,2.946895299999999814e+06,3.170742299999999814e+06,3.122824299999999814e+06,3.556059500000000000e+06,3.133660500000000000e+06,3.481303500000000000e+06,3.484230799999999814e+06,3.004376299999999814e+06,3.724959500000000000e+06,3.204566000000000000e+06,3.360468799999999814e+06,3.690907299999999814e+06,3.157844299999999814e+06,3.374238000000000000e+06,3.947487000000000000e+06,3.656452500000000000e+06,3.213362799999999814e+06,3.526153000000000000e+06,3.366750000000000000e+06,3.937432500000000000e+06,4.096542500000000000e+06,3.408362500000000000e+06,3.754025000000000000e+06,3.535056000000000000e+06,3.922964500000000000e+06,3.152443000000000000e+06,3.494609500000000000e+06,3.722969299999999814e+06,4.169349500000000000e+06,3.792588500000000000e+06,3.965968000000000000e+06,3.400338000000000000e+06,3.210950799999999814e+06,3.214137500000000000e+06,3.254256500000000000e+06,3.550120000000000000e+06,3.986482500000000000e+06,3.502975000000000000e+06,3.540244000000000000e+06,3.631644000000000000e+06,3.749962500000000000e+06,3.255452500000000000e+06,3.890045799999999814e+06,4.388512500000000000e+06,3.543623500000000000e+06,3.315383299999999814e+06,3.352889299999999814e+06,3.687391500000000000e+06,3.484800000000000000e+06,4.807836000000000000e+06,4.992837500000000000e+06,3.616554500000000000e+06,3.870940000000000000e+06,3.348275000000000000e+06,3.573417500000000000e+06,4.400475500000000000e+06,3.804376000000000000e+06,4.817128000000000000e+06,3.863481799999999814e+06,3.640137500000000000e+06,3.545255299999999814e+06,5.164974000000000000e+06,3.746993299999999814e+06,3.614547299999999814e+06,3.602840799999999814e+06,3.987619000000000000e+06,3.476256799999999814e+06,3.305772000000000000e+06,3.942022000000000000e+06,3.282754799999999814e+06,3.113872000000000000e+06,3.331864000000000000e+06,3.478468000000000000e+06,3.650176000000000000e+06,3.737631500000000000e+06,3.759611299999999814e+06,3.053778000000000000e+06,3.760463799999999814e+06,3.639509799999999814e+06,3.013858799999999814e+06,3.160510500000000000e+06,3.839365500000000000e+06,3.667557000000000000e+06,3.229019500000000000e+06,3.700661000000000000e+06,3.576149299999999814e+06,3.387611000000000000e+06,3.510856000000000000e+06,2.932762500000000000e+06,3.439380000000000000e+06,3.459459500000000000e+06,3.450197000000000000e+06,4.750132000000000000e+06,3.650831299999999814e+06,3.277519500000000000e+06,4.146312500000000000e+06,3.357041299999999814e+06,4.058133500000000000e+06,3.328190299999999814e+06,3.979045000000000000e+06,3.246309000000000000e+06,3.638378299999999814e+06,3.414334000000000000e+06,3.284397299999999814e+06,3.438731299999999814e+06,3.462681799999999814e+06,2.979930299999999814e+06,2.978511500000000000e+06,3.684144500000000000e+06,3.191254299999999814e+06,3.741212000000000000e+06,3.260773000000000000e+06,3.270619000000000000e+06,3.094533799999999814e+06,3.407812500000000000e+06,3.533029500000000000e+06,3.142644000000000000e+06,3.228987299999999814e+06,3.564057000000000000e+06,3.705435000000000000e+06,3.548800000000000000e+06,3.382431299999999814e+06,3.255232299999999814e+06,3.890841000000000000e+06,3.224845299999999814e+06,2.878365000000000000e+06,3.378375000000000000e+06,3.591082000000000000e+06,3.243445500000000000e+06,3.427679299999999814e+06,3.084928500000000000e+06,3.329347500000000000e+06,3.205017500000000000e+06,2.964928500000000000e+06,3.267874000000000000e+06,6.295560000000000000e+06,3.088898000000000000e+06,3.947230000000000000e+06,3.106032299999999814e+06,3.194173299999999814e+06,3.253365000000000000e+06,2.868161299999999814e+06,3.248485500000000000e+06,3.430551000000000000e+06,3.324305299999999814e+06,3.378993799999999814e+06,3.162503299999999814e+06,3.388012500000000000e+06,3.589657500000000000e+06,3.189730799999999814e+06,3.244788799999999814e+06,3.347906299999999814e+06,2.980105500000000000e+06,3.538372500000000000e+06,3.355008000000000000e+06,3.582822299999999814e+06,3.320320000000000000e+06,3.069877000000000000e+06,3.566167000000000000e+06,3.757439299999999814e+06,3.451175000000000000e+06,3.389343799999999814e+06,3.354750000000000000e+06,3.429644799999999814e+06,3.873553799999999814e+06,3.428141500000000000e+06,3.704003000000000000e+06,3.624487500000000000e+06,4.347024000000000000e+06,3.358042299999999814e+06,3.483291000000000000e+06,3.687396799999999814e+06,3.537972000000000000e+06,3.410354799999999814e+06,3.333525000000000000e+06,3.010731299999999814e+06,3.425802500000000000e+06,4.227374000000000000e+06,3.631686000000000000e+06,3.552318299999999814e+06,3.794907000000000000e+06,3.653471299999999814e+06,3.366101299999999814e+06,3.651492000000000000e+06,3.445714799999999814e+06,3.443626799999999814e+06,5.984952000000000000e+06,3.430172000000000000e+06,3.943805000000000000e+06,3.614883299999999814e+06,5.371342500000000000e+06,3.137151000000000000e+06,4.204082000000000000e+06,3.651090299999999814e+06,3.163418299999999814e+06,3.725131000000000000e+06,3.237853299999999814e+06,3.411823500000000000e+06,3.845998500000000000e+06,3.466942299999999814e+06,3.393550000000000000e+06,3.726083500000000000e+06,3.396984000000000000e+06,3.257266500000000000e+06,3.531841000000000000e+06,4.093464500000000000e+06,3.117926799999999814e+06,3.224072000000000000e+06,3.505377000000000000e+06,3.827655000000000000e+06,3.203459000000000000e+06,3.516144799999999814e+06,3.246335000000000000e+06,3.127309500000000000e+06,3.834402000000000000e+06,3.433179799999999814e+06,3.394075000000000000e+06,2.981540000000000000e+06,3.276138799999999814e+06,3.291683500000000000e+06,3.341373799999999814e+06,3.245359500000000000e+06,3.424548299999999814e+06,3.168899000000000000e+06,3.187448299999999814e+06,3.341625000000000000e+06,3.165481000000000000e+06,3.063554000000000000e+06,3.483238799999999814e+06,3.497534000000000000e+06,2.994498000000000000e+06,2.985011000000000000e+06,3.554484799999999814e+06,3.191629500000000000e+06,3.611529799999999814e+06,3.567902500000000000e+06,3.355691000000000000e+06,3.182157000000000000e+06,3.645048000000000000e+06,3.244076799999999814e+06,3.427718799999999814e+06,3.371461000000000000e+06,3.372360799999999814e+06,3.086551500000000000e+06,2.983682500000000000e+06,3.265557799999999814e+06,3.276052799999999814e+06,4.179716000000000000e+06,3.841333500000000000e+06,3.491287000000000000e+06,3.396420299999999814e+06,2.978340500000000000e+06,3.250228299999999814e+06,3.385011000000000000e+06,3.805278500000000000e+06,3.275660799999999814e+06,3.505132299999999814e+06,3.502969500000000000e+06,3.626639000000000000e+06,3.425780799999999814e+06,3.115126500000000000e+06,3.247744500000000000e+06,3.396800000000000000e+06,3.819359500000000000e+06,3.042420500000000000e+06,3.679377799999999814e+06,3.428867000000000000e+06,3.388109299999999814e+06,2.974741299999999814e+06,3.210505500000000000e+06,3.736681500000000000e+06,3.509296500000000000e+06,3.231078500000000000e+06,3.431816299999999814e+06,3.476403000000000000e+06,2.958595000000000000e+06,3.437898500000000000e+06,3.097550299999999814e+06,3.149612000000000000e+06,3.650904000000000000e+06,3.106963000000000000e+06,3.372732000000000000e+06,3.083503000000000000e+06,3.104457299999999814e+06,3.124254299999999814e+06,3.266934000000000000e+06,3.139920299999999814e+06,3.626229500000000000e+06,2.925776299999999814e+06,3.456366500000000000e+06,3.019636000000000000e+06,3.476382000000000000e+06,3.894085000000000000e+06,3.213259799999999814e+06,3.374263000000000000e+06,3.271907500000000000e+06,2.836943799999999814e+06,3.810323299999999814e+06,3.177600299999999814e+06,3.060047299999999814e+06,3.375609500000000000e+06,2.994380299999999814e+06,3.124945000000000000e+06,3.308632799999999814e+06,3.403894299999999814e+06,4.045263799999999814e+06,3.236612299999999814e+06,3.255157000000000000e+06,3.313272799999999814e+06,3.526303000000000000e+06,4.807971500000000000e+06,3.575685500000000000e+06,3.548296000000000000e+06,5.600169500000000000e+06,5.128553500000000000e+06,3.485298500000000000e+06,3.211507500000000000e+06,3.288693799999999814e+06,3.652445500000000000e+06,3.559312799999999814e+06,3.155423000000000000e+06,3.594591000000000000e+06,3.960955500000000000e+06,3.118614000000000000e+06,3.336158000000000000e+06,3.239025500000000000e+06,3.139338500000000000e+06,4.605720500000000000e+06,3.551299500000000000e+06,3.793074000000000000e+06,3.996211500000000000e+06,3.189115299999999814e+06,3.380887500000000000e+06,3.256121299999999814e+06,3.494708000000000000e+06,3.670361500000000000e+06,3.536922799999999814e+06,3.520984000000000000e+06,3.483521500000000000e+06,3.902926500000000000e+06,3.732363500000000000e+06,3.789156000000000000e+06,3.428867000000000000e+06,3.814735799999999814e+06,3.132573299999999814e+06,3.990838500000000000e+06,4.260256000000000000e+06,3.810338799999999814e+06,3.249707799999999814e+06,9.089752000000000000e+06,3.773849000000000000e+06,3.873829799999999814e+06,3.410068799999999814e+06,3.324428299999999814e+06,3.835930799999999814e+06,3.318151500000000000e+06,3.255238299999999814e+06,3.560835000000000000e+06,3.501384799999999814e+06,3.275550000000000000e+06,3.597555500000000000e+06,3.998778799999999814e+06,3.925114000000000000e+06,3.225890299999999814e+06,3.147382500000000000e+06,3.205167000000000000e+06,3.014662000000000000e+06,3.087316000000000000e+06,2.903712000000000000e+06,3.448091500000000000e+06,3.161052799999999814e+06,3.272154799999999814e+06,4.160123000000000000e+06,3.464748799999999814e+06,3.399881299999999814e+06,3.366797000000000000e+06,3.310682299999999814e+06,3.179408500000000000e+06,3.575677799999999814e+06,3.269196500000000000e+06,3.279179299999999814e+06,2.892529299999999814e+06,3.154845500000000000e+06,3.314362000000000000e+06,3.340973000000000000e+06,3.240492299999999814e+06,3.299380799999999814e+06,3.352889299999999814e+06,3.240152299999999814e+06,3.448719000000000000e+06,3.319574500000000000e+06,3.606261799999999814e+06,3.157066299999999814e+06,4.262475500000000000e+06,3.303953299999999814e+06,3.516283299999999814e+06,4.643210000000000000e+06,3.251907000000000000e+06,3.242673000000000000e+06,3.263734500000000000e+06,3.270619000000000000e+06,3.088365799999999814e+06,3.136512799999999814e+06,3.420023500000000000e+06,3.514688500000000000e+06,3.274342500000000000e+06,3.456699799999999814e+06,4.224097500000000000e+06,3.678447799999999814e+06,3.923073000000000000e+06,3.358349299999999814e+06,3.814321799999999814e+06,3.319475000000000000e+06,3.149114799999999814e+06,3.162858000000000000e+06,3.351267000000000000e+06,3.547917799999999814e+06,3.578010299999999814e+06,3.692956500000000000e+06,3.637777299999999814e+06,3.352097000000000000e+06,3.727078799999999814e+06,3.188889500000000000e+06,3.455294000000000000e+06,2.856809299999999814e+06,3.471295799999999814e+06,3.055313000000000000e+06,3.631702500000000000e+06,3.788490000000000000e+06,3.363490500000000000e+06,3.375437500000000000e+06,3.431363500000000000e+06,3.598859299999999814e+06,3.176255500000000000e+06,3.475456299999999814e+06,3.288953799999999814e+06,3.361050000000000000e+06,4.015939799999999814e+06,3.375168799999999814e+06,3.516885000000000000e+06,3.378816299999999814e+06,3.319348000000000000e+06,3.162310500000000000e+06,3.979911500000000000e+06,3.680690299999999814e+06,3.178546299999999814e+06,3.655224799999999814e+06,3.983830299999999814e+06,3.351422000000000000e+06,4.018090500000000000e+06,3.362734500000000000e+06,3.329981299999999814e+06,3.437175500000000000e+06,3.694040000000000000e+06,3.564647000000000000e+06,3.584525299999999814e+06,3.626300000000000000e+06,3.574076299999999814e+06,3.506088500000000000e+06,3.803685799999999814e+06,3.799104799999999814e+06,3.631267000000000000e+06,3.276711000000000000e+06,3.250644799999999814e+06,3.448662000000000000e+06,3.412681000000000000e+06,3.382225000000000000e+06,3.589710000000000000e+06,3.589494000000000000e+06,3.931277500000000000e+06,3.527475000000000000e+06,3.180863500000000000e+06,3.596132799999999814e+06,3.524493000000000000e+06,3.212417299999999814e+06,3.352147299999999814e+06,3.721496000000000000e+06,3.536807299999999814e+06,3.606724299999999814e+06,3.573982299999999814e+06,3.379600299999999814e+06,3.439995799999999814e+06,3.623637799999999814e+06,4.094504799999999814e+06,3.662370500000000000e+06,3.644672000000000000e+06,3.663218799999999814e+06,3.532650500000000000e+06,3.664061000000000000e+06,3.586353500000000000e+06,3.656694299999999814e+06,3.798836000000000000e+06,4.002679000000000000e+06,3.564448799999999814e+06,4.849357000000000000e+06,3.697074000000000000e+06,4.120773000000000000e+06,3.427231500000000000e+06,3.477269299999999814e+06,3.331331299999999814e+06,3.736833000000000000e+06,3.592040000000000000e+06,3.672664299999999814e+06,3.685895000000000000e+06,3.025799500000000000e+06,3.491008799999999814e+06,3.473179799999999814e+06,3.575936299999999814e+06,3.355256299999999814e+06,3.757190299999999814e+06,3.204270500000000000e+06,3.379865500000000000e+06,3.243975000000000000e+06,5.104105500000000000e+06,3.529682500000000000e+06,3.502746299999999814e+06,3.458812500000000000e+06,3.342728000000000000e+06,3.484919799999999814e+06,3.637517299999999814e+06,3.800481799999999814e+06,3.432175000000000000e+06,3.297084500000000000e+06,3.602126299999999814e+06,3.758915500000000000e+06,3.658594299999999814e+06,3.852534000000000000e+06,3.325537500000000000e+06,3.577530000000000000e+06,3.603417299999999814e+06,3.527550000000000000e+06,3.387562500000000000e+06,3.746755000000000000e+06,3.715524299999999814e+06,3.553518000000000000e+06,3.378079799999999814e+06,3.496187000000000000e+06,3.421597799999999814e+06,3.045109299999999814e+06,3.497280000000000000e+06,3.142137500000000000e+06,3.215872000000000000e+06,2.839939799999999814e+06,2.892672000000000000e+06,2.617728000000000000e+06,2.416768000000000000e+06,2.279104000000000000e+06,2.167232000000000000e+06,1.740864000000000000e+06,1.738336000000000000e+06,1.391072000000000000e+06,1.438848000000000000e+06,1.209440000000000000e+06,1.020576000000000000e+06,8.658880000000000000e+05,7.032320000000000000e+05,6.218240000000000000e+05,4.713520000000000000e+05,3.705680000000000000e+05,6.737630999999999767e+05,2.338920000000000000e+05,1.943320000000000000e+05,1.695840000000000000e+05,1.155480000000000000e+05,8.888400000000000000e+04,7.391000000000000000e+04,5.994900000000000000e+04,5.222000000000000000e+04,4.108300000000000000e+04,nan
4.795009999999999906e+01,2.579861000000000000e+06,1.933773399999999907e+06,1.926925000000000000e+06,2.516008500000000000e+06,2.338328000000000000e+06,2.387581500000000000e+06,1.785249600000000093e+06,2.017995000000000000e+06,2.134978500000000000e+06,1.901194300000000047e+06,4.604462000000000000e+06,2.202368000000000000e+06,1.702144000000000000e+06,1.691278100000000093e+06,1.993728000000000000e+06,1.678605500000000000e+06,2.259328000000000000e+06,1.862432000000000000e+06,1.592184399999999907e+06,2.163072000000000000e+06,2.306176000000000000e+06,2.666142500000000000e+06,2.523694799999999814e+06,1.989116399999999907e+06,2.116880000000000000e+06,2.537380299999999814e+06,2.271175299999999814e+06,2.041856899999999907e+06,2.399397000000000000e+06,2.353101500000000000e+06,2.142462299999999814e+06,2.135616000000000000e+06,2.022016000000000000e+06,1.938195000000000000e+06,1.377815100000000093e+06,1.571574100000000093e+06,2.071287300000000047e+06,2.035934300000000047e+06,2.133793799999999814e+06,1.705422100000000093e+06,1.884128000000000000e+06,2.104073500000000000e+06,1.732128000000000000e+06,1.855992000000000000e+06,1.939296000000000000e+06,1.892256000000000000e+06,2.352896000000000000e+06,1.296166800000000047e+06,1.296799899999999907e+06,1.945568000000000000e+06,1.456876000000000000e+06,1.560397300000000047e+06,1.601056000000000000e+06,1.648512000000000000e+06,1.961084100000000093e+06,1.997067000000000000e+06,1.736926100000000093e+06,2.262766500000000000e+06,1.601248000000000000e+06,1.899934100000000093e+06,3.160125000000000000e+06,1.725076899999999907e+06,1.944480000000000000e+06,2.516199000000000000e+06,2.231565799999999814e+06,2.726867000000000000e+06,1.967751500000000000e+06,2.837927000000000000e+06,1.987419000000000000e+06,2.312749500000000000e+06,2.529552299999999814e+06,2.735911000000000000e+06,2.344743000000000000e+06,2.302231000000000000e+06,2.432418299999999814e+06,2.379392000000000000e+06,2.476781799999999814e+06,1.992096000000000000e+06,2.271820799999999814e+06,2.212752000000000000e+06,2.182144000000000000e+06,1.617471399999999907e+06,2.650987500000000000e+06,2.305554000000000000e+06,1.972413800000000047e+06,2.745609299999999814e+06,3.202299500000000000e+06,1.772810399999999907e+06,1.285386000000000000e+06,1.610439300000000047e+06,2.682707000000000000e+06,1.209166399999999907e+06,1.568540000000000000e+06,2.106632000000000000e+06,1.652134500000000000e+06,1.535960899999999907e+06,1.999162800000000047e+06,1.578624300000000047e+06,1.939648000000000000e+06,1.545702800000000047e+06,1.857948300000000047e+06,1.500160000000000000e+06,2.147313000000000000e+06,1.570000800000000047e+06,1.837766600000000093e+06,1.684650899999999907e+06,1.868602500000000000e+06,1.104000000000000000e+06,1.884302100000000093e+06,1.446240000000000000e+06,1.332960000000000000e+06,1.207872000000000000e+06,1.164768000000000000e+06,1.797453800000000047e+06,1.546717000000000000e+06,1.478908100000000093e+06,1.384000000000000000e+06,1.561047399999999907e+06,1.341504000000000000e+06,1.586257100000000093e+06,1.537920000000000000e+06,1.326336000000000000e+06,1.411872000000000000e+06,2.819119000000000000e+06,9.133965000000000000e+05,1.438237500000000000e+06,1.343008300000000047e+06,1.324063000000000000e+06,1.450112000000000000e+06,1.168288000000000000e+06,1.542150000000000000e+06,3.061790500000000000e+06,1.733912500000000000e+06,1.359488000000000000e+06,1.510228800000000047e+06,1.462368000000000000e+06,1.420800000000000000e+06,1.585011600000000093e+06,1.353824000000000000e+06,1.732270100000000093e+06,1.229661000000000000e+06,1.600260500000000000e+06,1.266272000000000000e+06,1.566064500000000000e+06,5.262662500000000000e+06,1.257312000000000000e+06,1.771478000000000000e+06,1.173984000000000000e+06,1.058304000000000000e+06,1.167200000000000000e+06,1.078336000000000000e+06,1.352841500000000000e+06,1.016480000000000000e+06,9.402080000000000000e+05,1.037744000000000000e+06,1.010636000000000000e+06,1.326752000000000000e+06,1.175289399999999907e+06,1.104864000000000000e+06,1.469702600000000093e+06,9.903840000000000000e+05,7.893510999999999767e+05,1.363945800000000047e+06,1.153344000000000000e+06,1.012576000000000000e+06,8.861600000000000000e+05,1.209783800000000047e+06,8.448960000000000000e+05,9.821920000000000000e+05,9.874400000000000000e+05,1.131712000000000000e+06,9.524800000000000000e+05,6.404900000000000000e+05,9.460800000000000000e+05,8.336299000000000233e+05,1.072320000000000000e+06,1.113728000000000000e+06,9.057808000000000466e+05,9.085600000000000000e+05,9.114880000000000000e+05,9.911200000000000000e+05,8.767520000000000000e+05,9.433440000000000000e+05,7.428640000000000000e+05,8.198560000000000000e+05,7.506560000000000000e+05,1.036272000000000000e+06,1.087786100000000093e+06,1.090252500000000000e+06,7.676960000000000000e+05,8.586720000000000000e+05,9.237440000000000000e+05,8.163200000000000000e+05,7.019840000000000000e+05,7.946560000000000000e+05,9.237440000000000000e+05,8.166240000000000000e+05,7.089280000000000000e+05,7.464960000000000000e+05,6.772320000000000000e+05,7.639520000000000000e+05,7.510720000000000000e+05,8.131840000000000000e+05,1.059680000000000000e+06,1.106437800000000047e+06,1.073600000000000000e+06,8.959095000000000000e+05,8.256000000000000000e+05,1.038800000000000000e+06,1.140928000000000000e+06,1.355452899999999907e+06,1.087464399999999907e+06,9.584640000000000000e+05,8.954720000000000000e+05,9.644480000000000000e+05,7.439040000000000000e+05,1.182688000000000000e+06,7.569920000000000000e+05,8.559680000000000000e+05,6.997944000000000233e+05,8.783200000000000000e+05,1.359416300000000047e+06,7.429760000000000000e+05,1.014896000000000000e+06,1.191690500000000000e+06,1.133583800000000047e+06,9.129600000000000000e+05,9.112800000000000000e+05,8.501195000000000000e+05,9.299360000000000000e+05,1.295389399999999907e+06,1.130704000000000000e+06,1.174986100000000093e+06,1.091136000000000000e+06,8.422880000000000000e+05,8.783699000000000233e+05,9.191360000000000000e+05,8.711040000000000000e+05,9.087680000000000000e+05,1.292160000000000000e+06,6.946840999999999767e+05,9.586720000000000000e+05,9.727224000000000233e+05,1.701633800000000047e+06,1.088704000000000000e+06,9.423040000000000000e+05,1.175072000000000000e+06,9.551040000000000000e+05,1.040272000000000000e+06,1.361408000000000000e+06,1.219008000000000000e+06,1.503953000000000000e+06,9.072000000000000000e+05,9.668480000000000000e+05,1.051232000000000000e+06,7.391455000000000000e+05,1.164044600000000093e+06,8.107504000000000233e+05,8.993186999999999534e+05,1.106656000000000000e+06,1.013952000000000000e+06,1.220736000000000000e+06,1.137984000000000000e+06,1.341737600000000093e+06,1.322351800000000047e+06,1.491424000000000000e+06,1.044387400000000023e+06,1.097664000000000000e+06,1.376736000000000000e+06,8.516060999999999767e+05,1.097792000000000000e+06,1.107392000000000000e+06,1.351147600000000093e+06,9.866080000000000000e+05,1.211488000000000000e+06,9.579360000000000000e+05,1.379200000000000000e+06,1.255500100000000093e+06,1.647499800000000047e+06,1.538768500000000000e+06,1.254691000000000000e+06,1.112160000000000000e+06,1.015520000000000000e+06,1.579630000000000000e+06,1.594525800000000047e+06,9.992160000000000000e+05,8.401774000000000233e+05,1.118272000000000000e+06,1.131520000000000000e+06,1.241664000000000000e+06,1.085824000000000000e+06,1.520111300000000047e+06,1.061664000000000000e+06,1.157161500000000000e+06,9.484639000000000233e+05,9.538400000000000000e+05,1.172192000000000000e+06,1.013744000000000000e+06,7.985654000000000233e+05,1.284160000000000000e+06,1.110368000000000000e+06,1.515236300000000047e+06,1.425952000000000000e+06,1.439052100000000093e+06,1.062038300000000047e+06,1.563927399999999907e+06,1.531620000000000000e+06,1.390885899999999907e+06,1.608854800000000047e+06,1.662657100000000093e+06,1.252735500000000000e+06,1.664285800000000047e+06,1.227840000000000000e+06,1.475897100000000093e+06,1.521966399999999907e+06,2.033805000000000000e+06,1.370720000000000000e+06,1.327616000000000000e+06,1.681651300000000047e+06,1.518912000000000000e+06,1.388288000000000000e+06,1.470508000000000000e+06,1.868577500000000000e+06,1.506080000000000000e+06,1.697856000000000000e+06,1.699904000000000000e+06,1.554037000000000000e+06,1.296166800000000047e+06,1.826565600000000093e+06,1.331280500000000000e+06,1.721696000000000000e+06,1.292043600000000093e+06,1.574528000000000000e+06,1.772704000000000000e+06,1.792517000000000000e+06,1.323924800000000047e+06,1.673376000000000000e+06,2.101801000000000000e+06,1.284426000000000000e+06,1.888511600000000093e+06,1.685760000000000000e+06,1.833824000000000000e+06,1.365216100000000093e+06,1.723741800000000047e+06,1.409312000000000000e+06,1.971360000000000000e+06,1.741088000000000000e+06,2.034378800000000047e+06,1.725772500000000000e+06,2.077447100000000093e+06,1.869529300000000047e+06,1.580256000000000000e+06,1.804608000000000000e+06,1.951201300000000047e+06,1.749427000000000000e+06,1.633664000000000000e+06,1.991405500000000000e+06,1.841436000000000000e+06,1.791264000000000000e+06,1.087631300000000047e+06,1.626996399999999907e+06,1.887245100000000093e+06,1.833050000000000000e+06,1.764204300000000047e+06,1.652224000000000000e+06,1.814518300000000047e+06,1.758528000000000000e+06,1.712703800000000047e+06,1.616640000000000000e+06,1.520221600000000093e+06,1.598656000000000000e+06,1.833054800000000047e+06,2.043008000000000000e+06,1.815486000000000000e+06,1.628032000000000000e+06,1.611095000000000000e+06,1.582266399999999907e+06,1.793152000000000000e+06,1.956657899999999907e+06,1.994771800000000047e+06,1.973157100000000093e+06,2.251560000000000000e+06,2.032574300000000047e+06,1.471516300000000047e+06,2.001344000000000000e+06,2.088832000000000000e+06,2.144436299999999814e+06,1.851360000000000000e+06,1.979446899999999907e+06,1.981376000000000000e+06,1.911530899999999907e+06,1.990715800000000047e+06,3.766710000000000000e+06,1.850464000000000000e+06,2.386558000000000000e+06,2.200527000000000000e+06,1.699488000000000000e+06,1.618496000000000000e+06,2.087072000000000000e+06,1.590838800000000047e+06,1.671574300000000047e+06,2.445770299999999814e+06,1.994400000000000000e+06,1.483715500000000000e+06,1.595218600000000093e+06,2.016401800000000047e+06,2.589566000000000000e+06,2.800777799999999814e+06,2.117440000000000000e+06,2.265316000000000000e+06,2.025760000000000000e+06,1.814688000000000000e+06,1.795744000000000000e+06,1.940289000000000000e+06,1.473965800000000047e+06,1.935762000000000000e+06,2.088273800000000047e+06,2.260050500000000000e+06,2.077088000000000000e+06,2.813751000000000000e+06,2.323699500000000000e+06,1.773168800000000047e+06,2.219536000000000000e+06,2.605635500000000000e+06,2.076000000000000000e+06,2.133632000000000000e+06,1.756352000000000000e+06,1.897088000000000000e+06,2.495232500000000000e+06,1.762344300000000047e+06,2.234636500000000000e+06,2.168595500000000000e+06,2.629778000000000000e+06,1.955894800000000047e+06,2.172577000000000000e+06,2.415488000000000000e+06,2.300025000000000000e+06,2.736016299999999814e+06,2.331493299999999814e+06,2.776832000000000000e+06,2.310956000000000000e+06,2.526784000000000000e+06,2.269196799999999814e+06,2.347568799999999814e+06,3.185193299999999814e+06,2.425525799999999814e+06,2.838996799999999814e+06,2.680599500000000000e+06,2.962161299999999814e+06,2.929586000000000000e+06,3.023263000000000000e+06,2.507142000000000000e+06,2.789670500000000000e+06,2.700689500000000000e+06,2.369648799999999814e+06,2.774832799999999814e+06,2.380754299999999814e+06,2.849279500000000000e+06,2.590219500000000000e+06,2.966131000000000000e+06,3.102420000000000000e+06,2.163413799999999814e+06,2.599424000000000000e+06,2.580572500000000000e+06,2.229358500000000000e+06,3.349599000000000000e+06,1.977769100000000093e+06,2.275122500000000000e+06,2.324416000000000000e+06,2.203848000000000000e+06,1.870972100000000093e+06,2.941617299999999814e+06,2.678144000000000000e+06,2.536752500000000000e+06,2.207689299999999814e+06,1.976880100000000093e+06,2.220277500000000000e+06,1.942079100000000093e+06,2.331616500000000000e+06,2.444282000000000000e+06,2.107228299999999814e+06,2.453707799999999814e+06,3.214691500000000000e+06,3.235208000000000000e+06,2.305152000000000000e+06,1.853389300000000047e+06,2.096858500000000000e+06,2.362050500000000000e+06,2.436083000000000000e+06,1.852956500000000000e+06,1.597283300000000047e+06,2.136644299999999814e+06,1.568561800000000047e+06,1.921696000000000000e+06,1.713408000000000000e+06,2.306436500000000000e+06,1.540973300000000047e+06,2.274467500000000000e+06,2.140864000000000000e+06,1.730552000000000000e+06,1.770719899999999907e+06,2.062040500000000000e+06,2.405243799999999814e+06,2.040576000000000000e+06,2.246783000000000000e+06,2.135104000000000000e+06,2.066494600000000093e+06,2.350524799999999814e+06,2.057476500000000000e+06,1.532557300000000047e+06,1.671648000000000000e+06,1.842144000000000000e+06,1.927889800000000047e+06,1.943292100000000093e+06,1.881715500000000000e+06,2.247316500000000000e+06,1.435392000000000000e+06,1.425288399999999907e+06,1.911435800000000047e+06,1.332828000000000000e+06,2.111433500000000000e+06,1.712923600000000093e+06,1.860768000000000000e+06,1.901275300000000047e+06,1.425288399999999907e+06,2.387072299999999814e+06,2.341418500000000000e+06,1.700238800000000047e+06,1.825280000000000000e+06,1.639672399999999907e+06,3.440934500000000000e+06,1.834537600000000093e+06,1.786086600000000093e+06,1.954339800000000047e+06,2.155992799999999814e+06,2.224326000000000000e+06,2.088160000000000000e+06,1.991579899999999907e+06,2.060292600000000093e+06,2.310308000000000000e+06,2.086418300000000047e+06,2.310456799999999814e+06,2.140366500000000000e+06,2.046698000000000000e+06,1.743490899999999907e+06,1.823872000000000000e+06,2.287709000000000000e+06,1.843808000000000000e+06,1.817151899999999907e+06,2.176337299999999814e+06,1.628448000000000000e+06,1.982230800000000047e+06,1.909908000000000000e+06,2.196736000000000000e+06,2.157312000000000000e+06,1.898752000000000000e+06,2.138112000000000000e+06,2.540735500000000000e+06,2.189978000000000000e+06,1.940201500000000000e+06,2.280064000000000000e+06,2.051922399999999907e+06,2.602896799999999814e+06,2.165337799999999814e+06,1.997920000000000000e+06,1.884872600000000093e+06,2.109513799999999814e+06,2.290944000000000000e+06,2.053856000000000000e+06,2.122880000000000000e+06,2.066240000000000000e+06,2.175580299999999814e+06,1.645687500000000000e+06,2.601324500000000000e+06,2.767364299999999814e+06,2.094593800000000047e+06,2.393580000000000000e+06,2.561934500000000000e+06,2.976096000000000000e+06,2.821760000000000000e+06,2.664174000000000000e+06,2.751552000000000000e+06,2.304121799999999814e+06,2.008768300000000047e+06,2.300827799999999814e+06,2.164893500000000000e+06,2.641610000000000000e+06,2.667309000000000000e+06,2.403353500000000000e+06,2.443568000000000000e+06,2.667157500000000000e+06,2.481736299999999814e+06,3.725404000000000000e+06,2.652311299999999814e+06,2.749042500000000000e+06,2.636537000000000000e+06,3.054514000000000000e+06,2.999572500000000000e+06,2.622509500000000000e+06,2.920688000000000000e+06,3.090260000000000000e+06,2.861011799999999814e+06,3.028047799999999814e+06,2.887102000000000000e+06,2.787086299999999814e+06,3.025759500000000000e+06,2.505146299999999814e+06,2.856326000000000000e+06,3.155423000000000000e+06,3.023578500000000000e+06,2.899709000000000000e+06,4.650088500000000000e+06,3.203026299999999814e+06,3.564057000000000000e+06,3.275869000000000000e+06,3.370312500000000000e+06,3.391186000000000000e+06,3.156357799999999814e+06,3.850533299999999814e+06,3.304533500000000000e+06,3.077953500000000000e+06,3.083583000000000000e+06,2.616433299999999814e+06,2.887756500000000000e+06,2.688652000000000000e+06,2.521101500000000000e+06,3.073463799999999814e+06,3.103788299999999814e+06,3.752248500000000000e+06,3.159436299999999814e+06,2.815080799999999814e+06,2.943805799999999814e+06,2.830464299999999814e+06,3.512661000000000000e+06,2.913504000000000000e+06,2.536592500000000000e+06,2.953824000000000000e+06,2.801048299999999814e+06,2.433959500000000000e+06,3.115792500000000000e+06,3.272683799999999814e+06,3.388358000000000000e+06,2.679831500000000000e+06,2.838766000000000000e+06,2.260971500000000000e+06,2.392741500000000000e+06,2.487147000000000000e+06,2.673243000000000000e+06,2.749952000000000000e+06,2.459768500000000000e+06,2.656766299999999814e+06,2.559244299999999814e+06,3.231546799999999814e+06,2.571469000000000000e+06,2.571207299999999814e+06,2.306877000000000000e+06,2.291244799999999814e+06,2.377291000000000000e+06,2.720150500000000000e+06,2.173169000000000000e+06,2.432250799999999814e+06,2.777076500000000000e+06,1.903024100000000093e+06,2.945653500000000000e+06,2.147725000000000000e+06,2.160258000000000000e+06,2.470144000000000000e+06,2.503360000000000000e+06,2.441216000000000000e+06,2.720259500000000000e+06,3.010921299999999814e+06,2.041410500000000000e+06,1.889437100000000093e+06,7.571869000000000000e+06,2.803347000000000000e+06,2.477742000000000000e+06,2.506979000000000000e+06,1.985962500000000000e+06,2.096887300000000047e+06,1.987811399999999907e+06,2.181370500000000000e+06,2.207403299999999814e+06,2.515048000000000000e+06,2.305303000000000000e+06,2.608856299999999814e+06,2.350884799999999814e+06,2.811773500000000000e+06,2.499314500000000000e+06,2.244340299999999814e+06,2.050772300000000047e+06,2.644213000000000000e+06,2.441439000000000000e+06,2.464118000000000000e+06,2.254211799999999814e+06,2.423972299999999814e+06,2.801845000000000000e+06,2.249346799999999814e+06,2.536162299999999814e+06,3.035302799999999814e+06,2.967127000000000000e+06,2.855867000000000000e+06,3.301184000000000000e+06,3.093452299999999814e+06,3.203132000000000000e+06,3.026058799999999814e+06,3.075790500000000000e+06,3.260436299999999814e+06,2.759280799999999814e+06,3.206732799999999814e+06,3.111224500000000000e+06,2.916263000000000000e+06,3.645270000000000000e+06,3.301998299999999814e+06,3.139238500000000000e+06,3.226994000000000000e+06,3.060960500000000000e+06,2.930498500000000000e+06,3.270129500000000000e+06,3.956876000000000000e+06,3.471217799999999814e+06,3.364734500000000000e+06,3.113094000000000000e+06,3.736230799999999814e+06,3.955749000000000000e+06,3.091680299999999814e+06,2.960237299999999814e+06,3.383047500000000000e+06,3.564506000000000000e+06,3.401836000000000000e+06,3.446629799999999814e+06,3.412224299999999814e+06,3.203031000000000000e+06,3.244570299999999814e+06,3.432422000000000000e+06,4.034501799999999814e+06,2.933711500000000000e+06,3.021618299999999814e+06,3.146052000000000000e+06,3.136929299999999814e+06,3.041193799999999814e+06,3.708701000000000000e+06,3.581357000000000000e+06,3.707962000000000000e+06,3.412147000000000000e+06,3.730129799999999814e+06,3.413306299999999814e+06,3.674976000000000000e+06,4.093464500000000000e+06,3.326096500000000000e+06,4.201704000000000000e+06,3.598169799999999814e+06,3.287537500000000000e+06,3.411717299999999814e+06,6.241812500000000000e+06,3.411775799999999814e+06,3.868814500000000000e+06,3.355614799999999814e+06,3.204539799999999814e+06,3.426462500000000000e+06,3.313805500000000000e+06,3.246911000000000000e+06,3.214201000000000000e+06,4.090661500000000000e+06,3.462284500000000000e+06,3.437740500000000000e+06,3.322481000000000000e+06,3.519468799999999814e+06,3.381750000000000000e+06,3.648504000000000000e+06,4.095169799999999814e+06,3.096038500000000000e+06,3.442567500000000000e+06,3.288843000000000000e+06,3.630021299999999814e+06,4.641840000000000000e+06,3.776334000000000000e+06,3.455888799999999814e+06,3.461693000000000000e+06,3.360134299999999814e+06,4.159367500000000000e+06,3.591306500000000000e+06,3.473325000000000000e+06,3.643459000000000000e+06,4.046154500000000000e+06,3.554624500000000000e+06,3.767599799999999814e+06,3.623225000000000000e+06,3.438525000000000000e+06,3.671254799999999814e+06,4.147252000000000000e+06,3.408179799999999814e+06,3.860262799999999814e+06,3.767548500000000000e+06,3.639842799999999814e+06,3.474532799999999814e+06,3.741731799999999814e+06,3.447829799999999814e+06,3.289352500000000000e+06,3.816459000000000000e+06,3.280477000000000000e+06,3.357520299999999814e+06,5.992319000000000000e+06,3.239996000000000000e+06,3.019414299999999814e+06,3.070706799999999814e+06,3.835300299999999814e+06,4.304941500000000000e+06,3.391956799999999814e+06,3.567173000000000000e+06,4.309962000000000000e+06,3.244624799999999814e+06,3.458469799999999814e+06,3.197721000000000000e+06,3.867864000000000000e+06,3.500184299999999814e+06,3.862187799999999814e+06,3.192839000000000000e+06,3.188929500000000000e+06,3.963930299999999814e+06,3.147263500000000000e+06,3.358252500000000000e+06,3.449461000000000000e+06,3.669971500000000000e+06,3.964733500000000000e+06,3.657706299999999814e+06,4.042116500000000000e+06,3.499375000000000000e+06,3.663466299999999814e+06,3.625118799999999814e+06,3.102349299999999814e+06,3.631267000000000000e+06,3.774406000000000000e+06,3.055186299999999814e+06,3.185738500000000000e+06,3.083035299999999814e+06,3.645190500000000000e+06,5.275975500000000000e+06,3.414062500000000000e+06,3.249839799999999814e+06,2.704117500000000000e+06,3.745369299999999814e+06,3.584523799999999814e+06,3.182070000000000000e+06,3.193461299999999814e+06,2.794930500000000000e+06,2.930173500000000000e+06,3.152522299999999814e+06,2.957830000000000000e+06,3.192225299999999814e+06,3.459200000000000000e+06,3.229266000000000000e+06,3.645906799999999814e+06,3.705831299999999814e+06,3.572605299999999814e+06,3.388911299999999814e+06,3.296348500000000000e+06,2.940715799999999814e+06,3.347932500000000000e+06,3.513317500000000000e+06,2.900680000000000000e+06,3.497833500000000000e+06,3.500073799999999814e+06,3.089611000000000000e+06,2.966522299999999814e+06,3.328733799999999814e+06,3.737124000000000000e+06,3.329112000000000000e+06,3.521046500000000000e+06,3.326067500000000000e+06,3.684032299999999814e+06,3.224435799999999814e+06,3.064162500000000000e+06,3.988912500000000000e+06,3.444347299999999814e+06,4.825090000000000000e+06,3.047218500000000000e+06,3.165662500000000000e+06,3.036324500000000000e+06,3.046100500000000000e+06,3.297870500000000000e+06,3.410648500000000000e+06,5.756724500000000000e+06,3.281148000000000000e+06,3.427375799999999814e+06,3.219823500000000000e+06,3.127949500000000000e+06,3.040166299999999814e+06,3.445493799999999814e+06,3.109261299999999814e+06,2.877718000000000000e+06,2.979323299999999814e+06,3.144433500000000000e+06,3.626532000000000000e+06,3.328125000000000000e+06,3.276346000000000000e+06,3.562992799999999814e+06,3.621191000000000000e+06,3.794664000000000000e+06,3.371448500000000000e+06,3.603864000000000000e+06,3.253912799999999814e+06,3.387801500000000000e+06,3.235648500000000000e+06,3.925093000000000000e+06,3.267986500000000000e+06,2.757620799999999814e+06,3.584390000000000000e+06,3.157369000000000000e+06,3.039338000000000000e+06,3.416484500000000000e+06,3.863481799999999814e+06,3.586799000000000000e+06,3.955380000000000000e+06,3.701028299999999814e+06,3.410991799999999814e+06,3.381017000000000000e+06,3.117829299999999814e+06,3.952028500000000000e+06,3.514742299999999814e+06,3.788635799999999814e+06,3.500317299999999814e+06,4.373116000000000000e+06,3.164005500000000000e+06,3.633036000000000000e+06,3.582527799999999814e+06,3.432937500000000000e+06,3.310425799999999814e+06,3.565717500000000000e+06,3.495813799999999814e+06,3.356696500000000000e+06,3.675425000000000000e+06,3.158849000000000000e+06,3.419475000000000000e+06,3.528683000000000000e+06,3.033453799999999814e+06,3.437142299999999814e+06,3.858052799999999814e+06,3.091189299999999814e+06,3.443798299999999814e+06,3.168321500000000000e+06,3.358057500000000000e+06,3.678362299999999814e+06,3.656454500000000000e+06,3.376997000000000000e+06,3.288693799999999814e+06,3.434547000000000000e+06,3.140306000000000000e+06,3.380712500000000000e+06,3.365625000000000000e+06,3.400859500000000000e+06,3.993990000000000000e+06,3.495813799999999814e+06,3.389812500000000000e+06,3.074416799999999814e+06,3.608151000000000000e+06,3.180723299999999814e+06,3.158550500000000000e+06,3.375025000000000000e+06,3.682426500000000000e+06,3.353979799999999814e+06,3.044815000000000000e+06,3.105182000000000000e+06,3.447348299999999814e+06,2.984766799999999814e+06,3.130767000000000000e+06,3.473661000000000000e+06,3.504312000000000000e+06,3.399098799999999814e+06,3.764083000000000000e+06,3.628349500000000000e+06,3.137794000000000000e+06,3.369611500000000000e+06,3.233717500000000000e+06,3.198665299999999814e+06,3.494021000000000000e+06,3.240004500000000000e+06,3.207477000000000000e+06,3.578588799999999814e+06,2.922785000000000000e+06,3.080512299999999814e+06,3.006526000000000000e+06,3.253178500000000000e+06,3.309274799999999814e+06,3.801446799999999814e+06,3.250814500000000000e+06,3.131226000000000000e+06,3.084450500000000000e+06,3.001654500000000000e+06,3.260225799999999814e+06,3.532486000000000000e+06,3.478080799999999814e+06,3.506240799999999814e+06,3.335684000000000000e+06,3.529620299999999814e+06,4.591854000000000000e+06,3.469995000000000000e+06,3.419883799999999814e+06,3.070115500000000000e+06,2.880753000000000000e+06,3.291379299999999814e+06,3.375793799999999814e+06,3.140332000000000000e+06,3.532735500000000000e+06,3.018713299999999814e+06,3.143363799999999814e+06,3.250285299999999814e+06,3.768346500000000000e+06,3.198558799999999814e+06,3.561115500000000000e+06,3.045822000000000000e+06,3.358784000000000000e+06,2.951358000000000000e+06,3.488468000000000000e+06,3.278548500000000000e+06,2.814588799999999814e+06,3.422254799999999814e+06,3.068736000000000000e+06,3.751922799999999814e+06,3.552909799999999814e+06,3.348037500000000000e+06,3.135000799999999814e+06,3.327659500000000000e+06,3.233571799999999814e+06,2.781480000000000000e+06,3.536269000000000000e+06,3.717889500000000000e+06,3.635937500000000000e+06,2.671264500000000000e+06,2.873573000000000000e+06,3.074767500000000000e+06,3.004280299999999814e+06,3.566247799999999814e+06,3.461431500000000000e+06,3.525604799999999814e+06,3.662031500000000000e+06,3.380761500000000000e+06,3.260885500000000000e+06,3.179994299999999814e+06,2.719872299999999814e+06,3.554833500000000000e+06,3.782058299999999814e+06,4.098393799999999814e+06,4.992226000000000000e+06,5.147441000000000000e+06,3.629883000000000000e+06,3.529831000000000000e+06,3.351769500000000000e+06,3.361406299999999814e+06,3.658561000000000000e+06,3.656039299999999814e+06,3.236026299999999814e+06,3.002920299999999814e+06,3.288358500000000000e+06,3.353129500000000000e+06,3.566089000000000000e+06,3.463425000000000000e+06,3.130922500000000000e+06,4.321942000000000000e+06,3.438225000000000000e+06,3.661157500000000000e+06,3.572975000000000000e+06,3.935450299999999814e+06,3.426793799999999814e+06,3.370875000000000000e+06,3.362187500000000000e+06,3.594591000000000000e+06,3.508070000000000000e+06,3.716264299999999814e+06,2.974398000000000000e+06,4.158791500000000000e+06,3.582877000000000000e+06,3.326233000000000000e+06,3.460617299999999814e+06,3.579613500000000000e+06,3.394542299999999814e+06,3.459697000000000000e+06,3.690885500000000000e+06,3.368225000000000000e+06,3.761535799999999814e+06,3.394286000000000000e+06,3.250229000000000000e+06,3.641723000000000000e+06,3.661987500000000000e+06,3.041529299999999814e+06,3.499073299999999814e+06,3.241934500000000000e+06,3.827304299999999814e+06,3.621109500000000000e+06,3.324534000000000000e+06,3.715269500000000000e+06,3.050176500000000000e+06,3.358949500000000000e+06,3.098835500000000000e+06,3.249911500000000000e+06,3.409931299999999814e+06,3.808100000000000000e+06,3.438116500000000000e+06,3.149453000000000000e+06,2.968112299999999814e+06,3.513736500000000000e+06,3.448091500000000000e+06,3.864237500000000000e+06,2.850275299999999814e+06,3.572605299999999814e+06,3.501754799999999814e+06,3.628374799999999814e+06,3.526304799999999814e+06,3.154788799999999814e+06,3.311046500000000000e+06,3.047900500000000000e+06,3.019030500000000000e+06,3.495081500000000000e+06,3.604736799999999814e+06,3.366109500000000000e+06,3.311054299999999814e+06,3.552671299999999814e+06,3.130855500000000000e+06,3.070835299999999814e+06,3.009849000000000000e+06,3.133802299999999814e+06,2.846514799999999814e+06,4.218949500000000000e+06,3.545427500000000000e+06,3.343311799999999814e+06,3.438239000000000000e+06,3.149359500000000000e+06,3.456282299999999814e+06,3.673795500000000000e+06,3.645255299999999814e+06,3.245965299999999814e+06,3.446484500000000000e+06,3.314364299999999814e+06,3.205299799999999814e+06,4.377221000000000000e+06,3.866960500000000000e+06,3.683599000000000000e+06,3.364968799999999814e+06,3.267533000000000000e+06,3.392648500000000000e+06,3.324449500000000000e+06,3.306578500000000000e+06,3.551283799999999814e+06,3.603500299999999814e+06,3.031434500000000000e+06,3.211381500000000000e+06,3.273733000000000000e+06,3.057786500000000000e+06,3.146329299999999814e+06,3.360262500000000000e+06,3.309576299999999814e+06,4.078802799999999814e+06,3.534655299999999814e+06,3.432215500000000000e+06,4.264195500000000000e+06,3.224971799999999814e+06,3.453440299999999814e+06,2.994394000000000000e+06,3.229084500000000000e+06,3.685770000000000000e+06,3.468270500000000000e+06,3.678218000000000000e+06,3.345625000000000000e+06,3.384636500000000000e+06,3.562576500000000000e+06,3.352928799999999814e+06,3.153138000000000000e+06,3.902034299999999814e+06,3.658009500000000000e+06,3.287958500000000000e+06,3.325387500000000000e+06,3.641827500000000000e+06,3.415253799999999814e+06,3.165972000000000000e+06,3.434872000000000000e+06,3.292685500000000000e+06,3.322768500000000000e+06,3.392700299999999814e+06,3.648512299999999814e+06,4.423271500000000000e+06,3.544586299999999814e+06,3.810091000000000000e+06,3.786418799999999814e+06,3.550794299999999814e+06,3.677702799999999814e+06,3.687118299999999814e+06,3.354381299999999814e+06,3.854044500000000000e+06,3.442862000000000000e+06,3.550932299999999814e+06,4.054742000000000000e+06,3.315365000000000000e+06,3.537780799999999814e+06,3.634605000000000000e+06,3.607655500000000000e+06,3.725533299999999814e+06,3.674467299999999814e+06,4.110911000000000000e+06,3.702525799999999814e+06,3.787099500000000000e+06,3.539595500000000000e+06,3.445672000000000000e+06,3.254934500000000000e+06,4.240085000000000000e+06,3.707765500000000000e+06,3.410845000000000000e+06,3.444929000000000000e+06,3.241788299999999814e+06,3.391059500000000000e+06,3.750226000000000000e+06,3.701266000000000000e+06,3.626682299999999814e+06,3.549889799999999814e+06,3.793036500000000000e+06,3.787127799999999814e+06,3.685714299999999814e+06,3.761792299999999814e+06,3.641404299999999814e+06,3.806998799999999814e+06,3.565607000000000000e+06,3.391393000000000000e+06,3.506149299999999814e+06,3.686869000000000000e+06,3.645968799999999814e+06,3.626618500000000000e+06,3.707018799999999814e+06,3.966257299999999814e+06,3.338512500000000000e+06,3.496086799999999814e+06,3.606090500000000000e+06,3.477269299999999814e+06,3.341127500000000000e+06,3.526141500000000000e+06,3.700748000000000000e+06,3.619422799999999814e+06,3.185193500000000000e+06,3.254519000000000000e+06,3.387218799999999814e+06,3.303578000000000000e+06,3.437007299999999814e+06,3.215736000000000000e+06,3.169815799999999814e+06,3.376897000000000000e+06,3.147144000000000000e+06,3.376842000000000000e+06,3.233954000000000000e+06,3.279857500000000000e+06,3.432493500000000000e+06,3.478989000000000000e+06,3.371952799999999814e+06,3.613995799999999814e+06,3.702300799999999814e+06,3.553956500000000000e+06,3.969837500000000000e+06,3.287329799999999814e+06,3.445330500000000000e+06,3.456856299999999814e+06,3.668423500000000000e+06,3.700808500000000000e+06,3.519301500000000000e+06,3.536130500000000000e+06,3.917475000000000000e+06,3.517762799999999814e+06,3.721646299999999814e+06,3.383184299999999814e+06,3.510252000000000000e+06,3.599389799999999814e+06,3.696775299999999814e+06,4.607013500000000000e+06,3.129007000000000000e+06,3.175802299999999814e+06,2.790380000000000000e+06,2.520154799999999814e+06,3.147584000000000000e+06,2.260748000000000000e+06,2.894016000000000000e+06,2.638272000000000000e+06,2.474688000000000000e+06,2.216768000000000000e+06,2.055840000000000000e+06,1.799488000000000000e+06,1.664384000000000000e+06,1.515904000000000000e+06,1.329856000000000000e+06,1.206272000000000000e+06,9.933280000000000000e+05,8.570080000000000000e+05,7.132960000000000000e+05,6.458880000000000000e+05,4.670480000000000000e+05,3.823920000000000000e+05,2.813440000000000000e+05,2.430080000000000000e+05,2.009000000000000000e+05,1.449640000000000000e+05,1.162520000000000000e+05,1.057840000000000000e+05,6.928800000000000000e+04,5.884500000000000000e+04,4.790500000000000000e+04,3.707100000000000000e+04,nan
4.795089999999999719e+01,2.464768000000000000e+06,2.546892799999999814e+06,2.848300000000000000e+06,2.349977799999999814e+06,2.499169500000000000e+06,2.611712000000000000e+06,2.536917299999999814e+06,2.350810000000000000e+06,2.006761100000000093e+06,1.930547100000000093e+06,2.129469299999999814e+06,1.775104000000000000e+06,1.718065899999999907e+06,2.074048600000000093e+06,1.770117300000000047e+06,2.202961000000000000e+06,2.251840000000000000e+06,2.000032000000000000e+06,2.014418899999999907e+06,1.963968000000000000e+06,1.923530600000000093e+06,2.058529300000000047e+06,2.240238000000000000e+06,2.418109799999999814e+06,2.148584000000000000e+06,1.937344000000000000e+06,2.404800000000000000e+06,2.301840799999999814e+06,2.822820000000000000e+06,2.165817299999999814e+06,2.110744299999999814e+06,1.533970000000000000e+06,2.356226500000000000e+06,1.558798300000000047e+06,2.107189799999999814e+06,2.403247000000000000e+06,1.938291600000000093e+06,2.039459300000000047e+06,1.878432000000000000e+06,1.850030000000000000e+06,1.844246800000000047e+06,1.941387500000000000e+06,1.614464000000000000e+06,1.865600000000000000e+06,1.697468000000000000e+06,1.818176000000000000e+06,1.813696000000000000e+06,2.229551500000000000e+06,1.883689300000000047e+06,1.832896300000000047e+06,2.217024500000000000e+06,1.901754600000000093e+06,1.622272000000000000e+06,1.299154500000000000e+06,2.608854799999999814e+06,1.846752000000000000e+06,1.813686899999999907e+06,1.939985800000000047e+06,1.183758800000000047e+06,1.858030500000000000e+06,1.703250000000000000e+06,1.930547100000000093e+06,2.013504000000000000e+06,2.457325500000000000e+06,2.372476000000000000e+06,2.333223799999999814e+06,3.772202000000000000e+06,3.884910000000000000e+06,2.807808799999999814e+06,2.718301000000000000e+06,2.261760000000000000e+06,1.953320300000000047e+06,2.480034500000000000e+06,3.176237000000000000e+06,2.533568000000000000e+06,1.864684600000000093e+06,2.024522899999999907e+06,2.475105000000000000e+06,1.957576399999999907e+06,1.956384000000000000e+06,1.904896000000000000e+06,2.295780500000000000e+06,2.022784000000000000e+06,1.972931300000000047e+06,2.611108500000000000e+06,1.774298800000000047e+06,1.760978000000000000e+06,1.960000000000000000e+06,1.901512399999999907e+06,4.909659500000000000e+06,2.183440299999999814e+06,2.312604000000000000e+06,1.829457300000000047e+06,2.729460500000000000e+06,1.953145500000000000e+06,1.780524899999999907e+06,1.684201000000000000e+06,2.811139500000000000e+06,1.577344000000000000e+06,1.542476500000000000e+06,1.726711100000000093e+06,1.370369000000000000e+06,2.427497299999999814e+06,1.595438800000000047e+06,1.816541600000000093e+06,1.262528000000000000e+06,1.558344399999999907e+06,1.390657600000000093e+06,1.195374600000000093e+06,1.275424000000000000e+06,1.027536000000000000e+06,1.170135399999999907e+06,7.400388000000000466e+05,1.421721899999999907e+06,1.320448000000000000e+06,1.397741399999999907e+06,1.061664000000000000e+06,1.307424000000000000e+06,1.214784000000000000e+06,1.550690399999999907e+06,1.225728000000000000e+06,1.007513800000000047e+06,1.624642399999999907e+06,1.681098399999999907e+06,1.377550600000000093e+06,9.087785000000000000e+05,1.505336899999999907e+06,1.365152000000000000e+06,2.174928000000000000e+06,1.653026399999999907e+06,1.778830600000000093e+06,2.046279300000000047e+06,1.242208000000000000e+06,1.556704000000000000e+06,1.896209399999999907e+06,1.877089800000000047e+06,4.291843000000000000e+06,1.405440000000000000e+06,2.766397000000000000e+06,1.363776000000000000e+06,1.791983300000000047e+06,1.352640000000000000e+06,1.218592000000000000e+06,1.502665000000000000e+06,1.435643300000000047e+06,1.341312000000000000e+06,1.040384000000000000e+06,1.097984000000000000e+06,1.154816000000000000e+06,1.095456000000000000e+06,1.390569300000000047e+06,1.001744000000000000e+06,9.542560000000000000e+05,1.153760000000000000e+06,1.080563100000000093e+06,1.391945000000000000e+06,1.173888000000000000e+06,1.409560500000000000e+06,1.112800000000000000e+06,1.261353300000000047e+06,1.190560000000000000e+06,1.395684000000000000e+06,9.022720000000000000e+05,9.371680000000000000e+05,1.053248000000000000e+06,1.118496000000000000e+06,1.496425000000000000e+06,1.269568000000000000e+06,9.729440000000000000e+05,1.037226300000000047e+06,6.269215000000000000e+05,9.128480000000000000e+05,1.482099100000000093e+06,9.909120000000000000e+05,1.352402899999999907e+06,3.391857799999999814e+06,9.747360000000000000e+05,1.104967000000000000e+06,8.881414000000000233e+05,1.010576000000000000e+06,1.134272000000000000e+06,1.014688000000000000e+06,8.714088000000000466e+05,1.073696000000000000e+06,8.138240000000000000e+05,8.700640000000000000e+05,1.073696000000000000e+06,1.226070000000000000e+06,8.346720000000000000e+05,9.706400000000000000e+05,6.757920000000000000e+05,1.007216000000000000e+06,7.884000000000000000e+05,7.384000000000000000e+05,7.636480000000000000e+05,7.396480000000000000e+05,7.780960000000000000e+05,6.715360000000000000e+05,8.533600000000000000e+05,6.192755999999999767e+05,8.407200000000000000e+05,1.013952000000000000e+06,9.112800000000000000e+05,9.405120000000000000e+05,8.540800000000000000e+05,9.466080000000000000e+05,1.291976100000000093e+06,1.013312000000000000e+06,8.291360000000000000e+05,1.043760000000000000e+06,1.759851899999999907e+06,1.332366399999999907e+06,1.029632000000000000e+06,8.686080000000000000e+05,1.023008000000000000e+06,9.766240000000000000e+05,8.164160000000000000e+05,9.012320000000000000e+05,9.588800000000000000e+05,1.407063500000000000e+06,8.123520000000000000e+05,7.678080000000000000e+05,9.659040000000000000e+05,9.956480000000000000e+05,7.776800000000000000e+05,1.110688000000000000e+06,1.223808000000000000e+06,9.537280000000000000e+05,1.241654300000000047e+06,8.146560000000000000e+05,6.737630999999999767e+05,1.309876800000000047e+06,9.243680000000000000e+05,1.002800000000000000e+06,1.169664000000000000e+06,1.834474600000000093e+06,9.390560000000000000e+05,8.932800000000000000e+05,1.143040000000000000e+06,1.302528000000000000e+06,1.579885899999999907e+06,1.313824000000000000e+06,1.263505100000000093e+06,1.087328000000000000e+06,6.438848000000000466e+05,1.149504000000000000e+06,6.112395000000000000e+05,1.040977400000000023e+06,9.123360000000000000e+05,9.139040000000000000e+05,1.084600100000000093e+06,1.545413500000000000e+06,1.148768000000000000e+06,1.106240000000000000e+06,1.139456000000000000e+06,1.244352500000000000e+06,1.006064000000000000e+06,1.301769300000000047e+06,1.200369500000000000e+06,1.098571100000000093e+06,9.061440000000000000e+05,1.087840000000000000e+06,1.043531900000000023e+06,9.197600000000000000e+05,1.410250000000000000e+06,1.672057300000000047e+06,1.229699500000000000e+06,9.252184000000000233e+05,1.101888000000000000e+06,1.271961600000000093e+06,1.030160000000000000e+06,1.087328000000000000e+06,1.590672000000000000e+06,9.009120000000000000e+05,9.193440000000000000e+05,1.201920000000000000e+06,1.357344000000000000e+06,1.367268000000000000e+06,9.511040000000000000e+05,1.503072000000000000e+06,1.401665500000000000e+06,1.256050100000000093e+06,1.199315100000000093e+06,1.132768000000000000e+06,1.048896000000000000e+06,1.191296000000000000e+06,1.347918500000000000e+06,1.133632000000000000e+06,1.220416000000000000e+06,1.214144000000000000e+06,1.099040000000000000e+06,1.602273399999999907e+06,1.034717500000000000e+06,1.387850100000000093e+06,1.754529100000000093e+06,1.080256000000000000e+06,1.022160000000000000e+06,1.103904000000000000e+06,1.817386399999999907e+06,1.444864000000000000e+06,1.558436600000000093e+06,1.193952000000000000e+06,1.260207500000000000e+06,1.576115000000000000e+06,1.694832399999999907e+06,1.140928000000000000e+06,1.931485399999999907e+06,1.412544000000000000e+06,1.318613800000000047e+06,1.973486600000000093e+06,1.738929500000000000e+06,1.870858800000000047e+06,1.591520000000000000e+06,1.807654500000000000e+06,1.547465300000000047e+06,1.623337500000000000e+06,1.375104000000000000e+06,1.448064000000000000e+06,1.763675800000000047e+06,1.311072000000000000e+06,1.828939899999999907e+06,1.573519100000000093e+06,1.587200000000000000e+06,1.565732300000000047e+06,1.828811800000000047e+06,1.237975000000000000e+06,3.388403000000000000e+06,1.894952500000000000e+06,2.082826800000000047e+06,2.075334300000000047e+06,1.686432000000000000e+06,1.918162399999999907e+06,1.686528000000000000e+06,1.568032000000000000e+06,1.599968000000000000e+06,1.883660800000000047e+06,1.763872000000000000e+06,1.637984000000000000e+06,2.027179100000000093e+06,1.554326000000000000e+06,1.660992000000000000e+06,1.122817100000000093e+06,1.786906800000000047e+06,1.961144600000000093e+06,1.971808000000000000e+06,1.648640000000000000e+06,1.721709399999999907e+06,1.639520000000000000e+06,2.049184600000000093e+06,1.678912000000000000e+06,1.766720000000000000e+06,1.668832000000000000e+06,1.694144000000000000e+06,1.639744000000000000e+06,2.009632100000000093e+06,1.920160000000000000e+06,1.901846000000000000e+06,1.622048000000000000e+06,1.597472000000000000e+06,1.387166300000000047e+06,1.664256000000000000e+06,1.689890500000000000e+06,1.775648000000000000e+06,1.506608000000000000e+06,1.455072000000000000e+06,2.458179000000000000e+06,1.386127500000000000e+06,2.093691300000000047e+06,1.606464000000000000e+06,7.657954000000000000e+06,1.620224000000000000e+06,2.051710600000000093e+06,1.412562800000000047e+06,1.636088000000000000e+06,2.423278500000000000e+06,1.915885000000000000e+06,1.940729600000000093e+06,1.462149100000000093e+06,1.723003500000000000e+06,1.919261899999999907e+06,2.100032000000000000e+06,1.407234000000000000e+06,1.963520000000000000e+06,2.106279799999999814e+06,1.947680000000000000e+06,2.034176000000000000e+06,2.015584000000000000e+06,1.970763300000000047e+06,2.269587799999999814e+06,1.928709800000000047e+06,2.192862000000000000e+06,1.810066500000000000e+06,1.399266300000000047e+06,1.815776000000000000e+06,1.491598800000000047e+06,2.118339500000000000e+06,1.736512000000000000e+06,1.661129800000000047e+06,2.191040000000000000e+06,2.036643000000000000e+06,2.224055799999999814e+06,1.747882500000000000e+06,1.571183800000000047e+06,2.328732799999999814e+06,3.019919500000000000e+06,2.280382500000000000e+06,2.064576000000000000e+06,1.714263500000000000e+06,1.753038000000000000e+06,2.688046000000000000e+06,2.125888000000000000e+06,2.105664000000000000e+06,1.901544800000000047e+06,2.843614299999999814e+06,2.272845500000000000e+06,2.271152799999999814e+06,2.422999000000000000e+06,1.684260100000000093e+06,2.670681500000000000e+06,2.155562799999999814e+06,1.571069500000000000e+06,2.412400000000000000e+06,2.215942299999999814e+06,2.331204000000000000e+06,2.447808000000000000e+06,2.160960000000000000e+06,1.974683300000000047e+06,2.059936000000000000e+06,1.996171399999999907e+06,2.488164000000000000e+06,2.095190500000000000e+06,2.070763399999999907e+06,1.983136500000000000e+06,2.319696799999999814e+06,2.183483500000000000e+06,2.512746500000000000e+06,2.495220000000000000e+06,2.878788000000000000e+06,2.171743799999999814e+06,2.448640000000000000e+06,2.587523799999999814e+06,2.969352000000000000e+06,2.791932299999999814e+06,2.576330000000000000e+06,2.395748000000000000e+06,2.663687799999999814e+06,2.481149000000000000e+06,3.075009500000000000e+06,2.885121299999999814e+06,2.646194500000000000e+06,2.669439000000000000e+06,2.685540000000000000e+06,2.493981799999999814e+06,2.347038000000000000e+06,2.958817500000000000e+06,2.554527500000000000e+06,2.513949799999999814e+06,2.259753299999999814e+06,2.432341500000000000e+06,2.358527500000000000e+06,3.004472500000000000e+06,2.216321799999999814e+06,2.305152000000000000e+06,2.118668000000000000e+06,2.326191299999999814e+06,2.056416000000000000e+06,2.522282299999999814e+06,2.507340000000000000e+06,2.334656000000000000e+06,2.462547799999999814e+06,2.222487000000000000e+06,2.573510500000000000e+06,2.291136000000000000e+06,3.148468799999999814e+06,1.989221300000000047e+06,1.991455100000000093e+06,2.358791000000000000e+06,2.329136500000000000e+06,1.897904899999999907e+06,1.881016500000000000e+06,2.818000500000000000e+06,2.319894500000000000e+06,2.372112000000000000e+06,2.706484500000000000e+06,2.086302000000000000e+06,2.390091799999999814e+06,2.585986500000000000e+06,2.485817799999999814e+06,2.215672299999999814e+06,2.020102600000000093e+06,1.992905899999999907e+06,1.931976399999999907e+06,3.284360299999999814e+06,2.119680000000000000e+06,1.653882800000000047e+06,2.156540799999999814e+06,2.271894299999999814e+06,2.119296000000000000e+06,1.890250000000000000e+06,2.265316000000000000e+06,2.015283800000000047e+06,1.758528000000000000e+06,2.526316500000000000e+06,1.525259399999999907e+06,2.142402799999999814e+06,2.162304000000000000e+06,1.934494300000000047e+06,1.970688000000000000e+06,2.097319000000000000e+06,1.913908500000000000e+06,1.964096000000000000e+06,1.875488000000000000e+06,1.611552000000000000e+06,4.717826000000000000e+06,1.554848000000000000e+06,1.828648300000000047e+06,1.350080000000000000e+06,1.864743300000000047e+06,1.532736000000000000e+06,1.670606500000000000e+06,1.968040100000000093e+06,2.186940000000000000e+06,1.744672000000000000e+06,1.642784000000000000e+06,2.014773500000000000e+06,1.916864000000000000e+06,2.130860299999999814e+06,2.003452300000000047e+06,2.032064000000000000e+06,2.063058800000000047e+06,1.749427000000000000e+06,1.853888000000000000e+06,1.977280300000000047e+06,1.972621000000000000e+06,1.944384000000000000e+06,2.393742500000000000e+06,1.875842300000000047e+06,1.470464800000000047e+06,2.544627799999999814e+06,2.104535500000000000e+06,2.025359000000000000e+06,1.950112000000000000e+06,2.086459399999999907e+06,1.594702000000000000e+06,1.863407899999999907e+06,1.814688000000000000e+06,2.736560500000000000e+06,1.900064000000000000e+06,2.083515800000000047e+06,1.638907300000000047e+06,1.976416000000000000e+06,3.246986000000000000e+06,2.245032000000000000e+06,1.630734500000000000e+06,1.767276300000000047e+06,1.944563000000000000e+06,1.557157500000000000e+06,2.371612000000000000e+06,2.682610000000000000e+06,2.198414799999999814e+06,2.141184000000000000e+06,1.797664399999999907e+06,2.045148500000000000e+06,1.891389300000000047e+06,1.925984000000000000e+06,1.868552000000000000e+06,1.952137899999999907e+06,1.674937100000000093e+06,2.076416000000000000e+06,1.958464000000000000e+06,1.652149500000000000e+06,2.251254500000000000e+06,2.229227000000000000e+06,2.441473000000000000e+06,2.585975000000000000e+06,2.159909000000000000e+06,2.285942000000000000e+06,2.620434500000000000e+06,2.327279799999999814e+06,2.439942299999999814e+06,2.745814799999999814e+06,2.399545799999999814e+06,2.577503299999999814e+06,2.367517500000000000e+06,2.400898500000000000e+06,3.004520799999999814e+06,2.481965000000000000e+06,2.498669299999999814e+06,2.387064500000000000e+06,3.131215000000000000e+06,2.491247000000000000e+06,4.690579500000000000e+06,2.418337799999999814e+06,3.261263299999999814e+06,2.476090299999999814e+06,2.932949299999999814e+06,2.389580500000000000e+06,2.222611500000000000e+06,2.760891299999999814e+06,2.762717500000000000e+06,3.107260000000000000e+06,2.652752799999999814e+06,2.638422799999999814e+06,2.883701000000000000e+06,2.853594000000000000e+06,2.891808799999999814e+06,3.161452500000000000e+06,2.926808799999999814e+06,3.765433500000000000e+06,2.976591000000000000e+06,3.290943799999999814e+06,2.993419000000000000e+06,3.406337000000000000e+06,3.083822799999999814e+06,4.014294299999999814e+06,3.120639799999999814e+06,2.910034000000000000e+06,2.889024500000000000e+06,2.884487000000000000e+06,3.021044000000000000e+06,3.081404000000000000e+06,3.203799799999999814e+06,2.943083799999999814e+06,3.070310299999999814e+06,3.471468000000000000e+06,2.988599799999999814e+06,2.748464500000000000e+06,2.921521799999999814e+06,3.244584000000000000e+06,3.401061799999999814e+06,2.625660000000000000e+06,2.835238299999999814e+06,3.161666299999999814e+06,3.211331500000000000e+06,3.881328000000000000e+06,2.543328000000000000e+06,2.894076500000000000e+06,3.151096000000000000e+06,2.878021299999999814e+06,3.017350000000000000e+06,2.573017500000000000e+06,2.949732299999999814e+06,2.760891299999999814e+06,2.598813000000000000e+06,2.294601000000000000e+06,2.249391500000000000e+06,3.326233000000000000e+06,2.709503000000000000e+06,3.062400000000000000e+06,2.483242500000000000e+06,2.699722000000000000e+06,2.448028299999999814e+06,2.379229500000000000e+06,2.035328500000000000e+06,3.021959000000000000e+06,2.406996000000000000e+06,2.180354299999999814e+06,2.351228500000000000e+06,2.246208000000000000e+06,2.312869799999999814e+06,1.991676800000000047e+06,2.242880000000000000e+06,3.308487299999999814e+06,2.463322000000000000e+06,1.959552300000000047e+06,2.787472299999999814e+06,1.905202899999999907e+06,2.420800000000000000e+06,2.460672000000000000e+06,2.285568000000000000e+06,2.518208000000000000e+06,3.270843799999999814e+06,7.039903500000000000e+06,1.730598400000000000e+07,2.126010500000000000e+06,1.781476000000000000e+06,2.382279000000000000e+06,3.084953000000000000e+06,2.361901000000000000e+06,2.425425799999999814e+06,2.583561299999999814e+06,1.997839600000000093e+06,2.212210000000000000e+06,2.406131299999999814e+06,2.416384799999999814e+06,2.488542000000000000e+06,2.446074299999999814e+06,2.128716299999999814e+06,2.281274500000000000e+06,2.742118500000000000e+06,2.377446500000000000e+06,2.722872500000000000e+06,2.913536500000000000e+06,2.883664000000000000e+06,2.603619299999999814e+06,2.287877500000000000e+06,2.744402299999999814e+06,2.939190500000000000e+06,2.841685000000000000e+06,2.860360299999999814e+06,2.881512000000000000e+06,2.698235299999999814e+06,3.013767500000000000e+06,3.320905500000000000e+06,2.911971500000000000e+06,2.606874500000000000e+06,3.247355000000000000e+06,3.710219299999999814e+06,3.785329000000000000e+06,3.405241500000000000e+06,2.760818000000000000e+06,3.094537500000000000e+06,3.025125299999999814e+06,2.929742299999999814e+06,3.701157000000000000e+06,3.111488799999999814e+06,2.913357799999999814e+06,3.030642799999999814e+06,3.296246000000000000e+06,2.670167500000000000e+06,3.264757500000000000e+06,3.136929299999999814e+06,3.217045500000000000e+06,2.906084299999999814e+06,3.323190500000000000e+06,3.208298799999999814e+06,3.336542299999999814e+06,3.628349500000000000e+06,3.503789000000000000e+06,3.604801799999999814e+06,3.618521500000000000e+06,3.440553500000000000e+06,3.026461000000000000e+06,3.510654000000000000e+06,2.667818299999999814e+06,3.801059299999999814e+06,3.907088000000000000e+06,3.340701000000000000e+06,3.075745799999999814e+06,3.224845299999999814e+06,3.307301799999999814e+06,3.427343799999999814e+06,3.175310000000000000e+06,3.418944000000000000e+06,3.617174299999999814e+06,3.577964000000000000e+06,4.672500000000000000e+06,3.510047000000000000e+06,3.526153000000000000e+06,3.460617000000000000e+06,6.051816000000000000e+06,3.418290500000000000e+06,3.180042500000000000e+06,3.698956299999999814e+06,3.055952299999999814e+06,3.472436500000000000e+06,4.689796000000000000e+06,4.050951299999999814e+06,3.402287299999999814e+06,3.520141500000000000e+06,3.158741000000000000e+06,3.617716000000000000e+06,2.945858000000000000e+06,4.008682500000000000e+06,4.115285500000000000e+06,4.100280000000000000e+06,3.156332799999999814e+06,3.361432500000000000e+06,3.360895000000000000e+06,3.991788500000000000e+06,3.486787500000000000e+06,3.293865000000000000e+06,3.542945799999999814e+06,3.535497500000000000e+06,3.429000000000000000e+06,3.960998799999999814e+06,3.991173500000000000e+06,3.553392000000000000e+06,3.947175299999999814e+06,3.477993799999999814e+06,3.994375799999999814e+06,3.705889799999999814e+06,3.472168799999999814e+06,4.945584000000000000e+06,3.607891000000000000e+06,3.692663000000000000e+06,4.043880000000000000e+06,3.452130299999999814e+06,3.864419000000000000e+06,3.412072799999999814e+06,3.939184299999999814e+06,3.467450500000000000e+06,5.609133000000000000e+06,4.342437500000000000e+06,3.875057500000000000e+06,5.761646500000000000e+06,3.829079500000000000e+06,4.130088000000000000e+06,3.265497000000000000e+06,3.063305799999999814e+06,3.588886000000000000e+06,3.308917299999999814e+06,3.736872000000000000e+06,3.543076500000000000e+06,3.572299500000000000e+06,3.297012500000000000e+06,3.345620299999999814e+06,3.439800000000000000e+06,3.536685500000000000e+06,4.313311000000000000e+06,3.509364799999999814e+06,3.392212500000000000e+06,3.463925000000000000e+06,3.297993000000000000e+06,3.314859799999999814e+06,3.939556500000000000e+06,3.548731000000000000e+06,3.562676799999999814e+06,3.134836500000000000e+06,3.301492500000000000e+06,3.689101000000000000e+06,4.063365000000000000e+06,3.567012299999999814e+06,6.881255500000000000e+06,3.330800000000000000e+06,3.089007500000000000e+06,7.071075000000000000e+06,4.615913500000000000e+06,3.539229799999999814e+06,3.601396000000000000e+06,3.532349500000000000e+06,3.726626000000000000e+06,3.495967799999999814e+06,3.656697799999999814e+06,3.700460299999999814e+06,4.460815500000000000e+06,3.888705799999999814e+06,3.506310500000000000e+06,4.399884500000000000e+06,3.059622000000000000e+06,3.772531799999999814e+06,3.088233799999999814e+06,3.264263500000000000e+06,3.247136299999999814e+06,3.788270799999999814e+06,3.810275299999999814e+06,3.580542000000000000e+06,3.458547000000000000e+06,2.928419500000000000e+06,3.736476500000000000e+06,3.457267000000000000e+06,3.920037799999999814e+06,3.754025000000000000e+06,3.478014000000000000e+06,3.439111000000000000e+06,2.850609500000000000e+06,3.193298500000000000e+06,2.962777500000000000e+06,2.948630299999999814e+06,3.280448500000000000e+06,3.203799799999999814e+06,3.098416000000000000e+06,3.158117000000000000e+06,2.963166000000000000e+06,3.508972000000000000e+06,2.925998500000000000e+06,3.753876000000000000e+06,3.909685500000000000e+06,3.556901299999999814e+06,3.180451799999999814e+06,3.234590500000000000e+06,2.837835000000000000e+06,3.783338799999999814e+06,3.515189299999999814e+06,4.136773500000000000e+06,3.501160500000000000e+06,3.451250000000000000e+06,3.192504799999999814e+06,2.887046500000000000e+06,3.425364000000000000e+06,2.988519000000000000e+06,3.084839000000000000e+06,3.121114799999999814e+06,3.368613799999999814e+06,2.907910799999999814e+06,3.644367500000000000e+06,2.925547299999999814e+06,3.631665500000000000e+06,3.125578500000000000e+06,3.713907500000000000e+06,3.288523500000000000e+06,4.221560000000000000e+06,3.185193500000000000e+06,2.935007000000000000e+06,3.732979299999999814e+06,3.932400299999999814e+06,3.155225500000000000e+06,3.216583000000000000e+06,3.769062799999999814e+06,3.749196000000000000e+06,3.290814299999999814e+06,3.572077000000000000e+06,3.504732799999999814e+06,3.107370799999999814e+06,3.218369299999999814e+06,3.089987000000000000e+06,3.537948799999999814e+06,6.742955000000000000e+06,3.110412000000000000e+06,2.979362500000000000e+06,3.470275000000000000e+06,3.327345500000000000e+06,3.321331500000000000e+06,3.511563000000000000e+06,3.721646299999999814e+06,3.432108500000000000e+06,3.711172799999999814e+06,3.411823500000000000e+06,3.528408799999999814e+06,3.407386000000000000e+06,4.110101299999999814e+06,3.694040000000000000e+06,4.327119000000000000e+06,5.456259500000000000e+06,3.239372500000000000e+06,3.443101799999999814e+06,3.818735299999999814e+06,3.545525799999999814e+06,3.757503799999999814e+06,3.329734000000000000e+06,3.039898500000000000e+06,3.547784000000000000e+06,3.352095299999999814e+06,3.589540000000000000e+06,3.501171000000000000e+06,3.785588000000000000e+06,3.755750299999999814e+06,3.392253500000000000e+06,4.057105299999999814e+06,3.316545000000000000e+06,3.229672500000000000e+06,3.277019500000000000e+06,3.506203799999999814e+06,3.152555500000000000e+06,3.325647000000000000e+06,3.144078500000000000e+06,3.268215500000000000e+06,3.437570000000000000e+06,3.301543500000000000e+06,3.781688299999999814e+06,3.404866500000000000e+06,3.640065000000000000e+06,3.373031299999999814e+06,3.485168799999999814e+06,3.547784000000000000e+06,3.224435799999999814e+06,3.587874500000000000e+06,3.777370500000000000e+06,2.968899000000000000e+06,3.075529799999999814e+06,3.531034000000000000e+06,3.232616000000000000e+06,3.681897299999999814e+06,2.882396000000000000e+06,3.198392000000000000e+06,3.171048500000000000e+06,4.097244500000000000e+06,3.165231000000000000e+06,3.474747799999999814e+06,3.507503000000000000e+06,3.486496799999999814e+06,4.135112500000000000e+06,3.351265799999999814e+06,3.379167000000000000e+06,3.504129799999999814e+06,3.588376799999999814e+06,3.562786500000000000e+06,3.396412000000000000e+06,3.132262500000000000e+06,2.985789500000000000e+06,3.448621799999999814e+06,2.970154500000000000e+06,3.174134799999999814e+06,3.290522000000000000e+06,3.220717500000000000e+06,3.682343500000000000e+06,5.032174500000000000e+06,3.037353000000000000e+06,3.519653299999999814e+06,3.219940799999999814e+06,3.046213500000000000e+06,3.726320500000000000e+06,3.487837500000000000e+06,3.586078799999999814e+06,3.746042000000000000e+06,3.582699299999999814e+06,3.403266500000000000e+06,3.207602299999999814e+06,3.158925799999999814e+06,3.220701299999999814e+06,3.617120000000000000e+06,3.895664000000000000e+06,3.150611799999999814e+06,3.194623799999999814e+06,3.564448799999999814e+06,3.476403000000000000e+06,3.420867299999999814e+06,3.660402299999999814e+06,3.540978000000000000e+06,3.276741299999999814e+06,4.680007000000000000e+06,3.066388000000000000e+06,3.331864000000000000e+06,3.944443799999999814e+06,3.948132500000000000e+06,3.084110500000000000e+06,3.134802000000000000e+06,3.213480799999999814e+06,3.602988299999999814e+06,3.014881500000000000e+06,2.943517299999999814e+06,3.003163000000000000e+06,3.163646500000000000e+06,3.373565000000000000e+06,3.552901799999999814e+06,2.967708500000000000e+06,3.559437500000000000e+06,3.377222500000000000e+06,3.159251000000000000e+06,3.695612299999999814e+06,3.164962799999999814e+06,2.923946299999999814e+06,3.551933500000000000e+06,3.559312799999999814e+06,5.886796000000000000e+06,3.340973000000000000e+06,3.474485500000000000e+06,3.040145500000000000e+06,3.281894500000000000e+06,3.473203000000000000e+06,3.220856500000000000e+06,4.253803000000000000e+06,3.223141500000000000e+06,4.010176299999999814e+06,4.369175000000000000e+06,3.245603000000000000e+06,4.135842000000000000e+06,3.534668500000000000e+06,3.409698500000000000e+06,3.391781799999999814e+06,3.259642000000000000e+06,3.640086000000000000e+06,3.464783000000000000e+06,3.295713500000000000e+06,3.135418500000000000e+06,3.287917299999999814e+06,3.691002299999999814e+06,2.983158000000000000e+06,3.359705299999999814e+06,3.391566500000000000e+06,3.085917799999999814e+06,3.675613500000000000e+06,3.970963000000000000e+06,3.634804500000000000e+06,3.345625000000000000e+06,3.780924000000000000e+06,3.342468799999999814e+06,3.706120500000000000e+06,3.219216000000000000e+06,3.826414799999999814e+06,3.709538299999999814e+06,3.994175500000000000e+06,3.176122799999999814e+06,3.888071799999999814e+06,3.594800000000000000e+06,3.886484500000000000e+06,3.554630000000000000e+06,3.950698500000000000e+06,3.112524000000000000e+06,5.335636500000000000e+06,3.212983799999999814e+06,3.320004299999999814e+06,3.181059500000000000e+06,3.121274500000000000e+06,3.559524799999999814e+06,3.727621500000000000e+06,3.452968799999999814e+06,3.537996299999999814e+06,3.149061500000000000e+06,3.583638000000000000e+06,3.190594500000000000e+06,3.571014299999999814e+06,3.088696500000000000e+06,3.332700000000000000e+06,3.600642500000000000e+06,3.065963299999999814e+06,3.085334000000000000e+06,3.169290500000000000e+06,3.402103799999999814e+06,3.288709500000000000e+06,3.774274000000000000e+06,3.837475000000000000e+06,3.003137000000000000e+06,3.150520799999999814e+06,3.181305500000000000e+06,3.181456500000000000e+06,3.546293000000000000e+06,3.114887299999999814e+06,3.381923299999999814e+06,3.348037500000000000e+06,3.730125799999999814e+06,3.329734000000000000e+06,3.216566500000000000e+06,3.059236299999999814e+06,3.436817299999999814e+06,3.235157000000000000e+06,3.509636799999999814e+06,3.657124000000000000e+06,3.342776000000000000e+06,3.316724299999999814e+06,3.902854299999999814e+06,4.106511000000000000e+06,2.922889000000000000e+06,4.490894500000000000e+06,3.529051500000000000e+06,3.660284299999999814e+06,3.909586000000000000e+06,3.736169000000000000e+06,3.503156000000000000e+06,3.667760299999999814e+06,3.190687500000000000e+06,3.522489000000000000e+06,3.135045799999999814e+06,3.865504000000000000e+06,3.250747500000000000e+06,3.286143299999999814e+06,4.089576500000000000e+06,3.360459500000000000e+06,3.305780500000000000e+06,3.139188799999999814e+06,3.366956299999999814e+06,3.195511000000000000e+06,3.838482799999999814e+06,3.011597000000000000e+06,3.361946799999999814e+06,3.522412500000000000e+06,3.562496500000000000e+06,3.803419799999999814e+06,3.487510799999999814e+06,3.499634799999999814e+06,3.186505000000000000e+06,3.398582000000000000e+06,3.381922000000000000e+06,3.669798000000000000e+06,3.419131500000000000e+06,3.466684000000000000e+06,3.171083500000000000e+06,3.376590500000000000e+06,3.388500000000000000e+06,3.313245299999999814e+06,3.327400000000000000e+06,2.931165000000000000e+06,3.234804500000000000e+06,3.252193500000000000e+06,3.049594299999999814e+06,3.489009299999999814e+06,3.766275000000000000e+06,3.060556000000000000e+06,3.738278500000000000e+06,3.803685799999999814e+06,3.270240000000000000e+06,3.319125000000000000e+06,3.289352500000000000e+06,3.493117299999999814e+06,3.592905299999999814e+06,3.251791299999999814e+06,3.659438299999999814e+06,3.692143500000000000e+06,3.760439299999999814e+06,3.504648799999999814e+06,3.605390000000000000e+06,3.682143799999999814e+06,3.382681299999999814e+06,3.245965299999999814e+06,3.580895000000000000e+06,3.821594000000000000e+06,3.793463299999999814e+06,3.442862000000000000e+06,3.445366299999999814e+06,3.402347000000000000e+06,3.484820299999999814e+06,3.732033500000000000e+06,3.675480000000000000e+06,3.581402500000000000e+06,3.875005799999999814e+06,3.370081299999999814e+06,3.533921500000000000e+06,3.530584799999999814e+06,3.636567500000000000e+06,3.533009000000000000e+06,3.355348500000000000e+06,3.655575000000000000e+06,3.992550299999999814e+06,3.944833000000000000e+06,3.674954799999999814e+06,4.850154000000000000e+06,3.753610799999999814e+06,3.621398000000000000e+06,3.597793799999999814e+06,3.613174799999999814e+06,3.514629000000000000e+06,3.379600299999999814e+06,3.456175500000000000e+06,3.486219799999999814e+06,3.378337299999999814e+06,3.446691299999999814e+06,3.614729299999999814e+06,3.776880500000000000e+06,3.680724000000000000e+06,3.397942299999999814e+06,3.536200799999999814e+06,3.787295299999999814e+06,3.745711000000000000e+06,3.710552799999999814e+06,3.869530000000000000e+06,3.339610000000000000e+06,3.683930299999999814e+06,3.417543500000000000e+06,3.381753500000000000e+06,3.376842000000000000e+06,3.607374500000000000e+06,3.626474000000000000e+06,3.519546000000000000e+06,3.619422799999999814e+06,3.277396799999999814e+06,3.377222500000000000e+06,3.581357000000000000e+06,3.297004000000000000e+06,3.830595500000000000e+06,3.072897000000000000e+06,3.281337500000000000e+06,3.290583799999999814e+06,3.337225000000000000e+06,3.448131799999999814e+06,3.396336000000000000e+06,3.659551500000000000e+06,3.362173799999999814e+06,3.905039500000000000e+06,3.530490000000000000e+06,3.749684299999999814e+06,3.414043500000000000e+06,3.586800299999999814e+06,3.712762000000000000e+06,3.577044000000000000e+06,3.546598500000000000e+06,3.584895299999999814e+06,3.818269299999999814e+06,3.650233299999999814e+06,3.630876500000000000e+06,3.491551299999999814e+06,3.881897000000000000e+06,3.560525299999999814e+06,3.641479500000000000e+06,3.474862000000000000e+06,3.611229000000000000e+06,3.504374500000000000e+06,3.220373500000000000e+06,3.713086500000000000e+06,3.431497000000000000e+06,3.270525299999999814e+06,3.341960000000000000e+06,2.811831299999999814e+06,3.193216000000000000e+06,2.484495299999999814e+06,2.982272000000000000e+06,2.726848000000000000e+06,2.310656000000000000e+06,2.278208000000000000e+06,2.050432000000000000e+06,1.851584000000000000e+06,1.323369800000000047e+06,1.454304000000000000e+06,1.380576000000000000e+06,1.180576000000000000e+06,9.881760000000000000e+05,8.818720000000000000e+05,7.331040000000000000e+05,6.260640000000000000e+05,4.798560000000000000e+05,3.905600000000000000e+05,2.976880000000000000e+05,2.683520000000000000e+05,1.864480000000000000e+05,1.527320000000000000e+05,1.085000000000000000e+05,9.421400000000000000e+04,7.511400000000000000e+04,5.914600000000000000e+04,4.930900000000000000e+04,3.426300000000000000e+04,nan
4.795170000000000243e+01,2.162631799999999814e+06,2.181626799999999814e+06,2.320384000000000000e+06,2.179200000000000000e+06,2.067008000000000000e+06,1.656154500000000000e+06,1.976634399999999907e+06,2.410380000000000000e+06,1.992911100000000093e+06,2.100116299999999814e+06,2.113147500000000000e+06,1.998048000000000000e+06,2.180278000000000000e+06,2.111552000000000000e+06,2.202961000000000000e+06,2.027744000000000000e+06,1.818139399999999907e+06,1.682170800000000047e+06,2.118257000000000000e+06,2.238720000000000000e+06,2.356364299999999814e+06,2.602973500000000000e+06,2.061653600000000093e+06,2.103552000000000000e+06,3.180527799999999814e+06,2.396928000000000000e+06,2.365952000000000000e+06,2.133211500000000000e+06,2.102979799999999814e+06,2.341376000000000000e+06,2.082547500000000000e+06,2.189331799999999814e+06,2.207607000000000000e+06,2.079590600000000093e+06,1.702000800000000047e+06,1.733718800000000047e+06,1.743136000000000000e+06,1.912928000000000000e+06,1.780352000000000000e+06,1.955040000000000000e+06,1.956618000000000000e+06,2.146537000000000000e+06,1.446695300000000047e+06,1.793696000000000000e+06,2.107935000000000000e+06,1.948320000000000000e+06,1.844128000000000000e+06,1.833600000000000000e+06,1.866168600000000093e+06,1.857628399999999907e+06,1.770848000000000000e+06,1.849504000000000000e+06,1.642784000000000000e+06,1.681890899999999907e+06,1.694923000000000000e+06,1.876256000000000000e+06,1.855534300000000047e+06,1.427809800000000047e+06,1.715303500000000000e+06,1.996064000000000000e+06,2.238118299999999814e+06,1.392454300000000047e+06,2.118016000000000000e+06,1.893696000000000000e+06,2.361792000000000000e+06,2.190080799999999814e+06,2.305207000000000000e+06,2.450098000000000000e+06,3.380619000000000000e+06,2.301799500000000000e+06,2.854997500000000000e+06,2.145660500000000000e+06,2.483264000000000000e+06,2.566374500000000000e+06,1.974222300000000047e+06,2.090731600000000093e+06,2.240011299999999814e+06,2.272576000000000000e+06,2.101602000000000000e+06,1.852211300000000047e+06,1.639898500000000000e+06,2.996861799999999814e+06,1.888545800000000047e+06,1.966415600000000093e+06,1.940688800000000047e+06,2.219651000000000000e+06,1.829457300000000047e+06,2.303960000000000000e+06,1.561594000000000000e+06,1.670984300000000047e+06,2.035739600000000093e+06,1.819049500000000000e+06,2.895804500000000000e+06,3.485989799999999814e+06,2.065185500000000000e+06,4.568626000000000000e+06,2.597006299999999814e+06,2.016536100000000093e+06,1.096530800000000047e+06,1.682692800000000047e+06,2.077776399999999907e+06,1.881450000000000000e+06,1.921665800000000047e+06,1.956069899999999907e+06,1.575744000000000000e+06,1.568576000000000000e+06,1.498016000000000000e+06,1.604023800000000047e+06,1.590136000000000000e+06,1.046678699999999953e+06,1.118496000000000000e+06,1.299766800000000047e+06,1.347517899999999907e+06,1.362912000000000000e+06,1.043605099999999977e+06,1.611620300000000047e+06,1.400288000000000000e+06,1.409533100000000093e+06,1.633328000000000000e+06,1.369120000000000000e+06,3.916793299999999814e+06,1.691533600000000093e+06,1.676677399999999907e+06,1.863386000000000000e+06,1.282240000000000000e+06,6.462892000000000000e+06,1.479499500000000000e+06,1.031312000000000000e+06,1.478331000000000000e+06,1.788251500000000000e+06,1.642505500000000000e+06,1.764106100000000093e+06,1.270208000000000000e+06,1.399648000000000000e+06,1.337440000000000000e+06,1.839432500000000000e+06,3.256045000000000000e+06,1.293120000000000000e+06,1.659078899999999907e+06,1.164256000000000000e+06,1.535328000000000000e+06,1.345248000000000000e+06,1.413824000000000000e+06,1.346066000000000000e+06,1.160096000000000000e+06,1.202976000000000000e+06,1.263168000000000000e+06,8.977719000000000233e+05,1.080544000000000000e+06,1.064192000000000000e+06,1.450320300000000047e+06,1.124224000000000000e+06,8.892265999999999767e+05,1.023216000000000000e+06,1.110588000000000000e+06,1.211168000000000000e+06,1.111744000000000000e+06,9.857600000000000000e+05,1.146432000000000000e+06,1.293440000000000000e+06,1.172096000000000000e+06,9.481760000000000000e+05,1.075072000000000000e+06,1.363552000000000000e+06,1.017216000000000000e+06,9.607680000000000000e+05,1.029632000000000000e+06,1.108032000000000000e+06,1.019840000000000000e+06,1.282614399999999907e+06,1.440473000000000000e+06,8.839680000000000000e+05,1.155328000000000000e+06,1.059872000000000000e+06,1.267156899999999907e+06,1.234092300000000047e+06,1.186848000000000000e+06,1.206456300000000047e+06,1.252337600000000093e+06,1.228384000000000000e+06,1.023424000000000000e+06,8.086080000000000000e+05,1.299654000000000000e+06,7.894400000000000000e+05,9.107520000000000000e+05,7.111200000000000000e+05,7.945956999999999534e+05,9.904960000000000000e+05,9.308028000000000466e+05,8.016320000000000000e+05,9.459680000000000000e+05,8.775840000000000000e+05,8.673440000000000000e+05,9.652800000000000000e+05,8.077760000000000000e+05,7.753475000000000000e+05,9.835520000000000000e+05,8.426080000000000000e+05,1.138272000000000000e+06,1.060578000000000000e+06,8.720480000000000000e+05,5.972993000000000466e+05,8.136160000000000000e+05,9.935360000000000000e+05,7.667680000000000000e+05,1.064512000000000000e+06,9.847460000000000000e+05,2.904847799999999814e+06,1.050592000000000000e+06,9.148480000000000000e+05,1.538894100000000093e+06,7.497196999999999534e+05,9.198720000000000000e+05,7.339360000000000000e+05,7.963200000000000000e+05,9.239699000000000233e+05,8.218400000000000000e+05,8.363360000000000000e+05,9.826694000000000233e+05,1.010896000000000000e+06,8.650568000000000466e+05,1.299279600000000093e+06,7.004320000000000000e+05,9.019680000000000000e+05,9.379040000000000000e+05,8.267360000000000000e+05,8.339360000000000000e+05,9.569920000000000000e+05,8.397760000000000000e+05,7.965934000000000233e+05,1.287951899999999907e+06,9.831360000000000000e+05,1.023632000000000000e+06,1.053536000000000000e+06,1.105920000000000000e+06,9.852320000000000000e+05,9.014400000000000000e+05,1.274912000000000000e+06,1.032896000000000000e+06,9.175680000000000000e+05,1.057664000000000000e+06,9.718880000000000000e+05,1.153536000000000000e+06,1.082144000000000000e+06,1.228582500000000000e+06,1.163488000000000000e+06,1.255991000000000000e+06,1.215687000000000000e+06,1.242432000000000000e+06,1.158528000000000000e+06,1.293262500000000000e+06,1.209970600000000093e+06,9.862880000000000000e+05,9.292000000000000000e+05,9.512160000000000000e+05,1.104864000000000000e+06,1.141792000000000000e+06,1.034272000000000000e+06,1.674576000000000000e+06,1.686975800000000047e+06,1.019744000000000000e+06,1.010048000000000000e+06,1.207943899999999907e+06,1.259059399999999907e+06,1.479851300000000047e+06,1.430013800000000047e+06,1.350912899999999907e+06,1.400962800000000047e+06,1.269248000000000000e+06,9.240495999999999767e+05,9.776800000000000000e+05,1.054360500000000000e+06,1.144960000000000000e+06,1.158232000000000000e+06,1.200864000000000000e+06,1.462368000000000000e+06,1.056384000000000000e+06,1.092608000000000000e+06,1.058080000000000000e+06,7.955398000000000466e+05,1.301888000000000000e+06,1.423298300000000047e+06,1.492652500000000000e+06,1.226048000000000000e+06,1.267008000000000000e+06,1.121964600000000093e+06,8.723948000000000466e+05,7.965393000000000466e+05,1.343776000000000000e+06,1.179424000000000000e+06,1.057344000000000000e+06,1.204448000000000000e+06,1.417077500000000000e+06,1.061568000000000000e+06,1.259661000000000000e+06,1.065472000000000000e+06,1.146560000000000000e+06,1.143680000000000000e+06,1.280014500000000000e+06,1.150880000000000000e+06,1.479578800000000047e+06,1.417705100000000093e+06,1.895951899999999907e+06,9.268689000000000233e+05,1.346993399999999907e+06,1.351232000000000000e+06,1.389696000000000000e+06,1.341728000000000000e+06,1.608854800000000047e+06,1.398805000000000000e+06,1.501984000000000000e+06,1.555200000000000000e+06,1.235392000000000000e+06,1.540608000000000000e+06,1.602100500000000000e+06,1.619609399999999907e+06,1.338944000000000000e+06,1.411456000000000000e+06,1.413153300000000047e+06,1.588256000000000000e+06,1.594012300000000047e+06,1.537964800000000047e+06,1.432704000000000000e+06,1.921650800000000047e+06,2.493438500000000000e+06,2.126951000000000000e+06,1.805206600000000093e+06,1.803360399999999907e+06,1.736288000000000000e+06,1.760160000000000000e+06,1.841056000000000000e+06,1.957970399999999907e+06,1.790176000000000000e+06,1.443610000000000000e+06,2.015168000000000000e+06,1.657952000000000000e+06,1.493770300000000047e+06,1.720027800000000047e+06,2.030080000000000000e+06,2.008348600000000093e+06,1.613504500000000000e+06,1.943410300000000047e+06,1.508136800000000047e+06,1.062753399999999907e+06,3.136602000000000000e+06,1.657952000000000000e+06,1.653302100000000093e+06,1.987827399999999907e+06,1.316002300000000047e+06,1.321348000000000000e+06,1.514720000000000000e+06,1.633733500000000000e+06,1.758080000000000000e+06,1.374124800000000047e+06,1.759296000000000000e+06,1.359858500000000000e+06,1.760256000000000000e+06,1.592480000000000000e+06,1.638976000000000000e+06,1.501308800000000047e+06,1.654048000000000000e+06,2.034347899999999907e+06,9.776195000000000000e+05,1.816393399999999907e+06,1.566663300000000047e+06,2.610829799999999814e+06,1.973957500000000000e+06,1.401280000000000000e+06,1.534976000000000000e+06,1.967751500000000000e+06,1.636800000000000000e+06,2.040788800000000047e+06,2.003279800000000047e+06,1.851330800000000047e+06,2.057600000000000000e+06,1.891840000000000000e+06,2.154360799999999814e+06,1.975958399999999907e+06,1.996810000000000000e+06,1.538260600000000093e+06,2.041485800000000047e+06,2.157730000000000000e+06,1.616720500000000000e+06,1.565568000000000000e+06,1.160493800000000000e+07,2.156687000000000000e+06,2.049984000000000000e+06,2.147956500000000000e+06,1.261979899999999907e+06,3.320352500000000000e+06,2.322718500000000000e+06,2.091885500000000000e+06,1.677781300000000047e+06,2.049184000000000000e+06,2.101371000000000000e+06,2.111202000000000000e+06,1.849824300000000047e+06,1.846106100000000093e+06,1.776544000000000000e+06,1.482156000000000000e+06,2.238118299999999814e+06,2.791359000000000000e+06,2.195300000000000000e+06,2.029292000000000000e+06,1.946866500000000000e+06,1.914099800000000047e+06,2.127934500000000000e+06,2.169471500000000000e+06,1.894009000000000000e+06,2.164145299999999814e+06,1.949949800000000047e+06,1.715603600000000093e+06,2.453638799999999814e+06,2.008768300000000047e+06,2.038121100000000093e+06,1.663984800000000047e+06,2.158400000000000000e+06,2.134106500000000000e+06,1.968040100000000093e+06,2.325659000000000000e+06,2.334649500000000000e+06,1.794815500000000000e+06,1.528853100000000093e+06,1.913809399999999907e+06,2.538560000000000000e+06,2.040896000000000000e+06,2.017484800000000047e+06,2.019861100000000093e+06,2.527984000000000000e+06,2.654267799999999814e+06,2.184594500000000000e+06,2.181626799999999814e+06,2.414147000000000000e+06,2.173248000000000000e+06,2.887010000000000000e+06,2.813108000000000000e+06,2.335775000000000000e+06,2.141709000000000000e+06,2.725757000000000000e+06,2.694080000000000000e+06,2.536901500000000000e+06,2.324304000000000000e+06,2.269196799999999814e+06,2.506701299999999814e+06,2.905974000000000000e+06,2.844873299999999814e+06,3.022864799999999814e+06,3.101722000000000000e+06,3.049098799999999814e+06,2.458342299999999814e+06,2.679540500000000000e+06,2.576574000000000000e+06,2.288886500000000000e+06,2.248928500000000000e+06,2.580572500000000000e+06,2.891724000000000000e+06,2.537302299999999814e+06,3.239025500000000000e+06,2.348301000000000000e+06,2.698341000000000000e+06,2.376695000000000000e+06,2.408192000000000000e+06,2.973056000000000000e+06,2.453376299999999814e+06,2.433174799999999814e+06,2.219769500000000000e+06,1.954373300000000047e+06,3.113295000000000000e+06,2.608960000000000000e+06,2.197136500000000000e+06,2.676421500000000000e+06,2.661859000000000000e+06,1.871859500000000000e+06,3.021517799999999814e+06,2.093600600000000093e+06,2.655273500000000000e+06,2.377024000000000000e+06,2.167602000000000000e+06,2.347905500000000000e+06,1.874546800000000047e+06,2.395819500000000000e+06,2.142583299999999814e+06,2.021374399999999907e+06,2.177725299999999814e+06,2.312397500000000000e+06,2.045647899999999907e+06,2.113147500000000000e+06,2.085429300000000047e+06,1.969910899999999907e+06,2.045546800000000047e+06,2.305152000000000000e+06,2.352108500000000000e+06,2.501837000000000000e+06,2.124584500000000000e+06,2.622354299999999814e+06,1.301198800000000047e+06,1.951968000000000000e+06,1.615877300000000047e+06,2.183850000000000000e+06,1.513808000000000000e+06,2.083794600000000093e+06,1.859436100000000093e+06,2.230993000000000000e+06,2.158406299999999814e+06,2.093600600000000093e+06,1.693688600000000093e+06,2.180772000000000000e+06,1.967072000000000000e+06,1.401831399999999907e+06,2.614862299999999814e+06,1.800992000000000000e+06,1.697312000000000000e+06,1.483456000000000000e+06,1.767333100000000093e+06,2.121088000000000000e+06,1.957455500000000000e+06,1.523776000000000000e+06,1.503942600000000093e+06,1.464736000000000000e+06,1.245680500000000000e+06,1.860495300000000047e+06,1.781984000000000000e+06,1.621952000000000000e+06,1.855072000000000000e+06,1.639662300000000047e+06,1.626411000000000000e+06,1.812256000000000000e+06,1.843456000000000000e+06,1.787456000000000000e+06,1.976927300000000047e+06,2.154249299999999814e+06,1.484255000000000000e+06,1.583296000000000000e+06,1.983661899999999907e+06,2.023008000000000000e+06,1.640296600000000093e+06,2.124278500000000000e+06,2.109353500000000000e+06,2.732468500000000000e+06,1.837384399999999907e+06,2.247999299999999814e+06,2.159552000000000000e+06,2.054079800000000047e+06,2.079246600000000093e+06,8.471113000000000000e+06,2.007552000000000000e+06,2.317605799999999814e+06,1.671238800000000047e+06,1.835414899999999907e+06,1.953053500000000000e+06,2.028864000000000000e+06,2.565715500000000000e+06,2.410776000000000000e+06,2.054709399999999907e+06,2.846306000000000000e+06,2.006056399999999907e+06,2.333966299999999814e+06,2.000936300000000047e+06,1.820570500000000000e+06,2.069290300000000047e+06,1.727127600000000093e+06,2.113637799999999814e+06,2.213169500000000000e+06,2.057732100000000093e+06,1.669542899999999907e+06,2.106632000000000000e+06,2.166699500000000000e+06,2.766243299999999814e+06,1.680019800000000047e+06,1.977184000000000000e+06,2.280839000000000000e+06,2.271040000000000000e+06,1.612904800000000047e+06,1.943771300000000047e+06,1.802588800000000047e+06,2.907705299999999814e+06,2.165337799999999814e+06,2.473965000000000000e+06,2.929260500000000000e+06,2.829016500000000000e+06,2.106632000000000000e+06,2.229395500000000000e+06,2.154681799999999814e+06,2.390322299999999814e+06,3.621335299999999814e+06,2.154721000000000000e+06,2.518215000000000000e+06,3.051683299999999814e+06,2.354486299999999814e+06,2.096445600000000093e+06,2.414957299999999814e+06,2.407592299999999814e+06,5.062297000000000000e+06,2.696179500000000000e+06,2.095505500000000000e+06,2.871693000000000000e+06,2.838579299999999814e+06,2.858616500000000000e+06,2.521218500000000000e+06,3.545301799999999814e+06,3.022192000000000000e+06,3.119591000000000000e+06,3.083708500000000000e+06,3.134045799999999814e+06,2.837000299999999814e+06,2.724487500000000000e+06,2.848342500000000000e+06,3.030889799999999814e+06,2.924976000000000000e+06,2.865700500000000000e+06,3.363265799999999814e+06,2.937123799999999814e+06,3.639548299999999814e+06,3.073756000000000000e+06,2.950213500000000000e+06,2.921521799999999814e+06,2.785612299999999814e+06,3.525149299999999814e+06,2.918179299999999814e+06,3.331250000000000000e+06,3.013680000000000000e+06,3.030116299999999814e+06,2.744402299999999814e+06,2.911403299999999814e+06,3.335332000000000000e+06,2.975256000000000000e+06,3.267874000000000000e+06,3.110461500000000000e+06,3.351232500000000000e+06,3.260395799999999814e+06,2.592969799999999814e+06,2.831952500000000000e+06,3.072845500000000000e+06,3.064121299999999814e+06,8.486148000000000000e+06,2.623353000000000000e+06,2.977033500000000000e+06,3.031104500000000000e+06,2.897736799999999814e+06,3.753557299999999814e+06,2.506701299999999814e+06,2.880279500000000000e+06,2.588790799999999814e+06,2.936955000000000000e+06,3.265497000000000000e+06,2.455236000000000000e+06,2.782490299999999814e+06,2.771094000000000000e+06,2.364339500000000000e+06,2.413154000000000000e+06,2.497717799999999814e+06,2.296578299999999814e+06,2.402242000000000000e+06,2.492053000000000000e+06,2.364179000000000000e+06,2.531334000000000000e+06,2.217273000000000000e+06,2.083794600000000093e+06,2.273455799999999814e+06,2.625332299999999814e+06,3.222388500000000000e+06,2.422848000000000000e+06,2.481664000000000000e+06,2.459690000000000000e+06,2.073818600000000093e+06,2.101560799999999814e+06,2.543831000000000000e+06,2.480227799999999814e+06,2.718272000000000000e+06,2.234212500000000000e+06,2.433916000000000000e+06,3.104434799999999814e+06,2.244969799999999814e+06,2.309137000000000000e+06,2.427812000000000000e+06,2.781438000000000000e+06,2.362610299999999814e+06,1.989221300000000047e+06,2.123427500000000000e+06,2.275923799999999814e+06,2.357929299999999814e+06,2.485709000000000000e+06,2.419780000000000000e+06,2.391737500000000000e+06,2.132727000000000000e+06,2.550060799999999814e+06,2.319836000000000000e+06,2.392037799999999814e+06,2.442283500000000000e+06,2.258866299999999814e+06,2.527486000000000000e+06,2.404108799999999814e+06,2.151088500000000000e+06,2.087784899999999907e+06,2.350891000000000000e+06,2.649271299999999814e+06,2.804955299999999814e+06,2.559842000000000000e+06,3.282429000000000000e+06,2.710180000000000000e+06,4.029762299999999814e+06,3.243593000000000000e+06,3.107927299999999814e+06,3.501280799999999814e+06,3.005949500000000000e+06,2.906109000000000000e+06,2.671191299999999814e+06,2.986895799999999814e+06,3.056271000000000000e+06,2.666851799999999814e+06,2.555826000000000000e+06,2.986470000000000000e+06,2.824104299999999814e+06,3.018171500000000000e+06,2.872240799999999814e+06,3.007068299999999814e+06,3.541321799999999814e+06,2.940843500000000000e+06,3.089596000000000000e+06,3.644672000000000000e+06,2.705100000000000000e+06,3.269482299999999814e+06,3.131098299999999814e+06,3.068001500000000000e+06,3.129029299999999814e+06,3.085931500000000000e+06,3.170014500000000000e+06,3.591331000000000000e+06,3.493661799999999814e+06,3.392762500000000000e+06,3.574346500000000000e+06,3.937845299999999814e+06,3.216375000000000000e+06,2.986682799999999814e+06,3.428607799999999814e+06,3.563882299999999814e+06,3.011421000000000000e+06,2.947922299999999814e+06,3.670604500000000000e+06,4.361147000000000000e+06,3.307301799999999814e+06,3.270053799999999814e+06,3.206008500000000000e+06,3.717942000000000000e+06,3.699361000000000000e+06,3.987762000000000000e+06,4.309144500000000000e+06,3.980870299999999814e+06,3.484721799999999814e+06,3.256066000000000000e+06,3.827745500000000000e+06,4.313410000000000000e+06,3.814682299999999814e+06,4.012112500000000000e+06,3.541893500000000000e+06,3.120123000000000000e+06,3.254062799999999814e+06,3.941646500000000000e+06,4.174513799999999814e+06,3.080512299999999814e+06,3.514603000000000000e+06,3.331479500000000000e+06,3.851472299999999814e+06,3.696943000000000000e+06,3.401129299999999814e+06,3.793168000000000000e+06,3.373536299999999814e+06,3.645270000000000000e+06,3.238967000000000000e+06,3.640181500000000000e+06,3.756306799999999814e+06,4.121617500000000000e+06,3.639845299999999814e+06,5.149620000000000000e+06,3.452692500000000000e+06,4.084154299999999814e+06,3.512772799999999814e+06,4.188566299999999814e+06,3.292660500000000000e+06,4.016232000000000000e+06,4.291204500000000000e+06,3.830417799999999814e+06,3.263976799999999814e+06,3.618181500000000000e+06,3.411516500000000000e+06,4.019703299999999814e+06,3.942917500000000000e+06,3.655395799999999814e+06,3.980970000000000000e+06,4.352394500000000000e+06,3.821526500000000000e+06,3.589299500000000000e+06,3.886200000000000000e+06,3.934289500000000000e+06,3.051171000000000000e+06,3.806132299999999814e+06,3.282482299999999814e+06,3.609636000000000000e+06,3.366318799999999814e+06,4.281199500000000000e+06,4.340688500000000000e+06,3.537556299999999814e+06,2.998392000000000000e+06,3.101007299999999814e+06,3.494355299999999814e+06,3.404629799999999814e+06,3.332170299999999814e+06,3.504705799999999814e+06,3.557010500000000000e+06,3.458193799999999814e+06,3.241166299999999814e+06,3.577627000000000000e+06,3.385441299999999814e+06,8.902932000000000000e+06,3.170741500000000000e+06,3.485359500000000000e+06,3.186001500000000000e+06,3.138401299999999814e+06,3.181914500000000000e+06,3.566220000000000000e+06,3.908475299999999814e+06,3.436129799999999814e+06,3.196194500000000000e+06,3.348968000000000000e+06,5.261162500000000000e+06,4.302622000000000000e+06,3.564756299999999814e+06,3.612359000000000000e+06,4.680022000000000000e+06,4.009419000000000000e+06,3.385744500000000000e+06,4.087833799999999814e+06,3.262027000000000000e+06,3.047294299999999814e+06,3.529329500000000000e+06,3.672308000000000000e+06,3.655687500000000000e+06,3.755810299999999814e+06,3.758809299999999814e+06,3.308727500000000000e+06,3.303503299999999814e+06,3.404738500000000000e+06,3.236888500000000000e+06,2.975205299999999814e+06,3.040708799999999814e+06,3.254256500000000000e+06,2.901113299999999814e+06,2.947622000000000000e+06,3.108827000000000000e+06,3.016260299999999814e+06,3.775852000000000000e+06,3.611320000000000000e+06,4.221937500000000000e+06,3.326142000000000000e+06,3.395662500000000000e+06,3.129621000000000000e+06,3.397355500000000000e+06,3.084412500000000000e+06,3.263066000000000000e+06,2.964545500000000000e+06,3.090258000000000000e+06,4.651029500000000000e+06,3.894504500000000000e+06,3.430087500000000000e+06,3.043192500000000000e+06,3.650064799999999814e+06,3.228924000000000000e+06,3.249681799999999814e+06,3.556901299999999814e+06,3.413704799999999814e+06,3.244678000000000000e+06,3.516885000000000000e+06,3.614202500000000000e+06,3.369929000000000000e+06,4.204960500000000000e+06,2.923713500000000000e+06,2.931637500000000000e+06,2.983158000000000000e+06,3.110412000000000000e+06,4.035884500000000000e+06,3.456848799999999814e+06,3.051491299999999814e+06,2.914377500000000000e+06,3.309786299999999814e+06,3.121563500000000000e+06,3.088518500000000000e+06,2.952484799999999814e+06,3.198392000000000000e+06,3.260114299999999814e+06,3.458750000000000000e+06,3.015864000000000000e+06,3.214523000000000000e+06,3.379537799999999814e+06,3.667860000000000000e+06,3.336347000000000000e+06,3.576055299999999814e+06,3.651116000000000000e+06,3.512406299999999814e+06,3.430670500000000000e+06,3.395766000000000000e+06,3.935585299999999814e+06,3.473367500000000000e+06,4.013032500000000000e+06,3.220873000000000000e+06,3.380584500000000000e+06,3.034099500000000000e+06,3.209680000000000000e+06,5.556768500000000000e+06,3.249246000000000000e+06,3.621540500000000000e+06,3.504431299999999814e+06,3.364985000000000000e+06,3.723854000000000000e+06,2.983858500000000000e+06,3.875371500000000000e+06,3.731786299999999814e+06,3.869000299999999814e+06,3.596427799999999814e+06,3.440252799999999814e+06,3.039617500000000000e+06,4.571596000000000000e+06,3.405866000000000000e+06,3.056721500000000000e+06,4.017136000000000000e+06,3.706077500000000000e+06,3.678897500000000000e+06,3.932383299999999814e+06,4.008587500000000000e+06,3.069629000000000000e+06,3.633331799999999814e+06,3.830090500000000000e+06,3.574651000000000000e+06,3.015128799999999814e+06,3.515189299999999814e+06,3.661504500000000000e+06,4.005470500000000000e+06,3.745390500000000000e+06,2.974079000000000000e+06,3.886593000000000000e+06,3.303076299999999814e+06,3.182422500000000000e+06,3.116536000000000000e+06,3.052049299999999814e+06,3.923073000000000000e+06,3.248381299999999814e+06,3.461859500000000000e+06,3.241315500000000000e+06,3.658184799999999814e+06,3.426206299999999814e+06,3.272704299999999814e+06,3.002142500000000000e+06,3.448757799999999814e+06,3.352759500000000000e+06,3.781610000000000000e+06,4.010553000000000000e+06,3.921213000000000000e+06,4.230264500000000000e+06,3.205476500000000000e+06,4.054358000000000000e+06,3.725202000000000000e+06,2.843614000000000000e+06,3.148732000000000000e+06,3.581290000000000000e+06,3.032544299999999814e+06,3.222128500000000000e+06,2.932197000000000000e+06,3.259722500000000000e+06,3.786830799999999814e+06,3.158837500000000000e+06,3.547740500000000000e+06,3.111256500000000000e+06,3.561003799999999814e+06,3.018816299999999814e+06,3.552930500000000000e+06,3.616275500000000000e+06,3.601508000000000000e+06,3.405606799999999814e+06,3.782682299999999814e+06,3.271980500000000000e+06,3.094024799999999814e+06,3.176859799999999814e+06,3.539595500000000000e+06,3.035689000000000000e+06,3.162858000000000000e+06,3.153619299999999814e+06,3.473228000000000000e+06,3.348154799999999814e+06,3.635139500000000000e+06,2.967431000000000000e+06,3.223231500000000000e+06,3.370081299999999814e+06,2.986965500000000000e+06,3.494664500000000000e+06,3.615999799999999814e+06,3.060038299999999814e+06,3.304249500000000000e+06,3.862299799999999814e+06,2.915953299999999814e+06,3.067291500000000000e+06,3.308274799999999814e+06,3.084854500000000000e+06,3.358949500000000000e+06,3.857801799999999814e+06,3.353831299999999814e+06,3.368812500000000000e+06,3.452867500000000000e+06,3.457940500000000000e+06,3.255868299999999814e+06,3.003441000000000000e+06,3.611517500000000000e+06,3.618136000000000000e+06,3.235653500000000000e+06,3.117460000000000000e+06,3.759409500000000000e+06,3.023899000000000000e+06,2.906608299999999814e+06,2.963004000000000000e+06,3.417526299999999814e+06,3.506227500000000000e+06,3.615221500000000000e+06,3.488723500000000000e+06,3.072693299999999814e+06,3.170360000000000000e+06,5.091320000000000000e+06,3.579514299999999814e+06,3.975675500000000000e+06,4.338328000000000000e+06,2.866742000000000000e+06,3.096128299999999814e+06,3.021559799999999814e+06,2.991174000000000000e+06,3.151415500000000000e+06,3.396249799999999814e+06,3.209046500000000000e+06,3.537484500000000000e+06,3.400523500000000000e+06,3.300898000000000000e+06,3.406400000000000000e+06,3.211708500000000000e+06,3.347393000000000000e+06,3.533003799999999814e+06,4.903718500000000000e+06,4.016263500000000000e+06,4.288607000000000000e+06,3.710095500000000000e+06,3.882396799999999814e+06,3.053860299999999814e+06,3.524617500000000000e+06,3.154184500000000000e+06,4.170032299999999814e+06,3.579497000000000000e+06,3.392709500000000000e+06,3.521308000000000000e+06,3.396984000000000000e+06,3.280073299999999814e+06,3.243250000000000000e+06,3.347128000000000000e+06,3.604428000000000000e+06,3.369869799999999814e+06,3.065384000000000000e+06,3.416199500000000000e+06,3.824111000000000000e+06,3.340709299999999814e+06,3.410991799999999814e+06,3.050547500000000000e+06,3.890782000000000000e+06,3.498141799999999814e+06,3.672308000000000000e+06,4.644306000000000000e+06,3.947631299999999814e+06,3.929564000000000000e+06,3.571212299999999814e+06,3.426721500000000000e+06,3.318167500000000000e+06,3.739303000000000000e+06,3.463136000000000000e+06,3.636342500000000000e+06,3.075359000000000000e+06,3.963929299999999814e+06,3.951895500000000000e+06,3.375712000000000000e+06,3.147198000000000000e+06,3.419843799999999814e+06,3.204270500000000000e+06,3.505715500000000000e+06,3.330575000000000000e+06,3.227060500000000000e+06,3.265336799999999814e+06,3.128830299999999814e+06,3.011021299999999814e+06,3.099179299999999814e+06,3.084072799999999814e+06,3.301819500000000000e+06,3.137433000000000000e+06,3.263392799999999814e+06,2.772997500000000000e+06,3.374875000000000000e+06,2.722155799999999814e+06,3.219889500000000000e+06,2.867793799999999814e+06,3.255042000000000000e+06,3.130945000000000000e+06,2.989862000000000000e+06,3.157200299999999814e+06,3.171194500000000000e+06,3.006797299999999814e+06,3.333593799999999814e+06,3.267533000000000000e+06,3.010679799999999814e+06,3.354562299999999814e+06,3.134279299999999814e+06,4.490335000000000000e+06,3.645199299999999814e+06,3.148252000000000000e+06,3.407047000000000000e+06,3.420417799999999814e+06,3.433203000000000000e+06,2.961493500000000000e+06,3.322345500000000000e+06,3.063943500000000000e+06,3.096627799999999814e+06,3.005513500000000000e+06,3.410104799999999814e+06,3.489675799999999814e+06,3.633375000000000000e+06,3.532486000000000000e+06,3.449556299999999814e+06,3.644250299999999814e+06,3.013996500000000000e+06,3.476681799999999814e+06,3.632687500000000000e+06,3.337847000000000000e+06,3.442640299999999814e+06,3.109787799999999814e+06,3.179505500000000000e+06,3.491523000000000000e+06,3.405187500000000000e+06,4.902824000000000000e+06,3.419402799999999814e+06,3.175672500000000000e+06,3.276456799999999814e+06,3.295167000000000000e+06,3.372038500000000000e+06,3.395585000000000000e+06,3.466727500000000000e+06,3.465329799999999814e+06,3.087444299999999814e+06,3.245864299999999814e+06,3.594677500000000000e+06,3.439567299999999814e+06,3.771123299999999814e+06,3.312176799999999814e+06,3.361831299999999814e+06,3.255674799999999814e+06,3.405915799999999814e+06,4.692923000000000000e+06,3.077808500000000000e+06,3.088128500000000000e+06,3.628327500000000000e+06,3.839065299999999814e+06,3.192994000000000000e+06,3.342312500000000000e+06,3.188077500000000000e+06,3.357809500000000000e+06,3.506227500000000000e+06,3.468814000000000000e+06,3.744198500000000000e+06,3.567914500000000000e+06,3.528408799999999814e+06,3.657594500000000000e+06,3.320932500000000000e+06,3.388753799999999814e+06,3.803205799999999814e+06,5.361323000000000000e+06,3.195967299999999814e+06,3.812389299999999814e+06,3.264234299999999814e+06,3.534265500000000000e+06,4.077461500000000000e+06,3.851040000000000000e+06,3.569173299999999814e+06,3.436640500000000000e+06,3.366278500000000000e+06,3.394311299999999814e+06,3.694040000000000000e+06,3.164055000000000000e+06,3.372356299999999814e+06,3.713086500000000000e+06,3.550932299999999814e+06,3.482626299999999814e+06,3.780454500000000000e+06,3.514285799999999814e+06,3.443718799999999814e+06,3.466701299999999814e+06,3.420086799999999814e+06,3.366878000000000000e+06,3.425781000000000000e+06,3.675575799999999814e+06,3.827205799999999814e+06,3.636199000000000000e+06,3.392147000000000000e+06,3.360000000000000000e+06,3.672297000000000000e+06,3.511359500000000000e+06,3.323788299999999814e+06,3.621021799999999814e+06,4.001133299999999814e+06,3.511230299999999814e+06,3.902658299999999814e+06,3.548018500000000000e+06,3.570688500000000000e+06,3.646171000000000000e+06,3.637517299999999814e+06,3.571232000000000000e+06,4.071699799999999814e+06,3.516419299999999814e+06,3.988512799999999814e+06,3.826966299999999814e+06,3.585341299999999814e+06,3.329791500000000000e+06,3.947373000000000000e+06,3.773914000000000000e+06,3.522984500000000000e+06,3.804618299999999814e+06,3.634077500000000000e+06,3.809628799999999814e+06,3.535866000000000000e+06,3.868872799999999814e+06,3.397930500000000000e+06,3.088380799999999814e+06,3.617040799999999814e+06,3.388911299999999814e+06,3.160302500000000000e+06,3.433177500000000000e+06,3.277396799999999814e+06,3.330737000000000000e+06,3.380531299999999814e+06,3.423242299999999814e+06,3.268203799999999814e+06,3.591153000000000000e+06,3.301072000000000000e+06,3.370262500000000000e+06,3.386415500000000000e+06,3.490219299999999814e+06,3.383361000000000000e+06,3.123309500000000000e+06,3.486035299999999814e+06,3.408472000000000000e+06,3.511093000000000000e+06,3.369068799999999814e+06,3.760612500000000000e+06,3.632847299999999814e+06,3.564057000000000000e+06,3.466360799999999814e+06,3.461708299999999814e+06,3.709654500000000000e+06,3.456673500000000000e+06,3.653600500000000000e+06,3.614478000000000000e+06,3.548849299999999814e+06,3.392988799999999814e+06,3.557241000000000000e+06,3.360862500000000000e+06,3.946470299999999814e+06,3.445189500000000000e+06,3.402881000000000000e+06,3.565397000000000000e+06,4.003374500000000000e+06,3.311843000000000000e+06,3.097399500000000000e+06,3.229440000000000000e+06,2.827975000000000000e+06,3.021632000000000000e+06,2.708308299999999814e+06,2.909248000000000000e+06,2.673600000000000000e+06,2.594880000000000000e+06,2.168576000000000000e+06,2.152896000000000000e+06,1.915328000000000000e+06,2.005727300000000047e+06,1.471744000000000000e+06,1.350720000000000000e+06,1.152704000000000000e+06,1.040480000000000000e+06,9.647520000000000000e+05,7.234560000000000000e+05,6.253280000000000000e+05,4.829360000000000000e+05,3.578240000000000000e+05,2.899680000000000000e+05,2.306480000000000000e+05,1.943320000000000000e+05,1.557560000000000000e+05,1.141380000000000000e+05,1.039720000000000000e+05,6.979000000000000000e+04,6.386500000000000000e+04,5.332400000000000000e+04,3.416300000000000000e+04,nan
4.795250000000000057e+01,2.426751799999999814e+06,1.924031500000000000e+06,2.610090000000000000e+06,1.927613800000000047e+06,1.809154800000000047e+06,2.798104299999999814e+06,2.376856299999999814e+06,1.909390000000000000e+06,2.103815000000000000e+06,1.571829399999999907e+06,4.020792299999999814e+06,2.055775300000000047e+06,1.319636899999999907e+06,1.889856000000000000e+06,1.929184000000000000e+06,1.963744000000000000e+06,2.056646800000000047e+06,1.954893899999999907e+06,1.564453800000000047e+06,1.762250000000000000e+06,2.174874799999999814e+06,2.393600000000000000e+06,2.383749799999999814e+06,1.907574300000000047e+06,2.437367799999999814e+06,2.228928000000000000e+06,2.279744000000000000e+06,2.294656000000000000e+06,2.515792500000000000e+06,1.812529899999999907e+06,1.599771800000000047e+06,2.130123000000000000e+06,1.989888000000000000e+06,2.158901799999999814e+06,3.262977799999999814e+06,2.470133000000000000e+06,1.552800000000000000e+06,1.513705500000000000e+06,1.587098300000000047e+06,1.708064000000000000e+06,1.717768899999999907e+06,2.026281000000000000e+06,1.743077300000000047e+06,1.633760000000000000e+06,1.648736000000000000e+06,1.776960000000000000e+06,1.562366300000000047e+06,1.831579800000000047e+06,2.112180000000000000e+06,1.516128000000000000e+06,1.647104000000000000e+06,1.699680000000000000e+06,1.481856000000000000e+06,1.793152000000000000e+06,1.778955500000000000e+06,1.469665100000000093e+06,2.015954899999999907e+06,1.778594899999999907e+06,3.991472000000000000e+06,1.767176300000000047e+06,2.853984500000000000e+06,2.073989600000000093e+06,1.960896000000000000e+06,2.151552000000000000e+06,2.108159299999999814e+06,4.065204000000000000e+06,4.617511000000000000e+06,3.659228000000000000e+06,1.934321899999999907e+06,2.553832000000000000e+06,2.246520500000000000e+06,3.300099000000000000e+06,2.139200000000000000e+06,2.709848500000000000e+06,2.302039500000000000e+06,2.556902799999999814e+06,1.628809600000000093e+06,2.025852000000000000e+06,2.019777800000000047e+06,2.067829399999999907e+06,2.371781299999999814e+06,1.607666300000000047e+06,2.121580000000000000e+06,1.920741100000000093e+06,2.646358500000000000e+06,2.430047799999999814e+06,1.640308600000000093e+06,2.047188399999999907e+06,2.078564300000000047e+06,1.870522800000000047e+06,2.714319500000000000e+06,1.461088000000000000e+06,1.809877800000000047e+06,3.254424500000000000e+06,3.052212500000000000e+06,2.455478500000000000e+06,1.629519600000000093e+06,1.907092800000000047e+06,1.710542399999999907e+06,2.184819500000000000e+06,1.751541899999999907e+06,1.770339000000000000e+06,1.473973800000000047e+06,1.639215800000000047e+06,1.334946399999999907e+06,9.993734000000000233e+05,1.482816000000000000e+06,2.994716000000000000e+06,1.233696000000000000e+06,1.403875899999999907e+06,1.154400000000000000e+06,1.530147600000000093e+06,1.012477500000000000e+06,8.140205000000000000e+05,1.669702100000000093e+06,1.844029800000000047e+06,1.251360000000000000e+06,1.938073899999999907e+06,1.514780000000000000e+06,1.220832000000000000e+06,1.950999800000000047e+06,1.234432000000000000e+06,1.136896000000000000e+06,1.022800099999999977e+06,1.213376000000000000e+06,1.614748500000000000e+06,1.110573000000000000e+06,1.176128000000000000e+06,1.325792000000000000e+06,1.105696000000000000e+06,1.403520000000000000e+06,1.373312000000000000e+06,4.849119000000000000e+06,1.528640000000000000e+06,1.176661600000000093e+06,1.431968000000000000e+06,1.631745500000000000e+06,2.364199500000000000e+06,2.119561299999999814e+06,1.277152000000000000e+06,1.348352000000000000e+06,1.416064000000000000e+06,1.185946100000000093e+06,1.689101300000000047e+06,1.189824000000000000e+06,1.245920000000000000e+06,1.245184000000000000e+06,1.508256800000000047e+06,1.062624000000000000e+06,8.404915000000000000e+05,9.439840000000000000e+05,9.890240000000000000e+05,1.294845100000000093e+06,1.045760000000000000e+06,1.497088500000000000e+06,7.515225000000000000e+05,1.188736000000000000e+06,1.550902899999999907e+06,1.017424000000000000e+06,1.037424000000000000e+06,1.083689899999999907e+06,7.821465000000000000e+05,1.304768000000000000e+06,1.353824000000000000e+06,1.177824000000000000e+06,1.012688000000000000e+06,9.748320000000000000e+05,8.952640000000000000e+05,1.016784000000000000e+06,1.011227800000000047e+06,9.777380999999999767e+05,8.300800000000000000e+05,9.837600000000000000e+05,1.042800000000000000e+06,1.252313600000000093e+06,7.866400000000000000e+05,1.761469899999999907e+06,1.010950599999999977e+06,8.716320000000000000e+05,7.941280000000000000e+05,1.043328000000000000e+06,7.011484000000000233e+05,1.037856000000000000e+06,8.776960000000000000e+05,9.679040000000000000e+05,9.498560000000000000e+05,1.260255399999999907e+06,7.665600000000000000e+05,8.771680000000000000e+05,8.098560000000000000e+05,6.431040000000000000e+05,9.992160000000000000e+05,6.884160000000000000e+05,6.975360000000000000e+05,8.845920000000000000e+05,1.194598500000000000e+06,6.726720000000000000e+05,7.556480000000000000e+05,1.054592000000000000e+06,8.108960000000000000e+05,9.642455000000000000e+05,1.231662000000000000e+06,1.212960000000000000e+06,9.534240000000000000e+05,8.475040000000000000e+05,6.402571999999999534e+05,1.184683500000000000e+06,1.155252000000000000e+06,1.002592000000000000e+06,1.153344000000000000e+06,1.017424000000000000e+06,1.273040399999999907e+06,7.908000000000000000e+05,7.930880000000000000e+05,8.525120000000000000e+05,1.356362000000000000e+06,8.918080000000000000e+05,1.061344000000000000e+06,7.898764000000000233e+05,9.355840000000000000e+05,1.140967500000000000e+06,1.291776500000000000e+06,6.383380000000000000e+05,8.740320000000000000e+05,8.267279000000000233e+05,7.893974000000000233e+05,8.844960000000000000e+05,6.683551999999999534e+05,7.830323000000000466e+05,1.172522899999999907e+06,7.555360000000000000e+05,9.086720000000000000e+05,8.486560000000000000e+05,8.703840000000000000e+05,8.534560000000000000e+05,9.019680000000000000e+05,1.170592000000000000e+06,1.028272000000000000e+06,1.002427400000000023e+06,1.027312000000000000e+06,1.200544000000000000e+06,9.173600000000000000e+05,1.053856000000000000e+06,8.526605999999999767e+05,1.081824000000000000e+06,7.012283000000000466e+05,9.070880000000000000e+05,9.313920000000000000e+05,9.761188000000000466e+05,9.221760000000000000e+05,1.029312000000000000e+06,8.960000000000000000e+05,1.004800000000000000e+06,9.984800000000000000e+05,6.731969000000000233e+05,1.030576000000000000e+06,1.036688000000000000e+06,7.884565999999999767e+05,1.202880000000000000e+06,1.044704000000000000e+06,1.033216000000000000e+06,9.729440000000000000e+05,9.145280000000000000e+05,2.822473799999999814e+06,1.194127300000000047e+06,7.671284000000000233e+05,1.176000000000000000e+06,1.663141399999999907e+06,9.974400000000000000e+05,1.543738500000000000e+06,9.899680000000000000e+05,1.414547899999999907e+06,9.543593000000000466e+05,1.528325100000000093e+06,1.129600000000000000e+06,1.303411500000000000e+06,1.158760300000000047e+06,1.097152000000000000e+06,1.200416000000000000e+06,1.247432500000000000e+06,1.404704000000000000e+06,9.067410000000000000e+05,1.392388100000000093e+06,1.148992000000000000e+06,1.204256000000000000e+06,1.212392399999999907e+06,1.312164000000000000e+06,1.432283800000000047e+06,1.176320000000000000e+06,1.261792000000000000e+06,9.555200000000000000e+05,1.616640000000000000e+06,9.577280000000000000e+05,9.997440000000000000e+05,1.158624000000000000e+06,1.000853800000000047e+06,1.153952000000000000e+06,9.942380000000000000e+05,1.167008000000000000e+06,1.128224000000000000e+06,1.097344000000000000e+06,1.541501899999999907e+06,1.254656000000000000e+06,1.705971600000000093e+06,1.413575100000000093e+06,1.123040000000000000e+06,1.455936000000000000e+06,1.243911399999999907e+06,1.380256000000000000e+06,1.290333399999999907e+06,1.249036000000000000e+06,2.122617500000000000e+06,1.113926800000000047e+06,1.660448000000000000e+06,1.508992000000000000e+06,1.321061100000000093e+06,1.388832000000000000e+06,1.419478800000000047e+06,2.035861500000000000e+06,1.428000000000000000e+06,1.633664000000000000e+06,1.854095100000000093e+06,1.321348000000000000e+06,2.150148799999999814e+06,2.219350299999999814e+06,1.371145399999999907e+06,1.637248000000000000e+06,1.120019100000000093e+06,1.728320000000000000e+06,1.565440000000000000e+06,1.709824000000000000e+06,1.892852000000000000e+06,1.196709000000000000e+06,1.802718800000000047e+06,1.667520000000000000e+06,1.449568000000000000e+06,2.037931399999999907e+06,1.712762100000000093e+06,1.169653300000000047e+06,1.595744000000000000e+06,1.878684399999999907e+06,1.441088000000000000e+06,1.629634500000000000e+06,2.147361799999999814e+06,1.989563500000000000e+06,1.566752000000000000e+06,1.887452500000000000e+06,1.643934800000000047e+06,1.793496800000000047e+06,1.810991600000000093e+06,1.176166800000000047e+06,2.118103799999999814e+06,1.502976000000000000e+06,1.969252000000000000e+06,1.852448000000000000e+06,2.136384299999999814e+06,1.572335500000000000e+06,1.570624000000000000e+06,1.733216000000000000e+06,1.679611899999999907e+06,1.686112000000000000e+06,1.640160000000000000e+06,1.843821899999999907e+06,1.806588399999999907e+06,1.721876300000000047e+06,1.272755899999999907e+06,1.955796300000000047e+06,1.699264000000000000e+06,1.777856000000000000e+06,1.827808000000000000e+06,1.323082300000000047e+06,1.115123500000000000e+06,1.689024000000000000e+06,1.930293500000000000e+06,1.727685300000000047e+06,1.860000000000000000e+06,1.824871100000000093e+06,1.850816000000000000e+06,2.172006799999999814e+06,2.124143000000000000e+06,2.149312299999999814e+06,1.793296000000000000e+06,1.892762300000000047e+06,1.677075500000000000e+06,2.212348500000000000e+06,1.621108399999999907e+06,1.410560500000000000e+06,1.793570100000000093e+06,1.989221300000000047e+06,2.054908500000000000e+06,2.290219299999999814e+06,1.690812800000000047e+06,1.919825600000000093e+06,1.702304000000000000e+06,7.277705000000000000e+06,2.079082399999999907e+06,1.608686600000000093e+06,2.408354000000000000e+06,1.851008000000000000e+06,2.156222000000000000e+06,1.516746100000000093e+06,1.757687600000000093e+06,1.888960000000000000e+06,2.095827100000000093e+06,2.070155100000000093e+06,1.597270000000000000e+06,2.189258799999999814e+06,1.923513300000000047e+06,2.121714799999999814e+06,2.142489000000000000e+06,2.208501000000000000e+06,2.048692300000000047e+06,2.042271800000000047e+06,1.558734000000000000e+06,2.162014799999999814e+06,2.257746500000000000e+06,1.999584000000000000e+06,1.731036100000000093e+06,2.229758000000000000e+06,2.281297000000000000e+06,2.164992000000000000e+06,2.531530000000000000e+06,2.277073000000000000e+06,2.297323500000000000e+06,2.032960000000000000e+06,1.716247000000000000e+06,1.650352100000000093e+06,1.944219899999999907e+06,2.251160500000000000e+06,1.513117500000000000e+06,2.034397100000000093e+06,3.329484500000000000e+06,1.889713300000000047e+06,1.973851899999999907e+06,2.799975000000000000e+06,2.278364500000000000e+06,2.277275000000000000e+06,2.480327500000000000e+06,2.372237000000000000e+06,2.321711299999999814e+06,2.577480299999999814e+06,3.199968000000000000e+06,2.643023000000000000e+06,2.307752500000000000e+06,3.112736799999999814e+06,2.636875299999999814e+06,2.782072500000000000e+06,2.697294799999999814e+06,2.891808799999999814e+06,2.669239799999999814e+06,2.844734799999999814e+06,2.503842000000000000e+06,3.018270500000000000e+06,2.275091000000000000e+06,2.751304500000000000e+06,2.534445299999999814e+06,2.590527299999999814e+06,2.452990000000000000e+06,2.499466500000000000e+06,2.681192500000000000e+06,2.601662500000000000e+06,2.699268799999999814e+06,2.511974799999999814e+06,2.306117500000000000e+06,2.576955000000000000e+06,2.163098299999999814e+06,2.425428000000000000e+06,2.783130000000000000e+06,2.253626500000000000e+06,2.099704500000000000e+06,2.263296000000000000e+06,2.278967299999999814e+06,2.499415799999999814e+06,2.476716299999999814e+06,2.230494000000000000e+06,2.140959299999999814e+06,1.975997000000000000e+06,1.780511000000000000e+06,1.940289000000000000e+06,1.981410500000000000e+06,2.875675500000000000e+06,2.461011299999999814e+06,2.495081500000000000e+06,2.514261799999999814e+06,2.250416500000000000e+06,2.796351799999999814e+06,1.692434600000000093e+06,2.536721000000000000e+06,2.472336799999999814e+06,1.812992600000000093e+06,2.301490000000000000e+06,2.337794500000000000e+06,2.491007299999999814e+06,2.194067000000000000e+06,2.157120000000000000e+06,2.120024299999999814e+06,2.117048799999999814e+06,1.738261800000000047e+06,1.754496000000000000e+06,1.831722800000000047e+06,2.540312000000000000e+06,2.445419299999999814e+06,2.533354799999999814e+06,2.010847899999999907e+06,1.692434600000000093e+06,2.361854500000000000e+06,2.637492799999999814e+06,1.716036500000000000e+06,2.046620300000000047e+06,2.255279799999999814e+06,1.955168000000000000e+06,1.702400000000000000e+06,1.899072000000000000e+06,1.593248000000000000e+06,2.319821000000000000e+06,1.130808300000000047e+06,1.609056000000000000e+06,1.843260399999999907e+06,1.418752000000000000e+06,2.077320300000000047e+06,2.229758000000000000e+06,1.745984000000000000e+06,2.257778000000000000e+06,1.820576000000000000e+06,1.975446899999999907e+06,2.137162500000000000e+06,1.524644100000000093e+06,1.752864000000000000e+06,1.465580000000000000e+06,1.639672399999999907e+06,2.042166800000000047e+06,3.123788500000000000e+06,1.450526300000000047e+06,1.776736000000000000e+06,1.758736500000000000e+06,2.170266500000000000e+06,2.225664000000000000e+06,2.141440000000000000e+06,1.525332300000000047e+06,2.079220500000000000e+06,3.526440799999999814e+06,2.017792000000000000e+06,1.750016000000000000e+06,1.952700800000000047e+06,1.805068100000000093e+06,1.528908000000000000e+06,1.945191399999999907e+06,1.890005300000000047e+06,1.817151899999999907e+06,2.108236000000000000e+06,4.538571600000000000e+07,1.782967800000000047e+06,1.973024000000000000e+06,1.909787300000000047e+06,2.003888500000000000e+06,2.331365799999999814e+06,1.950976500000000000e+06,2.231288000000000000e+06,1.760654000000000000e+06,1.997597100000000093e+06,2.056746300000000047e+06,1.982720000000000000e+06,2.012965899999999907e+06,2.403353500000000000e+06,2.185560799999999814e+06,1.819619600000000093e+06,1.290732800000000047e+06,2.037522000000000000e+06,2.232795500000000000e+06,2.168448000000000000e+06,1.981118800000000047e+06,1.866592000000000000e+06,2.307892500000000000e+06,2.637766500000000000e+06,2.981364500000000000e+06,2.551939500000000000e+06,2.135952299999999814e+06,2.115361000000000000e+06,2.591523299999999814e+06,2.545511799999999814e+06,2.005542000000000000e+06,3.025555000000000000e+06,2.278590000000000000e+06,2.181626799999999814e+06,2.841023299999999814e+06,2.707801299999999814e+06,3.574177500000000000e+06,2.387365799999999814e+06,2.390322299999999814e+06,2.858203500000000000e+06,2.776521500000000000e+06,2.616433299999999814e+06,2.879390000000000000e+06,2.740183000000000000e+06,2.897332000000000000e+06,2.905724299999999814e+06,3.003936000000000000e+06,2.796326000000000000e+06,3.520372500000000000e+06,3.291830000000000000e+06,3.427200000000000000e+06,2.286823500000000000e+06,3.319367299999999814e+06,2.967127000000000000e+06,3.205779799999999814e+06,2.804804500000000000e+06,3.238132500000000000e+06,2.705301299999999814e+06,3.158741000000000000e+06,2.633918000000000000e+06,2.902993500000000000e+06,3.577245299999999814e+06,3.239652799999999814e+06,3.053487299999999814e+06,3.067707000000000000e+06,3.329734000000000000e+06,3.310456299999999814e+06,2.828122500000000000e+06,3.436542299999999814e+06,3.237841799999999814e+06,2.722487500000000000e+06,2.836341000000000000e+06,2.895919500000000000e+06,3.719653500000000000e+06,2.906456000000000000e+06,3.219046299999999814e+06,2.704800799999999814e+06,2.678657000000000000e+06,3.108462000000000000e+06,3.181127000000000000e+06,3.131804299999999814e+06,2.720099000000000000e+06,2.956737000000000000e+06,2.560856500000000000e+06,2.959704000000000000e+06,5.347004000000000000e+06,2.814368799999999814e+06,3.017779500000000000e+06,3.325368799999999814e+06,3.356365000000000000e+06,3.408628799999999814e+06,2.872903299999999814e+06,2.416555500000000000e+06,2.533450500000000000e+06,2.200491799999999814e+06,3.157225000000000000e+06,2.299170799999999814e+06,2.676861799999999814e+06,2.856710000000000000e+06,2.509917500000000000e+06,2.381757299999999814e+06,2.414387799999999814e+06,2.280473000000000000e+06,2.352992000000000000e+06,2.367448000000000000e+06,2.489934000000000000e+06,2.291244799999999814e+06,2.543569799999999814e+06,2.796341000000000000e+06,2.474648000000000000e+06,2.909199799999999814e+06,2.127233799999999814e+06,1.975659300000000047e+06,2.107225500000000000e+06,2.080534300000000047e+06,2.967084500000000000e+06,3.110735799999999814e+06,2.633411000000000000e+06,1.846575300000000047e+06,2.484446299999999814e+06,2.357533299999999814e+06,2.087085000000000000e+06,2.864701000000000000e+06,2.616970799999999814e+06,2.354045000000000000e+06,2.353920000000000000e+06,2.050828800000000047e+06,2.762103799999999814e+06,2.305575500000000000e+06,3.519716799999999814e+06,2.407002500000000000e+06,2.053494300000000047e+06,2.855388000000000000e+06,2.629450299999999814e+06,3.414252799999999814e+06,4.187400500000000000e+06,2.382922000000000000e+06,2.541524000000000000e+06,2.368549299999999814e+06,2.916682299999999814e+06,2.664200500000000000e+06,2.519419299999999814e+06,2.520669500000000000e+06,2.474031000000000000e+06,2.423972299999999814e+06,2.582955000000000000e+06,2.818411500000000000e+06,2.661529299999999814e+06,2.798184500000000000e+06,3.050619799999999814e+06,3.426339000000000000e+06,3.032672000000000000e+06,3.249203299999999814e+06,3.055786299999999814e+06,3.066277500000000000e+06,3.651006500000000000e+06,2.972321500000000000e+06,3.968076000000000000e+06,2.986118000000000000e+06,2.793229799999999814e+06,3.154286299999999814e+06,3.418875000000000000e+06,3.160302500000000000e+06,3.168802000000000000e+06,3.100700500000000000e+06,3.498692299999999814e+06,3.654587000000000000e+06,3.369899299999999814e+06,3.079375000000000000e+06,3.184061500000000000e+06,2.595138799999999814e+06,3.521007000000000000e+06,2.836856000000000000e+06,3.348204500000000000e+06,2.900920500000000000e+06,3.147115299999999814e+06,2.990180500000000000e+06,3.165081799999999814e+06,3.289483500000000000e+06,3.099956000000000000e+06,3.154242299999999814e+06,3.986121000000000000e+06,3.420562500000000000e+06,2.843880500000000000e+06,3.156715500000000000e+06,2.849102299999999814e+06,3.160192500000000000e+06,3.644754799999999814e+06,3.452965000000000000e+06,3.190861000000000000e+06,3.668932299999999814e+06,3.467468799999999814e+06,3.369869799999999814e+06,3.549528000000000000e+06,4.660987000000000000e+06,4.451461500000000000e+06,3.775002500000000000e+06,3.155361799999999814e+06,3.853951000000000000e+06,3.145382000000000000e+06,5.644016000000000000e+06,3.934769000000000000e+06,5.439827000000000000e+06,3.819406299999999814e+06,3.798504799999999814e+06,3.672250000000000000e+06,3.301489799999999814e+06,3.351347500000000000e+06,4.098682500000000000e+06,4.111853799999999814e+06,3.463814000000000000e+06,3.669395500000000000e+06,3.407097799999999814e+06,3.485857500000000000e+06,3.758240799999999814e+06,3.131439000000000000e+06,3.495802299999999814e+06,3.878347500000000000e+06,4.075082500000000000e+06,3.771181799999999814e+06,3.392550000000000000e+06,3.489817500000000000e+06,3.843728500000000000e+06,3.555670500000000000e+06,3.317557500000000000e+06,4.915282500000000000e+06,3.124678000000000000e+06,3.332526799999999814e+06,4.159639799999999814e+06,3.692663000000000000e+06,3.997963500000000000e+06,4.224600000000000000e+06,3.891974299999999814e+06,3.223999500000000000e+06,3.744349000000000000e+06,3.862955299999999814e+06,3.465126500000000000e+06,4.160141500000000000e+06,3.321402299999999814e+06,3.535240299999999814e+06,3.643495299999999814e+06,3.921085500000000000e+06,4.311234000000000000e+06,3.402347000000000000e+06,3.386633299999999814e+06,3.945159000000000000e+06,3.542333299999999814e+06,3.542979799999999814e+06,3.631731000000000000e+06,3.595998799999999814e+06,3.289483500000000000e+06,3.184486000000000000e+06,4.005744000000000000e+06,3.247208799999999814e+06,3.243525000000000000e+06,3.481998500000000000e+06,3.840445799999999814e+06,3.173352000000000000e+06,3.790951299999999814e+06,3.355541500000000000e+06,2.956082500000000000e+06,3.038047000000000000e+06,3.433172500000000000e+06,3.570819000000000000e+06,4.100586000000000000e+06,3.418073500000000000e+06,4.041578000000000000e+06,3.609841000000000000e+06,3.383236000000000000e+06,3.167421000000000000e+06,3.392106299999999814e+06,3.419465500000000000e+06,3.584092000000000000e+06,7.960711500000000000e+06,3.592325000000000000e+06,3.695780500000000000e+06,3.468437500000000000e+06,3.689056299999999814e+06,3.339989299999999814e+06,3.395700000000000000e+06,3.822221299999999814e+06,3.822117799999999814e+06,3.465480299999999814e+06,3.490509500000000000e+06,3.294519000000000000e+06,3.848268299999999814e+06,3.298848799999999814e+06,3.393441500000000000e+06,3.789243000000000000e+06,3.345300000000000000e+06,3.289922000000000000e+06,2.824979000000000000e+06,3.113495500000000000e+06,2.944946000000000000e+06,3.037344799999999814e+06,3.155361799999999814e+06,3.533029500000000000e+06,2.994698799999999814e+06,3.212374500000000000e+06,3.063554000000000000e+06,3.423767000000000000e+06,3.375310799999999814e+06,4.025862500000000000e+06,3.265285000000000000e+06,3.659962799999999814e+06,3.493661799999999814e+06,3.573762500000000000e+06,3.790530000000000000e+06,3.959703000000000000e+06,3.287097000000000000e+06,3.461054299999999814e+06,3.226614500000000000e+06,3.281304500000000000e+06,3.000084799999999814e+06,3.043192500000000000e+06,3.234456799999999814e+06,3.208224000000000000e+06,3.433960799999999814e+06,3.604370000000000000e+06,3.464420799999999814e+06,3.375950000000000000e+06,3.432375000000000000e+06,3.408628799999999814e+06,3.356435500000000000e+06,4.007777000000000000e+06,3.157386500000000000e+06,3.344550000000000000e+06,3.687396799999999814e+06,3.289821000000000000e+06,4.049290799999999814e+06,2.935728000000000000e+06,3.414656299999999814e+06,3.354568799999999814e+06,3.394766500000000000e+06,3.280838000000000000e+06,3.174084299999999814e+06,3.592923799999999814e+06,3.279677299999999814e+06,3.050152000000000000e+06,3.643459000000000000e+06,3.195511000000000000e+06,3.517933299999999814e+06,3.181902799999999814e+06,3.557898799999999814e+06,3.229663799999999814e+06,3.795178799999999814e+06,3.754324000000000000e+06,3.942542000000000000e+06,3.302509500000000000e+06,3.240534000000000000e+06,3.576298299999999814e+06,3.739791299999999814e+06,3.371850000000000000e+06,4.048531500000000000e+06,2.979942000000000000e+06,3.889704299999999814e+06,3.209680000000000000e+06,4.662986500000000000e+06,3.350683500000000000e+06,3.769622000000000000e+06,3.275379500000000000e+06,3.614074000000000000e+06,3.197122500000000000e+06,3.230778500000000000e+06,3.100270500000000000e+06,3.976902799999999814e+06,3.844945799999999814e+06,3.267639500000000000e+06,3.291341299999999814e+06,3.137424000000000000e+06,3.119597799999999814e+06,3.598027799999999814e+06,3.298144000000000000e+06,3.532891299999999814e+06,3.520753000000000000e+06,3.261156000000000000e+06,3.815461500000000000e+06,3.680723299999999814e+06,3.344725299999999814e+06,3.474792299999999814e+06,3.261818799999999814e+06,3.363400000000000000e+06,3.466593799999999814e+06,4.484378000000000000e+06,3.083583000000000000e+06,3.443834000000000000e+06,3.667010799999999814e+06,3.358898500000000000e+06,3.542226299999999814e+06,3.161519799999999814e+06,3.303990000000000000e+06,3.634867299999999814e+06,3.596274000000000000e+06,3.454042000000000000e+06,3.473661000000000000e+06,3.208877299999999814e+06,3.224435799999999814e+06,3.374031299999999814e+06,2.907361500000000000e+06,3.306443500000000000e+06,3.268408500000000000e+06,4.123159299999999814e+06,3.685431000000000000e+06,3.279826500000000000e+06,3.541084000000000000e+06,3.705811299999999814e+06,3.141925500000000000e+06,3.022507500000000000e+06,2.968899000000000000e+06,3.344047000000000000e+06,2.981098000000000000e+06,3.269466000000000000e+06,3.142448000000000000e+06,3.725011799999999814e+06,3.838124500000000000e+06,3.046617299999999814e+06,3.430547000000000000e+06,3.011500500000000000e+06,3.408310299999999814e+06,3.309400299999999814e+06,3.436606299999999814e+06,3.772880500000000000e+06,4.019519500000000000e+06,3.457575000000000000e+06,3.521158500000000000e+06,3.243287500000000000e+06,3.426150000000000000e+06,3.567667000000000000e+06,3.431497000000000000e+06,3.408460500000000000e+06,3.461709299999999814e+06,3.130095799999999814e+06,3.434159500000000000e+06,3.347672000000000000e+06,3.220717500000000000e+06,4.001125299999999814e+06,3.163660500000000000e+06,3.056889799999999814e+06,3.223601500000000000e+06,4.060267000000000000e+06,3.343931299999999814e+06,7.699246000000000000e+06,4.144240500000000000e+06,3.453325000000000000e+06,3.319776299999999814e+06,3.363912500000000000e+06,3.163646500000000000e+06,3.877959500000000000e+06,3.672953500000000000e+06,3.874238299999999814e+06,3.448528500000000000e+06,2.636777500000000000e+06,3.251199000000000000e+06,3.284169799999999814e+06,3.435128799999999814e+06,3.712704000000000000e+06,3.279179299999999814e+06,3.791857299999999814e+06,3.352759500000000000e+06,3.189737000000000000e+06,3.498180500000000000e+06,3.787405799999999814e+06,3.566736000000000000e+06,3.719097000000000000e+06,3.191385799999999814e+06,3.013725000000000000e+06,3.121602000000000000e+06,3.648229799999999814e+06,3.079628000000000000e+06,3.110511500000000000e+06,3.784086799999999814e+06,3.102463500000000000e+06,2.764435299999999814e+06,3.822520000000000000e+06,3.622892799999999814e+06,3.612173500000000000e+06,3.097237000000000000e+06,3.214788000000000000e+06,3.405104000000000000e+06,3.327072799999999814e+06,3.132197299999999814e+06,3.281894500000000000e+06,3.551933500000000000e+06,3.768153799999999814e+06,3.793303500000000000e+06,3.417113000000000000e+06,3.157386500000000000e+06,3.686164000000000000e+06,3.084571799999999814e+06,3.694373500000000000e+06,3.337024299999999814e+06,4.074417299999999814e+06,3.931615299999999814e+06,3.443002500000000000e+06,4.131612299999999814e+06,3.533251299999999814e+06,3.841421500000000000e+06,3.761114000000000000e+06,3.396261000000000000e+06,3.582695500000000000e+06,3.828639500000000000e+06,3.145197299999999814e+06,3.691082500000000000e+06,3.386931299999999814e+06,3.118614000000000000e+06,3.325781299999999814e+06,3.366759500000000000e+06,3.311979799999999814e+06,2.898683000000000000e+06,3.178500500000000000e+06,3.442862000000000000e+06,3.739679000000000000e+06,3.764319000000000000e+06,3.427679299999999814e+06,3.405316299999999814e+06,3.328325000000000000e+06,3.011134000000000000e+06,3.408300000000000000e+06,3.256066000000000000e+06,3.781304500000000000e+06,3.352928799999999814e+06,3.856563299999999814e+06,4.788033000000000000e+06,3.650064799999999814e+06,3.259878299999999814e+06,3.583640799999999814e+06,3.851042000000000000e+06,3.211817000000000000e+06,3.587099500000000000e+06,3.497457799999999814e+06,3.392709500000000000e+06,3.506280299999999814e+06,3.554286000000000000e+06,3.174349500000000000e+06,3.032235000000000000e+06,3.360143799999999814e+06,3.233798000000000000e+06,3.158837500000000000e+06,3.466355000000000000e+06,2.892539799999999814e+06,3.020814000000000000e+06,3.064216500000000000e+06,3.579224299999999814e+06,4.623328000000000000e+06,3.563208000000000000e+06,3.254749000000000000e+06,2.675960000000000000e+06,2.889790299999999814e+06,3.676980500000000000e+06,2.812319000000000000e+06,3.564599500000000000e+06,3.090734299999999814e+06,3.255627500000000000e+06,2.934351000000000000e+06,3.501754799999999814e+06,3.043716000000000000e+06,3.383398500000000000e+06,3.393600000000000000e+06,3.749862299999999814e+06,3.107282000000000000e+06,3.364776799999999814e+06,3.441156500000000000e+06,3.176104000000000000e+06,3.161439500000000000e+06,3.400497500000000000e+06,3.334429799999999814e+06,3.160672000000000000e+06,3.561020000000000000e+06,3.067542799999999814e+06,3.346635000000000000e+06,3.346675000000000000e+06,3.564204000000000000e+06,3.433762500000000000e+06,3.426464000000000000e+06,3.202704500000000000e+06,2.988050299999999814e+06,3.762946500000000000e+06,3.489826799999999814e+06,3.275084000000000000e+06,3.555826000000000000e+06,3.326886799999999814e+06,3.458750000000000000e+06,3.402504799999999814e+06,3.150009000000000000e+06,3.298107000000000000e+06,3.544539299999999814e+06,3.240827000000000000e+06,3.811569500000000000e+06,3.335937500000000000e+06,3.294641299999999814e+06,3.346875000000000000e+06,4.212935000000000000e+06,3.416908799999999814e+06,3.332700000000000000e+06,3.325842500000000000e+06,3.451898500000000000e+06,3.348037500000000000e+06,3.474841299999999814e+06,3.722059799999999814e+06,3.322895000000000000e+06,3.993343799999999814e+06,3.186183000000000000e+06,3.355134500000000000e+06,3.365961000000000000e+06,3.573775500000000000e+06,3.393777299999999814e+06,3.297871000000000000e+06,3.094678500000000000e+06,3.435750000000000000e+06,3.717711799999999814e+06,3.370040500000000000e+06,3.498132500000000000e+06,3.457988500000000000e+06,3.357809500000000000e+06,3.049594299999999814e+06,3.559524799999999814e+06,3.501870799999999814e+06,3.507896000000000000e+06,3.921085500000000000e+06,3.441543799999999814e+06,3.341182500000000000e+06,3.451757500000000000e+06,3.666360500000000000e+06,3.514904799999999814e+06,3.372806299999999814e+06,3.329448000000000000e+06,3.303787500000000000e+06,3.507415500000000000e+06,4.012617799999999814e+06,3.431363500000000000e+06,3.730862799999999814e+06,3.974678000000000000e+06,3.300337500000000000e+06,3.638196500000000000e+06,3.762639799999999814e+06,3.521233500000000000e+06,3.773269500000000000e+06,3.966580000000000000e+06,4.201076000000000000e+06,3.338778500000000000e+06,3.504732799999999814e+06,3.454042000000000000e+06,3.511912000000000000e+06,3.355339000000000000e+06,3.479862500000000000e+06,3.429049500000000000e+06,3.170069000000000000e+06,3.726174500000000000e+06,3.388911299999999814e+06,3.213259799999999814e+06,3.318416299999999814e+06,3.501225000000000000e+06,4.170856500000000000e+06,3.623195299999999814e+06,3.835505299999999814e+06,3.534668000000000000e+06,5.506722000000000000e+06,3.471217799999999814e+06,3.465667799999999814e+06,3.603466500000000000e+06,3.362918799999999814e+06,3.684747500000000000e+06,3.384855299999999814e+06,3.597500299999999814e+06,3.221316299999999814e+06,3.509724799999999814e+06,3.961837799999999814e+06,3.679914000000000000e+06,3.535873799999999814e+06,3.524517299999999814e+06,3.716710500000000000e+06,3.800676500000000000e+06,3.489781299999999814e+06,3.609778000000000000e+06,3.670581299999999814e+06,3.776265299999999814e+06,3.822005299999999814e+06,3.590900500000000000e+06,3.635326500000000000e+06,3.743003299999999814e+06,3.454788500000000000e+06,3.509363799999999814e+06,3.522838299999999814e+06,3.310010799999999814e+06,3.458578500000000000e+06,3.198233299999999814e+06,3.537821299999999814e+06,3.293617299999999814e+06,3.847185000000000000e+06,3.238967299999999814e+06,3.425771799999999814e+06,3.074767500000000000e+06,3.474971500000000000e+06,3.571286299999999814e+06,3.298893799999999814e+06,3.602866799999999814e+06,3.462506299999999814e+06,3.552790299999999814e+06,3.433376299999999814e+06,3.372375000000000000e+06,3.724952500000000000e+06,3.442156500000000000e+06,3.858291799999999814e+06,3.297084500000000000e+06,3.517170799999999814e+06,3.361679799999999814e+06,3.130879299999999814e+06,3.512111299999999814e+06,3.752421799999999814e+06,3.431010000000000000e+06,3.363879500000000000e+06,3.590019000000000000e+06,3.651492000000000000e+06,3.658283500000000000e+06,3.314934500000000000e+06,3.304593799999999814e+06,3.397711000000000000e+06,3.262623500000000000e+06,3.335162500000000000e+06,3.107191799999999814e+06,3.454407500000000000e+06,2.587484500000000000e+06,3.188032000000000000e+06,2.421967000000000000e+06,2.869632000000000000e+06,2.411602299999999814e+06,2.487680000000000000e+06,2.239744000000000000e+06,2.025536000000000000e+06,1.877120000000000000e+06,1.688704000000000000e+06,1.538880000000000000e+06,1.336384000000000000e+06,1.151424000000000000e+06,1.009952000000000000e+06,8.434400000000000000e+05,6.911040000000000000e+05,6.078880000000000000e+05,4.553760000000000000e+05,3.763760000000000000e+05,3.193440000000000000e+05,2.896640000000000000e+05,1.850360000000000000e+05,1.616080000000000000e+05,1.101120000000000000e+05,9.602400000000000000e+04,7.692400000000000000e+04,5.814200000000000000e+04,4.870700000000000000e+04,4.078200000000000000e+04,nan
4.795329999999999870e+01,2.065271300000000047e+06,2.308811799999999814e+06,2.725660000000000000e+06,2.772340799999999814e+06,2.334721500000000000e+06,2.291000000000000000e+06,2.171530500000000000e+06,2.049530000000000000e+06,2.092160000000000000e+06,2.370710299999999814e+06,1.790266800000000047e+06,1.899226500000000000e+06,2.071913600000000093e+06,2.693432000000000000e+06,1.845888000000000000e+06,2.193472000000000000e+06,2.229442000000000000e+06,2.140306299999999814e+06,2.308574000000000000e+06,1.986460000000000000e+06,2.115517500000000000e+06,2.355264000000000000e+06,2.170688000000000000e+06,2.109691500000000000e+06,2.201408000000000000e+06,2.050208000000000000e+06,1.942707399999999907e+06,2.034800000000000000e+06,2.485504000000000000e+06,2.296591299999999814e+06,2.283415500000000000e+06,1.962740000000000000e+06,1.906901399999999907e+06,1.935136000000000000e+06,2.174180299999999814e+06,1.934592000000000000e+06,1.922048000000000000e+06,1.940688800000000047e+06,1.982145000000000000e+06,1.656147100000000093e+06,1.742369600000000093e+06,2.097007899999999907e+06,1.872832000000000000e+06,2.139645500000000000e+06,2.128819799999999814e+06,1.899159800000000047e+06,2.979810000000000000e+06,1.997101800000000047e+06,1.813920000000000000e+06,1.465584100000000093e+06,1.632867300000000047e+06,1.723328000000000000e+06,1.690880000000000000e+06,1.877440000000000000e+06,1.649408399999999907e+06,1.947856899999999907e+06,1.817171300000000047e+06,2.560945299999999814e+06,2.064247800000000047e+06,1.878964899999999907e+06,1.752469800000000047e+06,1.927257800000000047e+06,3.291216299999999814e+06,2.177768299999999814e+06,2.492431000000000000e+06,2.415484500000000000e+06,2.436570000000000000e+06,2.594635799999999814e+06,2.804276000000000000e+06,2.838824000000000000e+06,3.314961000000000000e+06,1.816393399999999907e+06,2.347392000000000000e+06,2.207689299999999814e+06,2.242097000000000000e+06,2.293632000000000000e+06,2.148133500000000000e+06,2.287331500000000000e+06,1.499243000000000000e+06,3.506390000000000000e+06,1.987008000000000000e+06,2.152306500000000000e+06,3.268770799999999814e+06,1.790266800000000047e+06,1.947738800000000047e+06,1.870880000000000000e+06,1.578345000000000000e+06,2.254729000000000000e+06,1.600928000000000000e+06,2.052228899999999907e+06,1.923234300000000047e+06,1.893113500000000000e+06,1.617471399999999907e+06,2.067474000000000000e+06,2.219187799999999814e+06,2.038121100000000093e+06,1.677748000000000000e+06,2.359045500000000000e+06,1.579936000000000000e+06,2.426158000000000000e+06,1.642560000000000000e+06,2.081472000000000000e+06,1.870726300000000047e+06,1.416942800000000047e+06,1.650102300000000047e+06,2.423412799999999814e+06,1.217312000000000000e+06,1.714311800000000047e+06,1.274784000000000000e+06,1.496769500000000000e+06,1.319296000000000000e+06,1.710171300000000047e+06,1.343839800000000047e+06,1.701672500000000000e+06,1.244640000000000000e+06,1.405147000000000000e+06,1.137440000000000000e+06,8.562808000000000466e+05,1.611091000000000000e+06,1.419616000000000000e+06,1.000160000000000000e+06,1.335648000000000000e+06,1.254656000000000000e+06,1.807577300000000047e+06,1.223488000000000000e+06,9.645440000000000000e+05,1.741459000000000000e+06,1.179005000000000000e+06,2.067507800000000047e+06,1.822067100000000093e+06,1.423168000000000000e+06,1.588480000000000000e+06,1.665559399999999907e+06,1.584800000000000000e+06,1.678847300000000047e+06,3.626146299999999814e+06,1.933515000000000000e+06,1.924945600000000093e+06,1.750467500000000000e+06,1.236576000000000000e+06,1.338351000000000000e+06,8.915055999999999767e+05,1.462820100000000093e+06,1.218176000000000000e+06,1.190189000000000000e+06,1.234112000000000000e+06,1.284288000000000000e+06,1.152896000000000000e+06,1.176128000000000000e+06,1.433977800000000047e+06,7.550905999999999767e+05,1.153120000000000000e+06,1.140192000000000000e+06,1.353504000000000000e+06,1.346964500000000000e+06,1.443797000000000000e+06,1.164992000000000000e+06,1.420780800000000047e+06,1.001783400000000023e+06,1.261376000000000000e+06,1.281016300000000047e+06,1.331129399999999907e+06,1.073696000000000000e+06,8.242400000000000000e+05,1.100512000000000000e+06,8.776960000000000000e+05,7.519313000000000466e+05,1.044384000000000000e+06,1.077600000000000000e+06,1.531680399999999907e+06,1.507653800000000047e+06,8.274720000000000000e+05,1.368384000000000000e+06,1.365152000000000000e+06,1.048578600000000093e+06,9.611840000000000000e+05,1.360111500000000000e+06,1.240249399999999907e+06,6.503185999999999767e+05,7.979323000000000466e+05,9.325440000000000000e+05,1.150086500000000000e+06,1.104320000000000000e+06,1.264352000000000000e+06,8.996640000000000000e+05,9.893440000000000000e+05,1.093958300000000047e+06,9.731520000000000000e+05,6.082080000000000000e+05,7.060320000000000000e+05,7.051040000000000000e+05,6.690880000000000000e+05,7.176263000000000466e+05,7.427680000000000000e+05,7.615680000000000000e+05,6.615040000000000000e+05,1.040480000000000000e+06,7.276928000000000466e+05,7.662400000000000000e+05,8.894080000000000000e+05,1.177774600000000093e+06,9.053120000000000000e+05,7.988160000000000000e+05,1.091872000000000000e+06,8.023520000000000000e+05,1.206065000000000000e+06,8.023520000000000000e+05,9.958560000000000000e+05,8.319520000000000000e+05,8.426080000000000000e+05,1.106240000000000000e+06,9.425120000000000000e+05,7.763280999999999767e+05,9.625440000000000000e+05,9.418880000000000000e+05,8.810400000000000000e+05,8.663040000000000000e+05,8.119360000000000000e+05,1.264522000000000000e+06,8.422880000000000000e+05,7.494700000000000000e+05,8.412480000000000000e+05,1.098551800000000047e+06,9.622400000000000000e+05,1.292213399999999907e+06,1.425407800000000047e+06,1.139872000000000000e+06,1.240155399999999907e+06,1.234204300000000047e+06,9.255200000000000000e+05,9.752640000000000000e+05,1.112480000000000000e+06,7.279200000000000000e+05,1.210720000000000000e+06,9.178720000000000000e+05,8.409280000000000000e+05,1.059040000000000000e+06,9.146400000000000000e+05,2.038149600000000093e+06,9.565600000000000000e+05,9.552000000000000000e+05,1.199456000000000000e+06,1.049024000000000000e+06,1.280816300000000047e+06,8.383200000000000000e+05,1.357774000000000000e+06,1.066208000000000000e+06,1.252864800000000047e+06,1.480863300000000047e+06,1.065376000000000000e+06,9.860800000000000000e+05,1.055968000000000000e+06,5.809725000000000000e+05,1.388512000000000000e+06,1.234777500000000000e+06,8.710080000000000000e+05,9.056320000000000000e+05,1.231061899999999907e+06,9.589760000000000000e+05,9.645440000000000000e+05,1.160320000000000000e+06,9.503840000000000000e+05,1.124640000000000000e+06,1.503376899999999907e+06,1.838836000000000000e+06,1.947658000000000000e+06,1.229984000000000000e+06,9.594080000000000000e+05,1.248480000000000000e+06,1.721350000000000000e+06,1.030576000000000000e+06,1.047344000000000000e+06,1.658049899999999907e+06,1.235976300000000047e+06,1.443723800000000047e+06,1.482099100000000093e+06,1.162366500000000000e+06,1.100832000000000000e+06,1.271168000000000000e+06,1.217856000000000000e+06,1.921413300000000047e+06,1.601683899999999907e+06,1.054720000000000000e+06,9.572960000000000000e+05,1.254112000000000000e+06,9.554650999999999767e+05,1.203616000000000000e+06,9.688480000000000000e+05,1.274144000000000000e+06,1.275648000000000000e+06,1.403840000000000000e+06,1.132160000000000000e+06,9.484639000000000233e+05,8.446194000000000233e+05,1.231680000000000000e+06,1.328337000000000000e+06,1.264518399999999907e+06,1.223989000000000000e+06,1.227200000000000000e+06,1.015008000000000000e+06,1.167862399999999907e+06,1.563983100000000093e+06,7.928033000000000466e+05,1.568908800000000047e+06,1.309951800000000047e+06,8.248060999999999767e+05,1.262208000000000000e+06,1.631045500000000000e+06,1.028372599999999977e+06,1.507206300000000047e+06,1.510813100000000093e+06,1.893415000000000000e+06,1.820433100000000093e+06,1.468450300000000047e+06,1.167648000000000000e+06,1.492741300000000047e+06,1.738784000000000000e+06,1.994031500000000000e+06,1.428090500000000000e+06,1.221984000000000000e+06,9.650240999999999767e+05,2.230584299999999814e+06,1.648987399999999907e+06,1.790524500000000000e+06,1.550933500000000000e+06,1.997375899999999907e+06,1.535200000000000000e+06,1.898471300000000047e+06,1.877440000000000000e+06,2.275923799999999814e+06,2.110043000000000000e+06,1.830336000000000000e+06,2.046928000000000000e+06,1.916864000000000000e+06,1.830432000000000000e+06,1.604064000000000000e+06,1.801120000000000000e+06,1.609056000000000000e+06,1.847746300000000047e+06,2.168131299999999814e+06,1.740478899999999907e+06,1.597900800000000047e+06,1.754738300000000047e+06,1.570752000000000000e+06,1.236748899999999907e+06,2.804867000000000000e+06,1.985248000000000000e+06,2.063004800000000047e+06,1.459680000000000000e+06,1.980224500000000000e+06,1.655344500000000000e+06,2.222929299999999814e+06,2.405313000000000000e+06,1.785277399999999907e+06,1.593568000000000000e+06,1.868448000000000000e+06,1.647583500000000000e+06,1.354932000000000000e+06,1.582432000000000000e+06,1.576192500000000000e+06,1.285626100000000093e+06,2.286144000000000000e+06,1.586112000000000000e+06,1.623987000000000000e+06,1.819353100000000093e+06,1.909115600000000093e+06,1.984832500000000000e+06,1.547520000000000000e+06,1.549888000000000000e+06,1.502444899999999907e+06,1.999184800000000047e+06,1.887700500000000000e+06,1.369905500000000000e+06,1.614688000000000000e+06,2.004406300000000047e+06,1.622816000000000000e+06,1.687238100000000093e+06,1.739232000000000000e+06,1.887258800000000047e+06,2.246464000000000000e+06,2.185254500000000000e+06,3.377231799999999814e+06,4.065148500000000000e+06,3.278483500000000000e+06,1.298637500000000000e+06,1.853189600000000093e+06,2.627772000000000000e+06,2.332374500000000000e+06,2.100116299999999814e+06,1.658624000000000000e+06,1.984256000000000000e+06,2.008762500000000000e+06,1.385983100000000093e+06,1.691968000000000000e+06,1.691570300000000047e+06,1.682523899999999907e+06,1.662688300000000047e+06,1.558304000000000000e+06,1.802656000000000000e+06,2.391795799999999814e+06,2.111484500000000000e+06,1.969673500000000000e+06,1.936672000000000000e+06,1.520306500000000000e+06,1.830822600000000093e+06,2.405729799999999814e+06,2.178449500000000000e+06,2.422690799999999814e+06,2.334941500000000000e+06,2.081057399999999907e+06,2.405992799999999814e+06,1.497088500000000000e+06,1.991770100000000093e+06,2.031605500000000000e+06,2.625080299999999814e+06,4.076103299999999814e+06,2.289728000000000000e+06,2.396779000000000000e+06,1.889181000000000000e+06,2.128448000000000000e+06,1.589319500000000000e+06,1.531192800000000047e+06,2.098816000000000000e+06,2.156544000000000000e+06,2.310218799999999814e+06,2.288306299999999814e+06,2.060251600000000093e+06,2.135034000000000000e+06,2.087257100000000093e+06,2.267908000000000000e+06,2.223886000000000000e+06,2.468509799999999814e+06,2.446520299999999814e+06,2.330457000000000000e+06,2.157568000000000000e+06,2.300320799999999814e+06,2.254460000000000000e+06,2.603262500000000000e+06,2.569301000000000000e+06,2.779542000000000000e+06,2.668478500000000000e+06,2.439576000000000000e+06,2.619890299999999814e+06,2.695712500000000000e+06,3.216187000000000000e+06,2.542897500000000000e+06,2.614974500000000000e+06,3.004688799999999814e+06,2.583916299999999814e+06,2.316646500000000000e+06,2.955919299999999814e+06,2.731806000000000000e+06,2.598141000000000000e+06,2.356914299999999814e+06,3.062473799999999814e+06,2.414284799999999814e+06,2.660518299999999814e+06,2.413662299999999814e+06,2.415426000000000000e+06,2.646827000000000000e+06,4.445047500000000000e+06,2.570253799999999814e+06,2.286983799999999814e+06,2.205671299999999814e+06,2.088951899999999907e+06,2.802997500000000000e+06,2.278444500000000000e+06,3.029847500000000000e+06,2.380792799999999814e+06,2.848919299999999814e+06,1.900234600000000093e+06,2.639716799999999814e+06,2.452503000000000000e+06,2.015458100000000093e+06,2.491444799999999814e+06,2.549459000000000000e+06,2.438954500000000000e+06,2.265181799999999814e+06,2.119695799999999814e+06,2.230683799999999814e+06,2.478871500000000000e+06,2.070163300000000047e+06,2.314312000000000000e+06,1.826522500000000000e+06,2.130063500000000000e+06,2.749247000000000000e+06,2.272845500000000000e+06,2.411904000000000000e+06,1.854217399999999907e+06,2.790286000000000000e+06,2.021344000000000000e+06,1.842217100000000093e+06,1.970616100000000093e+06,1.981966500000000000e+06,2.096384000000000000e+06,2.258857500000000000e+06,2.145859799999999814e+06,2.299669799999999814e+06,2.151660000000000000e+06,2.229151000000000000e+06,1.604440100000000093e+06,1.928175600000000093e+06,1.882278100000000093e+06,2.133179000000000000e+06,1.839230600000000093e+06,2.080156500000000000e+06,1.897632000000000000e+06,2.134250000000000000e+06,2.495779500000000000e+06,2.109696000000000000e+06,2.131681000000000000e+06,1.699584000000000000e+06,1.600064000000000000e+06,1.443136000000000000e+06,1.874540500000000000e+06,1.885884000000000000e+06,1.351680000000000000e+06,1.428927500000000000e+06,1.596608000000000000e+06,1.830353800000000047e+06,2.057644000000000000e+06,1.475933399999999907e+06,1.830657000000000000e+06,1.486464000000000000e+06,1.754005000000000000e+06,1.546726100000000093e+06,2.163571000000000000e+06,1.648832000000000000e+06,2.371614299999999814e+06,1.905202899999999907e+06,1.915675500000000000e+06,2.007893000000000000e+06,2.157730000000000000e+06,1.983661899999999907e+06,2.239045500000000000e+06,2.292862799999999814e+06,1.757120000000000000e+06,1.895202000000000000e+06,2.146992299999999814e+06,2.570174500000000000e+06,1.942774800000000047e+06,1.957792000000000000e+06,1.808000000000000000e+06,2.657788500000000000e+06,1.558791500000000000e+06,2.396362500000000000e+06,2.380721500000000000e+06,1.549315600000000093e+06,2.149168000000000000e+06,1.890080000000000000e+06,2.665013500000000000e+06,2.004024000000000000e+06,1.747728000000000000e+06,2.174359799999999814e+06,1.562965000000000000e+06,2.284387500000000000e+06,2.623005000000000000e+06,2.126951000000000000e+06,1.827220500000000000e+06,2.158968000000000000e+06,2.185793000000000000e+06,1.950190800000000047e+06,2.059436000000000000e+06,1.659855500000000000e+06,1.733984500000000000e+06,1.513123600000000093e+06,2.238173500000000000e+06,2.075424000000000000e+06,2.348404799999999814e+06,2.044672000000000000e+06,3.578385299999999814e+06,2.256960000000000000e+06,1.514556500000000000e+06,2.430584000000000000e+06,2.328566000000000000e+06,2.141776299999999814e+06,2.067474000000000000e+06,2.821747500000000000e+06,2.223720500000000000e+06,3.283699299999999814e+06,2.742557000000000000e+06,2.280086500000000000e+06,2.712482799999999814e+06,2.377291000000000000e+06,2.964412799999999814e+06,3.301240299999999814e+06,2.336820000000000000e+06,2.104156000000000000e+06,2.944736799999999814e+06,2.531182299999999814e+06,2.438155799999999814e+06,2.478304799999999814e+06,2.355304299999999814e+06,2.817983500000000000e+06,2.594021799999999814e+06,2.316371000000000000e+06,2.656295799999999814e+06,2.452123500000000000e+06,2.696758299999999814e+06,3.038284799999999814e+06,2.647784000000000000e+06,3.270619000000000000e+06,3.024777500000000000e+06,2.893770799999999814e+06,3.172526000000000000e+06,2.788018799999999814e+06,3.118187000000000000e+06,2.560982799999999814e+06,3.236685500000000000e+06,3.077278500000000000e+06,2.893140299999999814e+06,3.436542299999999814e+06,3.119584299999999814e+06,3.347586799999999814e+06,2.802609000000000000e+06,3.242038500000000000e+06,3.236448500000000000e+06,3.345755500000000000e+06,3.268215500000000000e+06,2.794252500000000000e+06,3.480981799999999814e+06,3.050141299999999814e+06,2.932924299999999814e+06,3.036529000000000000e+06,2.882656000000000000e+06,2.664680299999999814e+06,2.657922799999999814e+06,2.725908799999999814e+06,2.920816500000000000e+06,2.787954000000000000e+06,3.027339000000000000e+06,3.058945000000000000e+06,2.758766299999999814e+06,2.971772799999999814e+06,2.698740000000000000e+06,2.920445799999999814e+06,2.641823799999999814e+06,2.937762799999999814e+06,2.562177000000000000e+06,2.831532500000000000e+06,2.457013799999999814e+06,3.022836500000000000e+06,2.754147500000000000e+06,3.038630000000000000e+06,2.489465000000000000e+06,2.532864000000000000e+06,2.527384500000000000e+06,2.503017000000000000e+06,2.940050000000000000e+06,2.256238299999999814e+06,2.815682500000000000e+06,2.518808299999999814e+06,2.362726299999999814e+06,2.670788799999999814e+06,2.761489000000000000e+06,2.617653000000000000e+06,2.213916799999999814e+06,2.879450299999999814e+06,2.513057000000000000e+06,2.231945000000000000e+06,2.488576000000000000e+06,2.203499500000000000e+06,2.247987299999999814e+06,2.886279299999999814e+06,2.386330299999999814e+06,2.316032000000000000e+06,2.246006299999999814e+06,2.520309000000000000e+06,2.639461799999999814e+06,2.056518300000000047e+06,2.972673000000000000e+06,4.164331500000000000e+06,3.965197500000000000e+06,2.201767799999999814e+06,2.374145000000000000e+06,2.988860000000000000e+06,2.109932500000000000e+06,5.592491000000000000e+06,3.027747299999999814e+06,2.491159000000000000e+06,2.135565500000000000e+06,2.446446500000000000e+06,2.273444000000000000e+06,2.679828500000000000e+06,2.422965500000000000e+06,2.655149299999999814e+06,2.283312500000000000e+06,2.681269500000000000e+06,2.338251000000000000e+06,2.399764500000000000e+06,2.790988000000000000e+06,2.482089000000000000e+06,2.270977799999999814e+06,2.547348500000000000e+06,2.324249500000000000e+06,2.612833799999999814e+06,2.596249000000000000e+06,2.529464299999999814e+06,3.038705500000000000e+06,2.710180000000000000e+06,3.682350000000000000e+06,3.287259500000000000e+06,3.075358500000000000e+06,3.022756799999999814e+06,2.942202799999999814e+06,3.358349299999999814e+06,4.036219799999999814e+06,3.221335299999999814e+06,3.450932500000000000e+06,3.111224500000000000e+06,3.058429500000000000e+06,2.929027500000000000e+06,3.351447000000000000e+06,2.995279299999999814e+06,3.046175500000000000e+06,2.656802000000000000e+06,3.246228799999999814e+06,2.917446500000000000e+06,3.109902299999999814e+06,2.836953000000000000e+06,3.228081500000000000e+06,2.997653500000000000e+06,2.866584000000000000e+06,2.936363500000000000e+06,3.125627799999999814e+06,3.221880000000000000e+06,3.000226799999999814e+06,3.366537500000000000e+06,3.201124299999999814e+06,3.116768500000000000e+06,3.828647299999999814e+06,3.900693000000000000e+06,2.991234500000000000e+06,2.942503000000000000e+06,3.050035799999999814e+06,2.835429500000000000e+06,3.055451500000000000e+06,3.716485500000000000e+06,3.293249500000000000e+06,3.595614799999999814e+06,3.191243299999999814e+06,3.541165000000000000e+06,4.015219299999999814e+06,3.563259500000000000e+06,3.819017299999999814e+06,3.803034000000000000e+06,3.307841500000000000e+06,3.888791299999999814e+06,4.205946000000000000e+06,3.165549000000000000e+06,3.738599299999999814e+06,4.371874000000000000e+06,3.075913000000000000e+06,4.844812500000000000e+06,3.630849299999999814e+06,3.035378299999999814e+06,3.443635500000000000e+06,3.460447500000000000e+06,3.640181500000000000e+06,3.831131500000000000e+06,3.131653500000000000e+06,3.672841000000000000e+06,3.759224299999999814e+06,3.103733799999999814e+06,3.394393799999999814e+06,3.015437000000000000e+06,3.651838799999999814e+06,3.624952500000000000e+06,3.980272299999999814e+06,3.192080799999999814e+06,3.261156000000000000e+06,3.273615000000000000e+06,3.833711299999999814e+06,3.606339500000000000e+06,3.996607500000000000e+06,4.186806500000000000e+06,3.716846799999999814e+06,3.916794799999999814e+06,3.336542000000000000e+06,3.992342000000000000e+06,3.954105500000000000e+06,3.496951799999999814e+06,3.509070299999999814e+06,3.328468500000000000e+06,3.591266000000000000e+06,3.644883000000000000e+06,3.973166000000000000e+06,3.844988500000000000e+06,3.374718799999999814e+06,3.866897500000000000e+06,3.498975000000000000e+06,4.449210500000000000e+06,4.108279500000000000e+06,3.613105299999999814e+06,3.816371000000000000e+06,3.396027500000000000e+06,4.065271000000000000e+06,3.432797000000000000e+06,3.356250000000000000e+06,3.606098000000000000e+06,3.476601500000000000e+06,3.487098500000000000e+06,3.423800000000000000e+06,3.495384500000000000e+06,3.714576500000000000e+06,3.256614000000000000e+06,3.497134500000000000e+06,3.959046000000000000e+06,3.448475000000000000e+06,3.293963799999999814e+06,2.983207500000000000e+06,3.663589500000000000e+06,3.597027000000000000e+06,3.080436000000000000e+06,3.640874500000000000e+06,3.391186000000000000e+06,3.343400799999999814e+06,3.444800000000000000e+06,3.363184500000000000e+06,3.110363500000000000e+06,3.051209799999999814e+06,3.119246000000000000e+06,3.796938500000000000e+06,3.421618500000000000e+06,3.647393799999999814e+06,4.360915500000000000e+06,3.595762500000000000e+06,3.772898500000000000e+06,4.068500799999999814e+06,3.915026500000000000e+06,3.303926299999999814e+06,3.896986500000000000e+06,3.509517799999999814e+06,3.338158500000000000e+06,3.351562500000000000e+06,3.005525500000000000e+06,3.699337500000000000e+06,3.516552799999999814e+06,3.449997799999999814e+06,3.019664299999999814e+06,3.905084799999999814e+06,3.084839000000000000e+06,3.343035000000000000e+06,3.354687500000000000e+06,3.094533799999999814e+06,4.062726000000000000e+06,3.519318799999999814e+06,3.361103299999999814e+06,3.095416500000000000e+06,3.442309500000000000e+06,3.323133000000000000e+06,3.593922500000000000e+06,3.461562500000000000e+06,3.039062500000000000e+06,3.409031299999999814e+06,3.272559500000000000e+06,3.629200799999999814e+06,2.719575000000000000e+06,4.318054500000000000e+06,2.947622000000000000e+06,2.839678500000000000e+06,3.358252500000000000e+06,3.432072299999999814e+06,3.235290799999999814e+06,3.049918299999999814e+06,3.609749500000000000e+06,4.154490000000000000e+06,4.800757500000000000e+06,3.281989500000000000e+06,3.065513500000000000e+06,3.167273299999999814e+06,2.993220000000000000e+06,3.425191299999999814e+06,3.272099500000000000e+06,3.401901000000000000e+06,4.175437799999999814e+06,3.079587500000000000e+06,3.471545299999999814e+06,3.046100500000000000e+06,3.079683799999999814e+06,4.037417000000000000e+06,3.551242500000000000e+06,3.097796000000000000e+06,3.352309000000000000e+06,3.124949500000000000e+06,3.358228000000000000e+06,3.134582299999999814e+06,3.655401799999999814e+06,3.046941000000000000e+06,2.955010000000000000e+06,3.285268000000000000e+06,3.351237500000000000e+06,3.247715299999999814e+06,3.438019799999999814e+06,3.466338000000000000e+06,3.752595000000000000e+06,3.661157500000000000e+06,4.043410799999999814e+06,3.999122299999999814e+06,3.323100000000000000e+06,3.616554500000000000e+06,3.203592000000000000e+06,3.332025000000000000e+06,3.467883500000000000e+06,3.162004000000000000e+06,3.103202799999999814e+06,3.398691299999999814e+06,3.368014299999999814e+06,2.941146500000000000e+06,3.234943799999999814e+06,3.764292000000000000e+06,4.941684500000000000e+06,4.331090000000000000e+06,3.586051299999999814e+06,3.494496000000000000e+06,3.963296500000000000e+06,3.333908299999999814e+06,4.210367000000000000e+06,3.406492299999999814e+06,3.670540000000000000e+06,3.493518799999999814e+06,3.385375299999999814e+06,4.270128500000000000e+06,3.429410500000000000e+06,3.215307000000000000e+06,4.184212299999999814e+06,3.491086799999999814e+06,3.815853299999999814e+06,4.274046500000000000e+06,3.397275000000000000e+06,3.739253000000000000e+06,3.272816000000000000e+06,3.139859000000000000e+06,3.312648299999999814e+06,3.417666799999999814e+06,4.046026799999999814e+06,4.379925000000000000e+06,3.837299299999999814e+06,3.168305000000000000e+06,3.016596000000000000e+06,3.847972500000000000e+06,3.233591500000000000e+06,3.292437000000000000e+06,3.648361500000000000e+06,3.275256299999999814e+06,3.291019799999999814e+06,3.813478500000000000e+06,3.136512799999999814e+06,3.759739799999999814e+06,3.191891799999999814e+06,2.995492500000000000e+06,3.307925299999999814e+06,3.339334500000000000e+06,3.555881299999999814e+06,3.819469000000000000e+06,3.089801299999999814e+06,3.874157000000000000e+06,3.178768500000000000e+06,3.019638500000000000e+06,3.509792500000000000e+06,3.078315000000000000e+06,3.309733000000000000e+06,3.393731299999999814e+06,3.284995000000000000e+06,3.421825000000000000e+06,3.191204799999999814e+06,3.410398799999999814e+06,2.931229500000000000e+06,3.261948500000000000e+06,7.370571000000000000e+06,3.300535299999999814e+06,3.533623000000000000e+06,3.475456299999999814e+06,4.125200000000000000e+06,3.453247000000000000e+06,3.700058000000000000e+06,3.815516299999999814e+06,3.476578500000000000e+06,3.079112500000000000e+06,3.445687500000000000e+06,4.051235500000000000e+06,3.216653000000000000e+06,3.366623299999999814e+06,3.334240799999999814e+06,3.234123799999999814e+06,3.350359500000000000e+06,3.180121500000000000e+06,3.573348799999999814e+06,3.133802299999999814e+06,3.122497000000000000e+06,3.307975000000000000e+06,3.923486299999999814e+06,3.125873000000000000e+06,3.366879000000000000e+06,3.339868799999999814e+06,3.735068500000000000e+06,3.083817799999999814e+06,3.140566500000000000e+06,3.024777500000000000e+06,3.402647000000000000e+06,3.706436500000000000e+06,3.030990500000000000e+06,3.147263500000000000e+06,3.085060799999999814e+06,3.720335000000000000e+06,3.044466000000000000e+06,3.022766000000000000e+06,3.289607500000000000e+06,3.060564500000000000e+06,2.998942500000000000e+06,3.647343799999999814e+06,3.059625500000000000e+06,3.338732000000000000e+06,3.271897000000000000e+06,2.872562500000000000e+06,3.291653799999999814e+06,3.904494000000000000e+06,3.039634799999999814e+06,4.056158799999999814e+06,2.859870000000000000e+06,3.332968799999999814e+06,3.340824500000000000e+06,2.877565000000000000e+06,3.350815000000000000e+06,3.343128799999999814e+06,3.103138500000000000e+06,3.006193000000000000e+06,2.833632799999999814e+06,3.498095299999999814e+06,3.356993799999999814e+06,2.919024000000000000e+06,2.897208799999999814e+06,7.770153000000000000e+06,3.060960500000000000e+06,2.908091799999999814e+06,3.331125000000000000e+06,3.454479299999999814e+06,3.319776299999999814e+06,3.107967000000000000e+06,3.908679000000000000e+06,3.200953299999999814e+06,3.922990799999999814e+06,3.599454799999999814e+06,3.436286000000000000e+06,3.713437799999999814e+06,7.425909000000000000e+06,3.372359799999999814e+06,3.464711299999999814e+06,3.187778000000000000e+06,3.957042000000000000e+06,3.047504299999999814e+06,3.328241000000000000e+06,3.561274500000000000e+06,3.535497500000000000e+06,3.492014000000000000e+06,3.239883000000000000e+06,3.524005799999999814e+06,3.697419500000000000e+06,3.448389500000000000e+06,3.245067000000000000e+06,3.005797000000000000e+06,3.543975500000000000e+06,3.113352799999999814e+06,3.310733299999999814e+06,3.803213799999999814e+06,3.261758500000000000e+06,3.852642000000000000e+06,3.746695500000000000e+06,4.040770000000000000e+06,3.296507500000000000e+06,4.752796000000000000e+06,3.611449799999999814e+06,3.958432000000000000e+06,3.170769500000000000e+06,3.424125000000000000e+06,4.117108000000000000e+06,3.261418299999999814e+06,3.308308500000000000e+06,3.918542299999999814e+06,3.284029500000000000e+06,3.196054000000000000e+06,3.431756299999999814e+06,3.063347000000000000e+06,3.300535299999999814e+06,3.519201500000000000e+06,3.304350000000000000e+06,3.028102000000000000e+06,3.584502500000000000e+06,4.117801299999999814e+06,3.139365299999999814e+06,2.991386299999999814e+06,3.256292500000000000e+06,3.352582500000000000e+06,3.302811500000000000e+06,2.946561799999999814e+06,3.124621500000000000e+06,3.304983500000000000e+06,3.336925000000000000e+06,3.137089000000000000e+06,3.376777799999999814e+06,3.185150500000000000e+06,3.462398500000000000e+06,3.601109299999999814e+06,2.900616500000000000e+06,3.832449799999999814e+06,3.618239000000000000e+06,3.087625000000000000e+06,3.337261000000000000e+06,3.412337500000000000e+06,3.229274500000000000e+06,3.450292299999999814e+06,3.231927500000000000e+06,3.226614500000000000e+06,3.191177299999999814e+06,2.910412000000000000e+06,3.215328799999999814e+06,3.346875000000000000e+06,3.249674000000000000e+06,3.305376799999999814e+06,2.890859000000000000e+06,3.136077799999999814e+06,3.227021000000000000e+06,3.291680500000000000e+06,3.173683500000000000e+06,3.478570299999999814e+06,4.208145000000000000e+06,3.259631000000000000e+06,3.430670500000000000e+06,2.756210500000000000e+06,3.097751000000000000e+06,3.197261799999999814e+06,3.364684500000000000e+06,3.883864000000000000e+06,4.066208799999999814e+06,3.426721500000000000e+06,3.137089000000000000e+06,3.338089299999999814e+06,3.124895799999999814e+06,3.128842500000000000e+06,3.251746500000000000e+06,3.387037500000000000e+06,3.158837500000000000e+06,3.686406799999999814e+06,3.100998000000000000e+06,3.099994500000000000e+06,3.458547000000000000e+06,3.420534500000000000e+06,3.654084000000000000e+06,3.125713500000000000e+06,3.449556299999999814e+06,3.613868000000000000e+06,3.554549000000000000e+06,3.130521299999999814e+06,3.112096000000000000e+06,3.366465799999999814e+06,3.400332799999999814e+06,3.241173000000000000e+06,3.183169000000000000e+06,3.361432500000000000e+06,3.690707000000000000e+06,3.543812000000000000e+06,3.680518799999999814e+06,3.278070000000000000e+06,3.450231500000000000e+06,2.819646000000000000e+06,3.196816000000000000e+06,3.663447000000000000e+06,3.310967799999999814e+06,3.755260299999999814e+06,3.262265000000000000e+06,3.577702500000000000e+06,3.677206299999999814e+06,3.549578500000000000e+06,3.947459299999999814e+06,2.969136000000000000e+06,3.822509500000000000e+06,3.438834799999999814e+06,4.280091500000000000e+06,4.016144000000000000e+06,3.451332299999999814e+06,3.305034500000000000e+06,3.695648500000000000e+06,3.438806799999999814e+06,3.440401799999999814e+06,3.759213299999999814e+06,3.564647000000000000e+06,3.618181500000000000e+06,3.399535500000000000e+06,3.187946299999999814e+06,4.469440500000000000e+06,3.491457799999999814e+06,3.527673299999999814e+06,3.846065000000000000e+06,3.761638000000000000e+06,3.244076799999999814e+06,3.278556299999999814e+06,3.619202500000000000e+06,3.631647299999999814e+06,3.897525500000000000e+06,3.493023799999999814e+06,3.489294799999999814e+06,3.777112500000000000e+06,3.599505500000000000e+06,3.457234500000000000e+06,3.424207500000000000e+06,3.488139000000000000e+06,3.589710000000000000e+06,3.608060500000000000e+06,3.350396000000000000e+06,3.225169299999999814e+06,3.781620299999999814e+06,3.630188299999999814e+06,3.841575500000000000e+06,4.084768500000000000e+06,3.404474799999999814e+06,3.848090500000000000e+06,4.035194000000000000e+06,3.496132000000000000e+06,3.677435000000000000e+06,3.222604799999999814e+06,3.786830799999999814e+06,3.683456799999999814e+06,3.798836000000000000e+06,3.912102500000000000e+06,3.780026299999999814e+06,3.889607799999999814e+06,3.877997799999999814e+06,3.522224299999999814e+06,3.397930500000000000e+06,3.525896500000000000e+06,3.607374500000000000e+06,3.425742299999999814e+06,3.387661000000000000e+06,3.436434500000000000e+06,3.227971500000000000e+06,3.168302299999999814e+06,3.685147000000000000e+06,3.034367299999999814e+06,3.708256000000000000e+06,3.617703000000000000e+06,3.688284000000000000e+06,3.446624299999999814e+06,3.566737000000000000e+06,3.746240799999999814e+06,3.347615000000000000e+06,3.286577299999999814e+06,3.566247799999999814e+06,3.633362000000000000e+06,3.436673799999999814e+06,3.408810000000000000e+06,3.634281500000000000e+06,3.665691000000000000e+06,3.601284000000000000e+06,3.336168299999999814e+06,3.494333299999999814e+06,3.571776500000000000e+06,3.710799500000000000e+06,3.700808500000000000e+06,3.368304799999999814e+06,3.634828000000000000e+06,3.800843500000000000e+06,3.892510000000000000e+06,3.537950299999999814e+06,3.700883299999999814e+06,3.510252000000000000e+06,3.373303000000000000e+06,3.171000000000000000e+06,3.332812500000000000e+06,3.358349299999999814e+06,3.054901500000000000e+06,3.222190000000000000e+06,2.760581299999999814e+06,3.117824000000000000e+06,2.471345299999999814e+06,2.884800000000000000e+06,2.449108500000000000e+06,2.504192000000000000e+06,2.235520000000000000e+06,1.999264000000000000e+06,2.046208000000000000e+06,1.692096000000000000e+06,1.424672000000000000e+06,1.420352000000000000e+06,1.203296000000000000e+06,1.035328000000000000e+06,8.722560000000000000e+05,7.189920000000000000e+05,6.080960000000000000e+05,4.996560000000000000e+05,3.978080000000000000e+05,3.131360000000000000e+05,2.310560000000000000e+05,1.727120000000000000e+05,1.593880000000000000e+05,1.147420000000000000e+05,8.667200000000000000e+04,8.194800000000000000e+04,5.794100000000000000e+04,4.991200000000000000e+04,3.757200000000000000e+04,nan
4.795409999999999684e+01,2.607648500000000000e+06,1.650050500000000000e+06,1.821820000000000000e+06,2.382433000000000000e+06,3.056953500000000000e+06,2.066678300000000047e+06,1.914021500000000000e+06,2.336810000000000000e+06,1.906279399999999907e+06,2.253363799999999814e+06,1.839230600000000093e+06,2.587971500000000000e+06,1.612886000000000000e+06,2.168054000000000000e+06,2.296768000000000000e+06,1.953856000000000000e+06,2.111932299999999814e+06,1.825554300000000047e+06,2.197855799999999814e+06,1.881355000000000000e+06,2.139965000000000000e+06,1.984762100000000093e+06,2.030215800000000047e+06,2.350808299999999814e+06,2.177984000000000000e+06,2.299631500000000000e+06,3.336758299999999814e+06,2.537424799999999814e+06,2.251392000000000000e+06,2.232986299999999814e+06,1.950880000000000000e+06,2.043552000000000000e+06,2.073193800000000047e+06,1.785376000000000000e+06,1.923584000000000000e+06,1.789216000000000000e+06,1.867808000000000000e+06,1.728320000000000000e+06,1.241483300000000047e+06,1.889456500000000000e+06,2.311414799999999814e+06,1.781440000000000000e+06,1.580751000000000000e+06,2.150174799999999814e+06,2.104460000000000000e+06,1.955655300000000047e+06,2.000665000000000000e+06,1.891433800000000047e+06,2.091936000000000000e+06,2.062437000000000000e+06,1.921429800000000047e+06,1.246912300000000047e+06,1.255445100000000093e+06,1.794112000000000000e+06,1.821006800000000047e+06,1.765031300000000047e+06,1.695078800000000047e+06,1.817181500000000000e+06,1.702272300000000047e+06,1.970816000000000000e+06,2.048098600000000093e+06,1.522865500000000000e+06,2.037928000000000000e+06,2.902441500000000000e+06,2.330213500000000000e+06,2.204160000000000000e+06,2.141837000000000000e+06,1.977744100000000093e+06,1.640850100000000093e+06,2.648878000000000000e+06,2.016608399999999907e+06,2.977249799999999814e+06,2.364352000000000000e+06,2.536989000000000000e+06,2.407835500000000000e+06,1.818783800000000047e+06,2.073984000000000000e+06,3.149223799999999814e+06,2.117985299999999814e+06,2.297573500000000000e+06,1.954400000000000000e+06,1.989221300000000047e+06,2.838177500000000000e+06,2.054442800000000047e+06,1.791392000000000000e+06,1.753280000000000000e+06,1.685919000000000000e+06,2.356741299999999814e+06,1.819264000000000000e+06,2.793255000000000000e+06,2.067387300000000047e+06,2.132847500000000000e+06,1.744656399999999907e+06,1.774009300000000047e+06,1.624124600000000093e+06,1.712045600000000093e+06,1.854510000000000000e+06,2.182533500000000000e+06,1.561497500000000000e+06,1.650050500000000000e+06,1.453714800000000047e+06,1.933324000000000000e+06,1.426670100000000093e+06,1.562686300000000047e+06,1.406208000000000000e+06,1.752434399999999907e+06,1.420896000000000000e+06,1.408423300000000047e+06,1.173051800000000047e+06,1.251776000000000000e+06,1.564294000000000000e+06,1.150144000000000000e+06,1.653096500000000000e+06,1.428416000000000000e+06,1.882161399999999907e+06,3.079400500000000000e+06,1.146016000000000000e+06,1.430655000000000000e+06,1.266048000000000000e+06,9.318425999999999767e+05,1.188416000000000000e+06,2.286378000000000000e+06,1.305952000000000000e+06,1.416288000000000000e+06,1.289280000000000000e+06,1.034896000000000000e+06,1.497965000000000000e+06,1.483983500000000000e+06,1.463524800000000047e+06,1.953576600000000093e+06,1.154812100000000093e+06,1.498336000000000000e+06,1.647554800000000047e+06,1.528096000000000000e+06,2.600708299999999814e+06,1.801738600000000093e+06,1.337024000000000000e+06,1.499936000000000000e+06,1.331840399999999907e+06,1.278528000000000000e+06,2.084417300000000047e+06,1.723386100000000093e+06,1.281728000000000000e+06,1.531744000000000000e+06,1.580701300000000047e+06,1.157248000000000000e+06,8.913624000000000233e+05,1.536956800000000047e+06,1.045968000000000000e+06,1.136160000000000000e+06,1.416709899999999907e+06,1.128448000000000000e+06,9.898560000000000000e+05,1.118720000000000000e+06,1.249430300000000047e+06,1.021731400000000023e+06,9.882880000000000000e+05,8.479799000000000233e+05,1.697086800000000047e+06,8.855094000000000233e+05,1.344372100000000093e+06,1.299648000000000000e+06,1.296080600000000093e+06,1.583988500000000000e+06,1.103584000000000000e+06,7.894513000000000466e+05,1.306546600000000093e+06,8.849120000000000000e+05,8.604480000000000000e+05,1.077696000000000000e+06,1.182176000000000000e+06,1.048608000000000000e+06,1.059968000000000000e+06,8.953760000000000000e+05,1.430209800000000047e+06,9.082400000000000000e+05,1.059552000000000000e+06,1.168064000000000000e+06,1.200325500000000000e+06,1.181979800000000047e+06,9.546720000000000000e+05,1.239074500000000000e+06,8.043325999999999767e+05,7.539446999999999534e+05,6.424093000000000466e+05,8.044480000000000000e+05,5.913408000000000466e+05,7.850030000000000000e+05,6.601600000000000000e+05,8.983040000000000000e+05,7.259520000000000000e+05,1.072811300000000047e+06,1.124010300000000047e+06,8.572160000000000000e+05,9.860800000000000000e+05,8.742400000000000000e+05,7.951680000000000000e+05,1.037425400000000023e+06,7.515225000000000000e+05,8.776960000000000000e+05,7.187578000000000466e+05,1.071264000000000000e+06,9.192480000000000000e+05,6.532320000000000000e+05,8.419680000000000000e+05,9.786240000000000000e+05,1.035536000000000000e+06,7.161920000000000000e+05,1.003840000000000000e+06,6.763433000000000466e+05,7.883040000000000000e+05,1.028065199999999953e+06,1.125527399999999907e+06,9.353760000000000000e+05,9.632395999999999767e+05,5.543460000000000000e+05,7.770560000000000000e+05,8.954720000000000000e+05,8.062080000000000000e+05,6.253450000000000000e+05,1.334853800000000047e+06,6.797080999999999767e+05,1.020576000000000000e+06,8.576320000000000000e+05,9.006080000000000000e+05,7.548160000000000000e+05,9.099200000000000000e+05,7.778880000000000000e+05,6.525083000000000466e+05,9.625440000000000000e+05,1.039536000000000000e+06,8.489600000000000000e+05,8.963200000000000000e+05,8.275840000000000000e+05,1.018368000000000000e+06,8.725760000000000000e+05,1.061472000000000000e+06,8.762318000000000466e+05,1.168828399999999907e+06,1.056288000000000000e+06,1.060288000000000000e+06,8.243520000000000000e+05,1.305312000000000000e+06,1.003995599999999977e+06,1.184928000000000000e+06,9.921760000000000000e+05,1.104640000000000000e+06,1.278864100000000093e+06,1.224801800000000047e+06,1.198528000000000000e+06,1.319400100000000093e+06,9.046538000000000466e+05,1.438275000000000000e+06,9.957440000000000000e+05,1.103584000000000000e+06,1.227104000000000000e+06,1.017312000000000000e+06,1.001744000000000000e+06,9.673760000000000000e+05,9.306560000000000000e+05,1.078016000000000000e+06,8.974881999999999534e+05,9.219985000000000000e+05,9.607680000000000000e+05,1.100416000000000000e+06,1.508214800000000047e+06,1.094176000000000000e+06,1.184704000000000000e+06,8.764480000000000000e+05,1.358956800000000047e+06,8.657825000000000000e+05,1.191712000000000000e+06,7.073559000000000233e+05,1.461671500000000000e+06,1.152852800000000047e+06,1.245728000000000000e+06,1.241776100000000093e+06,8.605729000000000233e+05,9.950036999999999534e+05,1.066720000000000000e+06,1.401665500000000000e+06,1.269984000000000000e+06,1.050400000000000000e+06,9.872320000000000000e+05,1.445376000000000000e+06,1.295659300000000047e+06,1.298240000000000000e+06,1.000064000000000000e+06,1.135232000000000000e+06,1.009840000000000000e+06,1.224864000000000000e+06,1.233152000000000000e+06,1.338351000000000000e+06,1.462268300000000047e+06,1.090496000000000000e+06,1.123680000000000000e+06,1.412416100000000093e+06,1.200640000000000000e+06,1.371264000000000000e+06,1.346976000000000000e+06,1.562151600000000093e+06,1.593959100000000093e+06,1.566853300000000047e+06,1.197568000000000000e+06,9.917236999999999534e+05,1.506851399999999907e+06,1.281280000000000000e+06,1.457856000000000000e+06,1.533609800000000047e+06,1.803592000000000000e+06,1.200431500000000000e+06,3.324818500000000000e+06,1.199929399999999907e+06,1.666014899999999907e+06,1.234312899999999907e+06,1.962932399999999907e+06,1.402880000000000000e+06,1.607207899999999907e+06,1.338578800000000047e+06,1.314368000000000000e+06,1.698802600000000093e+06,1.775993000000000000e+06,1.461824000000000000e+06,4.390110000000000000e+06,2.102976000000000000e+06,1.875027399999999907e+06,1.521312600000000093e+06,1.909062600000000093e+06,1.419712000000000000e+06,2.203011299999999814e+06,1.881831300000000047e+06,1.824864000000000000e+06,1.478925800000000047e+06,1.743904000000000000e+06,1.202094300000000047e+06,1.374177800000000047e+06,1.526688000000000000e+06,1.714944000000000000e+06,1.834272000000000000e+06,2.218962299999999814e+06,2.031814899999999907e+06,1.669878899999999907e+06,1.447104000000000000e+06,1.688928000000000000e+06,2.011086800000000047e+06,2.004035500000000000e+06,1.541642600000000093e+06,1.883954399999999907e+06,1.780576000000000000e+06,1.908250100000000093e+06,1.836818600000000093e+06,1.897619899999999907e+06,2.270838799999999814e+06,2.044989600000000093e+06,1.754592000000000000e+06,1.520000000000000000e+06,2.066582899999999907e+06,1.852236000000000000e+06,1.437344000000000000e+06,1.982709399999999907e+06,1.819504800000000047e+06,1.464416000000000000e+06,1.753948500000000000e+06,1.408775899999999907e+06,1.956534899999999907e+06,1.679264000000000000e+06,1.836062500000000000e+06,1.731392000000000000e+06,1.934016000000000000e+06,1.918037899999999907e+06,1.647648000000000000e+06,1.293696100000000093e+06,2.455080500000000000e+06,1.460274399999999907e+06,2.135313500000000000e+06,1.660128000000000000e+06,1.706336000000000000e+06,1.594112000000000000e+06,1.573335800000000047e+06,1.896544000000000000e+06,1.640160000000000000e+06,2.262374000000000000e+06,2.115050500000000000e+06,4.984419000000000000e+06,2.003660399999999907e+06,2.071037800000000047e+06,3.522771000000000000e+06,1.189321700000000000e+07,1.763872000000000000e+06,1.597076899999999907e+06,1.838304000000000000e+06,2.051744000000000000e+06,1.618090000000000000e+06,1.993728000000000000e+06,1.773543500000000000e+06,2.164803799999999814e+06,2.026139399999999907e+06,1.566883100000000093e+06,1.216930800000000047e+06,1.875904000000000000e+06,1.671574300000000047e+06,1.950094000000000000e+06,2.361216000000000000e+06,2.072562100000000093e+06,2.204238000000000000e+06,2.131891299999999814e+06,1.936752800000000047e+06,1.960672000000000000e+06,1.789148300000000047e+06,2.399007299999999814e+06,2.240824299999999814e+06,2.256473000000000000e+06,2.008416000000000000e+06,2.204431500000000000e+06,1.959900000000000000e+06,1.794829800000000047e+06,2.248448000000000000e+06,2.137702000000000000e+06,2.319360799999999814e+06,2.055616000000000000e+06,2.451559000000000000e+06,2.361854500000000000e+06,1.823828100000000093e+06,2.725985799999999814e+06,2.078172100000000093e+06,1.705360300000000047e+06,2.106580500000000000e+06,1.764231300000000047e+06,2.123648799999999814e+06,1.822656000000000000e+06,1.905702500000000000e+06,2.807713000000000000e+06,2.392684500000000000e+06,2.200805500000000000e+06,2.386541000000000000e+06,1.945067600000000093e+06,2.404090000000000000e+06,2.447089299999999814e+06,2.593204000000000000e+06,2.678554000000000000e+06,2.614486299999999814e+06,2.745936000000000000e+06,2.719163000000000000e+06,2.606208799999999814e+06,2.740467500000000000e+06,2.935432500000000000e+06,2.956052299999999814e+06,2.994738500000000000e+06,2.704425000000000000e+06,2.830754500000000000e+06,2.760353000000000000e+06,2.705340000000000000e+06,2.440189500000000000e+06,2.681002299999999814e+06,3.233272500000000000e+06,2.664680299999999814e+06,2.437439000000000000e+06,2.272840799999999814e+06,2.670769500000000000e+06,2.530080500000000000e+06,2.844827500000000000e+06,3.400523500000000000e+06,2.308778500000000000e+06,2.178954799999999814e+06,2.617090500000000000e+06,2.136460799999999814e+06,2.448790500000000000e+06,2.405767500000000000e+06,2.326324000000000000e+06,2.627205500000000000e+06,2.855873799999999814e+06,2.326892299999999814e+06,2.430912000000000000e+06,2.526802299999999814e+06,1.826199399999999907e+06,2.230400000000000000e+06,2.413532000000000000e+06,2.255094299999999814e+06,2.259879500000000000e+06,2.230683799999999814e+06,2.251560000000000000e+06,3.278938000000000000e+06,2.151569000000000000e+06,2.891319799999999814e+06,2.297822500000000000e+06,2.161671299999999814e+06,2.100116299999999814e+06,2.211392000000000000e+06,2.016854000000000000e+06,2.081879899999999907e+06,1.731539500000000000e+06,2.513761299999999814e+06,2.042371800000000047e+06,2.347644299999999814e+06,2.208847500000000000e+06,1.759616000000000000e+06,2.203446500000000000e+06,1.966080000000000000e+06,2.266182500000000000e+06,1.957024000000000000e+06,1.891389300000000047e+06,1.801538899999999907e+06,2.383986799999999814e+06,2.232960000000000000e+06,2.435996799999999814e+06,2.329313000000000000e+06,1.848812300000000047e+06,2.667821500000000000e+06,2.376216000000000000e+06,2.002560000000000000e+06,1.853189600000000093e+06,1.473005600000000093e+06,2.004992000000000000e+06,1.613817899999999907e+06,1.292791500000000000e+06,1.971791300000000047e+06,1.125622800000000047e+06,1.761142500000000000e+06,1.700768000000000000e+06,1.457632000000000000e+06,1.522048000000000000e+06,2.086418300000000047e+06,1.952651500000000000e+06,1.483776000000000000e+06,2.004067300000000047e+06,2.090081500000000000e+06,2.432190500000000000e+06,2.161856000000000000e+06,1.981778600000000093e+06,1.823104000000000000e+06,2.190144000000000000e+06,2.383537500000000000e+06,2.103808000000000000e+06,1.998286899999999907e+06,1.688704000000000000e+06,1.344680399999999907e+06,2.223680000000000000e+06,2.004000000000000000e+06,1.940987300000000047e+06,2.916735000000000000e+06,4.248246000000000000e+06,1.320774000000000000e+06,1.933024000000000000e+06,2.683148299999999814e+06,1.963867500000000000e+06,1.626511800000000047e+06,2.054945100000000093e+06,2.094405800000000047e+06,2.003209600000000093e+06,1.680544000000000000e+06,1.659763100000000093e+06,1.830656000000000000e+06,2.774736000000000000e+06,2.061600000000000000e+06,2.183130000000000000e+06,1.781926500000000000e+06,2.572329500000000000e+06,2.303301000000000000e+06,2.396394000000000000e+06,1.983265899999999907e+06,1.626789000000000000e+06,2.095460899999999907e+06,2.016537800000000047e+06,2.031605500000000000e+06,2.371454000000000000e+06,1.826199399999999907e+06,1.912846300000000047e+06,1.544440000000000000e+06,2.077448000000000000e+06,1.785280000000000000e+06,1.875113899999999907e+06,1.624514600000000093e+06,2.127571000000000000e+06,2.147968000000000000e+06,2.281388799999999814e+06,2.522927000000000000e+06,2.481671299999999814e+06,2.635200000000000000e+06,2.096610600000000093e+06,2.309089299999999814e+06,1.982704800000000047e+06,2.175160000000000000e+06,2.297984000000000000e+06,2.762103799999999814e+06,2.877667000000000000e+06,4.076861299999999814e+06,2.721432500000000000e+06,2.576285299999999814e+06,3.101177000000000000e+06,2.730048299999999814e+06,2.288956799999999814e+06,2.410956299999999814e+06,2.345295799999999814e+06,3.196914000000000000e+06,2.439135799999999814e+06,2.749044500000000000e+06,2.797982000000000000e+06,2.776676000000000000e+06,2.642808299999999814e+06,2.913420799999999814e+06,2.732920000000000000e+06,3.354687500000000000e+06,2.707164799999999814e+06,3.060556000000000000e+06,2.557959799999999814e+06,2.928657000000000000e+06,2.741776000000000000e+06,2.970466500000000000e+06,2.914818299999999814e+06,2.825425500000000000e+06,2.978599799999999814e+06,4.305429500000000000e+06,2.946374000000000000e+06,3.016260299999999814e+06,3.356411000000000000e+06,3.154343000000000000e+06,3.108531000000000000e+06,3.196914000000000000e+06,3.120131000000000000e+06,2.964412799999999814e+06,3.050891000000000000e+06,2.689357500000000000e+06,3.832071000000000000e+06,3.499737500000000000e+06,3.457800000000000000e+06,3.095416500000000000e+06,2.818781799999999814e+06,2.884448299999999814e+06,3.137862000000000000e+06,3.199070500000000000e+06,2.766078000000000000e+06,2.828732299999999814e+06,3.485978000000000000e+06,3.276454299999999814e+06,3.022470000000000000e+06,2.883701000000000000e+06,3.099777799999999814e+06,2.680990000000000000e+06,2.526031500000000000e+06,2.915412500000000000e+06,2.752091299999999814e+06,2.657242000000000000e+06,2.382836500000000000e+06,2.388055299999999814e+06,2.244123000000000000e+06,2.595904000000000000e+06,3.165081799999999814e+06,2.629818000000000000e+06,2.349869799999999814e+06,2.312989299999999814e+06,2.232703000000000000e+06,2.906011799999999814e+06,2.375942000000000000e+06,2.462230500000000000e+06,2.704711500000000000e+06,2.479515000000000000e+06,2.274396500000000000e+06,2.413127000000000000e+06,2.865348000000000000e+06,2.621659000000000000e+06,2.199232500000000000e+06,2.722533000000000000e+06,2.723706000000000000e+06,2.078080000000000000e+06,2.423400500000000000e+06,2.581991500000000000e+06,2.310631500000000000e+06,2.104520799999999814e+06,2.208655799999999814e+06,2.201565500000000000e+06,2.735702000000000000e+06,2.259879500000000000e+06,2.488735299999999814e+06,2.799590000000000000e+06,2.441212000000000000e+06,2.781438000000000000e+06,2.063941300000000047e+06,2.468509799999999814e+06,2.779213000000000000e+06,2.403563299999999814e+06,2.400468000000000000e+06,2.135389299999999814e+06,3.080060000000000000e+06,2.258416299999999814e+06,1.982704800000000047e+06,2.571773299999999814e+06,2.306554799999999814e+06,2.145080500000000000e+06,2.576547299999999814e+06,2.564336000000000000e+06,2.547606799999999814e+06,2.753360000000000000e+06,2.370774500000000000e+06,2.317483000000000000e+06,2.912753000000000000e+06,2.596271299999999814e+06,2.602977000000000000e+06,2.532779500000000000e+06,2.978592000000000000e+06,2.610015500000000000e+06,3.579916500000000000e+06,3.232767299999999814e+06,3.241965799999999814e+06,3.666943500000000000e+06,3.036180500000000000e+06,3.398278000000000000e+06,2.861000299999999814e+06,3.050590500000000000e+06,3.016183500000000000e+06,3.350591500000000000e+06,3.038544799999999814e+06,2.966152500000000000e+06,2.725338799999999814e+06,2.694083500000000000e+06,3.059806799999999814e+06,2.730946000000000000e+06,3.132963500000000000e+06,3.030642799999999814e+06,3.170821000000000000e+06,3.200800000000000000e+06,3.084839000000000000e+06,3.143787799999999814e+06,2.883165799999999814e+06,3.226614500000000000e+06,3.602390799999999814e+06,3.109766799999999814e+06,3.143402000000000000e+06,2.903269799999999814e+06,3.415429799999999814e+06,3.254765500000000000e+06,2.944116500000000000e+06,4.416598000000000000e+06,3.417047000000000000e+06,3.201124299999999814e+06,3.535356299999999814e+06,2.916857500000000000e+06,3.636760500000000000e+06,3.064015500000000000e+06,3.381595500000000000e+06,3.548104799999999814e+06,3.290731500000000000e+06,3.417379500000000000e+06,4.138149500000000000e+06,3.491101799999999814e+06,3.579568000000000000e+06,3.903855799999999814e+06,3.741734500000000000e+06,3.414560000000000000e+06,4.129976799999999814e+06,3.564601000000000000e+06,3.502176500000000000e+06,3.776365799999999814e+06,3.384879799999999814e+06,3.420243799999999814e+06,3.370750799999999814e+06,3.550344799999999814e+06,3.155893500000000000e+06,3.941646500000000000e+06,3.995301000000000000e+06,3.489670799999999814e+06,3.612998500000000000e+06,3.376268500000000000e+06,3.772880500000000000e+06,3.790766000000000000e+06,3.728164799999999814e+06,3.158701500000000000e+06,3.227603799999999814e+06,4.175617500000000000e+06,3.289821000000000000e+06,3.698725299999999814e+06,4.086542000000000000e+06,3.999982500000000000e+06,3.583014500000000000e+06,3.454467500000000000e+06,3.733087500000000000e+06,4.576571000000000000e+06,3.315383299999999814e+06,3.906681500000000000e+06,4.341839000000000000e+06,3.294089000000000000e+06,4.129903500000000000e+06,3.291379299999999814e+06,3.844874500000000000e+06,3.911394799999999814e+06,3.767624000000000000e+06,4.251320000000000000e+06,4.346566000000000000e+06,3.726467500000000000e+06,3.727899500000000000e+06,3.565980799999999814e+06,3.545917299999999814e+06,3.552088500000000000e+06,4.039353000000000000e+06,5.212074500000000000e+06,3.406152000000000000e+06,3.080796799999999814e+06,4.075382000000000000e+06,3.356142299999999814e+06,3.554403000000000000e+06,3.131154799999999814e+06,3.262228000000000000e+06,3.601384500000000000e+06,3.297864000000000000e+06,3.002430000000000000e+06,3.277384299999999814e+06,3.492014000000000000e+06,3.651944000000000000e+06,3.258732799999999814e+06,3.512905299999999814e+06,3.560777799999999814e+06,3.427922000000000000e+06,3.395585000000000000e+06,3.317185500000000000e+06,3.260043000000000000e+06,3.452122000000000000e+06,3.455111000000000000e+06,3.483706299999999814e+06,3.283190500000000000e+06,3.319526799999999814e+06,3.264525799999999814e+06,2.912828000000000000e+06,3.633032299999999814e+06,3.484562500000000000e+06,3.947521500000000000e+06,3.055525000000000000e+06,3.616937000000000000e+06,4.270200000000000000e+06,6.411084000000000000e+06,3.968743299999999814e+06,3.510372299999999814e+06,3.095872500000000000e+06,3.893651500000000000e+06,3.417987500000000000e+06,3.944102500000000000e+06,3.593009000000000000e+06,5.208748000000000000e+06,3.735785299999999814e+06,3.567832000000000000e+06,3.148168000000000000e+06,3.421631299999999814e+06,3.238924500000000000e+06,3.374718799999999814e+06,3.459447299999999814e+06,3.378103299999999814e+06,3.289851299999999814e+06,3.254256500000000000e+06,2.962200799999999814e+06,3.024986000000000000e+06,3.469508500000000000e+06,2.924915799999999814e+06,3.728885000000000000e+06,3.673770500000000000e+06,3.843468799999999814e+06,3.187628500000000000e+06,3.813837000000000000e+06,3.252032799999999814e+06,3.134404000000000000e+06,3.347932500000000000e+06,2.982479000000000000e+06,3.014912799999999814e+06,2.966637000000000000e+06,3.189591500000000000e+06,3.031302299999999814e+06,3.184880000000000000e+06,3.073832299999999814e+06,3.787417799999999814e+06,3.242724000000000000e+06,3.715366000000000000e+06,3.081671299999999814e+06,2.947198799999999814e+06,3.682206500000000000e+06,3.817530000000000000e+06,3.733585000000000000e+06,3.366623299999999814e+06,5.678287000000000000e+06,3.063957299999999814e+06,3.437500000000000000e+06,3.079534500000000000e+06,3.137529500000000000e+06,2.901984000000000000e+06,3.110511500000000000e+06,3.438019799999999814e+06,3.084471000000000000e+06,3.773361299999999814e+06,3.009624500000000000e+06,3.618080000000000000e+06,3.707610299999999814e+06,3.577497799999999814e+06,3.797994799999999814e+06,3.364684500000000000e+06,3.554539000000000000e+06,3.664641500000000000e+06,3.530972299999999814e+06,3.274808500000000000e+06,3.199696500000000000e+06,3.742863500000000000e+06,3.331650000000000000e+06,3.414828299999999814e+06,3.834850299999999814e+06,6.120972000000000000e+06,3.180042500000000000e+06,3.424012500000000000e+06,3.278792299999999814e+06,3.047218500000000000e+06,3.016394299999999814e+06,4.139751500000000000e+06,3.053860000000000000e+06,4.652800500000000000e+06,3.401537500000000000e+06,3.268537500000000000e+06,2.940375000000000000e+06,3.470743799999999814e+06,3.354847000000000000e+06,2.892471799999999814e+06,3.828579799999999814e+06,4.668168500000000000e+06,3.419572299999999814e+06,3.448757799999999814e+06,3.819601299999999814e+06,3.866153000000000000e+06,3.348662299999999814e+06,3.502015500000000000e+06,3.090340000000000000e+06,3.713165299999999814e+06,3.719790000000000000e+06,2.991636799999999814e+06,3.507790000000000000e+06,3.170254500000000000e+06,3.385011000000000000e+06,3.727902799999999814e+06,3.409698500000000000e+06,3.457267000000000000e+06,3.379087500000000000e+06,3.957582000000000000e+06,3.825242299999999814e+06,3.751723500000000000e+06,4.628900000000000000e+06,3.171535500000000000e+06,2.987831799999999814e+06,3.515478500000000000e+06,3.493192500000000000e+06,3.410845000000000000e+06,3.699821500000000000e+06,3.343461299999999814e+06,3.090222000000000000e+06,3.195289500000000000e+06,2.924904299999999814e+06,3.266930799999999814e+06,2.951182000000000000e+06,3.171621299999999814e+06,3.820890500000000000e+06,3.636713500000000000e+06,3.275565799999999814e+06,3.037344799999999814e+06,3.058215000000000000e+06,2.901366799999999814e+06,3.358250000000000000e+06,3.328518799999999814e+06,3.195436000000000000e+06,3.029176799999999814e+06,6.398098000000000000e+06,2.971048000000000000e+06,3.812492299999999814e+06,3.189440000000000000e+06,3.377733500000000000e+06,3.349229799999999814e+06,3.323380000000000000e+06,4.806113000000000000e+06,3.674326000000000000e+06,3.403422000000000000e+06,3.858353500000000000e+06,3.373025500000000000e+06,3.347844000000000000e+06,3.280476500000000000e+06,3.181600500000000000e+06,3.565397000000000000e+06,3.296338500000000000e+06,3.549463799999999814e+06,3.508033000000000000e+06,3.131184000000000000e+06,3.186675500000000000e+06,3.419706299999999814e+06,3.636700500000000000e+06,3.112356500000000000e+06,3.180431799999999814e+06,3.174349500000000000e+06,3.674410500000000000e+06,3.417444000000000000e+06,3.429854000000000000e+06,3.233372000000000000e+06,3.078966500000000000e+06,2.947571799999999814e+06,3.383067299999999814e+06,3.376897000000000000e+06,3.383047500000000000e+06,3.138504000000000000e+06,3.616166000000000000e+06,2.976292299999999814e+06,3.145844500000000000e+06,3.304976500000000000e+06,3.610580000000000000e+06,3.219889500000000000e+06,3.368461299999999814e+06,3.290731500000000000e+06,2.851598799999999814e+06,3.165921000000000000e+06,3.275809000000000000e+06,3.502009799999999814e+06,3.144537799999999814e+06,3.079326299999999814e+06,3.647343799999999814e+06,3.154435799999999814e+06,3.001792000000000000e+06,3.224798500000000000e+06,3.384610000000000000e+06,3.100770299999999814e+06,5.060616000000000000e+06,3.002821000000000000e+06,3.179585299999999814e+06,2.988519000000000000e+06,3.099336799999999814e+06,3.473335500000000000e+06,2.997341799999999814e+06,3.106805000000000000e+06,3.376461000000000000e+06,2.921420500000000000e+06,3.766904000000000000e+06,2.952959000000000000e+06,2.996499500000000000e+06,3.383531299999999814e+06,2.879639799999999814e+06,2.984172500000000000e+06,3.631656299999999814e+06,3.498692299999999814e+06,3.574539299999999814e+06,3.774349799999999814e+06,3.140781299999999814e+06,3.782700799999999814e+06,3.489377500000000000e+06,3.119357799999999814e+06,4.074169799999999814e+06,4.700356000000000000e+06,3.118109799999999814e+06,3.371698799999999814e+06,3.669989299999999814e+06,3.642769500000000000e+06,3.803661000000000000e+06,3.617871500000000000e+06,4.371487500000000000e+06,3.810281299999999814e+06,3.215842000000000000e+06,3.267294299999999814e+06,3.378200000000000000e+06,4.997545000000000000e+06,3.572878299999999814e+06,3.649103000000000000e+06,3.304593799999999814e+06,3.514689000000000000e+06,3.513265500000000000e+06,3.268408500000000000e+06,3.516250500000000000e+06,3.338021500000000000e+06,4.036334799999999814e+06,4.025692500000000000e+06,3.199742500000000000e+06,3.304983500000000000e+06,3.322612500000000000e+06,3.103649500000000000e+06,3.551201000000000000e+06,3.296507500000000000e+06,3.386292299999999814e+06,3.400068799999999814e+06,3.359065299999999814e+06,4.102505500000000000e+06,3.988756000000000000e+06,4.585371000000000000e+06,3.660175299999999814e+06,2.952201000000000000e+06,3.360234500000000000e+06,3.817634500000000000e+06,3.097794299999999814e+06,3.821365500000000000e+06,3.594665500000000000e+06,3.283883000000000000e+06,3.797841799999999814e+06,3.478221799999999814e+06,3.385593799999999814e+06,3.182157000000000000e+06,2.916132500000000000e+06,3.132790299999999814e+06,3.229809799999999814e+06,3.200033299999999814e+06,2.983858500000000000e+06,3.359150000000000000e+06,3.321314000000000000e+06,3.502128000000000000e+06,2.802443000000000000e+06,2.906277799999999814e+06,3.123851500000000000e+06,3.011401799999999814e+06,4.160373000000000000e+06,2.943406799999999814e+06,3.049599500000000000e+06,3.413918799999999814e+06,2.995803500000000000e+06,2.990016000000000000e+06,3.529691500000000000e+06,3.370335299999999814e+06,3.652010500000000000e+06,3.258998299999999814e+06,3.177037000000000000e+06,3.323060799999999814e+06,3.371875000000000000e+06,4.290223500000000000e+06,3.271360500000000000e+06,3.082943000000000000e+06,3.370117299999999814e+06,3.796316500000000000e+06,3.448050000000000000e+06,3.027319299999999814e+06,2.964996299999999814e+06,4.132936000000000000e+06,3.176636000000000000e+06,3.606129000000000000e+06,5.002554000000000000e+06,2.934191000000000000e+06,3.076365000000000000e+06,3.059253000000000000e+06,3.027202799999999814e+06,3.216335500000000000e+06,3.014511799999999814e+06,3.311009500000000000e+06,3.566252299999999814e+06,3.450932500000000000e+06,3.971895500000000000e+06,3.236436500000000000e+06,3.026058799999999814e+06,3.506410799999999814e+06,3.653118500000000000e+06,3.648705500000000000e+06,3.460735799999999814e+06,3.680969799999999814e+06,3.541372299999999814e+06,3.120835500000000000e+06,3.656536500000000000e+06,3.246870500000000000e+06,3.008225000000000000e+06,3.458329500000000000e+06,3.748834799999999814e+06,3.452886000000000000e+06,3.726651799999999814e+06,3.298914299999999814e+06,3.613165000000000000e+06,3.756666000000000000e+06,3.465156500000000000e+06,3.204788799999999814e+06,3.251166799999999814e+06,3.147144000000000000e+06,3.368182500000000000e+06,3.518778299999999814e+06,3.160244000000000000e+06,3.402003799999999814e+06,3.524617500000000000e+06,3.063918500000000000e+06,3.109661799999999814e+06,3.022238000000000000e+06,3.534948799999999814e+06,3.354381299999999814e+06,3.294656500000000000e+06,3.501414000000000000e+06,3.861472500000000000e+06,3.494820000000000000e+06,3.272755299999999814e+06,3.536692299999999814e+06,3.399535500000000000e+06,3.491507799999999814e+06,3.455288000000000000e+06,3.288990799999999814e+06,3.501135799999999814e+06,3.474629000000000000e+06,3.466789799999999814e+06,3.860392299999999814e+06,3.656392000000000000e+06,3.325109500000000000e+06,3.820891299999999814e+06,3.517899000000000000e+06,3.096038500000000000e+06,3.562910000000000000e+06,3.554163000000000000e+06,3.432493500000000000e+06,3.826983500000000000e+06,3.624933500000000000e+06,3.511912000000000000e+06,3.417599799999999814e+06,3.400117299999999814e+06,3.357006299999999814e+06,3.491346500000000000e+06,3.584484799999999814e+06,3.546261500000000000e+06,3.716103000000000000e+06,3.338555000000000000e+06,3.392812500000000000e+06,3.806972000000000000e+06,3.426721500000000000e+06,3.270338299999999814e+06,3.554580500000000000e+06,3.476008799999999814e+06,3.364384500000000000e+06,3.618100000000000000e+06,3.378416799999999814e+06,3.890445799999999814e+06,3.819734000000000000e+06,3.984151000000000000e+06,3.692314000000000000e+06,3.257255299999999814e+06,3.576006000000000000e+06,3.751572000000000000e+06,3.519505500000000000e+06,3.522717500000000000e+06,3.504999299999999814e+06,3.709965500000000000e+06,3.760532799999999814e+06,3.336847799999999814e+06,4.002679000000000000e+06,3.680518799999999814e+06,3.632955500000000000e+06,3.769364500000000000e+06,3.525426000000000000e+06,3.430480000000000000e+06,3.684663500000000000e+06,3.393092299999999814e+06,3.522732500000000000e+06,3.611727299999999814e+06,3.699251799999999814e+06,3.267459000000000000e+06,3.586010299999999814e+06,3.186326299999999814e+06,3.376691500000000000e+06,3.225176799999999814e+06,3.498095299999999814e+06,3.117300299999999814e+06,3.645854500000000000e+06,3.842099000000000000e+06,3.370367000000000000e+06,3.331331299999999814e+06,3.356435000000000000e+06,3.322000799999999814e+06,3.482340500000000000e+06,3.624370799999999814e+06,3.805890500000000000e+06,3.689357000000000000e+06,3.359915500000000000e+06,3.631619500000000000e+06,3.388258299999999814e+06,3.788284500000000000e+06,3.670232799999999814e+06,4.124470299999999814e+06,3.667069299999999814e+06,3.578401500000000000e+06,3.580709799999999814e+06,3.441504500000000000e+06,3.465147000000000000e+06,3.604767000000000000e+06,3.573149299999999814e+06,3.803358500000000000e+06,3.573149299999999814e+06,3.598159500000000000e+06,3.419465500000000000e+06,3.222086000000000000e+06,3.071287000000000000e+06,3.251190000000000000e+06,2.680375000000000000e+06,3.188544000000000000e+06,2.619414299999999814e+06,2.738048000000000000e+06,2.486576000000000000e+06,2.562368000000000000e+06,2.203840000000000000e+06,2.009856000000000000e+06,1.879872000000000000e+06,1.676864000000000000e+06,1.458624000000000000e+06,1.356288000000000000e+06,1.095456000000000000e+06,9.896480000000000000e+05,8.485440000000000000e+05,7.336320000000000000e+05,6.272960000000000000e+05,4.859040000000000000e+05,3.811680000000000000e+05,3.118160000000000000e+05,2.382440000000000000e+05,1.923080000000000000e+05,1.513200000000000000e+05,1.118220000000000000e+05,1.113180000000000000e+05,6.657600000000000000e+04,6.959000000000000000e+04,4.780400000000000000e+04,4.118300000000000000e+04,nan
4.795490000000000208e+01,2.353809799999999814e+06,2.308811799999999814e+06,2.175670000000000000e+06,2.215552000000000000e+06,2.195275500000000000e+06,2.484231799999999814e+06,2.637737500000000000e+06,2.425088000000000000e+06,2.873251799999999814e+06,1.809877800000000047e+06,1.959900000000000000e+06,2.330543500000000000e+06,1.577826000000000000e+06,2.651713299999999814e+06,1.763086000000000000e+06,1.984781300000000047e+06,2.391841500000000000e+06,2.189219799999999814e+06,2.152512000000000000e+06,2.522520000000000000e+06,2.040800000000000000e+06,2.339560000000000000e+06,2.443126799999999814e+06,2.181696000000000000e+06,2.268928000000000000e+06,2.370608799999999814e+06,1.935726100000000093e+06,2.294890299999999814e+06,2.040800000000000000e+06,1.956032000000000000e+06,2.040672000000000000e+06,1.836768000000000000e+06,1.765385000000000000e+06,2.199616000000000000e+06,2.029706600000000093e+06,2.025536000000000000e+06,1.742378399999999907e+06,1.690131800000000047e+06,2.010367800000000047e+06,1.652896100000000093e+06,1.088960000000000000e+06,1.908288000000000000e+06,2.159450299999999814e+06,1.624672000000000000e+06,1.791397300000000047e+06,1.666195000000000000e+06,2.311698500000000000e+06,2.342220799999999814e+06,1.789632000000000000e+06,1.638673000000000000e+06,1.580062500000000000e+06,1.804219000000000000e+06,2.315168500000000000e+06,1.599744000000000000e+06,1.918998899999999907e+06,1.902159300000000047e+06,2.029927300000000047e+06,2.031211800000000047e+06,1.760978000000000000e+06,1.788864000000000000e+06,2.012907300000000047e+06,2.135952299999999814e+06,1.981072500000000000e+06,2.194240000000000000e+06,1.875504100000000093e+06,2.154624000000000000e+06,3.218078000000000000e+06,2.534693500000000000e+06,4.639572000000000000e+06,3.522104000000000000e+06,3.806734000000000000e+06,2.481671299999999814e+06,2.224448000000000000e+06,2.194658000000000000e+06,2.016520000000000000e+06,2.641577799999999814e+06,2.208208799999999814e+06,2.088443500000000000e+06,3.139238500000000000e+06,1.608273500000000000e+06,1.780629899999999907e+06,2.087085000000000000e+06,1.701495899999999907e+06,1.920741100000000093e+06,1.753824000000000000e+06,1.613049000000000000e+06,1.337038899999999907e+06,2.363699000000000000e+06,1.511998300000000047e+06,1.980935500000000000e+06,1.866999100000000093e+06,2.164545500000000000e+06,1.676177100000000093e+06,2.243525299999999814e+06,1.739660399999999907e+06,2.015283800000000047e+06,2.394460299999999814e+06,1.772848500000000000e+06,1.820519000000000000e+06,1.777235500000000000e+06,2.237352000000000000e+06,1.922187000000000000e+06,1.765175000000000000e+06,2.079979000000000000e+06,1.557440000000000000e+06,1.343232000000000000e+06,1.478528000000000000e+06,1.406208000000000000e+06,1.500737899999999907e+06,1.364618600000000093e+06,1.341882500000000000e+06,8.244756999999999534e+05,1.287168000000000000e+06,1.364416000000000000e+06,1.334293899999999907e+06,1.526841899999999907e+06,4.144356500000000000e+06,1.349952000000000000e+06,1.201504000000000000e+06,1.443990000000000000e+06,1.081824000000000000e+06,1.795675000000000000e+06,1.170176000000000000e+06,1.297408000000000000e+06,1.104224000000000000e+06,9.462950999999999767e+05,1.108256000000000000e+06,1.350109500000000000e+06,2.686298000000000000e+06,1.675545100000000093e+06,1.470422100000000093e+06,1.298048000000000000e+06,2.831084500000000000e+06,2.246552299999999814e+06,1.731334600000000093e+06,1.258924800000000047e+06,1.214522300000000047e+06,1.384000000000000000e+06,1.533513300000000047e+06,1.326976000000000000e+06,1.645766300000000047e+06,1.559194800000000047e+06,1.322272000000000000e+06,1.314368000000000000e+06,1.132576000000000000e+06,1.297920000000000000e+06,1.461754300000000047e+06,1.328702399999999907e+06,9.573340000000000000e+05,1.070016000000000000e+06,1.175168000000000000e+06,1.138080000000000000e+06,1.011424000000000000e+06,1.082784000000000000e+06,1.774772800000000047e+06,1.403076300000000047e+06,9.884960000000000000e+05,1.867065399999999907e+06,1.682149300000000047e+06,1.536722500000000000e+06,1.474658500000000000e+06,1.180896000000000000e+06,1.409152100000000093e+06,1.405113600000000093e+06,1.168123600000000093e+06,1.314536300000000047e+06,1.287951899999999907e+06,9.862880000000000000e+05,1.088064000000000000e+06,8.454240000000000000e+05,1.006688000000000000e+06,1.256160000000000000e+06,8.847040000000000000e+05,8.850080000000000000e+05,8.926560000000000000e+05,9.405120000000000000e+05,7.394929000000000233e+05,9.621386999999999534e+05,8.993440000000000000e+05,1.159680000000000000e+06,1.391712000000000000e+06,1.093120000000000000e+06,1.284772800000000047e+06,1.308290800000000047e+06,1.273624899999999907e+06,9.862880000000000000e+05,1.238101300000000047e+06,1.181183800000000047e+06,1.195744000000000000e+06,8.744480000000000000e+05,2.358234799999999814e+06,8.929600000000000000e+05,1.124010300000000047e+06,7.215840000000000000e+05,8.560640000000000000e+05,1.176128000000000000e+06,1.039536000000000000e+06,6.615040000000000000e+05,1.158757500000000000e+06,7.887200000000000000e+05,1.028300000000000000e+06,9.237458000000000466e+05,7.239680000000000000e+05,1.023216000000000000e+06,9.448160000000000000e+05,8.404160000000000000e+05,8.114240000000000000e+05,1.019840000000000000e+06,1.076768000000000000e+06,1.233775100000000093e+06,1.033632000000000000e+06,1.336111300000000047e+06,1.196109399999999907e+06,6.368080999999999767e+05,1.167858100000000093e+06,1.123496800000000047e+06,8.611840000000000000e+05,1.279808000000000000e+06,8.501120000000000000e+05,1.179960399999999907e+06,8.596160000000000000e+05,1.134097399999999907e+06,6.990880000000000000e+05,9.085600000000000000e+05,8.349760000000000000e+05,8.739360000000000000e+05,5.713184000000000233e+05,8.439520000000000000e+05,1.208092000000000000e+06,9.600320000000000000e+05,9.349600000000000000e+05,9.482720000000000000e+05,6.750560000000000000e+05,9.259520000000000000e+05,1.017952000000000000e+06,9.762080000000000000e+05,8.683810999999999767e+05,1.394528300000000047e+06,9.163040000000000000e+05,6.428935999999999767e+05,8.664160000000000000e+05,1.172096000000000000e+06,9.942720000000000000e+05,1.240216899999999907e+06,1.319712000000000000e+06,9.511688000000000466e+05,9.756800000000000000e+05,7.435553000000000466e+05,1.183648000000000000e+06,1.119040000000000000e+06,1.345501399999999907e+06,1.511521899999999907e+06,1.232762600000000093e+06,9.412480000000000000e+05,1.111616000000000000e+06,9.733600000000000000e+05,9.922880000000000000e+05,1.048846600000000093e+06,9.135840000000000000e+05,1.023840000000000000e+06,1.224864000000000000e+06,1.336858100000000093e+06,1.383033000000000000e+06,8.944425999999999767e+05,1.206784000000000000e+06,8.043325999999999767e+05,9.018074000000000233e+05,9.776475000000000000e+05,1.286931100000000093e+06,1.311856500000000000e+06,1.302383300000000047e+06,1.120096000000000000e+06,1.104071399999999907e+06,7.289508000000000466e+05,1.408216399999999907e+06,6.553713000000000466e+05,1.005632000000000000e+06,1.322532000000000000e+06,1.478082300000000047e+06,1.060512000000000000e+06,1.029312000000000000e+06,1.378432000000000000e+06,1.060512000000000000e+06,1.191712000000000000e+06,1.080423100000000093e+06,1.132896000000000000e+06,1.269231000000000000e+06,1.174206100000000093e+06,1.359808000000000000e+06,9.797115999999999767e+05,1.169760000000000000e+06,9.001268000000000466e+05,1.198848000000000000e+06,1.137664000000000000e+06,1.023481599999999977e+06,1.023194000000000000e+06,1.305150600000000093e+06,9.978240000000000000e+05,7.724675000000000000e+05,1.169120000000000000e+06,1.084992000000000000e+06,1.218176000000000000e+06,1.153344000000000000e+06,1.046704000000000000e+06,1.302558000000000000e+06,1.014080099999999977e+06,1.237856000000000000e+06,1.180672000000000000e+06,1.626176000000000000e+06,1.371808000000000000e+06,1.338773300000000047e+06,1.814560899999999907e+06,1.401772399999999907e+06,1.535582899999999907e+06,1.791432399999999907e+06,1.656672000000000000e+06,1.361504000000000000e+06,1.584698500000000000e+06,2.121611000000000000e+06,1.668854800000000047e+06,1.662657100000000093e+06,1.582112000000000000e+06,1.525184000000000000e+06,1.947883500000000000e+06,1.569984000000000000e+06,1.842272000000000000e+06,2.016273800000000047e+06,1.842136000000000000e+06,2.138304000000000000e+06,1.654592000000000000e+06,1.941668600000000093e+06,1.749376000000000000e+06,2.054065500000000000e+06,1.701312000000000000e+06,2.013058500000000000e+06,1.722220500000000000e+06,1.582704000000000000e+06,1.960448000000000000e+06,1.491968000000000000e+06,1.928422000000000000e+06,1.496384000000000000e+06,2.076509800000000047e+06,1.514592000000000000e+06,2.037799300000000047e+06,1.904672000000000000e+06,2.041664000000000000e+06,1.880220600000000093e+06,1.780352000000000000e+06,1.489376000000000000e+06,1.706336000000000000e+06,4.178307799999999814e+06,2.136159500000000000e+06,2.035546100000000093e+06,1.554496300000000047e+06,1.340993899999999907e+06,1.599598000000000000e+06,1.478304000000000000e+06,1.812600000000000000e+06,1.348032000000000000e+06,1.416832000000000000e+06,1.543477000000000000e+06,1.847840000000000000e+06,1.764721399999999907e+06,2.445770299999999814e+06,2.270532000000000000e+06,1.559168000000000000e+06,1.640131300000000047e+06,1.728224000000000000e+06,1.675279600000000093e+06,1.567840000000000000e+06,1.530281399999999907e+06,1.891341100000000093e+06,4.088317299999999814e+06,2.034347899999999907e+06,1.800256000000000000e+06,1.781024000000000000e+06,1.676640000000000000e+06,1.809312000000000000e+06,1.898271399999999907e+06,1.602656000000000000e+06,1.852896000000000000e+06,2.197417500000000000e+06,1.548640000000000000e+06,1.684281800000000047e+06,2.665556299999999814e+06,1.581833600000000093e+06,2.162389799999999814e+06,1.941827100000000093e+06,2.944736799999999814e+06,2.556029000000000000e+06,1.669869300000000047e+06,1.742048000000000000e+06,1.793851300000000047e+06,1.412562800000000047e+06,1.504698800000000047e+06,1.875449500000000000e+06,1.856064000000000000e+06,2.110942299999999814e+06,2.628308500000000000e+06,1.715808000000000000e+06,2.181867299999999814e+06,1.803362100000000093e+06,1.894144000000000000e+06,1.766506800000000047e+06,2.252800000000000000e+06,1.950366300000000047e+06,2.272238799999999814e+06,1.916143100000000093e+06,2.215672299999999814e+06,2.071552000000000000e+06,1.727309500000000000e+06,1.758577899999999907e+06,1.893696000000000000e+06,1.640308600000000093e+06,2.178369000000000000e+06,2.529491299999999814e+06,1.785812500000000000e+06,2.364349500000000000e+06,2.215362299999999814e+06,2.166976000000000000e+06,2.542882000000000000e+06,2.466589299999999814e+06,3.129581299999999814e+06,2.353741500000000000e+06,2.288850299999999814e+06,2.132621500000000000e+06,2.056656000000000000e+06,2.030651800000000047e+06,1.810397300000000047e+06,2.209984000000000000e+06,2.341792799999999814e+06,2.067474000000000000e+06,1.767542500000000000e+06,2.215199000000000000e+06,2.676705799999999814e+06,2.564051000000000000e+06,2.332525000000000000e+06,2.224705000000000000e+06,2.032400100000000093e+06,2.350524799999999814e+06,2.705687000000000000e+06,3.203568000000000000e+06,2.398211799999999814e+06,2.705650000000000000e+06,2.568073299999999814e+06,2.901984000000000000e+06,2.675172500000000000e+06,3.452657500000000000e+06,2.767956299999999814e+06,2.158424000000000000e+06,2.355953799999999814e+06,2.289144000000000000e+06,2.880466000000000000e+06,2.504274500000000000e+06,2.326180000000000000e+06,2.758153000000000000e+06,2.340835500000000000e+06,2.538189799999999814e+06,2.523027500000000000e+06,2.379037000000000000e+06,2.286033799999999814e+06,2.140215799999999814e+06,3.223579000000000000e+06,2.101915799999999814e+06,2.276105299999999814e+06,2.379727799999999814e+06,1.994456600000000093e+06,2.133602500000000000e+06,3.482151000000000000e+06,2.408713500000000000e+06,2.306690799999999814e+06,2.551441799999999814e+06,2.174846299999999814e+06,2.259343299999999814e+06,2.201108500000000000e+06,2.287616000000000000e+06,1.932289800000000047e+06,1.905058000000000000e+06,1.829457300000000047e+06,2.062303300000000047e+06,2.226256000000000000e+06,2.479161799999999814e+06,2.411921799999999814e+06,2.129705500000000000e+06,2.509377799999999814e+06,2.295918799999999814e+06,2.106632000000000000e+06,1.918029800000000047e+06,2.222929299999999814e+06,2.278064500000000000e+06,2.671688500000000000e+06,2.075619899999999907e+06,1.679833399999999907e+06,1.795438899999999907e+06,2.121777299999999814e+06,1.425533500000000000e+06,1.947136000000000000e+06,1.977312000000000000e+06,2.076445899999999907e+06,1.946368000000000000e+06,2.028379300000000047e+06,2.271872000000000000e+06,1.843106500000000000e+06,1.467687500000000000e+06,2.158757000000000000e+06,2.408720000000000000e+06,2.020140500000000000e+06,2.289261299999999814e+06,2.058816000000000000e+06,1.898624000000000000e+06,1.388991500000000000e+06,1.853044000000000000e+06,1.480352000000000000e+06,1.909626500000000000e+06,1.827831300000000047e+06,1.588480000000000000e+06,1.813903100000000093e+06,1.303878500000000000e+06,1.488320000000000000e+06,1.783744000000000000e+06,3.613481299999999814e+06,1.735968000000000000e+06,1.766038399999999907e+06,1.727552000000000000e+06,2.129046000000000000e+06,1.936448000000000000e+06,1.840480500000000000e+06,1.827264000000000000e+06,1.476398800000000047e+06,1.977312000000000000e+06,1.913152000000000000e+06,2.127059000000000000e+06,1.519456000000000000e+06,1.840921899999999907e+06,2.267908000000000000e+06,2.199115000000000000e+06,1.825379100000000093e+06,1.995712000000000000e+06,1.977132800000000047e+06,1.794038300000000047e+06,2.348557000000000000e+06,1.918207100000000093e+06,1.780667300000000047e+06,2.379337000000000000e+06,2.531012799999999814e+06,1.995188399999999907e+06,1.316725800000000047e+06,1.846940899999999907e+06,1.948493500000000000e+06,2.402816000000000000e+06,3.558240299999999814e+06,1.772035399999999907e+06,2.252232000000000000e+06,1.518360000000000000e+06,1.839007800000000047e+06,2.230116000000000000e+06,2.127980299999999814e+06,2.027520000000000000e+06,1.707420800000000047e+06,2.273725500000000000e+06,2.246683500000000000e+06,2.335206500000000000e+06,1.812691899999999907e+06,2.041410500000000000e+06,1.616361399999999907e+06,1.933773399999999907e+06,2.459879000000000000e+06,1.990365300000000047e+06,1.997934500000000000e+06,2.200275000000000000e+06,2.244251299999999814e+06,2.125201299999999814e+06,1.685020300000000047e+06,1.765770399999999907e+06,1.983977000000000000e+06,2.093376000000000000e+06,1.959900000000000000e+06,2.330496000000000000e+06,2.210358000000000000e+06,2.821823500000000000e+06,2.354486299999999814e+06,2.978624299999999814e+06,2.460880500000000000e+06,2.553343000000000000e+06,2.410892299999999814e+06,2.158156000000000000e+06,2.547287500000000000e+06,2.266023500000000000e+06,2.553343000000000000e+06,2.601960500000000000e+06,2.096575399999999907e+06,2.922832000000000000e+06,2.434908000000000000e+06,2.659003000000000000e+06,2.648006500000000000e+06,2.800091299999999814e+06,2.497682799999999814e+06,2.520964000000000000e+06,2.612394000000000000e+06,3.266137799999999814e+06,3.059592000000000000e+06,2.750105799999999814e+06,3.280123500000000000e+06,2.720116500000000000e+06,2.740623799999999814e+06,3.136170000000000000e+06,3.371324000000000000e+06,2.651584299999999814e+06,3.246911000000000000e+06,3.383100000000000000e+06,3.895860000000000000e+06,3.654695299999999814e+06,2.739733500000000000e+06,3.672224500000000000e+06,2.829501000000000000e+06,3.221749000000000000e+06,3.727548500000000000e+06,3.254504000000000000e+06,3.002309000000000000e+06,3.561239500000000000e+06,2.780063000000000000e+06,2.989999500000000000e+06,2.980155799999999814e+06,3.026327000000000000e+06,2.950724000000000000e+06,3.188889500000000000e+06,3.073463799999999814e+06,3.198157000000000000e+06,3.424806000000000000e+06,3.040461000000000000e+06,2.733387799999999814e+06,2.825380500000000000e+06,2.789464799999999814e+06,3.057349000000000000e+06,3.821862000000000000e+06,2.810278000000000000e+06,3.056741000000000000e+06,2.857679500000000000e+06,2.493172299999999814e+06,2.747652500000000000e+06,2.884723799999999814e+06,3.512584000000000000e+06,2.460457299999999814e+06,2.402653000000000000e+06,2.475972799999999814e+06,2.760704000000000000e+06,2.174971000000000000e+06,3.104308500000000000e+06,2.567118000000000000e+06,2.469905000000000000e+06,2.464624000000000000e+06,2.370587500000000000e+06,3.040674500000000000e+06,2.561550299999999814e+06,2.270706000000000000e+06,2.952648000000000000e+06,2.220696500000000000e+06,2.276168500000000000e+06,2.364267799999999814e+06,2.601472000000000000e+06,2.264780299999999814e+06,2.272441299999999814e+06,1.794036300000000047e+06,2.700608000000000000e+06,2.887181500000000000e+06,2.805792500000000000e+06,2.680109000000000000e+06,2.316041500000000000e+06,2.487467500000000000e+06,2.372048000000000000e+06,2.430099000000000000e+06,3.773003000000000000e+06,2.329607799999999814e+06,2.441647799999999814e+06,3.165549000000000000e+06,2.659190000000000000e+06,2.667672500000000000e+06,2.119695799999999814e+06,2.328807299999999814e+06,2.272315500000000000e+06,2.266317299999999814e+06,2.322049799999999814e+06,2.338112000000000000e+06,2.409729799999999814e+06,2.237074799999999814e+06,2.510254500000000000e+06,2.499265500000000000e+06,2.336776000000000000e+06,2.277923000000000000e+06,2.466894000000000000e+06,2.697646299999999814e+06,2.766910000000000000e+06,2.690523799999999814e+06,2.430785799999999814e+06,3.215375799999999814e+06,2.788595000000000000e+06,2.858915000000000000e+06,3.162591500000000000e+06,3.025361799999999814e+06,2.823615500000000000e+06,2.983872500000000000e+06,3.123637500000000000e+06,2.908751299999999814e+06,4.307673000000000000e+06,3.680283799999999814e+06,3.215375799999999814e+06,3.054210299999999814e+06,3.151083799999999814e+06,2.768710000000000000e+06,3.104393299999999814e+06,2.929475500000000000e+06,2.996595000000000000e+06,3.028417500000000000e+06,2.798864299999999814e+06,3.557824500000000000e+06,3.071052799999999814e+06,3.150035500000000000e+06,3.043936500000000000e+06,3.099681500000000000e+06,3.137380000000000000e+06,2.944991299999999814e+06,2.939797500000000000e+06,2.575644799999999814e+06,3.084928500000000000e+06,3.619398500000000000e+06,3.079209000000000000e+06,3.053451799999999814e+06,3.087960000000000000e+06,3.541239799999999814e+06,3.049451299999999814e+06,4.038625799999999814e+06,3.173294299999999814e+06,3.124968799999999814e+06,3.350791500000000000e+06,2.850295000000000000e+06,3.231807500000000000e+06,3.214285000000000000e+06,3.388544299999999814e+06,3.803157500000000000e+06,3.275889799999999814e+06,2.842935500000000000e+06,2.848340000000000000e+06,3.926398500000000000e+06,3.683545000000000000e+06,3.449518799999999814e+06,3.453648500000000000e+06,4.420285000000000000e+06,3.182624299999999814e+06,3.477897000000000000e+06,3.527684000000000000e+06,3.615287000000000000e+06,3.645543799999999814e+06,3.596359299999999814e+06,2.983268799999999814e+06,3.025183500000000000e+06,3.370702000000000000e+06,3.822916500000000000e+06,5.057603000000000000e+06,3.495406299999999814e+06,3.300293000000000000e+06,3.589297000000000000e+06,3.490032799999999814e+06,3.321746299999999814e+06,3.288098799999999814e+06,3.831663799999999814e+06,3.919461500000000000e+06,3.007077500000000000e+06,3.638452500000000000e+06,3.943078500000000000e+06,3.519581500000000000e+06,3.291379299999999814e+06,3.226297500000000000e+06,3.536200799999999814e+06,3.491507799999999814e+06,3.672270000000000000e+06,3.950747299999999814e+06,3.365516000000000000e+06,3.828557299999999814e+06,3.592888000000000000e+06,3.989007000000000000e+06,5.075377500000000000e+06,3.847313299999999814e+06,4.147064799999999814e+06,3.897865000000000000e+06,3.121909000000000000e+06,3.989007000000000000e+06,3.737631500000000000e+06,3.865362500000000000e+06,3.841122299999999814e+06,4.208801500000000000e+06,3.898890500000000000e+06,3.504661500000000000e+06,4.632840000000000000e+06,3.753610799999999814e+06,3.481039000000000000e+06,3.704486500000000000e+06,3.397275000000000000e+06,3.172571000000000000e+06,3.984473000000000000e+06,3.562040299999999814e+06,3.905280500000000000e+06,3.355948500000000000e+06,3.536136000000000000e+06,4.484962000000000000e+06,3.219823500000000000e+06,3.875631500000000000e+06,3.241315500000000000e+06,3.333876000000000000e+06,3.906261799999999814e+06,3.557429000000000000e+06,3.261577799999999814e+06,3.034807000000000000e+06,3.764291000000000000e+06,3.025167000000000000e+06,3.277013299999999814e+06,3.656969000000000000e+06,3.887529000000000000e+06,3.286554500000000000e+06,3.376597000000000000e+06,3.894701500000000000e+06,3.732935500000000000e+06,3.242693299999999814e+06,3.450197000000000000e+06,3.040947000000000000e+06,3.279168799999999814e+06,3.267244500000000000e+06,6.912812500000000000e+06,3.783834500000000000e+06,3.697276500000000000e+06,3.189936799999999814e+06,3.726710000000000000e+06,3.886845299999999814e+06,3.424762500000000000e+06,3.358914799999999814e+06,3.167025500000000000e+06,3.750144500000000000e+06,3.295211299999999814e+06,4.329919000000000000e+06,4.003025000000000000e+06,3.302090000000000000e+06,3.119952799999999814e+06,3.291382500000000000e+06,3.188913799999999814e+06,2.884494500000000000e+06,3.192293500000000000e+06,3.370258500000000000e+06,2.982563299999999814e+06,3.082069000000000000e+06,4.160714799999999814e+06,3.428797000000000000e+06,4.211754000000000000e+06,3.312860299999999814e+06,3.564756299999999814e+06,3.285593299999999814e+06,3.298672299999999814e+06,3.445947799999999814e+06,3.380074299999999814e+06,3.283740000000000000e+06,3.364545000000000000e+06,3.055206500000000000e+06,2.929857799999999814e+06,3.290747799999999814e+06,2.983396000000000000e+06,3.006797299999999814e+06,3.355976500000000000e+06,4.296983000000000000e+06,3.204774000000000000e+06,3.393731299999999814e+06,3.366755000000000000e+06,3.464420799999999814e+06,2.840774500000000000e+06,3.222922500000000000e+06,3.050547500000000000e+06,4.102774799999999814e+06,3.000443000000000000e+06,3.047218500000000000e+06,3.551006299999999814e+06,3.790410799999999814e+06,3.120623299999999814e+06,3.375023500000000000e+06,3.090739500000000000e+06,3.274808500000000000e+06,3.251166799999999814e+06,2.960605299999999814e+06,4.067120500000000000e+06,2.973379000000000000e+06,3.542416000000000000e+06,3.607929000000000000e+06,2.905917799999999814e+06,3.421781299999999814e+06,3.202088299999999814e+06,3.104458500000000000e+06,3.521166299999999814e+06,3.274808500000000000e+06,3.129640000000000000e+06,3.468289799999999814e+06,2.945551000000000000e+06,3.552700000000000000e+06,3.407559500000000000e+06,3.015870000000000000e+06,3.277395500000000000e+06,3.019448000000000000e+06,3.474864000000000000e+06,3.324305299999999814e+06,3.940134000000000000e+06,3.409203299999999814e+06,3.030606299999999814e+06,3.724929500000000000e+06,3.604615500000000000e+06,3.120523500000000000e+06,3.439534500000000000e+06,3.614074000000000000e+06,3.381659500000000000e+06,3.684129799999999814e+06,3.932109000000000000e+06,3.323190500000000000e+06,3.820891299999999814e+06,3.552790299999999814e+06,3.931369500000000000e+06,3.215076000000000000e+06,2.947749000000000000e+06,4.589126500000000000e+06,3.934882799999999814e+06,3.095416500000000000e+06,3.733502500000000000e+06,3.554167299999999814e+06,3.889022000000000000e+06,3.217661500000000000e+06,3.472218799999999814e+06,3.565925500000000000e+06,3.456797000000000000e+06,3.534384000000000000e+06,3.840582000000000000e+06,3.008701500000000000e+06,3.330758299999999814e+06,4.018989299999999814e+06,3.728419500000000000e+06,3.736833000000000000e+06,3.660248000000000000e+06,3.552517500000000000e+06,3.709395000000000000e+06,3.277019500000000000e+06,4.524599000000000000e+06,4.137407000000000000e+06,3.197923500000000000e+06,3.366129000000000000e+06,4.025517799999999814e+06,3.129898500000000000e+06,3.645173799999999814e+06,2.982856799999999814e+06,3.521308000000000000e+06,3.717218000000000000e+06,3.722417000000000000e+06,3.663733299999999814e+06,3.135332000000000000e+06,3.433179799999999814e+06,2.955526000000000000e+06,3.690869000000000000e+06,2.759252500000000000e+06,3.261207299999999814e+06,4.080970000000000000e+06,3.031415000000000000e+06,2.814186500000000000e+06,2.923358000000000000e+06,3.025813000000000000e+06,2.992800000000000000e+06,3.655055299999999814e+06,3.813610000000000000e+06,3.594534500000000000e+06,4.641798000000000000e+06,3.466527299999999814e+06,3.362715000000000000e+06,3.515846799999999814e+06,3.287214500000000000e+06,3.218982500000000000e+06,3.138106000000000000e+06,3.347594299999999814e+06,3.447453500000000000e+06,3.129007000000000000e+06,3.817619000000000000e+06,3.874489000000000000e+06,3.159968299999999814e+06,3.484828500000000000e+06,3.334240799999999814e+06,3.338089299999999814e+06,3.792009799999999814e+06,3.394311299999999814e+06,2.881383299999999814e+06,2.957394000000000000e+06,3.529195299999999814e+06,3.406168299999999814e+06,3.190762500000000000e+06,3.152910500000000000e+06,4.489083500000000000e+06,3.403140000000000000e+06,3.198233299999999814e+06,3.406590000000000000e+06,3.301492500000000000e+06,2.942823500000000000e+06,3.362124799999999814e+06,3.524566500000000000e+06,3.700212299999999814e+06,3.217714500000000000e+06,3.489840500000000000e+06,3.123488799999999814e+06,2.997192299999999814e+06,3.376985799999999814e+06,3.491773500000000000e+06,3.628374799999999814e+06,3.059197000000000000e+06,3.207337500000000000e+06,3.205154500000000000e+06,3.348932000000000000e+06,3.342511000000000000e+06,3.362025299999999814e+06,3.505954500000000000e+06,3.220668000000000000e+06,3.193370299999999814e+06,3.486316000000000000e+06,2.942252799999999814e+06,3.148034500000000000e+06,3.195148500000000000e+06,3.869013000000000000e+06,3.643640000000000000e+06,3.316449799999999814e+06,2.894942000000000000e+06,3.290087000000000000e+06,3.029176799999999814e+06,2.930058000000000000e+06,2.898757500000000000e+06,2.817319500000000000e+06,3.000816500000000000e+06,3.841670299999999814e+06,3.020524500000000000e+06,3.332170299999999814e+06,4.449167000000000000e+06,3.354381299999999814e+06,3.333149000000000000e+06,3.278552299999999814e+06,3.507255500000000000e+06,3.479862500000000000e+06,3.703697000000000000e+06,3.172284799999999814e+06,2.913278500000000000e+06,3.606354000000000000e+06,3.933838299999999814e+06,3.584556000000000000e+06,3.401343799999999814e+06,3.359375000000000000e+06,3.553358000000000000e+06,3.353835799999999814e+06,3.867214799999999814e+06,3.378200000000000000e+06,3.356435500000000000e+06,3.142207799999999814e+06,3.883021799999999814e+06,3.625564799999999814e+06,3.162503299999999814e+06,3.284596500000000000e+06,3.531349500000000000e+06,3.219297000000000000e+06,3.797136000000000000e+06,3.419912500000000000e+06,3.284033299999999814e+06,3.418566299999999814e+06,3.607891000000000000e+06,3.435197500000000000e+06,3.435350000000000000e+06,3.544434000000000000e+06,4.020347299999999814e+06,3.316302299999999814e+06,3.742355799999999814e+06,3.379294500000000000e+06,3.432215500000000000e+06,3.240265799999999814e+06,3.852162799999999814e+06,5.145981000000000000e+06,3.438116500000000000e+06,3.328861299999999814e+06,3.304801500000000000e+06,3.084250500000000000e+06,3.333541799999999814e+06,3.423136000000000000e+06,3.061498799999999814e+06,3.129588000000000000e+06,3.438884299999999814e+06,3.058420799999999814e+06,4.146497299999999814e+06,3.304235299999999814e+06,3.422419000000000000e+06,3.481283299999999814e+06,2.885311799999999814e+06,3.169876500000000000e+06,3.100998000000000000e+06,3.137409000000000000e+06,3.030131000000000000e+06,2.652618500000000000e+06,2.791193299999999814e+06,3.935376500000000000e+06,4.267434500000000000e+06,2.865684500000000000e+06,3.194572799999999814e+06,3.112722000000000000e+06,3.207936799999999814e+06,3.329734000000000000e+06,3.151250299999999814e+06,3.257160299999999814e+06,3.788437500000000000e+06,4.158263799999999814e+06,3.608565000000000000e+06,3.789460500000000000e+06,3.380423500000000000e+06,3.257096500000000000e+06,3.194540000000000000e+06,2.817727000000000000e+06,3.264965299999999814e+06,3.147390500000000000e+06,3.190039000000000000e+06,3.349563500000000000e+06,3.063943500000000000e+06,3.247984299999999814e+06,2.721180500000000000e+06,3.487837500000000000e+06,3.752559799999999814e+06,3.142207799999999814e+06,2.988050299999999814e+06,3.149618000000000000e+06,3.194045299999999814e+06,2.984216299999999814e+06,3.081158299999999814e+06,3.293617299999999814e+06,3.354687500000000000e+06,3.088365799999999814e+06,3.046316000000000000e+06,3.504661500000000000e+06,3.484904299999999814e+06,3.485692000000000000e+06,3.708701000000000000e+06,3.619692299999999814e+06,3.678447799999999814e+06,4.244641000000000000e+06,3.521320500000000000e+06,3.302938299999999814e+06,3.034807000000000000e+06,3.129427500000000000e+06,3.414828299999999814e+06,3.255637000000000000e+06,3.206076799999999814e+06,3.330073799999999814e+06,3.426248500000000000e+06,3.565980799999999814e+06,3.571060799999999814e+06,3.257895799999999814e+06,3.145589000000000000e+06,3.349962500000000000e+06,3.320804000000000000e+06,3.324521000000000000e+06,3.117603500000000000e+06,3.402000000000000000e+06,3.225496299999999814e+06,3.458531000000000000e+06,3.408628799999999814e+06,3.564555000000000000e+06,3.037531000000000000e+06,2.953033299999999814e+06,3.290814299999999814e+06,7.293742500000000000e+06,3.033881000000000000e+06,3.528408799999999814e+06,3.488139000000000000e+06,3.611452500000000000e+06,3.786651299999999814e+06,3.152640799999999814e+06,3.514904799999999814e+06,3.929919299999999814e+06,3.714424500000000000e+06,3.465159799999999814e+06,3.399881299999999814e+06,3.385841799999999814e+06,3.734489000000000000e+06,3.189391299999999814e+06,3.547634500000000000e+06,3.442100500000000000e+06,3.756781000000000000e+06,3.423067500000000000e+06,3.754906500000000000e+06,3.261156000000000000e+06,3.416199500000000000e+06,3.194540000000000000e+06,3.412373500000000000e+06,3.335343799999999814e+06,3.427267000000000000e+06,3.948252500000000000e+06,3.335567299999999814e+06,3.134543299999999814e+06,3.301437500000000000e+06,3.740508500000000000e+06,3.446231299999999814e+06,3.616514299999999814e+06,3.396420299999999814e+06,3.740394000000000000e+06,3.527475000000000000e+06,4.119953500000000000e+06,3.758643000000000000e+06,3.694998500000000000e+06,3.434906299999999814e+06,3.215050799999999814e+06,3.611395000000000000e+06,3.811212500000000000e+06,3.583854500000000000e+06,4.048743500000000000e+06,3.495202000000000000e+06,3.533838000000000000e+06,3.767459299999999814e+06,3.427410500000000000e+06,3.357079000000000000e+06,3.778247000000000000e+06,3.673302799999999814e+06,3.526006500000000000e+06,3.657511799999999814e+06,3.750168000000000000e+06,3.834196500000000000e+06,3.705734500000000000e+06,3.962422799999999814e+06,3.766710000000000000e+06,4.326196500000000000e+06,3.473367500000000000e+06,3.381604500000000000e+06,3.518317799999999814e+06,3.593948799999999814e+06,3.568449500000000000e+06,3.385636000000000000e+06,3.529356799999999814e+06,3.423140500000000000e+06,3.402506299999999814e+06,3.174990500000000000e+06,3.434031299999999814e+06,3.343554799999999814e+06,3.377456799999999814e+06,3.119359500000000000e+06,3.061506500000000000e+06,3.569426500000000000e+06,3.130703500000000000e+06,3.367129500000000000e+06,3.331331299999999814e+06,3.366481299999999814e+06,4.466232000000000000e+06,3.452176500000000000e+06,3.614607799999999814e+06,3.564336000000000000e+06,3.465883299999999814e+06,3.790563000000000000e+06,3.520141500000000000e+06,3.603056500000000000e+06,3.481283299999999814e+06,3.647340500000000000e+06,3.414297500000000000e+06,3.518778299999999814e+06,3.640715500000000000e+06,3.596544500000000000e+06,3.473848000000000000e+06,3.928703799999999814e+06,3.461054299999999814e+06,3.713970799999999814e+06,3.647143500000000000e+06,3.501037000000000000e+06,3.361665799999999814e+06,3.562910000000000000e+06,3.647684500000000000e+06,3.064628299999999814e+06,3.138742500000000000e+06,2.654750000000000000e+06,2.723614799999999814e+06,2.560173500000000000e+06,2.953984000000000000e+06,2.625360500000000000e+06,2.417280000000000000e+06,2.136192000000000000e+06,1.957152000000000000e+06,1.851008000000000000e+06,1.667616000000000000e+06,1.502752000000000000e+06,1.356480000000000000e+06,1.141568000000000000e+06,9.917600000000000000e+05,8.216320000000000000e+05,7.584480000000000000e+05,6.088160000000000000e+05,4.571120000000000000e+05,4.195680000000000000e+05,2.973840000000000000e+05,2.727120000000000000e+05,1.710960000000000000e+05,2.365240000000000000e+05,1.109160000000000000e+05,9.491800000000000000e+04,7.431000000000000000e+04,5.322300000000000000e+04,4.790500000000000000e+04,4.228600000000000000e+04,nan
4.795570000000000022e+01,2.430294799999999814e+06,2.361002000000000000e+06,2.308740000000000000e+06,2.710962500000000000e+06,2.488454000000000000e+06,2.028761800000000047e+06,2.168054000000000000e+06,2.056530000000000000e+06,2.342935299999999814e+06,2.263137299999999814e+06,1.800072800000000047e+06,1.732252800000000047e+06,2.065513000000000000e+06,2.164543500000000000e+06,2.136093799999999814e+06,1.991812500000000000e+06,2.236382000000000000e+06,2.051840000000000000e+06,1.754839899999999907e+06,2.116864000000000000e+06,2.020672000000000000e+06,2.454592000000000000e+06,2.338220500000000000e+06,2.601024000000000000e+06,2.551104000000000000e+06,2.050304000000000000e+06,2.774279000000000000e+06,2.161368299999999814e+06,2.149056000000000000e+06,1.867040000000000000e+06,2.819066299999999814e+06,1.795390899999999907e+06,1.896298300000000047e+06,1.393284399999999907e+06,2.036747300000000047e+06,2.081184000000000000e+06,2.015292399999999907e+06,1.898318300000000047e+06,1.855744000000000000e+06,1.948612899999999907e+06,1.967215300000000047e+06,1.506427600000000093e+06,2.003136000000000000e+06,1.679808000000000000e+06,2.240124000000000000e+06,1.966200600000000093e+06,1.883993500000000000e+06,2.152102799999999814e+06,1.752096000000000000e+06,1.769354800000000047e+06,2.125547000000000000e+06,1.704384000000000000e+06,2.178772500000000000e+06,1.439641399999999907e+06,1.688928000000000000e+06,1.600832000000000000e+06,2.151552000000000000e+06,1.571608000000000000e+06,1.281590899999999907e+06,2.713653299999999814e+06,2.400047000000000000e+06,1.793557100000000093e+06,1.991783100000000093e+06,1.901849300000000047e+06,2.890825500000000000e+06,2.526452500000000000e+06,2.663954000000000000e+06,1.914280000000000000e+06,2.390513000000000000e+06,2.367536000000000000e+06,2.264262000000000000e+06,1.881583300000000047e+06,1.889388500000000000e+06,1.946804600000000093e+06,2.249140799999999814e+06,1.889382500000000000e+06,2.194090000000000000e+06,2.368358299999999814e+06,2.589302500000000000e+06,2.219814500000000000e+06,2.385843799999999814e+06,1.803362100000000093e+06,2.160407500000000000e+06,1.894678600000000093e+06,1.668981800000000047e+06,2.072413800000000047e+06,2.184819500000000000e+06,2.937123799999999814e+06,1.954645600000000093e+06,1.723744000000000000e+06,2.956963000000000000e+06,1.893113500000000000e+06,1.467450000000000000e+06,1.891389300000000047e+06,2.481732299999999814e+06,2.876257500000000000e+06,1.610254000000000000e+06,2.507438500000000000e+06,1.916383300000000047e+06,3.169721299999999814e+06,1.513967399999999907e+06,1.577754000000000000e+06,1.666860300000000047e+06,1.755774899999999907e+06,1.473344000000000000e+06,1.359823399999999907e+06,8.451319000000000233e+05,1.408448000000000000e+06,1.043968000000000000e+06,2.525604500000000000e+06,1.137323300000000047e+06,1.296169899999999907e+06,8.247091999999999534e+05,1.117760000000000000e+06,1.718217500000000000e+06,1.512104399999999907e+06,1.162116500000000000e+06,8.703620999999999767e+05,1.226464000000000000e+06,1.091840800000000047e+06,1.271712000000000000e+06,1.092064000000000000e+06,1.193216000000000000e+06,1.240832000000000000e+06,2.019867000000000000e+06,1.329329600000000093e+06,2.139945799999999814e+06,1.647656800000000047e+06,1.415403500000000000e+06,1.205632000000000000e+06,1.578014000000000000e+06,1.463180500000000000e+06,1.795042300000000047e+06,1.755224600000000093e+06,1.511488000000000000e+06,1.654728600000000093e+06,2.075095300000000047e+06,1.374144000000000000e+06,1.609657600000000093e+06,1.131840000000000000e+06,1.275648000000000000e+06,1.570448000000000000e+06,1.311072000000000000e+06,1.273952000000000000e+06,2.261329500000000000e+06,1.057024000000000000e+06,1.108672000000000000e+06,1.167744000000000000e+06,1.338773300000000047e+06,1.144544000000000000e+06,1.126752000000000000e+06,1.108672000000000000e+06,1.298464000000000000e+06,1.069152000000000000e+06,1.275743300000000047e+06,1.373488800000000047e+06,1.346656000000000000e+06,1.469121000000000000e+06,1.442851500000000000e+06,1.273184000000000000e+06,9.794095000000000000e+05,1.134464000000000000e+06,1.390294100000000093e+06,1.490864399999999907e+06,1.250493300000000047e+06,9.043680000000000000e+05,8.934880000000000000e+05,7.697059000000000233e+05,9.606560000000000000e+05,7.732678000000000466e+05,9.671680000000000000e+05,9.512703000000000466e+05,1.393440000000000000e+06,1.016480000000000000e+06,9.193440000000000000e+05,9.760146999999999534e+05,1.189188000000000000e+06,1.247758800000000047e+06,1.028272000000000000e+06,9.675840000000000000e+05,9.844000000000000000e+05,1.019520000000000000e+06,9.145280000000000000e+05,9.541600000000000000e+05,8.141960999999999767e+05,1.057024000000000000e+06,7.761348000000000466e+05,7.561600000000000000e+05,6.749200000000000000e+05,7.012640000000000000e+05,1.262388600000000093e+06,8.662080000000000000e+05,1.039856000000000000e+06,8.387360000000000000e+05,8.933760000000000000e+05,1.023840000000000000e+06,7.998560000000000000e+05,7.331040000000000000e+05,9.448160000000000000e+05,6.711793000000000466e+05,7.353920000000000000e+05,1.124105600000000093e+06,9.403040000000000000e+05,1.212736000000000000e+06,7.289508000000000466e+05,1.224658800000000047e+06,7.577280000000000000e+05,9.749440000000000000e+05,9.737920000000000000e+05,9.235360000000000000e+05,9.841920000000000000e+05,9.803040000000000000e+05,9.026484000000000233e+05,1.123742500000000000e+06,1.056512000000000000e+06,8.056723000000000466e+05,8.216959000000000233e+05,1.008480000000000000e+06,1.034572000000000000e+06,7.961120000000000000e+05,8.516800000000000000e+05,9.725560999999999767e+05,1.076960000000000000e+06,6.594714000000000233e+05,9.894400000000000000e+05,6.771603000000000466e+05,1.202011000000000000e+06,7.537450000000000000e+05,8.474080000000000000e+05,9.427200000000000000e+05,8.080800000000000000e+05,6.530194000000000233e+05,9.106560000000000000e+05,8.723680000000000000e+05,8.932800000000000000e+05,1.395488000000000000e+06,1.315640399999999907e+06,8.271680000000000000e+05,7.405760000000000000e+05,1.088839100000000093e+06,1.209568000000000000e+06,1.093248000000000000e+06,1.063040000000000000e+06,9.666400000000000000e+05,9.661280000000000000e+05,1.234722000000000000e+06,1.127904000000000000e+06,1.252864800000000047e+06,8.743520000000000000e+05,1.091552000000000000e+06,1.390219899999999907e+06,7.086153000000000466e+05,7.651463000000000466e+05,1.154080000000000000e+06,1.026160000000000000e+06,8.148640000000000000e+05,1.416192000000000000e+06,1.372403300000000047e+06,1.113865300000000047e+06,8.918080000000000000e+05,1.020368000000000000e+06,9.384125999999999767e+05,7.837280000000000000e+05,1.014742900000000023e+06,9.841920000000000000e+05,1.679535100000000093e+06,1.415081000000000000e+06,1.663141399999999907e+06,1.447322399999999907e+06,7.066488000000000466e+05,1.126432000000000000e+06,1.051648000000000000e+06,1.377284600000000093e+06,1.424701800000000047e+06,9.524800000000000000e+05,1.456093100000000093e+06,2.364401799999999814e+06,1.064512000000000000e+06,1.076032000000000000e+06,1.302304000000000000e+06,9.544640000000000000e+05,1.140832000000000000e+06,9.837600000000000000e+05,9.684320000000000000e+05,1.289034300000000047e+06,1.650316899999999907e+06,1.057984000000000000e+06,1.413530300000000047e+06,1.116508300000000047e+06,1.354309000000000000e+06,1.172736000000000000e+06,1.482761500000000000e+06,1.168288000000000000e+06,1.011104000000000000e+06,1.462096100000000093e+06,1.298526100000000093e+06,1.338467300000000047e+06,1.292228500000000000e+06,1.406846300000000047e+06,1.037536000000000000e+06,1.354560000000000000e+06,9.488960999999999767e+05,1.069524300000000047e+06,1.124640000000000000e+06,1.406181399999999907e+06,1.431834399999999907e+06,1.408672000000000000e+06,1.358304000000000000e+06,1.268288000000000000e+06,2.240985000000000000e+06,1.940820500000000000e+06,2.021133899999999907e+06,1.663440000000000000e+06,1.628707000000000000e+06,1.395360000000000000e+06,1.085408000000000000e+06,1.748704000000000000e+06,1.435936000000000000e+06,1.347488000000000000e+06,1.687800000000000000e+06,1.180672000000000000e+06,1.537376000000000000e+06,1.083738500000000000e+06,1.753824000000000000e+06,1.649824000000000000e+06,1.263178100000000093e+06,2.089100600000000093e+06,1.932256000000000000e+06,1.537777100000000093e+06,1.492832000000000000e+06,1.852128000000000000e+06,1.703296000000000000e+06,2.411190299999999814e+06,1.109613800000000047e+06,1.679904000000000000e+06,1.657408000000000000e+06,1.831671500000000000e+06,1.280021500000000000e+06,1.557888000000000000e+06,1.767904000000000000e+06,1.789216000000000000e+06,2.022579000000000000e+06,1.547445899999999907e+06,1.749316399999999907e+06,1.514592000000000000e+06,1.800576000000000000e+06,1.667731899999999907e+06,1.761248000000000000e+06,1.462608600000000093e+06,1.620864000000000000e+06,1.938506500000000000e+06,1.703840000000000000e+06,1.497723800000000047e+06,2.106279799999999814e+06,1.868661100000000093e+06,1.900219800000000047e+06,1.873504000000000000e+06,1.556748000000000000e+06,1.335305000000000000e+06,1.517312000000000000e+06,1.612483899999999907e+06,1.399269300000000047e+06,1.404576000000000000e+06,1.539187100000000093e+06,2.061189300000000047e+06,1.815648000000000000e+06,1.752615000000000000e+06,1.618368000000000000e+06,1.857100100000000093e+06,1.346170800000000047e+06,1.962835899999999907e+06,1.599799899999999907e+06,1.213322500000000000e+06,1.535744000000000000e+06,1.738688000000000000e+06,1.989984000000000000e+06,1.842592000000000000e+06,2.050848000000000000e+06,1.314187899999999907e+06,1.986912000000000000e+06,2.116960799999999814e+06,1.926813600000000093e+06,2.089945899999999907e+06,2.218084799999999814e+06,2.086459399999999907e+06,1.867494000000000000e+06,3.200594299999999814e+06,3.373786000000000000e+06,1.777235500000000000e+06,2.134250000000000000e+06,2.293857500000000000e+06,2.619323500000000000e+06,1.929796300000000047e+06,1.996135800000000047e+06,1.957107300000000047e+06,1.627040000000000000e+06,1.792227399999999907e+06,2.042024500000000000e+06,1.850593300000000047e+06,1.554634600000000093e+06,2.127296000000000000e+06,1.460933500000000000e+06,2.140888799999999814e+06,2.182302000000000000e+06,2.015712000000000000e+06,2.039479899999999907e+06,1.937536000000000000e+06,2.286931500000000000e+06,2.674693500000000000e+06,1.877888000000000000e+06,1.921213899999999907e+06,2.213464000000000000e+06,1.620090800000000047e+06,2.912093500000000000e+06,1.950094000000000000e+06,2.063222899999999907e+06,2.559896000000000000e+06,2.119689500000000000e+06,1.763695000000000000e+06,2.348544000000000000e+06,1.925448000000000000e+06,2.500864000000000000e+06,2.622431299999999814e+06,2.160000000000000000e+06,1.906768800000000047e+06,2.766208000000000000e+06,1.953952000000000000e+06,1.602192000000000000e+06,2.112767000000000000e+06,2.271551000000000000e+06,1.923561899999999907e+06,1.819619600000000093e+06,2.522034299999999814e+06,2.229184000000000000e+06,1.835271100000000093e+06,2.335744000000000000e+06,2.530970000000000000e+06,2.364093299999999814e+06,2.616903299999999814e+06,2.829963799999999814e+06,2.223193000000000000e+06,2.980152000000000000e+06,2.514008000000000000e+06,2.619458799999999814e+06,2.588735799999999814e+06,2.962312000000000000e+06,2.762028799999999814e+06,2.864381500000000000e+06,2.838308799999999814e+06,2.461634500000000000e+06,2.595293500000000000e+06,2.781372000000000000e+06,3.371243799999999814e+06,2.487923000000000000e+06,2.265858799999999814e+06,2.240549000000000000e+06,2.920256299999999814e+06,2.233578299999999814e+06,2.338232299999999814e+06,2.574735000000000000e+06,2.569037500000000000e+06,2.530597500000000000e+06,3.423257500000000000e+06,2.396398799999999814e+06,2.426563500000000000e+06,2.313000799999999814e+06,2.298469500000000000e+06,3.247565000000000000e+06,2.140912500000000000e+06,2.076177300000000047e+06,2.226144799999999814e+06,2.518265000000000000e+06,2.243377799999999814e+06,2.306223799999999814e+06,2.224043500000000000e+06,2.238720000000000000e+06,2.588502799999999814e+06,2.399816299999999814e+06,2.224043500000000000e+06,2.094710600000000093e+06,2.799905000000000000e+06,2.457280000000000000e+06,2.596303799999999814e+06,2.407032299999999814e+06,2.445248000000000000e+06,2.496128000000000000e+06,1.992510800000000047e+06,3.493990500000000000e+06,2.078304000000000000e+06,1.765770399999999907e+06,1.815008000000000000e+06,2.172590000000000000e+06,1.898825600000000093e+06,2.098940500000000000e+06,2.343024500000000000e+06,2.255206000000000000e+06,2.140992000000000000e+06,1.335191300000000047e+06,1.961887600000000093e+06,2.073838600000000093e+06,2.201108500000000000e+06,2.105445500000000000e+06,2.049491600000000093e+06,1.795042300000000047e+06,1.571829399999999907e+06,2.777149799999999814e+06,2.473402799999999814e+06,1.607846500000000000e+06,1.764068300000000047e+06,2.237504000000000000e+06,2.253142799999999814e+06,2.095472600000000093e+06,1.565531800000000047e+06,1.451616000000000000e+06,1.818496000000000000e+06,1.406369300000000047e+06,1.677672399999999907e+06,1.696798899999999907e+06,1.519680000000000000e+06,1.361854000000000000e+06,1.699195800000000047e+06,1.631392000000000000e+06,1.594880000000000000e+06,2.012245500000000000e+06,1.250276899999999907e+06,1.909504000000000000e+06,1.789672399999999907e+06,1.599155500000000000e+06,2.288634500000000000e+06,1.858816000000000000e+06,1.919072000000000000e+06,1.502329300000000047e+06,4.106099500000000000e+06,1.832608000000000000e+06,1.903193300000000047e+06,1.726806100000000093e+06,2.293475500000000000e+06,1.772480000000000000e+06,2.176448000000000000e+06,2.595346000000000000e+06,1.792928000000000000e+06,1.871397100000000093e+06,1.913779800000000047e+06,2.097345299999999814e+06,1.967105000000000000e+06,2.072768000000000000e+06,1.905327899999999907e+06,2.022712600000000093e+06,1.879328000000000000e+06,1.589713100000000093e+06,1.912891000000000000e+06,1.775727100000000093e+06,1.873728000000000000e+06,2.156222000000000000e+06,2.348010799999999814e+06,2.295220299999999814e+06,2.380816000000000000e+06,2.342885500000000000e+06,1.933753500000000000e+06,2.219946500000000000e+06,2.178563000000000000e+06,1.802752000000000000e+06,2.670762500000000000e+06,1.679403399999999907e+06,2.864727000000000000e+06,1.679403399999999907e+06,1.748361399999999907e+06,1.765591600000000093e+06,1.894912000000000000e+06,1.824504000000000000e+06,2.514685000000000000e+06,1.974560000000000000e+06,2.248877000000000000e+06,1.958290000000000000e+06,2.546117000000000000e+06,1.956604000000000000e+06,2.210882000000000000e+06,2.016604800000000047e+06,2.089929399999999907e+06,2.101801000000000000e+06,2.246783000000000000e+06,2.468315000000000000e+06,2.504659500000000000e+06,1.924031500000000000e+06,2.330809000000000000e+06,2.279498500000000000e+06,2.286033799999999814e+06,2.282799799999999814e+06,1.966415600000000093e+06,2.709912500000000000e+06,2.282262299999999814e+06,2.784838299999999814e+06,2.726877000000000000e+06,2.642104500000000000e+06,2.755773799999999814e+06,2.684317000000000000e+06,2.808165000000000000e+06,2.327542500000000000e+06,2.771007000000000000e+06,3.031017500000000000e+06,3.355732000000000000e+06,2.951588299999999814e+06,2.998484000000000000e+06,2.880433299999999814e+06,3.139338500000000000e+06,2.741206299999999814e+06,2.861655000000000000e+06,3.342931500000000000e+06,3.240071299999999814e+06,3.762759000000000000e+06,2.758218000000000000e+06,3.239684500000000000e+06,2.846283500000000000e+06,2.722025500000000000e+06,3.138256799999999814e+06,3.336542000000000000e+06,3.360937500000000000e+06,3.203741000000000000e+06,3.126856000000000000e+06,3.567902000000000000e+06,3.352232000000000000e+06,3.120295500000000000e+06,2.673622299999999814e+06,3.036529000000000000e+06,3.267264000000000000e+06,3.626431000000000000e+06,3.140566500000000000e+06,2.402021799999999814e+06,3.748573500000000000e+06,2.719350500000000000e+06,3.282075000000000000e+06,2.700449299999999814e+06,2.871395500000000000e+06,3.954291799999999814e+06,2.371710000000000000e+06,3.344311500000000000e+06,2.608667500000000000e+06,2.614298500000000000e+06,2.568880299999999814e+06,2.736803500000000000e+06,2.569705000000000000e+06,3.198184500000000000e+06,2.264686000000000000e+06,2.816978500000000000e+06,2.479329000000000000e+06,2.356022000000000000e+06,3.010704000000000000e+06,3.046408500000000000e+06,2.925581299999999814e+06,2.486510000000000000e+06,2.302266000000000000e+06,2.434572000000000000e+06,2.728033299999999814e+06,2.362977000000000000e+06,2.547789000000000000e+06,2.541684000000000000e+06,2.193780299999999814e+06,1.943578399999999907e+06,2.836323000000000000e+06,2.140071299999999814e+06,2.461350799999999814e+06,2.787956299999999814e+06,2.556739799999999814e+06,1.758504500000000000e+06,2.413192799999999814e+06,2.418112000000000000e+06,2.256794299999999814e+06,2.425216000000000000e+06,2.268672000000000000e+06,2.168953500000000000e+06,6.770774500000000000e+06,1.897904899999999907e+06,3.680703000000000000e+06,2.824626000000000000e+06,2.276861000000000000e+06,2.670364000000000000e+06,2.382279000000000000e+06,1.920741100000000093e+06,2.408298500000000000e+06,2.213942500000000000e+06,2.236978000000000000e+06,2.315506000000000000e+06,3.008592000000000000e+06,2.697820500000000000e+06,2.325035500000000000e+06,2.753000299999999814e+06,2.196918000000000000e+06,2.024816300000000047e+06,2.422241299999999814e+06,2.235327299999999814e+06,2.904317000000000000e+06,2.478701500000000000e+06,2.350881799999999814e+06,2.467444500000000000e+06,2.839605299999999814e+06,2.573017500000000000e+06,2.744402299999999814e+06,2.722487500000000000e+06,2.998607500000000000e+06,3.010607299999999814e+06,3.119184299999999814e+06,3.403654799999999814e+06,3.129639799999999814e+06,3.309797500000000000e+06,3.207244299999999814e+06,2.859603000000000000e+06,3.142639500000000000e+06,3.033864000000000000e+06,2.882491799999999814e+06,2.807029000000000000e+06,3.114648799999999814e+06,3.050662500000000000e+06,3.117438299999999814e+06,3.103265000000000000e+06,3.288402799999999814e+06,2.868939799999999814e+06,3.112394799999999814e+06,2.840940799999999814e+06,3.418218799999999814e+06,3.074027000000000000e+06,3.344699000000000000e+06,2.824221000000000000e+06,2.965810000000000000e+06,3.368435799999999814e+06,3.248220000000000000e+06,3.119952799999999814e+06,3.353175000000000000e+06,2.963693000000000000e+06,3.112629000000000000e+06,3.022484000000000000e+06,3.817530000000000000e+06,3.381154299999999814e+06,3.072093799999999814e+06,3.976647799999999814e+06,3.824581500000000000e+06,3.025157500000000000e+06,3.220970500000000000e+06,2.954747299999999814e+06,3.381595500000000000e+06,3.041193799999999814e+06,3.516419299999999814e+06,3.608107000000000000e+06,3.697661000000000000e+06,3.755771500000000000e+06,3.675361500000000000e+06,3.228578299999999814e+06,3.897479500000000000e+06,3.704496799999999814e+06,3.629697299999999814e+06,3.346583000000000000e+06,3.591323000000000000e+06,3.542303299999999814e+06,3.378103299999999814e+06,3.650831299999999814e+06,3.165489000000000000e+06,3.719699000000000000e+06,3.399659000000000000e+06,3.566274500000000000e+06,4.026294799999999814e+06,3.445687500000000000e+06,3.799428299999999814e+06,3.179679000000000000e+06,3.417408299999999814e+06,3.428867000000000000e+06,3.077361500000000000e+06,3.230333500000000000e+06,3.821641299999999814e+06,3.405375000000000000e+06,3.506424000000000000e+06,3.826281799999999814e+06,3.149955799999999814e+06,3.662145000000000000e+06,3.546284799999999814e+06,3.876552000000000000e+06,3.787155000000000000e+06,4.142314799999999814e+06,3.419124799999999814e+06,3.651810799999999814e+06,2.989062799999999814e+06,4.176315000000000000e+06,3.976071000000000000e+06,3.982140299999999814e+06,4.029583500000000000e+06,5.693560500000000000e+06,4.057231500000000000e+06,3.672108000000000000e+06,3.387825000000000000e+06,3.519885500000000000e+06,3.561293500000000000e+06,3.330097799999999814e+06,3.613207799999999814e+06,3.674005000000000000e+06,4.349484000000000000e+06,3.700069000000000000e+06,4.067187000000000000e+06,3.616384500000000000e+06,3.818968500000000000e+06,3.392736500000000000e+06,3.467073500000000000e+06,4.447399000000000000e+06,3.537909500000000000e+06,3.207934500000000000e+06,3.253596000000000000e+06,3.182532299999999814e+06,3.511285000000000000e+06,3.636803299999999814e+06,3.466804799999999814e+06,3.081146299999999814e+06,3.580723000000000000e+06,3.393130500000000000e+06,3.319286299999999814e+06,3.481613500000000000e+06,3.552637000000000000e+06,3.712407000000000000e+06,3.603096500000000000e+06,3.343998500000000000e+06,3.374238000000000000e+06,3.034048000000000000e+06,3.577918500000000000e+06,3.217714500000000000e+06,3.186152000000000000e+06,3.449461000000000000e+06,4.147109500000000000e+06,3.245142299999999814e+06,2.866256299999999814e+06,3.500418500000000000e+06,3.520068799999999814e+06,4.823915000000000000e+06,3.525498500000000000e+06,3.385593799999999814e+06,3.767585000000000000e+06,3.679050500000000000e+06,3.475642799999999814e+06,3.493968799999999814e+06,3.200474000000000000e+06,3.668926799999999814e+06,3.925080799999999814e+06,3.400338000000000000e+06,3.154878299999999814e+06,3.567855500000000000e+06,3.069023000000000000e+06,3.594641299999999814e+06,2.884024799999999814e+06,3.280750299999999814e+06,3.545856500000000000e+06,3.701157000000000000e+06,2.843283799999999814e+06,2.803102000000000000e+06,2.971920000000000000e+06,3.148142299999999814e+06,3.219216000000000000e+06,3.642510500000000000e+06,3.265418799999999814e+06,3.248485500000000000e+06,2.890457500000000000e+06,3.786199299999999814e+06,3.106754000000000000e+06,3.263490000000000000e+06,2.894445000000000000e+06,3.398106299999999814e+06,3.270616500000000000e+06,3.378618799999999814e+06,2.993593000000000000e+06,3.379743799999999814e+06,2.662402799999999814e+06,3.056721500000000000e+06,3.059736000000000000e+06,3.390384500000000000e+06,3.726500299999999814e+06,3.403575000000000000e+06,3.547572000000000000e+06,3.570885000000000000e+06,3.186492500000000000e+06,3.312648299999999814e+06,3.434204000000000000e+06,4.522479500000000000e+06,3.093337500000000000e+06,2.969883000000000000e+06,3.299964799999999814e+06,3.042816500000000000e+06,3.404123799999999814e+06,3.531273799999999814e+06,3.284546000000000000e+06,4.171587000000000000e+06,3.389323500000000000e+06,3.779288299999999814e+06,3.734547799999999814e+06,3.228891000000000000e+06,2.945236500000000000e+06,3.455395299999999814e+06,3.158837500000000000e+06,3.304533500000000000e+06,2.832767500000000000e+06,3.308089799999999814e+06,3.632955500000000000e+06,4.242896000000000000e+06,3.394891500000000000e+06,3.411537500000000000e+06,3.266267000000000000e+06,3.223968000000000000e+06,4.633897000000000000e+06,3.437156299999999814e+06,3.315365000000000000e+06,3.427804299999999814e+06,3.304372500000000000e+06,3.330237500000000000e+06,3.461695000000000000e+06,3.354433000000000000e+06,3.008906799999999814e+06,3.416484500000000000e+06,3.774607299999999814e+06,3.648167500000000000e+06,3.106563299999999814e+06,3.809313500000000000e+06,3.698283799999999814e+06,5.301267000000000000e+06,3.313349000000000000e+06,4.337860500000000000e+06,3.528408799999999814e+06,3.424237500000000000e+06,3.338632799999999814e+06,3.333908299999999814e+06,3.331561500000000000e+06,3.375968799999999814e+06,3.510400000000000000e+06,3.304976500000000000e+06,3.437570000000000000e+06,3.325779000000000000e+06,3.626658799999999814e+06,3.737946299999999814e+06,3.836809500000000000e+06,3.534384000000000000e+06,3.079143000000000000e+06,3.143774000000000000e+06,3.407654299999999814e+06,3.866835799999999814e+06,3.871684000000000000e+06,3.385636000000000000e+06,3.023939500000000000e+06,3.731180500000000000e+06,3.314182500000000000e+06,2.828975000000000000e+06,3.556242799999999814e+06,3.631560299999999814e+06,3.503962500000000000e+06,3.492654299999999814e+06,3.894245799999999814e+06,3.096425299999999814e+06,3.783366500000000000e+06,3.111012000000000000e+06,2.895609500000000000e+06,3.368253299999999814e+06,2.828781799999999814e+06,3.589589299999999814e+06,3.292983000000000000e+06,3.695656500000000000e+06,3.181825500000000000e+06,3.534608000000000000e+06,3.121117299999999814e+06,3.413576500000000000e+06,3.842919000000000000e+06,3.631668000000000000e+06,3.423853000000000000e+06,3.435075000000000000e+06,2.853234000000000000e+06,2.982722000000000000e+06,3.742141000000000000e+06,3.469352799999999814e+06,3.241950799999999814e+06,4.312990500000000000e+06,3.459959299999999814e+06,3.410580299999999814e+06,3.707265299999999814e+06,3.202136500000000000e+06,3.521158500000000000e+06,3.171000000000000000e+06,3.262145299999999814e+06,4.136187000000000000e+06,3.654394799999999814e+06,3.351032500000000000e+06,3.903870500000000000e+06,3.136682299999999814e+06,3.309274799999999814e+06,3.293947000000000000e+06,3.619888500000000000e+06,3.161080799999999814e+06,3.562410299999999814e+06,3.371879799999999814e+06,3.293393500000000000e+06,3.065280000000000000e+06,3.029869799999999814e+06,3.555483000000000000e+06,3.562258299999999814e+06,3.669074799999999814e+06,3.366481299999999814e+06,3.665539000000000000e+06,3.266806000000000000e+06,3.083576000000000000e+06,3.145844500000000000e+06,3.021927500000000000e+06,3.772631299999999814e+06,3.253049500000000000e+06,3.616580500000000000e+06,3.061862299999999814e+06,3.216305000000000000e+06,2.872298000000000000e+06,3.043055299999999814e+06,3.579455000000000000e+06,3.282278299999999814e+06,3.286839500000000000e+06,3.360061000000000000e+06,3.056312000000000000e+06,3.185528000000000000e+06,3.450078000000000000e+06,3.210624500000000000e+06,3.301689500000000000e+06,3.574164000000000000e+06,3.139920299999999814e+06,3.119584299999999814e+06,3.526116299999999814e+06,3.125274299999999814e+06,2.930325000000000000e+06,3.080560799999999814e+06,2.823795000000000000e+06,3.562881500000000000e+06,3.083395299999999814e+06,3.341063000000000000e+06,2.628156000000000000e+06,3.322068799999999814e+06,3.088036299999999814e+06,3.440521799999999814e+06,3.228419500000000000e+06,3.287661799999999814e+06,3.239390299999999814e+06,3.668756500000000000e+06,3.995962000000000000e+06,2.840354000000000000e+06,3.642785500000000000e+06,3.288645799999999814e+06,3.435752299999999814e+06,3.124525299999999814e+06,4.879742000000000000e+06,3.409571299999999814e+06,3.911599299999999814e+06,3.151415500000000000e+06,3.690722500000000000e+06,3.704403799999999814e+06,3.537930000000000000e+06,3.049909500000000000e+06,3.545950299999999814e+06,2.963335500000000000e+06,2.897820799999999814e+06,4.017265000000000000e+06,3.636700500000000000e+06,3.199343500000000000e+06,4.306054500000000000e+06,3.137466500000000000e+06,3.119359500000000000e+06,4.315723000000000000e+06,3.378200000000000000e+06,3.479523000000000000e+06,3.223310299999999814e+06,3.333828000000000000e+06,3.544625299999999814e+06,3.236180000000000000e+06,3.504683000000000000e+06,4.236860500000000000e+06,3.350683500000000000e+06,3.212449000000000000e+06,3.725954500000000000e+06,3.276346000000000000e+06,3.712244799999999814e+06,3.348916799999999814e+06,3.623277299999999814e+06,4.687985500000000000e+06,3.931330000000000000e+06,3.980624500000000000e+06,3.894107000000000000e+06,4.117519799999999814e+06,3.421798500000000000e+06,3.338466799999999814e+06,3.885668500000000000e+06,3.305490500000000000e+06,3.141111299999999814e+06,3.492364000000000000e+06,3.343687500000000000e+06,3.203411799999999814e+06,3.494745500000000000e+06,3.645199299999999814e+06,2.695092500000000000e+06,3.082866799999999814e+06,3.143707799999999814e+06,3.247744500000000000e+06,3.355843799999999814e+06,3.263392799999999814e+06,2.880494299999999814e+06,3.245067000000000000e+06,3.573662799999999814e+06,3.339159500000000000e+06,3.102729500000000000e+06,3.654441000000000000e+06,2.990308000000000000e+06,3.205779799999999814e+06,3.363249799999999814e+06,3.198157000000000000e+06,3.369675000000000000e+06,3.316859500000000000e+06,3.453385799999999814e+06,3.756606000000000000e+06,3.239160500000000000e+06,3.753215000000000000e+06,2.931632500000000000e+06,3.591249299999999814e+06,3.600451299999999814e+06,3.287899500000000000e+06,3.082943000000000000e+06,3.390105500000000000e+06,3.272905799999999814e+06,3.312164299999999814e+06,3.240152299999999814e+06,3.057112000000000000e+06,3.352672000000000000e+06,3.244297299999999814e+06,3.399876500000000000e+06,3.226231000000000000e+06,4.436745000000000000e+06,3.389622000000000000e+06,3.115126500000000000e+06,3.159397299999999814e+06,2.969224000000000000e+06,3.762312500000000000e+06,3.324428299999999814e+06,3.509488299999999814e+06,3.059678500000000000e+06,4.009241799999999814e+06,3.206652000000000000e+06,3.224002000000000000e+06,4.325846000000000000e+06,3.395984500000000000e+06,3.460140000000000000e+06,3.380343799999999814e+06,3.398278000000000000e+06,3.769382500000000000e+06,3.124208000000000000e+06,3.194964500000000000e+06,3.065280000000000000e+06,3.080787799999999814e+06,3.577692000000000000e+06,3.433960799999999814e+06,3.362984500000000000e+06,3.624114799999999814e+06,3.448316299999999814e+06,3.723730500000000000e+06,3.142253000000000000e+06,3.247984299999999814e+06,3.330737000000000000e+06,3.144433500000000000e+06,3.396240500000000000e+06,3.155355000000000000e+06,3.242467000000000000e+06,3.209369000000000000e+06,3.226242500000000000e+06,3.977708500000000000e+06,3.301736000000000000e+06,2.992989500000000000e+06,3.525910799999999814e+06,3.707453299999999814e+06,3.497892799999999814e+06,3.772174299999999814e+06,3.421631299999999814e+06,3.202672500000000000e+06,3.481570000000000000e+06,3.509585000000000000e+06,3.656668799999999814e+06,3.903256799999999814e+06,3.727918299999999814e+06,3.438834799999999814e+06,3.436800000000000000e+06,4.214274000000000000e+06,3.511305000000000000e+06,3.308266799999999814e+06,3.231584500000000000e+06,3.379453500000000000e+06,3.532714799999999814e+06,3.433347000000000000e+06,3.641404299999999814e+06,3.348662299999999814e+06,3.382804799999999814e+06,3.409034799999999814e+06,3.486035299999999814e+06,3.229011000000000000e+06,3.199411799999999814e+06,4.040357500000000000e+06,3.312718799999999814e+06,3.117891000000000000e+06,3.628639500000000000e+06,3.402790500000000000e+06,3.635083500000000000e+06,3.546261500000000000e+06,3.379787500000000000e+06,3.837475000000000000e+06,3.458568799999999814e+06,3.712365000000000000e+06,3.609664000000000000e+06,3.484405500000000000e+06,3.571107799999999814e+06,3.402347000000000000e+06,3.434473000000000000e+06,3.733236500000000000e+06,3.446896000000000000e+06,4.009152500000000000e+06,3.739435500000000000e+06,4.440742000000000000e+06,3.518957000000000000e+06,3.682512500000000000e+06,3.775115000000000000e+06,4.045263799999999814e+06,3.248774299999999814e+06,3.809129000000000000e+06,3.521275000000000000e+06,4.124410000000000000e+06,3.703595500000000000e+06,3.645968799999999814e+06,3.878488500000000000e+06,3.796588799999999814e+06,3.446293299999999814e+06,3.700360000000000000e+06,3.934347299999999814e+06,3.485703500000000000e+06,3.444894299999999814e+06,3.474251000000000000e+06,3.449137500000000000e+06,3.328335799999999814e+06,3.316724299999999814e+06,3.666019500000000000e+06,3.267763000000000000e+06,3.835749500000000000e+06,3.253773500000000000e+06,3.460140000000000000e+06,3.504732799999999814e+06,3.166472000000000000e+06,3.523052299999999814e+06,3.356940500000000000e+06,3.188872799999999814e+06,3.483917299999999814e+06,3.289837299999999814e+06,3.476008799999999814e+06,3.260936299999999814e+06,3.546654000000000000e+06,3.504823500000000000e+06,3.650461000000000000e+06,3.511194000000000000e+06,3.689182799999999814e+06,3.577044000000000000e+06,3.922177500000000000e+06,3.387917299999999814e+06,4.010426000000000000e+06,3.653600500000000000e+06,3.512676500000000000e+06,3.634828000000000000e+06,3.473848000000000000e+06,3.619709799999999814e+06,3.484483500000000000e+06,3.494493500000000000e+06,3.331200000000000000e+06,3.435534299999999814e+06,3.703406500000000000e+06,3.309416299999999814e+06,3.195511000000000000e+06,2.865390000000000000e+06,3.116920000000000000e+06,2.856739000000000000e+06,2.984963500000000000e+06,2.484495299999999814e+06,2.375701500000000000e+06,2.449108500000000000e+06,2.448768000000000000e+06,2.135872000000000000e+06,2.040672000000000000e+06,1.872192000000000000e+06,1.666208000000000000e+06,1.493600000000000000e+06,1.365920000000000000e+06,1.211904000000000000e+06,1.013632000000000000e+06,8.475040000000000000e+05,7.129760000000000000e+05,5.978880000000000000e+05,5.063280000000000000e+05,1.072144000000000000e+06,4.987959000000000233e+05,2.263960000000000000e+05,1.741280000000000000e+05,1.436560000000000000e+05,1.006520000000000000e+05,8.868400000000000000e+04,7.531600000000000000e+04,5.673700000000000000e+04,4.930900000000000000e+04,4.108300000000000000e+04,nan
8.789870000000000516e+01,4.220852000000000000e+06,4.271904500000000000e+06,3.815280000000000000e+06,4.382315000000000000e+06,3.982926500000000000e+06,3.581303000000000000e+06,4.071611000000000000e+06,4.694620000000000000e+06,3.743239500000000000e+06,2.742557000000000000e+06,3.107757799999999814e+06,3.311466500000000000e+06,3.691136500000000000e+06,3.337291500000000000e+06,2.927812500000000000e+06,3.881531299999999814e+06,3.809142299999999814e+06,2.815263799999999814e+06,3.371229000000000000e+06,2.872870000000000000e+06,3.780729000000000000e+06,3.590090500000000000e+06,4.014832000000000000e+06,3.499610500000000000e+06,3.455271799999999814e+06,3.999538000000000000e+06,3.791098000000000000e+06,4.530092500000000000e+06,4.403571000000000000e+06,3.038496299999999814e+06,3.911419299999999814e+06,2.816898799999999814e+06,2.975378299999999814e+06,4.945264000000000000e+06,3.196091799999999814e+06,3.203062000000000000e+06,2.435044500000000000e+06,2.628733500000000000e+06,2.994287799999999814e+06,3.019859299999999814e+06,3.298531799999999814e+06,3.034120799999999814e+06,2.988636000000000000e+06,2.973042299999999814e+06,2.980994000000000000e+06,3.049912299999999814e+06,3.152982500000000000e+06,2.986855799999999814e+06,3.047002299999999814e+06,2.705154500000000000e+06,2.692125000000000000e+06,3.416914000000000000e+06,3.406266500000000000e+06,2.580697799999999814e+06,2.605356500000000000e+06,3.336664299999999814e+06,2.880951000000000000e+06,2.581973500000000000e+06,2.667497000000000000e+06,3.251457299999999814e+06,3.272695299999999814e+06,2.843614299999999814e+06,3.138558799999999814e+06,3.240909000000000000e+06,3.352613799999999814e+06,3.882736000000000000e+06,3.519908000000000000e+06,3.162150799999999814e+06,3.950037799999999814e+06,3.302885000000000000e+06,3.406925500000000000e+06,3.564307500000000000e+06,3.874893799999999814e+06,4.141526799999999814e+06,2.978942799999999814e+06,3.372605299999999814e+06,3.865290299999999814e+06,3.525376000000000000e+06,2.559935299999999814e+06,3.393390000000000000e+06,4.507945500000000000e+06,2.973992000000000000e+06,2.905252799999999814e+06,2.934898000000000000e+06,2.935690500000000000e+06,4.323627000000000000e+06,4.089271500000000000e+06,2.437635000000000000e+06,2.846980000000000000e+06,3.217248000000000000e+06,2.879547500000000000e+06,2.908364500000000000e+06,3.485989799999999814e+06,2.690366799999999814e+06,3.598284500000000000e+06,2.960960500000000000e+06,2.690187799999999814e+06,3.316155299999999814e+06,2.583469299999999814e+06,2.507733799999999814e+06,2.226690000000000000e+06,2.741952000000000000e+06,2.416640000000000000e+06,2.659135799999999814e+06,2.234356799999999814e+06,2.052232100000000093e+06,1.690299399999999907e+06,2.404186500000000000e+06,2.102592000000000000e+06,2.311265299999999814e+06,2.188655299999999814e+06,2.073850300000000047e+06,2.027424000000000000e+06,1.572736300000000047e+06,2.199025000000000000e+06,2.045760000000000000e+06,1.883172100000000093e+06,3.220734000000000000e+06,2.217856000000000000e+06,1.739183600000000093e+06,2.326912000000000000e+06,1.985277899999999907e+06,2.149632000000000000e+06,2.174336000000000000e+06,2.411264000000000000e+06,2.266112000000000000e+06,2.284032000000000000e+06,1.688529600000000093e+06,2.300096000000000000e+06,2.103851799999999814e+06,2.065742300000000047e+06,2.019937000000000000e+06,1.859766600000000093e+06,2.175360799999999814e+06,2.418432000000000000e+06,2.216335000000000000e+06,2.670848000000000000e+06,2.215232000000000000e+06,2.293376000000000000e+06,1.977567600000000093e+06,1.962880000000000000e+06,2.143168000000000000e+06,2.057376000000000000e+06,1.972462000000000000e+06,2.134886799999999814e+06,1.823648000000000000e+06,1.692123600000000093e+06,1.353814899999999907e+06,1.570662899999999907e+06,2.691104799999999814e+06,1.652236899999999907e+06,1.804928000000000000e+06,1.923808000000000000e+06,1.509758899999999907e+06,1.778484600000000093e+06,1.797632000000000000e+06,1.707200000000000000e+06,1.695960899999999907e+06,2.523093000000000000e+06,1.922496000000000000e+06,1.869440000000000000e+06,1.471063399999999907e+06,1.887677399999999907e+06,1.461003399999999907e+06,1.282746300000000047e+06,1.462048000000000000e+06,2.218533000000000000e+06,1.542656000000000000e+06,1.613143800000000047e+06,1.785280000000000000e+06,1.476352000000000000e+06,1.481427500000000000e+06,1.515776000000000000e+06,1.529931000000000000e+06,1.774144000000000000e+06,3.474123000000000000e+06,1.580800000000000000e+06,1.388512000000000000e+06,6.436435500000000000e+06,1.751328000000000000e+06,1.219267000000000000e+06,1.759712000000000000e+06,2.070503800000000047e+06,1.212219000000000000e+06,1.620967000000000000e+06,1.606688000000000000e+06,2.006851600000000093e+06,1.069076899999999907e+06,1.909803500000000000e+06,1.296640000000000000e+06,1.336800000000000000e+06,1.414880000000000000e+06,1.307648000000000000e+06,1.401280000000000000e+06,1.369856000000000000e+06,1.566208000000000000e+06,1.447456899999999907e+06,1.482496000000000000e+06,1.225367300000000047e+06,1.776640000000000000e+06,1.106575300000000047e+06,1.690880000000000000e+06,1.509952000000000000e+06,1.508768000000000000e+06,1.608192000000000000e+06,1.513312000000000000e+06,1.155023000000000000e+06,1.849376000000000000e+06,1.318953000000000000e+06,1.568234300000000047e+06,1.587559600000000093e+06,1.688384000000000000e+06,1.651552000000000000e+06,1.656672000000000000e+06,1.569440000000000000e+06,1.215911300000000047e+06,1.075644800000000047e+06,1.397824000000000000e+06,1.509952000000000000e+06,1.301792000000000000e+06,2.020961500000000000e+06,1.727444500000000000e+06,1.196704000000000000e+06,1.289504000000000000e+06,1.521728000000000000e+06,1.576384000000000000e+06,1.624672000000000000e+06,1.292123800000000047e+06,1.664032000000000000e+06,1.307424000000000000e+06,1.678829800000000047e+06,1.317333000000000000e+06,1.393344000000000000e+06,1.424128000000000000e+06,1.404256000000000000e+06,1.348656100000000093e+06,1.698272000000000000e+06,1.401978300000000047e+06,1.554752000000000000e+06,1.970048000000000000e+06,1.674784000000000000e+06,1.486443500000000000e+06,1.514771800000000047e+06,1.753295600000000093e+06,1.600832000000000000e+06,1.669792000000000000e+06,1.850048000000000000e+06,1.635821800000000047e+06,1.627264000000000000e+06,1.671968000000000000e+06,1.886656000000000000e+06,1.677360000000000000e+06,1.246954300000000047e+06,1.504896000000000000e+06,1.576800000000000000e+06,2.009621100000000093e+06,1.563927399999999907e+06,1.598784000000000000e+06,1.990664300000000047e+06,1.567814100000000093e+06,1.326067399999999907e+06,1.754015800000000047e+06,3.609586000000000000e+06,1.570962300000000047e+06,1.791190899999999907e+06,1.645978899999999907e+06,1.853539300000000047e+06,1.565732300000000047e+06,1.704679800000000047e+06,2.330178000000000000e+06,1.294927000000000000e+06,2.108544000000000000e+06,1.863848899999999907e+06,1.826368000000000000e+06,2.068061600000000093e+06,1.541734800000000047e+06,1.346430500000000000e+06,1.773325500000000000e+06,1.744885000000000000e+06,1.800672000000000000e+06,1.892762300000000047e+06,1.835794100000000093e+06,1.900512000000000000e+06,1.482094800000000047e+06,1.411967800000000047e+06,1.324620399999999907e+06,1.476648899999999907e+06,2.079200000000000000e+06,1.563812300000000047e+06,1.552438899999999907e+06,2.020800000000000000e+06,1.572423399999999907e+06,1.604530399999999907e+06,1.626009399999999907e+06,1.818237899999999907e+06,1.622256000000000000e+06,1.623108600000000093e+06,1.407051100000000093e+06,1.571106500000000000e+06,1.963520000000000000e+06,2.384605799999999814e+06,1.921280000000000000e+06,3.178610299999999814e+06,2.189258799999999814e+06,1.698529300000000047e+06,2.856603799999999814e+06,2.351104000000000000e+06,1.821065600000000093e+06,2.303995299999999814e+06,1.930119300000000047e+06,2.314824299999999814e+06,2.267264000000000000e+06,2.391296000000000000e+06,2.374784000000000000e+06,2.341240500000000000e+06,2.182208000000000000e+06,2.841412799999999814e+06,2.167552000000000000e+06,2.132823299999999814e+06,2.017789500000000000e+06,2.439693799999999814e+06,2.525423000000000000e+06,2.286281799999999814e+06,2.731200000000000000e+06,2.561408000000000000e+06,2.835838799999999814e+06,3.013537799999999814e+06,2.898746299999999814e+06,2.339158000000000000e+06,2.553102799999999814e+06,2.931264000000000000e+06,2.718010000000000000e+06,2.100495000000000000e+06,2.808223299999999814e+06,3.058743299999999814e+06,2.393072000000000000e+06,2.425647500000000000e+06,3.156405500000000000e+06,2.658602500000000000e+06,2.705638000000000000e+06,2.709504000000000000e+06,2.166500299999999814e+06,3.030552799999999814e+06,2.154730799999999814e+06,2.487822799999999814e+06,2.793664000000000000e+06,2.135961500000000000e+06,2.503542500000000000e+06,2.765504000000000000e+06,2.721899299999999814e+06,3.844301299999999814e+06,2.797610000000000000e+06,2.818304000000000000e+06,2.744716500000000000e+06,2.396362500000000000e+06,2.755467000000000000e+06,2.904722000000000000e+06,2.641392000000000000e+06,1.959457500000000000e+06,2.988296299999999814e+06,2.317029500000000000e+06,2.393072000000000000e+06,3.091025500000000000e+06,1.959900000000000000e+06,2.501583500000000000e+06,2.425411000000000000e+06,4.227330000000000000e+06,2.666985000000000000e+06,2.484395000000000000e+06,3.441842500000000000e+06,3.551217299999999814e+06,2.656637000000000000e+06,4.063505500000000000e+06,3.422791500000000000e+06,2.895616000000000000e+06,2.300533799999999814e+06,2.299193000000000000e+06,2.116039500000000000e+06,2.792631000000000000e+06,2.393654299999999814e+06,2.426041799999999814e+06,2.374191500000000000e+06,4.685349500000000000e+06,2.499415799999999814e+06,8.536450000000000000e+06,2.503095500000000000e+06,2.688573500000000000e+06,3.645012500000000000e+06,5.380733500000000000e+06,3.514981000000000000e+06,3.159436299999999814e+06,2.868587000000000000e+06,2.473576299999999814e+06,2.885624299999999814e+06,2.642270000000000000e+06,2.611325799999999814e+06,2.443518299999999814e+06,2.625905299999999814e+06,2.855127500000000000e+06,3.439079799999999814e+06,3.540234500000000000e+06,3.342515500000000000e+06,2.489215000000000000e+06,3.389972799999999814e+06,3.824845000000000000e+06,2.508064799999999814e+06,4.299104500000000000e+06,2.947612000000000000e+06,3.065108299999999814e+06,2.734895500000000000e+06,3.109860299999999814e+06,3.219811500000000000e+06,2.868538299999999814e+06,3.140401000000000000e+06,3.185945299999999814e+06,2.496042799999999814e+06,3.920881500000000000e+06,5.175093000000000000e+06,3.315951000000000000e+06,3.113240299999999814e+06,3.638977000000000000e+06,2.860129500000000000e+06,2.701493799999999814e+06,3.132032000000000000e+06,2.802953299999999814e+06,2.759046000000000000e+06,2.986914500000000000e+06,2.988355799999999814e+06,3.201792799999999814e+06,3.531832000000000000e+06,3.078456299999999814e+06,3.306679799999999814e+06,2.935063500000000000e+06,3.324668500000000000e+06,4.530166500000000000e+06,4.326040000000000000e+06,2.973425000000000000e+06,2.968484799999999814e+06,3.847296500000000000e+06,3.695275299999999814e+06,3.845998500000000000e+06,3.718872000000000000e+06,3.737932000000000000e+06,3.859592500000000000e+06,4.291739000000000000e+06,3.854699000000000000e+06,4.587881000000000000e+06,3.817016000000000000e+06,3.497696299999999814e+06,3.358031299999999814e+06,4.566984000000000000e+06,3.531198000000000000e+06,3.744296799999999814e+06,3.430623299999999814e+06,3.842437000000000000e+06,4.010397299999999814e+06,4.025806000000000000e+06,3.841704799999999814e+06,5.842291500000000000e+06,4.130029799999999814e+06,4.586567500000000000e+06,4.568268000000000000e+06,3.481282500000000000e+06,3.912722500000000000e+06,4.000798000000000000e+06,3.692956500000000000e+06,3.721646299999999814e+06,4.172882500000000000e+06,4.358153500000000000e+06,3.504059299999999814e+06,3.331901500000000000e+06,4.197182000000000000e+06,3.823059799999999814e+06,3.770202299999999814e+06,3.124046799999999814e+06,3.129398299999999814e+06,2.905591500000000000e+06,3.685569000000000000e+06,3.251231799999999814e+06,3.014178799999999814e+06,2.832419299999999814e+06,3.459936299999999814e+06,3.569077799999999814e+06,3.680704000000000000e+06,3.548866799999999814e+06,4.584518000000000000e+06,3.782776500000000000e+06,4.840596500000000000e+06,3.086701500000000000e+06,2.884730500000000000e+06,4.185488299999999814e+06,3.012854299999999814e+06,2.365356000000000000e+06,3.576263299999999814e+06,2.799975000000000000e+06,2.492848799999999814e+06,2.448321000000000000e+06,3.080535799999999814e+06,3.018046500000000000e+06,2.482095000000000000e+06,2.977249799999999814e+06,3.107515500000000000e+06,2.732630500000000000e+06,2.417372000000000000e+06,2.527215500000000000e+06,3.185265500000000000e+06,2.751806799999999814e+06,3.194153799999999814e+06,2.741999299999999814e+06,2.600277299999999814e+06,2.453083500000000000e+06,2.385011000000000000e+06,2.163427299999999814e+06,2.872192000000000000e+06,2.470639500000000000e+06,2.000391300000000047e+06,2.627634799999999814e+06,2.489845500000000000e+06,2.212507299999999814e+06,2.418653299999999814e+06,3.090117500000000000e+06,4.359530000000000000e+06,2.950509500000000000e+06,3.204416000000000000e+06,2.379143000000000000e+06,2.553752000000000000e+06,2.620989299999999814e+06,2.678434000000000000e+06,2.747097000000000000e+06,2.310631500000000000e+06,2.425250000000000000e+06,2.549569000000000000e+06,2.662976000000000000e+06,3.213332000000000000e+06,1.014055100000000000e+07,2.537949000000000000e+06,2.221466000000000000e+06,2.512696000000000000e+06,3.043370299999999814e+06,3.162176500000000000e+06,3.275028799999999814e+06,2.526354299999999814e+06,2.223129799999999814e+06,2.769920500000000000e+06,2.359231000000000000e+06,2.262685799999999814e+06,3.009220000000000000e+06,2.219946500000000000e+06,2.244055500000000000e+06,2.800064000000000000e+06,4.671974000000000000e+06,2.496784799999999814e+06,2.255832000000000000e+06,2.576576500000000000e+06,4.624396500000000000e+06,2.848163000000000000e+06,2.980622000000000000e+06,3.584454799999999814e+06,3.354925000000000000e+06,2.869116299999999814e+06,3.393329000000000000e+06,2.712894299999999814e+06,2.370439000000000000e+06,3.029505000000000000e+06,2.876224000000000000e+06,2.846807000000000000e+06,3.400210799999999814e+06,2.947482000000000000e+06,3.002278000000000000e+06,3.627422000000000000e+06,2.774165000000000000e+06,2.579000299999999814e+06,2.330817500000000000e+06,3.476950299999999814e+06,3.003177500000000000e+06,2.635495500000000000e+06,3.159882799999999814e+06,3.381738799999999814e+06,3.230250799999999814e+06,3.152772799999999814e+06,3.146851500000000000e+06,3.944863799999999814e+06,4.298437000000000000e+06,3.375159000000000000e+06,4.468139000000000000e+06,3.722738299999999814e+06,4.151132500000000000e+06,3.941976500000000000e+06,3.287067799999999814e+06,3.464836000000000000e+06,3.619221500000000000e+06,4.532334000000000000e+06,3.287483799999999814e+06,3.795727000000000000e+06,4.292047000000000000e+06,4.745181500000000000e+06,4.171751299999999814e+06,3.894564500000000000e+06,3.807251500000000000e+06,4.533643500000000000e+06,4.295084000000000000e+06,4.419063000000000000e+06,3.957732299999999814e+06,4.682663000000000000e+06,4.644126000000000000e+06,4.501757500000000000e+06,4.477260000000000000e+06,5.047928500000000000e+06,4.802614000000000000e+06,4.280091500000000000e+06,4.178579000000000000e+06,5.040430500000000000e+06,4.982811000000000000e+06,4.872607500000000000e+06,4.682035500000000000e+06,4.470113000000000000e+06,4.316385000000000000e+06,1.040970800000000000e+07,4.688535500000000000e+06,4.831645000000000000e+06,5.055410500000000000e+06,4.677172500000000000e+06,5.488804500000000000e+06,4.686675500000000000e+06,4.369952000000000000e+06,4.965343000000000000e+06,4.628612000000000000e+06,5.279797000000000000e+06,4.671880500000000000e+06,4.667056000000000000e+06,3.967852500000000000e+06,4.479916000000000000e+06,5.431986000000000000e+06,6.166139500000000000e+06,5.281980000000000000e+06,4.772824500000000000e+06,4.546915500000000000e+06,4.491591000000000000e+06,3.726647500000000000e+06,4.096140000000000000e+06,4.217674000000000000e+06,4.075509000000000000e+06,3.817299799999999814e+06,3.747450000000000000e+06,3.339334500000000000e+06,3.440179799999999814e+06,3.728943299999999814e+06,3.817926000000000000e+06,4.040760299999999814e+06,3.414466799999999814e+06,3.995077500000000000e+06,3.808522500000000000e+06,3.570488000000000000e+06,3.527901000000000000e+06,4.511255000000000000e+06,3.871314000000000000e+06,3.450225000000000000e+06,3.150174500000000000e+06,4.183663500000000000e+06,3.618262500000000000e+06,3.513679500000000000e+06,3.386919299999999814e+06,3.860542799999999814e+06,4.162563500000000000e+06,3.791373299999999814e+06,2.956092299999999814e+06,3.247013500000000000e+06,3.399327299999999814e+06,3.208011299999999814e+06,3.206307500000000000e+06,4.504968500000000000e+06,3.567500299999999814e+06,3.829749799999999814e+06,3.784146299999999814e+06,3.269466000000000000e+06,3.111108000000000000e+06,2.641447500000000000e+06,3.554469000000000000e+06,3.756537799999999814e+06,3.607166799999999814e+06,3.656244299999999814e+06,3.094997500000000000e+06,3.311464000000000000e+06,3.526252799999999814e+06,5.400280500000000000e+06,4.897327000000000000e+06,3.346875000000000000e+06,4.533806500000000000e+06,3.717218000000000000e+06,4.648638500000000000e+06,4.391387000000000000e+06,4.455511000000000000e+06,3.533009000000000000e+06,4.701763500000000000e+06,3.943597000000000000e+06,3.703706299999999814e+06,4.485372000000000000e+06,4.232710500000000000e+06,4.674983000000000000e+06,5.193356000000000000e+06,5.799409000000000000e+06,5.047284500000000000e+06,5.038603000000000000e+06,5.688294000000000000e+06,5.149743000000000000e+06,5.995320000000000000e+06,4.298106500000000000e+06,4.480444000000000000e+06,4.604584000000000000e+06,4.786657000000000000e+06,5.124864500000000000e+06,5.310765000000000000e+06,5.117771500000000000e+06,4.746662500000000000e+06,4.455033500000000000e+06,4.670530000000000000e+06,4.848740000000000000e+06,4.876812000000000000e+06,4.918986000000000000e+06,5.026370000000000000e+06,5.083777500000000000e+06,5.196458000000000000e+06,4.357747000000000000e+06,4.387821000000000000e+06,5.209561000000000000e+06,5.019766000000000000e+06,4.428586000000000000e+06,7.790382500000000000e+06,6.021079500000000000e+06,4.355379000000000000e+06,5.258297500000000000e+06,4.427721500000000000e+06,4.279219000000000000e+06,4.517611000000000000e+06,5.659459000000000000e+06,4.827472500000000000e+06,6.148045000000000000e+06,6.404716500000000000e+06,5.760759000000000000e+06,4.769231000000000000e+06,5.838583000000000000e+06,4.963730000000000000e+06,4.766171000000000000e+06,5.817381500000000000e+06,6.981087500000000000e+06,4.972083000000000000e+06,6.697186000000000000e+06,5.086092000000000000e+06,5.889606500000000000e+06,6.475282000000000000e+06,5.380137500000000000e+06,6.461310500000000000e+06,5.493502000000000000e+06,5.329912500000000000e+06,5.345421000000000000e+06,6.138579500000000000e+06,6.728279000000000000e+06,5.634469500000000000e+06,6.749474500000000000e+06,5.663899500000000000e+06,4.839723500000000000e+06,5.876463000000000000e+06,4.822022000000000000e+06,5.734802000000000000e+06,5.690578000000000000e+06,5.959310000000000000e+06,6.027717500000000000e+06,6.158700000000000000e+06,5.425554000000000000e+06,5.160390500000000000e+06,5.703657500000000000e+06,6.236460000000000000e+06,5.819051000000000000e+06,5.200221500000000000e+06,5.854680000000000000e+06,5.712307500000000000e+06,7.249739500000000000e+06,5.625616000000000000e+06,6.288464000000000000e+06,6.652701000000000000e+06,6.625418000000000000e+06,5.616016500000000000e+06,6.259176000000000000e+06,5.878804500000000000e+06,7.252357000000000000e+06,7.140028500000000000e+06,5.907452500000000000e+06,5.040959000000000000e+06,5.976514000000000000e+06,6.181461500000000000e+06,6.191269000000000000e+06,6.010446000000000000e+06,7.018110000000000000e+06,7.346663000000000000e+06,5.434801000000000000e+06,5.565262500000000000e+06,6.011694000000000000e+06,6.471922000000000000e+06,5.936401000000000000e+06,5.689016000000000000e+06,5.609597000000000000e+06,5.628969000000000000e+06,5.169768000000000000e+06,4.780762000000000000e+06,5.500658500000000000e+06,6.096068500000000000e+06,5.190086000000000000e+06,5.735320500000000000e+06,4.584371500000000000e+06,4.887945000000000000e+06,5.372649000000000000e+06,5.642711000000000000e+06,6.572866000000000000e+06,5.815596000000000000e+06,4.965433500000000000e+06,5.614782000000000000e+06,5.526614500000000000e+06,4.808591000000000000e+06,5.746049000000000000e+06,5.188471000000000000e+06,5.508295000000000000e+06,4.907366500000000000e+06,5.146177500000000000e+06,5.002714500000000000e+06,6.647850000000000000e+06,5.454518000000000000e+06,7.649125000000000000e+06,6.458619000000000000e+06,5.676499000000000000e+06,5.948404000000000000e+06,5.868015000000000000e+06,5.532120000000000000e+06,5.160924000000000000e+06,5.315399000000000000e+06,5.595903000000000000e+06,5.442460000000000000e+06,7.041909000000000000e+06,5.293435500000000000e+06,5.512513500000000000e+06,5.086051000000000000e+06,5.699507500000000000e+06,5.546653000000000000e+06,5.350307000000000000e+06,4.583711000000000000e+06,4.656939000000000000e+06,5.126986000000000000e+06,4.317732500000000000e+06,4.792807000000000000e+06,5.920488500000000000e+06,5.197313000000000000e+06,4.925974000000000000e+06,5.172376000000000000e+06,5.722200000000000000e+06,5.669669000000000000e+06,5.560197000000000000e+06,4.582045500000000000e+06,4.435336500000000000e+06,4.932360000000000000e+06,4.750995000000000000e+06,4.359381000000000000e+06,4.971139500000000000e+06,4.947889500000000000e+06,4.589829500000000000e+06,6.231885000000000000e+06,5.253199000000000000e+06,4.400784500000000000e+06,6.160872000000000000e+06,9.644890000000000000e+06,4.439345500000000000e+06,4.914249000000000000e+06,5.159823500000000000e+06,5.155380000000000000e+06,5.756197500000000000e+06,5.058267000000000000e+06,4.645884000000000000e+06,5.487181000000000000e+06,5.147587500000000000e+06,5.906578500000000000e+06,5.611658000000000000e+06,4.867943500000000000e+06,5.452556000000000000e+06,4.710495000000000000e+06,4.721714000000000000e+06,4.768925500000000000e+06,5.334612000000000000e+06,4.907482000000000000e+06,4.651163500000000000e+06,5.540381000000000000e+06,4.844070000000000000e+06,5.003449500000000000e+06,6.234628000000000000e+06,5.438599000000000000e+06,5.889429000000000000e+06,4.983667500000000000e+06,5.706019000000000000e+06,5.569980500000000000e+06,4.932571000000000000e+06,6.345728500000000000e+06,4.869855500000000000e+06,5.513112000000000000e+06,4.999960500000000000e+06,5.091626000000000000e+06,5.155744500000000000e+06,4.522479500000000000e+06,5.234812000000000000e+06,4.699152500000000000e+06,4.486185000000000000e+06,4.312862000000000000e+06,6.599929500000000000e+06,4.512581000000000000e+06,5.152402000000000000e+06,4.678890000000000000e+06,5.532089000000000000e+06,4.604216000000000000e+06,5.134810500000000000e+06,5.410253000000000000e+06,5.522111000000000000e+06,4.934840500000000000e+06,5.268663000000000000e+06,6.166998000000000000e+06,4.706355500000000000e+06,4.548145000000000000e+06,5.185122500000000000e+06,5.058882500000000000e+06,4.790325000000000000e+06,5.124231500000000000e+06,4.788452000000000000e+06,4.414112500000000000e+06,4.945029500000000000e+06,4.770340500000000000e+06,4.734569000000000000e+06,5.700628000000000000e+06,6.626781000000000000e+06,4.433641500000000000e+06,4.827493500000000000e+06,4.644907500000000000e+06,8.347096000000000000e+06,4.707137000000000000e+06,4.703178000000000000e+06,4.742347000000000000e+06,5.030370000000000000e+06,5.363707500000000000e+06,5.038867000000000000e+06,5.427292500000000000e+06,5.262662500000000000e+06,5.638665500000000000e+06,4.624648000000000000e+06,4.701462000000000000e+06,4.777033500000000000e+06,4.331146000000000000e+06,4.859288000000000000e+06,4.109753000000000000e+06,6.010104000000000000e+06,5.188999000000000000e+06,5.348476000000000000e+06,4.338566500000000000e+06,4.563097000000000000e+06,4.907871000000000000e+06,5.559042500000000000e+06,4.537176500000000000e+06,4.634256000000000000e+06,4.520222000000000000e+06,5.936553000000000000e+06,4.339031500000000000e+06,4.616623500000000000e+06,4.294087500000000000e+06,4.355288500000000000e+06,4.853127000000000000e+06,6.018440000000000000e+06,5.890502000000000000e+06,5.631523000000000000e+06,5.413201000000000000e+06,5.177893000000000000e+06,5.184729000000000000e+06,4.974439500000000000e+06,5.224662000000000000e+06,5.052138000000000000e+06,4.905087000000000000e+06,4.668430000000000000e+06,5.802538000000000000e+06,5.249920000000000000e+06,5.227759500000000000e+06,5.372266500000000000e+06,6.483667500000000000e+06,6.156150000000000000e+06,5.106876500000000000e+06,4.653178000000000000e+06,5.967351000000000000e+06,5.203041000000000000e+06,4.964324500000000000e+06,5.163187000000000000e+06,5.635407000000000000e+06,4.956109000000000000e+06,4.794795500000000000e+06,5.351108500000000000e+06,5.163341000000000000e+06,5.668721000000000000e+06,4.082415000000000000e+06,5.682887500000000000e+06,5.087075000000000000e+06,4.632302500000000000e+06,5.094849000000000000e+06,6.623075500000000000e+06,4.637566500000000000e+06,4.993527500000000000e+06,4.779161000000000000e+06,5.536075500000000000e+06,5.116239500000000000e+06,4.948455000000000000e+06,5.857314000000000000e+06,6.138145500000000000e+06,5.188596000000000000e+06,5.618976000000000000e+06,4.980072000000000000e+06,5.851292000000000000e+06,5.173459000000000000e+06,5.060616000000000000e+06,5.587663000000000000e+06,5.025963500000000000e+06,5.462442000000000000e+06,5.169862500000000000e+06,5.148676500000000000e+06,5.459211500000000000e+06,5.514210000000000000e+06,5.237739000000000000e+06,4.927516000000000000e+06,5.335374500000000000e+06,4.596641000000000000e+06,5.162382000000000000e+06,5.033633000000000000e+06,4.759010500000000000e+06,6.811244500000000000e+06,5.025431000000000000e+06,5.185635000000000000e+06,6.055190000000000000e+06,5.464763500000000000e+06,5.470509000000000000e+06,4.844805500000000000e+06,5.887998500000000000e+06,4.891711000000000000e+06,5.083523500000000000e+06,6.366765000000000000e+06,5.283823000000000000e+06,6.206889000000000000e+06,5.998424500000000000e+06,7.193191000000000000e+06,5.570321000000000000e+06,6.016584500000000000e+06,5.353231000000000000e+06,6.904874000000000000e+06,6.377859000000000000e+06,6.114326000000000000e+06,6.526842000000000000e+06,5.065149000000000000e+06,7.505511000000000000e+06,5.647444500000000000e+06,5.918167500000000000e+06,5.843389500000000000e+06,5.667614000000000000e+06,6.074110000000000000e+06,6.321945500000000000e+06,6.072072500000000000e+06,5.827318000000000000e+06,6.006699000000000000e+06,5.288605000000000000e+06,5.834444000000000000e+06,5.578415000000000000e+06,6.065151000000000000e+06,6.817250000000000000e+06,5.374070000000000000e+06,6.049243000000000000e+06,6.296498000000000000e+06,7.215945000000000000e+06,7.471034000000000000e+06,5.374096000000000000e+06,5.480352500000000000e+06,5.640341500000000000e+06,7.185857000000000000e+06,6.116705000000000000e+06,6.323610500000000000e+06,5.517724000000000000e+06,5.430433000000000000e+06,5.154894000000000000e+06,5.614937000000000000e+06,5.144480500000000000e+06,4.715255000000000000e+06,5.833732000000000000e+06,4.725035000000000000e+06,5.410376000000000000e+06,5.538385500000000000e+06,5.417838000000000000e+06,5.710922000000000000e+06,4.651531500000000000e+06,5.765042000000000000e+06,5.913678500000000000e+06,5.507106500000000000e+06,4.902513000000000000e+06,5.388477000000000000e+06,5.598403500000000000e+06,5.353980000000000000e+06,5.072354000000000000e+06,5.036167000000000000e+06,6.009592500000000000e+06,5.673042500000000000e+06,5.741934000000000000e+06,5.744826000000000000e+06,5.194695500000000000e+06,5.374084000000000000e+06,6.017853000000000000e+06,5.838503000000000000e+06,5.544307000000000000e+06,5.728453000000000000e+06,5.356426000000000000e+06,5.191127500000000000e+06,5.658476500000000000e+06,5.603692500000000000e+06,5.866195500000000000e+06,5.621437000000000000e+06,5.672992500000000000e+06,5.485799000000000000e+06,5.581123000000000000e+06,5.620862000000000000e+06,9.397965000000000000e+06,5.525547000000000000e+06,7.169283000000000000e+06,5.461818000000000000e+06,6.159256000000000000e+06,6.148051000000000000e+06,5.571981000000000000e+06,5.467006500000000000e+06,5.733250000000000000e+06,6.034143500000000000e+06,5.992816000000000000e+06,5.403795000000000000e+06,5.549977500000000000e+06,5.697685000000000000e+06,6.646014500000000000e+06,6.770629500000000000e+06,6.080747000000000000e+06,7.373419000000000000e+06,6.418771000000000000e+06,6.816620500000000000e+06,6.004752500000000000e+06,5.139632000000000000e+06,5.037982000000000000e+06,5.939164500000000000e+06,5.752693000000000000e+06,5.260438000000000000e+06,5.139193500000000000e+06,5.219485000000000000e+06,5.402016000000000000e+06,5.004737000000000000e+06,5.443220000000000000e+06,5.416094500000000000e+06,4.968990500000000000e+06,4.792383500000000000e+06,5.248451000000000000e+06,5.205809000000000000e+06,4.834350000000000000e+06,5.729741000000000000e+06,5.605752000000000000e+06,5.129472500000000000e+06,5.343637500000000000e+06,7.468322000000000000e+06,5.296068000000000000e+06,5.500211500000000000e+06,5.194204500000000000e+06,5.347004000000000000e+06,5.133350500000000000e+06,6.026053500000000000e+06,6.202575000000000000e+06,5.530682500000000000e+06,5.698043000000000000e+06,6.720863000000000000e+06,6.311947000000000000e+06,5.629053000000000000e+06,6.324318000000000000e+06,5.607085500000000000e+06,3.143422200000000000e+07,5.556637500000000000e+06,6.032182500000000000e+06,5.558422000000000000e+06,5.334557500000000000e+06,5.259335500000000000e+06,5.800074000000000000e+06,5.687377000000000000e+06,5.882035500000000000e+06,6.432061500000000000e+06,4.940169500000000000e+06,5.867945500000000000e+06,4.962991500000000000e+06,5.859441000000000000e+06,6.028245000000000000e+06,5.150950500000000000e+06,6.488153500000000000e+06,4.966669500000000000e+06,5.887664000000000000e+06,5.597650000000000000e+06,6.041873000000000000e+06,5.993800500000000000e+06,6.201540500000000000e+06,5.764237500000000000e+06,6.005260000000000000e+06,5.526162500000000000e+06,6.045729500000000000e+06,6.467845500000000000e+06,5.750969000000000000e+06,5.760866500000000000e+06,5.925093000000000000e+06,6.551461000000000000e+06,5.459852000000000000e+06,6.020274000000000000e+06,7.764179000000000000e+06,5.706862000000000000e+06,5.958566000000000000e+06,5.685871000000000000e+06,6.164726000000000000e+06,6.467497000000000000e+06,5.959123500000000000e+06,6.013609500000000000e+06,5.905866500000000000e+06,6.218267000000000000e+06,5.832859500000000000e+06,6.064470000000000000e+06,6.193845000000000000e+06,6.115970000000000000e+06,6.265888500000000000e+06,5.638251000000000000e+06,5.596018500000000000e+06,5.936927500000000000e+06,5.308591500000000000e+06,6.533575500000000000e+06,6.023913000000000000e+06,5.379316000000000000e+06,5.075855000000000000e+06,5.233135500000000000e+06,5.445497500000000000e+06,5.583570500000000000e+06,5.911293000000000000e+06,6.102517500000000000e+06,5.611101000000000000e+06,5.140048500000000000e+06,5.520602000000000000e+06,6.027707000000000000e+06,5.594560500000000000e+06,5.687357500000000000e+06,5.891474500000000000e+06,5.834132000000000000e+06,5.947728500000000000e+06,5.758562000000000000e+06,5.558175500000000000e+06,5.796002000000000000e+06,5.555799500000000000e+06,5.689324000000000000e+06,5.153314500000000000e+06,4.707663500000000000e+06,5.346280000000000000e+06,5.240960000000000000e+06,5.426571000000000000e+06,6.091772500000000000e+06,5.011729000000000000e+06,4.987258000000000000e+06,4.550214000000000000e+06,4.447394000000000000e+06,4.272264000000000000e+06,4.781649000000000000e+06,4.163394000000000000e+06,4.016639000000000000e+06,3.757439299999999814e+06,3.662604500000000000e+06,3.581427500000000000e+06,2.853600000000000000e+06,3.250097000000000000e+06,2.563461000000000000e+06,3.154624000000000000e+06,3.090496000000000000e+06,2.560512000000000000e+06,2.382656000000000000e+06,2.176768000000000000e+06,1.982048000000000000e+06,1.682080000000000000e+06,1.482720000000000000e+06,1.414016000000000000e+06,1.124640000000000000e+06,9.352800000000000000e+05,7.500988000000000466e+05,6.804480000000000000e+05,5.293280000000000000e+05,4.504560000000000000e+05,3.713840000000000000e+05,2.739280000000000000e+05,2.367280000000000000e+05,1.890760000000000000e+05,1.382120000000000000e+05,1.353880000000000000e+05,9.341000000000000000e+04,7.099600000000000000e+04,6.667600000000000000e+04,5.743900000000000000e+04,5.553200000000000000e+04,nan
8.790019999999999811e+01,3.619391299999999814e+06,4.174170000000000000e+06,4.529980000000000000e+06,4.288480500000000000e+06,4.680228000000000000e+06,3.919510500000000000e+06,5.411200000000000000e+06,3.671640000000000000e+06,3.365411500000000000e+06,3.632786799999999814e+06,3.936024000000000000e+06,3.815828000000000000e+06,3.158772500000000000e+06,3.410368799999999814e+06,4.191187500000000000e+06,3.944882799999999814e+06,3.985389799999999814e+06,3.150943299999999814e+06,3.378144500000000000e+06,3.237220000000000000e+06,4.339287000000000000e+06,3.632203000000000000e+06,3.706827500000000000e+06,3.623728799999999814e+06,3.740642500000000000e+06,4.662937000000000000e+06,4.007726299999999814e+06,3.655026500000000000e+06,3.906052500000000000e+06,3.826393000000000000e+06,3.298251299999999814e+06,3.162045500000000000e+06,3.636872000000000000e+06,4.645384000000000000e+06,3.978305299999999814e+06,3.382879500000000000e+06,3.869660500000000000e+06,3.457954500000000000e+06,3.361148000000000000e+06,3.019859299999999814e+06,3.119413299999999814e+06,3.037653500000000000e+06,3.662545500000000000e+06,3.032585500000000000e+06,3.694133500000000000e+06,3.360602500000000000e+06,3.149451299999999814e+06,3.648943799999999814e+06,4.189180500000000000e+06,2.987757500000000000e+06,3.716156299999999814e+06,3.019812000000000000e+06,3.605620000000000000e+06,3.009142000000000000e+06,3.655937299999999814e+06,3.758585799999999814e+06,5.168861000000000000e+06,2.925783299999999814e+06,3.720878000000000000e+06,3.153693799999999814e+06,3.540234500000000000e+06,3.104434799999999814e+06,3.202473500000000000e+06,4.693930500000000000e+06,4.040083799999999814e+06,3.954307500000000000e+06,3.782776299999999814e+06,4.202231000000000000e+06,3.872174500000000000e+06,4.493953000000000000e+06,3.771390299999999814e+06,4.884894500000000000e+06,5.714373500000000000e+06,3.277359500000000000e+06,3.620558000000000000e+06,3.761193000000000000e+06,3.720361299999999814e+06,3.108747299999999814e+06,3.964207500000000000e+06,3.633727000000000000e+06,3.677484500000000000e+06,3.596885500000000000e+06,3.042929799999999814e+06,4.627397000000000000e+06,3.376738500000000000e+06,3.436425500000000000e+06,3.368578000000000000e+06,3.077756500000000000e+06,3.640158299999999814e+06,5.123364500000000000e+06,2.967500500000000000e+06,4.057622500000000000e+06,3.176237000000000000e+06,3.006635299999999814e+06,3.206284799999999814e+06,2.820744500000000000e+06,2.709517500000000000e+06,2.496783500000000000e+06,3.169084000000000000e+06,2.788166299999999814e+06,3.754860500000000000e+06,2.907386000000000000e+06,3.049824500000000000e+06,2.724711799999999814e+06,2.422055500000000000e+06,2.801725500000000000e+06,2.685198799999999814e+06,2.478944299999999814e+06,2.306176000000000000e+06,2.146960000000000000e+06,2.899042500000000000e+06,2.433861500000000000e+06,2.348961000000000000e+06,2.349923000000000000e+06,2.657343000000000000e+06,1.803427899999999907e+06,2.331226799999999814e+06,2.272820299999999814e+06,2.270464000000000000e+06,2.112618000000000000e+06,2.392704000000000000e+06,2.602369299999999814e+06,2.003812000000000000e+06,2.138566000000000000e+06,2.316913799999999814e+06,1.734947600000000093e+06,2.165888000000000000e+06,2.901085799999999814e+06,2.063770100000000093e+06,2.378056000000000000e+06,2.270177500000000000e+06,2.772213500000000000e+06,3.514543799999999814e+06,2.801613500000000000e+06,2.631104000000000000e+06,2.973940000000000000e+06,2.343168000000000000e+06,2.337088000000000000e+06,2.214656000000000000e+06,2.890849500000000000e+06,2.351104000000000000e+06,1.689773500000000000e+06,2.188608000000000000e+06,2.263310000000000000e+06,2.212953000000000000e+06,1.882048000000000000e+06,2.081239500000000000e+06,1.949949800000000047e+06,1.813723000000000000e+06,2.012804399999999907e+06,2.287715500000000000e+06,1.720066000000000000e+06,1.829216000000000000e+06,1.704740100000000093e+06,1.996119000000000000e+06,1.785376000000000000e+06,1.403344800000000047e+06,2.324533299999999814e+06,2.164331799999999814e+06,1.536722500000000000e+06,1.508214800000000047e+06,1.714981000000000000e+06,1.725634500000000000e+06,2.366692299999999814e+06,2.017368800000000047e+06,1.169295300000000047e+06,1.693704800000000047e+06,1.647812800000000047e+06,1.796544800000000047e+06,1.604608000000000000e+06,1.619609399999999907e+06,1.767203000000000000e+06,1.655040000000000000e+06,1.879828100000000093e+06,1.856333600000000093e+06,1.989462500000000000e+06,1.560809300000000047e+06,1.665984000000000000e+06,2.300266000000000000e+06,1.983808000000000000e+06,1.923999800000000047e+06,1.460448000000000000e+06,1.698100500000000000e+06,1.807252000000000000e+06,1.635892000000000000e+06,1.259136000000000000e+06,1.433935899999999907e+06,1.603579000000000000e+06,1.479579100000000093e+06,1.305184000000000000e+06,1.232512000000000000e+06,1.264032000000000000e+06,1.717161100000000093e+06,1.348256000000000000e+06,9.194619000000000233e+05,2.040476000000000000e+06,1.343563000000000000e+06,1.245280000000000000e+06,1.702946500000000000e+06,1.616800800000000047e+06,1.725729800000000047e+06,1.194598500000000000e+06,1.276712100000000093e+06,1.709824000000000000e+06,1.657312000000000000e+06,1.608062899999999907e+06,1.928809100000000093e+06,1.493152000000000000e+06,2.398818299999999814e+06,1.750332399999999907e+06,1.830961100000000093e+06,1.109711300000000047e+06,1.505664000000000000e+06,1.191175800000000047e+06,1.469121000000000000e+06,2.058543300000000047e+06,1.934690500000000000e+06,1.410048000000000000e+06,1.569024000000000000e+06,1.388416000000000000e+06,1.506390000000000000e+06,1.731159500000000000e+06,1.906208000000000000e+06,1.536928000000000000e+06,1.505344000000000000e+06,1.719616000000000000e+06,2.804593500000000000e+06,1.689434899999999907e+06,1.335968000000000000e+06,1.450336000000000000e+06,1.827728500000000000e+06,2.149488799999999814e+06,1.724960000000000000e+06,1.402566399999999907e+06,1.588928000000000000e+06,2.067676300000000047e+06,1.539648000000000000e+06,2.132823299999999814e+06,1.830954500000000000e+06,1.412160800000000047e+06,1.941728000000000000e+06,1.967085399999999907e+06,2.124990799999999814e+06,2.030153100000000093e+06,2.002005800000000047e+06,1.707200000000000000e+06,1.446072399999999907e+06,2.803077299999999814e+06,2.175104000000000000e+06,1.463520500000000000e+06,1.259750600000000093e+06,1.771613600000000093e+06,2.883557299999999814e+06,1.655040000000000000e+06,1.528609100000000093e+06,2.039308600000000093e+06,1.835319000000000000e+06,1.614592000000000000e+06,2.043370800000000047e+06,1.824776100000000093e+06,1.745848600000000093e+06,1.969979899999999907e+06,1.908404500000000000e+06,2.221199000000000000e+06,2.238074799999999814e+06,4.800245000000000000e+06,1.949755800000000047e+06,2.165117500000000000e+06,2.107594799999999814e+06,2.757809299999999814e+06,2.630863299999999814e+06,1.846068000000000000e+06,1.796544800000000047e+06,2.288256000000000000e+06,1.667193600000000093e+06,2.159902799999999814e+06,1.938432500000000000e+06,2.469985000000000000e+06,1.917940100000000093e+06,1.568692100000000093e+06,2.340849299999999814e+06,1.835794100000000093e+06,1.552039600000000093e+06,1.804797800000000047e+06,2.175733799999999814e+06,2.670934500000000000e+06,2.377583000000000000e+06,1.746401399999999907e+06,1.971791300000000047e+06,2.359207500000000000e+06,1.937984000000000000e+06,1.893609399999999907e+06,2.204379500000000000e+06,2.169240000000000000e+06,2.478123500000000000e+06,2.180391799999999814e+06,3.283300500000000000e+06,1.834208000000000000e+06,2.545116500000000000e+06,1.673667100000000093e+06,2.463426000000000000e+06,2.130323299999999814e+06,2.187654000000000000e+06,2.221723000000000000e+06,2.538496299999999814e+06,2.199563500000000000e+06,1.550501500000000000e+06,2.900096299999999814e+06,2.339862799999999814e+06,3.018021500000000000e+06,3.264611500000000000e+06,2.219904000000000000e+06,2.082064500000000000e+06,2.605214799999999814e+06,2.614271299999999814e+06,2.119662799999999814e+06,2.837904799999999814e+06,2.304128000000000000e+06,2.341609500000000000e+06,3.003893000000000000e+06,2.551777299999999814e+06,2.436570000000000000e+06,2.437386500000000000e+06,2.760611799999999814e+06,2.260655000000000000e+06,2.943842000000000000e+06,2.638599799999999814e+06,3.423603000000000000e+06,2.804797000000000000e+06,3.413902299999999814e+06,3.105189799999999814e+06,2.710778799999999814e+06,2.868561299999999814e+06,2.614283000000000000e+06,2.510993500000000000e+06,2.748355500000000000e+06,2.777691000000000000e+06,3.138241500000000000e+06,3.415622500000000000e+06,2.988922000000000000e+06,2.222295299999999814e+06,2.875387000000000000e+06,2.866247000000000000e+06,2.395710000000000000e+06,2.720819000000000000e+06,2.380072799999999814e+06,3.162450799999999814e+06,3.058724500000000000e+06,2.368804000000000000e+06,3.189996500000000000e+06,3.245338299999999814e+06,3.126494000000000000e+06,2.621949500000000000e+06,2.943032500000000000e+06,2.783166299999999814e+06,3.342339000000000000e+06,3.030099500000000000e+06,2.428776000000000000e+06,2.514590000000000000e+06,2.867100000000000000e+06,2.865348000000000000e+06,4.179954799999999814e+06,3.277809799999999814e+06,2.693559500000000000e+06,3.519555799999999814e+06,2.538173500000000000e+06,2.670610000000000000e+06,2.688807500000000000e+06,2.876454000000000000e+06,2.475674000000000000e+06,2.773403500000000000e+06,3.090235299999999814e+06,4.718208000000000000e+06,3.659647000000000000e+06,2.892736000000000000e+06,3.439907500000000000e+06,2.903805799999999814e+06,3.179478799999999814e+06,3.015309299999999814e+06,2.889735000000000000e+06,2.620151000000000000e+06,3.424164799999999814e+06,3.516716000000000000e+06,3.238777000000000000e+06,3.046925000000000000e+06,4.256297000000000000e+06,3.229206799999999814e+06,3.106172000000000000e+06,5.798124500000000000e+06,3.428471500000000000e+06,4.006963299999999814e+06,4.158433000000000000e+06,4.715012500000000000e+06,3.575944500000000000e+06,2.448848500000000000e+06,3.536560000000000000e+06,3.793198500000000000e+06,3.851931500000000000e+06,3.668884500000000000e+06,3.812334000000000000e+06,3.511968799999999814e+06,3.476281500000000000e+06,2.939150000000000000e+06,2.787699500000000000e+06,3.556536500000000000e+06,3.626892299999999814e+06,3.552609299999999814e+06,2.973282299999999814e+06,4.037389299999999814e+06,3.977892299999999814e+06,3.235566299999999814e+06,3.603172000000000000e+06,3.059803000000000000e+06,3.551276299999999814e+06,2.931575299999999814e+06,2.737556299999999814e+06,3.791178299999999814e+06,3.868772000000000000e+06,3.513063000000000000e+06,4.462789000000000000e+06,4.150488000000000000e+06,3.293500000000000000e+06,3.219568799999999814e+06,1.051629800000000000e+07,4.963242000000000000e+06,3.541082000000000000e+06,4.102627299999999814e+06,5.116195000000000000e+06,3.373047000000000000e+06,3.466963500000000000e+06,3.743468000000000000e+06,4.558852500000000000e+06,3.560278299999999814e+06,3.652342000000000000e+06,3.550751299999999814e+06,4.120895500000000000e+06,3.542760000000000000e+06,3.131226000000000000e+06,4.414925000000000000e+06,4.733317500000000000e+06,3.859479799999999814e+06,4.299048000000000000e+06,4.091930299999999814e+06,5.348362500000000000e+06,4.622614500000000000e+06,4.455165000000000000e+06,3.842186500000000000e+06,4.719431000000000000e+06,5.040502500000000000e+06,4.040172500000000000e+06,4.226628500000000000e+06,4.181958000000000000e+06,4.476904000000000000e+06,4.406157500000000000e+06,4.036575000000000000e+06,4.113878000000000000e+06,3.919223000000000000e+06,4.064454000000000000e+06,4.108788500000000000e+06,3.954841299999999814e+06,4.869535000000000000e+06,3.440312000000000000e+06,4.897020000000000000e+06,3.564571299999999814e+06,4.552210500000000000e+06,3.779595000000000000e+06,3.751750500000000000e+06,3.784645000000000000e+06,4.943438500000000000e+06,3.567828000000000000e+06,3.668786000000000000e+06,3.615449799999999814e+06,4.508302000000000000e+06,3.295588000000000000e+06,3.773003000000000000e+06,3.694762500000000000e+06,3.900928500000000000e+06,3.540847000000000000e+06,4.464376000000000000e+06,3.405926299999999814e+06,4.005096299999999814e+06,3.449017000000000000e+06,4.064496000000000000e+06,4.019095500000000000e+06,4.559206000000000000e+06,4.073106000000000000e+06,3.088145500000000000e+06,3.752360299999999814e+06,3.733709500000000000e+06,3.542357299999999814e+06,2.780630500000000000e+06,2.725567299999999814e+06,3.169538500000000000e+06,5.455723000000000000e+06,3.532634299999999814e+06,2.865673299999999814e+06,5.267264000000000000e+06,3.170634299999999814e+06,3.483357299999999814e+06,3.312973000000000000e+06,2.846807000000000000e+06,2.865156500000000000e+06,3.540397799999999814e+06,2.845459500000000000e+06,2.732653000000000000e+06,3.127396299999999814e+06,3.394189799999999814e+06,3.828605000000000000e+06,3.231109500000000000e+06,3.649893799999999814e+06,2.788684500000000000e+06,3.449017000000000000e+06,3.246986000000000000e+06,3.104045500000000000e+06,2.546048799999999814e+06,2.991631500000000000e+06,2.419707500000000000e+06,2.450589299999999814e+06,3.122823500000000000e+06,2.901629299999999814e+06,2.627634799999999814e+06,2.556811299999999814e+06,3.252086799999999814e+06,2.411745799999999814e+06,2.654150799999999814e+06,3.365148000000000000e+06,2.835101500000000000e+06,3.169389000000000000e+06,2.960010000000000000e+06,2.515156000000000000e+06,3.440934500000000000e+06,3.856896000000000000e+06,2.756648799999999814e+06,2.872935000000000000e+06,2.856521500000000000e+06,3.176146000000000000e+06,3.398759000000000000e+06,2.908837000000000000e+06,2.971079500000000000e+06,3.822841500000000000e+06,2.535286299999999814e+06,3.361257799999999814e+06,2.863356299999999814e+06,3.218304000000000000e+06,2.200399299999999814e+06,6.372293500000000000e+06,3.158837500000000000e+06,3.087811000000000000e+06,4.714410000000000000e+06,2.524589500000000000e+06,3.178494299999999814e+06,2.543921299999999814e+06,2.998152000000000000e+06,3.040338500000000000e+06,4.402072500000000000e+06,3.007261000000000000e+06,3.486512000000000000e+06,3.023010799999999814e+06,3.238417000000000000e+06,4.142161299999999814e+06,3.447096000000000000e+06,3.729712500000000000e+06,2.792420500000000000e+06,3.283875000000000000e+06,3.270778799999999814e+06,2.882708000000000000e+06,3.174968299999999814e+06,2.787974500000000000e+06,3.193863799999999814e+06,3.490121299999999814e+06,3.625855500000000000e+06,3.796495500000000000e+06,2.924182000000000000e+06,3.974798299999999814e+06,3.906210500000000000e+06,4.033100299999999814e+06,3.854513500000000000e+06,4.289293000000000000e+06,3.658184799999999814e+06,3.781830500000000000e+06,3.261005299999999814e+06,3.782088500000000000e+06,4.910688500000000000e+06,3.753391000000000000e+06,3.948131000000000000e+06,4.120722500000000000e+06,4.064060000000000000e+06,3.466443799999999814e+06,3.720878000000000000e+06,4.408591000000000000e+06,3.828206299999999814e+06,4.896056500000000000e+06,4.441771500000000000e+06,4.441720500000000000e+06,4.005632299999999814e+06,4.254723000000000000e+06,4.728717500000000000e+06,3.812624000000000000e+06,3.898292000000000000e+06,4.967107500000000000e+06,4.325684000000000000e+06,4.855709000000000000e+06,4.517479000000000000e+06,4.772824500000000000e+06,4.873252500000000000e+06,4.628954000000000000e+06,4.420815000000000000e+06,4.443829500000000000e+06,4.910964000000000000e+06,4.525299000000000000e+06,4.957698500000000000e+06,5.624608500000000000e+06,4.819523000000000000e+06,5.579446500000000000e+06,4.809722500000000000e+06,4.712775500000000000e+06,4.427296000000000000e+06,4.583938000000000000e+06,4.893917000000000000e+06,5.635409000000000000e+06,4.737155500000000000e+06,5.672682000000000000e+06,4.404500000000000000e+06,4.700188000000000000e+06,6.010384000000000000e+06,4.988828000000000000e+06,4.812910000000000000e+06,4.571087500000000000e+06,5.569389000000000000e+06,4.944640500000000000e+06,4.310806500000000000e+06,4.558647000000000000e+06,4.517173000000000000e+06,4.652856500000000000e+06,4.591488000000000000e+06,4.742815000000000000e+06,4.370789500000000000e+06,4.314901500000000000e+06,5.499476500000000000e+06,4.835915000000000000e+06,4.774770000000000000e+06,5.117153500000000000e+06,3.682357299999999814e+06,4.154658500000000000e+06,4.501671000000000000e+06,4.656819000000000000e+06,4.611754000000000000e+06,4.288798000000000000e+06,4.142113799999999814e+06,3.304299000000000000e+06,3.749919000000000000e+06,5.542764000000000000e+06,4.241795500000000000e+06,4.673054000000000000e+06,3.209038500000000000e+06,4.227009000000000000e+06,3.698856000000000000e+06,3.896930299999999814e+06,3.824189000000000000e+06,3.445390500000000000e+06,3.560967000000000000e+06,3.880639500000000000e+06,3.657150000000000000e+06,3.847087500000000000e+06,3.650143799999999814e+06,3.586897299999999814e+06,3.795996500000000000e+06,3.993841500000000000e+06,3.935789500000000000e+06,4.348777000000000000e+06,4.206922500000000000e+06,3.844805299999999814e+06,5.089374000000000000e+06,4.031143500000000000e+06,4.121237000000000000e+06,3.533278000000000000e+06,3.386368799999999814e+06,3.172914000000000000e+06,3.226508299999999814e+06,4.854641000000000000e+06,3.692314000000000000e+06,5.606947000000000000e+06,4.516288000000000000e+06,4.077461500000000000e+06,4.069789799999999814e+06,5.230686000000000000e+06,5.237859500000000000e+06,3.916315799999999814e+06,4.549143000000000000e+06,3.967350500000000000e+06,3.411200000000000000e+06,5.262549000000000000e+06,3.785960799999999814e+06,4.212226500000000000e+06,4.522268000000000000e+06,4.884082500000000000e+06,4.276531000000000000e+06,4.588041000000000000e+06,4.794943000000000000e+06,4.465662000000000000e+06,5.463175500000000000e+06,6.407409500000000000e+06,5.542188000000000000e+06,5.246477500000000000e+06,4.820887500000000000e+06,4.764897500000000000e+06,5.119870500000000000e+06,6.017414500000000000e+06,5.283399000000000000e+06,4.800319500000000000e+06,4.655424500000000000e+06,5.844555000000000000e+06,4.663054500000000000e+06,4.550182000000000000e+06,5.498710000000000000e+06,5.263143000000000000e+06,5.342801500000000000e+06,4.570923000000000000e+06,4.678289000000000000e+06,4.859651500000000000e+06,4.910449000000000000e+06,4.717311500000000000e+06,5.161331000000000000e+06,5.001974000000000000e+06,4.732798000000000000e+06,5.845777500000000000e+06,5.940309000000000000e+06,5.940933000000000000e+06,5.102686000000000000e+06,5.183361000000000000e+06,5.129306500000000000e+06,5.366688000000000000e+06,4.564195500000000000e+06,5.061769000000000000e+06,5.087749000000000000e+06,5.406607000000000000e+06,5.739076000000000000e+06,5.260437000000000000e+06,6.369063000000000000e+06,5.279404500000000000e+06,5.131759500000000000e+06,5.348529000000000000e+06,5.930529000000000000e+06,5.511724000000000000e+06,5.879156000000000000e+06,4.888177000000000000e+06,5.506944000000000000e+06,5.641974500000000000e+06,5.931107000000000000e+06,5.029958000000000000e+06,5.489824500000000000e+06,5.886574500000000000e+06,5.433252000000000000e+06,4.954950000000000000e+06,5.252978000000000000e+06,5.620228500000000000e+06,4.957309000000000000e+06,6.630825000000000000e+06,6.170373500000000000e+06,5.944419000000000000e+06,8.269814000000000000e+06,6.286868500000000000e+06,6.267536000000000000e+06,6.344753500000000000e+06,6.735437500000000000e+06,5.601217000000000000e+06,6.801594000000000000e+06,5.912055000000000000e+06,5.899334500000000000e+06,5.556835000000000000e+06,5.279185000000000000e+06,6.047190000000000000e+06,5.471388000000000000e+06,5.875448500000000000e+06,6.858000000000000000e+06,5.233491000000000000e+06,6.593868500000000000e+06,5.302938000000000000e+06,8.437510000000000000e+06,6.949317500000000000e+06,7.145710500000000000e+06,5.454332000000000000e+06,5.852990500000000000e+06,6.121399000000000000e+06,5.861177000000000000e+06,5.964589000000000000e+06,6.200392000000000000e+06,5.972474000000000000e+06,6.003272000000000000e+06,6.215754500000000000e+06,5.663421000000000000e+06,7.154784000000000000e+06,1.048692600000000000e+07,6.346413000000000000e+06,6.079440000000000000e+06,5.819207500000000000e+06,6.757342000000000000e+06,6.859061500000000000e+06,5.502907500000000000e+06,5.763711000000000000e+06,5.861217000000000000e+06,6.180444000000000000e+06,5.564440000000000000e+06,5.977549000000000000e+06,5.087303500000000000e+06,6.725236000000000000e+06,5.772336500000000000e+06,6.254430000000000000e+06,1.452993600000000000e+07,5.722559000000000000e+06,5.627217000000000000e+06,6.159015000000000000e+06,5.572964500000000000e+06,5.373444000000000000e+06,5.823287500000000000e+06,5.174230500000000000e+06,5.903224000000000000e+06,5.495532500000000000e+06,5.121965500000000000e+06,5.148155500000000000e+06,5.518276000000000000e+06,5.618055500000000000e+06,5.499847000000000000e+06,6.573373000000000000e+06,5.316162500000000000e+06,6.448864000000000000e+06,5.295537500000000000e+06,6.327242000000000000e+06,5.965267000000000000e+06,5.921184500000000000e+06,5.663367500000000000e+06,5.675187500000000000e+06,5.794928500000000000e+06,6.139560500000000000e+06,4.891404500000000000e+06,5.672385000000000000e+06,6.299131500000000000e+06,5.795849000000000000e+06,4.732351500000000000e+06,5.328585000000000000e+06,4.795539500000000000e+06,5.023605000000000000e+06,5.589975000000000000e+06,5.030287000000000000e+06,4.872508000000000000e+06,5.836492500000000000e+06,4.959762000000000000e+06,5.243291500000000000e+06,5.105585500000000000e+06,4.950439500000000000e+06,5.442410000000000000e+06,5.449764500000000000e+06,5.729075000000000000e+06,6.878304000000000000e+06,4.549920500000000000e+06,5.252217000000000000e+06,5.217002000000000000e+06,5.300640000000000000e+06,4.984221000000000000e+06,4.725785500000000000e+06,4.713885000000000000e+06,5.207928500000000000e+06,5.614065000000000000e+06,5.805373000000000000e+06,6.028638000000000000e+06,5.801770500000000000e+06,4.986768000000000000e+06,5.259815000000000000e+06,5.267404000000000000e+06,5.407902500000000000e+06,5.109251500000000000e+06,6.077700000000000000e+06,4.960402500000000000e+06,4.825365000000000000e+06,5.556381000000000000e+06,5.190021500000000000e+06,5.285225000000000000e+06,4.710634000000000000e+06,5.821566000000000000e+06,6.025305000000000000e+06,4.736550500000000000e+06,5.147012000000000000e+06,5.965336000000000000e+06,4.801535000000000000e+06,5.117777000000000000e+06,4.338489000000000000e+06,5.709672500000000000e+06,5.984001000000000000e+06,4.686795000000000000e+06,5.359180500000000000e+06,4.874519500000000000e+06,5.375305000000000000e+06,5.372274500000000000e+06,6.256342500000000000e+06,5.005985500000000000e+06,5.877210500000000000e+06,5.341945000000000000e+06,5.041688500000000000e+06,5.750568500000000000e+06,5.110116000000000000e+06,4.926157500000000000e+06,5.713194000000000000e+06,4.777009000000000000e+06,5.156544000000000000e+06,5.294352500000000000e+06,5.136916000000000000e+06,4.313869000000000000e+06,5.526075000000000000e+06,5.252839500000000000e+06,4.990284500000000000e+06,6.605545500000000000e+06,5.112153000000000000e+06,5.263830000000000000e+06,5.487125500000000000e+06,7.176025500000000000e+06,5.137856000000000000e+06,5.906434500000000000e+06,5.357674000000000000e+06,5.996779500000000000e+06,5.522459000000000000e+06,5.201641000000000000e+06,4.918488000000000000e+06,5.640912000000000000e+06,5.085703500000000000e+06,5.332517000000000000e+06,6.104436000000000000e+06,5.637906000000000000e+06,6.181675500000000000e+06,5.149743000000000000e+06,5.765391500000000000e+06,5.703144000000000000e+06,5.714028000000000000e+06,6.586259000000000000e+06,5.801233000000000000e+06,5.181535500000000000e+06,4.590562000000000000e+06,5.512477500000000000e+06,5.459797500000000000e+06,4.699770000000000000e+06,5.136712000000000000e+06,4.834350000000000000e+06,4.801814500000000000e+06,5.245962000000000000e+06,4.975063000000000000e+06,5.249225000000000000e+06,4.828850000000000000e+06,4.352016500000000000e+06,4.691574000000000000e+06,5.012896500000000000e+06,4.385088500000000000e+06,5.305237000000000000e+06,5.730099500000000000e+06,4.343860000000000000e+06,5.202590000000000000e+06,5.348476000000000000e+06,5.011739000000000000e+06,5.142179000000000000e+06,4.894583500000000000e+06,4.754238000000000000e+06,5.150229500000000000e+06,5.204292000000000000e+06,5.107142000000000000e+06,5.846053500000000000e+06,4.339031500000000000e+06,4.386428000000000000e+06,6.469887500000000000e+06,6.355314000000000000e+06,5.601745000000000000e+06,5.320315000000000000e+06,5.363390500000000000e+06,6.016582000000000000e+06,6.069384000000000000e+06,5.876339000000000000e+06,4.932625500000000000e+06,5.721535000000000000e+06,5.704609000000000000e+06,6.671164500000000000e+06,6.067465500000000000e+06,5.659412000000000000e+06,5.241228500000000000e+06,5.151763500000000000e+06,6.013626500000000000e+06,5.490607000000000000e+06,5.226502500000000000e+06,5.045710500000000000e+06,5.478667000000000000e+06,5.055220000000000000e+06,5.554936500000000000e+06,5.509063000000000000e+06,5.660197500000000000e+06,6.004040000000000000e+06,4.981602500000000000e+06,6.089521000000000000e+06,5.993494500000000000e+06,5.154442000000000000e+06,5.166784000000000000e+06,5.069970500000000000e+06,5.436389000000000000e+06,5.440492000000000000e+06,6.185211000000000000e+06,6.487205500000000000e+06,5.432802500000000000e+06,5.101411500000000000e+06,6.020989000000000000e+06,5.520745000000000000e+06,5.717621000000000000e+06,6.210812000000000000e+06,6.120873500000000000e+06,4.955302000000000000e+06,5.977822500000000000e+06,7.069162500000000000e+06,5.682664000000000000e+06,5.377304000000000000e+06,5.326356000000000000e+06,5.468060500000000000e+06,5.143485000000000000e+06,5.443812000000000000e+06,6.594126500000000000e+06,5.902737000000000000e+06,5.469032500000000000e+06,4.897259500000000000e+06,7.569069000000000000e+06,6.061285500000000000e+06,5.397080000000000000e+06,5.354435000000000000e+06,5.238127000000000000e+06,5.677589000000000000e+06,5.070767000000000000e+06,5.551074000000000000e+06,4.841103500000000000e+06,5.054032000000000000e+06,4.740559000000000000e+06,5.637314500000000000e+06,6.263211500000000000e+06,5.270920500000000000e+06,6.509970000000000000e+06,5.316861000000000000e+06,5.424293000000000000e+06,5.336003000000000000e+06,6.432834500000000000e+06,5.183304500000000000e+06,6.490232000000000000e+06,7.608879000000000000e+06,6.475279000000000000e+06,5.894683000000000000e+06,6.542647500000000000e+06,8.699496000000000000e+06,6.269655000000000000e+06,5.289537500000000000e+06,6.684549500000000000e+06,5.000477000000000000e+06,5.676863000000000000e+06,6.263901000000000000e+06,6.790595000000000000e+06,5.392960500000000000e+06,6.520859500000000000e+06,5.878643000000000000e+06,5.355135000000000000e+06,5.917021500000000000e+06,6.476834000000000000e+06,5.904944000000000000e+06,6.254154000000000000e+06,5.937555500000000000e+06,5.589111000000000000e+06,5.696440000000000000e+06,5.584803000000000000e+06,5.896512000000000000e+06,5.814668000000000000e+06,9.302012000000000000e+06,6.755744000000000000e+06,6.122629500000000000e+06,6.414126000000000000e+06,6.166055500000000000e+06,5.724622500000000000e+06,5.889400500000000000e+06,6.113828000000000000e+06,4.989229000000000000e+06,5.931002000000000000e+06,6.102900500000000000e+06,5.363287000000000000e+06,5.433075500000000000e+06,5.454259000000000000e+06,5.982106000000000000e+06,5.531742000000000000e+06,5.476863000000000000e+06,6.195263000000000000e+06,6.019148000000000000e+06,5.433259000000000000e+06,5.234903500000000000e+06,5.604135500000000000e+06,5.630161500000000000e+06,6.042257000000000000e+06,5.514163000000000000e+06,5.854443000000000000e+06,5.065483500000000000e+06,6.272004000000000000e+06,5.558203000000000000e+06,5.536274000000000000e+06,5.270246000000000000e+06,5.295050000000000000e+06,5.694661000000000000e+06,5.096650500000000000e+06,5.836752000000000000e+06,5.487233500000000000e+06,6.490817500000000000e+06,6.171472500000000000e+06,5.842820500000000000e+06,5.732267500000000000e+06,5.930184000000000000e+06,6.105687000000000000e+06,5.586933000000000000e+06,5.343698000000000000e+06,5.201050000000000000e+06,6.167794000000000000e+06,5.873749000000000000e+06,5.828543500000000000e+06,6.215094000000000000e+06,6.131742500000000000e+06,5.751184500000000000e+06,5.482475500000000000e+06,5.781792000000000000e+06,5.224090500000000000e+06,6.153735000000000000e+06,7.232332000000000000e+06,6.449236000000000000e+06,5.384454000000000000e+06,6.132618500000000000e+06,5.628973000000000000e+06,6.292382000000000000e+06,5.971238000000000000e+06,6.377922000000000000e+06,7.112206000000000000e+06,6.323650000000000000e+06,5.731443500000000000e+06,6.508125500000000000e+06,5.866595000000000000e+06,5.756912000000000000e+06,5.841897000000000000e+06,5.810135500000000000e+06,6.337862000000000000e+06,6.717044000000000000e+06,6.879736000000000000e+06,5.586561000000000000e+06,5.480440000000000000e+06,5.489677500000000000e+06,6.164138000000000000e+06,4.937960000000000000e+06,5.874492000000000000e+06,5.507751500000000000e+06,6.502613500000000000e+06,6.130090500000000000e+06,6.581383000000000000e+06,6.220727000000000000e+06,7.453018000000000000e+06,5.900273500000000000e+06,4.719410500000000000e+06,4.815122000000000000e+06,5.628677000000000000e+06,5.679045000000000000e+06,5.558014500000000000e+06,6.002420000000000000e+06,5.497557500000000000e+06,5.546653000000000000e+06,4.718085000000000000e+06,5.339487000000000000e+06,5.967184000000000000e+06,6.053206500000000000e+06,5.747529000000000000e+06,5.861467000000000000e+06,5.328585000000000000e+06,6.452595000000000000e+06,5.666627500000000000e+06,5.881481000000000000e+06,5.873910000000000000e+06,5.964934500000000000e+06,5.659279000000000000e+06,5.918913000000000000e+06,5.802016500000000000e+06,6.512308000000000000e+06,5.273614000000000000e+06,5.612753000000000000e+06,6.379050000000000000e+06,6.010435000000000000e+06,5.756982500000000000e+06,5.422741000000000000e+06,5.667370500000000000e+06,5.609150500000000000e+06,5.511139000000000000e+06,5.530969500000000000e+06,6.175828000000000000e+06,6.119244000000000000e+06,5.882735000000000000e+06,5.942952500000000000e+06,5.331120500000000000e+06,5.827237000000000000e+06,6.236383000000000000e+06,6.412188000000000000e+06,6.140557500000000000e+06,5.346029500000000000e+06,5.480977500000000000e+06,5.829943000000000000e+06,5.665800000000000000e+06,6.860578000000000000e+06,6.047657000000000000e+06,6.149422500000000000e+06,5.703736500000000000e+06,5.994948500000000000e+06,6.274760000000000000e+06,6.199363000000000000e+06,5.996981000000000000e+06,6.122422500000000000e+06,6.425169000000000000e+06,5.626260000000000000e+06,7.067449500000000000e+06,6.145057000000000000e+06,6.578281500000000000e+06,6.404934000000000000e+06,6.360513500000000000e+06,5.458528000000000000e+06,5.864469000000000000e+06,6.006038500000000000e+06,6.094490500000000000e+06,6.660547000000000000e+06,6.269240000000000000e+06,6.459110000000000000e+06,6.252620500000000000e+06,5.785747500000000000e+06,6.180996000000000000e+06,5.895264500000000000e+06,5.917502500000000000e+06,6.256804500000000000e+06,6.383043500000000000e+06,5.763698500000000000e+06,4.840387500000000000e+06,5.593009500000000000e+06,5.663822000000000000e+06,5.532702500000000000e+06,5.832859500000000000e+06,6.056699000000000000e+06,6.122563000000000000e+06,5.516035500000000000e+06,6.209111500000000000e+06,5.651733000000000000e+06,5.149438000000000000e+06,5.724310500000000000e+06,5.450905500000000000e+06,5.580250000000000000e+06,6.156150000000000000e+06,5.763329000000000000e+06,5.732112000000000000e+06,6.189830500000000000e+06,1.113849800000000000e+07,7.111223500000000000e+06,5.829141000000000000e+06,6.293101500000000000e+06,5.433261500000000000e+06,5.864296000000000000e+06,5.402854500000000000e+06,5.518533500000000000e+06,4.764571000000000000e+06,4.788427500000000000e+06,5.075936000000000000e+06,4.991164500000000000e+06,4.571856500000000000e+06,4.614232500000000000e+06,4.467156500000000000e+06,4.284989500000000000e+06,4.400379000000000000e+06,3.966916799999999814e+06,3.832466299999999814e+06,3.614052500000000000e+06,3.148543799999999814e+06,3.916828000000000000e+06,3.011021299999999814e+06,2.760218299999999814e+06,2.932608000000000000e+06,2.809600000000000000e+06,2.335104000000000000e+06,2.084960000000000000e+06,1.931392000000000000e+06,1.798592000000000000e+06,1.422080000000000000e+06,1.306272000000000000e+06,1.106880000000000000e+06,9.995360000000000000e+05,1.112026100000000093e+06,6.842720000000000000e+05,5.866560000000000000e+05,4.411440000000000000e+05,4.178320000000000000e+05,2.866160000000000000e+05,2.228560000000000000e+05,1.737240000000000000e+05,0.000000000000000000e+00,1.275320000000000000e+05,1.124260000000000000e+05,7.461200000000000000e+04,6.647600000000000000e+04,6.135500000000000000e+04,5.462900000000000000e+04,nan
[truncated: 260,233 more chars]
