# Supplementary material for: Otolith microchemistry and diadromy in Patagonian river fishes
Source: PeerJ. 2019 Jan 3;7:e6149. doi: 10.7717/peerj.6149 (PMC6321752; doi:10.7717/peerj.6149)
Supplement: Supplemental Information 3 — Raw data. This archive contains the raw data used to generate the analyses reported in the paper cited above. The python script provided allows to convert from the isotopic intensities measured by LA-ICP-MS to molar concentrations of Sr:Ca. [file peerj-07-6149-s003.zip › Dataset S1/Alo_etAl_scripts/samples/313.txt]

4.794870000000000232e+01	3.533506000000000000e+06	3.559243799999999814e+06	4.859732500000000000e+06	5.273661000000000000e+06	6.406354500000000000e+06	6.728589000000000000e+06	7.380250000000000000e+06	5.773085500000000000e+06	6.880997000000000000e+06	9.601936000000000000e+06	7.308976000000000000e+06	7.518195500000000000e+06	9.359908000000000000e+06	7.238290500000000000e+06	7.703647000000000000e+06	7.370216000000000000e+06	7.998696000000000000e+06	6.609936000000000000e+06	1.196304600000000000e+07	8.105892000000000000e+06	6.856919000000000000e+06	8.767204000000000000e+06	8.950487000000000000e+06	9.944245000000000000e+06	9.750258000000000000e+06	8.422806000000000000e+06	8.197119000000000000e+06	8.051177000000000000e+06	1.019309500000000000e+07	7.600822500000000000e+06	8.709899000000000000e+06	8.647856000000000000e+06	1.005286200000000000e+07	7.755825000000000000e+06	7.028926000000000000e+06	9.217678000000000000e+06	5.777615500000000000e+06	7.645638000000000000e+06	8.378701000000000000e+06	1.033064200000000000e+07	7.846517000000000000e+06	1.244583600000000000e+07	8.621655000000000000e+06	7.264713000000000000e+06	7.293090500000000000e+06	6.434238000000000000e+06	6.366639000000000000e+06	8.746852000000000000e+06	9.095652000000000000e+06
4.794950000000000045e+01	4.357314500000000000e+06	4.479101000000000000e+06	4.487760500000000000e+06	6.053687500000000000e+06	8.752054000000000000e+06	8.533902000000000000e+06	6.661970000000000000e+06	7.106281500000000000e+06	6.221844000000000000e+06	9.493205000000000000e+06	6.460356000000000000e+06	7.384614500000000000e+06	7.237467500000000000e+06	6.207718000000000000e+06	6.335633500000000000e+06	7.507784500000000000e+06	7.328240000000000000e+06	7.513007500000000000e+06	8.753272000000000000e+06	9.344475000000000000e+06	1.115615900000000000e+07	8.154165000000000000e+06	8.496523000000000000e+06	7.589238000000000000e+06	7.702749500000000000e+06	1.220786200000000000e+07	1.103098500000000000e+07	9.071961000000000000e+06	8.569544000000000000e+06	7.443889500000000000e+06	7.661556000000000000e+06	1.083828300000000000e+07	7.213728000000000000e+06	9.128591000000000000e+06	8.016789000000000000e+06	7.535242500000000000e+06	1.046940300000000000e+07	7.257293500000000000e+06	8.697430000000000000e+06	6.761176500000000000e+06	9.153947000000000000e+06	8.098902000000000000e+06	8.268405000000000000e+06	9.136574000000000000e+06	1.041911700000000000e+07	7.039530000000000000e+06	8.550369000000000000e+06	8.789192000000000000e+06	7.338708000000000000e+06
4.795029999999999859e+01	4.558877500000000000e+06	4.713585000000000000e+06	4.115788299999999814e+06	5.873515500000000000e+06	6.743240000000000000e+06	8.600280000000000000e+06	8.649020000000000000e+06	6.605474000000000000e+06	8.144695500000000000e+06	7.582313500000000000e+06	1.020135400000000000e+07	1.063622500000000000e+07	7.711978500000000000e+06	7.369224500000000000e+06	8.183626500000000000e+06	7.454073000000000000e+06	7.803796000000000000e+06	8.861120000000000000e+06	6.707486000000000000e+06	8.913684000000000000e+06	8.899940000000000000e+06	7.649422000000000000e+06	8.811853000000000000e+06	1.023932800000000000e+07	8.613692000000000000e+06	7.322325000000000000e+06	8.695755000000000000e+06	1.223168000000000000e+07	8.022112000000000000e+06	9.321418000000000000e+06	7.511827000000000000e+06	8.825984000000000000e+06	1.115995800000000000e+07	9.435869000000000000e+06	8.873065000000000000e+06	8.905516000000000000e+06	6.461502000000000000e+06	8.421850000000000000e+06	8.294395000000000000e+06	6.713314000000000000e+06	8.742654000000000000e+06	8.165763000000000000e+06	7.402000500000000000e+06	7.898761500000000000e+06	7.481585500000000000e+06	9.079262000000000000e+06	1.025090500000000000e+07	9.625868000000000000e+06	1.015335200000000000e+07
4.795109999999999673e+01	4.729712000000000000e+06	4.653282000000000000e+06	6.947595500000000000e+06	5.399769500000000000e+06	6.574737000000000000e+06	9.966320000000000000e+06	6.446462000000000000e+06	6.955497000000000000e+06	6.578724000000000000e+06	1.058728300000000000e+07	1.014762100000000000e+07	1.157833700000000000e+07	9.251311000000000000e+06	7.149017000000000000e+06	8.357205500000000000e+06	6.627703500000000000e+06	8.157296000000000000e+06	7.254042000000000000e+06	7.817528000000000000e+06	7.095255500000000000e+06	8.153861000000000000e+06	8.544608000000000000e+06	8.912930000000000000e+06	8.064957000000000000e+06	9.268324000000000000e+06	1.003130400000000000e+07	6.689182500000000000e+06	8.506936000000000000e+06	9.369304000000000000e+06	9.919235000000000000e+06	6.823025500000000000e+06	8.404502000000000000e+06	1.087878300000000000e+07	7.207681000000000000e+06	7.950756000000000000e+06	9.608602000000000000e+06	7.637596000000000000e+06	1.143217600000000000e+07	8.907834000000000000e+06	8.545610000000000000e+06	8.106842000000000000e+06	7.777921000000000000e+06	6.635919000000000000e+06	7.421566000000000000e+06	8.411907000000000000e+06	9.042981000000000000e+06	7.386913000000000000e+06	7.199915500000000000e+06	9.011828000000000000e+06
4.795190000000000197e+01	3.661723299999999814e+06	4.809805000000000000e+06	8.747279000000000000e+06	4.991715000000000000e+06	6.159609500000000000e+06	6.885034000000000000e+06	9.049898000000000000e+06	7.890578500000000000e+06	6.512035500000000000e+06	1.096228500000000000e+07	6.531999500000000000e+06	8.441849000000000000e+06	6.493636000000000000e+06	8.566441000000000000e+06	1.131548100000000000e+07	8.124451500000000000e+06	6.986678000000000000e+06	6.904865500000000000e+06	7.331675000000000000e+06	1.183335500000000000e+07	8.502883000000000000e+06	9.993042000000000000e+06	7.727102000000000000e+06	1.093178600000000000e+07	8.589666000000000000e+06	1.069625600000000000e+07	7.315515000000000000e+06	8.251254500000000000e+06	9.164798000000000000e+06	9.653619000000000000e+06	9.003133000000000000e+06	7.739902500000000000e+06	7.146490500000000000e+06	8.183175000000000000e+06	9.962370000000000000e+06	6.922323500000000000e+06	8.363439000000000000e+06	7.854251000000000000e+06	8.036193500000000000e+06	8.054541000000000000e+06	7.749742000000000000e+06	8.523324000000000000e+06	8.468580000000000000e+06	1.042904400000000000e+07	9.190436000000000000e+06	9.526972000000000000e+06	1.073421800000000000e+07	8.506290000000000000e+06	7.039834500000000000e+06
4.795270000000000010e+01	4.613627000000000000e+06	4.455076000000000000e+06	4.961626000000000000e+06	1.056554300000000000e+07	7.230480000000000000e+06	7.348598000000000000e+06	5.913791500000000000e+06	7.944697000000000000e+06	7.655042500000000000e+06	1.630727100000000000e+07	7.470294000000000000e+06	9.688041000000000000e+06	7.826519500000000000e+06	8.566441000000000000e+06	9.935480000000000000e+06	6.124800000000000000e+06	8.480343000000000000e+06	9.240487000000000000e+06	8.549485000000000000e+06	7.113065500000000000e+06	8.402554000000000000e+06	1.038348500000000000e+07	1.033204200000000000e+07	9.775523000000000000e+06	9.911300000000000000e+06	8.319873500000000000e+06	8.774973000000000000e+06	7.498171500000000000e+06	7.709585500000000000e+06	7.655224500000000000e+06	7.829358000000000000e+06	8.760758000000000000e+06	9.098334000000000000e+06	8.966169000000000000e+06	1.017817400000000000e+07	7.673434500000000000e+06	9.365594000000000000e+06	8.851965000000000000e+06	7.861937500000000000e+06	9.455955000000000000e+06	7.131954500000000000e+06	1.142136100000000000e+07	7.625961000000000000e+06	8.611237000000000000e+06	7.645774000000000000e+06	7.620514000000000000e+06	8.556330000000000000e+06	9.204643000000000000e+06	1.008791800000000000e+07
4.795349999999999824e+01	3.625141000000000000e+06	5.699571000000000000e+06	4.613749000000000000e+06	1.294122600000000000e+07	7.891992000000000000e+06	8.311439500000000000e+06	7.643595500000000000e+06	9.676249000000000000e+06	6.790387500000000000e+06	6.669333000000000000e+06	1.061378300000000000e+07	7.220552500000000000e+06	5.395093000000000000e+06	8.644049000000000000e+06	6.689624500000000000e+06	9.860928000000000000e+06	8.217958500000000000e+06	8.084824500000000000e+06	7.439562500000000000e+06	7.663507000000000000e+06	8.236443000000000000e+06	7.703570000000000000e+06	1.014299500000000000e+07	1.029950000000000000e+07	9.137254000000000000e+06	8.247628000000000000e+06	9.340434000000000000e+06	9.327157000000000000e+06	8.124485000000000000e+06	8.602975000000000000e+06	7.457967500000000000e+06	8.867492000000000000e+06	8.382438000000000000e+06	7.557069000000000000e+06	7.005001000000000000e+06	9.283953000000000000e+06	1.024715500000000000e+07	9.204267000000000000e+06	8.661161000000000000e+06	6.581572500000000000e+06	6.593281000000000000e+06	7.389957500000000000e+06	7.796934000000000000e+06	8.683389000000000000e+06	8.034917000000000000e+06	7.039530000000000000e+06	1.063288200000000000e+07	6.802626500000000000e+06	8.987947000000000000e+06
4.795430000000000348e+01	6.853497000000000000e+06	3.961962799999999814e+06	4.541584000000000000e+06	5.735539000000000000e+06	6.508634000000000000e+06	8.191189500000000000e+06	8.259862000000000000e+06	7.504396000000000000e+06	6.379021000000000000e+06	7.618678000000000000e+06	7.535967000000000000e+06	9.201562000000000000e+06	6.550906500000000000e+06	1.044332600000000000e+07	6.539661000000000000e+06	7.567836500000000000e+06	7.547624500000000000e+06	8.229162000000000000e+06	9.269214000000000000e+06	7.753275000000000000e+06	7.899252500000000000e+06	8.310246000000000000e+06	7.361107000000000000e+06	9.052498000000000000e+06	7.351646000000000000e+06	1.021856300000000000e+07	9.814770000000000000e+06	8.360763000000000000e+06	9.273179000000000000e+06	8.584640000000000000e+06	8.650055000000000000e+06	6.831711500000000000e+06	8.938920000000000000e+06	9.797047000000000000e+06	8.268241000000000000e+06	7.979834000000000000e+06	8.657372000000000000e+06	8.929777000000000000e+06	7.771747000000000000e+06	7.198520000000000000e+06	8.954591000000000000e+06	1.209408900000000000e+07	7.301913000000000000e+06	9.299460000000000000e+06	9.142067000000000000e+06	8.933895000000000000e+06	7.583862500000000000e+06	9.944854000000000000e+06	8.127506000000000000e+06
4.795510000000000161e+01	5.468043500000000000e+06	4.250503000000000000e+06	4.913556500000000000e+06	6.755675500000000000e+06	5.900966000000000000e+06	9.539192000000000000e+06	7.499843500000000000e+06	7.775832500000000000e+06	7.437338500000000000e+06	8.205102000000000000e+06	9.113563000000000000e+06	7.196265000000000000e+06	7.872244500000000000e+06	8.715468000000000000e+06	8.669600000000000000e+06	9.256104000000000000e+06	7.358571500000000000e+06	7.850156000000000000e+06	6.695498000000000000e+06	7.005487500000000000e+06	9.764331000000000000e+06	7.012610500000000000e+06	8.269414500000000000e+06	7.926321000000000000e+06	7.714762000000000000e+06	9.487164000000000000e+06	7.753279500000000000e+06	6.769005500000000000e+06	9.026378000000000000e+06	7.413612500000000000e+06	7.961134000000000000e+06	9.187932000000000000e+06	8.859702000000000000e+06	7.629256000000000000e+06	7.244490000000000000e+06	9.812468000000000000e+06	8.249558000000000000e+06	1.239384800000000000e+07	6.623771000000000000e+06	9.342521000000000000e+06	8.579104000000000000e+06	8.365861500000000000e+06	9.152001000000000000e+06	8.538843000000000000e+06	7.803886000000000000e+06	9.188106000000000000e+06	6.993133500000000000e+06	9.294854000000000000e+06	9.317031000000000000e+06
4.795589999999999975e+01	5.797762500000000000e+06	4.406906000000000000e+06	8.027309500000000000e+06	5.237698500000000000e+06	6.911502500000000000e+06	8.925436000000000000e+06	9.115914000000000000e+06	8.300505000000000000e+06	7.739732000000000000e+06	8.253668500000000000e+06	8.109595000000000000e+06	1.094006200000000000e+07	8.776228000000000000e+06	8.465264000000000000e+06	7.139515000000000000e+06	7.076895500000000000e+06	6.901409000000000000e+06	6.549675000000000000e+06	6.257715000000000000e+06	9.763073000000000000e+06	7.579572000000000000e+06	8.003846500000000000e+06	9.884379000000000000e+06	8.787501000000000000e+06	1.133997700000000000e+07	7.612637000000000000e+06	8.787123000000000000e+06	7.844543500000000000e+06	1.089072200000000000e+07	8.053649000000000000e+06	9.925924000000000000e+06	9.045857000000000000e+06	7.807252000000000000e+06	7.557069000000000000e+06	9.884853000000000000e+06	9.103619000000000000e+06	8.369433000000000000e+06	9.915079000000000000e+06	9.328162000000000000e+06	8.174436500000000000e+06	7.344013000000000000e+06	7.947496000000000000e+06	1.020138900000000000e+07	9.547288000000000000e+06	9.427665000000000000e+06	9.369754000000000000e+06	1.065672600000000000e+07	8.379513500000000000e+06	1.153989800000000000e+07
8.789879999999999427e+01	5.584128000000000000e+06	3.835771500000000000e+06	4.835757500000000000e+06	6.239733500000000000e+06	4.535395500000000000e+06	6.355453000000000000e+06	6.542256500000000000e+06	5.326637500000000000e+06	5.901449000000000000e+06	5.974057500000000000e+06	8.587698000000000000e+06	7.870728500000000000e+06	7.060054500000000000e+06	5.993223500000000000e+06	5.711564000000000000e+06	4.328630500000000000e+06	4.822313000000000000e+06	5.243300000000000000e+06	5.783729000000000000e+06	5.761047500000000000e+06	7.703918500000000000e+06	5.990878500000000000e+06	4.125318000000000000e+06	7.932338000000000000e+06	7.595586500000000000e+06	8.876336000000000000e+06	6.634386000000000000e+06	8.300302500000000000e+06	6.512949500000000000e+06	5.735357000000000000e+06	5.259428000000000000e+06	6.386510500000000000e+06	5.292447000000000000e+06	6.822320500000000000e+06	5.603953000000000000e+06	5.300039000000000000e+06	4.625736500000000000e+06	5.984969500000000000e+06	5.253261000000000000e+06	5.054519500000000000e+06	4.570925000000000000e+06	7.650618500000000000e+06	5.952262500000000000e+06	7.554408500000000000e+06	6.350251000000000000e+06	7.747740000000000000e+06	7.124393500000000000e+06	6.453450000000000000e+06	6.209364000000000000e+06
8.790019999999999811e+01	4.497664500000000000e+06	3.949950299999999814e+06	4.499748000000000000e+06	6.767663000000000000e+06	6.598774500000000000e+06	7.167862000000000000e+06	7.577819000000000000e+06	1.099124500000000000e+07	5.841043000000000000e+06	1.035145700000000000e+07	1.208367400000000000e+07	9.675654000000000000e+06	8.856247000000000000e+06	7.023796000000000000e+06	6.557642000000000000e+06	6.238683000000000000e+06	5.529678500000000000e+06	7.302154500000000000e+06	6.023719000000000000e+06	6.933769000000000000e+06	5.885810000000000000e+06	5.822671000000000000e+06	5.878727500000000000e+06	7.384413000000000000e+06	8.315634000000000000e+06	1.022460400000000000e+07	7.291215000000000000e+06	6.787216500000000000e+06	6.284292000000000000e+06	8.621069000000000000e+06	7.266108500000000000e+06	6.707069500000000000e+06	7.036221000000000000e+06	6.960920500000000000e+06	7.286359000000000000e+06	7.727703000000000000e+06	6.533667000000000000e+06	7.573912500000000000e+06	4.898504000000000000e+06	7.515848500000000000e+06	5.618393500000000000e+06	6.474373500000000000e+06	7.083840000000000000e+06	6.147436000000000000e+06	8.795460000000000000e+06	6.052922000000000000e+06	6.647041500000000000e+06	7.603218500000000000e+06	5.623557000000000000e+06
8.790170000000000528e+01	3.704461299999999814e+06	4.394773000000000000e+06	4.979727500000000000e+06	5.921585000000000000e+06	8.631626000000000000e+06	7.131787000000000000e+06	6.512238500000000000e+06	6.255692500000000000e+06	5.701867000000000000e+06	7.231715500000000000e+06	7.948396500000000000e+06	6.697885500000000000e+06	7.386188000000000000e+06	8.334330000000000000e+06	5.423744500000000000e+06	6.280552000000000000e+06	6.316100000000000000e+06	5.074906500000000000e+06	6.389577000000000000e+06	6.652392000000000000e+06	7.514382000000000000e+06	7.018493500000000000e+06	5.954598500000000000e+06	5.902620000000000000e+06	7.298124000000000000e+06	7.576393500000000000e+06	7.522186500000000000e+06	7.285467500000000000e+06	5.773267500000000000e+06	6.357179000000000000e+06	5.648891000000000000e+06	7.401554500000000000e+06	6.057243000000000000e+06	7.653319000000000000e+06	5.388388500000000000e+06	4.729142000000000000e+06	5.279774500000000000e+06	5.196585000000000000e+06	6.858194000000000000e+06	5.503469500000000000e+06	6.048437500000000000e+06	6.929198000000000000e+06	7.378450500000000000e+06	7.186045000000000000e+06	6.465705500000000000e+06	1.265030400000000000e+07	1.010188200000000000e+07	7.747796500000000000e+06	7.751137500000000000e+06
8.790319999999999823e+01	4.802874000000000000e+06	4.605232000000000000e+06	4.115788299999999814e+06	6.389577000000000000e+06	6.526662000000000000e+06	6.235083000000000000e+06	6.135279000000000000e+06	5.230092000000000000e+06	7.020173000000000000e+06	6.977647000000000000e+06	6.418325000000000000e+06	1.140808200000000000e+07	7.769363500000000000e+06	8.328378500000000000e+06	6.635561000000000000e+06	5.621896500000000000e+06	5.730791000000000000e+06	5.929745500000000000e+06	5.711564000000000000e+06	7.831090000000000000e+06	7.318811000000000000e+06	8.129912000000000000e+06	6.200611500000000000e+06	5.968809500000000000e+06	7.304071000000000000e+06	8.150494500000000000e+06	7.418911500000000000e+06	8.756062000000000000e+06	9.026378000000000000e+06	6.037160500000000000e+06	5.840391000000000000e+06	6.066189000000000000e+06	6.240985000000000000e+06	7.165572000000000000e+06	5.855404500000000000e+06	6.447716500000000000e+06	5.609670500000000000e+06	7.741113000000000000e+06	6.335185500000000000e+06	7.012813500000000000e+06	9.499434000000000000e+06	6.213712500000000000e+06	6.081787500000000000e+06	8.840725000000000000e+06	7.165239500000000000e+06	6.361554500000000000e+06	8.604256000000000000e+06	9.920798000000000000e+06	7.864334500000000000e+06
8.790460000000000207e+01	3.722753000000000000e+06	4.166415500000000000e+06	5.135685000000000000e+06	8.963294000000000000e+06	5.900966000000000000e+06	7.234240000000000000e+06	5.524753000000000000e+06	5.676660500000000000e+06	6.094870000000000000e+06	7.515866500000000000e+06	6.920308500000000000e+06	8.368987000000000000e+06	8.501878000000000000e+06	5.951562500000000000e+06	7.337549000000000000e+06	5.837461000000000000e+06	6.437912500000000000e+06	8.421853000000000000e+06	5.591569500000000000e+06	6.682275000000000000e+06	6.442589000000000000e+06	7.907796500000000000e+06	6.761828500000000000e+06	7.239880000000000000e+06	7.059892000000000000e+06	8.042005000000000000e+06	6.342543000000000000e+06	6.422633500000000000e+06	8.382821000000000000e+06	6.019067000000000000e+06	5.846495000000000000e+06	5.252873000000000000e+06	6.216412500000000000e+06	6.166136000000000000e+06	5.987111500000000000e+06	7.300880500000000000e+06	7.259630000000000000e+06	8.099383000000000000e+06	6.263009000000000000e+06	6.497813000000000000e+06	6.036098500000000000e+06	6.074419000000000000e+06	7.997109000000000000e+06	7.494201000000000000e+06	7.384239000000000000e+06	5.374825500000000000e+06	1.111023400000000000e+07	6.471372000000000000e+06	7.452383000000000000e+06
8.790609999999999502e+01	4.131486500000000000e+06	3.835771500000000000e+06	4.565799000000000000e+06	4.901689000000000000e+06	6.406354500000000000e+06	7.396698000000000000e+06	6.823541000000000000e+06	7.094228500000000000e+06	5.345107500000000000e+06	8.616348000000000000e+06	6.747050000000000000e+06	7.992045000000000000e+06	9.313954000000000000e+06	7.744768500000000000e+06	5.135685000000000000e+06	6.951169500000000000e+06	5.694125500000000000e+06	6.001794000000000000e+06	7.169604000000000000e+06	6.173789000000000000e+06	6.963519000000000000e+06	6.886425000000000000e+06	6.194310000000000000e+06	6.926505000000000000e+06	7.726656000000000000e+06	7.866706000000000000e+06	7.084422000000000000e+06	8.828662000000000000e+06	6.188047000000000000e+06	6.405549500000000000e+06	5.187615500000000000e+06	6.469763500000000000e+06	6.571182000000000000e+06	8.785219000000000000e+06	5.849303500000000000e+06	6.327534000000000000e+06	7.535462500000000000e+06	5.853572000000000000e+06	6.371213500000000000e+06	6.036658000000000000e+06	6.205818000000000000e+06	5.571144500000000000e+06	8.722214000000000000e+06	5.742755000000000000e+06	7.378040500000000000e+06	6.948706000000000000e+06	6.127963000000000000e+06	5.791181500000000000e+06	7.267064500000000000e+06
8.790760000000000218e+01	3.789939500000000000e+06	3.955956500000000000e+06	5.063760000000000000e+06	6.953709000000000000e+06	7.260527000000000000e+06	7.823946000000000000e+06	8.565065000000000000e+06	5.881684000000000000e+06	7.461501000000000000e+06	9.081959000000000000e+06	8.958096000000000000e+06	8.351014000000000000e+06	9.279889000000000000e+06	6.505534000000000000e+06	6.089650000000000000e+06	6.975094500000000000e+06	5.773425000000000000e+06	9.878940000000000000e+06	6.425540000000000000e+06	5.551748500000000000e+06	6.134621500000000000e+06	5.798658500000000000e+06	9.070217000000000000e+06	7.173450000000000000e+06	5.952822000000000000e+06	7.389013500000000000e+06	6.604011000000000000e+06	8.561569000000000000e+06	8.990331000000000000e+06	6.145844000000000000e+06	6.781015000000000000e+06	7.134600000000000000e+06	6.479617000000000000e+06	4.642619000000000000e+06	6.567891000000000000e+06	5.834797500000000000e+06	6.779650500000000000e+06	5.949047000000000000e+06	5.878349000000000000e+06	6.497813000000000000e+06	6.817315000000000000e+06	9.147602000000000000e+06	7.060054500000000000e+06	8.502646000000000000e+06	9.038522000000000000e+06	7.475268000000000000e+06	8.132626000000000000e+06	8.897445000000000000e+06	7.643552500000000000e+06
8.790900000000000603e+01	4.027961500000000000e+06	3.877875299999999814e+06	4.409722000000000000e+06	8.279526500000000000e+06	7.152238000000000000e+06	6.710431000000000000e+06	7.254557000000000000e+06	7.130387500000000000e+06	5.224295000000000000e+06	1.007358800000000000e+07	5.498061000000000000e+06	6.235815500000000000e+06	6.676764500000000000e+06	8.530970000000000000e+06	7.607507000000000000e+06	7.519867000000000000e+06	6.328159500000000000e+06	8.060527500000000000e+06	6.407678500000000000e+06	5.653350000000000000e+06	6.951806000000000000e+06	6.159326500000000000e+06	7.386439500000000000e+06	6.191806500000000000e+06	7.161227000000000000e+06	6.197681000000000000e+06	7.096572000000000000e+06	7.558996000000000000e+06	6.711327500000000000e+06	7.624947500000000000e+06	5.517115000000000000e+06	5.882131500000000000e+06	6.589642000000000000e+06	7.665470500000000000e+06	6.005175000000000000e+06	6.015011000000000000e+06	5.975649000000000000e+06	5.919211500000000000e+06	5.120917500000000000e+06	6.210159500000000000e+06	5.818355000000000000e+06	6.086410000000000000e+06	9.122799000000000000e+06	5.193407000000000000e+06	5.960986500000000000e+06	9.127637000000000000e+06	7.715003000000000000e+06	7.982585500000000000e+06	6.292829000000000000e+06
8.791049999999999898e+01	3.655565299999999814e+06	3.895894000000000000e+06	4.403728000000000000e+06	4.697781500000000000e+06	8.252795000000000000e+06	7.366515000000000000e+06	6.590094000000000000e+06	8.813245000000000000e+06	5.707907500000000000e+06	8.773404000000000000e+06	6.597792500000000000e+06	8.059078000000000000e+06	6.047360000000000000e+06	7.286022000000000000e+06	6.101637500000000000e+06	5.651922500000000000e+06	5.236963000000000000e+06	5.117005000000000000e+06	5.489556000000000000e+06	5.976562500000000000e+06	7.082068000000000000e+06	5.822671000000000000e+06	6.534846500000000000e+06	8.016578500000000000e+06	6.547985000000000000e+06	8.108452000000000000e+06	6.683107500000000000e+06	6.872201000000000000e+06	6.434607500000000000e+06	9.176668000000000000e+06	5.894370000000000000e+06	5.887942500000000000e+06	6.308100000000000000e+06	7.834148500000000000e+06	7.010982000000000000e+06	6.507868000000000000e+06	6.473729500000000000e+06	5.298146500000000000e+06	7.561222500000000000e+06	5.264037500000000000e+06	6.811266500000000000e+06	9.565968000000000000e+06	9.299660000000000000e+06	9.993957000000000000e+06	6.416971500000000000e+06	5.641129500000000000e+06	7.756968000000000000e+06	6.646140500000000000e+06	6.280888000000000000e+06
8.791200000000000614e+01	4.424502000000000000e+06	3.715467299999999814e+06	4.103800799999999814e+06	9.005490000000000000e+06	7.573375000000000000e+06	7.691551000000000000e+06	6.392525000000000000e+06	6.032468500000000000e+06	6.119032500000000000e+06	5.514366000000000000e+06	6.723288500000000000e+06	6.193434000000000000e+06	7.540510000000000000e+06	6.910716500000000000e+06	8.369433000000000000e+06	6.334383000000000000e+06	5.931903500000000000e+06	8.144724500000000000e+06	5.807704000000000000e+06	7.370416500000000000e+06	6.934059000000000000e+06	7.589511000000000000e+06	7.045651000000000000e+06	6.161720500000000000e+06	8.744523000000000000e+06	7.038174000000000000e+06	8.191044000000000000e+06	6.361930500000000000e+06	6.404568500000000000e+06	6.290835000000000000e+06	9.985768000000000000e+06	6.481623000000000000e+06	6.785364000000000000e+06	4.762931000000000000e+06	7.699543500000000000e+06	5.972989500000000000e+06	6.059561500000000000e+06	5.853572000000000000e+06	6.148800000000000000e+06	5.629348000000000000e+06	5.406577500000000000e+06	8.268961500000000000e+06	6.842217000000000000e+06	6.201852000000000000e+06	9.768682000000000000e+06	6.083035500000000000e+06	5.531154000000000000e+06	6.327034500000000000e+06	7.046043500000000000e+06
[truncated: 80 more columns]
