# Supplementary material for: Otolith microchemistry and diadromy in Patagonian river fishes
Source: PeerJ. 2019 Jan 3;7:e6149. doi: 10.7717/peerj.6149 (PMC6321752; doi:10.7717/peerj.6149)
Supplement: Supplemental Information 3 — Raw data. This archive contains the raw data used to generate the analyses reported in the paper cited above. The python script provided allows to convert from the isotopic intensities measured by LA-ICP-MS to molar concentrations of Sr:Ca. [file peerj-07-6149-s003.zip › Dataset S1/Alo_etAl_scripts/samples/312.txt]

4.794870000000000232e+01	4.160421799999999814e+06	4.580086000000000000e+06	4.330797000000000000e+06	4.957932500000000000e+06	4.376393500000000000e+06	4.322953500000000000e+06	5.565770000000000000e+06	4.112400500000000000e+06	4.463461000000000000e+06	4.348492000000000000e+06	4.334486500000000000e+06	5.383219500000000000e+06	4.908919500000000000e+06	7.063350000000000000e+06	8.842540000000000000e+06	6.645357500000000000e+06	5.853398500000000000e+06	6.118265500000000000e+06	8.063048000000000000e+06	6.860321000000000000e+06	6.857630000000000000e+06	6.411234000000000000e+06	6.593544000000000000e+06	7.069269500000000000e+06	6.513774000000000000e+06	6.813163000000000000e+06	5.671235000000000000e+06	5.606130500000000000e+06	9.828676000000000000e+06	6.072184500000000000e+06	7.962505000000000000e+06	8.193493500000000000e+06	7.950392500000000000e+06	1.120504000000000000e+07	7.761044500000000000e+06	7.546120000000000000e+06	6.915744000000000000e+06	9.092790000000000000e+06	7.072296000000000000e+06	7.089745500000000000e+06	1.028112800000000000e+07	7.433332000000000000e+06	7.143727000000000000e+06	8.159022000000000000e+06	1.014266100000000000e+07	7.172152500000000000e+06	9.594568000000000000e+06	8.260099000000000000e+06	7.332461000000000000e+06
4.794950000000000045e+01	5.267153500000000000e+06	5.237889000000000000e+06	4.503619000000000000e+06	5.311948000000000000e+06	5.505869000000000000e+06	5.495455500000000000e+06	4.195890000000000000e+06	5.246695500000000000e+06	6.269143000000000000e+06	4.987072000000000000e+06	5.845594000000000000e+06	6.620825500000000000e+06	6.634064500000000000e+06	5.149177500000000000e+06	8.667837000000000000e+06	7.449574000000000000e+06	8.357812500000000000e+06	6.499171500000000000e+06	8.221570000000000000e+06	8.162204500000000000e+06	5.324536000000000000e+06	6.176929500000000000e+06	8.263809000000000000e+06	7.795943000000000000e+06	6.336867000000000000e+06	6.214602000000000000e+06	7.186979000000000000e+06	7.212889500000000000e+06	9.265107000000000000e+06	7.733471000000000000e+06	6.268977500000000000e+06	8.913956000000000000e+06	6.689514500000000000e+06	7.936357000000000000e+06	8.662887000000000000e+06	9.584165000000000000e+06	6.667708000000000000e+06	7.821765000000000000e+06	1.048144400000000000e+07	8.423154000000000000e+06	7.005757500000000000e+06	8.257598000000000000e+06	8.231473500000000000e+06	5.547051500000000000e+06	8.352835500000000000e+06	7.885246500000000000e+06	8.502970000000000000e+06	9.752854000000000000e+06	1.000108700000000000e+07
4.795029999999999859e+01	4.591705500000000000e+06	4.766368500000000000e+06	4.658801000000000000e+06	4.712335500000000000e+06	5.488121500000000000e+06	6.510598500000000000e+06	4.495235000000000000e+06	4.589246000000000000e+06	5.594348500000000000e+06	5.991516000000000000e+06	6.642108500000000000e+06	5.336323500000000000e+06	4.489554500000000000e+06	6.830617500000000000e+06	7.000820000000000000e+06	6.557889500000000000e+06	7.830000000000000000e+06	6.323531000000000000e+06	5.979750000000000000e+06	5.826746500000000000e+06	6.132258500000000000e+06	7.161571000000000000e+06	7.089932500000000000e+06	7.144771000000000000e+06	6.661236500000000000e+06	6.736716000000000000e+06	6.689526500000000000e+06	8.494473000000000000e+06	7.521256500000000000e+06	7.449766000000000000e+06	6.286602500000000000e+06	8.559626000000000000e+06	6.505942000000000000e+06	8.897418000000000000e+06	7.227850000000000000e+06	6.565740500000000000e+06	8.894132000000000000e+06	6.556410000000000000e+06	5.196260000000000000e+06	7.625559000000000000e+06	7.596973000000000000e+06	6.668094000000000000e+06	7.060899500000000000e+06	8.546285000000000000e+06	1.012519300000000000e+07	8.002996500000000000e+06	6.161722000000000000e+06	6.527324000000000000e+06	1.026210800000000000e+07
4.795109999999999673e+01	4.364780000000000000e+06	5.231842500000000000e+06	5.058556000000000000e+06	5.077878000000000000e+06	7.058927000000000000e+06	4.614593000000000000e+06	4.552735000000000000e+06	5.397780000000000000e+06	5.381205500000000000e+06	5.341336000000000000e+06	6.360999500000000000e+06	7.531677500000000000e+06	7.313334500000000000e+06	5.160802500000000000e+06	8.720248000000000000e+06	7.076525000000000000e+06	6.205312500000000000e+06	7.179135000000000000e+06	7.552541500000000000e+06	6.445724500000000000e+06	7.010786000000000000e+06	6.411234000000000000e+06	6.120493000000000000e+06	8.685235000000000000e+06	6.938258000000000000e+06	6.912825500000000000e+06	7.175402000000000000e+06	5.452453500000000000e+06	7.280648500000000000e+06	6.859341000000000000e+06	6.468962500000000000e+06	6.911674000000000000e+06	6.582943000000000000e+06	7.485670000000000000e+06	1.265786600000000000e+07	9.476843000000000000e+06	7.689470000000000000e+06	7.265987000000000000e+06	1.018558200000000000e+07	7.506502500000000000e+06	7.910359000000000000e+06	1.149682000000000000e+07	1.181562500000000000e+07	9.074754000000000000e+06	9.930205000000000000e+06	8.769314000000000000e+06	1.058626800000000000e+07	9.711915000000000000e+06	6.108375500000000000e+06
4.795190000000000197e+01	5.965282000000000000e+06	6.727684500000000000e+06	5.422435500000000000e+06	5.597603000000000000e+06	5.541246000000000000e+06	5.594650500000000000e+06	5.116810000000000000e+06	5.508304000000000000e+06	5.688973500000000000e+06	5.347136000000000000e+06	5.482446000000000000e+06	5.885308000000000000e+06	5.062596500000000000e+06	6.888859000000000000e+06	6.610300500000000000e+06	5.520269500000000000e+06	6.035273500000000000e+06	7.325502000000000000e+06	7.992698000000000000e+06	5.856144000000000000e+06	6.598207000000000000e+06	5.432564500000000000e+06	6.021075000000000000e+06	5.325183500000000000e+06	8.182028000000000000e+06	5.991475000000000000e+06	7.778215000000000000e+06	6.958886500000000000e+06	7.979127000000000000e+06	6.193623500000000000e+06	9.368040000000000000e+06	7.313334500000000000e+06	8.264074500000000000e+06	9.770003000000000000e+06	7.591115000000000000e+06	8.223410500000000000e+06	9.319404000000000000e+06	8.856304000000000000e+06	7.545769000000000000e+06	1.373300000000000000e+07	6.993945000000000000e+06	8.222276000000000000e+06	6.717892000000000000e+06	7.542826500000000000e+06	6.793406500000000000e+06	6.930529500000000000e+06	6.560724000000000000e+06	1.207702300000000000e+07	7.245531500000000000e+06
4.795270000000000010e+01	5.522544000000000000e+06	5.319286000000000000e+06	4.646763000000000000e+06	5.626248500000000000e+06	4.441153500000000000e+06	6.382146500000000000e+06	3.862045000000000000e+06	5.618828000000000000e+06	5.037835000000000000e+06	5.933516000000000000e+06	6.899928500000000000e+06	5.978749500000000000e+06	8.341268500000000000e+06	7.749922500000000000e+06	9.210116000000000000e+06	7.461454000000000000e+06	8.304844000000000000e+06	7.220000500000000000e+06	7.464487000000000000e+06	6.253125000000000000e+06	7.559203500000000000e+06	6.680901000000000000e+06	6.482457500000000000e+06	6.970420500000000000e+06	7.121054500000000000e+06	6.466924000000000000e+06	7.356772000000000000e+06	1.102884000000000000e+07	7.961295500000000000e+06	1.006047500000000000e+07	9.174165000000000000e+06	8.299957500000000000e+06	6.979658500000000000e+06	8.650950000000000000e+06	7.719849500000000000e+06	6.732065500000000000e+06	9.112668000000000000e+06	6.184080000000000000e+06	9.350974000000000000e+06	1.128621700000000000e+07	7.384230000000000000e+06	8.465502000000000000e+06	9.071328000000000000e+06	8.235489500000000000e+06	8.913956000000000000e+06	8.274292500000000000e+06	8.661492000000000000e+06	8.693351000000000000e+06	9.508022000000000000e+06
4.795349999999999824e+01	4.688328000000000000e+06	4.190194799999999814e+06	4.318759000000000000e+06	4.535213500000000000e+06	4.623562000000000000e+06	5.991312500000000000e+06	5.318290000000000000e+06	5.380347000000000000e+06	5.760060500000000000e+06	6.229548000000000000e+06	6.138406000000000000e+06	5.418099500000000000e+06	6.184955500000000000e+06	6.178920000000000000e+06	6.056608000000000000e+06	7.000820000000000000e+06	7.173047000000000000e+06	6.973869500000000000e+06	6.942138000000000000e+06	6.737598500000000000e+06	5.896398000000000000e+06	8.087197000000000000e+06	6.885496000000000000e+06	6.993768000000000000e+06	6.077630500000000000e+06	8.127535500000000000e+06	6.993915000000000000e+06	9.628753000000000000e+06	6.458522500000000000e+06	1.285056600000000000e+07	8.603585000000000000e+06	7.927687000000000000e+06	6.251282500000000000e+06	7.707912000000000000e+06	6.085742000000000000e+06	9.637351000000000000e+06	8.598896000000000000e+06	6.568222500000000000e+06	7.853692000000000000e+06	7.399340000000000000e+06	1.035790900000000000e+07	7.142574500000000000e+06	7.888584000000000000e+06	6.826707000000000000e+06	8.547823000000000000e+06	8.091544500000000000e+06	7.728416500000000000e+06	8.576383000000000000e+06	9.403242000000000000e+06
4.795430000000000348e+01	4.943605000000000000e+06	4.143566000000000000e+06	5.183822000000000000e+06	4.672277500000000000e+06	4.847106500000000000e+06	6.446372500000000000e+06	5.997480000000000000e+06	5.467627500000000000e+06	5.144406500000000000e+06	9.242648000000000000e+06	4.228924000000000000e+06	5.476544500000000000e+06	6.722588000000000000e+06	6.021750000000000000e+06	5.660148500000000000e+06	7.420573500000000000e+06	7.255195500000000000e+06	7.642006500000000000e+06	8.027873000000000000e+06	5.990298500000000000e+06	6.149930500000000000e+06	6.786402500000000000e+06	6.949791000000000000e+06	6.900610500000000000e+06	6.596339000000000000e+06	7.411607000000000000e+06	5.331765500000000000e+06	9.936343000000000000e+06	9.100400000000000000e+06	8.896973000000000000e+06	7.386285000000000000e+06	7.012000500000000000e+06	9.282476000000000000e+06	7.473849500000000000e+06	7.210412500000000000e+06	9.203790000000000000e+06	7.937388000000000000e+06	7.141837500000000000e+06	8.883413000000000000e+06	1.611936200000000000e+07	7.945560000000000000e+06	9.058632000000000000e+06	8.580507000000000000e+06	7.049776000000000000e+06	6.811229500000000000e+06	7.561198500000000000e+06	8.239157500000000000e+06	8.512050000000000000e+06	7.808140500000000000e+06
4.795510000000000161e+01	4.075140299999999814e+06	5.755689500000000000e+06	5.487988500000000000e+06	5.214942000000000000e+06	6.358911000000000000e+06	5.087020500000000000e+06	5.531270000000000000e+06	5.956211000000000000e+06	5.475949000000000000e+06	4.859356000000000000e+06	5.160376000000000000e+06	6.492387000000000000e+06	6.202660000000000000e+06	7.901047500000000000e+06	7.030054000000000000e+06	6.843471000000000000e+06	7.055859500000000000e+06	6.639801000000000000e+06	5.745015500000000000e+06	6.036961000000000000e+06	7.128834500000000000e+06	6.475870000000000000e+06	6.885496000000000000e+06	7.336661000000000000e+06	6.714238000000000000e+06	5.909400000000000000e+06	6.941176000000000000e+06	6.698863500000000000e+06	8.196390000000000000e+06	7.038839500000000000e+06	7.351035000000000000e+06	6.852658500000000000e+06	1.047806300000000000e+07	8.481489000000000000e+06	7.707912000000000000e+06	9.078898000000000000e+06	7.990488000000000000e+06	8.211814000000000000e+06	7.451169000000000000e+06	6.815951500000000000e+06	6.497347500000000000e+06	1.066046400000000000e+07	8.574599000000000000e+06	5.153690000000000000e+06	6.834717500000000000e+06	5.793064500000000000e+06	8.667120000000000000e+06	7.704030000000000000e+06	7.175872000000000000e+06
4.795589999999999975e+01	5.136622500000000000e+06	4.882766000000000000e+06	4.217330500000000000e+06	4.358205500000000000e+06	4.005817500000000000e+06	5.343808000000000000e+06	4.817465000000000000e+06	5.409518000000000000e+06	5.907912000000000000e+06	6.653412000000000000e+06	4.428111500000000000e+06	6.007797000000000000e+06	7.218909500000000000e+06	5.306115000000000000e+06	6.167137000000000000e+06	7.362222500000000000e+06	6.797812500000000000e+06	6.534299500000000000e+06	6.666366000000000000e+06	7.986987000000000000e+06	6.904755000000000000e+06	5.889698500000000000e+06	7.457731500000000000e+06	5.743810500000000000e+06	7.262392000000000000e+06	6.149997000000000000e+06	7.421087500000000000e+06	9.404494000000000000e+06	8.067346000000000000e+06	8.213907000000000000e+06	9.315165000000000000e+06	1.058598700000000000e+07	8.210848000000000000e+06	7.456295000000000000e+06	6.853116000000000000e+06	7.973626000000000000e+06	1.188260000000000000e+07	7.975327500000000000e+06	7.415694000000000000e+06	9.756681000000000000e+06	9.991485000000000000e+06	8.744050000000000000e+06	9.426033000000000000e+06	5.922586000000000000e+06	9.505057000000000000e+06	8.433255000000000000e+06	8.585280000000000000e+06	9.559856000000000000e+06	6.810419500000000000e+06
8.789879999999999427e+01	3.314695500000000000e+06	3.096162799999999814e+06	4.980965000000000000e+06	3.461411299999999814e+06	3.968448000000000000e+06	3.681161299999999814e+06	3.654872500000000000e+06	3.775017500000000000e+06	3.054672500000000000e+06	3.553138000000000000e+06	3.918440299999999814e+06	4.799355000000000000e+06	4.182319299999999814e+06	4.334614000000000000e+06	6.581066500000000000e+06	4.220245000000000000e+06	5.255039000000000000e+06	4.799673000000000000e+06	5.527986000000000000e+06	4.338096000000000000e+06	6.226508500000000000e+06	4.600496500000000000e+06	4.029569500000000000e+06	4.249576500000000000e+06	3.584083500000000000e+06	5.152317000000000000e+06	3.576007299999999814e+06	7.537711500000000000e+06	4.104060500000000000e+06	6.633580000000000000e+06	5.328037500000000000e+06	5.044773500000000000e+06	5.215493500000000000e+06	7.467998000000000000e+06	6.074039000000000000e+06	6.369498500000000000e+06	5.970800000000000000e+06	7.709310000000000000e+06	5.853257000000000000e+06	6.696895000000000000e+06	5.722920000000000000e+06	4.917861500000000000e+06	5.872247500000000000e+06	6.656297500000000000e+06	6.941182000000000000e+06	6.895204500000000000e+06	1.062754000000000000e+07	6.767461000000000000e+06	7.924278500000000000e+06
8.790019999999999811e+01	4.461288500000000000e+06	4.399617500000000000e+06	4.151777500000000000e+06	5.117821500000000000e+06	4.558684500000000000e+06	5.629619000000000000e+06	4.685100000000000000e+06	5.066324000000000000e+06	4.812746000000000000e+06	4.354292000000000000e+06	3.596371299999999814e+06	3.841607000000000000e+06	4.719833500000000000e+06	4.369489000000000000e+06	4.803171000000000000e+06	4.587471000000000000e+06	4.005937500000000000e+06	5.262661500000000000e+06	5.122887000000000000e+06	6.177182000000000000e+06	5.802148000000000000e+06	6.540271500000000000e+06	6.149548000000000000e+06	4.249576500000000000e+06	4.975198000000000000e+06	4.817920000000000000e+06	4.775727500000000000e+06	4.158713000000000000e+06	4.914338000000000000e+06	6.234219000000000000e+06	5.204545000000000000e+06	7.974899500000000000e+06	1.044849200000000000e+07	8.434442000000000000e+06	6.109265500000000000e+06	7.486642000000000000e+06	7.583152000000000000e+06	6.692490000000000000e+06	6.527873000000000000e+06	5.607546500000000000e+06	9.145710000000000000e+06	4.971200500000000000e+06	5.937233500000000000e+06	5.623167000000000000e+06	5.216155000000000000e+06	7.726048500000000000e+06	8.297782500000000000e+06	9.659279000000000000e+06	9.734039000000000000e+06
8.790170000000000528e+01	4.115059299999999814e+06	5.051606500000000000e+06	3.710367500000000000e+06	4.563630500000000000e+06	4.370517000000000000e+06	3.832691500000000000e+06	4.069275000000000000e+06	4.176204500000000000e+06	4.949006000000000000e+06	4.981272000000000000e+06	4.106041500000000000e+06	3.940881500000000000e+06	5.269269000000000000e+06	5.026999000000000000e+06	4.144540500000000000e+06	5.036341500000000000e+06	4.973672000000000000e+06	5.743331500000000000e+06	6.449219000000000000e+06	6.515835000000000000e+06	6.055680500000000000e+06	4.952129000000000000e+06	4.333307000000000000e+06	4.516968000000000000e+06	5.063651500000000000e+06	8.051323000000000000e+06	5.267333000000000000e+06	7.549633000000000000e+06	5.841928000000000000e+06	6.923067500000000000e+06	4.904567500000000000e+06	5.511469000000000000e+06	5.108804000000000000e+06	6.349413500000000000e+06	6.636257000000000000e+06	5.757622000000000000e+06	5.953100000000000000e+06	7.732935000000000000e+06	7.900992000000000000e+06	7.720709000000000000e+06	8.477595000000000000e+06	6.549325500000000000e+06	6.676419000000000000e+06	5.100913500000000000e+06	6.852658500000000000e+06	6.152673000000000000e+06	6.613603500000000000e+06	1.049654200000000000e+07	1.092346900000000000e+07
8.790319999999999823e+01	4.580478500000000000e+06	4.649971000000000000e+06	4.229368500000000000e+06	5.129234000000000000e+06	6.788252500000000000e+06	4.754584500000000000e+06	4.040525000000000000e+06	5.205786500000000000e+06	3.634842000000000000e+06	4.232376000000000000e+06	4.141033799999999814e+06	5.336323500000000000e+06	4.802573500000000000e+06	5.090820000000000000e+06	4.861405500000000000e+06	6.435481000000000000e+06	4.686211000000000000e+06	5.584903500000000000e+06	5.733290500000000000e+06	6.463223000000000000e+06	6.067344000000000000e+06	5.837006500000000000e+06	5.004843500000000000e+06	5.889122000000000000e+06	6.590450000000000000e+06	3.984506799999999814e+06	4.529925000000000000e+06	6.882048000000000000e+06	5.636631000000000000e+06	5.707520500000000000e+06	5.786757500000000000e+06	5.682850500000000000e+06	6.251282500000000000e+06	5.218774500000000000e+06	6.425484000000000000e+06	6.137759500000000000e+06	1.031744800000000000e+07	1.064164500000000000e+07	7.303120000000000000e+06	9.042104000000000000e+06	5.462809000000000000e+06	5.339121500000000000e+06	7.220528500000000000e+06	7.390243500000000000e+06	1.108195400000000000e+07	6.346960500000000000e+06	9.477318000000000000e+06	1.107623900000000000e+07	9.084268000000000000e+06
8.790460000000000207e+01	5.255812500000000000e+06	3.841002299999999814e+06	4.861539000000000000e+06	4.803749500000000000e+06	5.664653500000000000e+06	4.491969000000000000e+06	3.401642500000000000e+06	4.042553000000000000e+06	4.522838500000000000e+06	4.394892000000000000e+06	3.731074299999999814e+06	4.104550299999999814e+06	5.239879500000000000e+06	4.543980000000000000e+06	4.785817500000000000e+06	4.220245000000000000e+06	5.413594000000000000e+06	6.757012000000000000e+06	5.369464000000000000e+06	4.775907000000000000e+06	6.509612000000000000e+06	5.063368000000000000e+06	5.156887500000000000e+06	4.243885000000000000e+06	4.397481000000000000e+06	5.199334000000000000e+06	5.846875000000000000e+06	6.427155500000000000e+06	7.351036000000000000e+06	5.753783000000000000e+06	4.639957500000000000e+06	4.460047000000000000e+06	6.648116000000000000e+06	7.122522000000000000e+06	7.479818500000000000e+06	5.941873500000000000e+06	5.793682000000000000e+06	6.520972500000000000e+06	7.421606500000000000e+06	9.917247000000000000e+06	7.874685000000000000e+06	5.540862000000000000e+06	6.132309500000000000e+06	7.660225000000000000e+06	8.429792000000000000e+06	6.358971000000000000e+06	1.039866800000000000e+07	7.587061000000000000e+06	9.676086000000000000e+06
8.790609999999999502e+01	4.285282000000000000e+06	4.958349000000000000e+06	5.356763000000000000e+06	4.495155500000000000e+06	3.841157299999999814e+06	4.299524500000000000e+06	4.569985000000000000e+06	3.937840000000000000e+06	4.001691299999999814e+06	4.319492000000000000e+06	5.224626000000000000e+06	5.453096500000000000e+06	3.951922299999999814e+06	6.033375000000000000e+06	6.248898000000000000e+06	4.610881500000000000e+06	4.908984500000000000e+06	5.051658500000000000e+06	6.437494000000000000e+06	5.143724000000000000e+06	4.958964000000000000e+06	4.653071500000000000e+06	4.496903000000000000e+06	5.865774500000000000e+06	4.002560299999999814e+06	3.955194299999999814e+06	5.946272000000000000e+06	4.335996000000000000e+06	4.832102000000000000e+06	5.064818500000000000e+06	5.492655000000000000e+06	5.836527500000000000e+06	4.812746000000000000e+06	6.355265000000000000e+06	7.339264000000000000e+06	6.339937500000000000e+06	5.834982000000000000e+06	8.974429000000000000e+06	6.569379000000000000e+06	8.893433000000000000e+06	6.609684500000000000e+06	6.151890500000000000e+06	6.398515500000000000e+06	6.556608500000000000e+06	8.790023000000000000e+06	8.309617500000000000e+06	7.810726000000000000e+06	7.815384000000000000e+06	1.142209700000000000e+07
8.790760000000000218e+01	3.916371500000000000e+06	5.098119000000000000e+06	6.776524500000000000e+06	4.540805500000000000e+06	4.729457500000000000e+06	5.163019500000000000e+06	4.426120000000000000e+06	4.670715500000000000e+06	3.800555000000000000e+06	4.232376000000000000e+06	4.885001500000000000e+06	4.997670500000000000e+06	4.011056000000000000e+06	6.400144000000000000e+06	4.097953000000000000e+06	5.479505500000000000e+06	5.167148500000000000e+06	5.373900500000000000e+06	4.858840000000000000e+06	4.635686000000000000e+06	5.772577000000000000e+06	8.169397000000000000e+06	5.098427000000000000e+06	5.121677500000000000e+06	4.792401500000000000e+06	4.665143000000000000e+06	5.138467500000000000e+06	5.086202500000000000e+06	6.188469000000000000e+06	5.145893500000000000e+06	5.898500000000000000e+06	5.393438000000000000e+06	5.458088500000000000e+06	1.016814300000000000e+07	6.847264500000000000e+06	5.614922000000000000e+06	6.325154000000000000e+06	7.567560000000000000e+06	6.817822000000000000e+06	6.083653000000000000e+06	5.764264000000000000e+06	8.643536000000000000e+06	5.428689000000000000e+06	8.270674000000000000e+06	7.472794500000000000e+06	1.099078500000000000e+07	8.626317000000000000e+06	8.078563500000000000e+06	1.090005600000000000e+07
8.790900000000000603e+01	3.893690299999999814e+06	4.289034000000000000e+06	4.915292500000000000e+06	4.358205500000000000e+06	5.547122500000000000e+06	4.772069000000000000e+06	4.178640000000000000e+06	4.292656000000000000e+06	3.883410000000000000e+06	5.561852000000000000e+06	4.609744000000000000e+06	4.659134000000000000e+06	5.606130500000000000e+06	6.586260000000000000e+06	4.534943500000000000e+06	5.426978000000000000e+06	5.865234500000000000e+06	5.719795500000000000e+06	5.193471500000000000e+06	6.416560500000000000e+06	5.589732000000000000e+06	4.946157000000000000e+06	6.645936500000000000e+06	5.086714500000000000e+06	5.034088500000000000e+06	5.392914000000000000e+06	4.629322000000000000e+06	5.151238000000000000e+06	4.350651500000000000e+06	8.098019500000000000e+06	4.904567500000000000e+06	5.942873500000000000e+06	6.008687500000000000e+06	5.833891000000000000e+06	6.396226000000000000e+06	6.322011000000000000e+06	6.000300000000000000e+06	6.710209000000000000e+06	8.255978500000000000e+06	8.506410000000000000e+06	7.845390000000000000e+06	6.602783500000000000e+06	1.180333700000000000e+07	7.337232500000000000e+06	7.573239000000000000e+06	7.125052500000000000e+06	7.329532000000000000e+06	1.526793100000000000e+07	1.192698500000000000e+07
8.791049999999999898e+01	4.614500500000000000e+06	4.306592500000000000e+06	7.856125000000000000e+06	5.894670500000000000e+06	6.223515000000000000e+06	4.876975000000000000e+06	4.126775000000000000e+06	4.089156799999999814e+06	5.073319500000000000e+06	4.824556000000000000e+06	3.871627799999999814e+06	4.717579000000000000e+06	4.903018000000000000e+06	4.386810000000000000e+06	4.733290000000000000e+06	6.353719500000000000e+06	5.607070500000000000e+06	5.016530500000000000e+06	6.026650000000000000e+06	4.898396000000000000e+06	4.858705500000000000e+06	5.303761500000000000e+06	4.216619500000000000e+06	4.203114000000000000e+06	3.578194500000000000e+06	4.436271000000000000e+06	6.010704500000000000e+06	4.324193000000000000e+06	5.313552500000000000e+06	5.898584500000000000e+06	8.632960000000000000e+06	6.084629000000000000e+06	6.428941000000000000e+06	5.535110000000000000e+06	7.415334000000000000e+06	7.617470000000000000e+06	6.466872000000000000e+06	5.982913000000000000e+06	7.699849000000000000e+06	6.619347500000000000e+06	7.212712500000000000e+06	9.426316000000000000e+06	6.705958000000000000e+06	5.864062500000000000e+06	7.655979000000000000e+06	9.493947000000000000e+06	7.511504000000000000e+06	1.082428800000000000e+07	1.090608300000000000e+07
8.791200000000000614e+01	4.966400000000000000e+06	4.126240299999999814e+06	5.028759000000000000e+06	4.375210000000000000e+06	5.135293000000000000e+06	4.544539000000000000e+06	4.132525000000000000e+06	4.554380500000000000e+06	4.747809500000000000e+06	4.545924000000000000e+06	4.357775500000000000e+06	4.355594500000000000e+06	6.568911000000000000e+06	4.526542500000000000e+06	4.505943000000000000e+06	4.995461000000000000e+06	4.979414000000000000e+06	5.620031500000000000e+06	6.918688000000000000e+06	4.945292000000000000e+06	6.102805500000000000e+06	6.516735500000000000e+06	3.965274500000000000e+06	3.900759299999999814e+06	5.122660000000000000e+06	4.283846000000000000e+06	4.705565000000000000e+06	4.011056000000000000e+06	3.875066500000000000e+06	6.529373500000000000e+06	5.175170000000000000e+06	6.787505000000000000e+06	6.695428500000000000e+06	6.753522500000000000e+06	7.292334000000000000e+06	8.027287000000000000e+06	7.683570000000000000e+06	6.308229500000000000e+06	6.439185500000000000e+06	8.577772000000000000e+06	7.325167500000000000e+06	6.561297500000000000e+06	5.677171500000000000e+06	6.580182000000000000e+06	7.968998000000000000e+06	7.661404000000000000e+06	7.106522500000000000e+06	9.108824000000000000e+06	1.030823800000000000e+07
[truncated: 67 more columns]
