# Supplementary material for: Otolith microchemistry and diadromy in Patagonian river fishes
Source: PeerJ. 2019 Jan 3;7:e6149. doi: 10.7717/peerj.6149 (PMC6321752; doi:10.7717/peerj.6149)
Supplement: Supplemental Information 3 — Raw data. This archive contains the raw data used to generate the analyses reported in the paper cited above. The python script provided allows to convert from the isotopic intensities measured by LA-ICP-MS to molar concentrations of Sr:Ca. [file peerj-07-6149-s003.zip › Dataset S1/Alo_etAl_scripts/samples/TT11.txt]

4.794850000000000279e+01,1.701000000000000000e+03,2.002000000000000000e+03,2.202000000000000000e+03,5.205000000000000000e+03,1.672300000000000000e+04,3.336100000000000000e+04,5.994900000000000000e+04,1.025640000000000000e+05,1.057840000000000000e+05,1.771560000000000000e+05,2.268040000000000000e+05,3.137520000000000000e+05,4.694080000000000000e+05,6.626400000000000000e+05,7.901760000000000000e+05,1.089856000000000000e+06,1.214464000000000000e+06,1.326752000000000000e+06,1.210274800000000047e+06,1.758504500000000000e+06,1.893696000000000000e+06,2.147008000000000000e+06,1.918624000000000000e+06,2.248000000000000000e+06,2.223040000000000000e+06,2.099813000000000000e+06,2.376704000000000000e+06,1.793549800000000047e+06,2.107225500000000000e+06,2.252480000000000000e+06,2.118345299999999814e+06,2.389197000000000000e+06,2.310848000000000000e+06,2.207405500000000000e+06,2.244505000000000000e+06,2.133546299999999814e+06,2.296393500000000000e+06,2.109215500000000000e+06,2.444790799999999814e+06,2.724224000000000000e+06,2.368064000000000000e+06,1.850728500000000000e+06,2.304159799999999814e+06,1.863751100000000093e+06,1.991380800000000047e+06,2.689280000000000000e+06,2.179176799999999814e+06,1.971650000000000000e+06,2.600256000000000000e+06,2.358132799999999814e+06,2.878464000000000000e+06,2.498554000000000000e+06,3.190976000000000000e+06,3.030848000000000000e+06,3.033280000000000000e+06,3.087936000000000000e+06,2.717085799999999814e+06,2.033206100000000093e+06,2.530048000000000000e+06,2.447581000000000000e+06,2.242322799999999814e+06,2.845632000000000000e+06,2.884342500000000000e+06,2.429981000000000000e+06,2.195247500000000000e+06,2.321536000000000000e+06,2.837120000000000000e+06,3.247872000000000000e+06,2.827854500000000000e+06,3.216150000000000000e+06,3.080512000000000000e+06,2.819409299999999814e+06,3.290048000000000000e+06,2.924051500000000000e+06,3.116160000000000000e+06,2.228908299999999814e+06,2.637509500000000000e+06,2.171431000000000000e+06,2.967730799999999814e+06,2.735887500000000000e+06,2.820317500000000000e+06,3.302976000000000000e+06,2.275809000000000000e+06,2.996352000000000000e+06,2.328476299999999814e+06,2.613967500000000000e+06,2.777984000000000000e+06,3.148096000000000000e+06,2.395120299999999814e+06,2.226308799999999814e+06,2.499699000000000000e+06,2.416789299999999814e+06,2.290670299999999814e+06,3.239808000000000000e+06,3.214336000000000000e+06,2.484954799999999814e+06,2.473883299999999814e+06,2.584802299999999814e+06,2.834888000000000000e+06,2.529304299999999814e+06,2.518434299999999814e+06,2.473934500000000000e+06,2.359048000000000000e+06,2.682990000000000000e+06,3.146560000000000000e+06,2.481080799999999814e+06,3.191552000000000000e+06,3.042368000000000000e+06,2.978233000000000000e+06,2.564671299999999814e+06,2.721639000000000000e+06,2.554078500000000000e+06,2.515659799999999814e+06,2.748515000000000000e+06,2.967632799999999814e+06,2.709113799999999814e+06,2.669915000000000000e+06,2.513491799999999814e+06,2.834816000000000000e+06,2.863820299999999814e+06,3.598592000000000000e+06,2.713097299999999814e+06,2.870515000000000000e+06,3.523523000000000000e+06,2.947327500000000000e+06,3.504640000000000000e+06,2.444245299999999814e+06,3.000559500000000000e+06,3.281728000000000000e+06,2.501972799999999814e+06,2.690688000000000000e+06,2.875715299999999814e+06,2.427968000000000000e+06,3.867611799999999814e+06,2.830645299999999814e+06,2.721449299999999814e+06,2.743693500000000000e+06,4.314723000000000000e+06,2.816063299999999814e+06,3.180426500000000000e+06,2.990005799999999814e+06,2.851229000000000000e+06,3.254025000000000000e+06,2.685542000000000000e+06,3.163823500000000000e+06,3.373604500000000000e+06,3.092004500000000000e+06,3.338297500000000000e+06,2.782129000000000000e+06,3.054894799999999814e+06,2.910582299999999814e+06,3.712832000000000000e+06,3.135634299999999814e+06,3.070954500000000000e+06,2.796500000000000000e+06,3.285093799999999814e+06,2.993140799999999814e+06,2.744485500000000000e+06,3.213062500000000000e+06,2.967338000000000000e+06,3.236821000000000000e+06,3.272018799999999814e+06,3.633222500000000000e+06,3.159060500000000000e+06,3.218033799999999814e+06,3.638795299999999814e+06,3.638584799999999814e+06,4.426699000000000000e+06,3.195312500000000000e+06,3.220919000000000000e+06,3.273854799999999814e+06,3.588683799999999814e+06,3.058107299999999814e+06,3.302950299999999814e+06,4.112367500000000000e+06,3.298581299999999814e+06,3.014178799999999814e+06,3.848788799999999814e+06,3.451695000000000000e+06,3.295650799999999814e+06,3.864421299999999814e+06,3.915591299999999814e+06,3.216926299999999814e+06,3.853130000000000000e+06,3.288938799999999814e+06,3.802853500000000000e+06,4.261632500000000000e+06,3.282525799999999814e+06,3.392192000000000000e+06,3.529613000000000000e+06,3.493365799999999814e+06,3.324690000000000000e+06,4.174717299999999814e+06,3.545033000000000000e+06,4.053892000000000000e+06,4.000998500000000000e+06,3.896256000000000000e+06,3.373479000000000000e+06,4.043326299999999814e+06,3.734725000000000000e+06,3.630106799999999814e+06,4.376857000000000000e+06,3.728826799999999814e+06,4.372153500000000000e+06,3.419697500000000000e+06,4.069620000000000000e+06,3.508287799999999814e+06,3.953249000000000000e+06,3.379501000000000000e+06,4.263383500000000000e+06,3.345945299999999814e+06,3.813315299999999814e+06,4.357178000000000000e+06,3.473945000000000000e+06,3.220762500000000000e+06,3.201909500000000000e+06,3.590711299999999814e+06,3.634155299999999814e+06,4.254308500000000000e+06,3.712426500000000000e+06,4.016418500000000000e+06,3.732178000000000000e+06,3.942205000000000000e+06,4.284289500000000000e+06,3.843767000000000000e+06,3.511519500000000000e+06,4.499476000000000000e+06,3.472800500000000000e+06,3.404657799999999814e+06,3.738944000000000000e+06,3.648344500000000000e+06,3.743988299999999814e+06,4.558399000000000000e+06,3.788517500000000000e+06,3.990675799999999814e+06,3.758856799999999814e+06,3.520959000000000000e+06,3.891943000000000000e+06,3.259282799999999814e+06,7.994770000000000000e+06,3.917920000000000000e+06,5.543791000000000000e+06,4.385711000000000000e+06,4.529638000000000000e+06,4.085075500000000000e+06,4.900482500000000000e+06,4.242593500000000000e+06,4.140516799999999814e+06,4.738944000000000000e+06,5.390494500000000000e+06,4.664221000000000000e+06,4.089559500000000000e+06,3.827284000000000000e+06,4.534607000000000000e+06,4.429318000000000000e+06,4.190592799999999814e+06,4.487242500000000000e+06,4.029306799999999814e+06,4.188714000000000000e+06,4.067077000000000000e+06,3.527151500000000000e+06,4.209402000000000000e+06,4.722077500000000000e+06,3.574359000000000000e+06,4.950928500000000000e+06,3.734604299999999814e+06,4.706694000000000000e+06,5.376688500000000000e+06,4.805214500000000000e+06,4.463148500000000000e+06,5.634266000000000000e+06,4.246432500000000000e+06,4.149839299999999814e+06,4.345425000000000000e+06,4.801365000000000000e+06,4.727528000000000000e+06,4.124025500000000000e+06,5.508151000000000000e+06,7.704479500000000000e+06,8.332539500000000000e+06,8.017215000000000000e+06,4.565254000000000000e+06,4.797534000000000000e+06,5.955582000000000000e+06,4.885528500000000000e+06,4.383895000000000000e+06,4.710938500000000000e+06,4.758294000000000000e+06,4.431144000000000000e+06,5.835911000000000000e+06,5.761260000000000000e+06,4.621110000000000000e+06,5.380609000000000000e+06,4.106410299999999814e+06,5.719240000000000000e+06,4.022986299999999814e+06,6.766459500000000000e+06,4.637719000000000000e+06,5.122232500000000000e+06,4.563837000000000000e+06,5.306197500000000000e+06,5.762614500000000000e+06,4.263803000000000000e+06,4.841906000000000000e+06,4.353196500000000000e+06,5.285577500000000000e+06,4.541550000000000000e+06,4.895162500000000000e+06,5.673631000000000000e+06,5.194172500000000000e+06,4.505635500000000000e+06,4.732909500000000000e+06,4.840189000000000000e+06,7.415121000000000000e+06,4.716896000000000000e+06,4.636092500000000000e+06,4.064080000000000000e+06,5.783605500000000000e+06,5.596399500000000000e+06,4.757294500000000000e+06,5.092785000000000000e+06,3.688648299999999814e+06,4.686388500000000000e+06,4.346512000000000000e+06,5.104756000000000000e+06,4.697572500000000000e+06,4.574466000000000000e+06,5.533975000000000000e+06,4.730325500000000000e+06,5.194317500000000000e+06,5.386769000000000000e+06,5.277671000000000000e+06,1.249667300000000000e+07,5.246692500000000000e+06,4.747532500000000000e+06,4.394644000000000000e+06,5.283945000000000000e+06,4.996223500000000000e+06,3.968011299999999814e+06,4.230855000000000000e+06,4.474236000000000000e+06,4.292307000000000000e+06,5.325070000000000000e+06,4.357275000000000000e+06,4.399089500000000000e+06,4.871322000000000000e+06,5.064505000000000000e+06,4.446140000000000000e+06,5.228222000000000000e+06,4.532710000000000000e+06,5.012320000000000000e+06,4.868844500000000000e+06,5.050765000000000000e+06,4.700394000000000000e+06,4.000058000000000000e+06,4.213584000000000000e+06,5.067620500000000000e+06,4.579370500000000000e+06,4.338864000000000000e+06,4.697265500000000000e+06,4.072818799999999814e+06,5.107913000000000000e+06,4.282181000000000000e+06,5.255460000000000000e+06,4.608570000000000000e+06,4.906330500000000000e+06,4.572067500000000000e+06,5.121225000000000000e+06,5.356231500000000000e+06,5.410176000000000000e+06,5.193076000000000000e+06,5.836160000000000000e+06,4.716896000000000000e+06,4.758636000000000000e+06,5.337041000000000000e+06,4.718525000000000000e+06,4.530267000000000000e+06,4.273653000000000000e+06,4.736419000000000000e+06,4.938419500000000000e+06,6.698454000000000000e+06,6.250738000000000000e+06,5.265714000000000000e+06,4.806750500000000000e+06,5.421306000000000000e+06,4.546745000000000000e+06,5.781487500000000000e+06,4.528645500000000000e+06,4.801906000000000000e+06,5.104320000000000000e+06,5.430253000000000000e+06,5.107575000000000000e+06,5.779270500000000000e+06,5.331540000000000000e+06,4.740122000000000000e+06,4.982526000000000000e+06,5.458135500000000000e+06,5.331109000000000000e+06,4.412852000000000000e+06,4.800348000000000000e+06,4.343311500000000000e+06,5.346966500000000000e+06,5.375548000000000000e+06,8.624355000000000000e+06,4.576473000000000000e+06,5.784009000000000000e+06,5.313122500000000000e+06,5.105473500000000000e+06,6.381139500000000000e+06,4.875744500000000000e+06,4.470254000000000000e+06,5.439843000000000000e+06,4.508952500000000000e+06,5.457970000000000000e+06,5.028465000000000000e+06,4.804162000000000000e+06,4.437660000000000000e+06,5.120624000000000000e+06,5.948873000000000000e+06,4.672153500000000000e+06,8.096018000000000000e+06,4.982146000000000000e+06,5.751380500000000000e+06,4.824183500000000000e+06,6.552773500000000000e+06,6.248467000000000000e+06,5.869571000000000000e+06,5.260797500000000000e+06,6.132277000000000000e+06,4.906376500000000000e+06,5.598914000000000000e+06,5.722691000000000000e+06,5.924580500000000000e+06,6.646045500000000000e+06,5.725749000000000000e+06,6.608170000000000000e+06,5.901102000000000000e+06,5.616518000000000000e+06,5.724731000000000000e+06,5.758886000000000000e+06,6.592365500000000000e+06,5.883771000000000000e+06,7.797164500000000000e+06,6.137950000000000000e+06,6.997842500000000000e+06,5.612168000000000000e+06,8.500471000000000000e+06,6.447114500000000000e+06,6.605286000000000000e+06,7.173874500000000000e+06,6.637589500000000000e+06,6.083485000000000000e+06,7.064100000000000000e+06,6.831392000000000000e+06,6.545823000000000000e+06,6.135743500000000000e+06,5.843740000000000000e+06,7.752976000000000000e+06,6.356234500000000000e+06,6.447285500000000000e+06,5.756808000000000000e+06,6.396849500000000000e+06,6.284790500000000000e+06,6.582237000000000000e+06,4.897585500000000000e+06,5.608522500000000000e+06,5.760345000000000000e+06,6.790327500000000000e+06,5.590226000000000000e+06,6.326229000000000000e+06,5.508002500000000000e+06,5.854140500000000000e+06,6.736620000000000000e+06,6.412095000000000000e+06,7.391952000000000000e+06,5.025266000000000000e+06,5.285709500000000000e+06,5.824219500000000000e+06,5.422310000000000000e+06,7.594096500000000000e+06,5.903176500000000000e+06,5.354025500000000000e+06,6.840780500000000000e+06,5.486932000000000000e+06,5.674345000000000000e+06,6.158305000000000000e+06,7.165787500000000000e+06,6.350557500000000000e+06,2.877084600000000000e+07,7.129287000000000000e+06,6.084377000000000000e+06,5.999008000000000000e+06,6.203080000000000000e+06,6.999231000000000000e+06,6.908216500000000000e+06,6.537706500000000000e+06,5.457814000000000000e+06,6.003544500000000000e+06,6.089630000000000000e+06,6.028551500000000000e+06,5.697939000000000000e+06,5.250245000000000000e+06,5.817054500000000000e+06,5.341737500000000000e+06,5.276883500000000000e+06,5.728779000000000000e+06,4.830729500000000000e+06,5.756422000000000000e+06,5.368795500000000000e+06,5.935724000000000000e+06,5.774718000000000000e+06,6.008451000000000000e+06,5.442670000000000000e+06,5.281654000000000000e+06,6.992964000000000000e+06,5.604936000000000000e+06,6.396452000000000000e+06,4.875085500000000000e+06,6.082721000000000000e+06,5.386992500000000000e+06,5.487587500000000000e+06,5.074884000000000000e+06,5.640373500000000000e+06,9.616855000000000000e+06,6.171008000000000000e+06,5.814376500000000000e+06,5.265135000000000000e+06,5.089304500000000000e+06,5.490966000000000000e+06,5.184938000000000000e+06,5.832447000000000000e+06,4.732964000000000000e+06,5.866093000000000000e+06,1.106230500000000000e+07,5.019577000000000000e+06,5.693067500000000000e+06,5.265120500000000000e+06,5.374494500000000000e+06,5.714432000000000000e+06,5.528459000000000000e+06,5.469713000000000000e+06,4.806017000000000000e+06,5.161080500000000000e+06,5.072500000000000000e+06,5.085766500000000000e+06,4.808186000000000000e+06,4.848994500000000000e+06,4.701194500000000000e+06,6.604676000000000000e+06,5.343309500000000000e+06,5.638345000000000000e+06,5.458676500000000000e+06,5.186073500000000000e+06,5.128939000000000000e+06,5.023728000000000000e+06,6.286077000000000000e+06,5.233839000000000000e+06,5.669388000000000000e+06,5.741030000000000000e+06,4.583552000000000000e+06,5.438952000000000000e+06,5.096011000000000000e+06,5.052124000000000000e+06,5.231878000000000000e+06,5.266100500000000000e+06,4.913520500000000000e+06,6.247296000000000000e+06,5.870352000000000000e+06,4.617970000000000000e+06,5.334058000000000000e+06,5.258669500000000000e+06,6.562699000000000000e+06,6.595234500000000000e+06,6.219138500000000000e+06,5.051303500000000000e+06,5.391650500000000000e+06,5.462647500000000000e+06,5.689058000000000000e+06,5.469945500000000000e+06,4.953594500000000000e+06,5.201574000000000000e+06,6.513813000000000000e+06,5.645805000000000000e+06,5.399676000000000000e+06,5.323367000000000000e+06,5.331631000000000000e+06,5.717096000000000000e+06,6.154858500000000000e+06,6.155397000000000000e+06,6.277806500000000000e+06,6.682329500000000000e+06,5.737257000000000000e+06,6.200170000000000000e+06,5.850278000000000000e+06,6.160572000000000000e+06,7.264776000000000000e+06,6.180322500000000000e+06,6.728700000000000000e+06,6.459624500000000000e+06,6.508960500000000000e+06,6.696637500000000000e+06,5.771571000000000000e+06,6.905205500000000000e+06,5.707471500000000000e+06,6.137834500000000000e+06,6.337514000000000000e+06,5.672445500000000000e+06,6.753056000000000000e+06,6.085415500000000000e+06,6.330695500000000000e+06,5.927663500000000000e+06,5.123800500000000000e+06,6.210812000000000000e+06,6.529577000000000000e+06,5.937362000000000000e+06,5.716729500000000000e+06,5.528796500000000000e+06,5.714028000000000000e+06,6.228939500000000000e+06,7.857543000000000000e+06,5.589144000000000000e+06,6.721070500000000000e+06,5.314015000000000000e+06,5.351479000000000000e+06,4.765244000000000000e+06,4.838736500000000000e+06,5.247383000000000000e+06,4.981364000000000000e+06,4.695735000000000000e+06,6.650783500000000000e+06,5.280919000000000000e+06,4.962333000000000000e+06,5.597988500000000000e+06,4.870575000000000000e+06,4.421556500000000000e+06,5.275985500000000000e+06,4.790940000000000000e+06,4.885774000000000000e+06,5.137002000000000000e+06,5.190289500000000000e+06,5.101111000000000000e+06,5.491550500000000000e+06,5.441871000000000000e+06,5.095789000000000000e+06,6.165706500000000000e+06,6.618759500000000000e+06,5.791141000000000000e+06,5.677326500000000000e+06,5.681881500000000000e+06,5.169019500000000000e+06,5.660060000000000000e+06,5.344906000000000000e+06,5.201020000000000000e+06,4.956790000000000000e+06,7.604165000000000000e+06,5.558419500000000000e+06,4.980125500000000000e+06,5.140933000000000000e+06,5.714709000000000000e+06,5.555880000000000000e+06,6.083023000000000000e+06,5.212602500000000000e+06,4.812503000000000000e+06,4.799428000000000000e+06,4.924065000000000000e+06,5.231878000000000000e+06,4.377513500000000000e+06,4.959841500000000000e+06,5.195074500000000000e+06,4.847040000000000000e+06,5.261529500000000000e+06,4.564129500000000000e+06,4.736550500000000000e+06,5.026227000000000000e+06,5.731462000000000000e+06,4.262131000000000000e+06,4.650458000000000000e+06,4.359552000000000000e+06,4.482733000000000000e+06,5.618125000000000000e+06,4.360596500000000000e+06,5.268529500000000000e+06,4.617199000000000000e+06,6.235374500000000000e+06,4.705108000000000000e+06,4.584966000000000000e+06,5.474672500000000000e+06,4.941164000000000000e+06,5.788438000000000000e+06,5.034216000000000000e+06,5.617285500000000000e+06,4.819304000000000000e+06,4.728131000000000000e+06,5.255872500000000000e+06,4.280834000000000000e+06,4.828569500000000000e+06,5.808051000000000000e+06,5.746605000000000000e+06,5.683496000000000000e+06,5.697572500000000000e+06,4.964995000000000000e+06,5.707139500000000000e+06,5.108012500000000000e+06,6.157546000000000000e+06,4.968960500000000000e+06,5.158120500000000000e+06,5.234747500000000000e+06,4.660079000000000000e+06,6.484574500000000000e+06,5.949458000000000000e+06,5.553522000000000000e+06,5.036078500000000000e+06,5.290152500000000000e+06,5.175397500000000000e+06,5.760755000000000000e+06,4.959171000000000000e+06,5.069029000000000000e+06,5.120387000000000000e+06,4.479601000000000000e+06,4.742721500000000000e+06,5.089911000000000000e+06,5.810178000000000000e+06,4.896276000000000000e+06,6.449392000000000000e+06,4.877869500000000000e+06,5.759458000000000000e+06,4.791580500000000000e+06,6.824161000000000000e+06,5.320786500000000000e+06,4.653944000000000000e+06,6.446509000000000000e+06,5.207642000000000000e+06,4.694134500000000000e+06,5.413817000000000000e+06,5.723430000000000000e+06,5.224267000000000000e+06,5.321353000000000000e+06,6.540314000000000000e+06,5.487853500000000000e+06,5.560593500000000000e+06,6.692630000000000000e+06,6.390872000000000000e+06,5.279404500000000000e+06,1.497186600000000000e+07,6.159980000000000000e+06,5.342728000000000000e+06,5.121163000000000000e+06,5.420684500000000000e+06,5.652172500000000000e+06,4.520652500000000000e+06,5.006049000000000000e+06,6.305044500000000000e+06,8.269683500000000000e+06,6.752302000000000000e+06,5.831009500000000000e+06,8.248395500000000000e+06,1.073590400000000000e+07,5.317876000000000000e+06,6.248613500000000000e+06,5.973467500000000000e+06,7.078600000000000000e+06,4.974817500000000000e+06,6.036781000000000000e+06,6.651777500000000000e+06,6.040458000000000000e+06,7.073956500000000000e+06,7.303650000000000000e+06,5.235773500000000000e+06,5.927971000000000000e+06,5.657768000000000000e+06,5.534557500000000000e+06,6.464736000000000000e+06,6.188366000000000000e+06,5.199733000000000000e+06,5.719489000000000000e+06,5.807433500000000000e+06,6.572164000000000000e+06,6.178537000000000000e+06,6.336970000000000000e+06,5.760154000000000000e+06,4.854579000000000000e+06,4.746285500000000000e+06,7.041723000000000000e+06,5.494422500000000000e+06,5.800126500000000000e+06,5.136998000000000000e+06,6.038082500000000000e+06,6.384876000000000000e+06,5.536673500000000000e+06,7.068376000000000000e+06,6.122608000000000000e+06,6.847879000000000000e+06,6.264063500000000000e+06,5.807301500000000000e+06,6.053600000000000000e+06,5.846199000000000000e+06,5.159319500000000000e+06,6.598728500000000000e+06,4.901358000000000000e+06,6.978536000000000000e+06,6.048526500000000000e+06,6.410775000000000000e+06,5.822008500000000000e+06,5.553957000000000000e+06,6.262692000000000000e+06,4.977984500000000000e+06,6.925520500000000000e+06,5.752012500000000000e+06,5.408257000000000000e+06,6.846670000000000000e+06,4.408574000000000000e+06,5.591035000000000000e+06,5.158626000000000000e+06,5.717679500000000000e+06,5.865552000000000000e+06,5.729769500000000000e+06,5.822274500000000000e+06,1.927961200000000000e+07,6.505568500000000000e+06,7.782759500000000000e+06,6.687266500000000000e+06,6.624121000000000000e+06,5.740327500000000000e+06,5.849302500000000000e+06,6.367772000000000000e+06,5.808401000000000000e+06,5.570006000000000000e+06,5.012518500000000000e+06,5.612504000000000000e+06,6.583680000000000000e+06,6.689040000000000000e+06,7.031882000000000000e+06,6.084180000000000000e+06,5.770209000000000000e+06,6.878207000000000000e+06,5.100121500000000000e+06,7.794262000000000000e+06,6.423896500000000000e+06,5.876056500000000000e+06,6.133158000000000000e+06,6.022099000000000000e+06,7.006425000000000000e+06,6.640755000000000000e+06,6.117238000000000000e+06,5.431140000000000000e+06,5.721946500000000000e+06,5.477039500000000000e+06,5.821198000000000000e+06,6.190815000000000000e+06,5.285520000000000000e+06,6.442450500000000000e+06,5.628640500000000000e+06,6.236682000000000000e+06,5.163998500000000000e+06,6.009479500000000000e+06,6.566523000000000000e+06,6.768341000000000000e+06,6.535188000000000000e+06,6.163646000000000000e+06,5.846682000000000000e+06,5.629346000000000000e+06,4.961731000000000000e+06,5.278144000000000000e+06,6.534171500000000000e+06,5.942945000000000000e+06,6.032292500000000000e+06,5.431008000000000000e+06,5.224135500000000000e+06,4.942180000000000000e+06,5.376516500000000000e+06,6.472328000000000000e+06,5.150803500000000000e+06,4.983751500000000000e+06,8.354051000000000000e+06,6.424630000000000000e+06,6.054097500000000000e+06,6.773002500000000000e+06,6.746274500000000000e+06,5.646310500000000000e+06,5.644138500000000000e+06,5.131512500000000000e+06,4.600790500000000000e+06,4.949424000000000000e+06,6.017947500000000000e+06,5.629294500000000000e+06,5.222717500000000000e+06,7.374467500000000000e+06,5.762145500000000000e+06,6.360784000000000000e+06,6.647062500000000000e+06,6.789375000000000000e+06,5.702034000000000000e+06,6.283932000000000000e+06,6.616698000000000000e+06,6.589036000000000000e+06,5.349635500000000000e+06,5.293885000000000000e+06,5.337669000000000000e+06,6.272990000000000000e+06,5.507106500000000000e+06,5.916659500000000000e+06,5.318047000000000000e+06,4.770231500000000000e+06,4.394072000000000000e+06,5.676347000000000000e+06,4.459998500000000000e+06,5.176776000000000000e+06,6.236950000000000000e+06,4.815080000000000000e+06,6.675887000000000000e+06,4.293159000000000000e+06,4.860134000000000000e+06,5.291724000000000000e+06,5.178575500000000000e+06,6.429679000000000000e+06,6.127368000000000000e+06,5.245521500000000000e+06,1.062567800000000000e+07,5.328990500000000000e+06,5.116906500000000000e+06,5.007678000000000000e+06,5.849656500000000000e+06,4.584954500000000000e+06,4.830474500000000000e+06,5.513768000000000000e+06,4.856479000000000000e+06,4.047994000000000000e+06,4.948133000000000000e+06,4.315176000000000000e+06,4.787448000000000000e+06,4.840803000000000000e+06,4.998361500000000000e+06,4.951440000000000000e+06,4.771473000000000000e+06,4.940407500000000000e+06,4.848569000000000000e+06,4.688052000000000000e+06,4.899082500000000000e+06,4.746208000000000000e+06,5.078975500000000000e+06,4.621771000000000000e+06,5.965938000000000000e+06,5.288434500000000000e+06,5.623709500000000000e+06,6.118419000000000000e+06,1.546392400000000000e+07,5.003419500000000000e+06,4.529771000000000000e+06,6.322927000000000000e+06,4.491315000000000000e+06,5.295474000000000000e+06,5.023792000000000000e+06,5.075714500000000000e+06,6.039857500000000000e+06,5.723051500000000000e+06,9.523633000000000000e+06,5.145681000000000000e+06,5.235230000000000000e+06,5.333842500000000000e+06,5.200594000000000000e+06,6.232571000000000000e+06,4.686042000000000000e+06,5.354712500000000000e+06,5.361330000000000000e+06,6.526219000000000000e+06,5.620813000000000000e+06,5.570579500000000000e+06,5.562621500000000000e+06,5.066665000000000000e+06,5.807861000000000000e+06,5.373536000000000000e+06,6.779768500000000000e+06,5.561946000000000000e+06,5.408837000000000000e+06,6.489450000000000000e+06,1.022921400000000000e+07,5.354182000000000000e+06,7.487863000000000000e+06,6.336610000000000000e+06,6.086730000000000000e+06,5.171318000000000000e+06,6.638425000000000000e+06,6.555311000000000000e+06,5.460719000000000000e+06,6.230700000000000000e+06,5.849184000000000000e+06,6.244735000000000000e+06,6.216860000000000000e+06,6.598997000000000000e+06,5.698643500000000000e+06,6.028034000000000000e+06,5.550024000000000000e+06,6.627251500000000000e+06,5.992893000000000000e+06,6.883760000000000000e+06,5.141130000000000000e+06,5.586106000000000000e+06,5.625402000000000000e+06,5.360506000000000000e+06,5.683840500000000000e+06,6.893303500000000000e+06,5.348488000000000000e+06,5.719155000000000000e+06,5.801414000000000000e+06,6.020559000000000000e+06,5.833499000000000000e+06,6.132435500000000000e+06,5.864279000000000000e+06,6.672654000000000000e+06,5.850249500000000000e+06,5.115705000000000000e+06,5.074050500000000000e+06,4.519239500000000000e+06,7.145242500000000000e+06,5.357308000000000000e+06,6.285279000000000000e+06,6.398585500000000000e+06,5.921866000000000000e+06,7.377700000000000000e+06,6.397457500000000000e+06,5.110880000000000000e+06,6.410921500000000000e+06,6.540551000000000000e+06,7.140770000000000000e+06,5.261528000000000000e+06,5.959906000000000000e+06,6.566392000000000000e+06,6.554484500000000000e+06,5.407436500000000000e+06,5.225150000000000000e+06,6.709733000000000000e+06,5.819970000000000000e+06,6.220065000000000000e+06,6.503431000000000000e+06,5.157368500000000000e+06,5.830782000000000000e+06,6.704905000000000000e+06,6.620773500000000000e+06,4.752291500000000000e+06,6.701601500000000000e+06,6.546699500000000000e+06,5.289685500000000000e+06,5.508790500000000000e+06,5.940022500000000000e+06,7.027581000000000000e+06,6.947446000000000000e+06,4.954482000000000000e+06,6.358320500000000000e+06,6.662979000000000000e+06,6.605019000000000000e+06,5.204122500000000000e+06,5.680681500000000000e+06,6.017890500000000000e+06,5.454951500000000000e+06,5.213635500000000000e+06,7.216795000000000000e+06,5.918862500000000000e+06,6.463176000000000000e+06,5.182701500000000000e+06,6.550463000000000000e+06,6.270947500000000000e+06,1.086102000000000000e+07,6.234337500000000000e+06,5.303874000000000000e+06,5.707287500000000000e+06,5.908805500000000000e+06,6.155968500000000000e+06,6.386722000000000000e+06,5.634639000000000000e+06,7.004146000000000000e+06,5.119650000000000000e+06,5.833803500000000000e+06,5.973023000000000000e+06,5.436318000000000000e+06,6.760203000000000000e+06,4.890648000000000000e+06,5.105083500000000000e+06,5.253045000000000000e+06,6.272957500000000000e+06,5.664940500000000000e+06,4.708108500000000000e+06,6.083023000000000000e+06,5.053009500000000000e+06,5.732835500000000000e+06,4.795136000000000000e+06,5.814702000000000000e+06,5.194892500000000000e+06,4.568937500000000000e+06,4.660897500000000000e+06,7.942309500000000000e+06,4.722872000000000000e+06,5.613581000000000000e+06,5.007865000000000000e+06,5.411286500000000000e+06,5.793052500000000000e+06,6.634687500000000000e+06,5.829994000000000000e+06,4.917122000000000000e+06,6.561976500000000000e+06,5.649783500000000000e+06,5.323917500000000000e+06,5.783965000000000000e+06,5.012039500000000000e+06,5.583936000000000000e+06,5.449579000000000000e+06,5.550329500000000000e+06,5.605879500000000000e+06,5.691407000000000000e+06,5.221849500000000000e+06,4.906902000000000000e+06,5.841387500000000000e+06,5.425316000000000000e+06,6.841029500000000000e+06,5.465994500000000000e+06,5.932590000000000000e+06,5.953469500000000000e+06,5.427587000000000000e+06,6.293600000000000000e+06,5.564029000000000000e+06,5.361429500000000000e+06,6.885524500000000000e+06,5.126331000000000000e+06,6.275206500000000000e+06,5.451066500000000000e+06,5.104153000000000000e+06,4.872161500000000000e+06,6.271277000000000000e+06,5.523713000000000000e+06,6.181586000000000000e+06,5.132748000000000000e+06,5.989073000000000000e+06,5.664546000000000000e+06,4.940268000000000000e+06,4.703936000000000000e+06,5.606444000000000000e+06,5.850615000000000000e+06,4.958137000000000000e+06,5.228088000000000000e+06,9.113220000000000000e+06,5.998910500000000000e+06,5.585031000000000000e+06,5.061677500000000000e+06,5.984559500000000000e+06,5.232544000000000000e+06,5.277951500000000000e+06,6.400000000000000000e+06,5.471775000000000000e+06,5.579427000000000000e+06,6.213678000000000000e+06,5.738250500000000000e+06,6.030944500000000000e+06,5.200711000000000000e+06,5.981859000000000000e+06,5.048946000000000000e+06,5.279792000000000000e+06,4.941699500000000000e+06,1.226168900000000000e+07,5.056788000000000000e+06,5.079471000000000000e+06,5.897030500000000000e+06,6.168391500000000000e+06,7.059906000000000000e+06,6.288172000000000000e+06,5.594472000000000000e+06,6.852026500000000000e+06,5.750430000000000000e+06,4.401825000000000000e+06,5.439543000000000000e+06,6.006498500000000000e+06,5.294442000000000000e+06,5.053826000000000000e+06,5.367572000000000000e+06,7.812309500000000000e+06,5.968490500000000000e+06,5.375526000000000000e+06,5.261233000000000000e+06,5.615627500000000000e+06,4.986543500000000000e+06,5.087092000000000000e+06,4.933349000000000000e+06,5.305513500000000000e+06,5.488074000000000000e+06,8.102748000000000000e+06,7.268138500000000000e+06,5.383078500000000000e+06,5.632256000000000000e+06,5.923566500000000000e+06,4.699853000000000000e+06,6.913498500000000000e+06,5.560578000000000000e+06,5.367255500000000000e+06,6.089313000000000000e+06,5.213182500000000000e+06,4.958361000000000000e+06,5.589561000000000000e+06,6.189205000000000000e+06,5.449114000000000000e+06,4.891235500000000000e+06,5.552262000000000000e+06,5.625605000000000000e+06,5.622842000000000000e+06,5.571268000000000000e+06,6.678983000000000000e+06,5.743237500000000000e+06,5.385226000000000000e+06,6.125775500000000000e+06,5.142089500000000000e+06,6.882426000000000000e+06,5.254879000000000000e+06,5.220504000000000000e+06,6.023784000000000000e+06,5.042471000000000000e+06,4.986717000000000000e+06,5.217164500000000000e+06,5.131924000000000000e+06,5.614361000000000000e+06,4.808396000000000000e+06,5.766348000000000000e+06,5.159918000000000000e+06,5.537079000000000000e+06,4.951295000000000000e+06,9.831725000000000000e+06,5.255460000000000000e+06,5.891645000000000000e+06,5.460954500000000000e+06,5.300838000000000000e+06,5.368396500000000000e+06,4.610792000000000000e+06,5.287045500000000000e+06,5.702451500000000000e+06,5.452671000000000000e+06,5.919789000000000000e+06,5.201339000000000000e+06,4.827977500000000000e+06,5.742334500000000000e+06,5.713478000000000000e+06,4.806843000000000000e+06,5.604223500000000000e+06,5.627569500000000000e+06,4.931914500000000000e+06,5.411563500000000000e+06,4.731124000000000000e+06,8.255115000000000000e+06,5.615904500000000000e+06,4.799423500000000000e+06,6.081647000000000000e+06,5.017147000000000000e+06,6.261234000000000000e+06,5.316813000000000000e+06,6.337279500000000000e+06,6.353121000000000000e+06,5.384702000000000000e+06,5.139852000000000000e+06,4.975269000000000000e+06,5.658553000000000000e+06,5.500027500000000000e+06,6.762516000000000000e+06,6.225565500000000000e+06,5.493264000000000000e+06,6.870468000000000000e+06,5.082660000000000000e+06,6.343020000000000000e+06,5.763648000000000000e+06,6.293248500000000000e+06,6.697973000000000000e+06,6.243798000000000000e+06,6.807914000000000000e+06,4.731101000000000000e+06,6.667036000000000000e+06,5.287656500000000000e+06,6.747165000000000000e+06,5.060688500000000000e+06,6.687968000000000000e+06,5.544357500000000000e+06,5.675228500000000000e+06,7.822099000000000000e+06,6.158162500000000000e+06,5.591569000000000000e+06,6.630528000000000000e+06,5.631547500000000000e+06,5.842564000000000000e+06,5.973485000000000000e+06,5.987504500000000000e+06,5.249118500000000000e+06,5.687423000000000000e+06,6.046962000000000000e+06,7.014010500000000000e+06,6.805572000000000000e+06,6.999212500000000000e+06,6.101042500000000000e+06,6.744474000000000000e+06,6.947058000000000000e+06,6.206749000000000000e+06,5.780819500000000000e+06,6.665990500000000000e+06,7.187485500000000000e+06,6.911081000000000000e+06,6.850379500000000000e+06,6.486572000000000000e+06,6.039007500000000000e+06,6.778677500000000000e+06,7.142651000000000000e+06,6.761537000000000000e+06,4.995724500000000000e+06,6.428998500000000000e+06,5.575259000000000000e+06,6.502571000000000000e+06,7.889422500000000000e+06,6.740418000000000000e+06,6.381313000000000000e+06,6.852119000000000000e+06,8.310997000000000000e+06,1.073356700000000000e+07,7.926743000000000000e+06,6.960512000000000000e+06,6.828438000000000000e+06,7.806177000000000000e+06,5.829285000000000000e+06,5.505502000000000000e+06,6.871000000000000000e+06,7.193823000000000000e+06,6.495373000000000000e+06,5.783629500000000000e+06,6.695272000000000000e+06,7.731106000000000000e+06,7.640300000000000000e+06,6.464563500000000000e+06,6.800308500000000000e+06,6.146078000000000000e+06,6.457945500000000000e+06,5.590494000000000000e+06,6.342344000000000000e+06,6.064527000000000000e+06,6.039926000000000000e+06,5.478819500000000000e+06,6.182807000000000000e+06,6.413429500000000000e+06,6.537562500000000000e+06,5.133352500000000000e+06,5.884177000000000000e+06,6.844893000000000000e+06,5.617228500000000000e+06,5.857658000000000000e+06,5.943624000000000000e+06,5.911367500000000000e+06,7.077076000000000000e+06,5.924033500000000000e+06,6.386814000000000000e+06,4.925310000000000000e+06,6.059566000000000000e+06,6.823274000000000000e+06,6.070935500000000000e+06,6.116802000000000000e+06,5.313843000000000000e+06,6.415032500000000000e+06,6.342480000000000000e+06,6.470608000000000000e+06,6.310801000000000000e+06,6.559875000000000000e+06,6.267661000000000000e+06,6.270543000000000000e+06,6.414552000000000000e+06,6.275947500000000000e+06,7.271366000000000000e+06,5.958723000000000000e+06,6.770761500000000000e+06,6.326159500000000000e+06,7.346637000000000000e+06,6.899592000000000000e+06,7.666504000000000000e+06,6.717006000000000000e+06,7.391703500000000000e+06,6.505312500000000000e+06,6.726093000000000000e+06,6.948126000000000000e+06,6.827583000000000000e+06,5.946822000000000000e+06,5.990034000000000000e+06,6.226658000000000000e+06,7.177439000000000000e+06,6.567726000000000000e+06,6.912154500000000000e+06,6.185362500000000000e+06,5.659378000000000000e+06,5.975136500000000000e+06,6.349372500000000000e+06,5.308314500000000000e+06,6.267581000000000000e+06,6.317182500000000000e+06,6.322342000000000000e+06,5.938859000000000000e+06,6.051308000000000000e+06,6.919262500000000000e+06,6.973564500000000000e+06,6.171955000000000000e+06,6.595067000000000000e+06,6.939666500000000000e+06,6.168339500000000000e+06,7.494789000000000000e+06,5.621764000000000000e+06,6.082240000000000000e+06,6.106321000000000000e+06,5.924637000000000000e+06,6.508876500000000000e+06,6.119236000000000000e+06,5.814617000000000000e+06,5.716314000000000000e+06,6.372867500000000000e+06,6.796286500000000000e+06,6.448125500000000000e+06,6.566533000000000000e+06,6.510884500000000000e+06,6.816755000000000000e+06,6.213848500000000000e+06,6.060045500000000000e+06,8.238490500000000000e+06,6.429270500000000000e+06,7.455429000000000000e+06,5.541570000000000000e+06,5.851500000000000000e+06,6.192403500000000000e+06,6.985540500000000000e+06,6.106144000000000000e+06,6.199055000000000000e+06,7.031199000000000000e+06,5.849850500000000000e+06,5.557880000000000000e+06,7.485289500000000000e+06,6.794212500000000000e+06,5.362375500000000000e+06,5.217456000000000000e+06,6.923038000000000000e+06,5.443620000000000000e+06,6.699380500000000000e+06,6.111105000000000000e+06,6.346594000000000000e+06,5.766432500000000000e+06,7.139827500000000000e+06,5.480631000000000000e+06,6.158326500000000000e+06,6.544131000000000000e+06,6.254188000000000000e+06,7.095084000000000000e+06,8.146159000000000000e+06,7.997223500000000000e+06,5.838552000000000000e+06,6.473419000000000000e+06,5.464003500000000000e+06,5.726007500000000000e+06,7.254278500000000000e+06,6.172496000000000000e+06,7.609641000000000000e+06,6.381292500000000000e+06,6.357162000000000000e+06,6.219543500000000000e+06,6.877791000000000000e+06,6.777521000000000000e+06,7.263743000000000000e+06,7.715361000000000000e+06,6.463614000000000000e+06,6.212779000000000000e+06,7.015954000000000000e+06,7.283097000000000000e+06,7.139702500000000000e+06,6.724076000000000000e+06,7.063654000000000000e+06,8.373987000000000000e+06,6.958825000000000000e+06,6.993216000000000000e+06,6.944918500000000000e+06,7.337595500000000000e+06,7.271201500000000000e+06,6.974169500000000000e+06,7.405116000000000000e+06,6.378734500000000000e+06,6.696995500000000000e+06,7.065542500000000000e+06,6.816797500000000000e+06,5.603608000000000000e+06,7.232114000000000000e+06,7.323868500000000000e+06,5.698264000000000000e+06,5.966474500000000000e+06,6.595328000000000000e+06,6.206237000000000000e+06,7.123277000000000000e+06,7.432731500000000000e+06,8.636128000000000000e+06,7.107981000000000000e+06,7.065542500000000000e+06,6.898421000000000000e+06,7.911734000000000000e+06,7.293503000000000000e+06,7.550167500000000000e+06,7.125665000000000000e+06,6.403469000000000000e+06,6.752658000000000000e+06,6.397404000000000000e+06,6.674418500000000000e+06,7.138817500000000000e+06,6.153459000000000000e+06,6.429187500000000000e+06,6.432112500000000000e+06,8.561754000000000000e+06,5.724370000000000000e+06,7.809015000000000000e+06,8.111031000000000000e+06,7.851679000000000000e+06,6.654344500000000000e+06,6.906640000000000000e+06,7.846906000000000000e+06,7.769083000000000000e+06,5.651741000000000000e+06,7.772555500000000000e+06,6.286529500000000000e+06,7.985940500000000000e+06,6.377556500000000000e+06,7.632996000000000000e+06,8.010246000000000000e+06,7.610752000000000000e+06,7.210051500000000000e+06,6.949667500000000000e+06,9.031723000000000000e+06,6.633377000000000000e+06,7.259054000000000000e+06,6.918363000000000000e+06,7.658647000000000000e+06,7.159909500000000000e+06,8.695687000000000000e+06,7.044073500000000000e+06,6.524277500000000000e+06,7.352280000000000000e+06,6.362479000000000000e+06,6.416000000000000000e+06,6.337173000000000000e+06,6.252820000000000000e+06,6.244055000000000000e+06,5.084734000000000000e+06,6.055461000000000000e+06,6.493002000000000000e+06,5.113853000000000000e+06,4.747062000000000000e+06,5.266409000000000000e+06,5.315722000000000000e+06,4.461044000000000000e+06,4.347572000000000000e+06,4.940263500000000000e+06,4.269960000000000000e+06,4.569688500000000000e+06,4.903830000000000000e+06,4.014442500000000000e+06,4.627372000000000000e+06,3.931473799999999814e+06,4.241528000000000000e+06,3.544128000000000000e+06,3.758460799999999814e+06,3.515526500000000000e+06,3.515868500000000000e+06,3.567500299999999814e+06,3.534092500000000000e+06,3.271851299999999814e+06,2.918000299999999814e+06,3.637203799999999814e+06,3.379976000000000000e+06,3.430880000000000000e+06,3.193536000000000000e+06,3.485933299999999814e+06,3.282215500000000000e+06,3.667241299999999814e+06,3.255962500000000000e+06,3.868270000000000000e+06,3.946251000000000000e+06,2.794866799999999814e+06,3.974043500000000000e+06,2.641601000000000000e+06,3.104591500000000000e+06,2.912316799999999814e+06,3.527936000000000000e+06,3.649920000000000000e+06,3.128748000000000000e+06,3.522176000000000000e+06,2.888584000000000000e+06,3.351552000000000000e+06,2.899063799999999814e+06,2.929768799999999814e+06,3.131776000000000000e+06,2.976832000000000000e+06,3.045248000000000000e+06,3.093312000000000000e+06,2.928576000000000000e+06,2.349956000000000000e+06,3.425082799999999814e+06,2.825792000000000000e+06,3.020672000000000000e+06,2.515328000000000000e+06,2.671744000000000000e+06,2.083724899999999907e+06,2.405001500000000000e+06,2.198272000000000000e+06,1.895472000000000000e+06,1.853216000000000000e+06,2.009088000000000000e+06,1.573120000000000000e+06,1.515680000000000000e+06,1.639392000000000000e+06,1.520960000000000000e+06,1.261376000000000000e+06,1.396320000000000000e+06,1.161504000000000000e+06,1.099040000000000000e+06,1.176000000000000000e+06,1.135840000000000000e+06,9.877600000000000000e+05,1.017104000000000000e+06,8.729920000000000000e+05,8.978880000000000000e+05,8.065280000000000000e+05,7.687360000000000000e+05,6.936960000000000000e+05,6.254400000000000000e+05,6.391680000000000000e+05,5.772800000000000000e+05,4.654080000000000000e+05,4.314240000000000000e+05,4.113920000000000000e+05,4.060800000000000000e+05,3.314480000000000000e+05,3.158880000000000000e+05,3.443760000000000000e+05,2.623680000000000000e+05,2.389560000000000000e+05,2.344960000000000000e+05,1.878640000000000000e+05,1.823080000000000000e+05,1.567680000000000000e+05,1.689760000000000000e+05,1.145400000000000000e+05,9.109600000000000000e+04,8.416000000000000000e+04,6.969000000000000000e+04,5.302300000000000000e+04,5.854400000000000000e+04,4.479400000000000000e+04,3.416300000000000000e+04,3.987900000000000000e+04,2.574200000000000000e+04,2.393800000000000000e+04,2.303600000000000000e+04,2.053100000000000000e+04,1.782500000000000000e+04,1.582200000000000000e+04,1.562100000000000000e+04,1.682300000000000000e+04,1.401800000000000000e+04,1.592200000000000000e+04,1.441900000000000000e+04,1.411900000000000000e+04,1.562100000000000000e+04,1.371800000000000000e+04,1.271600000000000000e+04,1.361800000000000000e+04,1.441900000000000000e+04,1.281600000000000000e+04,1.411900000000000000e+04,1.271600000000000000e+04,1.321700000000000000e+04,1.391800000000000000e+04,1.361800000000000000e+04,1.251600000000000000e+04,1.512000000000000000e+04,1.401800000000000000e+04,1.311700000000000000e+04,1.071300000000000000e+04,1.562100000000000000e+04,1.421900000000000000e+04,1.492000000000000000e+04,1.461900000000000000e+04,1.512000000000000000e+04,1.231600000000000000e+04,1.431900000000000000e+04,1.411900000000000000e+04,1.542100000000000000e+04,1.231600000000000000e+04,1.311700000000000000e+04,1.251600000000000000e+04,1.341700000000000000e+04,1.502000000000000000e+04,1.421900000000000000e+04,1.552100000000000000e+04,1.512000000000000000e+04,1.492000000000000000e+04,1.381800000000000000e+04,1.281600000000000000e+04,1.381800000000000000e+04,1.472000000000000000e+04,1.331700000000000000e+04,1.301700000000000000e+04,1.672300000000000000e+04,1.401800000000000000e+04,1.421900000000000000e+04,1.201500000000000000e+04,1.331700000000000000e+04,1.291700000000000000e+04,1.431900000000000000e+04,1.391800000000000000e+04,1.141400000000000000e+04,1.101400000000000000e+04,1.602200000000000000e+04,1.351800000000000000e+04,1.341700000000000000e+04,1.451900000000000000e+04,1.391800000000000000e+04,1.522100000000000000e+04,1.752500000000000000e+04,1.361800000000000000e+04,1.461900000000000000e+04,1.341700000000000000e+04,1.411900000000000000e+04,1.221500000000000000e+04,1.512000000000000000e+04,1.602200000000000000e+04,1.331700000000000000e+04,1.211500000000000000e+04,1.441900000000000000e+04,1.231600000000000000e+04,1.271600000000000000e+04,1.321700000000000000e+04,1.241600000000000000e+04,1.672300000000000000e+04,1.451900000000000000e+04,1.181500000000000000e+04,1.331700000000000000e+04,1.171500000000000000e+04,1.712400000000000000e+04,1.492000000000000000e+04,1.331700000000000000e+04,1.411900000000000000e+04,9.912000000000000000e+03,1.161400000000000000e+04,1.331700000000000000e+04,9.411000000000000000e+03,1.081300000000000000e+04,1.101400000000000000e+04,1.472000000000000000e+04,1.472000000000000000e+04,1.111400000000000000e+04,1.141400000000000000e+04,9.311000000000000000e+03,1.041300000000000000e+04,1.281600000000000000e+04,nan
4.794930000000000092e+01,9.000000000000000000e+02,9.000000000000000000e+02,3.403000000000000000e+03,7.208000000000000000e+03,2.003000000000000000e+04,3.847500000000000000e+04,7.330600000000000000e+04,9.652800000000000000e+04,1.197760000000000000e+05,1.800840000000000000e+05,2.112160000000000000e+05,3.729120000000000000e+05,4.353120000000000000e+05,6.147040000000000000e+05,8.544000000000000000e+05,9.436640000000000000e+05,1.265091399999999907e+06,1.428960000000000000e+06,1.624282500000000000e+06,2.129464000000000000e+06,1.905120000000000000e+06,1.877984000000000000e+06,2.347648000000000000e+06,2.388416000000000000e+06,2.170306000000000000e+06,2.678581000000000000e+06,2.159151000000000000e+06,2.282069000000000000e+06,2.593189000000000000e+06,2.285120000000000000e+06,2.682287299999999814e+06,2.878866799999999814e+06,2.452951500000000000e+06,2.793549000000000000e+06,2.752706000000000000e+06,2.817487799999999814e+06,2.559832799999999814e+06,2.857466299999999814e+06,2.715643500000000000e+06,2.376960000000000000e+06,2.415141799999999814e+06,2.510559500000000000e+06,2.529359799999999814e+06,3.326529799999999814e+06,1.953423800000000047e+06,2.043343100000000093e+06,2.580002000000000000e+06,2.548983799999999814e+06,2.219239299999999814e+06,2.776756299999999814e+06,2.251871000000000000e+06,2.424602299999999814e+06,2.557568000000000000e+06,2.900800000000000000e+06,2.523008000000000000e+06,2.928000000000000000e+06,2.795853799999999814e+06,2.519102299999999814e+06,2.665728000000000000e+06,2.528569799999999814e+06,2.991970799999999814e+06,3.115456000000000000e+06,2.894955000000000000e+06,3.188778299999999814e+06,2.647116000000000000e+06,2.521061799999999814e+06,3.002496000000000000e+06,2.587840000000000000e+06,3.179072500000000000e+06,3.097080000000000000e+06,2.552953000000000000e+06,2.877749000000000000e+06,2.854144000000000000e+06,2.576124799999999814e+06,3.281984000000000000e+06,2.996994000000000000e+06,2.713334500000000000e+06,2.717489299999999814e+06,3.425696299999999814e+06,2.778036000000000000e+06,3.444253000000000000e+06,3.395163799999999814e+06,3.181127000000000000e+06,2.856230000000000000e+06,2.738368500000000000e+06,2.814618000000000000e+06,2.930025299999999814e+06,2.655528000000000000e+06,2.935112299999999814e+06,3.067680500000000000e+06,3.047383000000000000e+06,2.961224000000000000e+06,2.704881500000000000e+06,3.289152000000000000e+06,3.052800000000000000e+06,2.905366799999999814e+06,2.825126799999999814e+06,2.899011799999999814e+06,3.443157299999999814e+06,2.807920500000000000e+06,2.822457000000000000e+06,3.097306500000000000e+06,2.498188299999999814e+06,2.788924500000000000e+06,2.592487500000000000e+06,2.723403000000000000e+06,3.220160000000000000e+06,2.934987299999999814e+06,3.233445299999999814e+06,2.677972000000000000e+06,3.034564500000000000e+06,3.012478299999999814e+06,2.977197000000000000e+06,3.336330299999999814e+06,3.226191000000000000e+06,3.054463000000000000e+06,3.608979799999999814e+06,3.051686000000000000e+06,3.004544000000000000e+06,3.609758500000000000e+06,3.398571500000000000e+06,3.053745500000000000e+06,3.017051500000000000e+06,2.966053000000000000e+06,3.276600000000000000e+06,2.867013500000000000e+06,3.103653799999999814e+06,3.055715000000000000e+06,3.255616000000000000e+06,2.741514500000000000e+06,3.638784000000000000e+06,2.994944299999999814e+06,3.151936000000000000e+06,3.043601000000000000e+06,3.141653000000000000e+06,3.638105299999999814e+06,3.139820299999999814e+06,3.312941500000000000e+06,3.417651299999999814e+06,3.344233000000000000e+06,2.942927500000000000e+06,9.014164000000000000e+06,3.014135299999999814e+06,3.251263500000000000e+06,2.933427500000000000e+06,3.431944299999999814e+06,3.381181500000000000e+06,3.501347500000000000e+06,4.510948500000000000e+06,3.312151799999999814e+06,3.267143799999999814e+06,3.749996299999999814e+06,3.498161799999999814e+06,3.266637500000000000e+06,3.275125000000000000e+06,3.844573000000000000e+06,3.179023500000000000e+06,3.209850000000000000e+06,3.725752799999999814e+06,3.401749500000000000e+06,3.511740000000000000e+06,3.556661500000000000e+06,3.579566299999999814e+06,3.733804500000000000e+06,3.626532000000000000e+06,4.106495000000000000e+06,3.206702299999999814e+06,4.035470799999999814e+06,3.690969500000000000e+06,3.900288500000000000e+06,3.613578299999999814e+06,3.672337299999999814e+06,4.913583000000000000e+06,3.532133799999999814e+06,3.757715500000000000e+06,3.523523000000000000e+06,4.098729500000000000e+06,3.678047799999999814e+06,3.461445000000000000e+06,3.603834299999999814e+06,4.289540500000000000e+06,3.873947500000000000e+06,4.307544000000000000e+06,4.114247000000000000e+06,4.322042500000000000e+06,3.996878000000000000e+06,3.854538299999999814e+06,4.004111299999999814e+06,3.856640000000000000e+06,3.734296000000000000e+06,3.602389299999999814e+06,3.704385000000000000e+06,4.238965500000000000e+06,5.453073500000000000e+06,3.899048799999999814e+06,3.897533799999999814e+06,3.448680500000000000e+06,3.799566000000000000e+06,4.315886500000000000e+06,4.314411000000000000e+06,3.898277500000000000e+06,4.201564500000000000e+06,3.625848299999999814e+06,3.825313000000000000e+06,4.252466500000000000e+06,3.729687299999999814e+06,4.073262000000000000e+06,4.292231500000000000e+06,3.879300000000000000e+06,4.360685000000000000e+06,3.949957799999999814e+06,4.352939500000000000e+06,3.714099799999999814e+06,3.496191799999999814e+06,4.664601000000000000e+06,4.014290500000000000e+06,4.096279299999999814e+06,4.108973000000000000e+06,3.578970799999999814e+06,3.563947500000000000e+06,3.775102299999999814e+06,3.514917799999999814e+06,4.040951000000000000e+06,3.937251500000000000e+06,4.394752500000000000e+06,3.897405000000000000e+06,3.707793500000000000e+06,4.593899500000000000e+06,4.262878000000000000e+06,3.713094000000000000e+06,4.764506000000000000e+06,4.092831299999999814e+06,4.367312000000000000e+06,3.560664299999999814e+06,4.387225000000000000e+06,3.994017799999999814e+06,4.035990799999999814e+06,4.602823000000000000e+06,3.588719500000000000e+06,4.051716000000000000e+06,3.878780000000000000e+06,4.075446500000000000e+06,4.101296500000000000e+06,3.967558500000000000e+06,4.204761000000000000e+06,5.976704000000000000e+06,4.035850299999999814e+06,4.185402799999999814e+06,4.648644000000000000e+06,5.190171000000000000e+06,4.364782000000000000e+06,6.100363000000000000e+06,6.369105500000000000e+06,4.916411500000000000e+06,4.212993000000000000e+06,4.113112000000000000e+06,4.700970000000000000e+06,4.665190500000000000e+06,4.961128000000000000e+06,4.455965500000000000e+06,4.837782500000000000e+06,3.811357500000000000e+06,4.828729000000000000e+06,4.565254500000000000e+06,4.434676500000000000e+06,4.105506500000000000e+06,4.387161000000000000e+06,4.589747000000000000e+06,4.177872000000000000e+06,4.744119000000000000e+06,5.055484500000000000e+06,4.736197500000000000e+06,4.807110000000000000e+06,5.478375000000000000e+06,4.736419000000000000e+06,6.326056000000000000e+06,4.603599000000000000e+06,6.623680500000000000e+06,7.662648500000000000e+06,9.560346000000000000e+06,1.051616000000000000e+07,4.315225500000000000e+06,5.186238500000000000e+06,4.954752000000000000e+06,4.594905000000000000e+06,4.374318500000000000e+06,5.704629000000000000e+06,5.129556000000000000e+06,5.436087500000000000e+06,4.512623000000000000e+06,4.099598799999999814e+06,5.961964000000000000e+06,4.922901000000000000e+06,4.569460000000000000e+06,4.763286500000000000e+06,5.623740500000000000e+06,4.515166000000000000e+06,4.151634500000000000e+06,5.012529500000000000e+06,4.557494500000000000e+06,4.609552500000000000e+06,6.512465000000000000e+06,4.466614500000000000e+06,4.487931000000000000e+06,5.433361500000000000e+06,4.713406000000000000e+06,5.351477000000000000e+06,5.829141000000000000e+06,5.579439500000000000e+06,5.396902500000000000e+06,6.072413000000000000e+06,5.702458000000000000e+06,5.441221000000000000e+06,4.445160000000000000e+06,5.384762500000000000e+06,4.941685500000000000e+06,5.967239500000000000e+06,5.007010000000000000e+06,6.002699000000000000e+06,5.665118500000000000e+06,5.944322000000000000e+06,5.265418000000000000e+06,4.815580000000000000e+06,4.622493500000000000e+06,5.399615000000000000e+06,5.287247500000000000e+06,5.242635000000000000e+06,5.630197000000000000e+06,4.660142000000000000e+06,5.824427000000000000e+06,4.724879500000000000e+06,5.199428500000000000e+06,4.997841000000000000e+06,5.457389000000000000e+06,4.711707000000000000e+06,5.577075000000000000e+06,5.248057500000000000e+06,4.577189000000000000e+06,4.914885000000000000e+06,4.908675000000000000e+06,4.645419000000000000e+06,4.011605299999999814e+06,4.665810000000000000e+06,5.123462500000000000e+06,5.377345500000000000e+06,4.670047000000000000e+06,4.931187500000000000e+06,5.085319000000000000e+06,5.244562500000000000e+06,6.114031000000000000e+06,5.041658000000000000e+06,4.878566500000000000e+06,4.251250000000000000e+06,5.190984500000000000e+06,5.072034000000000000e+06,5.330925500000000000e+06,5.194317500000000000e+06,4.507706000000000000e+06,5.521895500000000000e+06,4.551096500000000000e+06,5.734575000000000000e+06,5.091866000000000000e+06,5.976259000000000000e+06,5.239335000000000000e+06,5.047260500000000000e+06,6.031231500000000000e+06,4.562149500000000000e+06,5.995519000000000000e+06,5.849302500000000000e+06,4.663808000000000000e+06,5.679858500000000000e+06,6.140416000000000000e+06,5.079635000000000000e+06,4.695165500000000000e+06,4.744690000000000000e+06,4.576427000000000000e+06,4.930455500000000000e+06,4.910370500000000000e+06,5.698192500000000000e+06,4.823260500000000000e+06,5.265135000000000000e+06,6.173397000000000000e+06,5.616597500000000000e+06,5.552658500000000000e+06,4.648207000000000000e+06,5.421647000000000000e+06,4.556212500000000000e+06,5.215268000000000000e+06,5.378476000000000000e+06,5.937100000000000000e+06,5.019574500000000000e+06,5.069137500000000000e+06,4.931015000000000000e+06,5.130600000000000000e+06,5.512700500000000000e+06,5.799941000000000000e+06,5.198399000000000000e+06,4.847997000000000000e+06,4.749356000000000000e+06,5.510493000000000000e+06,5.050016000000000000e+06,5.552043500000000000e+06,4.636264500000000000e+06,5.344290000000000000e+06,5.212080000000000000e+06,5.497690000000000000e+06,5.373931500000000000e+06,4.769361000000000000e+06,5.224615000000000000e+06,6.389509000000000000e+06,5.283283500000000000e+06,5.147797500000000000e+06,6.476761000000000000e+06,4.807139000000000000e+06,4.867633500000000000e+06,5.637650500000000000e+06,4.527741000000000000e+06,5.162657500000000000e+06,4.633678500000000000e+06,5.764754000000000000e+06,6.201012000000000000e+06,6.151958000000000000e+06,7.807858500000000000e+06,6.451876000000000000e+06,6.274224000000000000e+06,5.886492500000000000e+06,6.412318500000000000e+06,5.185773500000000000e+06,5.350868500000000000e+06,5.847892500000000000e+06,7.224405000000000000e+06,6.740454000000000000e+06,6.596100000000000000e+06,5.664425000000000000e+06,5.950200000000000000e+06,6.368262500000000000e+06,6.772381000000000000e+06,6.250879500000000000e+06,7.418033500000000000e+06,6.243599500000000000e+06,6.784573000000000000e+06,7.089747500000000000e+06,8.760922000000000000e+06,8.721070000000000000e+06,7.573004000000000000e+06,7.475695000000000000e+06,7.758964500000000000e+06,6.745553500000000000e+06,6.651252000000000000e+06,7.910472500000000000e+06,7.514575000000000000e+06,6.771681000000000000e+06,6.704127000000000000e+06,7.168622000000000000e+06,6.577984000000000000e+06,6.061140000000000000e+06,6.229160000000000000e+06,6.550143000000000000e+06,6.132795000000000000e+06,6.926605000000000000e+06,7.262526000000000000e+06,5.610548500000000000e+06,5.818375000000000000e+06,8.205281500000000000e+06,5.434141500000000000e+06,7.465271000000000000e+06,5.527522500000000000e+06,5.628255000000000000e+06,5.666299000000000000e+06,5.738733000000000000e+06,6.024137000000000000e+06,6.032403000000000000e+06,6.527197000000000000e+06,6.638490000000000000e+06,6.316534500000000000e+06,6.770594000000000000e+06,5.952584500000000000e+06,7.079145000000000000e+06,1.350050000000000000e+07,6.790162500000000000e+06,6.333247500000000000e+06,5.953136500000000000e+06,6.229082500000000000e+06,5.083351000000000000e+06,6.530994000000000000e+06,7.163885000000000000e+06,6.197031000000000000e+06,8.915320000000000000e+06,6.415204500000000000e+06,6.798009500000000000e+06,7.606985500000000000e+06,6.118672000000000000e+06,7.552215000000000000e+06,6.286330500000000000e+06,6.102904500000000000e+06,8.388880000000000000e+06,7.502961000000000000e+06,7.565203000000000000e+06,5.992346000000000000e+06,6.522526500000000000e+06,6.248568000000000000e+06,6.264103500000000000e+06,5.738232500000000000e+06,5.729697500000000000e+06,5.774890500000000000e+06,5.517792000000000000e+06,5.516240500000000000e+06,6.100343500000000000e+06,5.226429500000000000e+06,6.771765000000000000e+06,5.846106000000000000e+06,5.881180500000000000e+06,5.943953000000000000e+06,5.602787500000000000e+06,5.747676000000000000e+06,5.547550500000000000e+06,6.033985500000000000e+06,5.046837000000000000e+06,6.004449000000000000e+06,6.454419000000000000e+06,5.612067000000000000e+06,5.058571500000000000e+06,5.918481000000000000e+06,6.848102000000000000e+06,6.651775500000000000e+06,5.984318000000000000e+06,5.636397000000000000e+06,4.849645500000000000e+06,6.141790000000000000e+06,4.924722000000000000e+06,6.278445000000000000e+06,4.921451500000000000e+06,6.482766500000000000e+06,4.983362500000000000e+06,6.030571500000000000e+06,5.876794000000000000e+06,6.708093500000000000e+06,5.856898000000000000e+06,5.073792000000000000e+06,5.321525000000000000e+06,6.450194000000000000e+06,5.712973000000000000e+06,5.529166500000000000e+06,5.212443000000000000e+06,4.867212000000000000e+06,5.129665500000000000e+06,5.415142000000000000e+06,4.956700000000000000e+06,5.321269500000000000e+06,5.641148000000000000e+06,6.409979000000000000e+06,5.445708000000000000e+06,5.192687500000000000e+06,4.545255000000000000e+06,5.668456500000000000e+06,5.265009000000000000e+06,6.110433500000000000e+06,4.915876000000000000e+06,5.218539500000000000e+06,6.556659500000000000e+06,5.493803500000000000e+06,6.281607500000000000e+06,5.666708000000000000e+06,4.630354000000000000e+06,5.643672000000000000e+06,5.927089000000000000e+06,6.110140500000000000e+06,5.769069000000000000e+06,5.483289000000000000e+06,5.453107000000000000e+06,6.033359500000000000e+06,5.106229000000000000e+06,4.946361500000000000e+06,5.154224000000000000e+06,4.858832000000000000e+06,5.188445000000000000e+06,6.217894000000000000e+06,6.408180500000000000e+06,6.412318500000000000e+06,5.706191500000000000e+06,5.961051500000000000e+06,6.248336500000000000e+06,5.223655000000000000e+06,5.496988500000000000e+06,5.544946000000000000e+06,5.736327000000000000e+06,5.426764000000000000e+06,5.376614500000000000e+06,6.401111500000000000e+06,5.908686500000000000e+06,5.959719500000000000e+06,6.479062000000000000e+06,7.153880000000000000e+06,6.328038500000000000e+06,7.006296000000000000e+06,6.332692000000000000e+06,5.943604000000000000e+06,7.158228000000000000e+06,7.245727500000000000e+06,6.519140000000000000e+06,6.351187000000000000e+06,6.456736000000000000e+06,7.680898500000000000e+06,7.063336500000000000e+06,6.557156000000000000e+06,6.282364500000000000e+06,7.739235000000000000e+06,5.587829000000000000e+06,6.298524500000000000e+06,6.883400000000000000e+06,6.208183000000000000e+06,6.199830000000000000e+06,6.342389000000000000e+06,5.633797500000000000e+06,5.960429500000000000e+06,5.860174500000000000e+06,5.783281000000000000e+06,5.787862000000000000e+06,6.199065000000000000e+06,6.203878500000000000e+06,5.916108000000000000e+06,6.207345500000000000e+06,5.422221000000000000e+06,6.032814000000000000e+06,5.249590500000000000e+06,4.152710299999999814e+06,5.038639000000000000e+06,4.473831000000000000e+06,5.793245000000000000e+06,4.498144500000000000e+06,5.580355000000000000e+06,6.805836000000000000e+06,5.755338500000000000e+06,5.088769000000000000e+06,5.231877500000000000e+06,4.719448000000000000e+06,5.248386500000000000e+06,5.509544000000000000e+06,4.934466000000000000e+06,5.368537000000000000e+06,6.499345000000000000e+06,5.570619500000000000e+06,5.812339000000000000e+06,5.541528500000000000e+06,5.823477000000000000e+06,5.766880500000000000e+06,6.010880000000000000e+06,5.402752000000000000e+06,5.994683500000000000e+06,5.011503000000000000e+06,5.734976000000000000e+06,5.657464500000000000e+06,5.624701500000000000e+06,5.766383000000000000e+06,5.458120000000000000e+06,5.763757000000000000e+06,5.710489000000000000e+06,5.568638000000000000e+06,5.490631000000000000e+06,6.021373500000000000e+06,6.014870500000000000e+06,5.746391500000000000e+06,5.360750000000000000e+06,5.470957500000000000e+06,5.005080500000000000e+06,4.585597500000000000e+06,5.288861500000000000e+06,5.991267500000000000e+06,4.378928500000000000e+06,4.383011000000000000e+06,5.287092000000000000e+06,4.087895500000000000e+06,5.373205000000000000e+06,5.497593000000000000e+06,5.207482500000000000e+06,5.605653000000000000e+06,4.855213500000000000e+06,5.137920000000000000e+06,5.449809500000000000e+06,4.949051000000000000e+06,4.743539000000000000e+06,5.460023000000000000e+06,4.903451500000000000e+06,6.081392000000000000e+06,5.665404000000000000e+06,5.676901000000000000e+06,5.637829000000000000e+06,4.722865000000000000e+06,5.363099000000000000e+06,5.404080000000000000e+06,4.939403000000000000e+06,5.265735000000000000e+06,5.404687000000000000e+06,5.016745500000000000e+06,5.380247000000000000e+06,4.958804500000000000e+06,6.116457000000000000e+06,5.463886000000000000e+06,5.837825500000000000e+06,5.353814000000000000e+06,5.911121000000000000e+06,5.760624000000000000e+06,6.529125000000000000e+06,5.138602000000000000e+06,5.525465000000000000e+06,5.062692500000000000e+06,4.677277500000000000e+06,4.887615000000000000e+06,6.312156000000000000e+06,5.695569000000000000e+06,5.869553500000000000e+06,6.645395500000000000e+06,8.070030000000000000e+06,5.535532000000000000e+06,5.357473500000000000e+06,5.365220000000000000e+06,5.631486000000000000e+06,5.516700000000000000e+06,5.292554500000000000e+06,5.983493500000000000e+06,5.086454500000000000e+06,6.426700500000000000e+06,5.125620500000000000e+06,4.451620000000000000e+06,5.279762000000000000e+06,6.378988000000000000e+06,4.948062000000000000e+06,5.595051000000000000e+06,5.943817500000000000e+06,5.316412500000000000e+06,5.376840000000000000e+06,5.435710000000000000e+06,5.245849000000000000e+06,5.169684000000000000e+06,5.241529000000000000e+06,4.957575000000000000e+06,5.995393500000000000e+06,5.936415500000000000e+06,5.983273500000000000e+06,6.062941500000000000e+06,6.010656000000000000e+06,5.041784000000000000e+06,6.051665500000000000e+06,6.510640500000000000e+06,6.424898000000000000e+06,5.736856000000000000e+06,5.493887000000000000e+06,5.645182500000000000e+06,5.870144500000000000e+06,5.949597500000000000e+06,6.083449500000000000e+06,6.549666000000000000e+06,5.984135500000000000e+06,6.155710000000000000e+06,5.779168500000000000e+06,8.424962000000000000e+06,6.228747000000000000e+06,6.314111000000000000e+06,6.512615000000000000e+06,7.083287000000000000e+06,5.768320000000000000e+06,7.145576000000000000e+06,6.290483500000000000e+06,5.781967500000000000e+06,5.972270500000000000e+06,6.806555500000000000e+06,7.463512500000000000e+06,6.713928500000000000e+06,6.530592000000000000e+06,5.083347500000000000e+06,7.218846500000000000e+06,6.778368000000000000e+06,6.051721000000000000e+06,6.470964500000000000e+06,5.897969000000000000e+06,5.634193000000000000e+06,6.304877000000000000e+06,8.100194500000000000e+06,6.278364000000000000e+06,6.284155000000000000e+06,6.779727500000000000e+06,5.620193000000000000e+06,6.057203000000000000e+06,6.659244500000000000e+06,5.893668000000000000e+06,5.628439500000000000e+06,6.038082500000000000e+06,7.060451000000000000e+06,6.358367000000000000e+06,6.069219500000000000e+06,5.884893000000000000e+06,6.311101000000000000e+06,6.363113500000000000e+06,5.849751500000000000e+06,5.435563500000000000e+06,5.988966500000000000e+06,5.049661000000000000e+06,5.930320500000000000e+06,6.351031500000000000e+06,6.352893000000000000e+06,5.206297500000000000e+06,6.243697000000000000e+06,4.787196500000000000e+06,8.592682000000000000e+06,6.747407000000000000e+06,5.419050000000000000e+06,5.749561000000000000e+06,4.871220000000000000e+06,5.030678000000000000e+06,6.454419000000000000e+06,6.154259500000000000e+06,6.042165000000000000e+06,5.691465000000000000e+06,5.876445000000000000e+06,5.936566000000000000e+06,5.118063500000000000e+06,5.202920000000000000e+06,5.551792500000000000e+06,7.724479500000000000e+06,1.117181800000000000e+07,6.926515500000000000e+06,6.725674000000000000e+06,5.967452500000000000e+06,7.440501500000000000e+06,7.999384000000000000e+06,6.718357500000000000e+06,5.757635000000000000e+06,5.171950000000000000e+06,5.881149500000000000e+06,5.909904000000000000e+06,5.906132000000000000e+06,5.793645000000000000e+06,5.609187000000000000e+06,5.433262500000000000e+06,6.084180000000000000e+06,5.397148500000000000e+06,1.076095200000000000e+07,7.417950000000000000e+06,7.322254000000000000e+06,5.672169000000000000e+06,6.597493000000000000e+06,6.311508500000000000e+06,6.080574500000000000e+06,5.274193000000000000e+06,5.852194000000000000e+06,5.012263000000000000e+06,6.432164000000000000e+06,6.669015500000000000e+06,6.329333500000000000e+06,7.303598500000000000e+06,7.738826500000000000e+06,6.186402000000000000e+06,6.401078000000000000e+06,8.122005500000000000e+06,7.135192500000000000e+06,1.054177100000000000e+07,5.896306000000000000e+06,6.953230500000000000e+06,5.268648000000000000e+06,5.576662000000000000e+06,5.943482000000000000e+06,5.792456000000000000e+06,6.478899500000000000e+06,6.717998000000000000e+06,6.061095000000000000e+06,7.327108000000000000e+06,5.737235500000000000e+06,5.488204500000000000e+06,5.725905000000000000e+06,6.423599000000000000e+06,5.413713000000000000e+06,6.022489000000000000e+06,6.456040500000000000e+06,6.204991000000000000e+06,4.896801000000000000e+06,5.778429500000000000e+06,5.751878000000000000e+06,6.291630500000000000e+06,5.042359000000000000e+06,5.385439000000000000e+06,5.625744000000000000e+06,6.016356000000000000e+06,5.117192000000000000e+06,5.924322500000000000e+06,5.973324000000000000e+06,5.708988500000000000e+06,5.450336500000000000e+06,5.456600500000000000e+06,5.672712000000000000e+06,6.436067500000000000e+06,7.578939500000000000e+06,5.558657000000000000e+06,5.898467000000000000e+06,5.545621000000000000e+06,5.146038000000000000e+06,6.069485000000000000e+06,5.683149000000000000e+06,6.040239000000000000e+06,5.944633000000000000e+06,5.868420000000000000e+06,5.285610000000000000e+06,5.723123000000000000e+06,5.041410000000000000e+06,4.835658000000000000e+06,4.671314500000000000e+06,5.203788000000000000e+06,5.342895000000000000e+06,4.909380500000000000e+06,5.753630500000000000e+06,6.072003500000000000e+06,5.971175500000000000e+06,5.882499500000000000e+06,5.249690500000000000e+06,4.835141500000000000e+06,6.209612000000000000e+06,4.575218000000000000e+06,5.040838500000000000e+06,5.618517000000000000e+06,9.453570000000000000e+06,5.449970500000000000e+06,5.661855000000000000e+06,4.701918500000000000e+06,4.724969000000000000e+06,5.186644000000000000e+06,5.317357500000000000e+06,5.187462000000000000e+06,5.068872000000000000e+06,5.033626500000000000e+06,5.517837000000000000e+06,5.542743000000000000e+06,4.985916000000000000e+06,6.646264500000000000e+06,5.384080000000000000e+06,4.885277500000000000e+06,4.986017000000000000e+06,5.688347000000000000e+06,4.622828000000000000e+06,4.774798500000000000e+06,5.348192000000000000e+06,5.118106500000000000e+06,5.445066500000000000e+06,6.705008000000000000e+06,4.980469500000000000e+06,5.466092000000000000e+06,6.664484500000000000e+06,4.976374000000000000e+06,5.695117000000000000e+06,5.791098000000000000e+06,5.582266500000000000e+06,5.229052500000000000e+06,4.647361500000000000e+06,5.407639000000000000e+06,5.372720500000000000e+06,4.851723500000000000e+06,5.877622000000000000e+06,5.725679000000000000e+06,6.017334000000000000e+06,5.362842000000000000e+06,5.919668000000000000e+06,6.152947000000000000e+06,6.414177000000000000e+06,5.746807500000000000e+06,5.467497500000000000e+06,5.621590000000000000e+06,6.207635500000000000e+06,6.156128000000000000e+06,5.698008500000000000e+06,6.233741500000000000e+06,5.736303500000000000e+06,7.395339000000000000e+06,6.645735000000000000e+06,7.461303000000000000e+06,6.072253000000000000e+06,6.343887000000000000e+06,5.436774000000000000e+06,6.070177000000000000e+06,6.316161500000000000e+06,7.303982000000000000e+06,8.173188500000000000e+06,5.771220000000000000e+06,6.255955500000000000e+06,7.507217000000000000e+06,7.283520000000000000e+06,5.909359500000000000e+06,6.697162500000000000e+06,6.440747000000000000e+06,6.369375500000000000e+06,6.519500000000000000e+06,6.916954500000000000e+06,5.576499500000000000e+06,6.805435500000000000e+06,5.660464500000000000e+06,7.152498000000000000e+06,6.246173000000000000e+06,5.907850000000000000e+06,5.295112500000000000e+06,5.618814500000000000e+06,5.235284000000000000e+06,6.727232000000000000e+06,5.772062000000000000e+06,5.990198000000000000e+06,5.846135000000000000e+06,6.389080000000000000e+06,6.165920000000000000e+06,6.056034000000000000e+06,6.009766000000000000e+06,5.469733000000000000e+06,7.217684500000000000e+06,6.091638000000000000e+06,6.293703000000000000e+06,5.528796500000000000e+06,5.315721500000000000e+06,6.608238000000000000e+06,5.482709500000000000e+06,5.835753500000000000e+06,6.547035000000000000e+06,5.056092000000000000e+06,7.827803000000000000e+06,6.079940500000000000e+06,5.433626000000000000e+06,6.157178000000000000e+06,6.669434000000000000e+06,5.322578500000000000e+06,7.030270000000000000e+06,1.026216000000000000e+07,6.415578000000000000e+06,7.315594000000000000e+06,5.953689000000000000e+06,8.755132000000000000e+06,5.989266000000000000e+06,4.854643500000000000e+06,5.878600000000000000e+06,8.187082500000000000e+06,7.583136000000000000e+06,7.337892000000000000e+06,8.830359000000000000e+06,6.818600000000000000e+06,8.809214000000000000e+06,5.861237000000000000e+06,6.130587500000000000e+06,7.074444500000000000e+06,6.276131500000000000e+06,6.222583000000000000e+06,5.837872500000000000e+06,5.509941000000000000e+06,6.646810500000000000e+06,6.213848500000000000e+06,6.922163500000000000e+06,6.953487000000000000e+06,6.996067500000000000e+06,5.252380500000000000e+06,5.817064500000000000e+06,5.876756000000000000e+06,5.634047500000000000e+06,6.606359500000000000e+06,6.501936000000000000e+06,5.251844000000000000e+06,5.818475000000000000e+06,5.542973500000000000e+06,6.810679000000000000e+06,7.287730500000000000e+06,6.407801000000000000e+06,5.286711000000000000e+06,6.102102500000000000e+06,5.483749000000000000e+06,6.967099000000000000e+06,6.227235500000000000e+06,6.980391000000000000e+06,5.710131000000000000e+06,5.281985500000000000e+06,7.518523000000000000e+06,5.418411000000000000e+06,6.125241500000000000e+06,5.103756000000000000e+06,5.562986500000000000e+06,6.191613000000000000e+06,6.121003500000000000e+06,5.262692000000000000e+06,5.786540000000000000e+06,5.748960000000000000e+06,5.201677500000000000e+06,7.518523000000000000e+06,6.275721500000000000e+06,5.493001500000000000e+06,6.303872000000000000e+06,6.163374500000000000e+06,6.112011500000000000e+06,6.018159500000000000e+06,5.411563500000000000e+06,5.587828000000000000e+06,5.642994000000000000e+06,5.146929500000000000e+06,6.841644000000000000e+06,5.126509000000000000e+06,5.042020500000000000e+06,6.434400000000000000e+06,5.629575000000000000e+06,5.735016500000000000e+06,5.805534000000000000e+06,6.327479000000000000e+06,5.288545500000000000e+06,7.029585000000000000e+06,5.347803000000000000e+06,5.428234000000000000e+06,6.769873500000000000e+06,6.238921500000000000e+06,5.564029000000000000e+06,6.955658000000000000e+06,5.948167500000000000e+06,4.997202000000000000e+06,6.182832500000000000e+06,6.740454000000000000e+06,5.249095000000000000e+06,6.478051000000000000e+06,6.812928000000000000e+06,5.886371500000000000e+06,5.325037000000000000e+06,6.662755000000000000e+06,5.548111000000000000e+06,5.231925000000000000e+06,8.014858500000000000e+06,6.433746000000000000e+06,5.525651000000000000e+06,6.011254500000000000e+06,5.897620000000000000e+06,4.978535000000000000e+06,6.114716500000000000e+06,5.041636000000000000e+06,1.164122000000000000e+07,6.312446000000000000e+06,5.691108000000000000e+06,4.875039000000000000e+06,4.992118000000000000e+06,5.580567000000000000e+06,5.895546000000000000e+06,4.960815500000000000e+06,4.945162000000000000e+06,5.428732500000000000e+06,5.412034500000000000e+06,5.746248500000000000e+06,5.864655000000000000e+06,5.757442500000000000e+06,5.994286000000000000e+06,5.274414500000000000e+06,5.092785000000000000e+06,6.512000000000000000e+06,5.922698500000000000e+06,5.755641000000000000e+06,5.713478000000000000e+06,5.660738000000000000e+06,5.703698000000000000e+06,5.918167500000000000e+06,5.830155000000000000e+06,6.179999000000000000e+06,5.195990000000000000e+06,5.657811500000000000e+06,5.404718000000000000e+06,5.091909000000000000e+06,5.823002000000000000e+06,5.561596500000000000e+06,5.423306500000000000e+06,5.297292000000000000e+06,6.759459000000000000e+06,7.408728000000000000e+06,6.531765500000000000e+06,5.628217000000000000e+06,6.212461000000000000e+06,5.497593000000000000e+06,5.783885000000000000e+06,5.748429000000000000e+06,5.450204500000000000e+06,5.507918500000000000e+06,5.597797500000000000e+06,5.624663500000000000e+06,5.450204500000000000e+06,6.381882500000000000e+06,5.174467000000000000e+06,5.794578500000000000e+06,5.879727500000000000e+06,6.426148500000000000e+06,5.431844500000000000e+06,5.253633000000000000e+06,6.959937000000000000e+06,6.264932000000000000e+06,5.598827500000000000e+06,5.773548000000000000e+06,5.956082000000000000e+06,5.196167500000000000e+06,5.287207500000000000e+06,5.692611000000000000e+06,5.247267000000000000e+06,6.291070500000000000e+06,8.892282000000000000e+06,5.904733000000000000e+06,5.747485000000000000e+06,6.133984500000000000e+06,6.553726500000000000e+06,5.680949000000000000e+06,5.906220000000000000e+06,5.027278000000000000e+06,5.982804000000000000e+06,5.915764500000000000e+06,5.610107000000000000e+06,5.599545000000000000e+06,6.584359000000000000e+06,5.205386000000000000e+06,6.445071500000000000e+06,5.572421000000000000e+06,5.480891000000000000e+06,6.336144500000000000e+06,5.252235000000000000e+06,5.742548000000000000e+06,5.445405000000000000e+06,5.346977000000000000e+06,5.375727000000000000e+06,6.125792000000000000e+06,5.830595000000000000e+06,7.070895000000000000e+06,6.288813500000000000e+06,5.146684500000000000e+06,5.582991500000000000e+06,5.892779500000000000e+06,5.513718000000000000e+06,5.827611000000000000e+06,7.179866500000000000e+06,4.911835000000000000e+06,5.330515500000000000e+06,5.401394000000000000e+06,6.097816000000000000e+06,6.288886000000000000e+06,6.012575500000000000e+06,5.842523000000000000e+06,6.262752000000000000e+06,5.394612500000000000e+06,5.323917500000000000e+06,6.717209500000000000e+06,5.712216000000000000e+06,5.767010000000000000e+06,5.277721500000000000e+06,4.983339500000000000e+06,6.001867000000000000e+06,5.110271000000000000e+06,5.365915500000000000e+06,5.748516000000000000e+06,5.112155500000000000e+06,5.826769500000000000e+06,5.830036000000000000e+06,7.131745000000000000e+06,6.290794500000000000e+06,6.654847500000000000e+06,5.410389000000000000e+06,5.480307000000000000e+06,6.326591000000000000e+06,5.638001000000000000e+06,6.362500000000000000e+06,7.967774500000000000e+06,5.919789000000000000e+06,6.346588500000000000e+06,6.235878000000000000e+06,7.836819500000000000e+06,6.196245000000000000e+06,6.218702000000000000e+06,5.655837000000000000e+06,6.226836000000000000e+06,7.200570500000000000e+06,6.895323500000000000e+06,6.115239000000000000e+06,6.122616000000000000e+06,6.272460500000000000e+06,6.151050500000000000e+06,6.617531000000000000e+06,5.450581500000000000e+06,7.768477500000000000e+06,6.607518000000000000e+06,5.157964500000000000e+06,6.100880500000000000e+06,5.705249500000000000e+06,7.409314000000000000e+06,5.211520000000000000e+06,5.337915000000000000e+06,6.056172000000000000e+06,6.953015000000000000e+06,7.669900500000000000e+06,5.971188500000000000e+06,6.377200000000000000e+06,5.043357500000000000e+06,6.418454500000000000e+06,5.968713000000000000e+06,6.534375000000000000e+06,6.375558500000000000e+06,7.987716000000000000e+06,6.691357500000000000e+06,5.863299000000000000e+06,6.753704500000000000e+06,6.337739500000000000e+06,6.442069000000000000e+06,6.234234500000000000e+06,6.947047000000000000e+06,7.009319000000000000e+06,6.376779500000000000e+06,6.035697500000000000e+06,6.931982500000000000e+06,5.853173500000000000e+06,6.159796500000000000e+06,5.938909500000000000e+06,6.004943500000000000e+06,6.575668000000000000e+06,6.524562500000000000e+06,6.575734500000000000e+06,6.640197000000000000e+06,6.356700000000000000e+06,6.599893000000000000e+06,9.181081000000000000e+06,5.986233000000000000e+06,7.014912000000000000e+06,6.698433000000000000e+06,6.767179000000000000e+06,6.791528500000000000e+06,6.183012000000000000e+06,7.080574000000000000e+06,7.523626500000000000e+06,9.412976000000000000e+06,6.952779000000000000e+06,6.685425000000000000e+06,6.511562000000000000e+06,7.235681000000000000e+06,7.042887500000000000e+06,6.624133000000000000e+06,6.999422000000000000e+06,7.134522000000000000e+06,6.766578000000000000e+06,6.838371500000000000e+06,5.932817500000000000e+06,6.004512000000000000e+06,5.749186500000000000e+06,5.944726000000000000e+06,5.792334000000000000e+06,7.092614500000000000e+06,5.975202000000000000e+06,7.007170500000000000e+06,5.808082500000000000e+06,6.115720500000000000e+06,6.095792500000000000e+06,6.026708000000000000e+06,6.185613500000000000e+06,6.861896000000000000e+06,6.969458500000000000e+06,6.601784500000000000e+06,5.982730000000000000e+06,7.254266000000000000e+06,5.937019500000000000e+06,6.390694000000000000e+06,6.693811000000000000e+06,5.895332000000000000e+06,6.633122000000000000e+06,7.022216000000000000e+06,5.669388000000000000e+06,6.585450000000000000e+06,5.912762500000000000e+06,6.366019000000000000e+06,5.897507500000000000e+06,6.632851000000000000e+06,6.170581000000000000e+06,6.933801000000000000e+06,6.448422000000000000e+06,6.020326500000000000e+06,5.960669000000000000e+06,7.214442500000000000e+06,6.319152000000000000e+06,6.154627500000000000e+06,6.665781000000000000e+06,7.351974000000000000e+06,5.817195000000000000e+06,6.163904500000000000e+06,5.999689000000000000e+06,7.247349000000000000e+06,7.163856000000000000e+06,7.158743000000000000e+06,7.579646000000000000e+06,6.141135000000000000e+06,6.153922000000000000e+06,6.650193000000000000e+06,5.228929500000000000e+06,6.147390500000000000e+06,5.940022500000000000e+06,6.885510000000000000e+06,5.887074500000000000e+06,6.067471000000000000e+06,6.330224000000000000e+06,6.319262500000000000e+06,6.636886000000000000e+06,7.329562000000000000e+06,7.031372000000000000e+06,6.801967000000000000e+06,7.836613500000000000e+06,6.028549000000000000e+06,6.175824500000000000e+06,5.856348500000000000e+06,6.164824000000000000e+06,6.134309000000000000e+06,6.901766500000000000e+06,6.321531500000000000e+06,5.908606000000000000e+06,7.077167500000000000e+06,6.080948500000000000e+06,6.386528000000000000e+06,6.416297000000000000e+06,7.191202500000000000e+06,7.323378000000000000e+06,7.090207000000000000e+06,5.999216000000000000e+06,6.588472000000000000e+06,6.572814000000000000e+06,6.345369000000000000e+06,5.476849000000000000e+06,7.518771000000000000e+06,5.641021000000000000e+06,5.876415000000000000e+06,6.524949500000000000e+06,7.120362500000000000e+06,6.759565000000000000e+06,6.998428000000000000e+06,5.863410000000000000e+06,6.211930000000000000e+06,6.247848000000000000e+06,6.240062000000000000e+06,7.281585000000000000e+06,6.585766000000000000e+06,6.922337500000000000e+06,7.112772000000000000e+06,7.046821000000000000e+06,5.872162500000000000e+06,6.409979000000000000e+06,7.134522000000000000e+06,6.480076000000000000e+06,7.301326000000000000e+06,6.837528000000000000e+06,5.747479000000000000e+06,6.480004500000000000e+06,5.657743000000000000e+06,7.113558500000000000e+06,6.468827000000000000e+06,6.005059500000000000e+06,6.454865000000000000e+06,6.325098500000000000e+06,7.812489500000000000e+06,7.872754500000000000e+06,5.920869500000000000e+06,6.855083000000000000e+06,7.858577000000000000e+06,7.295284000000000000e+06,6.078230000000000000e+06,7.689274000000000000e+06,7.837764500000000000e+06,7.180594000000000000e+06,7.025407000000000000e+06,6.790296000000000000e+06,7.210372000000000000e+06,7.063266000000000000e+06,6.161823000000000000e+06,6.958615500000000000e+06,6.213768500000000000e+06,7.119273000000000000e+06,6.991640000000000000e+06,7.303121500000000000e+06,6.472261500000000000e+06,6.505684500000000000e+06,7.720837000000000000e+06,6.457387500000000000e+06,7.142856000000000000e+06,7.462401500000000000e+06,7.366652000000000000e+06,6.364043500000000000e+06,6.451600000000000000e+06,6.194875000000000000e+06,6.623755000000000000e+06,6.888382500000000000e+06,6.044890500000000000e+06,7.232967500000000000e+06,6.805108000000000000e+06,6.749818000000000000e+06,6.824146000000000000e+06,6.759031500000000000e+06,6.909184000000000000e+06,6.180787000000000000e+06,8.217759000000000000e+06,7.209815000000000000e+06,6.232607500000000000e+06,6.765029500000000000e+06,8.119232500000000000e+06,6.711423500000000000e+06,7.053397000000000000e+06,6.623691500000000000e+06,8.236790000000000000e+06,6.212975000000000000e+06,6.585512500000000000e+06,6.901569000000000000e+06,6.372094000000000000e+06,6.754038000000000000e+06,7.839913500000000000e+06,6.917761500000000000e+06,6.668505000000000000e+06,8.412640000000000000e+06,8.526650000000000000e+06,7.611100000000000000e+06,6.795333000000000000e+06,7.589360000000000000e+06,8.016841000000000000e+06,8.046817000000000000e+06,7.589790000000000000e+06,7.786560000000000000e+06,8.178338500000000000e+06,6.374393000000000000e+06,7.626035500000000000e+06,7.026337500000000000e+06,6.991154500000000000e+06,7.795743500000000000e+06,6.515384000000000000e+06,6.902959500000000000e+06,7.537024000000000000e+06,6.438778000000000000e+06,7.349307500000000000e+06,7.635127500000000000e+06,6.799173000000000000e+06,6.708132500000000000e+06,6.819180500000000000e+06,6.454772000000000000e+06,6.591229500000000000e+06,7.384716500000000000e+06,7.002697000000000000e+06,6.559812500000000000e+06,7.918300000000000000e+06,7.046539000000000000e+06,8.369920000000000000e+06,7.567168000000000000e+06,6.391562000000000000e+06,6.550415000000000000e+06,5.897242500000000000e+06,5.405874500000000000e+06,5.364734000000000000e+06,5.828968500000000000e+06,5.352244500000000000e+06,5.957716000000000000e+06,5.299745500000000000e+06,5.174987500000000000e+06,4.699912000000000000e+06,5.025355500000000000e+06,4.535299000000000000e+06,4.601518500000000000e+06,4.459127500000000000e+06,4.525495500000000000e+06,4.255516000000000000e+06,4.664221000000000000e+06,3.701249799999999814e+06,4.032882000000000000e+06,3.629081500000000000e+06,3.683475000000000000e+06,4.048105000000000000e+06,3.583854500000000000e+06,3.562731000000000000e+06,3.754539299999999814e+06,3.610049500000000000e+06,3.729233299999999814e+06,3.434918799999999814e+06,3.308850000000000000e+06,3.436992000000000000e+06,3.729779500000000000e+06,4.744231500000000000e+06,3.958702799999999814e+06,3.211097000000000000e+06,3.340790299999999814e+06,3.262281299999999814e+06,4.232198000000000000e+06,5.171383500000000000e+06,3.228968799999999814e+06,6.173957000000000000e+06,3.471861799999999814e+06,3.114296000000000000e+06,3.358636799999999814e+06,4.109791799999999814e+06,2.914299000000000000e+06,2.965989500000000000e+06,3.306409799999999814e+06,3.363310500000000000e+06,2.951237500000000000e+06,2.625147299999999814e+06,2.707667000000000000e+06,3.174528000000000000e+06,3.052544000000000000e+06,2.334357000000000000e+06,2.903861500000000000e+06,2.992581799999999814e+06,2.788416000000000000e+06,2.434842000000000000e+06,2.508711000000000000e+06,2.258673799999999814e+06,2.803572799999999814e+06,2.593032799999999814e+06,2.251008000000000000e+06,2.508048000000000000e+06,1.823744000000000000e+06,1.837888000000000000e+06,1.785824000000000000e+06,1.766368000000000000e+06,1.646820000000000000e+06,1.447328000000000000e+06,9.527115999999999767e+05,1.090176000000000000e+06,1.411456000000000000e+06,1.242208000000000000e+06,1.301024000000000000e+06,1.026896000000000000e+06,1.018896000000000000e+06,9.130560000000000000e+05,8.235040000000000000e+05,7.602240000000000000e+05,7.847680000000000000e+05,7.613600000000000000e+05,6.987840000000000000e+05,5.932480000000000000e+05,5.631680000000000000e+05,6.037995000000000000e+05,4.690960000000000000e+05,4.937040000000000000e+05,4.652080000000000000e+05,5.108400000000000000e+05,3.567040000000000000e+05,3.173120000000000000e+05,3.203600000000000000e+05,2.402720000000000000e+05,2.461480000000000000e+05,2.360160000000000000e+05,2.091960000000000000e+05,1.651400000000000000e+05,1.561600000000000000e+05,1.138360000000000000e+05,1.109160000000000000e+05,8.848200000000000000e+04,7.350800000000000000e+04,8.908600000000000000e+04,5.673700000000000000e+04,4.629900000000000000e+04,4.379100000000000000e+04,4.008000000000000000e+04,3.175600000000000000e+04,2.945100000000000000e+04,3.055300000000000000e+04,2.433900000000000000e+04,1.792500000000000000e+04,1.802600000000000000e+04,1.722400000000000000e+04,1.702400000000000000e+04,1.472000000000000000e+04,1.632200000000000000e+04,1.482000000000000000e+04,1.071300000000000000e+04,1.361800000000000000e+04,1.582200000000000000e+04,1.361800000000000000e+04,1.381800000000000000e+04,1.512000000000000000e+04,1.472000000000000000e+04,1.331700000000000000e+04,1.331700000000000000e+04,1.472000000000000000e+04,1.411900000000000000e+04,1.261600000000000000e+04,1.231600000000000000e+04,1.091300000000000000e+04,1.381800000000000000e+04,1.251600000000000000e+04,1.251600000000000000e+04,1.221500000000000000e+04,1.552100000000000000e+04,1.181500000000000000e+04,1.421900000000000000e+04,1.281600000000000000e+04,1.552100000000000000e+04,1.411900000000000000e+04,1.211500000000000000e+04,1.251600000000000000e+04,1.141400000000000000e+04,1.502000000000000000e+04,1.512000000000000000e+04,1.371800000000000000e+04,1.151400000000000000e+04,1.011200000000000000e+04,1.311700000000000000e+04,1.441900000000000000e+04,1.241600000000000000e+04,1.431900000000000000e+04,1.311700000000000000e+04,1.391800000000000000e+04,1.191500000000000000e+04,1.301700000000000000e+04,1.231600000000000000e+04,1.552100000000000000e+04,1.271600000000000000e+04,1.081300000000000000e+04,1.171500000000000000e+04,1.181500000000000000e+04,1.441900000000000000e+04,1.602200000000000000e+04,1.532100000000000000e+04,1.361800000000000000e+04,1.251600000000000000e+04,1.251600000000000000e+04,1.291700000000000000e+04,1.522100000000000000e+04,1.431900000000000000e+04,1.261600000000000000e+04,1.712400000000000000e+04,1.652300000000000000e+04,1.431900000000000000e+04,1.331700000000000000e+04,1.512000000000000000e+04,1.321700000000000000e+04,1.301700000000000000e+04,1.482000000000000000e+04,1.451900000000000000e+04,1.451900000000000000e+04,1.451900000000000000e+04,1.241600000000000000e+04,1.301700000000000000e+04,1.251600000000000000e+04,1.522100000000000000e+04,1.341700000000000000e+04,1.401800000000000000e+04,1.111400000000000000e+04,1.441900000000000000e+04,1.291700000000000000e+04,1.131400000000000000e+04,1.301700000000000000e+04,1.552100000000000000e+04,1.251600000000000000e+04,1.241600000000000000e+04,1.281600000000000000e+04,1.161400000000000000e+04,1.271600000000000000e+04,1.241600000000000000e+04,1.141400000000000000e+04,1.301700000000000000e+04,1.241600000000000000e+04,1.041300000000000000e+04,1.371800000000000000e+04,9.812000000000000000e+03,1.151400000000000000e+04,1.031200000000000000e+04,1.141400000000000000e+04,1.081300000000000000e+04,nan
4.795009999999999906e+01,1.401000000000000000e+03,1.301000000000000000e+03,3.103000000000000000e+03,5.306000000000000000e+03,2.043000000000000000e+04,3.747200000000000000e+04,6.959000000000000000e+04,1.199780000000000000e+05,1.109160000000000000e+05,1.511160000000000000e+05,2.138480000000000000e+05,3.028720000000000000e+05,4.471840000000000000e+05,6.596480000000000000e+05,8.971520000000000000e+05,9.909120000000000000e+05,1.739936100000000093e+06,1.333824000000000000e+06,1.610194600000000093e+06,1.828352000000000000e+06,1.826816000000000000e+06,2.268928000000000000e+06,2.208640000000000000e+06,2.132330799999999814e+06,2.196286799999999814e+06,2.081281800000000047e+06,2.404022000000000000e+06,2.665835799999999814e+06,2.209216000000000000e+06,2.506304000000000000e+06,2.218524299999999814e+06,2.470720000000000000e+06,1.936457600000000093e+06,2.273472000000000000e+06,2.244505000000000000e+06,2.708928000000000000e+06,2.541301500000000000e+06,2.641472000000000000e+06,2.370628799999999814e+06,2.294011799999999814e+06,2.170306000000000000e+06,1.907294399999999907e+06,2.535544000000000000e+06,2.139641799999999814e+06,2.693045799999999814e+06,2.538993799999999814e+06,2.277762299999999814e+06,2.164115000000000000e+06,2.817530000000000000e+06,2.284584799999999814e+06,2.565040799999999814e+06,2.559655799999999814e+06,3.066944000000000000e+06,2.908992000000000000e+06,3.178490299999999814e+06,2.856064000000000000e+06,2.788736000000000000e+06,2.442452299999999814e+06,2.130236000000000000e+06,2.399000500000000000e+06,2.281020299999999814e+06,2.635688299999999814e+06,2.725376000000000000e+06,2.337162299999999814e+06,2.608569000000000000e+06,3.056294500000000000e+06,2.320345500000000000e+06,3.390080000000000000e+06,3.070400000000000000e+06,3.102208000000000000e+06,2.916652500000000000e+06,2.628202500000000000e+06,2.689160000000000000e+06,2.550548500000000000e+06,2.635801299999999814e+06,2.609832500000000000e+06,3.276272000000000000e+06,2.461897000000000000e+06,3.253632000000000000e+06,3.108998500000000000e+06,3.044224000000000000e+06,2.875271000000000000e+06,2.798556000000000000e+06,3.834053000000000000e+06,2.353488799999999814e+06,1.971497600000000093e+06,2.697886299999999814e+06,2.938547799999999814e+06,2.509491000000000000e+06,2.724743799999999814e+06,2.394590500000000000e+06,2.652822000000000000e+06,2.443572500000000000e+06,3.060465500000000000e+06,3.192000000000000000e+06,2.422673799999999814e+06,2.639969799999999814e+06,2.817983799999999814e+06,2.959168000000000000e+06,2.485029299999999814e+06,2.652767000000000000e+06,2.435151299999999814e+06,2.740907799999999814e+06,2.779370000000000000e+06,2.911764500000000000e+06,2.627825000000000000e+06,2.694397500000000000e+06,2.851142500000000000e+06,2.517994500000000000e+06,3.033593000000000000e+06,2.630398799999999814e+06,3.172684500000000000e+06,3.919352799999999814e+06,3.074720500000000000e+06,3.438855799999999814e+06,2.897829000000000000e+06,3.497180299999999814e+06,2.931384500000000000e+06,2.818816000000000000e+06,2.756328299999999814e+06,3.003609299999999814e+06,2.900982000000000000e+06,3.208275000000000000e+06,3.318118799999999814e+06,3.202360500000000000e+06,3.048270500000000000e+06,2.970568500000000000e+06,3.045928299999999814e+06,2.839068799999999814e+06,2.917340299999999814e+06,2.841216000000000000e+06,3.658328299999999814e+06,2.633024000000000000e+06,2.963835500000000000e+06,2.649747299999999814e+06,2.981540299999999814e+06,3.509997000000000000e+06,3.205193799999999814e+06,2.924821000000000000e+06,3.312139299999999814e+06,3.077831000000000000e+06,3.113628500000000000e+06,3.869515000000000000e+06,3.003359500000000000e+06,3.198106000000000000e+06,3.195347799999999814e+06,3.243047000000000000e+06,2.917852500000000000e+06,3.387273299999999814e+06,3.353978500000000000e+06,3.209375000000000000e+06,3.562406299999999814e+06,3.119534799999999814e+06,3.377123000000000000e+06,3.347062500000000000e+06,3.671198500000000000e+06,4.422510500000000000e+06,3.012227799999999814e+06,3.470998299999999814e+06,3.116449299999999814e+06,3.499109000000000000e+06,3.890401000000000000e+06,3.759662000000000000e+06,3.425878799999999814e+06,3.811004500000000000e+06,3.862337299999999814e+06,3.857634500000000000e+06,3.522208000000000000e+06,3.646299000000000000e+06,3.246406500000000000e+06,4.267109000000000000e+06,3.926381799999999814e+06,3.778414000000000000e+06,3.653200799999999814e+06,3.224109500000000000e+06,3.764681000000000000e+06,4.108497299999999814e+06,3.555482500000000000e+06,3.809520000000000000e+06,3.976895000000000000e+06,4.196113500000000000e+06,3.787525799999999814e+06,4.091315799999999814e+06,3.942205000000000000e+06,3.737505000000000000e+06,3.694850500000000000e+06,3.475659799999999814e+06,3.711632799999999814e+06,3.625984000000000000e+06,3.786375799999999814e+06,3.656933000000000000e+06,3.924513799999999814e+06,4.174717299999999814e+06,3.417604000000000000e+06,3.770109299999999814e+06,4.567049000000000000e+06,4.551863500000000000e+06,3.786666000000000000e+06,4.328549000000000000e+06,4.081293799999999814e+06,3.577831799999999814e+06,3.740498000000000000e+06,3.625848299999999814e+06,4.941685500000000000e+06,4.072701299999999814e+06,3.914176000000000000e+06,4.098838299999999814e+06,4.912506000000000000e+06,4.794227000000000000e+06,3.816134000000000000e+06,4.069534299999999814e+06,3.668765000000000000e+06,4.238187000000000000e+06,3.928861799999999814e+06,4.098094000000000000e+06,3.686142500000000000e+06,3.960174799999999814e+06,4.267224500000000000e+06,4.788577000000000000e+06,4.306407000000000000e+06,3.848118799999999814e+06,3.805598299999999814e+06,3.779834000000000000e+06,3.876243799999999814e+06,4.526850000000000000e+06,4.119324500000000000e+06,4.473735500000000000e+06,3.768319799999999814e+06,4.386403000000000000e+06,4.159523500000000000e+06,4.273234000000000000e+06,3.795202000000000000e+06,4.917932000000000000e+06,4.090014500000000000e+06,4.161545500000000000e+06,3.785022000000000000e+06,4.097538299999999814e+06,4.440038000000000000e+06,4.305108500000000000e+06,4.275233000000000000e+06,3.764681000000000000e+06,4.285671500000000000e+06,4.217686000000000000e+06,4.402573500000000000e+06,4.415051000000000000e+06,3.863143799999999814e+06,4.150382500000000000e+06,4.771865000000000000e+06,5.190960000000000000e+06,4.816024500000000000e+06,4.721511500000000000e+06,4.454902000000000000e+06,3.959637500000000000e+06,4.699530000000000000e+06,4.821121000000000000e+06,4.641758500000000000e+06,4.584274000000000000e+06,4.530991000000000000e+06,5.914517000000000000e+06,4.430065500000000000e+06,4.719775000000000000e+06,5.309598000000000000e+06,4.732523000000000000e+06,4.636092500000000000e+06,4.065215500000000000e+06,4.041004500000000000e+06,6.640404000000000000e+06,5.811634500000000000e+06,5.349844500000000000e+06,4.240866000000000000e+06,4.650932000000000000e+06,4.359217500000000000e+06,4.341876500000000000e+06,5.113894000000000000e+06,5.481101000000000000e+06,5.063374000000000000e+06,5.453903000000000000e+06,5.688535500000000000e+06,7.331205500000000000e+06,9.341529000000000000e+06,6.001775000000000000e+06,5.399676000000000000e+06,4.769809000000000000e+06,4.729210500000000000e+06,4.470799500000000000e+06,4.153929799999999814e+06,4.019608500000000000e+06,4.932702000000000000e+06,5.513075000000000000e+06,5.159874000000000000e+06,5.438466000000000000e+06,5.137848500000000000e+06,4.261866000000000000e+06,5.145140000000000000e+06,5.105401000000000000e+06,6.694145000000000000e+06,5.357844500000000000e+06,5.820150000000000000e+06,6.313995500000000000e+06,5.056346500000000000e+06,4.724092000000000000e+06,5.552183000000000000e+06,5.477841000000000000e+06,5.316760000000000000e+06,4.411527500000000000e+06,5.204964500000000000e+06,5.271203500000000000e+06,5.227212000000000000e+06,5.843783500000000000e+06,4.798640000000000000e+06,6.173002000000000000e+06,4.393529000000000000e+06,8.114839000000000000e+06,6.085550500000000000e+06,5.811786500000000000e+06,4.809651500000000000e+06,9.799296000000000000e+06,5.518398500000000000e+06,5.009930500000000000e+06,4.692944500000000000e+06,4.550665500000000000e+06,4.787744500000000000e+06,4.657349500000000000e+06,6.061724500000000000e+06,4.709713000000000000e+06,8.979540000000000000e+06,6.174715500000000000e+06,4.969712500000000000e+06,5.864982000000000000e+06,4.973506500000000000e+06,4.895360500000000000e+06,5.955297000000000000e+06,4.667516000000000000e+06,4.660057500000000000e+06,4.678889000000000000e+06,5.320875000000000000e+06,5.701936500000000000e+06,6.016160500000000000e+06,4.565860000000000000e+06,4.635621000000000000e+06,5.294289000000000000e+06,4.683880000000000000e+06,4.737172500000000000e+06,5.367284500000000000e+06,5.061077000000000000e+06,5.186073500000000000e+06,5.723952500000000000e+06,4.844487500000000000e+06,5.066112500000000000e+06,4.769985000000000000e+06,4.781643500000000000e+06,4.667926000000000000e+06,4.501716000000000000e+06,4.963178000000000000e+06,5.388780500000000000e+06,4.352321500000000000e+06,4.983112500000000000e+06,4.524094000000000000e+06,5.323446500000000000e+06,4.599906000000000000e+06,4.736287500000000000e+06,4.828440500000000000e+06,5.169604500000000000e+06,5.345889000000000000e+06,5.337487000000000000e+06,5.114560000000000000e+06,5.012896500000000000e+06,4.633453000000000000e+06,4.943121000000000000e+06,5.285248000000000000e+06,4.696504000000000000e+06,5.044992000000000000e+06,4.983401000000000000e+06,5.142119000000000000e+06,4.571718500000000000e+06,4.612048500000000000e+06,4.802390000000000000e+06,4.540547500000000000e+06,4.940572500000000000e+06,4.842304500000000000e+06,5.839830000000000000e+06,5.364982000000000000e+06,5.759651000000000000e+06,5.233839000000000000e+06,5.748312000000000000e+06,4.773499500000000000e+06,4.664715000000000000e+06,5.093896500000000000e+06,4.732046000000000000e+06,5.367830000000000000e+06,4.758814000000000000e+06,4.796487500000000000e+06,5.289159000000000000e+06,5.121037500000000000e+06,4.988796500000000000e+06,5.391233500000000000e+06,5.362802500000000000e+06,6.115110500000000000e+06,5.610735000000000000e+06,5.197410000000000000e+06,5.801780000000000000e+06,5.499993500000000000e+06,6.072724000000000000e+06,7.083262500000000000e+06,4.740120000000000000e+06,5.111429000000000000e+06,5.012654500000000000e+06,6.814701000000000000e+06,5.571378500000000000e+06,5.496097500000000000e+06,5.552077000000000000e+06,5.352346000000000000e+06,4.922466500000000000e+06,5.448314000000000000e+06,4.825722000000000000e+06,5.118632000000000000e+06,5.725693000000000000e+06,6.298339000000000000e+06,5.164743500000000000e+06,1.176272000000000000e+07,6.064643000000000000e+06,4.905593500000000000e+06,4.928842000000000000e+06,6.036086000000000000e+06,6.280696000000000000e+06,5.248184500000000000e+06,6.269456000000000000e+06,5.968055000000000000e+06,5.913698500000000000e+06,9.363085000000000000e+06,6.037240000000000000e+06,5.819664000000000000e+06,6.864655500000000000e+06,6.457460000000000000e+06,6.461479500000000000e+06,6.391373500000000000e+06,5.838830500000000000e+06,6.487998000000000000e+06,5.759184500000000000e+06,6.398076000000000000e+06,7.147664500000000000e+06,7.058460000000000000e+06,7.378946000000000000e+06,7.571911000000000000e+06,7.842850000000000000e+06,8.465481000000000000e+06,7.088916000000000000e+06,7.130348500000000000e+06,8.055612000000000000e+06,7.136554000000000000e+06,6.025706500000000000e+06,7.445560500000000000e+06,6.718227000000000000e+06,8.059204500000000000e+06,7.422029500000000000e+06,6.585487500000000000e+06,7.889840000000000000e+06,6.374987000000000000e+06,5.553052500000000000e+06,6.509751000000000000e+06,6.502836000000000000e+06,6.435543000000000000e+06,8.668600000000000000e+06,6.932813500000000000e+06,5.850164500000000000e+06,5.681333500000000000e+06,6.520695000000000000e+06,7.777824000000000000e+06,6.466300500000000000e+06,6.281866500000000000e+06,6.103373000000000000e+06,6.917819000000000000e+06,6.371883500000000000e+06,6.844500000000000000e+06,6.245500000000000000e+06,5.832666000000000000e+06,6.448823000000000000e+06,7.993564000000000000e+06,5.697278000000000000e+06,5.534347500000000000e+06,6.000731000000000000e+06,5.615475000000000000e+06,6.989619500000000000e+06,6.509732500000000000e+06,6.581472000000000000e+06,6.162159500000000000e+06,6.186814000000000000e+06,7.701202500000000000e+06,8.064377000000000000e+06,9.099841000000000000e+06,6.037123500000000000e+06,7.345195500000000000e+06,6.335938000000000000e+06,9.260227000000000000e+06,5.707075500000000000e+06,6.638394000000000000e+06,7.376047500000000000e+06,6.697711500000000000e+06,6.213714000000000000e+06,6.045450000000000000e+06,9.298450000000000000e+06,5.706298000000000000e+06,6.684955000000000000e+06,7.400787500000000000e+06,6.182977500000000000e+06,6.676882000000000000e+06,5.853902000000000000e+06,6.262196500000000000e+06,6.698469500000000000e+06,5.960529000000000000e+06,5.942959500000000000e+06,5.633725000000000000e+06,5.690082000000000000e+06,5.940907500000000000e+06,6.002040000000000000e+06,6.140819500000000000e+06,6.080602500000000000e+06,7.049069000000000000e+06,6.114599000000000000e+06,6.100870000000000000e+06,5.778985500000000000e+06,5.395000500000000000e+06,5.754834500000000000e+06,6.439623000000000000e+06,5.922190500000000000e+06,6.125959500000000000e+06,5.310414000000000000e+06,5.834342500000000000e+06,5.958566000000000000e+06,5.891642000000000000e+06,5.806493000000000000e+06,5.645805000000000000e+06,7.008047500000000000e+06,5.751668000000000000e+06,5.202333000000000000e+06,6.601785000000000000e+06,5.381196500000000000e+06,5.217822000000000000e+06,6.130816000000000000e+06,4.885653500000000000e+06,5.089145000000000000e+06,6.226564000000000000e+06,5.261233000000000000e+06,5.570031000000000000e+06,5.713320000000000000e+06,5.614902000000000000e+06,5.676903500000000000e+06,5.448566500000000000e+06,4.756423000000000000e+06,5.887684000000000000e+06,5.797641500000000000e+06,5.689001500000000000e+06,5.299550000000000000e+06,4.773658500000000000e+06,5.652277000000000000e+06,4.339285000000000000e+06,5.358157000000000000e+06,5.653442500000000000e+06,5.584945000000000000e+06,6.048205000000000000e+06,5.254650500000000000e+06,5.698559000000000000e+06,4.916411500000000000e+06,4.758484500000000000e+06,4.706311500000000000e+06,4.865742000000000000e+06,6.315939000000000000e+06,4.961159000000000000e+06,5.988857000000000000e+06,5.266563000000000000e+06,7.260084000000000000e+06,5.839433000000000000e+06,1.196047400000000000e+07,6.582883000000000000e+06,6.368763000000000000e+06,5.501376500000000000e+06,6.102842500000000000e+06,5.898609000000000000e+06,7.312742000000000000e+06,5.735741000000000000e+06,5.730566000000000000e+06,5.315480500000000000e+06,1.953262800000000000e+07,6.607519000000000000e+06,4.906376500000000000e+06,5.499476500000000000e+06,5.180951000000000000e+06,6.563649000000000000e+06,5.764088000000000000e+06,5.879057000000000000e+06,5.603206000000000000e+06,5.079350500000000000e+06,5.808749000000000000e+06,7.093710500000000000e+06,6.593268000000000000e+06,6.135361000000000000e+06,6.259185000000000000e+06,5.942640000000000000e+06,6.586093000000000000e+06,6.297875000000000000e+06,5.857536000000000000e+06,7.715659000000000000e+06,6.436983500000000000e+06,6.615851000000000000e+06,6.345793000000000000e+06,5.908254000000000000e+06,6.125534000000000000e+06,6.394493000000000000e+06,6.583722500000000000e+06,7.035973000000000000e+06,5.734840000000000000e+06,5.912907000000000000e+06,5.674528000000000000e+06,5.773249500000000000e+06,5.897818500000000000e+06,5.626525500000000000e+06,6.064310000000000000e+06,7.390770000000000000e+06,5.729403000000000000e+06,8.158318500000000000e+06,6.619800000000000000e+06,6.025111500000000000e+06,5.104153000000000000e+06,5.410503500000000000e+06,4.952898500000000000e+06,1.037674300000000000e+07,4.947717000000000000e+06,5.040389000000000000e+06,5.152440000000000000e+06,4.890640000000000000e+06,4.859392500000000000e+06,5.530116500000000000e+06,4.918761000000000000e+06,5.812091000000000000e+06,5.119311500000000000e+06,5.161920500000000000e+06,5.725277000000000000e+06,5.606694000000000000e+06,4.905103500000000000e+06,5.071281500000000000e+06,5.651808000000000000e+06,5.866766500000000000e+06,8.923458000000000000e+06,5.454369000000000000e+06,6.345052000000000000e+06,5.861941000000000000e+06,5.820527000000000000e+06,5.648052500000000000e+06,6.330616500000000000e+06,6.206674500000000000e+06,6.294765000000000000e+06,5.588197000000000000e+06,1.036636700000000000e+07,5.711482000000000000e+06,5.332826000000000000e+06,5.965450500000000000e+06,5.697761500000000000e+06,5.695945000000000000e+06,5.480899500000000000e+06,5.435442000000000000e+06,5.383417000000000000e+06,5.714266500000000000e+06,6.268259500000000000e+06,4.879919000000000000e+06,5.229072500000000000e+06,5.372924000000000000e+06,4.803988500000000000e+06,4.794180500000000000e+06,4.977039500000000000e+06,5.368897000000000000e+06,4.468069500000000000e+06,5.079144000000000000e+06,4.380525000000000000e+06,4.551765000000000000e+06,4.518451000000000000e+06,5.031626000000000000e+06,4.743377500000000000e+06,4.862336000000000000e+06,5.309193500000000000e+06,4.768709000000000000e+06,4.832960500000000000e+06,4.457986500000000000e+06,5.602515000000000000e+06,5.357308000000000000e+06,5.068983500000000000e+06,5.221620500000000000e+06,5.275764000000000000e+06,6.349427000000000000e+06,6.013894500000000000e+06,5.490012000000000000e+06,4.781471500000000000e+06,5.400333500000000000e+06,5.129970000000000000e+06,6.672396000000000000e+06,5.276942000000000000e+06,6.234333500000000000e+06,4.987733000000000000e+06,5.694055000000000000e+06,5.158918500000000000e+06,5.208413000000000000e+06,5.395207000000000000e+06,5.992532000000000000e+06,5.842000000000000000e+06,4.829476500000000000e+06,5.141048000000000000e+06,5.293299500000000000e+06,4.625177500000000000e+06,1.015356600000000000e+07,6.024744000000000000e+06,5.398675000000000000e+06,5.326074000000000000e+06,5.466491000000000000e+06,5.719206000000000000e+06,5.214884000000000000e+06,5.346683000000000000e+06,5.797869000000000000e+06,6.616617000000000000e+06,5.326997000000000000e+06,4.800584500000000000e+06,6.170856000000000000e+06,4.577570000000000000e+06,8.629712000000000000e+06,4.892772500000000000e+06,8.052424000000000000e+06,4.623105500000000000e+06,5.364724500000000000e+06,5.630806000000000000e+06,7.218123000000000000e+06,5.086481000000000000e+06,5.107997000000000000e+06,6.100662000000000000e+06,5.482610000000000000e+06,6.083971000000000000e+06,4.825332500000000000e+06,5.455662500000000000e+06,5.268670000000000000e+06,5.814200000000000000e+06,6.094383500000000000e+06,4.965778000000000000e+06,5.449290000000000000e+06,6.027388000000000000e+06,7.304047000000000000e+06,6.119770500000000000e+06,6.760026000000000000e+06,5.683878000000000000e+06,5.199989000000000000e+06,6.809120500000000000e+06,6.018938500000000000e+06,5.318411000000000000e+06,6.312665500000000000e+06,6.719052000000000000e+06,5.877025000000000000e+06,6.377274000000000000e+06,8.883996000000000000e+06,6.776418500000000000e+06,6.084072000000000000e+06,7.103078000000000000e+06,6.099836500000000000e+06,6.212344000000000000e+06,5.291274000000000000e+06,5.973319500000000000e+06,6.077100000000000000e+06,7.130813500000000000e+06,6.201401000000000000e+06,6.907394000000000000e+06,7.625251000000000000e+06,5.704617000000000000e+06,6.837566000000000000e+06,5.972191500000000000e+06,6.333891000000000000e+06,6.098339000000000000e+06,6.035904000000000000e+06,5.477944000000000000e+06,5.206470500000000000e+06,5.453446500000000000e+06,5.661368000000000000e+06,5.591655000000000000e+06,5.723961500000000000e+06,6.628900500000000000e+06,5.901485500000000000e+06,5.092551000000000000e+06,7.205784500000000000e+06,5.000862500000000000e+06,6.082120000000000000e+06,5.980291000000000000e+06,6.992502000000000000e+06,6.114704000000000000e+06,6.402042000000000000e+06,7.293583000000000000e+06,6.460588500000000000e+06,1.132639200000000000e+07,5.925165000000000000e+06,5.998468000000000000e+06,6.649934000000000000e+06,5.496721000000000000e+06,6.392310000000000000e+06,5.919722000000000000e+06,5.513166000000000000e+06,5.022022500000000000e+06,6.089651000000000000e+06,5.955311500000000000e+06,6.325383000000000000e+06,5.782924000000000000e+06,6.585766000000000000e+06,4.754848500000000000e+06,5.685936000000000000e+06,5.203837500000000000e+06,4.899720000000000000e+06,7.382144000000000000e+06,5.994932500000000000e+06,6.147184500000000000e+06,6.346735000000000000e+06,6.315954000000000000e+06,6.035493000000000000e+06,6.032911500000000000e+06,6.142216000000000000e+06,5.156811000000000000e+06,6.839825000000000000e+06,8.215199000000000000e+06,8.360137000000000000e+06,7.101670000000000000e+06,6.515723500000000000e+06,5.910636000000000000e+06,5.852874500000000000e+06,6.786530000000000000e+06,6.055686000000000000e+06,6.441080000000000000e+06,5.886491500000000000e+06,6.790852000000000000e+06,5.473872000000000000e+06,7.278927000000000000e+06,5.986838000000000000e+06,6.410775000000000000e+06,5.670798000000000000e+06,6.837290000000000000e+06,1.143930300000000000e+07,6.598567500000000000e+06,7.600051500000000000e+06,6.254728000000000000e+06,7.376119000000000000e+06,6.216483500000000000e+06,7.780472000000000000e+06,7.209077000000000000e+06,6.124550000000000000e+06,6.423007500000000000e+06,5.617173000000000000e+06,6.059482000000000000e+06,7.218869500000000000e+06,6.299383500000000000e+06,6.028616500000000000e+06,7.143056500000000000e+06,6.311180000000000000e+06,6.291578000000000000e+06,6.230364000000000000e+06,6.484541500000000000e+06,5.888800500000000000e+06,5.709159000000000000e+06,7.116041000000000000e+06,7.567273500000000000e+06,5.665535000000000000e+06,6.025787500000000000e+06,5.972672000000000000e+06,6.217494500000000000e+06,6.263759000000000000e+06,6.914876500000000000e+06,5.832007000000000000e+06,5.619285500000000000e+06,5.960882000000000000e+06,5.119950000000000000e+06,6.813380000000000000e+06,5.647259000000000000e+06,5.255158000000000000e+06,5.151100500000000000e+06,5.750974000000000000e+06,5.932636000000000000e+06,5.265439000000000000e+06,7.287500000000000000e+06,6.601565000000000000e+06,5.488519000000000000e+06,6.749419000000000000e+06,6.345322000000000000e+06,5.520706000000000000e+06,6.019146000000000000e+06,5.723430000000000000e+06,6.277437000000000000e+06,5.467288000000000000e+06,4.960821000000000000e+06,7.256726000000000000e+06,6.028194000000000000e+06,5.872976000000000000e+06,5.330325000000000000e+06,5.762130000000000000e+06,5.198728000000000000e+06,5.372536000000000000e+06,5.814981000000000000e+06,5.365960500000000000e+06,5.796700500000000000e+06,5.624019500000000000e+06,6.438958500000000000e+06,5.978843000000000000e+06,5.648617000000000000e+06,5.761973000000000000e+06,5.590164000000000000e+06,4.799994000000000000e+06,6.301500000000000000e+06,4.750343500000000000e+06,4.743512000000000000e+06,5.063804000000000000e+06,4.760122500000000000e+06,4.957678000000000000e+06,5.337511000000000000e+06,6.066404000000000000e+06,5.995078000000000000e+06,4.848091500000000000e+06,5.445652500000000000e+06,5.669124000000000000e+06,5.573845500000000000e+06,5.710129000000000000e+06,4.863978500000000000e+06,5.644433500000000000e+06,5.321823000000000000e+06,5.082375500000000000e+06,5.399016500000000000e+06,5.403347000000000000e+06,4.818550000000000000e+06,5.422246000000000000e+06,4.073731500000000000e+06,4.964655000000000000e+06,5.881450500000000000e+06,4.955277000000000000e+06,4.973028500000000000e+06,5.441307000000000000e+06,5.345080000000000000e+06,5.354153000000000000e+06,4.509985500000000000e+06,5.518354500000000000e+06,5.714320000000000000e+06,5.409286500000000000e+06,5.328345000000000000e+06,5.415113000000000000e+06,4.647783500000000000e+06,4.633240000000000000e+06,5.304933000000000000e+06,5.633223000000000000e+06,7.261125000000000000e+06,5.631715500000000000e+06,5.139916500000000000e+06,5.839309000000000000e+06,5.050467000000000000e+06,5.722165000000000000e+06,4.827786500000000000e+06,5.207656500000000000e+06,5.010365000000000000e+06,5.318434000000000000e+06,4.459937000000000000e+06,6.179384000000000000e+06,5.739726000000000000e+06,5.869890500000000000e+06,5.519479500000000000e+06,5.476319000000000000e+06,7.516215000000000000e+06,5.251809500000000000e+06,4.713537500000000000e+06,7.654790000000000000e+06,6.357121500000000000e+06,6.097431500000000000e+06,6.557371000000000000e+06,6.236965000000000000e+06,6.534389000000000000e+06,6.734019000000000000e+06,6.293592500000000000e+06,6.463239500000000000e+06,6.117012000000000000e+06,5.321888500000000000e+06,6.476625000000000000e+06,8.728954000000000000e+06,6.377903500000000000e+06,5.739489000000000000e+06,6.625209500000000000e+06,6.984640000000000000e+06,5.594277000000000000e+06,7.330105000000000000e+06,5.820738000000000000e+06,6.444461000000000000e+06,7.787587500000000000e+06,5.799942000000000000e+06,6.648145500000000000e+06,5.872100000000000000e+06,6.638184500000000000e+06,5.721120000000000000e+06,6.092882000000000000e+06,6.270220500000000000e+06,5.852208500000000000e+06,6.699895000000000000e+06,5.725720000000000000e+06,6.553422000000000000e+06,6.261255000000000000e+06,5.730333000000000000e+06,5.273768500000000000e+06,5.087139500000000000e+06,6.597720500000000000e+06,5.351780000000000000e+06,5.910374000000000000e+06,6.682315000000000000e+06,7.524957000000000000e+06,6.818743000000000000e+06,5.430208000000000000e+06,6.439682000000000000e+06,6.039909000000000000e+06,6.756833500000000000e+06,7.025989000000000000e+06,6.028070500000000000e+06,6.147760500000000000e+06,4.775317000000000000e+06,6.101164000000000000e+06,5.338981500000000000e+06,5.704556000000000000e+06,7.177490500000000000e+06,5.674742000000000000e+06,8.647010000000000000e+06,1.044344500000000000e+07,6.136405500000000000e+06,6.309364000000000000e+06,6.444620000000000000e+06,5.740357500000000000e+06,4.525173000000000000e+06,6.310261500000000000e+06,5.304241000000000000e+06,5.994638000000000000e+06,5.853755000000000000e+06,6.521727500000000000e+06,6.633380000000000000e+06,1.383618300000000000e+07,9.512313000000000000e+06,7.863294000000000000e+06,7.930428500000000000e+06,8.216857500000000000e+06,6.069485000000000000e+06,8.166329500000000000e+06,7.243695500000000000e+06,6.394236500000000000e+06,6.772575000000000000e+06,5.639796500000000000e+06,6.604636000000000000e+06,6.632747000000000000e+06,6.711435500000000000e+06,7.188148000000000000e+06,6.935113500000000000e+06,5.875305000000000000e+06,6.105506000000000000e+06,5.133087000000000000e+06,7.336543500000000000e+06,6.364253000000000000e+06,5.780498000000000000e+06,6.563775500000000000e+06,5.448757500000000000e+06,6.713878000000000000e+06,4.946782000000000000e+06,6.283100000000000000e+06,5.644392000000000000e+06,4.788499500000000000e+06,6.143531000000000000e+06,6.221369000000000000e+06,5.546023000000000000e+06,6.445728500000000000e+06,5.688845000000000000e+06,6.496986000000000000e+06,5.706355500000000000e+06,5.857707500000000000e+06,6.180174000000000000e+06,7.222240500000000000e+06,5.212218000000000000e+06,8.910478000000000000e+06,5.801001000000000000e+06,6.091856500000000000e+06,5.762301000000000000e+06,6.451148500000000000e+06,6.756285500000000000e+06,6.063739000000000000e+06,6.265597000000000000e+06,6.555619000000000000e+06,6.245991500000000000e+06,5.875774000000000000e+06,6.387458000000000000e+06,6.899584000000000000e+06,6.096273000000000000e+06,6.186474000000000000e+06,5.287078000000000000e+06,5.870218500000000000e+06,5.503246500000000000e+06,5.942287500000000000e+06,5.774491000000000000e+06,5.405610500000000000e+06,6.038385500000000000e+06,5.549121000000000000e+06,4.939725000000000000e+06,5.403037500000000000e+06,6.470691000000000000e+06,6.078268500000000000e+06,5.536705000000000000e+06,4.779833500000000000e+06,6.045851500000000000e+06,5.146370500000000000e+06,5.132705000000000000e+06,5.049631000000000000e+06,4.769672000000000000e+06,6.254687000000000000e+06,6.707911000000000000e+06,5.639180000000000000e+06,5.562222000000000000e+06,5.602942500000000000e+06,6.016708500000000000e+06,7.904608000000000000e+06,6.625547000000000000e+06,5.471375000000000000e+06,6.125934000000000000e+06,5.511037000000000000e+06,4.710352000000000000e+06,6.206674500000000000e+06,5.322617000000000000e+06,6.147628500000000000e+06,4.923027000000000000e+06,5.345653000000000000e+06,5.623612000000000000e+06,6.192632000000000000e+06,4.991557500000000000e+06,7.219757500000000000e+06,6.106395000000000000e+06,6.277726500000000000e+06,5.531418000000000000e+06,5.649041000000000000e+06,5.051511000000000000e+06,6.140595500000000000e+06,6.322342000000000000e+06,6.019187000000000000e+06,6.125792000000000000e+06,6.058806000000000000e+06,5.228088000000000000e+06,5.202965000000000000e+06,5.137245000000000000e+06,6.721290000000000000e+06,5.709290000000000000e+06,5.143925000000000000e+06,5.528335500000000000e+06,5.545697500000000000e+06,5.557504000000000000e+06,7.263148500000000000e+06,5.172444500000000000e+06,6.306825000000000000e+06,6.921608000000000000e+06,5.505951500000000000e+06,5.315357000000000000e+06,5.578347000000000000e+06,6.562412500000000000e+06,5.383350500000000000e+06,6.152199500000000000e+06,1.028519800000000000e+07,5.763789000000000000e+06,6.720336000000000000e+06,5.365882500000000000e+06,6.035106500000000000e+06,6.287274000000000000e+06,6.206634500000000000e+06,5.910780000000000000e+06,7.868295500000000000e+06,5.911027000000000000e+06,5.023415000000000000e+06,6.501600000000000000e+06,5.090632000000000000e+06,5.258942000000000000e+06,5.222793000000000000e+06,5.110074500000000000e+06,4.856349500000000000e+06,6.367032000000000000e+06,5.505661000000000000e+06,6.701699500000000000e+06,6.416323500000000000e+06,5.873028500000000000e+06,5.321014500000000000e+06,6.317912000000000000e+06,5.872579500000000000e+06,5.947081000000000000e+06,6.178713000000000000e+06,4.993014000000000000e+06,5.164416000000000000e+06,6.118506000000000000e+06,6.376184000000000000e+06,5.776468000000000000e+06,5.613849000000000000e+06,7.181941000000000000e+06,5.477277000000000000e+06,5.858898000000000000e+06,5.684369000000000000e+06,5.099013500000000000e+06,5.302695500000000000e+06,5.553264500000000000e+06,5.516281000000000000e+06,6.680879500000000000e+06,6.328297000000000000e+06,5.955139000000000000e+06,5.890457000000000000e+06,5.819249000000000000e+06,5.239752000000000000e+06,5.657047500000000000e+06,5.815493000000000000e+06,5.275019000000000000e+06,5.861402000000000000e+06,5.707805000000000000e+06,5.751419000000000000e+06,4.942392000000000000e+06,5.930130000000000000e+06,5.493001500000000000e+06,5.813620500000000000e+06,6.155968500000000000e+06,5.089986000000000000e+06,5.896003500000000000e+06,6.868700500000000000e+06,6.293456000000000000e+06,5.925590000000000000e+06,5.705442000000000000e+06,5.128541000000000000e+06,5.985843500000000000e+06,5.103756000000000000e+06,4.656848500000000000e+06,5.719463000000000000e+06,5.116017000000000000e+06,6.773013000000000000e+06,5.104160000000000000e+06,6.601676000000000000e+06,6.116802000000000000e+06,5.616796500000000000e+06,6.540488500000000000e+06,5.430332000000000000e+06,5.570654500000000000e+06,5.845234500000000000e+06,6.091959500000000000e+06,5.378347000000000000e+06,5.399016500000000000e+06,5.360480000000000000e+06,6.135131000000000000e+06,4.933680500000000000e+06,5.476832000000000000e+06,5.811127000000000000e+06,6.013480500000000000e+06,5.360913500000000000e+06,5.542978000000000000e+06,6.444640000000000000e+06,6.399365500000000000e+06,6.934771000000000000e+06,6.689611000000000000e+06,5.242560000000000000e+06,5.427632000000000000e+06,6.623883000000000000e+06,6.265335500000000000e+06,6.298748000000000000e+06,5.858991500000000000e+06,5.787884000000000000e+06,6.480197000000000000e+06,6.629250000000000000e+06,6.624053000000000000e+06,6.320685000000000000e+06,6.665024000000000000e+06,5.874499500000000000e+06,5.739305000000000000e+06,6.157482000000000000e+06,7.121985500000000000e+06,6.366559000000000000e+06,5.856976000000000000e+06,6.667036000000000000e+06,6.204760000000000000e+06,6.300304000000000000e+06,6.435278500000000000e+06,5.306863000000000000e+06,6.442047000000000000e+06,5.282526500000000000e+06,5.686529500000000000e+06,6.221753500000000000e+06,6.843125000000000000e+06,5.201920000000000000e+06,5.596357500000000000e+06,6.043434000000000000e+06,5.844477500000000000e+06,6.614297000000000000e+06,5.013683000000000000e+06,6.034042000000000000e+06,7.146178000000000000e+06,5.822638000000000000e+06,6.880236000000000000e+06,5.258250000000000000e+06,7.034422500000000000e+06,6.444048000000000000e+06,6.079264000000000000e+06,6.833040000000000000e+06,6.636839000000000000e+06,6.669335000000000000e+06,6.410254500000000000e+06,5.720413000000000000e+06,6.227007500000000000e+06,6.253858000000000000e+06,5.938273000000000000e+06,6.146840000000000000e+06,7.538335000000000000e+06,5.965009500000000000e+06,6.324571500000000000e+06,7.272875000000000000e+06,5.825481000000000000e+06,6.085728000000000000e+06,7.513723500000000000e+06,6.101042500000000000e+06,7.028522500000000000e+06,5.450744000000000000e+06,6.850961000000000000e+06,6.949640000000000000e+06,6.305898500000000000e+06,6.073216000000000000e+06,5.544623500000000000e+06,7.114403000000000000e+06,5.629659000000000000e+06,6.368286500000000000e+06,6.594403000000000000e+06,6.102759000000000000e+06,6.965597000000000000e+06,6.525000000000000000e+06,6.925504500000000000e+06,8.734536000000000000e+06,6.967099000000000000e+06,6.694640500000000000e+06,6.432112500000000000e+06,7.304252000000000000e+06,5.746333500000000000e+06,5.760720000000000000e+06,6.531343500000000000e+06,5.895061000000000000e+06,6.627469000000000000e+06,6.267165000000000000e+06,5.915536000000000000e+06,6.030136000000000000e+06,6.133387500000000000e+06,5.698605000000000000e+06,6.289534500000000000e+06,6.406537500000000000e+06,5.793182000000000000e+06,6.038671000000000000e+06,9.236221000000000000e+06,7.188647500000000000e+06,7.112362000000000000e+06,6.982481500000000000e+06,7.050953500000000000e+06,5.624840000000000000e+06,5.871780000000000000e+06,5.815122500000000000e+06,6.051773000000000000e+06,7.764780000000000000e+06,6.467372000000000000e+06,6.643011500000000000e+06,6.096409000000000000e+06,6.279136500000000000e+06,6.195938500000000000e+06,1.245681700000000000e+07,6.460954500000000000e+06,6.518162500000000000e+06,7.588104500000000000e+06,5.739419500000000000e+06,6.863382000000000000e+06,6.276760500000000000e+06,6.601531000000000000e+06,6.787568500000000000e+06,9.226943000000000000e+06,6.549384500000000000e+06,6.646770000000000000e+06,6.951104500000000000e+06,6.410953000000000000e+06,7.457240500000000000e+06,6.339516500000000000e+06,6.346402000000000000e+06,6.992316000000000000e+06,6.599502000000000000e+06,7.757490500000000000e+06,6.803308000000000000e+06,6.793618000000000000e+06,6.391888500000000000e+06,6.757399000000000000e+06,5.171850000000000000e+06,6.299340500000000000e+06,6.221190500000000000e+06,7.080075000000000000e+06,6.426949000000000000e+06,6.051619500000000000e+06,6.359148000000000000e+06,6.254978000000000000e+06,6.364635000000000000e+06,6.009152000000000000e+06,7.169234500000000000e+06,5.747165000000000000e+06,5.956034500000000000e+06,6.857054000000000000e+06,6.172563500000000000e+06,7.151880500000000000e+06,6.723897500000000000e+06,6.443845500000000000e+06,5.898246000000000000e+06,6.758436500000000000e+06,5.597215000000000000e+06,6.186398500000000000e+06,6.658962000000000000e+06,5.878805000000000000e+06,6.994466000000000000e+06,6.037860000000000000e+06,8.224027500000000000e+06,6.860099000000000000e+06,6.422334500000000000e+06,7.497797500000000000e+06,6.588837500000000000e+06,7.797085500000000000e+06,6.185034500000000000e+06,6.536298500000000000e+06,6.461547000000000000e+06,6.832903500000000000e+06,8.130451000000000000e+06,6.526523500000000000e+06,6.417954000000000000e+06,7.001650000000000000e+06,6.023275000000000000e+06,6.363340000000000000e+06,6.129887000000000000e+06,6.166697500000000000e+06,6.469687500000000000e+06,6.826726000000000000e+06,6.014828000000000000e+06,6.084040500000000000e+06,6.617717000000000000e+06,6.903901000000000000e+06,7.516518500000000000e+06,6.187822500000000000e+06,5.846809500000000000e+06,6.175024000000000000e+06,6.064239000000000000e+06,6.026455500000000000e+06,6.109978500000000000e+06,6.084958500000000000e+06,6.038385500000000000e+06,6.317441000000000000e+06,7.178982000000000000e+06,6.299911500000000000e+06,6.659953000000000000e+06,5.915764500000000000e+06,6.576147000000000000e+06,6.703721500000000000e+06,9.613806000000000000e+06,7.437430500000000000e+06,6.488651000000000000e+06,6.214150000000000000e+06,6.248554000000000000e+06,7.010577000000000000e+06,6.391141000000000000e+06,6.422119000000000000e+06,6.592028000000000000e+06,7.099979500000000000e+06,7.185945000000000000e+06,6.261393500000000000e+06,8.009619500000000000e+06,6.131295000000000000e+06,7.142523500000000000e+06,7.155925000000000000e+06,7.862882500000000000e+06,5.832447000000000000e+06,6.764508000000000000e+06,6.825316500000000000e+06,6.653097000000000000e+06,7.529009000000000000e+06,7.660863500000000000e+06,7.653769000000000000e+06,7.616373500000000000e+06,7.134987000000000000e+06,7.449602000000000000e+06,6.971106500000000000e+06,7.255835000000000000e+06,6.464165000000000000e+06,6.669267000000000000e+06,6.435647000000000000e+06,5.880693000000000000e+06,6.537002500000000000e+06,7.186982000000000000e+06,7.476224000000000000e+06,6.470662500000000000e+06,6.112041500000000000e+06,6.742417000000000000e+06,6.623129000000000000e+06,7.184946500000000000e+06,8.479990000000000000e+06,6.443750000000000000e+06,6.730795500000000000e+06,7.283818000000000000e+06,6.735537000000000000e+06,7.666316000000000000e+06,7.429684500000000000e+06,6.781022000000000000e+06,6.639442000000000000e+06,6.416609500000000000e+06,7.781960000000000000e+06,7.070115000000000000e+06,6.748192500000000000e+06,8.527984000000000000e+06,7.810584500000000000e+06,6.879090000000000000e+06,6.782433000000000000e+06,6.704415000000000000e+06,6.883227500000000000e+06,6.359609500000000000e+06,6.753630000000000000e+06,7.993570000000000000e+06,8.024963500000000000e+06,7.420410500000000000e+06,6.426148500000000000e+06,6.391201000000000000e+06,9.353610000000000000e+06,6.608100000000000000e+06,7.403271000000000000e+06,7.925908500000000000e+06,6.723456000000000000e+06,6.457800000000000000e+06,9.146915000000000000e+06,7.310577500000000000e+06,6.840462500000000000e+06,6.991640000000000000e+06,6.953383500000000000e+06,6.966076000000000000e+06,6.146567500000000000e+06,6.937336000000000000e+06,6.913578000000000000e+06,6.082922500000000000e+06,6.545500000000000000e+06,5.827918500000000000e+06,6.310272000000000000e+06,6.190996000000000000e+06,6.349746000000000000e+06,6.677980000000000000e+06,6.110491000000000000e+06,6.122065500000000000e+06,5.564886000000000000e+06,5.666071000000000000e+06,5.239096000000000000e+06,5.358838000000000000e+06,5.110966000000000000e+06,5.064519000000000000e+06,4.837573000000000000e+06,5.372279500000000000e+06,4.861732000000000000e+06,4.852100000000000000e+06,4.078928799999999814e+06,4.255391000000000000e+06,4.436618000000000000e+06,4.081193299999999814e+06,3.884555000000000000e+06,3.909906000000000000e+06,3.975148500000000000e+06,4.592447000000000000e+06,3.882390000000000000e+06,3.795807799999999814e+06,4.150677500000000000e+06,3.548646500000000000e+06,3.409080500000000000e+06,3.551394000000000000e+06,4.449518500000000000e+06,3.469419000000000000e+06,3.875840000000000000e+06,3.980863000000000000e+06,3.966651799999999814e+06,3.436658799999999814e+06,2.986512500000000000e+06,3.094616000000000000e+06,3.130696799999999814e+06,3.669374500000000000e+06,3.366590500000000000e+06,3.035230500000000000e+06,3.355545500000000000e+06,3.385502799999999814e+06,3.516320299999999814e+06,3.202684000000000000e+06,3.596067799999999814e+06,4.061002799999999814e+06,3.758189799999999814e+06,3.146830000000000000e+06,3.643374000000000000e+06,3.295167000000000000e+06,3.645983500000000000e+06,3.213755500000000000e+06,2.901504000000000000e+06,3.179328000000000000e+06,2.956785799999999814e+06,2.628540000000000000e+06,5.091540500000000000e+06,2.969472000000000000e+06,2.864246000000000000e+06,2.734454299999999814e+06,2.947482000000000000e+06,2.382656000000000000e+06,2.057430399999999907e+06,2.636806299999999814e+06,1.884672000000000000e+06,1.741283500000000000e+06,1.517411899999999907e+06,1.809856000000000000e+06,1.376538899999999907e+06,1.679256000000000000e+06,1.400736000000000000e+06,1.869641899999999907e+06,1.422080000000000000e+06,1.192032000000000000e+06,9.419771999999999534e+05,1.258720000000000000e+06,1.080544000000000000e+06,9.887040000000000000e+05,9.032160000000000000e+05,8.636960000000000000e+05,1.001536000000000000e+06,8.400960000000000000e+05,9.004960000000000000e+05,6.741280000000000000e+05,6.841760000000000000e+05,5.739840000000000000e+05,9.272440000000000000e+05,4.705280000000000000e+05,4.188480000000000000e+05,4.766800000000000000e+05,4.251920000000000000e+05,3.452960000000000000e+05,3.584320000000000000e+05,2.858080000000000000e+05,2.545600000000000000e+05,2.502000000000000000e+05,2.155680000000000000e+05,2.024200000000000000e+05,1.852360000000000000e+05,1.479920000000000000e+05,1.290420000000000000e+05,1.200780000000000000e+05,1.176620000000000000e+05,8.164600000000000000e+04,6.617400000000000000e+04,6.366400000000000000e+04,4.720200000000000000e+04,4.038100000000000000e+04,3.807400000000000000e+04,3.045300000000000000e+04,2.894900000000000000e+04,2.193300000000000000e+04,1.732400000000000000e+04,1.922800000000000000e+04,1.742500000000000000e+04,1.972900000000000000e+04,1.401800000000000000e+04,1.782500000000000000e+04,1.682300000000000000e+04,1.792500000000000000e+04,1.752500000000000000e+04,1.311700000000000000e+04,1.271600000000000000e+04,1.461900000000000000e+04,1.381800000000000000e+04,1.451900000000000000e+04,1.371800000000000000e+04,1.231600000000000000e+04,1.101400000000000000e+04,1.451900000000000000e+04,1.431900000000000000e+04,1.451900000000000000e+04,1.451900000000000000e+04,1.381800000000000000e+04,1.492000000000000000e+04,1.451900000000000000e+04,1.411900000000000000e+04,1.441900000000000000e+04,1.381800000000000000e+04,1.281600000000000000e+04,1.171500000000000000e+04,1.181500000000000000e+04,1.421900000000000000e+04,1.241600000000000000e+04,1.401800000000000000e+04,1.542100000000000000e+04,1.321700000000000000e+04,1.131400000000000000e+04,1.381800000000000000e+04,1.121400000000000000e+04,1.291700000000000000e+04,1.522100000000000000e+04,1.411900000000000000e+04,1.522100000000000000e+04,1.381800000000000000e+04,1.451900000000000000e+04,1.271600000000000000e+04,1.281600000000000000e+04,1.482000000000000000e+04,1.502000000000000000e+04,1.351800000000000000e+04,1.351800000000000000e+04,1.722400000000000000e+04,1.692400000000000000e+04,1.291700000000000000e+04,1.512000000000000000e+04,1.231600000000000000e+04,1.211500000000000000e+04,1.391800000000000000e+04,1.391800000000000000e+04,1.381800000000000000e+04,1.321700000000000000e+04,1.472000000000000000e+04,1.301700000000000000e+04,2.183300000000000000e+04,1.482000000000000000e+04,1.662300000000000000e+04,1.542100000000000000e+04,1.071300000000000000e+04,1.181500000000000000e+04,1.161400000000000000e+04,1.622200000000000000e+04,1.291700000000000000e+04,1.642300000000000000e+04,1.211500000000000000e+04,1.111400000000000000e+04,1.271600000000000000e+04,1.321700000000000000e+04,1.301700000000000000e+04,1.291700000000000000e+04,1.682300000000000000e+04,1.281600000000000000e+04,1.211500000000000000e+04,1.431900000000000000e+04,1.642300000000000000e+04,1.381800000000000000e+04,1.451900000000000000e+04,1.281600000000000000e+04,1.241600000000000000e+04,1.331700000000000000e+04,1.441900000000000000e+04,1.472000000000000000e+04,1.612200000000000000e+04,1.381800000000000000e+04,1.512000000000000000e+04,1.221500000000000000e+04,1.281600000000000000e+04,1.281600000000000000e+04,1.181500000000000000e+04,1.241600000000000000e+04,1.221500000000000000e+04,1.171500000000000000e+04,9.812000000000000000e+03,1.291700000000000000e+04,1.371800000000000000e+04,nan
4.795089999999999719e+01,1.201000000000000000e+03,1.001000000000000000e+03,2.702000000000000000e+03,8.810000000000000000e+03,1.942800000000000000e+04,4.770400000000000000e+04,1.174600000000000000e+05,9.944400000000000000e+04,1.231000000000000000e+05,2.108120000000000000e+05,2.184000000000000000e+05,3.195440000000000000e+05,4.094480000000000000e+05,6.056160000000000000e+05,7.877760000000000000e+05,9.793600000000000000e+05,1.368940500000000000e+06,1.336288000000000000e+06,1.806701500000000000e+06,1.686752000000000000e+06,2.155840000000000000e+06,2.101888000000000000e+06,2.367616000000000000e+06,2.079912000000000000e+06,2.266743500000000000e+06,2.337272500000000000e+06,2.838098000000000000e+06,2.269120000000000000e+06,2.392903299999999814e+06,2.229568000000000000e+06,2.819566799999999814e+06,2.107225500000000000e+06,2.533843500000000000e+06,2.222230500000000000e+06,2.162893500000000000e+06,2.430400000000000000e+06,2.181388500000000000e+06,2.532224000000000000e+06,2.422554299999999814e+06,2.399656299999999814e+06,2.370628799999999814e+06,2.243488000000000000e+06,2.110319299999999814e+06,2.437934000000000000e+06,2.181038000000000000e+06,2.667386299999999814e+06,2.519554000000000000e+06,2.403822799999999814e+06,2.462732500000000000e+06,2.540279000000000000e+06,2.297983500000000000e+06,2.611120000000000000e+06,2.730624000000000000e+06,2.728256000000000000e+06,2.882432000000000000e+06,2.491992000000000000e+06,2.398937000000000000e+06,2.346512000000000000e+06,2.645185500000000000e+06,2.204808799999999814e+06,2.467564299999999814e+06,2.579213299999999814e+06,2.709184000000000000e+06,2.513268299999999814e+06,2.493184799999999814e+06,2.555929799999999814e+06,2.888088799999999814e+06,2.626354299999999814e+06,2.985024000000000000e+06,3.105152000000000000e+06,3.126487000000000000e+06,2.479148000000000000e+06,2.951118799999999814e+06,2.553801299999999814e+06,2.934441500000000000e+06,2.528682500000000000e+06,2.618553299999999814e+06,2.638535000000000000e+06,2.820919299999999814e+06,2.833218000000000000e+06,2.869623799999999814e+06,3.356818500000000000e+06,2.422481500000000000e+06,2.898398799999999814e+06,2.800962299999999814e+06,3.215856500000000000e+06,2.655647299999999814e+06,2.693924799999999814e+06,2.572959799999999814e+06,2.812029500000000000e+06,3.098410299999999814e+06,2.385289000000000000e+06,2.813160799999999814e+06,2.684946000000000000e+06,2.574824000000000000e+06,2.833753000000000000e+06,2.856953500000000000e+06,3.682885299999999814e+06,2.754567799999999814e+06,2.703431500000000000e+06,2.620734299999999814e+06,2.680692799999999814e+06,2.659958000000000000e+06,2.833940299999999814e+06,3.104662500000000000e+06,2.838288000000000000e+06,3.104262799999999814e+06,2.798713299999999814e+06,2.685113500000000000e+06,2.806991500000000000e+06,3.357259000000000000e+06,3.348962500000000000e+06,3.073308000000000000e+06,2.977794500000000000e+06,4.564352000000000000e+06,2.885047799999999814e+06,3.733541799999999814e+06,3.770269299999999814e+06,3.116672000000000000e+06,2.822705500000000000e+06,3.117889500000000000e+06,2.865924500000000000e+06,2.950149000000000000e+06,3.220301000000000000e+06,3.396054000000000000e+06,3.313362000000000000e+06,2.891325500000000000e+06,3.117286799999999814e+06,3.072731000000000000e+06,3.099486500000000000e+06,3.344128000000000000e+06,2.965989500000000000e+06,2.834816000000000000e+06,3.382254000000000000e+06,3.084587299999999814e+06,2.981540299999999814e+06,2.928782000000000000e+06,3.427150299999999814e+06,3.551984000000000000e+06,3.350716000000000000e+06,3.209662799999999814e+06,3.334468500000000000e+06,6.593310500000000000e+06,3.216275000000000000e+06,2.902193500000000000e+06,3.415692000000000000e+06,3.410144000000000000e+06,3.168790500000000000e+06,3.384010799999999814e+06,3.051682299999999814e+06,3.138640500000000000e+06,3.642326299999999814e+06,3.452837799999999814e+06,3.285682500000000000e+06,2.971687500000000000e+06,4.577557500000000000e+06,3.723929500000000000e+06,3.592293500000000000e+06,3.289412500000000000e+06,3.221029799999999814e+06,3.448584000000000000e+06,3.137804000000000000e+06,3.314188799999999814e+06,3.854462500000000000e+06,3.830814000000000000e+06,3.920885799999999814e+06,3.762414799999999814e+06,3.817359799999999814e+06,3.502254299999999814e+06,3.476112799999999814e+06,3.754063500000000000e+06,3.678762299999999814e+06,3.932806799999999814e+06,3.640119500000000000e+06,3.505277299999999814e+06,3.360450000000000000e+06,3.496553500000000000e+06,3.829531299999999814e+06,3.490695000000000000e+06,3.837418500000000000e+06,3.967500000000000000e+06,3.419257500000000000e+06,3.936462000000000000e+06,4.601360000000000000e+06,3.614285000000000000e+06,3.758445299999999814e+06,3.860794500000000000e+06,3.636824799999999814e+06,4.574080000000000000e+06,4.270550000000000000e+06,3.765956500000000000e+06,3.579945000000000000e+06,4.023454299999999814e+06,4.796344000000000000e+06,4.357006000000000000e+06,4.825678000000000000e+06,4.297726500000000000e+06,3.502608000000000000e+06,3.621918299999999814e+06,3.721781299999999814e+06,4.542567000000000000e+06,4.360638000000000000e+06,4.246676500000000000e+06,3.574359000000000000e+06,4.107431500000000000e+06,5.018197500000000000e+06,4.095649299999999814e+06,4.521575500000000000e+06,3.587033500000000000e+06,4.539092500000000000e+06,3.678733000000000000e+06,4.034890500000000000e+06,4.045308500000000000e+06,4.237330500000000000e+06,4.859962000000000000e+06,3.638336500000000000e+06,4.828666500000000000e+06,4.368551000000000000e+06,3.783135299999999814e+06,3.925470000000000000e+06,3.914728000000000000e+06,4.374318500000000000e+06,3.732115299999999814e+06,4.094780299999999814e+06,4.037085000000000000e+06,3.948869299999999814e+06,3.723929500000000000e+06,3.569146000000000000e+06,3.708787500000000000e+06,4.043069299999999814e+06,4.059712799999999814e+06,4.255936000000000000e+06,4.380379000000000000e+06,4.048289500000000000e+06,3.852073500000000000e+06,3.961327500000000000e+06,4.346770000000000000e+06,4.156564799999999814e+06,3.956436000000000000e+06,3.895107299999999814e+06,4.295905500000000000e+06,4.599232000000000000e+06,4.654422000000000000e+06,3.916656500000000000e+06,3.962223500000000000e+06,5.151802500000000000e+06,4.347777500000000000e+06,5.665869000000000000e+06,4.015899000000000000e+06,7.783748000000000000e+06,5.071875500000000000e+06,4.904216000000000000e+06,4.318044000000000000e+06,3.800467000000000000e+06,4.528064000000000000e+06,4.751378000000000000e+06,4.593977000000000000e+06,4.205005000000000000e+06,4.439793000000000000e+06,4.352236000000000000e+06,4.569909000000000000e+06,3.845864000000000000e+06,4.653359000000000000e+06,4.989896500000000000e+06,4.909552000000000000e+06,4.740796000000000000e+06,4.370907000000000000e+06,1.065726200000000000e+07,4.964531500000000000e+06,4.335719500000000000e+06,4.793495000000000000e+06,4.713537500000000000e+06,4.003323799999999814e+06,5.150119000000000000e+06,6.031592000000000000e+06,5.376795500000000000e+06,5.578587000000000000e+06,6.997877000000000000e+06,5.164207000000000000e+06,9.697774000000000000e+06,8.519158000000000000e+06,5.458063500000000000e+06,6.563478000000000000e+06,5.796524500000000000e+06,6.492244500000000000e+06,5.815399500000000000e+06,5.366931000000000000e+06,5.345889000000000000e+06,4.771557000000000000e+06,6.343795500000000000e+06,5.569473500000000000e+06,7.420567000000000000e+06,3.909123500000000000e+06,4.016396000000000000e+06,4.625827500000000000e+06,5.598075500000000000e+06,5.109818500000000000e+06,5.442412500000000000e+06,4.883338000000000000e+06,4.975189000000000000e+06,5.493961000000000000e+06,5.634331500000000000e+06,4.988185000000000000e+06,4.825729000000000000e+06,4.998729000000000000e+06,5.114404000000000000e+06,5.113482000000000000e+06,4.895162500000000000e+06,5.640931500000000000e+06,5.246422500000000000e+06,4.820365000000000000e+06,5.132902500000000000e+06,5.022186000000000000e+06,4.266622500000000000e+06,5.593527000000000000e+06,5.273119500000000000e+06,4.910972500000000000e+06,5.275537000000000000e+06,4.731557500000000000e+06,6.001867000000000000e+06,5.013264000000000000e+06,4.803880500000000000e+06,4.654123000000000000e+06,4.674678000000000000e+06,5.532288000000000000e+06,6.012110000000000000e+06,4.774942000000000000e+06,5.062603000000000000e+06,5.297526000000000000e+06,5.184581500000000000e+06,4.842854500000000000e+06,6.395331000000000000e+06,4.612505500000000000e+06,5.784635500000000000e+06,5.362842000000000000e+06,4.552275000000000000e+06,7.112772000000000000e+06,4.694150000000000000e+06,5.386578500000000000e+06,7.825740000000000000e+06,4.829373000000000000e+06,5.235631000000000000e+06,4.695133500000000000e+06,5.816234500000000000e+06,4.884894500000000000e+06,5.176347000000000000e+06,4.758926000000000000e+06,4.340102000000000000e+06,5.212011000000000000e+06,4.420418000000000000e+06,5.187827000000000000e+06,5.070022500000000000e+06,4.916037000000000000e+06,4.562403000000000000e+06,5.503996000000000000e+06,4.914208500000000000e+06,4.541360500000000000e+06,4.712945000000000000e+06,5.157856000000000000e+06,5.119545500000000000e+06,5.547544000000000000e+06,4.442930500000000000e+06,5.626260000000000000e+06,5.013327000000000000e+06,5.169692000000000000e+06,4.739721000000000000e+06,5.411313000000000000e+06,5.029340500000000000e+06,4.975233500000000000e+06,5.028992000000000000e+06,5.102778500000000000e+06,5.406976000000000000e+06,5.079635000000000000e+06,7.377266500000000000e+06,4.789468000000000000e+06,4.883338000000000000e+06,6.182324000000000000e+06,4.897520500000000000e+06,4.814302500000000000e+06,5.232644000000000000e+06,4.106263500000000000e+06,4.875583500000000000e+06,5.506257000000000000e+06,4.864196500000000000e+06,4.628979000000000000e+06,6.079507000000000000e+06,4.345710000000000000e+06,4.605476000000000000e+06,5.059969000000000000e+06,5.419830000000000000e+06,5.739857000000000000e+06,5.566134500000000000e+06,1.330325100000000000e+07,4.738155000000000000e+06,6.046154000000000000e+06,5.173722500000000000e+06,4.662907000000000000e+06,5.276890000000000000e+06,5.448887000000000000e+06,5.136006000000000000e+06,5.178647500000000000e+06,4.702197000000000000e+06,5.862055500000000000e+06,5.136975000000000000e+06,4.688820000000000000e+06,5.124291500000000000e+06,5.204535000000000000e+06,5.312202500000000000e+06,5.198728000000000000e+06,6.293052000000000000e+06,5.417552000000000000e+06,6.215130000000000000e+06,5.624249000000000000e+06,5.045584000000000000e+06,5.205367000000000000e+06,6.127633000000000000e+06,5.039788500000000000e+06,5.417567000000000000e+06,6.534540500000000000e+06,6.662751500000000000e+06,5.993212000000000000e+06,4.535824000000000000e+06,5.431548000000000000e+06,6.003105500000000000e+06,6.028034000000000000e+06,6.661064500000000000e+06,5.473062500000000000e+06,5.863855000000000000e+06,6.113002000000000000e+06,6.724184500000000000e+06,5.922757500000000000e+06,5.657870000000000000e+06,5.534965500000000000e+06,5.350380000000000000e+06,5.804874000000000000e+06,6.374828000000000000e+06,5.036655000000000000e+06,6.815454000000000000e+06,6.811245000000000000e+06,6.899816000000000000e+06,6.240153500000000000e+06,7.101480500000000000e+06,6.021328500000000000e+06,6.696462500000000000e+06,7.331532500000000000e+06,6.036362000000000000e+06,7.548051000000000000e+06,6.191925500000000000e+06,6.400695000000000000e+06,7.884601000000000000e+06,6.467732000000000000e+06,5.994891000000000000e+06,6.972309000000000000e+06,7.221660000000000000e+06,6.753225000000000000e+06,7.109835000000000000e+06,6.526940000000000000e+06,5.845454500000000000e+06,7.323821500000000000e+06,5.832485000000000000e+06,7.694190000000000000e+06,8.197142000000000000e+06,5.439151500000000000e+06,6.922449000000000000e+06,8.309334000000000000e+06,6.142885500000000000e+06,7.086795000000000000e+06,6.155329000000000000e+06,5.928280500000000000e+06,6.664339500000000000e+06,6.237634000000000000e+06,6.365342500000000000e+06,5.760752000000000000e+06,6.385095000000000000e+06,6.700041000000000000e+06,7.370354000000000000e+06,6.495701000000000000e+06,5.390217000000000000e+06,6.485332000000000000e+06,7.099204500000000000e+06,5.560730000000000000e+06,5.148676500000000000e+06,5.620761000000000000e+06,8.104430000000000000e+06,1.939429200000000000e+07,6.510843500000000000e+06,6.980667000000000000e+06,7.225685000000000000e+06,8.583786000000000000e+06,6.486785000000000000e+06,8.671735000000000000e+06,6.351359500000000000e+06,7.892800000000000000e+06,7.208137500000000000e+06,5.494020000000000000e+06,7.226409000000000000e+06,5.517804500000000000e+06,7.358946000000000000e+06,6.230464000000000000e+06,6.136701500000000000e+06,5.969635000000000000e+06,6.464331500000000000e+06,6.541356000000000000e+06,5.580502500000000000e+06,5.645448500000000000e+06,5.387130000000000000e+06,6.284447000000000000e+06,5.657064000000000000e+06,6.073222500000000000e+06,6.683397000000000000e+06,6.730661500000000000e+06,5.563539000000000000e+06,4.835673500000000000e+06,5.947729000000000000e+06,5.608944000000000000e+06,6.115695500000000000e+06,5.843644000000000000e+06,6.778458000000000000e+06,5.666030000000000000e+06,5.301960000000000000e+06,5.381134500000000000e+06,6.204883500000000000e+06,5.768046500000000000e+06,6.436045000000000000e+06,5.549291500000000000e+06,5.626606000000000000e+06,4.961727000000000000e+06,6.010126500000000000e+06,5.095113500000000000e+06,5.901399000000000000e+06,5.767755500000000000e+06,5.464068000000000000e+06,5.321125000000000000e+06,5.369070000000000000e+06,4.830151500000000000e+06,5.380462500000000000e+06,4.920624000000000000e+06,5.764324500000000000e+06,6.194944000000000000e+06,5.528459000000000000e+06,6.291935000000000000e+06,6.020443500000000000e+06,6.039609000000000000e+06,4.988041000000000000e+06,4.756161500000000000e+06,5.348266000000000000e+06,5.186068000000000000e+06,5.285717000000000000e+06,5.382117000000000000e+06,4.866358500000000000e+06,5.708435500000000000e+06,4.838900000000000000e+06,6.708086000000000000e+06,5.068606000000000000e+06,5.817439000000000000e+06,5.086907000000000000e+06,5.759897500000000000e+06,5.423575000000000000e+06,5.419184000000000000e+06,5.516983500000000000e+06,5.671393500000000000e+06,6.576469000000000000e+06,5.311012000000000000e+06,4.991984000000000000e+06,5.008967000000000000e+06,4.686636500000000000e+06,5.166364500000000000e+06,6.010841000000000000e+06,4.984196000000000000e+06,4.957627000000000000e+06,5.090556500000000000e+06,6.536886500000000000e+06,5.390719500000000000e+06,5.917720500000000000e+06,5.856765000000000000e+06,5.459342500000000000e+06,5.544771000000000000e+06,4.995453000000000000e+06,9.847642000000000000e+06,5.693116500000000000e+06,1.087441700000000000e+07,5.513002000000000000e+06,5.444336000000000000e+06,6.175711000000000000e+06,6.326722000000000000e+06,6.213313500000000000e+06,4.960650500000000000e+06,6.233271000000000000e+06,6.009802500000000000e+06,6.435831500000000000e+06,5.933690000000000000e+06,6.230848500000000000e+06,5.920471000000000000e+06,6.236383000000000000e+06,6.748632000000000000e+06,6.533385000000000000e+06,6.986297500000000000e+06,5.787276000000000000e+06,6.972555000000000000e+06,6.703572000000000000e+06,6.953325500000000000e+06,6.574886500000000000e+06,5.744806000000000000e+06,6.402401500000000000e+06,6.151589500000000000e+06,5.726343500000000000e+06,6.084579000000000000e+06,6.022154500000000000e+06,6.813995500000000000e+06,5.930564000000000000e+06,6.117109000000000000e+06,6.049543500000000000e+06,6.615654000000000000e+06,6.693687000000000000e+06,4.838837000000000000e+06,6.034044000000000000e+06,6.166790500000000000e+06,6.793800000000000000e+06,6.625898500000000000e+06,5.866390500000000000e+06,5.562744000000000000e+06,7.410540500000000000e+06,5.245240000000000000e+06,5.040389000000000000e+06,5.239714000000000000e+06,4.977928500000000000e+06,5.644427000000000000e+06,5.348207000000000000e+06,6.624584500000000000e+06,4.992213000000000000e+06,5.583644000000000000e+06,5.063374000000000000e+06,5.007401500000000000e+06,5.987844000000000000e+06,5.936186000000000000e+06,4.921175000000000000e+06,5.391233500000000000e+06,5.053408000000000000e+06,5.695411500000000000e+06,5.418145500000000000e+06,5.446534000000000000e+06,5.475105000000000000e+06,5.494271000000000000e+06,5.040911000000000000e+06,5.318629000000000000e+06,5.734146000000000000e+06,5.383935000000000000e+06,5.683991500000000000e+06,1.583205900000000000e+07,5.483795000000000000e+06,5.298616000000000000e+06,5.693478000000000000e+06,5.637626500000000000e+06,5.321249000000000000e+06,5.975343000000000000e+06,5.314305000000000000e+06,6.556687500000000000e+06,5.777468000000000000e+06,5.630242000000000000e+06,5.187933000000000000e+06,6.470479500000000000e+06,6.093727000000000000e+06,4.985600000000000000e+06,5.727836000000000000e+06,5.112280500000000000e+06,4.924850000000000000e+06,5.308501000000000000e+06,4.680888500000000000e+06,4.772210500000000000e+06,4.206841000000000000e+06,4.762549500000000000e+06,4.609277000000000000e+06,5.838503000000000000e+06,4.910127000000000000e+06,5.259182500000000000e+06,5.325220500000000000e+06,6.153788500000000000e+06,5.301248000000000000e+06,4.963072500000000000e+06,4.913140000000000000e+06,5.506618000000000000e+06,6.251131500000000000e+06,4.883961000000000000e+06,5.757060000000000000e+06,5.730872500000000000e+06,4.980799000000000000e+06,5.275764000000000000e+06,5.498634000000000000e+06,5.810012000000000000e+06,5.225748000000000000e+06,5.390185000000000000e+06,4.878338500000000000e+06,4.564077000000000000e+06,5.658133000000000000e+06,4.817128000000000000e+06,6.708570500000000000e+06,5.040183000000000000e+06,5.279830000000000000e+06,5.575680500000000000e+06,5.020092000000000000e+06,5.722521000000000000e+06,1.003281300000000000e+07,5.475150000000000000e+06,5.201005000000000000e+06,5.406195000000000000e+06,5.593009500000000000e+06,5.081573500000000000e+06,5.212074500000000000e+06,6.258176500000000000e+06,6.335649000000000000e+06,6.340639500000000000e+06,6.178464500000000000e+06,4.847944500000000000e+06,5.277746000000000000e+06,6.340427500000000000e+06,6.310451000000000000e+06,5.075679000000000000e+06,5.446809500000000000e+06,4.777323000000000000e+06,5.446051500000000000e+06,5.086454500000000000e+06,6.470425500000000000e+06,4.508465500000000000e+06,4.965496000000000000e+06,4.951501000000000000e+06,5.937066000000000000e+06,5.341129000000000000e+06,5.605836500000000000e+06,5.608885000000000000e+06,4.499144000000000000e+06,5.962701000000000000e+06,4.754990000000000000e+06,5.181326000000000000e+06,5.223134000000000000e+06,5.693202500000000000e+06,5.391769000000000000e+06,5.677313000000000000e+06,5.881565500000000000e+06,5.693560500000000000e+06,5.122252000000000000e+06,7.469465500000000000e+06,6.282772000000000000e+06,6.208129500000000000e+06,5.383423500000000000e+06,6.609416000000000000e+06,5.498912500000000000e+06,7.259856500000000000e+06,5.815084000000000000e+06,6.469227500000000000e+06,6.760635000000000000e+06,5.927265000000000000e+06,6.271107000000000000e+06,5.332716000000000000e+06,7.333887000000000000e+06,6.486467000000000000e+06,6.530885000000000000e+06,5.305657500000000000e+06,4.743260500000000000e+06,6.754797000000000000e+06,5.240279000000000000e+06,6.769422000000000000e+06,6.114004500000000000e+06,6.547750000000000000e+06,6.201401000000000000e+06,6.132647500000000000e+06,6.492109500000000000e+06,6.517795500000000000e+06,6.335872500000000000e+06,5.601149000000000000e+06,5.198285500000000000e+06,6.312182500000000000e+06,6.284592000000000000e+06,5.207719500000000000e+06,5.307668000000000000e+06,6.240943000000000000e+06,5.899421000000000000e+06,5.903741000000000000e+06,5.503348500000000000e+06,5.962552000000000000e+06,5.029252500000000000e+06,5.292745500000000000e+06,6.245664500000000000e+06,4.486398500000000000e+06,5.954968500000000000e+06,6.070234500000000000e+06,6.082120000000000000e+06,5.351272000000000000e+06,6.402042000000000000e+06,6.696590000000000000e+06,7.498281500000000000e+06,5.895382500000000000e+06,6.212970000000000000e+06,6.182559500000000000e+06,6.526121500000000000e+06,6.646369500000000000e+06,6.645754500000000000e+06,6.170693000000000000e+06,5.615617500000000000e+06,5.301873500000000000e+06,6.143066500000000000e+06,7.148493000000000000e+06,6.510843500000000000e+06,5.854271000000000000e+06,5.854937000000000000e+06,5.767294500000000000e+06,5.664608000000000000e+06,7.042593000000000000e+06,5.905342500000000000e+06,6.252683000000000000e+06,8.154645000000000000e+06,5.718722500000000000e+06,5.300777500000000000e+06,5.342067000000000000e+06,6.056520500000000000e+06,7.916844500000000000e+06,6.551394000000000000e+06,7.570866500000000000e+06,6.119908500000000000e+06,1.045368800000000000e+07,1.185825900000000000e+07,7.394593000000000000e+06,7.830322500000000000e+06,6.889271500000000000e+06,6.553533500000000000e+06,7.829746000000000000e+06,7.302562500000000000e+06,6.210859500000000000e+06,6.561175500000000000e+06,7.159685000000000000e+06,5.426928000000000000e+06,5.950755000000000000e+06,9.179027000000000000e+06,6.967157000000000000e+06,5.358669000000000000e+06,6.818759000000000000e+06,6.364368000000000000e+06,5.802582500000000000e+06,6.363095000000000000e+06,6.870814000000000000e+06,5.473065500000000000e+06,5.658581000000000000e+06,5.850677000000000000e+06,7.228490500000000000e+06,6.024187500000000000e+06,5.431140000000000000e+06,6.663117000000000000e+06,5.556693500000000000e+06,6.186613000000000000e+06,6.007071500000000000e+06,5.850157000000000000e+06,6.794686500000000000e+06,5.250494500000000000e+06,6.302528000000000000e+06,6.343465500000000000e+06,6.645187000000000000e+06,6.178715000000000000e+06,5.885176500000000000e+06,7.164248000000000000e+06,5.335565000000000000e+06,5.924612000000000000e+06,5.771402000000000000e+06,6.461472000000000000e+06,5.874842000000000000e+06,6.699240000000000000e+06,5.259152000000000000e+06,5.479320000000000000e+06,6.884741500000000000e+06,6.682611000000000000e+06,6.378985000000000000e+06,5.498926000000000000e+06,5.840835000000000000e+06,6.350234500000000000e+06,4.939389000000000000e+06,5.434568000000000000e+06,6.675644500000000000e+06,5.485332000000000000e+06,6.853456500000000000e+06,5.971231500000000000e+06,6.075712500000000000e+06,5.993457000000000000e+06,5.208644000000000000e+06,5.895002500000000000e+06,5.499494000000000000e+06,6.158652500000000000e+06,7.112613000000000000e+06,5.823252000000000000e+06,6.316770000000000000e+06,5.493502000000000000e+06,6.594570500000000000e+06,5.309752500000000000e+06,5.999944000000000000e+06,6.679023000000000000e+06,5.344604000000000000e+06,6.141181000000000000e+06,6.723637500000000000e+06,5.245856000000000000e+06,5.303607000000000000e+06,5.807113500000000000e+06,5.430423000000000000e+06,8.107576000000000000e+06,4.867349000000000000e+06,5.321284500000000000e+06,6.044521500000000000e+06,5.779912500000000000e+06,6.651685000000000000e+06,5.132081500000000000e+06,4.951942000000000000e+06,8.205193000000000000e+06,6.485022000000000000e+06,5.332217000000000000e+06,6.132789000000000000e+06,5.595495000000000000e+06,5.169104500000000000e+06,5.211080000000000000e+06,5.834036000000000000e+06,5.091613000000000000e+06,5.716838000000000000e+06,4.614445000000000000e+06,5.448502500000000000e+06,5.489495500000000000e+06,5.334896000000000000e+06,5.140717500000000000e+06,5.187303000000000000e+06,5.474762000000000000e+06,4.435504500000000000e+06,5.322578500000000000e+06,5.181473500000000000e+06,5.332067000000000000e+06,5.629265000000000000e+06,5.575122000000000000e+06,5.585700000000000000e+06,4.939675000000000000e+06,5.445830000000000000e+06,5.816265000000000000e+06,5.334994000000000000e+06,4.584049500000000000e+06,4.968215500000000000e+06,6.848286500000000000e+06,5.542193500000000000e+06,4.968103500000000000e+06,4.904917000000000000e+06,5.446578000000000000e+06,5.498065500000000000e+06,5.318116500000000000e+06,7.427444500000000000e+06,6.658969000000000000e+06,5.461437000000000000e+06,4.861076500000000000e+06,6.848077000000000000e+06,7.052667500000000000e+06,5.779270500000000000e+06,5.010769000000000000e+06,4.746099000000000000e+06,5.129713000000000000e+06,5.055349000000000000e+06,5.702863000000000000e+06,5.161935000000000000e+06,7.031473500000000000e+06,4.917533500000000000e+06,5.293612500000000000e+06,6.145462000000000000e+06,5.949353500000000000e+06,5.557880000000000000e+06,6.444620000000000000e+06,8.242127000000000000e+06,6.733966500000000000e+06,5.325644500000000000e+06,6.124144500000000000e+06,6.505575000000000000e+06,6.356490000000000000e+06,5.314737000000000000e+06,5.638231000000000000e+06,5.279539500000000000e+06,5.998927000000000000e+06,5.738418000000000000e+06,6.168567500000000000e+06,7.718876000000000000e+06,6.333202000000000000e+06,5.549448500000000000e+06,8.686080000000000000e+06,6.316474000000000000e+06,5.622127000000000000e+06,6.610637500000000000e+06,5.221258000000000000e+06,5.813587500000000000e+06,5.891729000000000000e+06,6.041457000000000000e+06,5.982730000000000000e+06,1.123625000000000000e+07,1.397502800000000000e+07,5.645805000000000000e+06,5.170482000000000000e+06,8.770345000000000000e+06,7.502715500000000000e+06,5.540210000000000000e+06,5.652310000000000000e+06,5.977434500000000000e+06,5.648458000000000000e+06,7.135605000000000000e+06,6.525398500000000000e+06,6.951849000000000000e+06,5.427632000000000000e+06,6.864357500000000000e+06,7.934298000000000000e+06,5.649297000000000000e+06,5.177713000000000000e+06,5.525727000000000000e+06,5.393637000000000000e+06,6.223992000000000000e+06,6.349216000000000000e+06,5.819862500000000000e+06,5.162180000000000000e+06,6.212201500000000000e+06,5.514834500000000000e+06,5.717779000000000000e+06,5.270305000000000000e+06,6.297560000000000000e+06,5.443022000000000000e+06,5.880737500000000000e+06,6.742744000000000000e+06,5.420484000000000000e+06,6.714605500000000000e+06,5.631085500000000000e+06,6.018480000000000000e+06,5.916371000000000000e+06,5.362902000000000000e+06,5.180189500000000000e+06,6.720792000000000000e+06,6.069042500000000000e+06,7.372197000000000000e+06,9.157753000000000000e+06,5.891600000000000000e+06,6.128434000000000000e+06,2.816928000000000000e+07,6.466178000000000000e+06,7.080724500000000000e+06,7.111349500000000000e+06,7.233474500000000000e+06,6.898871000000000000e+06,7.970723500000000000e+06,6.047125500000000000e+06,6.343887000000000000e+06,6.278335500000000000e+06,6.224382500000000000e+06,5.748120000000000000e+06,5.107184500000000000e+06,6.053770500000000000e+06,8.730372000000000000e+06,5.962509000000000000e+06,7.179905000000000000e+06,5.464843500000000000e+06,7.044765000000000000e+06,6.213504500000000000e+06,5.982094500000000000e+06,6.021290000000000000e+06,7.500165000000000000e+06,5.453897000000000000e+06,7.565017000000000000e+06,6.143426500000000000e+06,6.264315000000000000e+06,6.359414500000000000e+06,5.135341000000000000e+06,5.676162500000000000e+06,5.372517500000000000e+06,5.580956500000000000e+06,5.497850000000000000e+06,6.110534000000000000e+06,7.628823000000000000e+06,5.929923000000000000e+06,5.539621500000000000e+06,5.799877000000000000e+06,4.930844000000000000e+06,6.112168000000000000e+06,6.036684000000000000e+06,7.450974500000000000e+06,5.749401000000000000e+06,6.098592500000000000e+06,5.700531500000000000e+06,5.857352500000000000e+06,5.939585500000000000e+06,6.386814000000000000e+06,6.727613000000000000e+06,6.256231000000000000e+06,6.484712500000000000e+06,4.660608000000000000e+06,6.163374500000000000e+06,5.687381000000000000e+06,5.197262500000000000e+06,5.562312000000000000e+06,4.754247000000000000e+06,5.565856500000000000e+06,5.697316000000000000e+06,5.878729500000000000e+06,7.142330000000000000e+06,4.621617000000000000e+06,5.879212500000000000e+06,5.524575000000000000e+06,6.245440500000000000e+06,6.191929500000000000e+06,5.572421000000000000e+06,5.635961500000000000e+06,6.301357000000000000e+06,6.735974500000000000e+06,5.784215000000000000e+06,6.194380500000000000e+06,5.198044500000000000e+06,7.057801000000000000e+06,5.147353500000000000e+06,5.747523000000000000e+06,5.358789000000000000e+06,6.405184000000000000e+06,5.926192000000000000e+06,5.508609000000000000e+06,5.554597000000000000e+06,6.448050000000000000e+06,5.190390500000000000e+06,5.459762000000000000e+06,6.123201000000000000e+06,5.564029000000000000e+06,5.532851000000000000e+06,7.694878000000000000e+06,5.497593000000000000e+06,7.211562500000000000e+06,5.460826000000000000e+06,7.123649000000000000e+06,5.546633500000000000e+06,5.166236000000000000e+06,4.840943000000000000e+06,5.950592000000000000e+06,5.377164500000000000e+06,6.037612000000000000e+06,4.964814000000000000e+06,6.400105000000000000e+06,5.310854500000000000e+06,5.359422000000000000e+06,5.184009000000000000e+06,5.831484000000000000e+06,5.578452000000000000e+06,5.965098500000000000e+06,5.943770000000000000e+06,6.026098000000000000e+06,5.754352500000000000e+06,5.296437500000000000e+06,6.569578000000000000e+06,6.537544000000000000e+06,6.848384000000000000e+06,5.523650000000000000e+06,5.813269000000000000e+06,5.489003000000000000e+06,5.521603000000000000e+06,5.878652500000000000e+06,6.235670000000000000e+06,6.033459000000000000e+06,5.590256000000000000e+06,5.916507500000000000e+06,5.635228500000000000e+06,6.294216500000000000e+06,6.222270500000000000e+06,5.691610000000000000e+06,6.418492500000000000e+06,5.512345500000000000e+06,6.031872000000000000e+06,6.210341000000000000e+06,5.604147000000000000e+06,6.702534500000000000e+06,6.029774000000000000e+06,4.765353500000000000e+06,6.007659000000000000e+06,5.860122500000000000e+06,5.479327500000000000e+06,5.531636000000000000e+06,5.276223000000000000e+06,6.122284000000000000e+06,6.241677000000000000e+06,6.357121500000000000e+06,6.378785000000000000e+06,5.699713500000000000e+06,5.771828000000000000e+06,5.217164500000000000e+06,5.910530500000000000e+06,6.183359000000000000e+06,4.733836000000000000e+06,6.533850000000000000e+06,5.455953000000000000e+06,6.486400000000000000e+06,5.714457500000000000e+06,5.262849000000000000e+06,4.748029000000000000e+06,6.897186000000000000e+06,5.947402000000000000e+06,5.901703000000000000e+06,6.502423500000000000e+06,5.252145000000000000e+06,5.390028000000000000e+06,5.554137500000000000e+06,5.342624000000000000e+06,5.804524500000000000e+06,5.910253500000000000e+06,7.315435000000000000e+06,5.209627500000000000e+06,5.970066000000000000e+06,5.935067500000000000e+06,5.701105500000000000e+06,5.006160000000000000e+06,4.910453000000000000e+06,5.237106500000000000e+06,5.078932000000000000e+06,5.010769000000000000e+06,5.576154500000000000e+06,7.483850500000000000e+06,6.924462000000000000e+06,5.473576500000000000e+06,6.679113500000000000e+06,6.360553000000000000e+06,5.022783000000000000e+06,5.429832000000000000e+06,5.652318000000000000e+06,5.750430000000000000e+06,6.020514500000000000e+06,5.673596000000000000e+06,5.163964500000000000e+06,5.976229500000000000e+06,5.391039000000000000e+06,5.629374000000000000e+06,6.213882500000000000e+06,5.214732500000000000e+06,6.518826000000000000e+06,5.986636500000000000e+06,5.758510500000000000e+06,6.155015000000000000e+06,6.131811000000000000e+06,1.062646200000000000e+07,5.827330500000000000e+06,4.751215000000000000e+06,6.044860500000000000e+06,6.095162500000000000e+06,5.285192000000000000e+06,4.871359500000000000e+06,5.223693500000000000e+06,5.141086000000000000e+06,5.183902500000000000e+06,5.663194500000000000e+06,5.729825000000000000e+06,5.279792000000000000e+06,5.316183000000000000e+06,5.753529000000000000e+06,6.051319500000000000e+06,6.103718000000000000e+06,6.277734000000000000e+06,5.622846000000000000e+06,6.559650000000000000e+06,6.093312500000000000e+06,6.067515000000000000e+06,5.405205000000000000e+06,5.448336000000000000e+06,5.464157500000000000e+06,5.530373000000000000e+06,5.993562500000000000e+06,5.794570500000000000e+06,5.945676000000000000e+06,6.534502500000000000e+06,6.630123500000000000e+06,5.655837000000000000e+06,5.182072500000000000e+06,6.056305500000000000e+06,7.297853000000000000e+06,5.735040000000000000e+06,7.858756000000000000e+06,6.956461000000000000e+06,6.040346000000000000e+06,5.328956000000000000e+06,6.336144500000000000e+06,6.029417000000000000e+06,8.128807500000000000e+06,5.908527000000000000e+06,6.260354000000000000e+06,7.331607000000000000e+06,5.678348500000000000e+06,6.108416000000000000e+06,5.928240000000000000e+06,5.469610000000000000e+06,5.506122500000000000e+06,6.979074000000000000e+06,6.289255000000000000e+06,6.938533000000000000e+06,6.798869500000000000e+06,6.616799500000000000e+06,8.787538000000000000e+06,6.781272000000000000e+06,7.399282000000000000e+06,7.352364000000000000e+06,6.721875000000000000e+06,6.136737500000000000e+06,6.792443500000000000e+06,6.640265500000000000e+06,5.921887000000000000e+06,8.053913500000000000e+06,5.393651000000000000e+06,6.218702000000000000e+06,6.133121500000000000e+06,6.251639000000000000e+06,7.846305000000000000e+06,6.822248000000000000e+06,5.798179000000000000e+06,7.100909500000000000e+06,6.194276500000000000e+06,5.618035000000000000e+06,6.643508000000000000e+06,5.955589000000000000e+06,6.128895000000000000e+06,6.318862500000000000e+06,6.910142000000000000e+06,6.005974500000000000e+06,7.610240000000000000e+06,6.886784000000000000e+06,6.964936500000000000e+06,6.725655000000000000e+06,6.917066500000000000e+06,5.735595000000000000e+06,6.222984000000000000e+06,7.406383000000000000e+06,7.722537000000000000e+06,6.015528000000000000e+06,7.379362000000000000e+06,6.238109500000000000e+06,7.465340000000000000e+06,6.614468500000000000e+06,9.727014000000000000e+06,7.836871000000000000e+06,6.200643000000000000e+06,6.631002000000000000e+06,6.038385500000000000e+06,5.367721500000000000e+06,6.511859500000000000e+06,6.463351000000000000e+06,7.027492500000000000e+06,6.305798500000000000e+06,6.223247000000000000e+06,6.203816500000000000e+06,5.385483000000000000e+06,6.063960500000000000e+06,6.793230500000000000e+06,5.883045500000000000e+06,6.869798500000000000e+06,6.108288500000000000e+06,6.152199500000000000e+06,7.156676000000000000e+06,7.538450500000000000e+06,5.647590000000000000e+06,5.718623000000000000e+06,6.633756000000000000e+06,6.221169500000000000e+06,5.992484000000000000e+06,6.202165000000000000e+06,6.359469000000000000e+06,6.293835000000000000e+06,5.988421500000000000e+06,7.195497500000000000e+06,6.669335000000000000e+06,6.143953000000000000e+06,7.087417500000000000e+06,7.017609500000000000e+06,6.298271000000000000e+06,6.915269500000000000e+06,7.644080000000000000e+06,6.716521000000000000e+06,7.178671500000000000e+06,6.100627000000000000e+06,6.711337500000000000e+06,7.235944000000000000e+06,5.582500500000000000e+06,6.869770500000000000e+06,6.569691000000000000e+06,6.406775000000000000e+06,7.619676000000000000e+06,6.775983000000000000e+06,6.558552000000000000e+06,6.624092000000000000e+06,6.245651500000000000e+06,6.304224000000000000e+06,6.740568000000000000e+06,6.675418000000000000e+06,7.119900000000000000e+06,6.762155000000000000e+06,6.834856500000000000e+06,6.116430000000000000e+06,5.822351500000000000e+06,6.721443000000000000e+06,7.302793500000000000e+06,8.236123000000000000e+06,6.534536000000000000e+06,5.688845000000000000e+06,6.704397000000000000e+06,6.151525000000000000e+06,6.216383000000000000e+06,6.983263000000000000e+06,5.891862000000000000e+06,6.241599500000000000e+06,6.935973000000000000e+06,6.785327000000000000e+06,7.472702000000000000e+06,6.624397500000000000e+06,5.571565000000000000e+06,7.128192500000000000e+06,5.905336500000000000e+06,6.540578000000000000e+06,6.700657000000000000e+06,7.130175000000000000e+06,6.221463500000000000e+06,6.978407500000000000e+06,7.954218000000000000e+06,7.481633500000000000e+06,7.730860000000000000e+06,6.322958000000000000e+06,7.168939000000000000e+06,7.966280000000000000e+06,5.242035000000000000e+06,5.674293000000000000e+06,7.128192500000000000e+06,6.033062500000000000e+06,6.791768000000000000e+06,6.817616500000000000e+06,7.336413000000000000e+06,6.759632500000000000e+06,5.610961500000000000e+06,5.821220500000000000e+06,6.749847500000000000e+06,6.225931000000000000e+06,6.207400000000000000e+06,6.126453000000000000e+06,5.772403000000000000e+06,6.334923000000000000e+06,6.744757000000000000e+06,5.848010500000000000e+06,5.792627500000000000e+06,7.045592000000000000e+06,5.271295000000000000e+06,6.372229500000000000e+06,7.223216000000000000e+06,6.983844000000000000e+06,6.937602500000000000e+06,8.216862000000000000e+06,6.672632000000000000e+06,6.812025000000000000e+06,6.005780500000000000e+06,7.326179500000000000e+06,6.919344000000000000e+06,6.847497500000000000e+06,7.474357000000000000e+06,6.196852500000000000e+06,6.204859500000000000e+06,6.837487000000000000e+06,6.805384000000000000e+06,6.125380000000000000e+06,6.973564500000000000e+06,8.723052000000000000e+06,8.094495500000000000e+06,6.476269000000000000e+06,7.069716000000000000e+06,8.245874500000000000e+06,7.273415500000000000e+06,8.318808000000000000e+06,6.771447000000000000e+06,7.107644000000000000e+06,6.386085000000000000e+06,7.745434000000000000e+06,6.643136500000000000e+06,6.926293500000000000e+06,7.035025500000000000e+06,6.802201500000000000e+06,7.120080000000000000e+06,7.290189500000000000e+06,6.226107500000000000e+06,7.287514000000000000e+06,7.018824000000000000e+06,6.492813000000000000e+06,7.323429000000000000e+06,6.991717500000000000e+06,6.352016000000000000e+06,6.333542000000000000e+06,6.245479500000000000e+06,7.666495000000000000e+06,6.102917000000000000e+06,6.681856000000000000e+06,7.190388500000000000e+06,7.238364500000000000e+06,6.757963000000000000e+06,7.054884500000000000e+06,6.550525000000000000e+06,6.923917500000000000e+06,7.723865500000000000e+06,7.950286000000000000e+06,6.913866500000000000e+06,6.572687500000000000e+06,6.667859000000000000e+06,6.982048500000000000e+06,7.234339500000000000e+06,6.594672000000000000e+06,6.887712000000000000e+06,7.212833500000000000e+06,6.911551000000000000e+06,6.901447500000000000e+06,7.196933000000000000e+06,6.171392000000000000e+06,7.911121000000000000e+06,7.683111000000000000e+06,8.262606000000000000e+06,8.195076500000000000e+06,6.416125500000000000e+06,6.220110000000000000e+06,6.528076000000000000e+06,7.091037500000000000e+06,7.666705000000000000e+06,6.457945500000000000e+06,7.184931000000000000e+06,7.593119500000000000e+06,7.600639000000000000e+06,7.658648500000000000e+06,9.328506000000000000e+06,6.620928000000000000e+06,7.676468000000000000e+06,6.666160000000000000e+06,7.609575500000000000e+06,7.810007000000000000e+06,7.423339000000000000e+06,6.307291000000000000e+06,7.414165500000000000e+06,7.773145000000000000e+06,6.863752000000000000e+06,6.597970500000000000e+06,6.959452500000000000e+06,7.762170000000000000e+06,7.393336000000000000e+06,6.284672000000000000e+06,6.038469000000000000e+06,6.288183000000000000e+06,5.542512000000000000e+06,6.037413500000000000e+06,5.671913500000000000e+06,6.235573000000000000e+06,5.378928000000000000e+06,5.391167500000000000e+06,5.317334000000000000e+06,5.613269500000000000e+06,5.127644000000000000e+06,5.218442500000000000e+06,4.549091500000000000e+06,4.503473500000000000e+06,4.677606000000000000e+06,4.491315000000000000e+06,3.962939000000000000e+06,4.401693000000000000e+06,4.415707000000000000e+06,4.772104500000000000e+06,3.897243000000000000e+06,4.696428000000000000e+06,3.477494500000000000e+06,3.891943000000000000e+06,3.896930299999999814e+06,3.165411500000000000e+06,4.005493299999999814e+06,3.370785500000000000e+06,3.878575299999999814e+06,3.441375000000000000e+06,3.463006500000000000e+06,3.517056000000000000e+06,4.432727500000000000e+06,3.909233500000000000e+06,3.606159000000000000e+06,3.535026799999999814e+06,3.014708500000000000e+06,3.349020500000000000e+06,3.246510500000000000e+06,3.688204299999999814e+06,3.565504799999999814e+06,3.168937000000000000e+06,3.104197299999999814e+06,3.622164299999999814e+06,3.423858500000000000e+06,3.489003299999999814e+06,6.230364000000000000e+06,2.814588799999999814e+06,3.150524299999999814e+06,2.874279500000000000e+06,2.908300000000000000e+06,3.062089799999999814e+06,6.786841500000000000e+06,2.999616000000000000e+06,2.755022500000000000e+06,2.971393000000000000e+06,2.471560500000000000e+06,2.868463500000000000e+06,2.385011000000000000e+06,2.940746299999999814e+06,2.566983799999999814e+06,2.990944500000000000e+06,2.361792000000000000e+06,2.351774299999999814e+06,2.287854000000000000e+06,2.342340000000000000e+06,2.292862799999999814e+06,1.938058000000000000e+06,1.484960000000000000e+06,1.937215000000000000e+06,1.780164000000000000e+06,1.441312000000000000e+06,1.121062399999999907e+06,1.405664000000000000e+06,1.478528000000000000e+06,1.618887899999999907e+06,1.487038000000000000e+06,1.245504000000000000e+06,1.065984000000000000e+06,1.178336000000000000e+06,1.013008000000000000e+06,9.114880000000000000e+05,9.505920000000000000e+05,7.074880000000000000e+05,6.537440000000000000e+05,6.074720000000000000e+05,5.641920000000000000e+05,5.303520000000000000e+05,4.502877999999999884e+05,4.843680000000000000e+05,4.039360000000000000e+05,3.497760000000000000e+05,4.051600000000000000e+05,3.233120000000000000e+05,3.187280000000000000e+05,2.777840000000000000e+05,2.391560000000000000e+05,2.030240000000000000e+05,2.125320000000000000e+05,1.783680000000000000e+05,1.570680000000000000e+05,1.233000000000000000e+05,1.080980000000000000e+05,8.798000000000000000e+04,7.953600000000000000e+04,1.414360000000000000e+05,6.507000000000000000e+04,4.479400000000000000e+04,1.337760000000000000e+05,4.469400000000000000e+04,2.975100000000000000e+04,2.754600000000000000e+04,2.093100000000000000e+04,2.353700000000000000e+04,1.962900000000000000e+04,1.812600000000000000e+04,1.632200000000000000e+04,1.672300000000000000e+04,1.662300000000000000e+04,1.732400000000000000e+04,1.602200000000000000e+04,1.331700000000000000e+04,1.291700000000000000e+04,1.762500000000000000e+04,1.221500000000000000e+04,1.441900000000000000e+04,1.331700000000000000e+04,1.121400000000000000e+04,1.111400000000000000e+04,1.532100000000000000e+04,1.231600000000000000e+04,1.331700000000000000e+04,1.351800000000000000e+04,1.441900000000000000e+04,1.121400000000000000e+04,1.331700000000000000e+04,1.592200000000000000e+04,1.361800000000000000e+04,1.291700000000000000e+04,1.482000000000000000e+04,1.301700000000000000e+04,1.171500000000000000e+04,1.472000000000000000e+04,1.221500000000000000e+04,1.552100000000000000e+04,1.231600000000000000e+04,1.401800000000000000e+04,1.542100000000000000e+04,1.291700000000000000e+04,1.061300000000000000e+04,1.381800000000000000e+04,1.351800000000000000e+04,1.421900000000000000e+04,1.512000000000000000e+04,1.351800000000000000e+04,1.311700000000000000e+04,1.572100000000000000e+04,1.411900000000000000e+04,1.301700000000000000e+04,1.431900000000000000e+04,1.712400000000000000e+04,1.381800000000000000e+04,1.472000000000000000e+04,1.522100000000000000e+04,1.472000000000000000e+04,1.472000000000000000e+04,1.572100000000000000e+04,1.441900000000000000e+04,1.211500000000000000e+04,1.522100000000000000e+04,1.171500000000000000e+04,1.331700000000000000e+04,1.361800000000000000e+04,1.211500000000000000e+04,1.391800000000000000e+04,1.461900000000000000e+04,2.203400000000000000e+04,1.241600000000000000e+04,1.602200000000000000e+04,1.331700000000000000e+04,1.371800000000000000e+04,1.572100000000000000e+04,1.271600000000000000e+04,1.502000000000000000e+04,1.351800000000000000e+04,1.251600000000000000e+04,1.351800000000000000e+04,1.592200000000000000e+04,1.331700000000000000e+04,1.421900000000000000e+04,1.301700000000000000e+04,1.391800000000000000e+04,1.291700000000000000e+04,1.381800000000000000e+04,1.431900000000000000e+04,1.401800000000000000e+04,1.391800000000000000e+04,1.492000000000000000e+04,1.281600000000000000e+04,1.371800000000000000e+04,1.251600000000000000e+04,1.261600000000000000e+04,1.221500000000000000e+04,1.281600000000000000e+04,1.341700000000000000e+04,1.401800000000000000e+04,1.201500000000000000e+04,1.071300000000000000e+04,1.401800000000000000e+04,1.441900000000000000e+04,1.111400000000000000e+04,1.021200000000000000e+04,1.181500000000000000e+04,1.211500000000000000e+04,1.572100000000000000e+04,1.361800000000000000e+04,nan
4.795170000000000243e+01,6.000000000000000000e+02,1.101000000000000000e+03,2.702000000000000000e+03,1.011200000000000000e+04,1.472000000000000000e+04,3.847500000000000000e+04,7.330600000000000000e+04,1.159500000000000000e+05,1.469840000000000000e+05,1.600960000000000000e+05,2.254880000000000000e+05,2.967760000000000000e+05,4.445200000000000000e+05,5.418720000000000000e+05,8.582560000000000000e+05,1.140928000000000000e+06,1.732523600000000093e+06,1.486144000000000000e+06,1.702528000000000000e+06,1.655680000000000000e+06,1.883488000000000000e+06,1.832902300000000047e+06,2.300544000000000000e+06,2.195259000000000000e+06,2.270449799999999814e+06,2.582070299999999814e+06,2.084988000000000000e+06,2.352768000000000000e+06,2.129464000000000000e+06,2.403008000000000000e+06,2.318668000000000000e+06,2.537595299999999814e+06,2.287902500000000000e+06,2.185131000000000000e+06,2.604382000000000000e+06,2.575168000000000000e+06,2.381784500000000000e+06,2.828864000000000000e+06,2.916003500000000000e+06,2.160099000000000000e+06,2.110931799999999814e+06,2.039230100000000093e+06,2.360506799999999814e+06,2.482863799999999814e+06,2.383327500000000000e+06,2.781528799999999814e+06,2.300009000000000000e+06,2.602560299999999814e+06,2.873199500000000000e+06,2.677670799999999814e+06,2.855154299999999814e+06,2.861952000000000000e+06,2.196905799999999814e+06,2.952302000000000000e+06,3.234815299999999814e+06,2.569166500000000000e+06,2.881459299999999814e+06,2.260217000000000000e+06,2.408903799999999814e+06,2.871737000000000000e+06,2.673521500000000000e+06,2.822973500000000000e+06,2.879616000000000000e+06,2.510005799999999814e+06,2.554078500000000000e+06,2.441897000000000000e+06,3.035364500000000000e+06,3.485462500000000000e+06,2.827854500000000000e+06,2.964800000000000000e+06,2.696336500000000000e+06,2.744882000000000000e+06,2.828932000000000000e+06,2.464380000000000000e+06,2.793863500000000000e+06,2.581701299999999814e+06,5.607132500000000000e+06,2.941613500000000000e+06,2.985191799999999814e+06,2.943517299999999814e+06,3.056494500000000000e+06,3.133439500000000000e+06,2.639273799999999814e+06,2.810477000000000000e+06,2.635192000000000000e+06,3.018399799999999814e+06,2.912455000000000000e+06,2.704326799999999814e+06,2.468172799999999814e+06,2.679419799999999814e+06,2.754453500000000000e+06,2.747197500000000000e+06,2.768537500000000000e+06,2.888519000000000000e+06,3.113037799999999814e+06,2.516126299999999814e+06,2.863395500000000000e+06,2.646349799999999814e+06,3.065651799999999814e+06,2.785783000000000000e+06,2.707177799999999814e+06,2.751677000000000000e+06,2.579073299999999814e+06,2.561088500000000000e+06,3.266088500000000000e+06,2.675550299999999814e+06,2.852275500000000000e+06,3.169138500000000000e+06,2.760739000000000000e+06,2.788129000000000000e+06,2.982399500000000000e+06,2.973995500000000000e+06,3.239981299999999814e+06,3.494560799999999814e+06,3.131266500000000000e+06,3.041682000000000000e+06,2.893514000000000000e+06,3.425240500000000000e+06,2.914880000000000000e+06,4.134524000000000000e+06,3.471251000000000000e+06,2.748091000000000000e+06,3.115782500000000000e+06,3.168201000000000000e+06,2.937652500000000000e+06,3.215799500000000000e+06,3.005471000000000000e+06,2.919414299999999814e+06,3.432039799999999814e+06,3.409384000000000000e+06,3.167936000000000000e+06,2.782352500000000000e+06,3.302464000000000000e+06,3.251247000000000000e+06,2.983010500000000000e+06,3.206775000000000000e+06,3.438504799999999814e+06,2.916663000000000000e+06,3.283190500000000000e+06,3.797204000000000000e+06,2.990005799999999814e+06,3.872055000000000000e+06,2.878424799999999814e+06,3.041459500000000000e+06,3.244832299999999814e+06,3.354114799999999814e+06,2.979429000000000000e+06,3.934393000000000000e+06,3.339296799999999814e+06,3.305726799999999814e+06,3.694440000000000000e+06,3.468750000000000000e+06,3.239213500000000000e+06,3.617012799999999814e+06,3.525375000000000000e+06,3.775864000000000000e+06,3.480290500000000000e+06,3.608279000000000000e+06,3.088866500000000000e+06,3.271704799999999814e+06,3.714092799999999814e+06,3.808616799999999814e+06,3.775380000000000000e+06,3.460769500000000000e+06,3.837395299999999814e+06,3.869278000000000000e+06,3.517863000000000000e+06,4.176669299999999814e+06,3.834950299999999814e+06,3.297445299999999814e+06,8.367489500000000000e+06,4.177213799999999814e+06,3.739864000000000000e+06,3.623768000000000000e+06,3.687423500000000000e+06,3.960251299999999814e+06,4.675095000000000000e+06,4.106735799999999814e+06,3.881085000000000000e+06,3.856862299999999814e+06,3.220404799999999814e+06,4.360622000000000000e+06,3.175021500000000000e+06,3.474179500000000000e+06,3.955538799999999814e+06,4.473743500000000000e+06,4.408779500000000000e+06,3.386620500000000000e+06,3.523520000000000000e+06,4.777582000000000000e+06,3.990541000000000000e+06,4.262707500000000000e+06,3.534164799999999814e+06,4.610162000000000000e+06,3.834611299999999814e+06,4.259563000000000000e+06,4.071611000000000000e+06,3.796341000000000000e+06,4.059154299999999814e+06,4.482938500000000000e+06,4.408481500000000000e+06,4.844476000000000000e+06,4.401080000000000000e+06,4.127756299999999814e+06,3.419697500000000000e+06,3.868894799999999814e+06,4.264669500000000000e+06,5.422690000000000000e+06,4.140097500000000000e+06,4.234426500000000000e+06,4.343856500000000000e+06,3.565872500000000000e+06,4.067860299999999814e+06,3.979775299999999814e+06,3.845097500000000000e+06,4.336136500000000000e+06,4.151381500000000000e+06,4.498340000000000000e+06,3.830284000000000000e+06,4.057824000000000000e+06,4.064060000000000000e+06,4.006961500000000000e+06,4.235262000000000000e+06,3.995177000000000000e+06,3.840483799999999814e+06,3.727014000000000000e+06,4.121307500000000000e+06,3.838990299999999814e+06,3.537675000000000000e+06,5.472703500000000000e+06,4.901501000000000000e+06,4.515138500000000000e+06,4.548825000000000000e+06,4.747680500000000000e+06,4.496587000000000000e+06,4.382581500000000000e+06,4.045698500000000000e+06,3.815454500000000000e+06,4.208993500000000000e+06,4.697112500000000000e+06,3.865755000000000000e+06,4.440901000000000000e+06,4.890303000000000000e+06,5.222209000000000000e+06,4.861351000000000000e+06,4.188559500000000000e+06,4.099507500000000000e+06,4.368084000000000000e+06,4.651869000000000000e+06,5.029466500000000000e+06,4.476307500000000000e+06,5.162720000000000000e+06,4.524802000000000000e+06,4.916411500000000000e+06,3.722571500000000000e+06,4.422648500000000000e+06,4.202359000000000000e+06,4.690728000000000000e+06,3.886898500000000000e+06,5.236980000000000000e+06,4.196772000000000000e+06,4.745347000000000000e+06,4.907755500000000000e+06,4.365725500000000000e+06,4.919100500000000000e+06,3.705543000000000000e+06,5.048931000000000000e+06,4.471392500000000000e+06,5.410161000000000000e+06,4.479469000000000000e+06,5.359480500000000000e+06,5.409689000000000000e+06,4.387398500000000000e+06,4.965975000000000000e+06,4.403149000000000000e+06,5.265716000000000000e+06,5.162888500000000000e+06,5.549959500000000000e+06,4.508223500000000000e+06,7.857695000000000000e+06,8.079902500000000000e+06,7.893211500000000000e+06,9.248506000000000000e+06,4.540355000000000000e+06,4.434781500000000000e+06,5.201989000000000000e+06,5.206177500000000000e+06,4.913352000000000000e+06,4.726391000000000000e+06,4.750650000000000000e+06,4.591642500000000000e+06,7.158800000000000000e+06,4.722749000000000000e+06,1.246398600000000000e+07,5.390028000000000000e+06,5.671623500000000000e+06,4.899784000000000000e+06,5.823300000000000000e+06,4.385931000000000000e+06,4.172029500000000000e+06,4.774942000000000000e+06,5.459914000000000000e+06,5.178385000000000000e+06,4.322216000000000000e+06,4.632149500000000000e+06,6.410800500000000000e+06,5.602187000000000000e+06,5.432190500000000000e+06,5.633842000000000000e+06,5.488340000000000000e+06,5.715685000000000000e+06,5.571258000000000000e+06,4.346512000000000000e+06,5.466501000000000000e+06,5.099010500000000000e+06,5.498232500000000000e+06,6.096055500000000000e+06,5.454427000000000000e+06,4.285846000000000000e+06,5.247868000000000000e+06,4.923802500000000000e+06,4.996230500000000000e+06,5.119135000000000000e+06,5.392411000000000000e+06,5.240924500000000000e+06,4.932799000000000000e+06,1.167821100000000000e+07,5.668762500000000000e+06,4.819488000000000000e+06,5.372939500000000000e+06,4.888813500000000000e+06,6.496096000000000000e+06,4.498988500000000000e+06,5.855990000000000000e+06,4.976606500000000000e+06,4.562119000000000000e+06,4.575330000000000000e+06,5.061130000000000000e+06,5.909922000000000000e+06,5.657358000000000000e+06,4.987527000000000000e+06,4.968103500000000000e+06,4.419025500000000000e+06,4.411728000000000000e+06,4.545691000000000000e+06,5.585251500000000000e+06,6.714681500000000000e+06,5.120750500000000000e+06,4.845384500000000000e+06,4.551810000000000000e+06,4.638720000000000000e+06,4.950119500000000000e+06,4.739350500000000000e+06,4.950494000000000000e+06,5.481490000000000000e+06,5.337105500000000000e+06,4.479570000000000000e+06,5.201069500000000000e+06,4.533806500000000000e+06,4.547981000000000000e+06,4.470244000000000000e+06,4.770672000000000000e+06,5.632731500000000000e+06,4.890648000000000000e+06,5.424606500000000000e+06,5.108157000000000000e+06,4.787523000000000000e+06,4.734829500000000000e+06,5.468176500000000000e+06,4.522880000000000000e+06,4.851336500000000000e+06,4.977664000000000000e+06,5.079635000000000000e+06,5.170750500000000000e+06,4.776802500000000000e+06,4.757373000000000000e+06,4.962440000000000000e+06,6.145127000000000000e+06,4.312457000000000000e+06,4.260246000000000000e+06,5.261910000000000000e+06,5.232948500000000000e+06,5.584144500000000000e+06,4.950047000000000000e+06,4.561424000000000000e+06,5.275830000000000000e+06,6.438750000000000000e+06,5.640131500000000000e+06,5.263823500000000000e+06,4.889560000000000000e+06,4.905475500000000000e+06,4.796487500000000000e+06,5.302046500000000000e+06,5.219850000000000000e+06,5.283517000000000000e+06,5.031005500000000000e+06,5.652084000000000000e+06,4.560022500000000000e+06,5.180175000000000000e+06,4.496811000000000000e+06,5.233207000000000000e+06,5.679045500000000000e+06,4.808323500000000000e+06,5.009347500000000000e+06,6.056221500000000000e+06,6.106086000000000000e+06,4.654699000000000000e+06,5.499692000000000000e+06,5.198728000000000000e+06,5.187462000000000000e+06,5.120115000000000000e+06,5.417158500000000000e+06,5.153235000000000000e+06,5.280810000000000000e+06,5.211924000000000000e+06,5.452935000000000000e+06,7.268270000000000000e+06,5.356064000000000000e+06,5.353615000000000000e+06,1.063112100000000000e+07,5.193571500000000000e+06,4.723829000000000000e+06,5.718771500000000000e+06,6.219442000000000000e+06,5.849928000000000000e+06,5.149729500000000000e+06,5.486180000000000000e+06,6.818848000000000000e+06,6.006861000000000000e+06,6.551686000000000000e+06,6.180996000000000000e+06,5.790481500000000000e+06,6.900515000000000000e+06,6.275742000000000000e+06,7.293347000000000000e+06,5.964214000000000000e+06,6.220081000000000000e+06,6.247544000000000000e+06,6.010968000000000000e+06,6.398076000000000000e+06,7.590685500000000000e+06,7.113056500000000000e+06,7.903241500000000000e+06,7.358345500000000000e+06,7.111484500000000000e+06,9.737918000000000000e+06,7.009786000000000000e+06,6.860503500000000000e+06,7.025184000000000000e+06,7.125402500000000000e+06,7.801015000000000000e+06,7.034202000000000000e+06,6.340629000000000000e+06,7.814578000000000000e+06,7.200333500000000000e+06,6.695340000000000000e+06,6.730220000000000000e+06,6.196187500000000000e+06,6.527338000000000000e+06,5.999060000000000000e+06,6.502836000000000000e+06,7.809090000000000000e+06,6.754683000000000000e+06,6.904801000000000000e+06,7.202000000000000000e+06,5.681333500000000000e+06,6.933892500000000000e+06,5.635227000000000000e+06,6.504199000000000000e+06,5.506410000000000000e+06,6.130885500000000000e+06,6.111387000000000000e+06,5.997027500000000000e+06,7.162155000000000000e+06,6.038496000000000000e+06,6.690135500000000000e+06,5.942673000000000000e+06,6.091103000000000000e+06,6.046080000000000000e+06,5.723914500000000000e+06,6.450661500000000000e+06,6.926824000000000000e+06,5.759200000000000000e+06,6.368439000000000000e+06,5.375370000000000000e+06,7.679350000000000000e+06,5.904091500000000000e+06,5.711792500000000000e+06,6.076744500000000000e+06,8.574583000000000000e+06,7.253326000000000000e+06,6.241523500000000000e+06,7.824601000000000000e+06,7.420497000000000000e+06,7.114377500000000000e+06,5.822154000000000000e+06,7.296060000000000000e+06,6.722988000000000000e+06,5.472560000000000000e+06,6.434519500000000000e+06,6.987517000000000000e+06,8.167383000000000000e+06,6.344158000000000000e+06,6.018150000000000000e+06,5.960698000000000000e+06,5.745513500000000000e+06,6.191696000000000000e+06,5.617426500000000000e+06,5.338921000000000000e+06,6.891562000000000000e+06,6.207768000000000000e+06,5.974895500000000000e+06,6.333327000000000000e+06,5.833907500000000000e+06,5.783976000000000000e+06,6.122833000000000000e+06,7.204148500000000000e+06,5.858275000000000000e+06,5.819016000000000000e+06,6.298902500000000000e+06,6.869349000000000000e+06,5.718249000000000000e+06,4.825150000000000000e+06,6.178420000000000000e+06,5.294067500000000000e+06,6.317126000000000000e+06,6.052809000000000000e+06,5.521099500000000000e+06,5.497500500000000000e+06,5.127041000000000000e+06,5.984298000000000000e+06,5.454332000000000000e+06,5.549542000000000000e+06,5.420895000000000000e+06,5.632483500000000000e+06,6.621097500000000000e+06,5.368328000000000000e+06,5.943342500000000000e+06,5.829760000000000000e+06,6.763577000000000000e+06,5.098810500000000000e+06,5.278561500000000000e+06,5.926550000000000000e+06,5.049631000000000000e+06,5.646588500000000000e+06,5.068657500000000000e+06,5.480517000000000000e+06,5.231349000000000000e+06,5.659693000000000000e+06,6.214180000000000000e+06,5.606358000000000000e+06,5.718311000000000000e+06,5.468533000000000000e+06,5.766364500000000000e+06,5.678035000000000000e+06,5.309503000000000000e+06,5.409107000000000000e+06,5.008614000000000000e+06,4.715146000000000000e+06,5.121076000000000000e+06,5.203025500000000000e+06,5.462853500000000000e+06,5.592389000000000000e+06,5.065512500000000000e+06,5.634047500000000000e+06,5.210922500000000000e+06,4.859428500000000000e+06,5.683991500000000000e+06,4.796291500000000000e+06,5.279419000000000000e+06,5.667621500000000000e+06,6.023476000000000000e+06,5.851292000000000000e+06,6.042242000000000000e+06,5.615426000000000000e+06,6.079016500000000000e+06,6.319695500000000000e+06,5.711482000000000000e+06,6.353745000000000000e+06,6.053202000000000000e+06,6.283270500000000000e+06,5.457861500000000000e+06,5.847274000000000000e+06,6.058806000000000000e+06,7.242200500000000000e+06,5.700181500000000000e+06,5.468094000000000000e+06,5.935695500000000000e+06,5.948438500000000000e+06,6.370119500000000000e+06,5.398984500000000000e+06,5.705167500000000000e+06,6.552028000000000000e+06,5.987565500000000000e+06,7.732956000000000000e+06,6.355451000000000000e+06,6.798604500000000000e+06,7.432392000000000000e+06,7.808713000000000000e+06,6.673302000000000000e+06,7.098107000000000000e+06,6.733499500000000000e+06,6.213028000000000000e+06,6.202360500000000000e+06,6.509354000000000000e+06,6.066157000000000000e+06,5.795174000000000000e+06,7.432026000000000000e+06,6.580152500000000000e+06,6.435843500000000000e+06,5.968201000000000000e+06,6.660927000000000000e+06,6.403189500000000000e+06,5.916184000000000000e+06,6.478321000000000000e+06,5.599704500000000000e+06,6.404635000000000000e+06,6.331098000000000000e+06,7.009639000000000000e+06,6.805162500000000000e+06,6.058140000000000000e+06,5.723684000000000000e+06,4.878047000000000000e+06,5.436678500000000000e+06,4.712305500000000000e+06,9.292874000000000000e+06,5.503067500000000000e+06,5.145220000000000000e+06,6.118506000000000000e+06,5.344268500000000000e+06,5.221452500000000000e+06,4.792715500000000000e+06,5.207367000000000000e+06,4.749891000000000000e+06,5.257577500000000000e+06,5.526616000000000000e+06,6.471398500000000000e+06,5.385460000000000000e+06,5.522368500000000000e+06,5.649168000000000000e+06,5.505277000000000000e+06,5.817430500000000000e+06,4.953372000000000000e+06,5.312202500000000000e+06,5.385004000000000000e+06,4.905049500000000000e+06,5.265735000000000000e+06,5.530303000000000000e+06,5.492446000000000000e+06,6.566381000000000000e+06,5.878044500000000000e+06,5.598186000000000000e+06,6.032227000000000000e+06,5.456696500000000000e+06,5.162472000000000000e+06,5.532394500000000000e+06,5.189425500000000000e+06,6.531658000000000000e+06,6.708205000000000000e+06,6.242610000000000000e+06,5.295364500000000000e+06,5.296256000000000000e+06,6.098237500000000000e+06,5.027678500000000000e+06,4.567337000000000000e+06,5.347221000000000000e+06,4.358004000000000000e+06,4.589891500000000000e+06,5.006753500000000000e+06,6.063726000000000000e+06,5.712452000000000000e+06,4.461229500000000000e+06,5.043410000000000000e+06,4.745394000000000000e+06,7.691409000000000000e+06,5.491629500000000000e+06,4.989544500000000000e+06,4.670208000000000000e+06,4.757044500000000000e+06,4.729521500000000000e+06,5.934207500000000000e+06,5.346396500000000000e+06,5.563534000000000000e+06,5.494792000000000000e+06,5.435870500000000000e+06,5.346842000000000000e+06,5.506594500000000000e+06,5.312897500000000000e+06,5.227225000000000000e+06,5.087016000000000000e+06,4.778184000000000000e+06,4.927665000000000000e+06,4.868768000000000000e+06,5.201446500000000000e+06,4.534104500000000000e+06,5.506432000000000000e+06,5.112301500000000000e+06,5.395046000000000000e+06,5.798489500000000000e+06,4.792020000000000000e+06,5.295862000000000000e+06,6.238845500000000000e+06,5.536244000000000000e+06,4.898448000000000000e+06,4.806536000000000000e+06,5.434928000000000000e+06,4.488285000000000000e+06,5.747493000000000000e+06,5.791167500000000000e+06,5.602557500000000000e+06,5.006752000000000000e+06,6.483048000000000000e+06,5.210427500000000000e+06,5.621504500000000000e+06,5.220504500000000000e+06,6.000960000000000000e+06,5.611536000000000000e+06,5.949889000000000000e+06,5.931447000000000000e+06,5.341561000000000000e+06,5.059867000000000000e+06,4.406022500000000000e+06,4.589315500000000000e+06,4.900896000000000000e+06,4.663402000000000000e+06,4.904419500000000000e+06,4.681671000000000000e+06,6.776792000000000000e+06,5.367888500000000000e+06,5.299481000000000000e+06,5.456941500000000000e+06,5.972246000000000000e+06,6.281488000000000000e+06,4.989023000000000000e+06,5.110989000000000000e+06,5.624305000000000000e+06,5.564357500000000000e+06,6.787550500000000000e+06,7.485688500000000000e+06,6.019148000000000000e+06,5.625679500000000000e+06,6.100083000000000000e+06,6.075454500000000000e+06,5.994807000000000000e+06,7.159352000000000000e+06,5.944241500000000000e+06,5.287209000000000000e+06,5.097994000000000000e+06,6.612365500000000000e+06,5.783185500000000000e+06,5.893312000000000000e+06,5.656159500000000000e+06,6.890944000000000000e+06,6.921790000000000000e+06,5.710231000000000000e+06,5.076287000000000000e+06,6.308169000000000000e+06,7.055309500000000000e+06,7.564864000000000000e+06,6.322837500000000000e+06,5.926332000000000000e+06,5.871297500000000000e+06,6.561456000000000000e+06,5.672781000000000000e+06,6.538636000000000000e+06,6.958912000000000000e+06,6.943144000000000000e+06,7.122894000000000000e+06,5.795174000000000000e+06,5.512576000000000000e+06,5.246086000000000000e+06,5.780160000000000000e+06,6.301948500000000000e+06,5.654918500000000000e+06,4.560904000000000000e+06,5.426576000000000000e+06,5.293406000000000000e+06,5.920214500000000000e+06,7.051356000000000000e+06,6.473699000000000000e+06,6.303645000000000000e+06,5.415151000000000000e+06,5.237569500000000000e+06,4.707622000000000000e+06,7.929718000000000000e+06,5.391438000000000000e+06,5.710419500000000000e+06,4.825793000000000000e+06,6.969154000000000000e+06,6.152994500000000000e+06,6.150958000000000000e+06,5.791987000000000000e+06,7.868107500000000000e+06,7.184662500000000000e+06,6.545588500000000000e+06,7.077623000000000000e+06,5.516557500000000000e+06,6.778902000000000000e+06,5.011259000000000000e+06,5.631215500000000000e+06,5.528899000000000000e+06,7.026457000000000000e+06,5.911121000000000000e+06,5.123821500000000000e+06,8.675726000000000000e+06,6.112925000000000000e+06,6.564253000000000000e+06,7.474410000000000000e+06,5.248085000000000000e+06,6.334215000000000000e+06,6.348963500000000000e+06,6.121027000000000000e+06,5.515074000000000000e+06,5.368113000000000000e+06,5.477323500000000000e+06,6.035622500000000000e+06,6.292978500000000000e+06,9.360702000000000000e+06,7.384529000000000000e+06,7.947853000000000000e+06,8.198418000000000000e+06,6.131303500000000000e+06,5.261707000000000000e+06,6.843284000000000000e+06,6.042777000000000000e+06,5.700724000000000000e+06,5.201681500000000000e+06,5.926494500000000000e+06,6.167542500000000000e+06,6.090048000000000000e+06,6.102859500000000000e+06,5.657652000000000000e+06,6.432864000000000000e+06,6.341571500000000000e+06,6.002642500000000000e+06,1.019676900000000000e+07,6.744296500000000000e+06,5.915498000000000000e+06,7.352982000000000000e+06,5.775479000000000000e+06,5.849156500000000000e+06,7.809247000000000000e+06,6.668310000000000000e+06,5.589904500000000000e+06,7.140364000000000000e+06,6.020745000000000000e+06,7.477640000000000000e+06,6.522066500000000000e+06,6.884007500000000000e+06,5.689747000000000000e+06,7.688573500000000000e+06,6.923926000000000000e+06,6.656870000000000000e+06,7.230911000000000000e+06,8.664536000000000000e+06,5.616842500000000000e+06,6.566697000000000000e+06,6.446315000000000000e+06,5.844343000000000000e+06,5.461911000000000000e+06,6.451954500000000000e+06,6.174919000000000000e+06,5.697922500000000000e+06,5.336222500000000000e+06,5.739579500000000000e+06,6.165866000000000000e+06,5.146748000000000000e+06,6.284426000000000000e+06,5.696905000000000000e+06,7.604219000000000000e+06,6.778811000000000000e+06,6.245880000000000000e+06,5.526885000000000000e+06,6.021838000000000000e+06,5.859604000000000000e+06,6.127162500000000000e+06,7.101231500000000000e+06,6.818836000000000000e+06,5.495222000000000000e+06,6.016951000000000000e+06,6.479831000000000000e+06,6.194817000000000000e+06,6.562382000000000000e+06,5.030605000000000000e+06,7.419930000000000000e+06,5.751380500000000000e+06,7.271995000000000000e+06,6.329893000000000000e+06,5.824140500000000000e+06,5.645659500000000000e+06,6.619507500000000000e+06,7.742891000000000000e+06,6.419841000000000000e+06,5.978066500000000000e+06,5.608426500000000000e+06,5.965835000000000000e+06,5.511136500000000000e+06,6.323263000000000000e+06,6.100659000000000000e+06,6.115799000000000000e+06,5.288875500000000000e+06,5.042471000000000000e+06,4.871548000000000000e+06,6.149911000000000000e+06,5.073824500000000000e+06,5.973782500000000000e+06,6.854502000000000000e+06,5.326560000000000000e+06,6.947702000000000000e+06,5.887702000000000000e+06,5.747939500000000000e+06,6.843520000000000000e+06,4.933406500000000000e+06,5.460626500000000000e+06,5.261034500000000000e+06,4.978535000000000000e+06,4.621602000000000000e+06,5.154184500000000000e+06,5.167662500000000000e+06,5.413607500000000000e+06,5.095178000000000000e+06,5.537546500000000000e+06,4.936422000000000000e+06,5.166979000000000000e+06,7.750942500000000000e+06,5.357899000000000000e+06,4.479354500000000000e+06,6.034372500000000000e+06,4.773981000000000000e+06,4.939152000000000000e+06,5.672820000000000000e+06,5.337207000000000000e+06,4.538170000000000000e+06,5.123032000000000000e+06,4.907829500000000000e+06,4.884473500000000000e+06,5.069241000000000000e+06,5.020099000000000000e+06,4.604913000000000000e+06,5.581681500000000000e+06,5.389790000000000000e+06,5.069049000000000000e+06,5.357308000000000000e+06,5.128101000000000000e+06,6.650034500000000000e+06,5.119848000000000000e+06,4.818526000000000000e+06,5.404896000000000000e+06,5.944318000000000000e+06,5.764009000000000000e+06,5.647045000000000000e+06,5.581962000000000000e+06,5.764555000000000000e+06,5.099957000000000000e+06,5.545611000000000000e+06,6.052138000000000000e+06,5.000427000000000000e+06,5.320217500000000000e+06,5.756420000000000000e+06,5.752044000000000000e+06,6.682474000000000000e+06,5.525124500000000000e+06,6.144207500000000000e+06,5.195320000000000000e+06,5.495920500000000000e+06,6.064822000000000000e+06,5.701272500000000000e+06,7.556769000000000000e+06,5.630652000000000000e+06,6.333926000000000000e+06,6.065175500000000000e+06,7.011203500000000000e+06,7.118388000000000000e+06,8.900171000000000000e+06,6.149203000000000000e+06,6.766126500000000000e+06,6.122005500000000000e+06,7.628886000000000000e+06,5.710131000000000000e+06,5.637840000000000000e+06,5.097246500000000000e+06,6.186082000000000000e+06,6.708044000000000000e+06,6.304875000000000000e+06,7.409850000000000000e+06,7.459338000000000000e+06,7.156537000000000000e+06,6.464120000000000000e+06,5.939752500000000000e+06,6.845975500000000000e+06,5.966551000000000000e+06,6.695261000000000000e+06,8.364943500000000000e+06,7.614306000000000000e+06,6.168110000000000000e+06,5.449095000000000000e+06,5.452405500000000000e+06,6.376163000000000000e+06,5.891082500000000000e+06,6.727383000000000000e+06,6.422214000000000000e+06,6.211963000000000000e+06,5.659679500000000000e+06,5.978961000000000000e+06,6.314292000000000000e+06,6.260868000000000000e+06,5.993834500000000000e+06,5.462215000000000000e+06,5.452443000000000000e+06,5.279611000000000000e+06,5.277746000000000000e+06,6.318964000000000000e+06,5.790697500000000000e+06,6.322071500000000000e+06,5.842300500000000000e+06,5.591188000000000000e+06,6.196534500000000000e+06,4.760122500000000000e+06,5.717195000000000000e+06,5.788902000000000000e+06,5.827906000000000000e+06,5.962042000000000000e+06,6.421875000000000000e+06,6.500000000000000000e+06,9.092816000000000000e+06,5.183224000000000000e+06,6.060527500000000000e+06,6.864534500000000000e+06,5.916603500000000000e+06,5.012481000000000000e+06,5.590871000000000000e+06,5.696340000000000000e+06,5.904175000000000000e+06,7.263953500000000000e+06,7.226759000000000000e+06,7.516349500000000000e+06,5.859401500000000000e+06,6.325630000000000000e+06,6.620859500000000000e+06,7.584384500000000000e+06,8.038060500000000000e+06,5.579900000000000000e+06,7.892940500000000000e+06,5.492861000000000000e+06,6.227999500000000000e+06,6.265006000000000000e+06,6.213848500000000000e+06,6.351845500000000000e+06,7.221420000000000000e+06,6.128354500000000000e+06,5.081612000000000000e+06,6.689485000000000000e+06,5.626534000000000000e+06,6.057010500000000000e+06,9.832405000000000000e+06,5.368328000000000000e+06,6.165759500000000000e+06,6.025621000000000000e+06,6.377123500000000000e+06,5.634764000000000000e+06,7.343563000000000000e+06,6.205459000000000000e+06,5.341958000000000000e+06,5.637678500000000000e+06,5.496822500000000000e+06,5.485048500000000000e+06,5.571033000000000000e+06,6.017490000000000000e+06,6.379074000000000000e+06,6.843236000000000000e+06,5.930069500000000000e+06,8.320668500000000000e+06,6.384246000000000000e+06,5.671872000000000000e+06,5.186944500000000000e+06,6.156138000000000000e+06,5.239549000000000000e+06,5.751981500000000000e+06,5.219525000000000000e+06,5.451729000000000000e+06,5.354263500000000000e+06,6.652827000000000000e+06,6.034947000000000000e+06,5.330997000000000000e+06,6.047616000000000000e+06,5.818025000000000000e+06,5.152675500000000000e+06,4.947162500000000000e+06,5.851118500000000000e+06,6.034026500000000000e+06,5.784412500000000000e+06,5.800344500000000000e+06,6.243515500000000000e+06,6.211272500000000000e+06,5.645437000000000000e+06,6.283200000000000000e+06,6.391612500000000000e+06,5.601868000000000000e+06,5.691873000000000000e+06,5.240020000000000000e+06,4.886078000000000000e+06,5.493363000000000000e+06,5.968332500000000000e+06,4.630547000000000000e+06,6.561844000000000000e+06,5.261577500000000000e+06,6.923007000000000000e+06,7.375903000000000000e+06,6.212595500000000000e+06,6.740508000000000000e+06,6.012110000000000000e+06,5.127941000000000000e+06,7.133063500000000000e+06,5.177938500000000000e+06,6.028671000000000000e+06,4.966901000000000000e+06,5.193388500000000000e+06,5.879279000000000000e+06,5.136797000000000000e+06,5.830802000000000000e+06,6.701088000000000000e+06,5.665422000000000000e+06,6.147533500000000000e+06,5.607346500000000000e+06,6.333588000000000000e+06,6.785594000000000000e+06,5.919081000000000000e+06,5.879839500000000000e+06,4.859844500000000000e+06,5.084584000000000000e+06,5.888629500000000000e+06,6.450975000000000000e+06,6.202167500000000000e+06,5.127881000000000000e+06,6.197895000000000000e+06,5.747165000000000000e+06,1.246170900000000000e+07,7.333964000000000000e+06,5.338018500000000000e+06,6.163943000000000000e+06,7.968997500000000000e+06,5.818727500000000000e+06,5.779912500000000000e+06,5.380375500000000000e+06,6.240869000000000000e+06,5.733632000000000000e+06,6.046161000000000000e+06,5.823002000000000000e+06,5.697462500000000000e+06,6.142349000000000000e+06,5.771685500000000000e+06,6.687843500000000000e+06,6.692004000000000000e+06,5.266117500000000000e+06,6.433524000000000000e+06,5.477789000000000000e+06,5.437160000000000000e+06,5.438919500000000000e+06,5.996014500000000000e+06,5.618121500000000000e+06,7.084179500000000000e+06,5.420268000000000000e+06,6.373564000000000000e+06,5.252235000000000000e+06,7.548173500000000000e+06,6.711060000000000000e+06,5.243392000000000000e+06,5.862405000000000000e+06,5.860122500000000000e+06,6.231567500000000000e+06,5.622678500000000000e+06,5.983950000000000000e+06,1.631418800000000000e+07,5.862401000000000000e+06,5.128634000000000000e+06,5.125459000000000000e+06,5.651127500000000000e+06,5.833803500000000000e+06,5.551561500000000000e+06,5.448967000000000000e+06,5.529052000000000000e+06,6.056221500000000000e+06,5.126331000000000000e+06,6.698517000000000000e+06,6.039446500000000000e+06,6.542514000000000000e+06,5.672936000000000000e+06,6.379181500000000000e+06,6.067728000000000000e+06,6.308206000000000000e+06,5.389907000000000000e+06,5.500289000000000000e+06,6.513101500000000000e+06,5.588040500000000000e+06,5.215489500000000000e+06,5.576078500000000000e+06,5.020011500000000000e+06,5.957845000000000000e+06,5.750260500000000000e+06,5.497602000000000000e+06,5.919116000000000000e+06,5.519535500000000000e+06,5.857140000000000000e+06,5.979240000000000000e+06,6.103517500000000000e+06,5.689402500000000000e+06,5.318829000000000000e+06,5.814307500000000000e+06,5.986970000000000000e+06,5.073463500000000000e+06,6.052809000000000000e+06,6.883313500000000000e+06,8.119580000000000000e+06,5.587519500000000000e+06,6.656175000000000000e+06,5.510911000000000000e+06,5.442101000000000000e+06,5.952749000000000000e+06,5.418411000000000000e+06,5.759364000000000000e+06,5.499134500000000000e+06,5.594359000000000000e+06,5.158581000000000000e+06,5.494915000000000000e+06,7.031373000000000000e+06,6.559940000000000000e+06,6.075783000000000000e+06,5.578698000000000000e+06,5.144947500000000000e+06,6.011718000000000000e+06,5.999842000000000000e+06,6.479550000000000000e+06,5.830554000000000000e+06,5.913271000000000000e+06,5.764844000000000000e+06,6.268259500000000000e+06,5.872735000000000000e+06,5.044035500000000000e+06,5.325393500000000000e+06,6.115846500000000000e+06,5.061868000000000000e+06,5.052603000000000000e+06,5.570598500000000000e+06,5.027740000000000000e+06,5.976309000000000000e+06,5.925612500000000000e+06,5.449579000000000000e+06,5.740673000000000000e+06,5.400866000000000000e+06,5.902352000000000000e+06,6.721158000000000000e+06,5.582496500000000000e+06,7.158267000000000000e+06,6.145708000000000000e+06,5.365751000000000000e+06,6.893883000000000000e+06,6.502048500000000000e+06,6.597787500000000000e+06,6.210262000000000000e+06,5.184052500000000000e+06,5.880427500000000000e+06,6.432437500000000000e+06,7.757836000000000000e+06,6.153972000000000000e+06,5.885531000000000000e+06,5.257001500000000000e+06,6.469687500000000000e+06,6.619143500000000000e+06,7.463021000000000000e+06,5.467993500000000000e+06,5.358195000000000000e+06,6.828621000000000000e+06,6.266010000000000000e+06,7.530517500000000000e+06,6.610975000000000000e+06,6.544018000000000000e+06,7.468857000000000000e+06,7.061681000000000000e+06,5.999488000000000000e+06,6.509002500000000000e+06,6.837108000000000000e+06,6.785382500000000000e+06,6.678459000000000000e+06,5.634053000000000000e+06,5.434124500000000000e+06,8.191159000000000000e+06,6.685212500000000000e+06,6.088616000000000000e+06,6.069537500000000000e+06,6.046062000000000000e+06,6.530436000000000000e+06,6.923531000000000000e+06,7.453105000000000000e+06,6.140874000000000000e+06,6.450544000000000000e+06,5.937730500000000000e+06,6.981240500000000000e+06,5.561690500000000000e+06,6.005222000000000000e+06,6.919266000000000000e+06,6.661064500000000000e+06,8.082886000000000000e+06,8.417987000000000000e+06,6.635616000000000000e+06,5.906487500000000000e+06,6.797527000000000000e+06,6.696436500000000000e+06,6.110498000000000000e+06,7.008610000000000000e+06,6.326355500000000000e+06,6.912154500000000000e+06,7.732552500000000000e+06,7.899611000000000000e+06,7.353824500000000000e+06,6.723456000000000000e+06,7.507554000000000000e+06,6.626812000000000000e+06,5.842147500000000000e+06,6.611148000000000000e+06,6.635785000000000000e+06,6.121771500000000000e+06,6.711310500000000000e+06,6.325726500000000000e+06,6.075963000000000000e+06,6.035366500000000000e+06,6.789165000000000000e+06,8.059791500000000000e+06,7.133797500000000000e+06,6.515001500000000000e+06,6.219556500000000000e+06,7.353108000000000000e+06,6.070482000000000000e+06,6.296962500000000000e+06,6.958130000000000000e+06,6.231681500000000000e+06,5.755773000000000000e+06,5.938206000000000000e+06,6.592170500000000000e+06,6.121180000000000000e+06,6.286320500000000000e+06,5.673686000000000000e+06,5.815399500000000000e+06,6.816797500000000000e+06,5.761503000000000000e+06,6.533962500000000000e+06,6.781444000000000000e+06,7.024257000000000000e+06,6.451036000000000000e+06,7.092020000000000000e+06,6.238058000000000000e+06,6.656211000000000000e+06,6.281978500000000000e+06,6.505805500000000000e+06,6.048684500000000000e+06,6.353093000000000000e+06,6.235487000000000000e+06,5.863920500000000000e+06,6.639946000000000000e+06,6.276643000000000000e+06,6.337500000000000000e+06,6.669278500000000000e+06,6.476551000000000000e+06,7.865631500000000000e+06,7.389966000000000000e+06,6.658202000000000000e+06,6.799605000000000000e+06,6.479962500000000000e+06,6.474232000000000000e+06,7.201084000000000000e+06,7.333104500000000000e+06,7.031143500000000000e+06,6.487223000000000000e+06,6.306009000000000000e+06,6.722774500000000000e+06,6.289167500000000000e+06,6.130338000000000000e+06,6.047622000000000000e+06,6.355167500000000000e+06,6.346951500000000000e+06,6.505528500000000000e+06,8.067164000000000000e+06,6.668985500000000000e+06,6.502275000000000000e+06,5.741684000000000000e+06,6.457795500000000000e+06,6.821632500000000000e+06,7.665082000000000000e+06,6.083322500000000000e+06,6.653295000000000000e+06,5.574280000000000000e+06,5.826913500000000000e+06,6.200146500000000000e+06,7.890578000000000000e+06,6.193681000000000000e+06,7.194944500000000000e+06,6.426702000000000000e+06,7.001493500000000000e+06,7.941206000000000000e+06,7.106070000000000000e+06,7.233595000000000000e+06,5.836871500000000000e+06,6.639983500000000000e+06,6.332215500000000000e+06,6.709915000000000000e+06,7.326568500000000000e+06,7.029045000000000000e+06,6.278777500000000000e+06,8.302959000000000000e+06,7.831070000000000000e+06,6.681424000000000000e+06,7.091973000000000000e+06,7.510858000000000000e+06,7.095691000000000000e+06,6.713804500000000000e+06,6.169155000000000000e+06,6.309305000000000000e+06,6.133984500000000000e+06,7.176229000000000000e+06,5.755620000000000000e+06,6.253920500000000000e+06,5.979476000000000000e+06,6.240385000000000000e+06,6.620597000000000000e+06,6.134422500000000000e+06,6.059899500000000000e+06,5.811634500000000000e+06,8.016232500000000000e+06,6.399365500000000000e+06,6.197662500000000000e+06,5.718249000000000000e+06,6.604952500000000000e+06,5.788549500000000000e+06,5.714680000000000000e+06,6.556449000000000000e+06,7.330070000000000000e+06,5.660064500000000000e+06,6.840890000000000000e+06,6.473883000000000000e+06,5.774579000000000000e+06,6.126483000000000000e+06,6.710496500000000000e+06,7.210997000000000000e+06,7.627338000000000000e+06,6.427940000000000000e+06,7.320567000000000000e+06,6.250738000000000000e+06,5.850765000000000000e+06,6.141513500000000000e+06,7.086205000000000000e+06,6.505359500000000000e+06,6.472662500000000000e+06,6.799556000000000000e+06,6.394230000000000000e+06,8.474844000000000000e+06,7.086713000000000000e+06,7.789264000000000000e+06,6.476925000000000000e+06,6.756592500000000000e+06,8.254452000000000000e+06,7.725567500000000000e+06,6.560074000000000000e+06,7.539046500000000000e+06,7.306481500000000000e+06,6.830574000000000000e+06,7.412399500000000000e+06,7.060426000000000000e+06,7.540595500000000000e+06,7.525389000000000000e+06,7.911229500000000000e+06,8.443643000000000000e+06,6.620856000000000000e+06,7.290189500000000000e+06,7.590711000000000000e+06,7.233412000000000000e+06,6.990206500000000000e+06,7.232480000000000000e+06,6.601785000000000000e+06,6.670819500000000000e+06,6.449094000000000000e+06,6.961193000000000000e+06,6.048763500000000000e+06,6.075793000000000000e+06,6.806666000000000000e+06,6.374272000000000000e+06,6.795532000000000000e+06,7.308951500000000000e+06,6.526019500000000000e+06,6.642160000000000000e+06,6.489439000000000000e+06,7.661784000000000000e+06,6.788748500000000000e+06,8.457011000000000000e+06,7.446555500000000000e+06,6.601531000000000000e+06,7.084242500000000000e+06,7.129089000000000000e+06,6.429384500000000000e+06,6.766629500000000000e+06,7.915768500000000000e+06,6.096939500000000000e+06,7.510951500000000000e+06,7.785277500000000000e+06,7.011258500000000000e+06,5.865887500000000000e+06,7.066087500000000000e+06,6.830808000000000000e+06,7.760135000000000000e+06,8.029785000000000000e+06,7.507221000000000000e+06,6.831760000000000000e+06,8.187849000000000000e+06,6.828638500000000000e+06,6.841547500000000000e+06,7.320531000000000000e+06,7.791394000000000000e+06,7.615629000000000000e+06,6.809729500000000000e+06,6.320500500000000000e+06,7.302460000000000000e+06,6.130816000000000000e+06,6.442075000000000000e+06,7.416772500000000000e+06,7.670087000000000000e+06,7.229657000000000000e+06,7.516682500000000000e+06,7.922458000000000000e+06,6.743935500000000000e+06,7.194944500000000000e+06,6.307528500000000000e+06,7.506090500000000000e+06,6.414840000000000000e+06,6.480370000000000000e+06,6.674317000000000000e+06,6.870784000000000000e+06,6.292723000000000000e+06,6.336710500000000000e+06,5.446806000000000000e+06,5.725116000000000000e+06,5.659378000000000000e+06,4.834001000000000000e+06,4.877735000000000000e+06,5.640223500000000000e+06,4.304181000000000000e+06,4.813674500000000000e+06,4.792702500000000000e+06,5.586775000000000000e+06,4.684608500000000000e+06,8.923358000000000000e+06,4.258617500000000000e+06,4.478440000000000000e+06,4.338875500000000000e+06,4.636897000000000000e+06,4.084376000000000000e+06,4.218912000000000000e+06,3.831030000000000000e+06,3.548171000000000000e+06,3.540839000000000000e+06,3.388302500000000000e+06,3.776195500000000000e+06,3.375215500000000000e+06,3.657924500000000000e+06,4.066021000000000000e+06,3.516422500000000000e+06,3.696590500000000000e+06,3.825633500000000000e+06,3.574720000000000000e+06,4.325099500000000000e+06,6.464056500000000000e+06,3.277384299999999814e+06,3.297623500000000000e+06,3.049775799999999814e+06,3.316878000000000000e+06,3.999991000000000000e+06,3.441638500000000000e+06,3.241719799999999814e+06,3.365252000000000000e+06,3.804267299999999814e+06,3.625687799999999814e+06,3.521763799999999814e+06,3.453434000000000000e+06,3.579044299999999814e+06,2.936970500000000000e+06,3.378847299999999814e+06,2.984180500000000000e+06,3.227111000000000000e+06,3.006214799999999814e+06,3.293932000000000000e+06,2.647230500000000000e+06,3.308266799999999814e+06,2.880857799999999814e+06,2.455632500000000000e+06,2.815189000000000000e+06,2.602093000000000000e+06,2.638599799999999814e+06,2.505073500000000000e+06,2.512422299999999814e+06,2.561088000000000000e+06,2.192199299999999814e+06,2.384956299999999814e+06,4.500864000000000000e+06,1.773696000000000000e+06,2.049559500000000000e+06,1.651136000000000000e+06,1.662080000000000000e+06,1.834200000000000000e+06,1.495200000000000000e+06,1.998561800000000047e+06,1.357344000000000000e+06,1.282880000000000000e+06,1.257760000000000000e+06,1.501356800000000047e+06,9.176685999999999767e+05,8.767520000000000000e+05,7.224338000000000466e+05,8.381120000000000000e+05,6.829280000000000000e+05,7.028160000000000000e+05,1.003104000000000000e+06,7.152640000000000000e+05,6.273920000000000000e+05,6.205920000000000000e+05,5.725280000000000000e+05,8.398445999999999767e+05,5.051920000000000000e+05,5.446145999999999767e+05,4.145600000000000000e+05,3.552720000000000000e+05,3.162880000000000000e+05,2.952560000000000000e+05,2.704800000000000000e+05,2.642960000000000000e+05,1.944320000000000000e+05,2.053520000000000000e+05,1.696840000000000000e+05,1.425480000000000000e+05,1.316600000000000000e+05,1.024640000000000000e+05,9.562200000000000000e+04,8.215000000000000000e+04,7.511400000000000000e+04,6.486900000000000000e+04,4.800500000000000000e+04,4.499500000000000000e+04,3.837500000000000000e+04,3.105500000000000000e+04,3.316000000000000000e+04,2.443900000000000000e+04,2.313600000000000000e+04,1.842600000000000000e+04,1.992900000000000000e+04,1.702400000000000000e+04,1.552100000000000000e+04,1.662300000000000000e+04,1.632200000000000000e+04,1.371800000000000000e+04,1.291700000000000000e+04,1.482000000000000000e+04,1.512000000000000000e+04,1.271600000000000000e+04,1.441900000000000000e+04,1.692400000000000000e+04,1.401800000000000000e+04,2.163300000000000000e+04,1.492000000000000000e+04,1.331700000000000000e+04,1.371800000000000000e+04,1.311700000000000000e+04,1.451900000000000000e+04,1.371800000000000000e+04,1.461900000000000000e+04,1.341700000000000000e+04,1.161400000000000000e+04,1.502000000000000000e+04,1.111400000000000000e+04,1.271600000000000000e+04,1.431900000000000000e+04,1.351800000000000000e+04,1.321700000000000000e+04,1.542100000000000000e+04,1.251600000000000000e+04,1.271600000000000000e+04,1.401800000000000000e+04,1.371800000000000000e+04,1.482000000000000000e+04,1.291700000000000000e+04,1.401800000000000000e+04,1.391800000000000000e+04,1.361800000000000000e+04,1.461900000000000000e+04,1.261600000000000000e+04,1.301700000000000000e+04,1.542100000000000000e+04,1.261600000000000000e+04,1.371800000000000000e+04,1.371800000000000000e+04,1.522100000000000000e+04,1.291700000000000000e+04,1.441900000000000000e+04,1.281600000000000000e+04,1.822600000000000000e+04,1.021200000000000000e+04,1.492000000000000000e+04,1.522100000000000000e+04,1.361800000000000000e+04,1.612200000000000000e+04,1.351800000000000000e+04,1.281600000000000000e+04,1.331700000000000000e+04,1.492000000000000000e+04,1.221500000000000000e+04,1.822600000000000000e+04,1.461900000000000000e+04,1.221500000000000000e+04,2.123200000000000000e+04,4.850700000000000000e+04,1.572100000000000000e+04,1.461900000000000000e+04,1.401800000000000000e+04,1.321700000000000000e+04,1.562100000000000000e+04,1.752500000000000000e+04,1.151400000000000000e+04,1.472000000000000000e+04,1.211500000000000000e+04,1.391800000000000000e+04,1.522100000000000000e+04,1.091300000000000000e+04,1.161400000000000000e+04,1.461900000000000000e+04,1.652300000000000000e+04,1.211500000000000000e+04,1.171500000000000000e+04,1.702400000000000000e+04,1.241600000000000000e+04,1.572100000000000000e+04,1.381800000000000000e+04,1.401800000000000000e+04,1.281600000000000000e+04,1.091300000000000000e+04,1.401800000000000000e+04,1.351800000000000000e+04,1.271600000000000000e+04,1.001200000000000000e+04,1.251600000000000000e+04,1.361800000000000000e+04,1.121400000000000000e+04,1.351800000000000000e+04,1.181500000000000000e+04,1.151400000000000000e+04,1.031200000000000000e+04,nan
4.795250000000000057e+01,2.202000000000000000e+03,1.801000000000000000e+03,3.403000000000000000e+03,7.609000000000000000e+03,2.173300000000000000e+04,3.977900000000000000e+04,8.788000000000000000e+04,9.461600000000000000e+04,1.457720000000000000e+05,1.673640000000000000e+05,2.149600000000000000e+05,3.296160000000000000e+05,3.003255000000000000e+05,7.351840000000000000e+05,8.419680000000000000e+05,1.047968000000000000e+06,1.291200000000000000e+06,1.345248000000000000e+06,1.557120000000000000e+06,1.839296000000000000e+06,1.554402300000000047e+06,2.127805000000000000e+06,1.821548800000000047e+06,2.139349000000000000e+06,2.203699299999999814e+06,2.092400500000000000e+06,2.259330000000000000e+06,2.076155600000000093e+06,2.311255500000000000e+06,1.982074800000000047e+06,2.437378299999999814e+06,2.518990000000000000e+06,2.126223799999999814e+06,2.589482799999999814e+06,2.259330000000000000e+06,2.289509799999999814e+06,2.459690000000000000e+06,2.237459799999999814e+06,2.459690000000000000e+06,2.730847299999999814e+06,2.404022000000000000e+06,2.230931799999999814e+06,2.144739500000000000e+06,2.290390299999999814e+06,2.395958799999999814e+06,2.934858799999999814e+06,2.398594500000000000e+06,2.643593799999999814e+06,2.420963000000000000e+06,3.147369299999999814e+06,2.380459000000000000e+06,2.858739500000000000e+06,2.668560500000000000e+06,2.666817500000000000e+06,2.921225799999999814e+06,2.919602799999999814e+06,2.895134299999999814e+06,2.547910000000000000e+06,2.426521000000000000e+06,2.376360000000000000e+06,2.522332000000000000e+06,2.632229299999999814e+06,2.722484799999999814e+06,2.628540000000000000e+06,2.512522299999999814e+06,2.866324299999999814e+06,2.719873799999999814e+06,3.108771799999999814e+06,2.588866000000000000e+06,2.774730000000000000e+06,2.717299000000000000e+06,2.517998000000000000e+06,2.563484000000000000e+06,2.521783000000000000e+06,2.832624500000000000e+06,2.744063500000000000e+06,2.548983799999999814e+06,2.979514000000000000e+06,2.820919299999999814e+06,2.888400000000000000e+06,3.074033500000000000e+06,3.412593500000000000e+06,2.508587000000000000e+06,2.613478500000000000e+06,6.988492500000000000e+06,2.416573500000000000e+06,2.778780000000000000e+06,2.725410299999999814e+06,3.551394000000000000e+06,2.711683000000000000e+06,2.671677500000000000e+06,2.577246299999999814e+06,2.542367000000000000e+06,2.842867500000000000e+06,2.975848799999999814e+06,2.920921500000000000e+06,2.777227000000000000e+06,2.701360500000000000e+06,2.915348000000000000e+06,2.485029299999999814e+06,2.704044799999999814e+06,2.658106799999999814e+06,1.566543400000000000e+07,4.101627500000000000e+06,2.834591299999999814e+06,2.640568799999999814e+06,3.100906500000000000e+06,2.756756000000000000e+06,2.814262299999999814e+06,3.791991299999999814e+06,3.337721500000000000e+06,3.313681299999999814e+06,3.368107799999999814e+06,3.439709299999999814e+06,3.196706799999999814e+06,2.792192000000000000e+06,3.295979500000000000e+06,3.846232500000000000e+06,2.706688000000000000e+06,2.955460000000000000e+06,3.062514500000000000e+06,3.092047799999999814e+06,3.902764799999999814e+06,2.790085299999999814e+06,2.776273500000000000e+06,4.115604500000000000e+06,2.764448000000000000e+06,3.208154000000000000e+06,3.156425500000000000e+06,3.320002799999999814e+06,3.638784000000000000e+06,3.101175799999999814e+06,4.833536000000000000e+06,3.676046799999999814e+06,3.071906000000000000e+06,2.918165299999999814e+06,3.370256299999999814e+06,3.316172000000000000e+06,3.049627000000000000e+06,2.923419799999999814e+06,3.272413000000000000e+06,3.299239000000000000e+06,2.752236799999999814e+06,3.060573000000000000e+06,3.714957000000000000e+06,3.545321500000000000e+06,3.683330500000000000e+06,2.990005799999999814e+06,3.432051500000000000e+06,3.308939299999999814e+06,3.411758299999999814e+06,3.565944500000000000e+06,3.087142000000000000e+06,3.115224500000000000e+06,3.243812500000000000e+06,3.890401000000000000e+06,3.031623500000000000e+06,3.324615000000000000e+06,3.232150000000000000e+06,3.442986299999999814e+06,3.556012799999999814e+06,4.276440000000000000e+06,4.189353799999999814e+06,3.956089500000000000e+06,4.202918000000000000e+06,4.092751299999999814e+06,3.444910000000000000e+06,3.952084799999999814e+06,4.116457299999999814e+06,3.788653299999999814e+06,3.760657000000000000e+06,3.598385500000000000e+06,4.234974500000000000e+06,3.895465500000000000e+06,3.374270000000000000e+06,3.647390799999999814e+06,4.914439000000000000e+06,3.845568500000000000e+06,3.955900000000000000e+06,3.665535799999999814e+06,3.912743500000000000e+06,3.489751299999999814e+06,3.697669500000000000e+06,3.620644299999999814e+06,3.497377500000000000e+06,3.713846299999999814e+06,3.510069000000000000e+06,3.337852500000000000e+06,3.744512000000000000e+06,4.293408000000000000e+06,4.452336500000000000e+06,3.691571299999999814e+06,3.650120299999999814e+06,3.561288000000000000e+06,4.063557500000000000e+06,3.609629500000000000e+06,4.805861000000000000e+06,3.844780500000000000e+06,3.618689299999999814e+06,4.113718000000000000e+06,3.721653299999999814e+06,3.682045500000000000e+06,3.809178299999999814e+06,3.574359000000000000e+06,4.044274000000000000e+06,3.700513000000000000e+06,4.280742500000000000e+06,3.736746500000000000e+06,4.067988799999999814e+06,4.185775799999999814e+06,3.639949799999999814e+06,3.373181500000000000e+06,3.511519500000000000e+06,3.642576299999999814e+06,3.941178799999999814e+06,3.584165299999999814e+06,3.743003299999999814e+06,4.340088500000000000e+06,3.484610500000000000e+06,3.467068500000000000e+06,3.578192299999999814e+06,4.144353299999999814e+06,3.674725500000000000e+06,3.969425299999999814e+06,4.136995000000000000e+06,4.087135299999999814e+06,4.086026299999999814e+06,4.590690000000000000e+06,4.218708000000000000e+06,5.294597000000000000e+06,3.999116299999999814e+06,4.403248000000000000e+06,4.655559500000000000e+06,4.369143000000000000e+06,3.910103500000000000e+06,4.591642500000000000e+06,4.246326500000000000e+06,3.764504500000000000e+06,3.690969500000000000e+06,3.735306299999999814e+06,4.243805500000000000e+06,4.482907000000000000e+06,4.673680000000000000e+06,4.091449500000000000e+06,3.975148500000000000e+06,4.800572500000000000e+06,4.239541000000000000e+06,4.419309000000000000e+06,4.558215000000000000e+06,4.924254000000000000e+06,4.832910000000000000e+06,5.760987500000000000e+06,4.544161500000000000e+06,4.243536000000000000e+06,4.337189000000000000e+06,4.661080500000000000e+06,4.587637500000000000e+06,5.387391000000000000e+06,4.226941000000000000e+06,3.866157799999999814e+06,5.590301000000000000e+06,4.754740500000000000e+06,5.943210000000000000e+06,4.584539000000000000e+06,4.683190500000000000e+06,4.402112000000000000e+06,5.110206000000000000e+06,3.745417500000000000e+06,4.938827000000000000e+06,4.793080000000000000e+06,4.618749000000000000e+06,4.694354000000000000e+06,4.628144000000000000e+06,4.292859500000000000e+06,5.189749000000000000e+06,3.999970299999999814e+06,5.754499000000000000e+06,5.910174000000000000e+06,9.375778000000000000e+06,1.263208600000000000e+07,1.350215000000000000e+07,9.451509000000000000e+06,6.618928000000000000e+06,5.504764500000000000e+06,5.519106000000000000e+06,5.703673000000000000e+06,4.524485000000000000e+06,4.722819000000000000e+06,4.546753500000000000e+06,4.648946000000000000e+06,5.646086000000000000e+06,5.428889500000000000e+06,4.036250500000000000e+06,4.691663500000000000e+06,4.852711500000000000e+06,5.237230500000000000e+06,4.753535000000000000e+06,5.882494000000000000e+06,5.005947000000000000e+06,5.166368500000000000e+06,4.259704500000000000e+06,5.397612500000000000e+06,4.708161000000000000e+06,4.762042000000000000e+06,4.203998000000000000e+06,4.558381000000000000e+06,5.309606000000000000e+06,5.380165500000000000e+06,5.640931500000000000e+06,7.930244000000000000e+06,9.997458000000000000e+06,5.091087500000000000e+06,5.096958000000000000e+06,4.681870500000000000e+06,5.477789000000000000e+06,5.411453000000000000e+06,4.985096500000000000e+06,5.109415500000000000e+06,4.773981000000000000e+06,5.639224500000000000e+06,6.445024000000000000e+06,5.252611500000000000e+06,5.387198000000000000e+06,5.337371000000000000e+06,5.072397000000000000e+06,4.394752500000000000e+06,5.770839500000000000e+06,4.081550000000000000e+06,4.405137000000000000e+06,5.460822500000000000e+06,5.196778500000000000e+06,5.642717000000000000e+06,4.350135500000000000e+06,5.000383500000000000e+06,4.610245000000000000e+06,5.632725000000000000e+06,5.646474000000000000e+06,4.638720000000000000e+06,4.194238299999999814e+06,5.319988500000000000e+06,5.165160000000000000e+06,5.268240000000000000e+06,5.084773000000000000e+06,5.742434500000000000e+06,5.132749000000000000e+06,4.507808000000000000e+06,5.356713000000000000e+06,4.539340000000000000e+06,5.611319000000000000e+06,4.834207000000000000e+06,4.177626000000000000e+06,5.138205500000000000e+06,5.099010500000000000e+06,4.418262500000000000e+06,4.672041000000000000e+06,4.450194500000000000e+06,4.970261000000000000e+06,4.517591000000000000e+06,6.019187000000000000e+06,4.677793500000000000e+06,5.675644000000000000e+06,5.464410000000000000e+06,5.853164000000000000e+06,4.826148000000000000e+06,5.253589500000000000e+06,6.063247000000000000e+06,4.758160500000000000e+06,6.198145500000000000e+06,5.461908000000000000e+06,4.939264000000000000e+06,4.648328000000000000e+06,4.538880000000000000e+06,4.495428500000000000e+06,4.330685500000000000e+06,4.773604000000000000e+06,6.000890000000000000e+06,5.032933500000000000e+06,5.315531000000000000e+06,7.494952500000000000e+06,4.861732000000000000e+06,6.243342000000000000e+06,4.209046500000000000e+06,4.772037500000000000e+06,4.663199000000000000e+06,5.100452500000000000e+06,4.621207500000000000e+06,5.523045000000000000e+06,4.982352500000000000e+06,5.814689000000000000e+06,5.605340000000000000e+06,5.123905000000000000e+06,5.258250000000000000e+06,5.221242000000000000e+06,4.613715000000000000e+06,5.558485000000000000e+06,4.761904000000000000e+06,5.668498000000000000e+06,5.520108000000000000e+06,5.290144000000000000e+06,4.658319000000000000e+06,8.352719500000000000e+06,4.956201000000000000e+06,5.411307500000000000e+06,4.805092500000000000e+06,5.282746000000000000e+06,5.394532500000000000e+06,4.920036000000000000e+06,5.267009000000000000e+06,6.215847500000000000e+06,6.993807000000000000e+06,5.084821500000000000e+06,5.050579000000000000e+06,5.012110000000000000e+06,5.403122500000000000e+06,5.797526000000000000e+06,5.595652000000000000e+06,4.502003500000000000e+06,6.262752000000000000e+06,4.918328000000000000e+06,5.148554500000000000e+06,4.862130500000000000e+06,6.400594000000000000e+06,5.350024500000000000e+06,5.783890000000000000e+06,7.194007000000000000e+06,5.994336000000000000e+06,5.824114500000000000e+06,6.457013500000000000e+06,7.341462000000000000e+06,6.773135000000000000e+06,6.007704500000000000e+06,6.491759500000000000e+06,6.881015000000000000e+06,6.417973500000000000e+06,6.864357500000000000e+06,7.222713000000000000e+06,6.387715000000000000e+06,6.544976000000000000e+06,6.580133500000000000e+06,6.003028000000000000e+06,5.771892000000000000e+06,7.222876000000000000e+06,6.854367000000000000e+06,6.554275000000000000e+06,6.468649000000000000e+06,6.634406000000000000e+06,6.595631500000000000e+06,7.231073500000000000e+06,6.824118000000000000e+06,1.044053900000000000e+07,8.211387000000000000e+06,7.083814500000000000e+06,6.753477000000000000e+06,6.792393500000000000e+06,6.349141000000000000e+06,6.971670000000000000e+06,6.253660000000000000e+06,7.521630000000000000e+06,7.907053000000000000e+06,6.978798500000000000e+06,5.715408000000000000e+06,7.116938500000000000e+06,5.609642000000000000e+06,5.786682000000000000e+06,6.042852000000000000e+06,5.622252500000000000e+06,6.267337500000000000e+06,5.600368000000000000e+06,5.855929000000000000e+06,5.755795500000000000e+06,6.440814000000000000e+06,6.595301000000000000e+06,7.094609000000000000e+06,6.300585000000000000e+06,6.577763500000000000e+06,5.423812000000000000e+06,6.435429000000000000e+06,5.200024500000000000e+06,6.545632000000000000e+06,7.364970000000000000e+06,6.722794000000000000e+06,5.870573500000000000e+06,6.371033000000000000e+06,6.227279500000000000e+06,7.300381000000000000e+06,6.210341000000000000e+06,6.570364000000000000e+06,6.786592500000000000e+06,6.361629500000000000e+06,7.493986500000000000e+06,6.030257500000000000e+06,6.673695500000000000e+06,6.755067000000000000e+06,6.426752500000000000e+06,6.008138000000000000e+06,6.440241000000000000e+06,5.934806000000000000e+06,7.160200000000000000e+06,6.981668000000000000e+06,5.734113000000000000e+06,6.168811000000000000e+06,5.867057000000000000e+06,6.229508000000000000e+06,5.159285000000000000e+06,5.204072500000000000e+06,7.752166000000000000e+06,5.426929500000000000e+06,5.439058000000000000e+06,5.497810500000000000e+06,7.022070000000000000e+06,5.631369000000000000e+06,6.460047500000000000e+06,5.264459500000000000e+06,5.177864000000000000e+06,5.186148000000000000e+06,8.159162000000000000e+06,6.371350500000000000e+06,6.320014000000000000e+06,5.633867000000000000e+06,5.881650000000000000e+06,6.404220000000000000e+06,6.090565500000000000e+06,5.440492000000000000e+06,5.745037500000000000e+06,5.735741000000000000e+06,5.902814000000000000e+06,5.817255000000000000e+06,4.820902000000000000e+06,5.285002500000000000e+06,5.727836000000000000e+06,6.039305500000000000e+06,6.003309000000000000e+06,5.699604000000000000e+06,5.385395000000000000e+06,4.913514000000000000e+06,5.332310000000000000e+06,5.664566500000000000e+06,5.131633000000000000e+06,5.291648000000000000e+06,5.665440000000000000e+06,5.743830000000000000e+06,5.262725500000000000e+06,4.973681500000000000e+06,5.908128000000000000e+06,4.540772500000000000e+06,5.554023000000000000e+06,5.817590500000000000e+06,4.854600000000000000e+06,5.682144000000000000e+06,5.170466000000000000e+06,4.748448500000000000e+06,5.423012500000000000e+06,5.724925000000000000e+06,4.992556000000000000e+06,5.461227000000000000e+06,5.640282000000000000e+06,5.208364000000000000e+06,4.912687000000000000e+06,5.524471500000000000e+06,5.079144000000000000e+06,5.942812000000000000e+06,4.922470500000000000e+06,5.207482500000000000e+06,5.843120000000000000e+06,5.152296000000000000e+06,5.255763000000000000e+06,5.924047500000000000e+06,5.369949500000000000e+06,5.496239000000000000e+06,5.353342500000000000e+06,9.960300000000000000e+06,5.932874000000000000e+06,5.191254000000000000e+06,5.127905500000000000e+06,5.354671000000000000e+06,7.253508000000000000e+06,6.533006500000000000e+06,5.166599000000000000e+06,6.347381000000000000e+06,6.449113000000000000e+06,5.666068000000000000e+06,5.778608000000000000e+06,6.009799500000000000e+06,6.653061000000000000e+06,5.030054500000000000e+06,6.157189500000000000e+06,5.062700500000000000e+06,5.562975000000000000e+06,6.307321500000000000e+06,6.023913000000000000e+06,6.290203500000000000e+06,5.653488500000000000e+06,5.930460000000000000e+06,6.462188000000000000e+06,6.784932000000000000e+06,6.578773500000000000e+06,6.078327000000000000e+06,6.368736000000000000e+06,7.205790000000000000e+06,7.336962500000000000e+06,5.354022500000000000e+06,7.209473500000000000e+06,6.199665500000000000e+06,6.764832000000000000e+06,5.432247000000000000e+06,6.522717000000000000e+06,5.822386500000000000e+06,6.239248500000000000e+06,5.741859500000000000e+06,6.347633000000000000e+06,5.525126000000000000e+06,7.156285500000000000e+06,5.978125500000000000e+06,5.417584500000000000e+06,5.980201500000000000e+06,7.843723000000000000e+06,6.989672000000000000e+06,6.364598000000000000e+06,6.351345000000000000e+06,6.063570000000000000e+06,6.633000000000000000e+06,5.697196500000000000e+06,5.890939000000000000e+06,5.086064000000000000e+06,7.388459000000000000e+06,7.894467000000000000e+06,5.018464000000000000e+06,5.187623000000000000e+06,5.392348000000000000e+06,6.200401000000000000e+06,5.294075000000000000e+06,6.130363000000000000e+06,5.302695000000000000e+06,4.720729000000000000e+06,5.916911000000000000e+06,5.803128500000000000e+06,4.842919500000000000e+06,5.140642000000000000e+06,5.061834000000000000e+06,5.351913000000000000e+06,5.583427000000000000e+06,6.021484000000000000e+06,5.605752000000000000e+06,5.212001500000000000e+06,6.178981500000000000e+06,5.917720500000000000e+06,6.083164500000000000e+06,7.184937500000000000e+06,5.422387500000000000e+06,5.419607500000000000e+06,5.386668500000000000e+06,5.986321000000000000e+06,5.446853500000000000e+06,5.830949500000000000e+06,4.988909000000000000e+06,6.288030500000000000e+06,5.990369500000000000e+06,8.548874000000000000e+06,5.311965000000000000e+06,6.590787000000000000e+06,6.157939000000000000e+06,5.833257500000000000e+06,5.367284500000000000e+06,5.387257000000000000e+06,4.482951000000000000e+06,4.512069500000000000e+06,4.618519500000000000e+06,5.495063000000000000e+06,5.466199000000000000e+06,4.834374500000000000e+06,4.602656000000000000e+06,5.114644500000000000e+06,5.010457000000000000e+06,5.526618000000000000e+06,6.326529000000000000e+06,5.488241000000000000e+06,4.688929500000000000e+06,5.320448000000000000e+06,5.109955000000000000e+06,5.001607000000000000e+06,5.129926000000000000e+06,4.908734500000000000e+06,4.857973500000000000e+06,5.219692500000000000e+06,5.042796000000000000e+06,5.059886500000000000e+06,5.527734000000000000e+06,5.146698500000000000e+06,5.878020500000000000e+06,5.324880000000000000e+06,8.414422000000000000e+06,5.452808500000000000e+06,5.096650500000000000e+06,6.599731500000000000e+06,4.887152000000000000e+06,5.760230000000000000e+06,5.145214000000000000e+06,5.388477000000000000e+06,5.331337000000000000e+06,4.454864500000000000e+06,6.071011500000000000e+06,5.260866000000000000e+06,5.287987500000000000e+06,4.697970000000000000e+06,5.101468000000000000e+06,5.405180500000000000e+06,5.612733000000000000e+06,5.242288000000000000e+06,5.633249000000000000e+06,5.441823000000000000e+06,5.125082500000000000e+06,4.989769000000000000e+06,4.927802000000000000e+06,5.334004500000000000e+06,6.876793500000000000e+06,5.881127000000000000e+06,5.658086000000000000e+06,5.400082500000000000e+06,5.325976500000000000e+06,5.117879000000000000e+06,4.956707500000000000e+06,5.616913500000000000e+06,5.567331000000000000e+06,5.901448000000000000e+06,4.740514000000000000e+06,4.929895500000000000e+06,5.264485000000000000e+06,5.631488500000000000e+06,5.883468000000000000e+06,4.657169000000000000e+06,7.312362500000000000e+06,5.224392000000000000e+06,5.003955000000000000e+06,7.015580000000000000e+06,5.415537500000000000e+06,5.668708000000000000e+06,5.882711500000000000e+06,6.200792500000000000e+06,5.269088000000000000e+06,7.189317000000000000e+06,5.585063000000000000e+06,5.805916000000000000e+06,5.180986000000000000e+06,5.759208000000000000e+06,5.948796000000000000e+06,8.092252000000000000e+06,5.822729000000000000e+06,5.699507500000000000e+06,6.350173000000000000e+06,6.054842500000000000e+06,5.325751500000000000e+06,5.669734500000000000e+06,5.815392000000000000e+06,7.761138000000000000e+06,5.227117000000000000e+06,7.531613000000000000e+06,5.927772500000000000e+06,5.742893000000000000e+06,5.514553500000000000e+06,5.915555500000000000e+06,5.660920000000000000e+06,6.552277500000000000e+06,6.311180000000000000e+06,6.597252500000000000e+06,6.757245000000000000e+06,8.027974500000000000e+06,6.874903000000000000e+06,6.421732000000000000e+06,5.355828000000000000e+06,5.674786000000000000e+06,6.346104500000000000e+06,5.974704000000000000e+06,6.055054000000000000e+06,5.088429500000000000e+06,6.090437000000000000e+06,6.586269000000000000e+06,6.476264000000000000e+06,5.507064500000000000e+06,5.952258000000000000e+06,5.667173000000000000e+06,6.966134500000000000e+06,6.684342500000000000e+06,6.153284000000000000e+06,6.088985500000000000e+06,5.450453000000000000e+06,5.580380000000000000e+06,5.623210000000000000e+06,5.535839000000000000e+06,7.235098000000000000e+06,6.359081000000000000e+06,5.920330500000000000e+06,6.956664500000000000e+06,5.350398000000000000e+06,5.481427000000000000e+06,6.843911500000000000e+06,6.627926500000000000e+06,6.283884000000000000e+06,6.687049000000000000e+06,5.610333000000000000e+06,5.055152000000000000e+06,6.034064500000000000e+06,6.217605000000000000e+06,6.042586500000000000e+06,6.750718000000000000e+06,5.442822000000000000e+06,8.721070000000000000e+06,7.276312500000000000e+06,6.465225000000000000e+06,7.011826500000000000e+06,5.676837500000000000e+06,5.552318500000000000e+06,6.472112500000000000e+06,5.617299000000000000e+06,6.413284500000000000e+06,5.872525500000000000e+06,5.911121000000000000e+06,6.346018000000000000e+06,8.647804000000000000e+06,6.862667500000000000e+06,8.390399000000000000e+06,6.590767500000000000e+06,5.890203000000000000e+06,6.836138500000000000e+06,7.565517000000000000e+06,5.559106500000000000e+06,6.478518500000000000e+06,5.927576500000000000e+06,5.926494500000000000e+06,7.256437500000000000e+06,6.039504000000000000e+06,7.531100000000000000e+06,6.101381000000000000e+06,5.750321000000000000e+06,5.241532000000000000e+06,5.887600500000000000e+06,6.382606500000000000e+06,6.348170000000000000e+06,7.080281000000000000e+06,7.873215500000000000e+06,7.376119000000000000e+06,5.245550000000000000e+06,5.263811000000000000e+06,6.413583000000000000e+06,5.636645000000000000e+06,5.932485000000000000e+06,6.894753000000000000e+06,9.785725000000000000e+06,9.242430000000000000e+06,6.633026500000000000e+06,8.046695000000000000e+06,6.210358500000000000e+06,9.991321000000000000e+06,7.033258000000000000e+06,6.460361000000000000e+06,7.370706000000000000e+06,7.635384000000000000e+06,8.274597500000000000e+06,6.590641000000000000e+06,6.055777000000000000e+06,6.305686000000000000e+06,6.343359000000000000e+06,6.523894000000000000e+06,5.244879500000000000e+06,6.717998000000000000e+06,5.743271500000000000e+06,5.639133500000000000e+06,6.320203500000000000e+06,5.815763000000000000e+06,5.246970000000000000e+06,6.148808500000000000e+06,7.673317000000000000e+06,5.972111000000000000e+06,6.555139500000000000e+06,5.455652500000000000e+06,6.166507500000000000e+06,6.312196000000000000e+06,6.495932000000000000e+06,6.915217000000000000e+06,5.481681500000000000e+06,4.794067500000000000e+06,6.052922000000000000e+06,6.073733000000000000e+06,5.268076000000000000e+06,5.519327500000000000e+06,5.936611500000000000e+06,4.990799500000000000e+06,6.392017000000000000e+06,6.376858500000000000e+06,5.435504500000000000e+06,6.719588000000000000e+06,6.912649000000000000e+06,5.855405000000000000e+06,6.206140000000000000e+06,6.879515500000000000e+06,5.241058500000000000e+06,7.431316500000000000e+06,5.407436500000000000e+06,5.973708000000000000e+06,5.115322000000000000e+06,5.523234000000000000e+06,5.592840000000000000e+06,5.408697000000000000e+06,4.913981000000000000e+06,5.348312500000000000e+06,5.735212500000000000e+06,5.536505000000000000e+06,5.971570500000000000e+06,4.800916500000000000e+06,6.766406000000000000e+06,6.423957000000000000e+06,5.004465500000000000e+06,6.591956000000000000e+06,5.607750000000000000e+06,4.647107500000000000e+06,4.972787000000000000e+06,4.926960000000000000e+06,5.027851000000000000e+06,6.383823000000000000e+06,6.033026500000000000e+06,4.912430500000000000e+06,5.882158000000000000e+06,7.830034000000000000e+06,8.460077000000000000e+06,4.927635000000000000e+06,5.298192500000000000e+06,5.515234500000000000e+06,5.532533000000000000e+06,4.931873500000000000e+06,5.285161000000000000e+06,4.684119000000000000e+06,5.253589500000000000e+06,5.174290500000000000e+06,4.775680000000000000e+06,5.959464000000000000e+06,5.041530000000000000e+06,4.845435500000000000e+06,4.743512000000000000e+06,5.281735500000000000e+06,5.436912000000000000e+06,5.196369000000000000e+06,5.008967000000000000e+06,5.536705000000000000e+06,5.848716000000000000e+06,5.266563000000000000e+06,5.934037000000000000e+06,5.393634500000000000e+06,4.610536500000000000e+06,6.849553000000000000e+06,5.556191500000000000e+06,5.254802500000000000e+06,7.030647000000000000e+06,5.801414000000000000e+06,6.038734500000000000e+06,5.205889000000000000e+06,5.762614500000000000e+06,5.575617000000000000e+06,5.345889000000000000e+06,5.919052500000000000e+06,6.582512500000000000e+06,5.928472000000000000e+06,8.918328000000000000e+06,5.373953500000000000e+06,6.820789000000000000e+06,5.959850000000000000e+06,5.216429500000000000e+06,5.826382000000000000e+06,6.920073500000000000e+06,7.017810000000000000e+06,8.671624000000000000e+06,6.453322000000000000e+06,5.768311500000000000e+06,7.252412000000000000e+06,6.142662000000000000e+06,6.221257500000000000e+06,6.396340500000000000e+06,5.686060000000000000e+06,5.318716500000000000e+06,8.799536000000000000e+06,7.592713000000000000e+06,7.150650000000000000e+06,6.934139000000000000e+06,6.153201000000000000e+06,5.876194500000000000e+06,6.334758000000000000e+06,6.729975000000000000e+06,7.212864500000000000e+06,7.294283500000000000e+06,6.792760000000000000e+06,5.900434000000000000e+06,6.582550500000000000e+06,6.183359000000000000e+06,7.035915500000000000e+06,6.792443500000000000e+06,6.048754000000000000e+06,6.688630000000000000e+06,6.405855500000000000e+06,5.661166000000000000e+06,6.205732000000000000e+06,5.222240000000000000e+06,6.763219000000000000e+06,7.062189500000000000e+06,6.383156500000000000e+06,5.210909000000000000e+06,6.356490000000000000e+06,5.019777000000000000e+06,5.608472000000000000e+06,6.043372500000000000e+06,5.769445000000000000e+06,6.127113000000000000e+06,5.501403000000000000e+06,5.694271000000000000e+06,5.854945000000000000e+06,5.977332500000000000e+06,5.643463000000000000e+06,7.005418000000000000e+06,6.010180500000000000e+06,5.629568000000000000e+06,6.659594000000000000e+06,5.687804500000000000e+06,5.663905000000000000e+06,6.717774000000000000e+06,5.761737000000000000e+06,6.630714500000000000e+06,6.132360000000000000e+06,5.297329500000000000e+06,5.597215000000000000e+06,7.616503000000000000e+06,6.505440000000000000e+06,6.996768500000000000e+06,5.641086000000000000e+06,6.885001000000000000e+06,6.119360000000000000e+06,6.889312500000000000e+06,8.803678000000000000e+06,6.874186500000000000e+06,7.202009000000000000e+06,6.350435500000000000e+06,6.578536000000000000e+06,6.643596500000000000e+06,6.276486000000000000e+06,1.150988100000000000e+07,7.536562000000000000e+06,7.863624500000000000e+06,1.061466200000000000e+07,7.556375000000000000e+06,6.928188000000000000e+06,5.531275500000000000e+06,7.405069000000000000e+06,5.584797000000000000e+06,6.161314000000000000e+06,6.450461000000000000e+06,5.864722500000000000e+06,6.816755000000000000e+06,6.454221500000000000e+06,5.864279000000000000e+06,7.229792500000000000e+06,6.787550000000000000e+06,6.216599500000000000e+06,6.195301500000000000e+06,6.373690500000000000e+06,5.923238500000000000e+06,5.419037000000000000e+06,5.163248500000000000e+06,6.121846000000000000e+06,6.021562000000000000e+06,6.297131000000000000e+06,4.781643500000000000e+06,5.809084000000000000e+06,6.664397000000000000e+06,6.012575500000000000e+06,6.395693500000000000e+06,5.601591500000000000e+06,8.065509500000000000e+06,5.355564000000000000e+06,6.396734500000000000e+06,5.410389000000000000e+06,5.592105000000000000e+06,5.816422500000000000e+06,5.367587500000000000e+06,5.131912000000000000e+06,7.237455000000000000e+06,4.794234000000000000e+06,6.249734000000000000e+06,4.673137000000000000e+06,7.264768000000000000e+06,5.523673000000000000e+06,5.528614000000000000e+06,6.467109500000000000e+06,6.046861000000000000e+06,5.640008000000000000e+06,4.944899500000000000e+06,5.317357500000000000e+06,6.821684500000000000e+06,6.048104000000000000e+06,4.884786000000000000e+06,6.270075000000000000e+06,6.454087500000000000e+06,5.782651000000000000e+06,5.935414000000000000e+06,5.385074500000000000e+06,5.178957000000000000e+06,5.541094500000000000e+06,5.942770000000000000e+06,5.746115000000000000e+06,5.251294000000000000e+06,8.019369000000000000e+06,5.368129000000000000e+06,5.740357500000000000e+06,5.387356000000000000e+06,5.730051000000000000e+06,5.967047500000000000e+06,5.344613000000000000e+06,5.258942000000000000e+06,5.639796500000000000e+06,5.032933500000000000e+06,6.259874500000000000e+06,5.462838500000000000e+06,5.773164500000000000e+06,5.519098000000000000e+06,6.491261000000000000e+06,7.250636000000000000e+06,5.249010000000000000e+06,6.678109000000000000e+06,6.496360500000000000e+06,5.651733000000000000e+06,5.398097500000000000e+06,6.039823000000000000e+06,6.096696500000000000e+06,5.690756000000000000e+06,5.480043000000000000e+06,6.011724500000000000e+06,5.016370500000000000e+06,5.692871000000000000e+06,6.107162000000000000e+06,5.983341000000000000e+06,5.688845000000000000e+06,5.526312000000000000e+06,5.686795000000000000e+06,5.543875500000000000e+06,6.131584000000000000e+06,7.165938000000000000e+06,5.493247500000000000e+06,5.257401500000000000e+06,6.093845500000000000e+06,5.443620000000000000e+06,6.252544000000000000e+06,8.009500000000000000e+06,5.919177000000000000e+06,6.085425000000000000e+06,5.544340000000000000e+06,5.136488000000000000e+06,6.268520000000000000e+06,4.916577000000000000e+06,5.493001500000000000e+06,6.032720000000000000e+06,6.232395000000000000e+06,5.831760000000000000e+06,5.232011000000000000e+06,5.806866000000000000e+06,5.405689000000000000e+06,5.426720500000000000e+06,5.350842000000000000e+06,7.063668000000000000e+06,6.366021000000000000e+06,5.540111000000000000e+06,6.457262500000000000e+06,5.396369000000000000e+06,5.791326000000000000e+06,5.485034000000000000e+06,6.815117000000000000e+06,6.080877500000000000e+06,6.088330500000000000e+06,4.995557000000000000e+06,5.120032500000000000e+06,5.580209000000000000e+06,4.850943000000000000e+06,5.754907000000000000e+06,6.347651000000000000e+06,5.395786500000000000e+06,5.213288500000000000e+06,5.801259500000000000e+06,4.926339000000000000e+06,5.207085000000000000e+06,5.006075000000000000e+06,6.698855000000000000e+06,5.136026000000000000e+06,6.171075500000000000e+06,5.321888500000000000e+06,5.594143500000000000e+06,5.779559000000000000e+06,5.477277000000000000e+06,5.689125000000000000e+06,6.054902500000000000e+06,5.418772000000000000e+06,5.582991500000000000e+06,7.473659000000000000e+06,5.509884500000000000e+06,5.534357000000000000e+06,6.513450000000000000e+06,5.724836000000000000e+06,5.479418000000000000e+06,6.105836000000000000e+06,5.970726000000000000e+06,5.806987500000000000e+06,5.859872500000000000e+06,6.283870500000000000e+06,5.880311500000000000e+06,6.572460000000000000e+06,5.818065000000000000e+06,6.460828500000000000e+06,5.930130000000000000e+06,5.279067500000000000e+06,5.467991000000000000e+06,6.617062500000000000e+06,4.862214000000000000e+06,5.934668000000000000e+06,5.267005000000000000e+06,6.425169000000000000e+06,5.725935000000000000e+06,4.965634000000000000e+06,6.266470500000000000e+06,5.940978000000000000e+06,5.584797000000000000e+06,5.299745500000000000e+06,5.864857500000000000e+06,6.547202500000000000e+06,5.677483500000000000e+06,5.382564000000000000e+06,5.432499000000000000e+06,5.654686000000000000e+06,5.806647000000000000e+06,5.491804500000000000e+06,5.127071000000000000e+06,7.210046000000000000e+06,6.556659500000000000e+06,6.053522000000000000e+06,5.362179500000000000e+06,5.301292500000000000e+06,6.136578000000000000e+06,6.125617500000000000e+06,6.197481000000000000e+06,5.267992500000000000e+06,7.907439500000000000e+06,5.379993000000000000e+06,5.418133000000000000e+06,6.387729000000000000e+06,5.719719000000000000e+06,5.756848500000000000e+06,6.397477500000000000e+06,6.270670000000000000e+06,5.910780000000000000e+06,6.521692000000000000e+06,6.847810500000000000e+06,7.024958000000000000e+06,5.973878500000000000e+06,6.420655500000000000e+06,6.318718500000000000e+06,5.774017500000000000e+06,5.896274000000000000e+06,6.752056000000000000e+06,5.644297500000000000e+06,5.211421000000000000e+06,5.716140000000000000e+06,5.919694000000000000e+06,6.659953000000000000e+06,6.192748000000000000e+06,6.537152500000000000e+06,6.375619000000000000e+06,5.532336000000000000e+06,5.578698000000000000e+06,6.429679000000000000e+06,5.482647000000000000e+06,6.441794000000000000e+06,6.133363000000000000e+06,6.346025500000000000e+06,1.293162000000000000e+07,6.760814000000000000e+06,6.759302000000000000e+06,5.288448000000000000e+06,6.154807500000000000e+06,5.348476000000000000e+06,5.348404000000000000e+06,6.364807000000000000e+06,5.984028000000000000e+06,6.595247000000000000e+06,6.951772000000000000e+06,7.062914000000000000e+06,5.624688000000000000e+06,5.399444000000000000e+06,6.065292000000000000e+06,6.613236000000000000e+06,6.997741000000000000e+06,6.645623000000000000e+06,6.591362500000000000e+06,6.379671500000000000e+06,6.714835000000000000e+06,6.307710500000000000e+06,5.726245000000000000e+06,6.888185000000000000e+06,6.305253000000000000e+06,6.197590000000000000e+06,6.156939500000000000e+06,6.323268000000000000e+06,5.852047500000000000e+06,6.766575000000000000e+06,5.283376000000000000e+06,7.215106500000000000e+06,6.184406000000000000e+06,5.903835000000000000e+06,5.381469000000000000e+06,5.753822500000000000e+06,7.878765000000000000e+06,6.453549500000000000e+06,6.283761000000000000e+06,5.957888000000000000e+06,7.302871000000000000e+06,6.665024000000000000e+06,6.859314000000000000e+06,7.243712000000000000e+06,6.130827500000000000e+06,6.074113500000000000e+06,7.545205500000000000e+06,6.753505500000000000e+06,8.027692500000000000e+06,6.678950500000000000e+06,7.581980000000000000e+06,8.282909000000000000e+06,6.397405500000000000e+06,6.082112500000000000e+06,5.943214000000000000e+06,6.839154000000000000e+06,8.073772000000000000e+06,6.701875000000000000e+06,7.333829000000000000e+06,6.579314500000000000e+06,6.303476000000000000e+06,6.166257500000000000e+06,6.091726500000000000e+06,6.178429000000000000e+06,6.096691000000000000e+06,6.547328000000000000e+06,5.789862000000000000e+06,5.844837000000000000e+06,6.528146500000000000e+06,6.008281500000000000e+06,5.641644000000000000e+06,6.517661500000000000e+06,6.219914000000000000e+06,7.264400000000000000e+06,5.731609000000000000e+06,6.245354500000000000e+06,6.214782000000000000e+06,6.751130000000000000e+06,6.109464000000000000e+06,6.489724000000000000e+06,6.280897500000000000e+06,5.541570000000000000e+06,5.969149000000000000e+06,6.678982000000000000e+06,6.128109000000000000e+06,7.441049500000000000e+06,5.932106000000000000e+06,6.665396000000000000e+06,7.497744000000000000e+06,6.521610000000000000e+06,6.975217000000000000e+06,5.992813000000000000e+06,6.619633000000000000e+06,8.196512500000000000e+06,6.630469000000000000e+06,6.515051500000000000e+06,7.158906500000000000e+06,6.633941000000000000e+06,6.112727000000000000e+06,6.537437500000000000e+06,6.704904000000000000e+06,6.624702000000000000e+06,6.678593500000000000e+06,6.597416000000000000e+06,6.735974500000000000e+06,6.613444000000000000e+06,7.511879000000000000e+06,5.257533000000000000e+06,5.915920000000000000e+06,6.633493500000000000e+06,6.065430000000000000e+06,6.963594000000000000e+06,6.699124000000000000e+06,6.747039500000000000e+06,6.492612500000000000e+06,6.953915000000000000e+06,7.216155000000000000e+06,6.043912500000000000e+06,6.028549000000000000e+06,5.628916500000000000e+06,6.607869000000000000e+06,6.636008000000000000e+06,5.534818500000000000e+06,7.854753000000000000e+06,6.073123000000000000e+06,6.388595000000000000e+06,5.691361000000000000e+06,6.043396500000000000e+06,5.994799500000000000e+06,6.671724500000000000e+06,6.376900000000000000e+06,6.943391000000000000e+06,8.148330000000000000e+06,7.019885500000000000e+06,6.508875000000000000e+06,5.951192500000000000e+06,6.795630500000000000e+06,7.230416000000000000e+06,6.729940500000000000e+06,6.306822000000000000e+06,6.620773500000000000e+06,6.812053000000000000e+06,7.060804000000000000e+06,5.819273500000000000e+06,5.481372000000000000e+06,5.921382000000000000e+06,6.514502500000000000e+06,6.988081500000000000e+06,7.368620000000000000e+06,6.738142000000000000e+06,6.662354500000000000e+06,5.254802500000000000e+06,5.984971000000000000e+06,6.133600000000000000e+06,6.237508500000000000e+06,6.498450000000000000e+06,6.164486000000000000e+06,6.492813000000000000e+06,5.975202000000000000e+06,6.206368500000000000e+06,5.859814000000000000e+06,6.559247000000000000e+06,6.181978000000000000e+06,6.419850000000000000e+06,6.907419000000000000e+06,5.731102000000000000e+06,9.532105000000000000e+06,6.334077500000000000e+06,7.721551500000000000e+06,6.109988000000000000e+06,6.839998000000000000e+06,6.129837000000000000e+06,6.052004500000000000e+06,5.931364000000000000e+06,7.446934500000000000e+06,6.682315000000000000e+06,6.172931500000000000e+06,6.627364000000000000e+06,6.772363500000000000e+06,7.009255000000000000e+06,7.272544500000000000e+06,7.298613000000000000e+06,7.084371000000000000e+06,8.615910000000000000e+06,7.625997000000000000e+06,6.903901000000000000e+06,7.998795500000000000e+06,6.958655500000000000e+06,7.130175000000000000e+06,6.473122000000000000e+06,6.840526000000000000e+06,7.288281000000000000e+06,8.033397000000000000e+06,6.502275000000000000e+06,7.772185500000000000e+06,6.515103500000000000e+06,6.741571000000000000e+06,6.951843000000000000e+06,6.486652000000000000e+06,8.622150000000000000e+06,8.870650000000000000e+06,6.914132500000000000e+06,7.652300000000000000e+06,6.416605000000000000e+06,6.512034500000000000e+06,7.070115000000000000e+06,6.346819500000000000e+06,6.448394000000000000e+06,7.271168000000000000e+06,7.601151500000000000e+06,7.391942000000000000e+06,7.608382000000000000e+06,6.807224500000000000e+06,7.598460500000000000e+06,6.840230000000000000e+06,6.856408000000000000e+06,7.366328500000000000e+06,7.982175000000000000e+06,7.150956500000000000e+06,8.123995000000000000e+06,6.339466000000000000e+06,6.705047000000000000e+06,6.823991000000000000e+06,7.371406000000000000e+06,7.769110000000000000e+06,6.359554500000000000e+06,9.048675000000000000e+06,7.014327500000000000e+06,6.381633000000000000e+06,7.830445000000000000e+06,6.714708000000000000e+06,6.928746000000000000e+06,8.295520000000000000e+06,6.701462000000000000e+06,8.295690000000000000e+06,8.914167000000000000e+06,9.604854000000000000e+06,7.007704000000000000e+06,6.677471000000000000e+06,6.686439500000000000e+06,6.395749500000000000e+06,6.380755000000000000e+06,8.469961000000000000e+06,7.425852000000000000e+06,7.588352000000000000e+06,8.060583000000000000e+06,6.492219000000000000e+06,7.440880500000000000e+06,6.174092000000000000e+06,8.509088000000000000e+06,7.666705000000000000e+06,6.816797500000000000e+06,7.274407500000000000e+06,6.694355500000000000e+06,6.763858500000000000e+06,6.946449000000000000e+06,7.108270000000000000e+06,7.043233500000000000e+06,7.937536000000000000e+06,5.517261000000000000e+06,6.788816500000000000e+06,7.172310000000000000e+06,6.069241500000000000e+06,6.708086000000000000e+06,5.628513000000000000e+06,6.406699000000000000e+06,5.523713000000000000e+06,5.307785500000000000e+06,5.110966000000000000e+06,4.644232500000000000e+06,4.683920000000000000e+06,4.829706500000000000e+06,4.733664000000000000e+06,4.601518500000000000e+06,4.884389000000000000e+06,4.721491000000000000e+06,3.924998500000000000e+06,4.571792000000000000e+06,4.312203000000000000e+06,3.654504000000000000e+06,4.421384000000000000e+06,3.534574299999999814e+06,3.930155500000000000e+06,3.981698500000000000e+06,3.619944500000000000e+06,3.596793000000000000e+06,3.409080500000000000e+06,3.614862799999999814e+06,3.476819799999999814e+06,3.780681799999999814e+06,3.981568000000000000e+06,4.328682500000000000e+06,3.833988500000000000e+06,5.653161000000000000e+06,3.239875000000000000e+06,5.003201000000000000e+06,3.821018000000000000e+06,3.265506299999999814e+06,3.895425299999999814e+06,3.308392500000000000e+06,3.526083799999999814e+06,3.468668000000000000e+06,3.632664000000000000e+06,3.510966000000000000e+06,3.128748000000000000e+06,3.403627299999999814e+06,3.419999000000000000e+06,3.527561500000000000e+06,3.065614799999999814e+06,3.735634000000000000e+06,3.327845299999999814e+06,2.833370000000000000e+06,2.901818000000000000e+06,2.947945500000000000e+06,3.036474299999999814e+06,2.478021500000000000e+06,2.850752500000000000e+06,2.591318500000000000e+06,2.500361500000000000e+06,2.599721299999999814e+06,2.479825500000000000e+06,2.181413000000000000e+06,2.224128500000000000e+06,2.467756299999999814e+06,2.061252000000000000e+06,2.080864000000000000e+06,1.966866399999999907e+06,1.677856000000000000e+06,1.426878500000000000e+06,1.449696000000000000e+06,1.635616000000000000e+06,1.302752000000000000e+06,1.692192000000000000e+06,1.125152000000000000e+06,1.005008000000000000e+06,1.089856000000000000e+06,1.518697000000000000e+06,9.381120000000000000e+05,1.344187399999999907e+06,7.955840000000000000e+05,1.096704000000000000e+06,7.189920000000000000e+05,7.338400000000000000e+05,7.196160000000000000e+05,6.346240000000000000e+05,7.204480000000000000e+05,5.228560000000000000e+05,5.731520000000000000e+05,5.022160000000000000e+05,7.202330999999999767e+05,3.992400000000000000e+05,3.699520000000000000e+05,3.068400000000000000e+05,3.447840000000000000e+05,2.525320000000000000e+05,2.609480000000000000e+05,1.995880000000000000e+05,1.922080000000000000e+05,1.734200000000000000e+05,1.474880000000000000e+05,1.348840000000000000e+05,1.113180000000000000e+05,8.416000000000000000e+04,8.767800000000000000e+04,7.622000000000000000e+04,6.386500000000000000e+04,5.884500000000000000e+04,1.692800000000000000e+05,3.516600000000000000e+04,3.185700000000000000e+04,3.296000000000000000e+04,2.584200000000000000e+04,2.173300000000000000e+04,2.133200000000000000e+04,1.682300000000000000e+04,1.932800000000000000e+04,1.512000000000000000e+04,1.662300000000000000e+04,1.552100000000000000e+04,1.722400000000000000e+04,1.992900000000000000e+04,1.662300000000000000e+04,1.421900000000000000e+04,1.451900000000000000e+04,1.431900000000000000e+04,1.331700000000000000e+04,1.341700000000000000e+04,1.642300000000000000e+04,1.251600000000000000e+04,1.461900000000000000e+04,1.371800000000000000e+04,1.351800000000000000e+04,1.151400000000000000e+04,1.401800000000000000e+04,1.221500000000000000e+04,1.361800000000000000e+04,1.301700000000000000e+04,1.391800000000000000e+04,1.401800000000000000e+04,1.341700000000000000e+04,1.281600000000000000e+04,1.201500000000000000e+04,1.291700000000000000e+04,1.411900000000000000e+04,1.251600000000000000e+04,1.401800000000000000e+04,1.351800000000000000e+04,1.371800000000000000e+04,1.401800000000000000e+04,1.301700000000000000e+04,1.131400000000000000e+04,1.351800000000000000e+04,1.261600000000000000e+04,1.071300000000000000e+04,1.492000000000000000e+04,1.371800000000000000e+04,1.201500000000000000e+04,1.221500000000000000e+04,1.211500000000000000e+04,1.321700000000000000e+04,1.241600000000000000e+04,1.371800000000000000e+04,1.642300000000000000e+04,3.416300000000000000e+04,1.241600000000000000e+04,1.261600000000000000e+04,1.642300000000000000e+04,1.482000000000000000e+04,1.461900000000000000e+04,1.542100000000000000e+04,1.231600000000000000e+04,1.582200000000000000e+04,1.522100000000000000e+04,1.532100000000000000e+04,1.461900000000000000e+04,1.822600000000000000e+04,1.592200000000000000e+04,1.141400000000000000e+04,1.572100000000000000e+04,1.161400000000000000e+04,1.592200000000000000e+04,1.492000000000000000e+04,1.562100000000000000e+04,1.091300000000000000e+04,1.401800000000000000e+04,1.151400000000000000e+04,1.251600000000000000e+04,1.535400000000000000e+05,1.331700000000000000e+04,1.451900000000000000e+04,1.171500000000000000e+04,1.311700000000000000e+04,1.221500000000000000e+04,1.421900000000000000e+04,1.532100000000000000e+04,1.431900000000000000e+04,1.381800000000000000e+04,1.562100000000000000e+04,1.411900000000000000e+04,1.431900000000000000e+04,1.271600000000000000e+04,1.451900000000000000e+04,1.361800000000000000e+04,1.221500000000000000e+04,1.291700000000000000e+04,1.612200000000000000e+04,1.532100000000000000e+04,1.101400000000000000e+04,1.231600000000000000e+04,1.161400000000000000e+04,1.191500000000000000e+04,1.381800000000000000e+04,1.151400000000000000e+04,1.301700000000000000e+04,1.111400000000000000e+04,nan
4.795329999999999870e+01,1.601000000000000000e+03,1.801000000000000000e+03,5.205000000000000000e+03,8.310000000000000000e+03,1.832600000000000000e+04,4.088200000000000000e+04,7.521600000000000000e+04,1.161520000000000000e+05,1.352880000000000000e+05,1.771560000000000000e+05,3.310045000000000000e+05,3.183280000000000000e+05,9.125566999999999534e+05,7.268800000000000000e+05,8.246560000000000000e+05,1.070208000000000000e+06,1.324096000000000000e+06,1.657760000000000000e+06,1.552384000000000000e+06,1.317016000000000000e+06,2.084988000000000000e+06,1.937536000000000000e+06,2.541301500000000000e+06,2.125311500000000000e+06,2.340978799999999814e+06,2.251917500000000000e+06,1.995890800000000047e+06,2.027317600000000093e+06,2.233386299999999814e+06,2.055577899999999907e+06,2.173976000000000000e+06,2.222230500000000000e+06,2.164879299999999814e+06,2.511577500000000000e+06,2.867748000000000000e+06,2.945162799999999814e+06,2.723056000000000000e+06,2.839598299999999814e+06,2.511577500000000000e+06,2.343331299999999814e+06,2.470734500000000000e+06,2.576542500000000000e+06,2.269864500000000000e+06,2.482863799999999814e+06,2.354844000000000000e+06,2.856412500000000000e+06,2.290538299999999814e+06,2.375458799999999814e+06,2.379263000000000000e+06,2.396439000000000000e+06,2.914573500000000000e+06,2.353863000000000000e+06,3.098149799999999814e+06,2.785282500000000000e+06,3.051547799999999814e+06,2.505998299999999814e+06,2.600848299999999814e+06,2.407193299999999814e+06,3.470515500000000000e+06,2.603025000000000000e+06,2.486913000000000000e+06,2.759368500000000000e+06,3.084855000000000000e+06,2.407528000000000000e+06,2.599028500000000000e+06,2.600226500000000000e+06,2.835495299999999814e+06,3.150978000000000000e+06,3.024590000000000000e+06,3.177650000000000000e+06,3.039073500000000000e+06,2.644390000000000000e+06,3.108336000000000000e+06,2.652726000000000000e+06,2.934441500000000000e+06,3.074962799999999814e+06,2.637509500000000000e+06,2.581778799999999814e+06,2.967730799999999814e+06,2.440524299999999814e+06,3.105800799999999814e+06,2.822912299999999814e+06,2.957966000000000000e+06,2.683900500000000000e+06,2.387943500000000000e+06,2.867912000000000000e+06,3.113037799999999814e+06,3.308833299999999814e+06,2.630208500000000000e+06,2.854185500000000000e+06,2.872287000000000000e+06,2.652822000000000000e+06,2.672926000000000000e+06,2.976245299999999814e+06,3.390929799999999814e+06,3.129541000000000000e+06,2.904853299999999814e+06,2.905418799999999814e+06,3.446719299999999814e+06,2.826895500000000000e+06,2.572845000000000000e+06,2.661268799999999814e+06,2.905910500000000000e+06,2.679848000000000000e+06,3.269523000000000000e+06,2.481080799999999814e+06,2.795085000000000000e+06,3.473032299999999814e+06,2.801668500000000000e+06,2.788129000000000000e+06,3.047589500000000000e+06,3.198297000000000000e+06,6.127406500000000000e+06,3.271734500000000000e+06,2.902257799999999814e+06,2.693137299999999814e+06,2.884006000000000000e+06,3.687981000000000000e+06,3.123072000000000000e+06,2.917503000000000000e+06,3.204551299999999814e+06,3.353164799999999814e+06,3.115782500000000000e+06,3.067127000000000000e+06,4.012674000000000000e+06,3.247158799999999814e+06,3.065647500000000000e+06,3.782328000000000000e+06,3.236636000000000000e+06,2.607378799999999814e+06,3.244800000000000000e+06,3.159149500000000000e+06,2.863616000000000000e+06,3.190625000000000000e+06,2.830645299999999814e+06,3.165518000000000000e+06,3.438504799999999814e+06,3.408020500000000000e+06,3.151991000000000000e+06,3.572291000000000000e+06,2.958662000000000000e+06,2.963247500000000000e+06,3.083567000000000000e+06,3.947287000000000000e+06,3.020596000000000000e+06,4.054127000000000000e+06,3.275220500000000000e+06,3.272413000000000000e+06,3.281597000000000000e+06,3.424717799999999814e+06,3.206101500000000000e+06,4.951294000000000000e+06,3.180958299999999814e+06,3.064711500000000000e+06,2.984187500000000000e+06,3.461737000000000000e+06,3.602142000000000000e+06,2.989873500000000000e+06,3.238512500000000000e+06,3.100550000000000000e+06,3.420100500000000000e+06,4.158700000000000000e+06,3.453190000000000000e+06,3.933886299999999814e+06,4.410490500000000000e+06,4.017160799999999814e+06,3.603567299999999814e+06,3.737178500000000000e+06,3.396809000000000000e+06,4.464773000000000000e+06,3.845588000000000000e+06,3.566196299999999814e+06,3.550133799999999814e+06,4.042825799999999814e+06,3.617131500000000000e+06,4.289393000000000000e+06,3.732857000000000000e+06,3.678047799999999814e+06,3.689140000000000000e+06,3.493588299999999814e+06,3.429715000000000000e+06,3.720230500000000000e+06,3.794501799999999814e+06,3.748021500000000000e+06,3.668067500000000000e+06,3.434118299999999814e+06,3.873307000000000000e+06,4.228405500000000000e+06,4.263424000000000000e+06,3.747283500000000000e+06,3.830178500000000000e+06,3.809636299999999814e+06,4.139409799999999814e+06,3.888086000000000000e+06,4.102220000000000000e+06,3.561096000000000000e+06,3.681818799999999814e+06,3.986809500000000000e+06,4.379199000000000000e+06,3.948555799999999814e+06,4.225323000000000000e+06,4.539174000000000000e+06,3.925077500000000000e+06,3.941147799999999814e+06,3.914997000000000000e+06,4.270410000000000000e+06,4.600031500000000000e+06,4.699165500000000000e+06,4.825507500000000000e+06,4.308860000000000000e+06,4.201952500000000000e+06,4.327264500000000000e+06,3.698037299999999814e+06,4.428145000000000000e+06,4.226159500000000000e+06,4.377513000000000000e+06,4.417115500000000000e+06,4.146923000000000000e+06,3.660586299999999814e+06,4.299957000000000000e+06,4.384546000000000000e+06,3.418960500000000000e+06,4.381726500000000000e+06,3.738045000000000000e+06,3.940393799999999814e+06,4.058222799999999814e+06,4.153323000000000000e+06,5.027678500000000000e+06,3.781624299999999814e+06,4.334011000000000000e+06,4.257432000000000000e+06,3.852873799999999814e+06,4.707439000000000000e+06,8.407562000000000000e+06,4.232392500000000000e+06,4.059333000000000000e+06,3.896716000000000000e+06,4.994756000000000000e+06,4.151541799999999814e+06,4.214709000000000000e+06,4.387211000000000000e+06,4.573382000000000000e+06,4.402126000000000000e+06,3.684868799999999814e+06,4.013988000000000000e+06,4.894174000000000000e+06,4.013528799999999814e+06,4.127710500000000000e+06,4.258032000000000000e+06,3.952679500000000000e+06,3.835862000000000000e+06,4.290058500000000000e+06,3.914401000000000000e+06,4.431207000000000000e+06,4.700106000000000000e+06,4.909431000000000000e+06,4.364207000000000000e+06,4.777045000000000000e+06,4.109339000000000000e+06,4.232384000000000000e+06,4.391369000000000000e+06,4.667065500000000000e+06,5.354977500000000000e+06,4.619893500000000000e+06,4.868175500000000000e+06,4.927793500000000000e+06,4.625940000000000000e+06,4.055618500000000000e+06,4.467747500000000000e+06,4.423718500000000000e+06,4.712455000000000000e+06,4.114399500000000000e+06,5.373532000000000000e+06,5.176369000000000000e+06,5.257800000000000000e+06,5.960745000000000000e+06,4.434075000000000000e+06,5.220755000000000000e+06,1.005623200000000000e+07,5.753879000000000000e+06,4.971930000000000000e+06,5.685385500000000000e+06,5.349261500000000000e+06,5.050901500000000000e+06,4.777735500000000000e+06,4.920821000000000000e+06,6.164402000000000000e+06,5.042481000000000000e+06,4.703936000000000000e+06,4.763204500000000000e+06,5.125248500000000000e+06,4.885883000000000000e+06,5.545836000000000000e+06,5.785070000000000000e+06,4.900745500000000000e+06,4.546952000000000000e+06,4.848959000000000000e+06,5.314312500000000000e+06,4.938318500000000000e+06,4.240049000000000000e+06,6.073015500000000000e+06,4.983058500000000000e+06,5.973802500000000000e+06,4.781275500000000000e+06,5.024654000000000000e+06,5.017255000000000000e+06,4.943302500000000000e+06,4.826879500000000000e+06,5.402052500000000000e+06,1.085911800000000000e+07,4.735979000000000000e+06,4.550432000000000000e+06,4.586795000000000000e+06,4.788630000000000000e+06,4.793883500000000000e+06,4.703459000000000000e+06,4.421574000000000000e+06,5.278729000000000000e+06,4.895360500000000000e+06,4.259927000000000000e+06,4.809109000000000000e+06,5.553814500000000000e+06,4.918830000000000000e+06,5.145508000000000000e+06,5.163132500000000000e+06,4.945674000000000000e+06,5.112332000000000000e+06,5.152547000000000000e+06,4.739878500000000000e+06,4.612757500000000000e+06,4.973923000000000000e+06,4.805351000000000000e+06,4.683825500000000000e+06,5.292017500000000000e+06,5.228562000000000000e+06,4.775662500000000000e+06,4.660155000000000000e+06,5.031922000000000000e+06,5.057051500000000000e+06,4.317636500000000000e+06,4.926252000000000000e+06,5.000713000000000000e+06,4.896376000000000000e+06,4.661828000000000000e+06,5.635103500000000000e+06,5.085436000000000000e+06,5.467183000000000000e+06,4.789928000000000000e+06,4.462287500000000000e+06,4.567833500000000000e+06,5.324389500000000000e+06,5.271071000000000000e+06,5.612645500000000000e+06,5.614053000000000000e+06,4.806310000000000000e+06,4.980424000000000000e+06,5.015695500000000000e+06,4.830001000000000000e+06,6.847789000000000000e+06,5.450827000000000000e+06,5.064675000000000000e+06,5.596251500000000000e+06,5.606844000000000000e+06,5.956059000000000000e+06,4.515007000000000000e+06,5.877428500000000000e+06,5.189202000000000000e+06,5.073764000000000000e+06,5.766015000000000000e+06,5.352448000000000000e+06,5.064006000000000000e+06,4.660608000000000000e+06,4.919116500000000000e+06,4.882283000000000000e+06,5.141680000000000000e+06,4.624825500000000000e+06,5.417001500000000000e+06,4.759254500000000000e+06,4.846517000000000000e+06,4.922443000000000000e+06,4.577565000000000000e+06,5.004399500000000000e+06,5.584144500000000000e+06,6.034008500000000000e+06,4.513482000000000000e+06,5.266117500000000000e+06,4.970970000000000000e+06,5.030212000000000000e+06,4.827356000000000000e+06,4.993690000000000000e+06,4.964088000000000000e+06,5.251844000000000000e+06,5.108347000000000000e+06,5.452792500000000000e+06,4.704017500000000000e+06,5.118632000000000000e+06,4.856593000000000000e+06,4.732909500000000000e+06,5.882552000000000000e+06,4.845498000000000000e+06,5.159263000000000000e+06,4.946311500000000000e+06,5.897685000000000000e+06,8.241472500000000000e+06,6.457387500000000000e+06,5.262692000000000000e+06,5.083045000000000000e+06,5.208902500000000000e+06,5.004312500000000000e+06,5.042970000000000000e+06,4.995309000000000000e+06,4.826716500000000000e+06,6.951104500000000000e+06,4.981080000000000000e+06,4.983339500000000000e+06,5.897289500000000000e+06,5.252380500000000000e+06,5.636760500000000000e+06,1.361945500000000000e+07,5.738841500000000000e+06,5.645406500000000000e+06,5.431525000000000000e+06,6.668617000000000000e+06,6.281607500000000000e+06,6.980305500000000000e+06,6.150012000000000000e+06,7.312742000000000000e+06,5.466071500000000000e+06,5.157990000000000000e+06,6.323597500000000000e+06,6.612787500000000000e+06,5.955245000000000000e+06,6.631960000000000000e+06,6.781541500000000000e+06,4.758709500000000000e+06,6.480009000000000000e+06,7.512154000000000000e+06,5.593033000000000000e+06,6.659513500000000000e+06,5.525455000000000000e+06,6.922527500000000000e+06,7.250252500000000000e+06,7.336175000000000000e+06,8.190995500000000000e+06,8.140929500000000000e+06,6.416948500000000000e+06,5.981997000000000000e+06,7.346023500000000000e+06,6.344154000000000000e+06,6.221085000000000000e+06,7.175001000000000000e+06,7.438615000000000000e+06,5.253942000000000000e+06,6.650439000000000000e+06,6.270239500000000000e+06,6.876115500000000000e+06,7.175140000000000000e+06,7.157024500000000000e+06,7.124665500000000000e+06,6.405503000000000000e+06,5.711958000000000000e+06,6.190810500000000000e+06,6.253362500000000000e+06,7.732150500000000000e+06,5.846728500000000000e+06,6.608043500000000000e+06,8.576138000000000000e+06,7.191628500000000000e+06,7.152469000000000000e+06,5.947032000000000000e+06,5.528637000000000000e+06,6.066958500000000000e+06,5.828355500000000000e+06,6.624990000000000000e+06,5.861993500000000000e+06,6.690135500000000000e+06,6.237603500000000000e+06,6.501764500000000000e+06,7.209602000000000000e+06,5.936314500000000000e+06,6.151826000000000000e+06,6.440046500000000000e+06,5.735564000000000000e+06,7.084990500000000000e+06,6.755997000000000000e+06,7.037724000000000000e+06,8.080903500000000000e+06,1.040608200000000000e+07,6.542579000000000000e+06,6.403096500000000000e+06,6.832219000000000000e+06,8.036484500000000000e+06,6.285027500000000000e+06,6.106343000000000000e+06,6.167254000000000000e+06,5.969829000000000000e+06,6.675623500000000000e+06,8.613386000000000000e+06,5.278126000000000000e+06,6.187532000000000000e+06,6.263043000000000000e+06,1.096309900000000000e+07,5.913790500000000000e+06,5.626877500000000000e+06,5.731654500000000000e+06,6.472588500000000000e+06,5.784438000000000000e+06,5.805969000000000000e+06,5.471373000000000000e+06,6.577553000000000000e+06,6.229370500000000000e+06,5.613672000000000000e+06,5.851552500000000000e+06,6.533420000000000000e+06,5.632044000000000000e+06,6.805178000000000000e+06,6.924158500000000000e+06,4.812474500000000000e+06,7.097551500000000000e+06,5.920635000000000000e+06,5.810779500000000000e+06,5.558256000000000000e+06,5.348792500000000000e+06,5.770084500000000000e+06,5.627741500000000000e+06,5.116781500000000000e+06,5.423418000000000000e+06,5.847117500000000000e+06,5.523638000000000000e+06,8.002512500000000000e+06,5.153766000000000000e+06,6.276175000000000000e+06,6.720831000000000000e+06,4.779042500000000000e+06,5.857177500000000000e+06,5.241927500000000000e+06,5.371545000000000000e+06,4.502133500000000000e+06,5.631104000000000000e+06,5.229314000000000000e+06,5.169692000000000000e+06,6.083914000000000000e+06,5.403201500000000000e+06,5.651242000000000000e+06,5.203148000000000000e+06,5.434961000000000000e+06,5.716128500000000000e+06,5.036593000000000000e+06,5.832157500000000000e+06,5.705245000000000000e+06,5.255650000000000000e+06,5.302922000000000000e+06,4.631011000000000000e+06,4.887733500000000000e+06,5.140481000000000000e+06,5.951992500000000000e+06,5.833011000000000000e+06,5.662882000000000000e+06,5.094282500000000000e+06,7.316190000000000000e+06,5.513163000000000000e+06,5.453038000000000000e+06,6.090518500000000000e+06,4.943903000000000000e+06,4.761588000000000000e+06,4.309391000000000000e+06,5.623636500000000000e+06,5.422224500000000000e+06,5.846277500000000000e+06,6.051694000000000000e+06,5.927959500000000000e+06,5.325764000000000000e+06,5.455320500000000000e+06,5.776700500000000000e+06,4.787160000000000000e+06,5.885223000000000000e+06,6.096414500000000000e+06,6.291935000000000000e+06,6.396214000000000000e+06,5.882965500000000000e+06,6.642752000000000000e+06,5.830383000000000000e+06,5.450827000000000000e+06,5.341288500000000000e+06,5.346280000000000000e+06,5.512489000000000000e+06,5.522563500000000000e+06,5.301338500000000000e+06,5.874026500000000000e+06,5.562743500000000000e+06,6.695279500000000000e+06,6.546850000000000000e+06,5.756042500000000000e+06,6.750099500000000000e+06,7.029396000000000000e+06,6.575411500000000000e+06,5.960033500000000000e+06,6.302604000000000000e+06,6.829312500000000000e+06,6.096835000000000000e+06,6.252430500000000000e+06,6.838162500000000000e+06,6.777994500000000000e+06,5.900741000000000000e+06,7.214669000000000000e+06,5.973555500000000000e+06,5.781568000000000000e+06,6.415017500000000000e+06,6.325987000000000000e+06,6.310370500000000000e+06,6.221966000000000000e+06,6.370591500000000000e+06,6.609048000000000000e+06,6.093807500000000000e+06,6.178052000000000000e+06,5.753424500000000000e+06,5.380094000000000000e+06,6.347848000000000000e+06,6.142885500000000000e+06,6.364212000000000000e+06,6.633000000000000000e+06,5.362394500000000000e+06,6.566375000000000000e+06,5.737822000000000000e+06,5.526266000000000000e+06,5.425170000000000000e+06,6.230174500000000000e+06,6.078489500000000000e+06,5.182116500000000000e+06,5.858759500000000000e+06,5.889790000000000000e+06,5.689826000000000000e+06,5.053164000000000000e+06,5.401479500000000000e+06,5.428097000000000000e+06,5.471209000000000000e+06,5.634539500000000000e+06,5.422310000000000000e+06,7.292340000000000000e+06,7.293505000000000000e+06,5.922467500000000000e+06,5.603510000000000000e+06,5.907445000000000000e+06,5.276564000000000000e+06,5.454697500000000000e+06,5.068983500000000000e+06,5.104768000000000000e+06,5.932428500000000000e+06,6.124430500000000000e+06,5.136797000000000000e+06,5.318125500000000000e+06,5.575184500000000000e+06,5.792856000000000000e+06,5.314934000000000000e+06,5.666986000000000000e+06,6.275018000000000000e+06,5.617281500000000000e+06,5.483853500000000000e+06,5.341288500000000000e+06,6.551898500000000000e+06,5.666563000000000000e+06,5.283406000000000000e+06,5.578947000000000000e+06,5.217160000000000000e+06,5.683149000000000000e+06,4.243148000000000000e+06,5.165172000000000000e+06,4.826716500000000000e+06,5.684234000000000000e+06,4.690189000000000000e+06,4.372338000000000000e+06,4.055739299999999814e+06,6.669712500000000000e+06,4.981077000000000000e+06,6.054845500000000000e+06,5.259934000000000000e+06,4.973568000000000000e+06,4.980864000000000000e+06,4.894396500000000000e+06,5.683918500000000000e+06,4.775557500000000000e+06,4.380249000000000000e+06,4.695421500000000000e+06,4.659411000000000000e+06,5.088493000000000000e+06,4.987258000000000000e+06,5.407282000000000000e+06,4.693689000000000000e+06,5.488257500000000000e+06,5.866608000000000000e+06,4.778184000000000000e+06,5.364257000000000000e+06,5.953853500000000000e+06,5.835451500000000000e+06,5.310090000000000000e+06,5.235820500000000000e+06,5.384648000000000000e+06,6.085421500000000000e+06,5.924106500000000000e+06,4.649788500000000000e+06,5.605268000000000000e+06,6.220874500000000000e+06,5.633419000000000000e+06,4.905148500000000000e+06,5.064932000000000000e+06,9.489636000000000000e+06,4.918500500000000000e+06,5.175310500000000000e+06,5.550557000000000000e+06,5.903023500000000000e+06,5.177996000000000000e+06,4.959866500000000000e+06,5.070776000000000000e+06,4.857919000000000000e+06,5.634720500000000000e+06,4.955846000000000000e+06,5.059054000000000000e+06,4.837230000000000000e+06,5.011543500000000000e+06,5.233323000000000000e+06,4.960164000000000000e+06,5.532961500000000000e+06,4.973622500000000000e+06,5.979648000000000000e+06,5.028613000000000000e+06,5.339248500000000000e+06,5.337669000000000000e+06,7.338512500000000000e+06,6.271792000000000000e+06,5.551837500000000000e+06,7.810708000000000000e+06,6.223764000000000000e+06,6.274818000000000000e+06,5.293421000000000000e+06,5.713399000000000000e+06,5.330288000000000000e+06,5.663638000000000000e+06,8.033194000000000000e+06,5.700292000000000000e+06,6.120345000000000000e+06,6.473222000000000000e+06,6.637880500000000000e+06,6.514397000000000000e+06,5.697646500000000000e+06,7.484570000000000000e+06,5.223620500000000000e+06,6.127734000000000000e+06,6.746214500000000000e+06,5.226569000000000000e+06,6.356879500000000000e+06,5.536261000000000000e+06,6.101148000000000000e+06,6.004936000000000000e+06,5.570447000000000000e+06,5.241042500000000000e+06,6.783696000000000000e+06,6.605414000000000000e+06,4.998298000000000000e+06,5.438546500000000000e+06,5.681467000000000000e+06,6.530994000000000000e+06,7.576980000000000000e+06,6.575025000000000000e+06,6.290140500000000000e+06,6.415898000000000000e+06,7.361365000000000000e+06,6.864844000000000000e+06,6.139701000000000000e+06,5.876811500000000000e+06,6.009471000000000000e+06,5.639851000000000000e+06,5.437728000000000000e+06,5.554465500000000000e+06,5.368170500000000000e+06,6.535100000000000000e+06,5.569380500000000000e+06,7.350461000000000000e+06,5.730705000000000000e+06,5.708365000000000000e+06,6.087723500000000000e+06,4.968463500000000000e+06,5.677668000000000000e+06,5.501689000000000000e+06,5.147296500000000000e+06,5.000319000000000000e+06,4.920593500000000000e+06,5.954495000000000000e+06,5.567125500000000000e+06,5.760959500000000000e+06,5.789550500000000000e+06,6.352951500000000000e+06,7.359984000000000000e+06,7.783207500000000000e+06,6.504755000000000000e+06,5.468008500000000000e+06,4.907441000000000000e+06,5.948126000000000000e+06,5.622542000000000000e+06,5.794587000000000000e+06,5.990349500000000000e+06,5.245674000000000000e+06,6.573998000000000000e+06,5.352712000000000000e+06,8.277240000000000000e+06,6.954083500000000000e+06,7.148334500000000000e+06,6.695340000000000000e+06,5.987422500000000000e+06,6.990328000000000000e+06,7.514924000000000000e+06,5.729335000000000000e+06,6.464813000000000000e+06,5.673840000000000000e+06,5.594054000000000000e+06,5.776464500000000000e+06,6.810772000000000000e+06,6.887723500000000000e+06,1.492625700000000000e+07,6.128028500000000000e+06,7.422910000000000000e+06,6.919521000000000000e+06,5.956554500000000000e+06,6.850165500000000000e+06,6.897005000000000000e+06,6.396622000000000000e+06,5.854937000000000000e+06,6.720825500000000000e+06,6.289273000000000000e+06,5.881149500000000000e+06,7.617888000000000000e+06,5.713258500000000000e+06,5.815095000000000000e+06,5.472056000000000000e+06,5.500481500000000000e+06,6.432864000000000000e+06,6.936709500000000000e+06,6.830300500000000000e+06,7.323032500000000000e+06,6.863017500000000000e+06,6.723247500000000000e+06,5.669302000000000000e+06,5.847080000000000000e+06,7.886836000000000000e+06,5.478789000000000000e+06,5.870475000000000000e+06,6.043132500000000000e+06,6.591182500000000000e+06,6.066012500000000000e+06,6.239483500000000000e+06,6.232404000000000000e+06,6.937714500000000000e+06,6.773488500000000000e+06,6.346328000000000000e+06,5.149259000000000000e+06,6.645187000000000000e+06,6.711335500000000000e+06,6.361684500000000000e+06,6.202025500000000000e+06,5.910963000000000000e+06,5.502724500000000000e+06,5.663105000000000000e+06,5.785259500000000000e+06,6.243105000000000000e+06,5.674013000000000000e+06,6.050018500000000000e+06,7.008074000000000000e+06,5.360975000000000000e+06,5.592285500000000000e+06,6.157715000000000000e+06,5.584390000000000000e+06,5.399125500000000000e+06,6.588019500000000000e+06,5.926557000000000000e+06,6.335152000000000000e+06,5.800230000000000000e+06,6.148217500000000000e+06,6.116544500000000000e+06,6.401918000000000000e+06,6.186314000000000000e+06,6.480516000000000000e+06,6.668225000000000000e+06,5.750079000000000000e+06,5.442410000000000000e+06,5.519327500000000000e+06,4.690522500000000000e+06,6.123519000000000000e+06,5.392328000000000000e+06,5.903176500000000000e+06,6.126865500000000000e+06,5.263420500000000000e+06,7.165852500000000000e+06,7.619501500000000000e+06,6.125241500000000000e+06,6.164445000000000000e+06,5.496892500000000000e+06,6.387172000000000000e+06,5.001969500000000000e+06,6.879464500000000000e+06,5.672614500000000000e+06,6.174327000000000000e+06,8.907580000000000000e+06,5.817010500000000000e+06,5.884452000000000000e+06,5.883922000000000000e+06,7.591442000000000000e+06,5.017873000000000000e+06,4.870575000000000000e+06,5.612559000000000000e+06,5.310218000000000000e+06,5.245100000000000000e+06,6.313651500000000000e+06,4.689246000000000000e+06,5.020568500000000000e+06,7.003230500000000000e+06,4.930869500000000000e+06,6.588706000000000000e+06,8.524995000000000000e+06,5.870352000000000000e+06,8.868917000000000000e+06,4.935618500000000000e+06,4.787375500000000000e+06,5.778061000000000000e+06,5.767010000000000000e+06,5.604137000000000000e+06,5.233622500000000000e+06,4.692592500000000000e+06,4.910972500000000000e+06,5.066408000000000000e+06,5.291708000000000000e+06,5.688126000000000000e+06,5.395481000000000000e+06,4.682418000000000000e+06,4.909060000000000000e+06,6.503125000000000000e+06,4.741420500000000000e+06,5.737308000000000000e+06,4.942178000000000000e+06,5.788541500000000000e+06,4.693501500000000000e+06,5.124759000000000000e+06,4.826879500000000000e+06,4.933406500000000000e+06,4.777254500000000000e+06,5.874663500000000000e+06,5.941262000000000000e+06,5.435986000000000000e+06,5.464681000000000000e+06,5.630009000000000000e+06,4.942777000000000000e+06,5.503032500000000000e+06,5.105125500000000000e+06,5.607750000000000000e+06,5.030061500000000000e+06,5.146112000000000000e+06,6.081613000000000000e+06,5.738847000000000000e+06,5.061831000000000000e+06,5.261380000000000000e+06,7.619701500000000000e+06,6.120787500000000000e+06,7.355794500000000000e+06,6.061736000000000000e+06,5.457970000000000000e+06,5.172570000000000000e+06,5.235781000000000000e+06,6.120258000000000000e+06,5.230856000000000000e+06,6.308009500000000000e+06,7.425320000000000000e+06,5.243243500000000000e+06,5.497392000000000000e+06,5.410054000000000000e+06,5.318014500000000000e+06,5.850664000000000000e+06,6.967566000000000000e+06,5.935578500000000000e+06,5.282862000000000000e+06,6.172519500000000000e+06,6.238182000000000000e+06,6.018480000000000000e+06,5.802536000000000000e+06,5.779589000000000000e+06,5.596703500000000000e+06,6.693750000000000000e+06,6.516300000000000000e+06,7.666286500000000000e+06,7.238582000000000000e+06,5.823220000000000000e+06,6.080776000000000000e+06,5.765944500000000000e+06,6.212482000000000000e+06,5.553264500000000000e+06,6.828203000000000000e+06,6.999310000000000000e+06,6.262490000000000000e+06,5.940634500000000000e+06,5.628588000000000000e+06,6.572925000000000000e+06,6.990914000000000000e+06,5.974046000000000000e+06,6.630173500000000000e+06,6.066975000000000000e+06,6.814772500000000000e+06,5.026886500000000000e+06,6.014109000000000000e+06,7.203740000000000000e+06,6.346793000000000000e+06,6.893865000000000000e+06,5.723601000000000000e+06,5.214324500000000000e+06,8.040625500000000000e+06,6.374453000000000000e+06,6.472924500000000000e+06,6.087302000000000000e+06,6.258289000000000000e+06,7.879491000000000000e+06,5.346280000000000000e+06,6.203250000000000000e+06,7.479065000000000000e+06,6.374456000000000000e+06,6.199379000000000000e+06,5.354803000000000000e+06,5.659984000000000000e+06,5.641090000000000000e+06,6.590612000000000000e+06,7.202007000000000000e+06,5.932590000000000000e+06,6.178955000000000000e+06,5.008451000000000000e+06,5.953714000000000000e+06,7.261139000000000000e+06,7.856550000000000000e+06,5.873631000000000000e+06,6.314264000000000000e+06,7.703508500000000000e+06,8.480489000000000000e+06,8.051057500000000000e+06,7.343602500000000000e+06,5.279118000000000000e+06,6.844387500000000000e+06,7.619884500000000000e+06,6.766005500000000000e+06,6.445463000000000000e+06,7.978809000000000000e+06,6.893883000000000000e+06,6.426827000000000000e+06,5.665869000000000000e+06,7.129622500000000000e+06,6.140013000000000000e+06,5.474549500000000000e+06,6.778871500000000000e+06,5.842668000000000000e+06,5.312090000000000000e+06,5.363777500000000000e+06,5.821695000000000000e+06,5.641917500000000000e+06,5.973187500000000000e+06,6.427031000000000000e+06,5.672920500000000000e+06,5.631554500000000000e+06,6.294014500000000000e+06,6.936211000000000000e+06,5.568911000000000000e+06,6.354188500000000000e+06,4.985026500000000000e+06,6.009152000000000000e+06,6.120270000000000000e+06,6.418912500000000000e+06,6.221799000000000000e+06,5.591071500000000000e+06,5.516731000000000000e+06,5.303874000000000000e+06,6.105826000000000000e+06,6.272367000000000000e+06,6.795850000000000000e+06,5.826930000000000000e+06,5.435100500000000000e+06,5.697316000000000000e+06,6.244117500000000000e+06,6.369105500000000000e+06,4.772983500000000000e+06,5.565634500000000000e+06,6.041574000000000000e+06,5.262880000000000000e+06,4.996992000000000000e+06,5.609946000000000000e+06,5.619393500000000000e+06,5.457100000000000000e+06,5.520651000000000000e+06,5.894012000000000000e+06,4.790496000000000000e+06,6.003057500000000000e+06,5.743871500000000000e+06,5.839923500000000000e+06,5.914890000000000000e+06,5.481787500000000000e+06,6.325987500000000000e+06,5.132617500000000000e+06,5.130055500000000000e+06,6.259658000000000000e+06,6.930058000000000000e+06,4.484104500000000000e+06,6.371325500000000000e+06,6.912483000000000000e+06,7.287025000000000000e+06,6.403904500000000000e+06,5.834002000000000000e+06,5.698046500000000000e+06,5.377807500000000000e+06,6.081963000000000000e+06,5.557880000000000000e+06,5.638630500000000000e+06,5.417785500000000000e+06,5.361294500000000000e+06,4.786398000000000000e+06,6.221606000000000000e+06,5.677809000000000000e+06,5.721839500000000000e+06,5.846839500000000000e+06,5.817864500000000000e+06,7.288396000000000000e+06,6.017334000000000000e+06,6.124641000000000000e+06,5.161278000000000000e+06,5.851639000000000000e+06,5.191668500000000000e+06,5.844057000000000000e+06,7.128869000000000000e+06,5.690756000000000000e+06,5.753229500000000000e+06,5.435080500000000000e+06,5.247349000000000000e+06,6.276831500000000000e+06,5.471373500000000000e+06,6.246728000000000000e+06,5.685612000000000000e+06,6.230854500000000000e+06,5.116689500000000000e+06,6.106577000000000000e+06,5.354182000000000000e+06,1.249311900000000000e+07,8.096572500000000000e+06,6.094794000000000000e+06,7.083970500000000000e+06,5.998738000000000000e+06,5.397376000000000000e+06,5.741136000000000000e+06,6.874139000000000000e+06,5.479522000000000000e+06,6.721109000000000000e+06,5.486526500000000000e+06,5.940940000000000000e+06,6.052809000000000000e+06,5.185180000000000000e+06,6.339908500000000000e+06,7.061037000000000000e+06,1.279885200000000000e+07,5.754245000000000000e+06,6.374183000000000000e+06,5.488618500000000000e+06,5.888302000000000000e+06,5.785920000000000000e+06,6.536935500000000000e+06,5.374914000000000000e+06,6.291883000000000000e+06,5.037178000000000000e+06,6.677762000000000000e+06,5.620272000000000000e+06,6.671035500000000000e+06,6.345064500000000000e+06,4.881482000000000000e+06,4.966600500000000000e+06,7.864059500000000000e+06,5.309606000000000000e+06,5.833725000000000000e+06,6.637039000000000000e+06,5.748429000000000000e+06,6.030321000000000000e+06,5.944763500000000000e+06,6.884405000000000000e+06,5.159896500000000000e+06,6.155487000000000000e+06,6.020559000000000000e+06,5.585395000000000000e+06,6.017149500000000000e+06,5.934668500000000000e+06,6.213346000000000000e+06,6.260030000000000000e+06,5.261107500000000000e+06,5.183415000000000000e+06,6.031270000000000000e+06,5.679657500000000000e+06,6.139451000000000000e+06,6.579253000000000000e+06,4.812564000000000000e+06,5.592411500000000000e+06,5.420200000000000000e+06,5.114177500000000000e+06,5.308591500000000000e+06,6.553594000000000000e+06,5.539921000000000000e+06,5.761082000000000000e+06,6.168820000000000000e+06,5.902740000000000000e+06,5.885160000000000000e+06,6.131968000000000000e+06,6.057051000000000000e+06,5.743392000000000000e+06,5.811833000000000000e+06,5.533874500000000000e+06,5.271585000000000000e+06,4.990671000000000000e+06,5.109455500000000000e+06,5.392411000000000000e+06,6.158950000000000000e+06,7.653231000000000000e+06,5.878441000000000000e+06,5.599461000000000000e+06,5.366111000000000000e+06,5.346639500000000000e+06,6.414605000000000000e+06,5.600896500000000000e+06,7.553982000000000000e+06,6.246580500000000000e+06,6.052218000000000000e+06,7.538562000000000000e+06,5.904220500000000000e+06,5.550011000000000000e+06,5.419463500000000000e+06,5.785372500000000000e+06,6.028782500000000000e+06,5.832752000000000000e+06,5.772403000000000000e+06,5.487367500000000000e+06,5.288545500000000000e+06,6.172037500000000000e+06,6.139240000000000000e+06,6.170788000000000000e+06,5.334928000000000000e+06,6.617754500000000000e+06,5.478862000000000000e+06,5.608609000000000000e+06,5.330200000000000000e+06,5.971515000000000000e+06,6.397362500000000000e+06,5.307207000000000000e+06,5.969978500000000000e+06,5.609089000000000000e+06,6.808562000000000000e+06,5.594299500000000000e+06,5.362014000000000000e+06,6.518268000000000000e+06,5.814702000000000000e+06,5.757628500000000000e+06,6.155337000000000000e+06,5.934123500000000000e+06,7.261210000000000000e+06,6.181199000000000000e+06,6.724486500000000000e+06,6.236847500000000000e+06,8.528475000000000000e+06,6.566181000000000000e+06,5.665338500000000000e+06,8.145208500000000000e+06,6.571660500000000000e+06,4.998305500000000000e+06,6.753195000000000000e+06,5.724029000000000000e+06,6.640748000000000000e+06,6.906773000000000000e+06,5.746579000000000000e+06,5.728821000000000000e+06,5.297281500000000000e+06,6.158800500000000000e+06,5.573128500000000000e+06,4.816303500000000000e+06,5.622287500000000000e+06,6.386085000000000000e+06,6.544128000000000000e+06,5.886802500000000000e+06,5.884215500000000000e+06,6.630754000000000000e+06,6.940730000000000000e+06,6.569311500000000000e+06,7.875199000000000000e+06,6.292293000000000000e+06,5.698948500000000000e+06,6.014081500000000000e+06,6.406250000000000000e+06,6.236558000000000000e+06,6.516636000000000000e+06,7.337464500000000000e+06,6.095315000000000000e+06,6.160178500000000000e+06,6.315359000000000000e+06,7.114477500000000000e+06,6.033196000000000000e+06,6.414148000000000000e+06,7.041290000000000000e+06,8.981986000000000000e+06,5.584784000000000000e+06,6.867071500000000000e+06,7.100623500000000000e+06,6.540427000000000000e+06,5.312648500000000000e+06,6.014557500000000000e+06,5.726218500000000000e+06,5.513075000000000000e+06,6.278632500000000000e+06,6.322993500000000000e+06,6.432375000000000000e+06,7.509474000000000000e+06,6.553411000000000000e+06,7.857168000000000000e+06,5.951488000000000000e+06,6.240234000000000000e+06,6.709733000000000000e+06,6.115733000000000000e+06,6.106144000000000000e+06,6.718294000000000000e+06,6.848176000000000000e+06,7.078456000000000000e+06,8.817363000000000000e+06,6.199177000000000000e+06,6.112632500000000000e+06,6.559247000000000000e+06,7.115961000000000000e+06,5.928609500000000000e+06,6.954556500000000000e+06,6.924948500000000000e+06,6.057198000000000000e+06,6.614334500000000000e+06,6.774127000000000000e+06,6.691753500000000000e+06,5.974428000000000000e+06,5.755773000000000000e+06,6.502320500000000000e+06,5.376312000000000000e+06,5.838490500000000000e+06,6.350859000000000000e+06,6.531343500000000000e+06,6.387439500000000000e+06,5.990942000000000000e+06,5.531650500000000000e+06,6.175948000000000000e+06,5.901733500000000000e+06,6.062770000000000000e+06,6.123645000000000000e+06,6.405620000000000000e+06,6.461109500000000000e+06,5.811786500000000000e+06,5.786308500000000000e+06,5.938350000000000000e+06,6.071030000000000000e+06,6.737352000000000000e+06,5.863275000000000000e+06,6.125934000000000000e+06,7.428796000000000000e+06,7.045949000000000000e+06,6.346879500000000000e+06,6.839798000000000000e+06,6.268021000000000000e+06,7.093113000000000000e+06,7.694175000000000000e+06,6.801401500000000000e+06,6.821811500000000000e+06,6.444745500000000000e+06,8.043927000000000000e+06,6.387172000000000000e+06,6.611192000000000000e+06,7.072892000000000000e+06,6.942984500000000000e+06,7.106692500000000000e+06,9.102215000000000000e+06,7.358560000000000000e+06,5.620272000000000000e+06,6.334650000000000000e+06,5.782135500000000000e+06,6.841295500000000000e+06,6.217822500000000000e+06,7.509694000000000000e+06,6.605923000000000000e+06,6.312051500000000000e+06,6.952219000000000000e+06,5.598075500000000000e+06,6.767445000000000000e+06,5.634900500000000000e+06,6.578398500000000000e+06,6.023165000000000000e+06,7.198973000000000000e+06,6.134219500000000000e+06,6.439504000000000000e+06,7.637275000000000000e+06,6.860287000000000000e+06,6.019503000000000000e+06,6.682353000000000000e+06,6.391046000000000000e+06,6.429201000000000000e+06,6.845982000000000000e+06,6.492150000000000000e+06,6.156379000000000000e+06,6.430882500000000000e+06,6.341706000000000000e+06,5.998244000000000000e+06,6.489603500000000000e+06,6.457262500000000000e+06,7.195957000000000000e+06,5.831602500000000000e+06,6.627056000000000000e+06,6.790033000000000000e+06,6.694723500000000000e+06,6.507522000000000000e+06,6.438089000000000000e+06,5.681877000000000000e+06,7.316467000000000000e+06,5.745319500000000000e+06,7.094117000000000000e+06,7.096072500000000000e+06,6.135373500000000000e+06,8.557819000000000000e+06,6.260030000000000000e+06,5.534021500000000000e+06,5.253191500000000000e+06,7.877697500000000000e+06,5.515397000000000000e+06,5.929989000000000000e+06,6.221457500000000000e+06,7.070895000000000000e+06,6.389978000000000000e+06,7.413183000000000000e+06,6.617717000000000000e+06,6.797683000000000000e+06,6.276169500000000000e+06,6.470512000000000000e+06,7.005487500000000000e+06,6.334125000000000000e+06,5.627421500000000000e+06,6.883032000000000000e+06,5.597528000000000000e+06,7.006262000000000000e+06,6.374441000000000000e+06,6.605734500000000000e+06,5.218149000000000000e+06,6.872741000000000000e+06,6.659953000000000000e+06,6.704747500000000000e+06,6.617700000000000000e+06,6.131937000000000000e+06,6.762147000000000000e+06,6.325418500000000000e+06,6.820922500000000000e+06,7.144477500000000000e+06,6.970337000000000000e+06,6.611325000000000000e+06,7.792242000000000000e+06,7.853517000000000000e+06,7.755702500000000000e+06,7.449786000000000000e+06,5.946384000000000000e+06,7.918164500000000000e+06,6.771995500000000000e+06,7.298087000000000000e+06,7.373427500000000000e+06,7.010952500000000000e+06,6.984543500000000000e+06,6.805146000000000000e+06,6.585450000000000000e+06,8.150509500000000000e+06,7.391304000000000000e+06,7.311628000000000000e+06,7.155118000000000000e+06,6.824660500000000000e+06,6.958130000000000000e+06,7.084060000000000000e+06,9.027856000000000000e+06,6.483387500000000000e+06,6.398617500000000000e+06,6.438778000000000000e+06,7.317231500000000000e+06,6.986655500000000000e+06,6.698991000000000000e+06,6.253211000000000000e+06,7.034957000000000000e+06,6.624128000000000000e+06,6.343158000000000000e+06,6.496050000000000000e+06,6.306362500000000000e+06,6.921539000000000000e+06,7.188148000000000000e+06,6.717789000000000000e+06,7.166094500000000000e+06,7.224368000000000000e+06,6.145291000000000000e+06,7.128494500000000000e+06,6.391244000000000000e+06,7.282516500000000000e+06,6.064831000000000000e+06,6.499408500000000000e+06,7.072261000000000000e+06,7.720922500000000000e+06,6.036088500000000000e+06,8.046907500000000000e+06,7.964822000000000000e+06,8.596858000000000000e+06,8.023886500000000000e+06,6.885762000000000000e+06,6.432338000000000000e+06,6.685576500000000000e+06,7.548198500000000000e+06,7.192900000000000000e+06,7.037835000000000000e+06,7.362767000000000000e+06,6.489552000000000000e+06,7.931667000000000000e+06,6.991447000000000000e+06,1.048036500000000000e+07,7.408477000000000000e+06,8.147325000000000000e+06,7.721293000000000000e+06,8.866304000000000000e+06,7.381502000000000000e+06,7.416772500000000000e+06,6.502571000000000000e+06,6.977713000000000000e+06,7.787444000000000000e+06,6.643182500000000000e+06,6.867826500000000000e+06,8.563712000000000000e+06,8.123367000000000000e+06,7.547467000000000000e+06,7.648909000000000000e+06,1.099904000000000000e+07,6.709149000000000000e+06,8.011136000000000000e+06,5.701538000000000000e+06,6.876192000000000000e+06,6.862764000000000000e+06,6.295476000000000000e+06,5.941245000000000000e+06,5.682488000000000000e+06,5.206463500000000000e+06,5.067498000000000000e+06,5.186584000000000000e+06,4.909534000000000000e+06,4.549545000000000000e+06,4.843841500000000000e+06,5.012623000000000000e+06,4.602656000000000000e+06,4.100101799999999814e+06,4.455909000000000000e+06,3.988755000000000000e+06,4.185539000000000000e+06,3.880485000000000000e+06,4.292928000000000000e+06,4.266108000000000000e+06,3.667856500000000000e+06,3.585262500000000000e+06,3.869652500000000000e+06,3.844805299999999814e+06,3.591306000000000000e+06,3.471380299999999814e+06,3.307003000000000000e+06,3.729233299999999814e+06,3.305600000000000000e+06,3.517512799999999814e+06,3.328128000000000000e+06,3.762096500000000000e+06,5.657911000000000000e+06,3.677399000000000000e+06,3.833319000000000000e+06,3.491024299999999814e+06,3.275240799999999814e+06,3.300512000000000000e+06,3.645360500000000000e+06,3.209937500000000000e+06,3.236561000000000000e+06,3.187234799999999814e+06,3.435140299999999814e+06,3.953460299999999814e+06,3.203664500000000000e+06,3.345179500000000000e+06,3.300898799999999814e+06,3.610937000000000000e+06,3.345678299999999814e+06,2.811547500000000000e+06,3.090167000000000000e+06,2.843758000000000000e+06,3.196366500000000000e+06,2.649580500000000000e+06,3.000318000000000000e+06,2.500474500000000000e+06,2.698296799999999814e+06,2.681853799999999814e+06,2.503997500000000000e+06,2.610633799999999814e+06,2.468959799999999814e+06,2.449033299999999814e+06,2.146095000000000000e+06,2.352648500000000000e+06,2.136924000000000000e+06,2.181760000000000000e+06,1.700758100000000093e+06,1.794112000000000000e+06,1.750357899999999907e+06,1.487552000000000000e+06,1.371904000000000000e+06,1.335648000000000000e+06,1.281280000000000000e+06,1.288544000000000000e+06,1.179840000000000000e+06,1.504160000000000000e+06,8.853098000000000466e+05,9.790400000000000000e+05,9.748320000000000000e+05,8.411360000000000000e+05,7.524160000000000000e+05,7.970400000000000000e+05,7.510720000000000000e+05,7.294720000000000000e+05,6.037600000000000000e+05,5.280960000000000000e+05,6.638880000000000000e+05,5.577120000000000000e+05,5.647040000000000000e+05,4.546560000000000000e+05,3.697520000000000000e+05,3.585360000000000000e+05,3.066320000000000000e+05,2.923040000000000000e+05,4.312240000000000000e+05,2.606440000000000000e+05,2.056560000000000000e+05,1.976680000000000000e+05,1.777600000000000000e+05,1.447640000000000000e+05,1.291440000000000000e+05,1.089040000000000000e+05,9.562200000000000000e+04,8.335600000000000000e+04,6.306200000000000000e+04,6.015000000000000000e+04,5.282200000000000000e+04,4.098200000000000000e+04,4.479400000000000000e+04,3.245800000000000000e+04,2.754600000000000000e+04,2.263500000000000000e+04,2.073100000000000000e+04,1.802600000000000000e+04,2.253500000000000000e+04,1.802600000000000000e+04,1.642300000000000000e+04,1.802600000000000000e+04,1.281600000000000000e+04,1.552100000000000000e+04,1.181500000000000000e+04,1.291700000000000000e+04,1.451900000000000000e+04,1.502000000000000000e+04,1.461900000000000000e+04,1.331700000000000000e+04,1.622200000000000000e+04,1.281600000000000000e+04,1.371800000000000000e+04,1.281600000000000000e+04,1.572100000000000000e+04,1.111400000000000000e+04,1.361800000000000000e+04,1.371800000000000000e+04,1.281600000000000000e+04,1.401800000000000000e+04,1.001200000000000000e+04,1.211500000000000000e+04,1.371800000000000000e+04,1.371800000000000000e+04,1.391800000000000000e+04,1.221500000000000000e+04,1.592200000000000000e+04,1.391800000000000000e+04,1.351800000000000000e+04,1.351800000000000000e+04,1.431900000000000000e+04,1.291700000000000000e+04,1.512000000000000000e+04,1.381800000000000000e+04,1.311700000000000000e+04,1.321700000000000000e+04,1.642300000000000000e+04,1.261600000000000000e+04,1.311700000000000000e+04,1.171500000000000000e+04,1.401800000000000000e+04,1.311700000000000000e+04,1.311700000000000000e+04,9.611000000000000000e+03,1.381800000000000000e+04,1.191500000000000000e+04,1.461900000000000000e+04,1.371800000000000000e+04,1.421900000000000000e+04,1.321700000000000000e+04,1.281600000000000000e+04,1.151400000000000000e+04,1.802600000000000000e+04,1.151400000000000000e+04,1.441900000000000000e+04,1.421900000000000000e+04,1.251600000000000000e+04,1.712400000000000000e+04,1.542100000000000000e+04,1.482000000000000000e+04,1.361800000000000000e+04,1.371800000000000000e+04,1.642300000000000000e+04,1.882700000000000000e+04,1.241600000000000000e+04,1.371800000000000000e+04,1.512000000000000000e+04,1.492000000000000000e+04,1.562100000000000000e+04,1.482000000000000000e+04,1.291700000000000000e+04,1.351800000000000000e+04,1.151400000000000000e+04,1.331700000000000000e+04,1.381800000000000000e+04,1.361800000000000000e+04,1.401800000000000000e+04,1.171500000000000000e+04,1.261600000000000000e+04,1.321700000000000000e+04,1.291700000000000000e+04,1.181500000000000000e+04,1.542100000000000000e+04,1.472000000000000000e+04,1.341700000000000000e+04,1.461900000000000000e+04,1.712400000000000000e+04,1.161400000000000000e+04,1.251600000000000000e+04,1.572100000000000000e+04,1.361800000000000000e+04,1.231600000000000000e+04,1.161400000000000000e+04,1.171500000000000000e+04,1.291700000000000000e+04,1.121400000000000000e+04,1.291700000000000000e+04,1.071300000000000000e+04,1.011200000000000000e+04,nan
4.795409999999999684e+01,2.002000000000000000e+03,1.901000000000000000e+03,5.205000000000000000e+03,7.709000000000000000e+03,1.792500000000000000e+04,4.750300000000000000e+04,8.184800000000000000e+04,1.160500000000000000e+05,1.600960000000000000e+05,1.784680000000000000e+05,6.158653000000000466e+05,3.267680000000000000e+05,5.632640000000000000e+05,7.130880000000000000e+05,7.628160000000000000e+05,1.026784000000000000e+06,1.267648000000000000e+06,1.567168000000000000e+06,1.630304000000000000e+06,2.218524299999999814e+06,2.107225500000000000e+06,2.216448000000000000e+06,2.049984000000000000e+06,2.100900000000000000e+06,2.292687299999999814e+06,1.918021500000000000e+06,2.570951500000000000e+06,2.027317600000000093e+06,2.199993000000000000e+06,2.104660000000000000e+06,2.444790799999999814e+06,2.515209500000000000e+06,2.140267500000000000e+06,2.734174799999999814e+06,2.593189000000000000e+06,2.799855500000000000e+06,2.437378299999999814e+06,2.754102000000000000e+06,2.663682000000000000e+06,2.417328299999999814e+06,2.815786500000000000e+06,2.117800000000000000e+06,2.523050299999999814e+06,2.181366799999999814e+06,2.218931799999999814e+06,3.141697500000000000e+06,2.395480000000000000e+06,2.242904000000000000e+06,3.026238500000000000e+06,2.479499799999999814e+06,2.782691799999999814e+06,2.620757500000000000e+06,2.696838799999999814e+06,2.673843500000000000e+06,3.083301000000000000e+06,3.105465799999999814e+06,2.563105299999999814e+06,2.659819000000000000e+06,4.285134000000000000e+06,2.544677000000000000e+06,2.950188000000000000e+06,2.699293299999999814e+06,2.603006799999999814e+06,2.695707000000000000e+06,2.717550299999999814e+06,2.188518799999999814e+06,2.747956299999999814e+06,2.728493500000000000e+06,2.666142500000000000e+06,2.617090000000000000e+06,3.000572299999999814e+06,2.689779799999999814e+06,2.821953799999999814e+06,3.045299500000000000e+06,2.695557500000000000e+06,3.149937500000000000e+06,3.023269000000000000e+06,2.679651799999999814e+06,2.964308500000000000e+06,2.791004799999999814e+06,3.169265000000000000e+06,2.829814299999999814e+06,2.610487000000000000e+06,2.662745799999999814e+06,2.685217000000000000e+06,2.429098500000000000e+06,3.404986000000000000e+06,2.529725799999999814e+06,2.985950799999999814e+06,2.854185500000000000e+06,2.830930799999999814e+06,2.822710299999999814e+06,2.583807299999999814e+06,2.941042500000000000e+06,2.933609799999999814e+06,2.397786299999999814e+06,2.847386299999999814e+06,2.698189500000000000e+06,3.121526799999999814e+06,2.579967500000000000e+06,2.953656799999999814e+06,2.551436500000000000e+06,3.100073299999999814e+06,2.785782500000000000e+06,2.774941500000000000e+06,2.557607000000000000e+06,2.916111500000000000e+06,2.956001000000000000e+06,2.612636500000000000e+06,5.176624500000000000e+06,3.647390799999999814e+06,2.778444000000000000e+06,3.156612500000000000e+06,2.916425299999999814e+06,3.082169799999999814e+06,3.313603000000000000e+06,3.049982299999999814e+06,2.861746299999999814e+06,3.267264000000000000e+06,2.661530799999999814e+06,3.429650500000000000e+06,3.340439799999999814e+06,4.326333500000000000e+06,3.119227000000000000e+06,3.031242000000000000e+06,3.163394500000000000e+06,3.138619500000000000e+06,3.010281500000000000e+06,3.156425500000000000e+06,3.045091500000000000e+06,3.674048000000000000e+06,3.091588500000000000e+06,3.036608000000000000e+06,3.219276799999999814e+06,3.335232299999999814e+06,2.987877799999999814e+06,3.263212500000000000e+06,3.125950799999999814e+06,3.590474299999999814e+06,3.504894299999999814e+06,3.429257000000000000e+06,3.039972500000000000e+06,3.468689799999999814e+06,3.130486500000000000e+06,2.986251000000000000e+06,3.636101000000000000e+06,3.149865500000000000e+06,3.168790500000000000e+06,3.073570500000000000e+06,3.514732000000000000e+06,3.684747500000000000e+06,3.572882000000000000e+06,3.048348299999999814e+06,3.250935000000000000e+06,3.175000000000000000e+06,3.510768299999999814e+06,3.252787500000000000e+06,2.900647299999999814e+06,3.305382500000000000e+06,3.576134799999999814e+06,4.096567000000000000e+06,3.543586500000000000e+06,3.892287500000000000e+06,3.638584799999999814e+06,3.916370299999999814e+06,3.649103000000000000e+06,4.025870500000000000e+06,4.433236500000000000e+06,4.106871299999999814e+06,4.521992000000000000e+06,4.463148500000000000e+06,3.431142799999999814e+06,3.771989000000000000e+06,1.081243800000000000e+07,3.575569299999999814e+06,3.624532000000000000e+06,4.011401299999999814e+06,3.697305299999999814e+06,3.718455000000000000e+06,4.450545000000000000e+06,3.552096799999999814e+06,3.857891299999999814e+06,3.607349000000000000e+06,4.012383500000000000e+06,4.107165000000000000e+06,3.720263000000000000e+06,3.331578299999999814e+06,4.693163000000000000e+06,3.754112000000000000e+06,3.760271000000000000e+06,3.868698799999999814e+06,4.741342500000000000e+06,3.560018500000000000e+06,4.894396500000000000e+06,3.770109299999999814e+06,4.052763000000000000e+06,4.078494500000000000e+06,4.483911000000000000e+06,4.448969500000000000e+06,4.045698500000000000e+06,4.130574500000000000e+06,4.152908299999999814e+06,4.108343299999999814e+06,3.892872500000000000e+06,3.807654799999999814e+06,4.794767000000000000e+06,3.817818000000000000e+06,3.827284000000000000e+06,3.964222500000000000e+06,4.590917500000000000e+06,4.663802500000000000e+06,4.051065799999999814e+06,3.788051500000000000e+06,4.218389000000000000e+06,3.781065000000000000e+06,4.055730799999999814e+06,4.067077000000000000e+06,3.824095000000000000e+06,3.817665000000000000e+06,3.773766000000000000e+06,4.171903799999999814e+06,3.946182299999999814e+06,3.725752799999999814e+06,4.435332000000000000e+06,4.346342500000000000e+06,3.524369500000000000e+06,4.150121500000000000e+06,3.919353000000000000e+06,4.041330500000000000e+06,4.324446500000000000e+06,4.773936000000000000e+06,3.731200799999999814e+06,4.438727000000000000e+06,4.676921000000000000e+06,4.367645500000000000e+06,3.771906799999999814e+06,3.702300799999999814e+06,4.025878000000000000e+06,4.225098000000000000e+06,3.949438299999999814e+06,4.123194000000000000e+06,4.680272000000000000e+06,4.964751000000000000e+06,4.386706000000000000e+06,4.185373500000000000e+06,4.104678799999999814e+06,3.908535500000000000e+06,5.069866500000000000e+06,4.451661000000000000e+06,4.812613500000000000e+06,4.558933500000000000e+06,5.731791000000000000e+06,8.077505500000000000e+06,4.909820000000000000e+06,4.241497000000000000e+06,4.470824000000000000e+06,4.302754000000000000e+06,4.812159000000000000e+06,4.703699000000000000e+06,4.744362000000000000e+06,4.592338000000000000e+06,4.648278000000000000e+06,4.966441500000000000e+06,4.253104500000000000e+06,4.880779500000000000e+06,4.650454500000000000e+06,4.690569000000000000e+06,4.125979299999999814e+06,5.384711000000000000e+06,5.345229000000000000e+06,4.434309000000000000e+06,5.319435000000000000e+06,4.468817500000000000e+06,4.874100000000000000e+06,4.775231000000000000e+06,5.921632500000000000e+06,5.127885000000000000e+06,5.563664500000000000e+06,1.494156500000000000e+07,6.596235500000000000e+06,6.976307500000000000e+06,6.097731000000000000e+06,7.291813500000000000e+06,6.992965000000000000e+06,7.034341500000000000e+06,9.467773000000000000e+06,4.193276299999999814e+06,5.507268000000000000e+06,4.944779000000000000e+06,5.182193000000000000e+06,4.064484799999999814e+06,5.065709000000000000e+06,4.566920000000000000e+06,4.411919000000000000e+06,5.178985000000000000e+06,5.441530500000000000e+06,5.128878000000000000e+06,4.680375000000000000e+06,4.608822000000000000e+06,4.016510299999999814e+06,4.196142000000000000e+06,5.762614500000000000e+06,5.136433000000000000e+06,5.055386500000000000e+06,4.434212000000000000e+06,4.419246000000000000e+06,4.914275500000000000e+06,7.333054000000000000e+06,5.633842000000000000e+06,4.625300500000000000e+06,5.621577000000000000e+06,4.863981500000000000e+06,5.447711500000000000e+06,4.490377000000000000e+06,7.918164500000000000e+06,6.830268500000000000e+06,5.732256000000000000e+06,5.965560000000000000e+06,5.383495500000000000e+06,5.466171500000000000e+06,5.128085000000000000e+06,6.124205000000000000e+06,5.513163000000000000e+06,4.814226500000000000e+06,5.124172000000000000e+06,4.745854000000000000e+06,5.077245500000000000e+06,4.956900000000000000e+06,6.706548500000000000e+06,5.541825500000000000e+06,4.780528000000000000e+06,4.469727500000000000e+06,5.470935000000000000e+06,4.611495000000000000e+06,4.682157500000000000e+06,7.360500000000000000e+06,5.120689500000000000e+06,4.781643500000000000e+06,5.027740000000000000e+06,4.536002000000000000e+06,4.345107000000000000e+06,5.023539500000000000e+06,6.315322000000000000e+06,5.030700000000000000e+06,5.113202000000000000e+06,4.981686000000000000e+06,4.346512000000000000e+06,5.316779000000000000e+06,5.887034500000000000e+06,4.651283500000000000e+06,4.102854000000000000e+06,6.228222000000000000e+06,6.023630500000000000e+06,4.934350000000000000e+06,4.259260500000000000e+06,4.869938500000000000e+06,5.262599000000000000e+06,4.914541500000000000e+06,4.842519000000000000e+06,4.187297000000000000e+06,4.634437500000000000e+06,5.123960000000000000e+06,4.440742000000000000e+06,5.252235000000000000e+06,4.476215500000000000e+06,5.582500500000000000e+06,5.065096500000000000e+06,4.418170500000000000e+06,4.780001000000000000e+06,4.961664000000000000e+06,4.445062000000000000e+06,4.775936000000000000e+06,4.578703000000000000e+06,4.368692000000000000e+06,4.850366500000000000e+06,4.666900000000000000e+06,4.462972000000000000e+06,5.048636500000000000e+06,5.374367000000000000e+06,5.632441000000000000e+06,4.864848000000000000e+06,5.239383000000000000e+06,5.054509500000000000e+06,6.343020000000000000e+06,5.209540000000000000e+06,4.916079000000000000e+06,4.987035000000000000e+06,4.816057000000000000e+06,4.795671000000000000e+06,5.227950000000000000e+06,5.026087000000000000e+06,5.222887500000000000e+06,5.489044000000000000e+06,4.907220000000000000e+06,6.101880000000000000e+06,4.937157000000000000e+06,5.287298000000000000e+06,6.329557000000000000e+06,4.755954500000000000e+06,7.479678000000000000e+06,5.564029000000000000e+06,6.359469000000000000e+06,5.738841500000000000e+06,8.719980000000000000e+06,5.096527000000000000e+06,4.915018500000000000e+06,4.904067000000000000e+06,8.020212000000000000e+06,6.601442000000000000e+06,5.129665500000000000e+06,4.879966000000000000e+06,5.073393000000000000e+06,5.008908500000000000e+06,6.070047500000000000e+06,4.835493000000000000e+06,5.131594500000000000e+06,5.474495000000000000e+06,4.952747000000000000e+06,5.084821500000000000e+06,1.034893400000000000e+07,5.986718000000000000e+06,6.821313500000000000e+06,5.810208000000000000e+06,5.567553500000000000e+06,6.682340500000000000e+06,5.581612000000000000e+06,6.233610500000000000e+06,6.496088500000000000e+06,5.939398500000000000e+06,6.903583000000000000e+06,6.276006000000000000e+06,5.596665000000000000e+06,5.692146500000000000e+06,8.718238000000000000e+06,6.313120000000000000e+06,6.065981000000000000e+06,5.033370500000000000e+06,6.063934000000000000e+06,7.618275000000000000e+06,4.889561000000000000e+06,6.864502500000000000e+06,7.062371000000000000e+06,7.435596000000000000e+06,8.002312500000000000e+06,8.069992000000000000e+06,7.468306000000000000e+06,6.162522000000000000e+06,7.238258000000000000e+06,6.580611000000000000e+06,8.014702500000000000e+06,6.768445000000000000e+06,7.317985500000000000e+06,5.317392000000000000e+06,6.686034000000000000e+06,7.411452500000000000e+06,7.460627000000000000e+06,6.397300000000000000e+06,5.978713500000000000e+06,6.080459000000000000e+06,8.850963000000000000e+06,6.292110000000000000e+06,6.987727500000000000e+06,6.622434500000000000e+06,7.700356000000000000e+06,6.431388000000000000e+06,7.742784500000000000e+06,6.201292500000000000e+06,6.169273000000000000e+06,6.017858500000000000e+06,6.162292500000000000e+06,6.695442000000000000e+06,6.657144500000000000e+06,6.530570000000000000e+06,6.121575000000000000e+06,5.990913500000000000e+06,7.125898500000000000e+06,7.618499000000000000e+06,5.994406000000000000e+06,6.367948000000000000e+06,5.703736500000000000e+06,6.222274500000000000e+06,5.684939000000000000e+06,6.959230500000000000e+06,5.884060500000000000e+06,6.215238000000000000e+06,6.655535500000000000e+06,7.626774000000000000e+06,7.355432000000000000e+06,6.086656000000000000e+06,6.055375500000000000e+06,7.286982000000000000e+06,6.683656000000000000e+06,6.042997000000000000e+06,7.200944000000000000e+06,5.822120000000000000e+06,5.832223000000000000e+06,5.681379000000000000e+06,6.722988000000000000e+06,6.096330000000000000e+06,5.859432000000000000e+06,6.882283500000000000e+06,6.076988000000000000e+06,6.125463000000000000e+06,6.081087500000000000e+06,6.299157000000000000e+06,5.899737500000000000e+06,5.499701500000000000e+06,6.103646500000000000e+06,5.838457500000000000e+06,6.182505500000000000e+06,5.874861500000000000e+06,6.707770500000000000e+06,5.822026500000000000e+06,5.408850000000000000e+06,5.783976000000000000e+06,5.997927000000000000e+06,6.181009000000000000e+06,5.459146500000000000e+06,5.911661000000000000e+06,5.054490000000000000e+06,5.558698500000000000e+06,5.835829500000000000e+06,5.290057500000000000e+06,6.654740000000000000e+06,6.828549500000000000e+06,5.991393000000000000e+06,5.207085000000000000e+06,5.217310000000000000e+06,5.592379500000000000e+06,5.625136000000000000e+06,5.874542000000000000e+06,5.278825500000000000e+06,5.657362500000000000e+06,5.891207000000000000e+06,5.738418000000000000e+06,7.571530000000000000e+06,6.183177000000000000e+06,5.131633000000000000e+06,5.304448000000000000e+06,5.487250500000000000e+06,6.127491000000000000e+06,4.872781500000000000e+06,5.299951500000000000e+06,4.867588500000000000e+06,5.044613500000000000e+06,7.251067500000000000e+06,5.241767500000000000e+06,5.573128500000000000e+06,7.239809500000000000e+06,5.468176500000000000e+06,5.230162500000000000e+06,5.172975000000000000e+06,6.309037500000000000e+06,5.325655000000000000e+06,5.558175500000000000e+06,5.163182000000000000e+06,5.558900000000000000e+06,5.337215000000000000e+06,5.065510000000000000e+06,5.166094500000000000e+06,5.577694000000000000e+06,5.072977000000000000e+06,5.052124000000000000e+06,5.955139000000000000e+06,5.588395500000000000e+06,5.060688500000000000e+06,4.973746500000000000e+06,5.091846500000000000e+06,5.885127500000000000e+06,5.858464500000000000e+06,5.014668500000000000e+06,5.978175000000000000e+06,5.220208500000000000e+06,4.882135500000000000e+06,4.973116000000000000e+06,5.301265500000000000e+06,6.473972000000000000e+06,5.237480000000000000e+06,5.576962500000000000e+06,6.141327500000000000e+06,6.367958000000000000e+06,5.325059000000000000e+06,7.309093000000000000e+06,4.662436500000000000e+06,5.264782500000000000e+06,6.492749500000000000e+06,7.131254000000000000e+06,6.488373000000000000e+06,5.977635000000000000e+06,6.706186000000000000e+06,5.447676500000000000e+06,5.843837000000000000e+06,5.752756500000000000e+06,5.591654500000000000e+06,6.183672000000000000e+06,7.704956000000000000e+06,6.262471000000000000e+06,6.256404000000000000e+06,6.279772500000000000e+06,6.643032000000000000e+06,5.953005000000000000e+06,7.081072500000000000e+06,6.099179500000000000e+06,6.215768500000000000e+06,5.510691000000000000e+06,6.364814000000000000e+06,5.754219000000000000e+06,6.056592000000000000e+06,6.037356000000000000e+06,6.646139500000000000e+06,5.609849500000000000e+06,5.824045500000000000e+06,5.691379500000000000e+06,1.894705800000000000e+07,5.353433000000000000e+06,5.202328000000000000e+06,6.322096000000000000e+06,6.887734000000000000e+06,5.735880000000000000e+06,6.534558000000000000e+06,5.714676000000000000e+06,5.435367500000000000e+06,6.238482000000000000e+06,4.591749500000000000e+06,5.302265500000000000e+06,8.583672000000000000e+06,5.472805000000000000e+06,5.449766000000000000e+06,6.230253000000000000e+06,5.415410000000000000e+06,6.067662500000000000e+06,4.701453000000000000e+06,6.516781500000000000e+06,4.622828000000000000e+06,5.434522000000000000e+06,5.344268000000000000e+06,4.826716500000000000e+06,5.703978000000000000e+06,5.326357500000000000e+06,5.447831500000000000e+06,4.716483000000000000e+06,5.125938000000000000e+06,5.432046000000000000e+06,5.574068000000000000e+06,5.441422500000000000e+06,5.724194500000000000e+06,5.449660000000000000e+06,6.112254500000000000e+06,8.852042000000000000e+06,5.335907000000000000e+06,5.301998000000000000e+06,5.423900000000000000e+06,5.456418000000000000e+06,6.401737000000000000e+06,5.329616500000000000e+06,5.884252500000000000e+06,5.575498500000000000e+06,5.891862000000000000e+06,6.360864000000000000e+06,6.161321000000000000e+06,5.767491500000000000e+06,5.199752500000000000e+06,4.501672000000000000e+06,5.310232000000000000e+06,5.277682000000000000e+06,4.665519500000000000e+06,5.256476000000000000e+06,4.048318500000000000e+06,4.633413000000000000e+06,4.869557000000000000e+06,5.136784500000000000e+06,4.731470500000000000e+06,5.670178500000000000e+06,5.562222000000000000e+06,4.922874000000000000e+06,4.614235500000000000e+06,4.714492000000000000e+06,4.878464000000000000e+06,5.318985500000000000e+06,5.224675500000000000e+06,5.634180500000000000e+06,5.025340500000000000e+06,5.150462500000000000e+06,4.800169000000000000e+06,5.832480000000000000e+06,5.937362000000000000e+06,5.794175000000000000e+06,5.101111000000000000e+06,5.277231000000000000e+06,5.569344000000000000e+06,5.623860500000000000e+06,5.052293000000000000e+06,5.444697000000000000e+06,5.328247500000000000e+06,5.203590000000000000e+06,4.538076000000000000e+06,6.559397000000000000e+06,4.507345000000000000e+06,5.730010000000000000e+06,4.719253500000000000e+06,5.939546000000000000e+06,6.631492000000000000e+06,5.233937500000000000e+06,5.118633000000000000e+06,4.674029000000000000e+06,4.295253000000000000e+06,5.257411000000000000e+06,5.162075500000000000e+06,6.132559500000000000e+06,6.475095000000000000e+06,4.907901500000000000e+06,5.075904500000000000e+06,5.094162000000000000e+06,4.970436500000000000e+06,5.937146000000000000e+06,4.865938000000000000e+06,5.098954000000000000e+06,4.534104500000000000e+06,4.429468000000000000e+06,5.186194000000000000e+06,6.849604500000000000e+06,5.084343000000000000e+06,4.778235000000000000e+06,4.798760000000000000e+06,9.735658000000000000e+06,6.263043000000000000e+06,5.131156000000000000e+06,6.207784000000000000e+06,4.637807500000000000e+06,6.089875000000000000e+06,5.787815000000000000e+06,4.701390000000000000e+06,4.786155000000000000e+06,8.399935000000000000e+06,7.724999000000000000e+06,6.143753000000000000e+06,5.834575500000000000e+06,5.891850000000000000e+06,5.777566500000000000e+06,8.443570000000000000e+06,5.899062500000000000e+06,5.298792000000000000e+06,5.092354500000000000e+06,6.537940500000000000e+06,5.610044000000000000e+06,7.058990500000000000e+06,7.103968000000000000e+06,8.160158000000000000e+06,6.176421000000000000e+06,5.667904500000000000e+06,6.110612000000000000e+06,7.684264500000000000e+06,7.125256500000000000e+06,5.787750500000000000e+06,5.637709000000000000e+06,6.457961000000000000e+06,6.093937000000000000e+06,6.099836500000000000e+06,7.029636000000000000e+06,6.747072500000000000e+06,5.597017000000000000e+06,5.439893500000000000e+06,6.321322500000000000e+06,6.665272500000000000e+06,7.060952000000000000e+06,6.211054500000000000e+06,6.082387500000000000e+06,5.967845000000000000e+06,7.024226500000000000e+06,5.367113500000000000e+06,5.911633000000000000e+06,5.798160000000000000e+06,4.884037000000000000e+06,5.938298000000000000e+06,6.212968000000000000e+06,5.722647500000000000e+06,5.687692000000000000e+06,5.785892500000000000e+06,6.542982000000000000e+06,5.287947000000000000e+06,6.907537500000000000e+06,6.249400500000000000e+06,5.343793000000000000e+06,5.490852000000000000e+06,6.402611000000000000e+06,6.329557000000000000e+06,6.069567000000000000e+06,7.555780500000000000e+06,6.451475000000000000e+06,5.587094500000000000e+06,6.917116500000000000e+06,7.047786500000000000e+06,7.602512000000000000e+06,5.934651500000000000e+06,6.789932000000000000e+06,6.345957000000000000e+06,5.484621000000000000e+06,6.107102500000000000e+06,6.010706500000000000e+06,5.026739500000000000e+06,6.091339500000000000e+06,6.317822000000000000e+06,5.331393000000000000e+06,6.220351500000000000e+06,5.784956500000000000e+06,7.710686000000000000e+06,6.114367500000000000e+06,7.178437500000000000e+06,7.596133500000000000e+06,5.634180000000000000e+06,6.777425500000000000e+06,6.386094500000000000e+06,5.927922000000000000e+06,6.007268000000000000e+06,5.338426500000000000e+06,5.772407000000000000e+06,6.147864000000000000e+06,6.553978000000000000e+06,7.085734500000000000e+06,9.439985000000000000e+06,8.416112000000000000e+06,6.708213000000000000e+06,7.187098500000000000e+06,5.813584000000000000e+06,7.136624500000000000e+06,5.786923000000000000e+06,5.375160500000000000e+06,6.278257500000000000e+06,6.049464500000000000e+06,5.325984000000000000e+06,8.421490000000000000e+06,6.505785000000000000e+06,5.735496000000000000e+06,9.081531000000000000e+06,6.711277500000000000e+06,6.302704500000000000e+06,6.224987500000000000e+06,6.207527500000000000e+06,6.258702500000000000e+06,8.880818000000000000e+06,5.150333000000000000e+06,5.530123500000000000e+06,7.671249500000000000e+06,5.923681500000000000e+06,6.997624000000000000e+06,6.442824000000000000e+06,5.535009000000000000e+06,6.356146500000000000e+06,6.119534000000000000e+06,5.085080500000000000e+06,6.229686500000000000e+06,6.168074000000000000e+06,5.381706000000000000e+06,5.357365500000000000e+06,6.690167500000000000e+06,5.087842500000000000e+06,6.336058000000000000e+06,5.909676500000000000e+06,5.874018000000000000e+06,5.991008000000000000e+06,5.969622500000000000e+06,5.583159500000000000e+06,5.175112500000000000e+06,6.413971500000000000e+06,5.580520000000000000e+06,5.761440000000000000e+06,5.408744500000000000e+06,7.006452500000000000e+06,5.384865000000000000e+06,5.625193000000000000e+06,6.318867500000000000e+06,6.696116500000000000e+06,5.506410000000000000e+06,6.848486000000000000e+06,6.522192500000000000e+06,5.732973000000000000e+06,6.598102500000000000e+06,5.581713500000000000e+06,5.636121500000000000e+06,5.345029500000000000e+06,5.067550000000000000e+06,5.315307500000000000e+06,5.516244000000000000e+06,5.726774000000000000e+06,4.907593500000000000e+06,5.761294000000000000e+06,6.730901500000000000e+06,1.470480300000000000e+07,9.946125000000000000e+06,6.034216500000000000e+06,6.019912500000000000e+06,5.845411000000000000e+06,6.134820000000000000e+06,6.047858500000000000e+06,5.155736500000000000e+06,5.793905500000000000e+06,5.332772500000000000e+06,5.883757500000000000e+06,6.707662500000000000e+06,6.183951500000000000e+06,6.201030000000000000e+06,6.066557000000000000e+06,5.394189500000000000e+06,5.202284500000000000e+06,5.162384500000000000e+06,5.738847000000000000e+06,5.105042500000000000e+06,5.257752500000000000e+06,5.232630500000000000e+06,6.569152000000000000e+06,4.703717000000000000e+06,5.569720000000000000e+06,4.843150500000000000e+06,5.146200500000000000e+06,5.484465000000000000e+06,4.730072000000000000e+06,5.989965000000000000e+06,1.074329700000000000e+07,5.965398000000000000e+06,4.625742500000000000e+06,5.286227500000000000e+06,5.283908500000000000e+06,7.261495500000000000e+06,4.775231000000000000e+06,5.207897500000000000e+06,4.653933000000000000e+06,6.318299000000000000e+06,5.243426500000000000e+06,5.878177000000000000e+06,6.992316000000000000e+06,4.966585000000000000e+06,5.105975000000000000e+06,4.704180000000000000e+06,4.999342500000000000e+06,5.370960000000000000e+06,5.655706500000000000e+06,5.202683000000000000e+06,5.258865000000000000e+06,5.713194000000000000e+06,5.640509000000000000e+06,6.245991500000000000e+06,6.130591500000000000e+06,4.764292000000000000e+06,5.063948500000000000e+06,5.507328500000000000e+06,5.755773000000000000e+06,5.234115000000000000e+06,4.732385500000000000e+06,4.737306000000000000e+06,5.206650000000000000e+06,5.753495500000000000e+06,5.340075500000000000e+06,5.855730500000000000e+06,5.596291000000000000e+06,5.943604000000000000e+06,9.455056000000000000e+06,5.174835000000000000e+06,6.062877500000000000e+06,6.089313000000000000e+06,5.518087500000000000e+06,5.814167500000000000e+06,6.576128500000000000e+06,4.945674000000000000e+06,6.337240000000000000e+06,5.986718000000000000e+06,5.460896500000000000e+06,6.113067000000000000e+06,5.791614500000000000e+06,5.457511500000000000e+06,5.494929500000000000e+06,5.898817000000000000e+06,5.951372000000000000e+06,5.780227500000000000e+06,6.592108500000000000e+06,6.560116000000000000e+06,5.636733500000000000e+06,6.024798000000000000e+06,5.398595500000000000e+06,7.428622500000000000e+06,6.382870000000000000e+06,7.374140000000000000e+06,5.894214000000000000e+06,5.798139500000000000e+06,5.513844000000000000e+06,7.587169000000000000e+06,6.102092000000000000e+06,6.959812000000000000e+06,5.644340000000000000e+06,6.110265000000000000e+06,6.273915000000000000e+06,7.239439500000000000e+06,8.015491500000000000e+06,7.453990000000000000e+06,8.321702500000000000e+06,5.553210000000000000e+06,6.507463000000000000e+06,5.677455000000000000e+06,5.602477000000000000e+06,6.174168000000000000e+06,5.507918500000000000e+06,5.281941000000000000e+06,6.814960000000000000e+06,4.920520000000000000e+06,5.665771500000000000e+06,6.514500000000000000e+06,5.523467000000000000e+06,6.781963000000000000e+06,6.678334000000000000e+06,5.136006000000000000e+06,5.811025500000000000e+06,7.700168000000000000e+06,5.211141000000000000e+06,5.819509500000000000e+06,6.064814500000000000e+06,5.851989500000000000e+06,5.037982000000000000e+06,6.258373500000000000e+06,6.866752500000000000e+06,5.187510500000000000e+06,6.779020500000000000e+06,6.603675000000000000e+06,7.399282000000000000e+06,6.000728500000000000e+06,6.451120000000000000e+06,6.496096000000000000e+06,6.380181000000000000e+06,6.393420500000000000e+06,5.829643000000000000e+06,7.684688500000000000e+06,6.717829500000000000e+06,5.603608500000000000e+06,5.237700000000000000e+06,6.318619500000000000e+06,7.263953500000000000e+06,5.438070000000000000e+06,7.544887000000000000e+06,7.560023500000000000e+06,7.606225500000000000e+06,6.504461500000000000e+06,6.591237500000000000e+06,5.689397000000000000e+06,7.633300000000000000e+06,6.347176000000000000e+06,6.323596000000000000e+06,6.051648000000000000e+06,6.210204000000000000e+06,7.107981000000000000e+06,5.855990000000000000e+06,1.271269200000000000e+07,7.751771000000000000e+06,5.722604500000000000e+06,6.362850000000000000e+06,5.770873000000000000e+06,6.486607000000000000e+06,8.106849000000000000e+06,5.918853000000000000e+06,4.937553000000000000e+06,5.683752000000000000e+06,6.516797000000000000e+06,6.900541500000000000e+06,6.657975000000000000e+06,6.270777000000000000e+06,5.848258000000000000e+06,7.080635500000000000e+06,6.416605000000000000e+06,5.957427000000000000e+06,6.051859000000000000e+06,5.276205000000000000e+06,6.326649000000000000e+06,7.380760000000000000e+06,6.799277500000000000e+06,5.902709000000000000e+06,5.681271000000000000e+06,5.045706000000000000e+06,6.523248500000000000e+06,5.236110000000000000e+06,5.403213000000000000e+06,7.593119500000000000e+06,6.021637500000000000e+06,5.920097000000000000e+06,5.584699500000000000e+06,6.428209000000000000e+06,5.459584000000000000e+06,5.914265000000000000e+06,7.351296000000000000e+06,4.848823000000000000e+06,5.674431000000000000e+06,5.986000000000000000e+06,5.729084000000000000e+06,5.138376000000000000e+06,5.752400500000000000e+06,7.638267000000000000e+06,5.826204500000000000e+06,6.662415500000000000e+06,5.577849000000000000e+06,5.334000000000000000e+06,5.366812500000000000e+06,4.986927000000000000e+06,5.490631000000000000e+06,5.362510500000000000e+06,5.542708500000000000e+06,5.895764500000000000e+06,6.428969000000000000e+06,7.074535000000000000e+06,6.857711500000000000e+06,5.458390500000000000e+06,5.602542000000000000e+06,5.460194000000000000e+06,5.470109000000000000e+06,5.707476000000000000e+06,8.602560000000000000e+06,6.656523000000000000e+06,6.302956500000000000e+06,5.548053000000000000e+06,5.942057000000000000e+06,5.608668000000000000e+06,5.754721500000000000e+06,5.465086000000000000e+06,5.695870500000000000e+06,4.985854000000000000e+06,8.587123000000000000e+06,5.139231000000000000e+06,5.476465500000000000e+06,5.402269500000000000e+06,5.077953000000000000e+06,6.201636000000000000e+06,5.192286000000000000e+06,5.569231000000000000e+06,6.004943500000000000e+06,5.920455000000000000e+06,5.023728000000000000e+06,5.472043000000000000e+06,5.835717500000000000e+06,5.676930000000000000e+06,6.539076500000000000e+06,5.688845000000000000e+06,6.977695500000000000e+06,5.979995500000000000e+06,5.485922000000000000e+06,5.746248500000000000e+06,5.054433000000000000e+06,5.725384000000000000e+06,5.922698500000000000e+06,6.113111000000000000e+06,6.336575000000000000e+06,5.547904000000000000e+06,6.513425000000000000e+06,5.947991000000000000e+06,5.546787500000000000e+06,7.028317000000000000e+06,6.134674000000000000e+06,6.510900500000000000e+06,5.129556000000000000e+06,5.846277500000000000e+06,5.780668000000000000e+06,2.257632800000000000e+07,4.971343000000000000e+06,6.155337000000000000e+06,5.765374000000000000e+06,5.890529000000000000e+06,6.209497000000000000e+06,5.032314000000000000e+06,7.965176000000000000e+06,6.604929000000000000e+06,5.856895500000000000e+06,5.654148500000000000e+06,5.836322500000000000e+06,6.908337000000000000e+06,6.085785500000000000e+06,4.996189000000000000e+06,6.243481000000000000e+06,5.941598500000000000e+06,6.297069500000000000e+06,5.483254000000000000e+06,5.807750000000000000e+06,5.781096500000000000e+06,5.518326000000000000e+06,6.174276500000000000e+06,5.938273000000000000e+06,6.276576000000000000e+06,5.739776500000000000e+06,5.343664500000000000e+06,5.652522000000000000e+06,5.785958500000000000e+06,6.854300500000000000e+06,5.356237000000000000e+06,6.333653500000000000e+06,4.741717000000000000e+06,5.884897500000000000e+06,6.057021500000000000e+06,5.846692000000000000e+06,4.968708500000000000e+06,5.885935000000000000e+06,5.530681000000000000e+06,5.773247500000000000e+06,5.890678500000000000e+06,5.778937000000000000e+06,4.891235500000000000e+06,5.503606000000000000e+06,6.140813000000000000e+06,7.002823000000000000e+06,6.843344000000000000e+06,5.928537000000000000e+06,6.435562500000000000e+06,5.321881000000000000e+06,5.942279000000000000e+06,5.962252000000000000e+06,6.437076000000000000e+06,5.175259500000000000e+06,5.463356500000000000e+06,5.794551000000000000e+06,6.160574000000000000e+06,4.944642500000000000e+06,5.460822500000000000e+06,5.975937000000000000e+06,5.708371000000000000e+06,6.203183000000000000e+06,5.994599000000000000e+06,4.960263000000000000e+06,5.829272000000000000e+06,5.841003000000000000e+06,5.398873000000000000e+06,5.823705000000000000e+06,5.283769000000000000e+06,4.959949500000000000e+06,4.478505000000000000e+06,5.464471500000000000e+06,5.379278000000000000e+06,6.178480000000000000e+06,6.837108000000000000e+06,5.735774500000000000e+06,5.285976000000000000e+06,5.733593000000000000e+06,5.913271000000000000e+06,5.574993500000000000e+06,5.501944000000000000e+06,5.615981500000000000e+06,5.421658000000000000e+06,5.379421500000000000e+06,5.659064000000000000e+06,5.106862000000000000e+06,5.531418000000000000e+06,5.622678500000000000e+06,5.195990000000000000e+06,5.989053000000000000e+06,6.148773500000000000e+06,5.537546500000000000e+06,5.522436000000000000e+06,6.870114500000000000e+06,6.489656000000000000e+06,6.556425000000000000e+06,6.126102500000000000e+06,5.846783000000000000e+06,5.741480000000000000e+06,6.827217000000000000e+06,6.332480000000000000e+06,6.920133500000000000e+06,5.605450000000000000e+06,6.362690500000000000e+06,6.518300000000000000e+06,6.467437500000000000e+06,6.461097000000000000e+06,5.139078500000000000e+06,6.185597000000000000e+06,7.058342500000000000e+06,5.697690500000000000e+06,5.364497500000000000e+06,7.564555000000000000e+06,5.568481000000000000e+06,6.283870500000000000e+06,7.054689500000000000e+06,5.390028000000000000e+06,5.699949500000000000e+06,6.015460000000000000e+06,6.381250000000000000e+06,5.836322500000000000e+06,6.024225500000000000e+06,6.814069500000000000e+06,5.868160000000000000e+06,6.585502500000000000e+06,6.569493000000000000e+06,5.561099000000000000e+06,6.393820500000000000e+06,6.308451000000000000e+06,5.475785500000000000e+06,8.471374000000000000e+06,7.280899000000000000e+06,7.736538500000000000e+06,6.165759500000000000e+06,5.736054000000000000e+06,7.521552000000000000e+06,7.717519000000000000e+06,6.095315000000000000e+06,6.536298500000000000e+06,5.288545500000000000e+06,6.581620500000000000e+06,5.940585500000000000e+06,6.704926000000000000e+06,8.054813000000000000e+06,7.422938500000000000e+06,6.905679500000000000e+06,5.300920000000000000e+06,6.576081000000000000e+06,5.877397500000000000e+06,6.756848500000000000e+06,5.584873000000000000e+06,5.646765500000000000e+06,6.990208500000000000e+06,5.946038500000000000e+06,5.938030000000000000e+06,6.246214500000000000e+06,7.168033000000000000e+06,6.327950500000000000e+06,6.369275000000000000e+06,7.437824000000000000e+06,6.701680000000000000e+06,6.802080000000000000e+06,5.948392000000000000e+06,6.192588500000000000e+06,6.251545000000000000e+06,6.340669000000000000e+06,6.331296500000000000e+06,1.616529600000000000e+07,6.682315500000000000e+06,6.022639000000000000e+06,6.539850500000000000e+06,7.568738000000000000e+06,6.356662500000000000e+06,7.381164500000000000e+06,6.486506000000000000e+06,7.539084000000000000e+06,6.764715500000000000e+06,6.466303000000000000e+06,6.601806500000000000e+06,7.225984000000000000e+06,5.729580000000000000e+06,5.874893500000000000e+06,6.277726500000000000e+06,6.477113000000000000e+06,5.430608500000000000e+06,5.705527000000000000e+06,6.528023500000000000e+06,8.408340000000000000e+06,5.799790500000000000e+06,5.666376000000000000e+06,6.152199500000000000e+06,5.591761500000000000e+06,6.505387500000000000e+06,5.855850000000000000e+06,5.645545500000000000e+06,5.824746000000000000e+06,6.163682000000000000e+06,6.282644500000000000e+06,5.738787000000000000e+06,7.580692000000000000e+06,6.895946000000000000e+06,6.330161500000000000e+06,5.815743500000000000e+06,6.669335000000000000e+06,6.537258000000000000e+06,6.222355500000000000e+06,6.271277000000000000e+06,7.134443000000000000e+06,6.893032000000000000e+06,6.788568000000000000e+06,6.451444000000000000e+06,5.883703500000000000e+06,6.688833500000000000e+06,8.196512500000000000e+06,5.992779500000000000e+06,6.646572000000000000e+06,7.242219000000000000e+06,6.900835500000000000e+06,6.272513500000000000e+06,7.218654000000000000e+06,6.885762000000000000e+06,7.665210000000000000e+06,6.371031500000000000e+06,6.597416000000000000e+06,6.326591000000000000e+06,6.499345000000000000e+06,5.864308000000000000e+06,6.761854500000000000e+06,7.240671000000000000e+06,7.358886000000000000e+06,6.668505000000000000e+06,7.008809500000000000e+06,5.756653500000000000e+06,5.535201500000000000e+06,6.990208500000000000e+06,7.024280500000000000e+06,5.763329000000000000e+06,5.963578000000000000e+06,6.264932000000000000e+06,6.378609500000000000e+06,6.481660000000000000e+06,5.940776000000000000e+06,6.260677500000000000e+06,6.126312000000000000e+06,6.034350500000000000e+06,6.711455000000000000e+06,7.086115500000000000e+06,5.844352500000000000e+06,6.614115500000000000e+06,6.013817500000000000e+06,6.351225000000000000e+06,6.499294000000000000e+06,6.704914000000000000e+06,6.160714000000000000e+06,6.662152500000000000e+06,6.085658000000000000e+06,7.006022000000000000e+06,6.592170500000000000e+06,6.297345500000000000e+06,6.973515500000000000e+06,6.724423500000000000e+06,6.455195500000000000e+06,6.399547000000000000e+06,5.583155500000000000e+06,7.169125000000000000e+06,7.246476000000000000e+06,7.440211500000000000e+06,4.930397500000000000e+06,6.601785000000000000e+06,5.878441000000000000e+06,6.691240000000000000e+06,5.747915000000000000e+06,6.042868000000000000e+06,6.582550000000000000e+06,5.796679500000000000e+06,7.814902000000000000e+06,6.498937500000000000e+06,7.022443500000000000e+06,6.667519000000000000e+06,6.712447500000000000e+06,5.753829500000000000e+06,6.695284000000000000e+06,6.048763500000000000e+06,6.729848000000000000e+06,6.429126000000000000e+06,5.964729500000000000e+06,7.868689000000000000e+06,6.150173000000000000e+06,6.572796500000000000e+06,6.890726000000000000e+06,7.422952500000000000e+06,6.941916000000000000e+06,6.368286500000000000e+06,7.079667500000000000e+06,6.222540000000000000e+06,6.556472000000000000e+06,5.922964500000000000e+06,7.566109000000000000e+06,6.424561500000000000e+06,7.546419000000000000e+06,6.669256500000000000e+06,7.368875500000000000e+06,6.914188000000000000e+06,7.137570000000000000e+06,7.234259000000000000e+06,6.489176000000000000e+06,7.431235500000000000e+06,6.580764000000000000e+06,7.478057500000000000e+06,6.617754500000000000e+06,7.367356000000000000e+06,7.070935500000000000e+06,7.037030000000000000e+06,6.617700000000000000e+06,7.055229500000000000e+06,7.180948500000000000e+06,6.980899000000000000e+06,7.054493000000000000e+06,6.832981000000000000e+06,6.575130000000000000e+06,6.282644500000000000e+06,5.938079000000000000e+06,7.436252500000000000e+06,6.986777500000000000e+06,6.613884500000000000e+06,6.375525000000000000e+06,6.298339000000000000e+06,7.244118000000000000e+06,7.075840000000000000e+06,6.910184000000000000e+06,6.160122500000000000e+06,6.902395000000000000e+06,8.534374000000000000e+06,6.386861000000000000e+06,6.527625000000000000e+06,6.488727500000000000e+06,8.315050500000000000e+06,7.609038000000000000e+06,7.847151000000000000e+06,6.601024000000000000e+06,6.697421500000000000e+06,6.923728500000000000e+06,6.553336000000000000e+06,6.238292500000000000e+06,6.035773500000000000e+06,6.286546500000000000e+06,9.058365000000000000e+06,7.110489500000000000e+06,7.021386000000000000e+06,7.014537500000000000e+06,9.532842000000000000e+06,7.096236000000000000e+06,7.514882500000000000e+06,8.222254500000000000e+06,6.743880000000000000e+06,7.311811500000000000e+06,6.822248000000000000e+06,6.710412000000000000e+06,6.018767000000000000e+06,6.864445000000000000e+06,7.255222000000000000e+06,8.180068000000000000e+06,8.064368500000000000e+06,7.068520500000000000e+06,7.457024000000000000e+06,7.581358500000000000e+06,7.797100000000000000e+06,6.085728000000000000e+06,7.577306500000000000e+06,7.864822500000000000e+06,7.177439000000000000e+06,7.636560000000000000e+06,6.245071000000000000e+06,7.928420500000000000e+06,7.694131000000000000e+06,7.275147500000000000e+06,7.355530000000000000e+06,6.480197000000000000e+06,6.681856000000000000e+06,6.438900000000000000e+06,6.359296500000000000e+06,6.352632000000000000e+06,5.830276000000000000e+06,5.795499500000000000e+06,5.323332000000000000e+06,6.374808500000000000e+06,4.811977000000000000e+06,4.998798000000000000e+06,5.117612500000000000e+06,5.775180000000000000e+06,6.028671000000000000e+06,4.687760000000000000e+06,4.445830000000000000e+06,4.376046000000000000e+06,4.639635000000000000e+06,4.760022000000000000e+06,4.236466000000000000e+06,4.272353000000000000e+06,3.829878299999999814e+06,3.919356000000000000e+06,4.046300500000000000e+06,4.152136000000000000e+06,3.410656799999999814e+06,3.590435299999999814e+06,4.061650500000000000e+06,3.300906500000000000e+06,3.418638500000000000e+06,4.780593000000000000e+06,3.350793799999999814e+06,3.690778500000000000e+06,3.581120000000000000e+06,3.884055500000000000e+06,3.618992500000000000e+06,3.802746500000000000e+06,3.400365799999999814e+06,3.922563799999999814e+06,3.593135000000000000e+06,3.131963500000000000e+06,3.866862799999999814e+06,2.949590000000000000e+06,3.291200000000000000e+06,3.593352000000000000e+06,3.414070000000000000e+06,3.532634299999999814e+06,3.143075500000000000e+06,3.794521000000000000e+06,2.924101799999999814e+06,3.502208299999999814e+06,3.501536500000000000e+06,3.509997500000000000e+06,3.184456000000000000e+06,3.119495799999999814e+06,3.203704799999999814e+06,3.734107799999999814e+06,3.152246500000000000e+06,2.564507299999999814e+06,2.903814500000000000e+06,2.815631799999999814e+06,2.573153000000000000e+06,2.592446299999999814e+06,2.584932299999999814e+06,2.138043299999999814e+06,2.053851300000000047e+06,2.151148000000000000e+06,1.837836000000000000e+06,1.640704000000000000e+06,1.869805500000000000e+06,1.657760000000000000e+06,1.507264000000000000e+06,1.394176000000000000e+06,1.368064000000000000e+06,1.665248000000000000e+06,1.289728000000000000e+06,1.463872000000000000e+06,1.249760000000000000e+06,1.072000000000000000e+06,1.453944399999999907e+06,9.869120000000000000e+05,1.119232000000000000e+06,1.117972300000000047e+06,8.452160000000000000e+05,9.158880000000000000e+05,7.813280000000000000e+05,5.911840000000000000e+05,6.294720000000000000e+05,6.080000000000000000e+05,5.435200000000000000e+05,5.796480000000000000e+05,4.234480000000000000e+05,5.031440000000000000e+05,3.946400000000000000e+05,3.611840000000000000e+05,3.528320000000000000e+05,3.132400000000000000e+05,2.721040000000000000e+05,2.324720000000000000e+05,2.014080000000000000e+05,2.100040000000000000e+05,1.800840000000000000e+05,1.677640000000000000e+05,1.347840000000000000e+05,1.102120000000000000e+05,9.089600000000000000e+04,8.556800000000000000e+04,7.431000000000000000e+04,6.155600000000000000e+04,4.629900000000000000e+04,4.579800000000000000e+04,3.687000000000000000e+04,5.111600000000000000e+04,2.243400000000000000e+04,2.474000000000000000e+04,2.073100000000000000e+04,2.103200000000000000e+04,2.353700000000000000e+04,1.942800000000000000e+04,1.532100000000000000e+04,1.281600000000000000e+04,1.261600000000000000e+04,1.522100000000000000e+04,1.281600000000000000e+04,1.451900000000000000e+04,1.421900000000000000e+04,1.351800000000000000e+04,1.622200000000000000e+04,1.371800000000000000e+04,1.251600000000000000e+04,1.251600000000000000e+04,1.421900000000000000e+04,1.401800000000000000e+04,1.261600000000000000e+04,1.331700000000000000e+04,1.441900000000000000e+04,1.301700000000000000e+04,1.411900000000000000e+04,1.401800000000000000e+04,1.211500000000000000e+04,1.191500000000000000e+04,1.431900000000000000e+04,1.492000000000000000e+04,1.211500000000000000e+04,1.401800000000000000e+04,1.261600000000000000e+04,2.093100000000000000e+04,1.542100000000000000e+04,1.361800000000000000e+04,1.542100000000000000e+04,1.401800000000000000e+04,1.351800000000000000e+04,1.381800000000000000e+04,1.451900000000000000e+04,1.381800000000000000e+04,1.401800000000000000e+04,1.512000000000000000e+04,1.421900000000000000e+04,1.522100000000000000e+04,1.502000000000000000e+04,1.401800000000000000e+04,1.301700000000000000e+04,1.582200000000000000e+04,1.301700000000000000e+04,1.311700000000000000e+04,1.431900000000000000e+04,1.221500000000000000e+04,1.341700000000000000e+04,1.231600000000000000e+04,1.441900000000000000e+04,1.371800000000000000e+04,1.692400000000000000e+04,1.331700000000000000e+04,1.191500000000000000e+04,1.451900000000000000e+04,1.351800000000000000e+04,1.552100000000000000e+04,1.321700000000000000e+04,1.381800000000000000e+04,1.401800000000000000e+04,1.502000000000000000e+04,1.111400000000000000e+04,1.121400000000000000e+04,1.371800000000000000e+04,1.281600000000000000e+04,1.512000000000000000e+04,1.321700000000000000e+04,2.103200000000000000e+04,1.592200000000000000e+04,1.361800000000000000e+04,1.281600000000000000e+04,1.431900000000000000e+04,1.331700000000000000e+04,1.732400000000000000e+04,1.271600000000000000e+04,1.401800000000000000e+04,1.702400000000000000e+04,1.411900000000000000e+04,1.171500000000000000e+04,1.281600000000000000e+04,1.592200000000000000e+04,1.131400000000000000e+04,1.431900000000000000e+04,1.512000000000000000e+04,1.061300000000000000e+04,1.542100000000000000e+04,1.472000000000000000e+04,1.271600000000000000e+04,1.371800000000000000e+04,1.061300000000000000e+04,1.301700000000000000e+04,1.031200000000000000e+04,1.291700000000000000e+04,1.321700000000000000e+04,1.341700000000000000e+04,1.251600000000000000e+04,1.441900000000000000e+04,1.161400000000000000e+04,nan
4.795490000000000208e+01,2.502000000000000000e+03,1.401000000000000000e+03,2.702000000000000000e+03,8.310000000000000000e+03,2.013000000000000000e+04,4.238700000000000000e+04,7.541600000000000000e+04,1.156480000000000000e+05,1.672600000000000000e+05,1.838200000000000000e+05,2.089920000000000000e+05,3.210720000000000000e+05,4.654080000000000000e+05,6.810560000000000000e+05,7.815360000000000000e+05,1.014688000000000000e+06,1.421440000000000000e+06,1.683616000000000000e+06,1.525184000000000000e+06,1.795008000000000000e+06,1.832832000000000000e+06,1.516883399999999907e+06,2.322410500000000000e+06,1.912112399999999907e+06,2.170306000000000000e+06,2.400315799999999814e+06,2.324544000000000000e+06,2.002915100000000093e+06,2.073832300000000047e+06,2.195655299999999814e+06,3.001321299999999814e+06,2.667314000000000000e+06,2.396776500000000000e+06,2.303843000000000000e+06,2.608014000000000000e+06,2.307214000000000000e+06,2.678581000000000000e+06,3.452451500000000000e+06,2.463322000000000000e+06,2.198823500000000000e+06,2.530182799999999814e+06,2.306332000000000000e+06,2.766928299999999814e+06,2.312823000000000000e+06,2.307476799999999814e+06,2.724457500000000000e+06,2.105952799999999814e+06,2.287152000000000000e+06,2.354868500000000000e+06,2.326211000000000000e+06,2.604565799999999814e+06,2.537168299999999814e+06,2.784838799999999814e+06,2.948893500000000000e+06,3.143146299999999814e+06,2.691861299999999814e+06,2.559755000000000000e+06,2.611848799999999814e+06,2.810928000000000000e+06,2.382828799999999814e+06,2.554408299999999814e+06,2.928934799999999814e+06,3.211501799999999814e+06,2.337162299999999814e+06,2.493184799999999814e+06,2.587507000000000000e+06,3.136909799999999814e+06,2.714354299999999814e+06,2.764615500000000000e+06,3.443930000000000000e+06,2.594948000000000000e+06,2.712442299999999814e+06,2.895224000000000000e+06,2.572871799999999814e+06,3.022425799999999814e+06,2.903306799999999814e+06,2.703919500000000000e+06,2.670192500000000000e+06,3.212393500000000000e+06,2.778036000000000000e+06,2.813133000000000000e+06,2.941573500000000000e+06,2.616919500000000000e+06,3.056742500000000000e+06,2.766570000000000000e+06,2.363217000000000000e+06,3.109453299999999814e+06,2.770718500000000000e+06,2.747689000000000000e+06,2.634031000000000000e+06,2.611170000000000000e+06,2.945442299999999814e+06,3.001201299999999814e+06,2.902544000000000000e+06,2.792836299999999814e+06,2.920921500000000000e+06,3.319877799999999814e+06,2.762973000000000000e+06,5.390121500000000000e+06,2.617980799999999814e+06,2.944002299999999814e+06,3.358916000000000000e+06,3.077379000000000000e+06,2.663752500000000000e+06,2.729310500000000000e+06,2.477894799999999814e+06,3.265497000000000000e+06,3.955297000000000000e+06,2.867911799999999814e+06,2.810135299999999814e+06,3.308350000000000000e+06,3.092517299999999814e+06,3.054034500000000000e+06,3.064976299999999814e+06,2.820408299999999814e+06,3.502254299999999814e+06,2.775333299999999814e+06,2.994697799999999814e+06,2.914880000000000000e+06,2.851189000000000000e+06,3.942354000000000000e+06,2.977395500000000000e+06,3.208275000000000000e+06,2.764035299999999814e+06,3.186235500000000000e+06,3.644726000000000000e+06,2.986404500000000000e+06,3.172442299999999814e+06,3.571484500000000000e+06,2.946133799999999814e+06,2.866816000000000000e+06,3.326636299999999814e+06,2.950144000000000000e+06,3.264073299999999814e+06,3.360721500000000000e+06,3.263876000000000000e+06,3.630015799999999814e+06,3.458758799999999814e+06,2.988822500000000000e+06,3.225422000000000000e+06,3.284950500000000000e+06,3.219189299999999814e+06,3.405627299999999814e+06,3.492817500000000000e+06,3.163823500000000000e+06,3.033278500000000000e+06,3.165920299999999814e+06,3.115443500000000000e+06,3.217564299999999814e+06,2.730111000000000000e+06,3.488847500000000000e+06,3.406173799999999814e+06,3.426975299999999814e+06,3.323520000000000000e+06,3.071812500000000000e+06,3.579542799999999814e+06,3.281601500000000000e+06,3.726228299999999814e+06,3.327714799999999814e+06,3.338279000000000000e+06,3.748828799999999814e+06,3.612230299999999814e+06,3.535378799999999814e+06,6.003979000000000000e+06,3.853848500000000000e+06,4.065263799999999814e+06,3.616318000000000000e+06,3.156489000000000000e+06,3.601436799999999814e+06,3.405894500000000000e+06,3.443716500000000000e+06,3.386103500000000000e+06,3.489032000000000000e+06,3.715467500000000000e+06,3.786509000000000000e+06,3.653903299999999814e+06,3.865595500000000000e+06,3.919764500000000000e+06,3.633825000000000000e+06,3.380101500000000000e+06,3.291247299999999814e+06,4.027600500000000000e+06,3.704181000000000000e+06,3.875398799999999814e+06,5.042299000000000000e+06,3.688433799999999814e+06,3.651022500000000000e+06,4.303148500000000000e+06,3.395392000000000000e+06,3.939108799999999814e+06,3.599184500000000000e+06,4.115955000000000000e+06,5.665159500000000000e+06,4.381416500000000000e+06,3.515323500000000000e+06,3.687244000000000000e+06,4.541364000000000000e+06,4.726044000000000000e+06,3.780262799999999814e+06,3.802679500000000000e+06,3.512357299999999814e+06,3.961332500000000000e+06,4.101979500000000000e+06,3.751325299999999814e+06,3.817172500000000000e+06,4.186187000000000000e+06,3.983904500000000000e+06,3.630270000000000000e+06,4.005113500000000000e+06,3.796699500000000000e+06,3.685121500000000000e+06,3.774738500000000000e+06,3.665912299999999814e+06,3.976533500000000000e+06,3.781065000000000000e+06,3.886850500000000000e+06,4.488340500000000000e+06,4.264062000000000000e+06,3.924581500000000000e+06,4.096588500000000000e+06,4.041793500000000000e+06,4.166698500000000000e+06,3.636550500000000000e+06,4.451515500000000000e+06,4.091803799999999814e+06,3.598385500000000000e+06,3.682181000000000000e+06,4.494409000000000000e+06,3.559950000000000000e+06,3.777848299999999814e+06,4.075642500000000000e+06,4.448004000000000000e+06,3.745794500000000000e+06,4.080400500000000000e+06,4.164765799999999814e+06,3.673966500000000000e+06,3.430288000000000000e+06,3.901560000000000000e+06,4.772135500000000000e+06,4.342396500000000000e+06,4.093887799999999814e+06,4.165986000000000000e+06,5.573001500000000000e+06,4.342405000000000000e+06,4.508757000000000000e+06,4.823232500000000000e+06,3.946691799999999814e+06,4.521887000000000000e+06,4.806798000000000000e+06,5.305222500000000000e+06,4.995488000000000000e+06,4.761980500000000000e+06,4.821904000000000000e+06,4.275978000000000000e+06,4.289343000000000000e+06,3.952032000000000000e+06,4.619852000000000000e+06,4.380830500000000000e+06,4.102989000000000000e+06,4.702274500000000000e+06,4.305093500000000000e+06,4.626234000000000000e+06,4.278567000000000000e+06,4.809651500000000000e+06,4.530415500000000000e+06,4.676229500000000000e+06,4.868073000000000000e+06,4.449025500000000000e+06,5.114177500000000000e+06,5.165575000000000000e+06,4.324446500000000000e+06,4.343124000000000000e+06,5.601532000000000000e+06,9.157050000000000000e+06,4.558399000000000000e+06,5.435334000000000000e+06,4.536402500000000000e+06,1.800075200000000000e+07,1.034598400000000000e+07,6.421893500000000000e+06,6.968932500000000000e+06,5.980956000000000000e+06,5.037078000000000000e+06,4.725900000000000000e+06,4.336906500000000000e+06,5.348829500000000000e+06,4.193276299999999814e+06,5.710701000000000000e+06,5.375139000000000000e+06,5.236215000000000000e+06,5.748363500000000000e+06,4.542567000000000000e+06,4.452620000000000000e+06,5.141927500000000000e+06,4.702477500000000000e+06,6.029531500000000000e+06,5.224302000000000000e+06,5.297775000000000000e+06,6.459449000000000000e+06,4.635157000000000000e+06,6.279848000000000000e+06,5.433626000000000000e+06,5.117130000000000000e+06,5.220974000000000000e+06,4.940268000000000000e+06,4.917264000000000000e+06,5.502519500000000000e+06,5.324759000000000000e+06,6.397792000000000000e+06,4.429232500000000000e+06,4.836568000000000000e+06,4.518335000000000000e+06,6.974566000000000000e+06,4.821280000000000000e+06,4.697649000000000000e+06,4.426792500000000000e+06,5.146084500000000000e+06,5.186028000000000000e+06,4.800169000000000000e+06,5.389259000000000000e+06,4.923802500000000000e+06,4.771865000000000000e+06,5.280463000000000000e+06,5.148883000000000000e+06,4.489281000000000000e+06,4.658947500000000000e+06,4.825792000000000000e+06,5.155750000000000000e+06,4.666510500000000000e+06,5.415128500000000000e+06,5.068983500000000000e+06,5.202683000000000000e+06,5.101520000000000000e+06,4.105991799999999814e+06,4.799832500000000000e+06,5.862675000000000000e+06,4.712485500000000000e+06,5.684879000000000000e+06,4.459203000000000000e+06,4.626121500000000000e+06,5.675097000000000000e+06,5.137672000000000000e+06,4.457950500000000000e+06,4.844662500000000000e+06,4.630524500000000000e+06,5.059498500000000000e+06,6.318364000000000000e+06,5.040516000000000000e+06,4.686387500000000000e+06,5.892779500000000000e+06,4.820847000000000000e+06,4.826716500000000000e+06,4.761933500000000000e+06,4.379825000000000000e+06,4.617566000000000000e+06,5.258277500000000000e+06,5.402277000000000000e+06,5.149044500000000000e+06,4.907457000000000000e+06,4.843564000000000000e+06,5.058112500000000000e+06,5.014841000000000000e+06,6.222449000000000000e+06,5.223210000000000000e+06,4.811806000000000000e+06,5.306910000000000000e+06,4.444699500000000000e+06,4.997700000000000000e+06,5.170466000000000000e+06,4.692608000000000000e+06,5.521805500000000000e+06,5.009792000000000000e+06,5.795747500000000000e+06,5.059645500000000000e+06,5.138482000000000000e+06,4.592560000000000000e+06,5.170466000000000000e+06,4.858842000000000000e+06,4.995557000000000000e+06,4.564184500000000000e+06,4.422636000000000000e+06,5.023831500000000000e+06,5.126166000000000000e+06,5.520687000000000000e+06,4.891891500000000000e+06,6.034182000000000000e+06,5.500732500000000000e+06,6.406775000000000000e+06,4.983619000000000000e+06,5.009940000000000000e+06,4.990138000000000000e+06,5.441084500000000000e+06,5.366484000000000000e+06,5.602732500000000000e+06,5.421001000000000000e+06,4.619187000000000000e+06,5.369237000000000000e+06,6.371244000000000000e+06,4.908099500000000000e+06,5.668647000000000000e+06,5.075691000000000000e+06,6.353093000000000000e+06,5.599302500000000000e+06,4.970970000000000000e+06,5.443186500000000000e+06,4.329131500000000000e+06,8.359960000000000000e+06,4.976090000000000000e+06,5.347840000000000000e+06,4.988127000000000000e+06,4.979197000000000000e+06,4.898140000000000000e+06,5.579427000000000000e+06,5.225962500000000000e+06,5.562513500000000000e+06,4.969433500000000000e+06,4.576127500000000000e+06,5.104378000000000000e+06,6.479938000000000000e+06,5.330331000000000000e+06,7.140268000000000000e+06,7.162296000000000000e+06,5.672988000000000000e+06,5.911624000000000000e+06,7.232967500000000000e+06,4.699069500000000000e+06,5.993212000000000000e+06,5.179261000000000000e+06,5.325168500000000000e+06,6.538537000000000000e+06,5.880153500000000000e+06,5.418860000000000000e+06,5.394144000000000000e+06,6.381524000000000000e+06,5.392369000000000000e+06,5.004713500000000000e+06,6.874328000000000000e+06,8.732150000000000000e+06,5.886799000000000000e+06,5.528888000000000000e+06,6.113224000000000000e+06,7.997867000000000000e+06,6.439689000000000000e+06,5.557825000000000000e+06,6.443962500000000000e+06,7.359650000000000000e+06,6.836482000000000000e+06,7.435972000000000000e+06,6.979359000000000000e+06,6.939394500000000000e+06,6.715311500000000000e+06,6.260956000000000000e+06,7.152225000000000000e+06,6.785161000000000000e+06,6.456487000000000000e+06,6.660091000000000000e+06,7.311780000000000000e+06,5.908651000000000000e+06,6.359723500000000000e+06,6.450617000000000000e+06,6.630624000000000000e+06,6.767580000000000000e+06,6.580576500000000000e+06,7.823191000000000000e+06,5.936338000000000000e+06,6.906499000000000000e+06,6.489337500000000000e+06,6.912335000000000000e+06,6.135137000000000000e+06,5.578072500000000000e+06,6.785133000000000000e+06,6.526601500000000000e+06,6.847943000000000000e+06,6.523605000000000000e+06,5.359870000000000000e+06,6.566435000000000000e+06,5.697835000000000000e+06,6.164726000000000000e+06,5.737478000000000000e+06,5.464786500000000000e+06,6.091307500000000000e+06,7.443372000000000000e+06,6.715848000000000000e+06,5.799902500000000000e+06,6.903940500000000000e+06,6.670360500000000000e+06,6.116099500000000000e+06,6.254177500000000000e+06,6.596288000000000000e+06,5.874630000000000000e+06,6.447999000000000000e+06,8.401984000000000000e+06,7.565827500000000000e+06,6.181733000000000000e+06,5.811981000000000000e+06,5.408932500000000000e+06,5.851352000000000000e+06,6.187991500000000000e+06,6.036030000000000000e+06,6.126697500000000000e+06,7.241119000000000000e+06,5.745504000000000000e+06,7.100848000000000000e+06,6.625000000000000000e+06,5.648764000000000000e+06,6.372048500000000000e+06,6.284447000000000000e+06,5.174543500000000000e+06,6.837398500000000000e+06,5.258660000000000000e+06,5.896464000000000000e+06,5.396296000000000000e+06,5.673605500000000000e+06,5.321779000000000000e+06,5.437212000000000000e+06,6.015770500000000000e+06,6.137977500000000000e+06,5.577778000000000000e+06,8.251563500000000000e+06,6.146917500000000000e+06,6.045402000000000000e+06,4.875741000000000000e+06,5.996968000000000000e+06,5.716269500000000000e+06,5.706191500000000000e+06,5.403602000000000000e+06,5.897880000000000000e+06,5.437806500000000000e+06,7.214603500000000000e+06,5.959296000000000000e+06,5.606220000000000000e+06,5.977346500000000000e+06,7.073235000000000000e+06,5.340048000000000000e+06,5.051511000000000000e+06,5.599724000000000000e+06,7.493730500000000000e+06,4.709753500000000000e+06,5.076992000000000000e+06,5.967637500000000000e+06,5.140695000000000000e+06,5.113741000000000000e+06,4.750790500000000000e+06,5.469199500000000000e+06,5.681410500000000000e+06,6.775335000000000000e+06,5.477117500000000000e+06,5.819062000000000000e+06,6.566279500000000000e+06,5.509884500000000000e+06,4.812295000000000000e+06,5.510551500000000000e+06,5.484744000000000000e+06,6.188188500000000000e+06,5.623153500000000000e+06,7.364605500000000000e+06,5.265810000000000000e+06,5.464905000000000000e+06,4.517557000000000000e+06,5.346427000000000000e+06,5.739280500000000000e+06,5.931255000000000000e+06,5.262414000000000000e+06,5.203234000000000000e+06,5.425557000000000000e+06,5.345188000000000000e+06,4.722273000000000000e+06,5.340414000000000000e+06,5.337472000000000000e+06,5.176440500000000000e+06,7.477603000000000000e+06,5.706885500000000000e+06,5.500232500000000000e+06,6.051931000000000000e+06,5.683840500000000000e+06,5.404415500000000000e+06,5.584258500000000000e+06,7.011315500000000000e+06,6.077630500000000000e+06,5.516604000000000000e+06,5.611868000000000000e+06,5.189149500000000000e+06,5.281941000000000000e+06,5.539287000000000000e+06,7.037025000000000000e+06,6.719742000000000000e+06,4.606409500000000000e+06,5.749204500000000000e+06,5.602603500000000000e+06,6.228292000000000000e+06,5.062025500000000000e+06,5.637250000000000000e+06,7.555290500000000000e+06,5.284130500000000000e+06,6.352236000000000000e+06,5.666086000000000000e+06,5.930460000000000000e+06,5.572644000000000000e+06,6.739320000000000000e+06,6.646514500000000000e+06,5.946430000000000000e+06,7.290398500000000000e+06,6.510611000000000000e+06,6.351477000000000000e+06,6.161803500000000000e+06,6.979277000000000000e+06,5.607952000000000000e+06,6.559930500000000000e+06,6.205838500000000000e+06,5.706853500000000000e+06,6.485459500000000000e+06,6.213480000000000000e+06,6.521150000000000000e+06,6.320469000000000000e+06,5.290954000000000000e+06,5.850300500000000000e+06,5.482707000000000000e+06,5.982296000000000000e+06,5.712879500000000000e+06,6.855358500000000000e+06,5.972340000000000000e+06,6.051599000000000000e+06,5.356590000000000000e+06,4.798008500000000000e+06,5.394578500000000000e+06,4.984418000000000000e+06,4.991564000000000000e+06,5.387469500000000000e+06,5.760417000000000000e+06,5.239314500000000000e+06,4.839526500000000000e+06,5.347461000000000000e+06,4.948133000000000000e+06,5.004017000000000000e+06,6.090514500000000000e+06,5.477842500000000000e+06,5.748091000000000000e+06,6.186914000000000000e+06,5.470038000000000000e+06,5.658931500000000000e+06,7.017609500000000000e+06,6.189621000000000000e+06,5.409121000000000000e+06,5.448042000000000000e+06,6.361645500000000000e+06,6.425627000000000000e+06,5.981363000000000000e+06,5.487699000000000000e+06,5.455888000000000000e+06,5.432445000000000000e+06,5.988858000000000000e+06,5.890897500000000000e+06,5.158884500000000000e+06,5.947066000000000000e+06,6.289990000000000000e+06,5.412029000000000000e+06,5.115373500000000000e+06,6.080996000000000000e+06,5.792559000000000000e+06,6.268752500000000000e+06,5.881296000000000000e+06,5.592063000000000000e+06,4.860550000000000000e+06,6.123102500000000000e+06,5.024654000000000000e+06,5.302465000000000000e+06,4.761588000000000000e+06,5.296996000000000000e+06,4.983510500000000000e+06,5.778937000000000000e+06,5.475615500000000000e+06,5.172654500000000000e+06,6.250812500000000000e+06,4.716369000000000000e+06,5.437160000000000000e+06,4.907829500000000000e+06,4.691997000000000000e+06,4.484480000000000000e+06,5.864737000000000000e+06,4.493347000000000000e+06,5.158627500000000000e+06,5.258942000000000000e+06,4.669174000000000000e+06,5.291708000000000000e+06,5.488245500000000000e+06,5.369909500000000000e+06,5.236606000000000000e+06,5.058649500000000000e+06,6.997017500000000000e+06,5.893008000000000000e+06,4.495196000000000000e+06,6.368891000000000000e+06,7.042150500000000000e+06,7.396870000000000000e+06,4.494034000000000000e+06,4.728358000000000000e+06,5.427395000000000000e+06,5.246855000000000000e+06,4.997123500000000000e+06,4.326037500000000000e+06,7.995384000000000000e+06,4.921703500000000000e+06,5.503900000000000000e+06,5.411336000000000000e+06,4.955723000000000000e+06,4.878286000000000000e+06,4.928139000000000000e+06,5.262475000000000000e+06,5.952819000000000000e+06,5.831300000000000000e+06,6.083707500000000000e+06,4.397141500000000000e+06,5.070776000000000000e+06,5.122308000000000000e+06,7.463659500000000000e+06,5.947627000000000000e+06,5.168779000000000000e+06,5.520028000000000000e+06,5.934923000000000000e+06,5.009641000000000000e+06,4.367927500000000000e+06,5.343341000000000000e+06,5.776193500000000000e+06,5.224168000000000000e+06,5.306537000000000000e+06,5.817502500000000000e+06,4.495250500000000000e+06,5.489236500000000000e+06,6.091145000000000000e+06,5.151669000000000000e+06,5.311421000000000000e+06,5.308276000000000000e+06,4.469256000000000000e+06,5.303309000000000000e+06,5.475725000000000000e+06,8.355985000000000000e+06,4.869667500000000000e+06,5.311811000000000000e+06,5.902364000000000000e+06,7.712012000000000000e+06,5.517594500000000000e+06,6.052654000000000000e+06,5.830495500000000000e+06,7.535482500000000000e+06,4.993108000000000000e+06,6.389435000000000000e+06,6.785419000000000000e+06,6.321393000000000000e+06,5.904024000000000000e+06,5.216544500000000000e+06,5.383336000000000000e+06,5.992548000000000000e+06,5.753266500000000000e+06,5.842775000000000000e+06,6.451998500000000000e+06,5.609722500000000000e+06,6.515632500000000000e+06,6.150925500000000000e+06,7.879440500000000000e+06,7.313985000000000000e+06,5.415645000000000000e+06,1.044151400000000000e+07,6.564745500000000000e+06,6.610747500000000000e+06,6.811795000000000000e+06,6.603639000000000000e+06,5.939381000000000000e+06,5.390320000000000000e+06,5.812182000000000000e+06,6.398181000000000000e+06,5.089909500000000000e+06,5.138640000000000000e+06,5.964934500000000000e+06,5.837100500000000000e+06,5.288953500000000000e+06,6.732470500000000000e+06,8.015596000000000000e+06,5.155708000000000000e+06,9.009090000000000000e+06,6.518605500000000000e+06,5.831009500000000000e+06,6.141347500000000000e+06,5.532528000000000000e+06,5.068204500000000000e+06,5.159450000000000000e+06,5.814086000000000000e+06,5.483758000000000000e+06,5.369714000000000000e+06,5.298455000000000000e+06,6.638750000000000000e+06,6.945466500000000000e+06,6.419746500000000000e+06,6.373867500000000000e+06,6.122422000000000000e+06,6.840322500000000000e+06,5.528573000000000000e+06,7.956600500000000000e+06,5.410573000000000000e+06,5.567703500000000000e+06,5.080155000000000000e+06,7.632323500000000000e+06,8.109868000000000000e+06,6.782347000000000000e+06,7.446036500000000000e+06,7.303483000000000000e+06,8.318964000000000000e+06,5.257065000000000000e+06,6.201315000000000000e+06,7.442938000000000000e+06,8.253520000000000000e+06,6.083368000000000000e+06,5.927665000000000000e+06,5.155101000000000000e+06,7.815502500000000000e+06,7.033653000000000000e+06,4.950640000000000000e+06,6.547990500000000000e+06,8.055466500000000000e+06,7.871956000000000000e+06,6.586956000000000000e+06,6.451443500000000000e+06,6.204639500000000000e+06,8.094748500000000000e+06,6.496383500000000000e+06,6.710510000000000000e+06,6.209755500000000000e+06,6.908454500000000000e+06,5.502117500000000000e+06,6.758649000000000000e+06,5.751216000000000000e+06,6.021174000000000000e+06,5.514509000000000000e+06,6.759459000000000000e+06,5.465028500000000000e+06,6.592381000000000000e+06,6.042010000000000000e+06,6.778041000000000000e+06,7.653272000000000000e+06,7.257282000000000000e+06,7.213711500000000000e+06,6.399864500000000000e+06,5.274601500000000000e+06,6.664396000000000000e+06,5.693995000000000000e+06,5.292202500000000000e+06,6.031939000000000000e+06,5.766309000000000000e+06,7.678687500000000000e+06,6.528052000000000000e+06,6.305476500000000000e+06,7.584047000000000000e+06,6.909116500000000000e+06,6.408378000000000000e+06,7.041192500000000000e+06,6.286387500000000000e+06,1.521689800000000000e+07,5.811958000000000000e+06,5.617180000000000000e+06,7.563267000000000000e+06,6.649791000000000000e+06,6.377117500000000000e+06,5.932134500000000000e+06,6.920903500000000000e+06,5.944576000000000000e+06,5.964950500000000000e+06,7.772303000000000000e+06,5.434546000000000000e+06,5.715101500000000000e+06,6.524130000000000000e+06,5.536168000000000000e+06,6.333601000000000000e+06,7.445167000000000000e+06,5.936794500000000000e+06,5.582158500000000000e+06,5.531654500000000000e+06,5.806317000000000000e+06,7.024858500000000000e+06,7.277060000000000000e+06,6.400948000000000000e+06,6.262225500000000000e+06,5.898122000000000000e+06,6.400619500000000000e+06,6.036030000000000000e+06,5.291685000000000000e+06,6.280774500000000000e+06,6.325958000000000000e+06,5.981169000000000000e+06,5.312349000000000000e+06,5.093047500000000000e+06,5.764122000000000000e+06,5.120387000000000000e+06,5.832086000000000000e+06,6.186595000000000000e+06,7.162273500000000000e+06,5.785623000000000000e+06,5.132489000000000000e+06,4.379121500000000000e+06,5.713970000000000000e+06,5.825194000000000000e+06,5.871541500000000000e+06,5.713929500000000000e+06,5.039233500000000000e+06,5.773212500000000000e+06,5.273612500000000000e+06,4.998607000000000000e+06,5.774700000000000000e+06,6.476698000000000000e+06,4.902815000000000000e+06,4.882969500000000000e+06,4.647540500000000000e+06,5.738250500000000000e+06,5.563276000000000000e+06,4.897949000000000000e+06,7.907399500000000000e+06,5.555492000000000000e+06,5.746615500000000000e+06,7.176113000000000000e+06,5.209726500000000000e+06,4.518349000000000000e+06,5.060913000000000000e+06,5.525946000000000000e+06,5.573149500000000000e+06,6.079440000000000000e+06,5.251202000000000000e+06,5.227320000000000000e+06,5.013943000000000000e+06,5.013922500000000000e+06,5.315807500000000000e+06,4.829629500000000000e+06,5.478243000000000000e+06,5.034373000000000000e+06,5.653020500000000000e+06,4.840810000000000000e+06,5.187933000000000000e+06,4.751194000000000000e+06,5.534805500000000000e+06,5.991359000000000000e+06,4.791134500000000000e+06,4.907482000000000000e+06,5.245413500000000000e+06,4.862516500000000000e+06,5.940150500000000000e+06,5.000110500000000000e+06,5.417881000000000000e+06,6.747572000000000000e+06,4.888282500000000000e+06,5.639973000000000000e+06,5.343829000000000000e+06,4.857903000000000000e+06,5.747915000000000000e+06,5.401924500000000000e+06,4.762435500000000000e+06,4.977886500000000000e+06,5.493665000000000000e+06,7.302010500000000000e+06,5.921632500000000000e+06,5.252235000000000000e+06,7.054355000000000000e+06,5.490566000000000000e+06,5.633400000000000000e+06,6.306022000000000000e+06,6.765574000000000000e+06,6.791820000000000000e+06,5.963100000000000000e+06,5.109023000000000000e+06,4.863492500000000000e+06,6.583483500000000000e+06,5.824107000000000000e+06,6.245992500000000000e+06,6.495097500000000000e+06,6.110676000000000000e+06,6.156744500000000000e+06,6.274375000000000000e+06,5.837782500000000000e+06,6.219868500000000000e+06,6.884326500000000000e+06,9.710919000000000000e+06,5.621533000000000000e+06,7.225344500000000000e+06,7.043270000000000000e+06,6.736212500000000000e+06,5.510777000000000000e+06,5.820738000000000000e+06,8.063047000000000000e+06,5.600044000000000000e+06,5.300298000000000000e+06,6.471080000000000000e+06,5.588960000000000000e+06,6.277369500000000000e+06,6.415196000000000000e+06,6.322763000000000000e+06,5.968713000000000000e+06,6.740618500000000000e+06,4.838346000000000000e+06,7.492160000000000000e+06,6.179726000000000000e+06,4.708972500000000000e+06,6.267957000000000000e+06,6.164402000000000000e+06,5.377345500000000000e+06,5.311278500000000000e+06,6.808375500000000000e+06,6.695821000000000000e+06,5.714252000000000000e+06,6.488700000000000000e+06,6.440264000000000000e+06,5.697133500000000000e+06,5.047089000000000000e+06,5.478243000000000000e+06,5.892601000000000000e+06,5.928814000000000000e+06,5.956130500000000000e+06,5.732559000000000000e+06,5.678929000000000000e+06,5.675093000000000000e+06,6.379987000000000000e+06,5.316857500000000000e+06,7.170895500000000000e+06,6.348114000000000000e+06,6.282187000000000000e+06,5.518302000000000000e+06,5.981401500000000000e+06,5.663194500000000000e+06,6.473870000000000000e+06,6.812321500000000000e+06,5.641974000000000000e+06,6.771220000000000000e+06,6.054909000000000000e+06,5.024654000000000000e+06,6.353548000000000000e+06,6.196539000000000000e+06,7.287280000000000000e+06,5.968656000000000000e+06,7.623904500000000000e+06,6.456526000000000000e+06,6.223743500000000000e+06,8.652278000000000000e+06,7.090696500000000000e+06,6.239498000000000000e+06,5.961734500000000000e+06,6.596104500000000000e+06,7.636391500000000000e+06,5.882046000000000000e+06,6.368286500000000000e+06,6.309523000000000000e+06,6.420364500000000000e+06,5.726827000000000000e+06,7.003230500000000000e+06,5.933355000000000000e+06,7.022330000000000000e+06,6.662924000000000000e+06,6.803686500000000000e+06,6.232861000000000000e+06,5.152296000000000000e+06,5.877210500000000000e+06,6.994680500000000000e+06,6.184850000000000000e+06,6.561886000000000000e+06,7.457809500000000000e+06,5.984971000000000000e+06,5.834771500000000000e+06,7.510382000000000000e+06,5.708584500000000000e+06,6.544037500000000000e+06,6.215847500000000000e+06,6.206483000000000000e+06,6.831642500000000000e+06,4.964814000000000000e+06,5.424808000000000000e+06,5.639306000000000000e+06,6.307641000000000000e+06,6.203564500000000000e+06,7.803010000000000000e+06,5.797776000000000000e+06,7.136504500000000000e+06,6.288492000000000000e+06,5.823002000000000000e+06,5.906460000000000000e+06,6.888382500000000000e+06,5.393651000000000000e+06,6.169093500000000000e+06,5.617659500000000000e+06,5.670862500000000000e+06,4.896654000000000000e+06,4.554880000000000000e+06,5.725105500000000000e+06,5.437834500000000000e+06,6.284275000000000000e+06,5.270429000000000000e+06,5.382751000000000000e+06,4.973826000000000000e+06,5.275683000000000000e+06,6.207404500000000000e+06,5.219090000000000000e+06,5.574771000000000000e+06,5.760825000000000000e+06,6.917137500000000000e+06,5.554233500000000000e+06,6.149761000000000000e+06,5.591761500000000000e+06,5.797129000000000000e+06,4.742672500000000000e+06,6.185869500000000000e+06,5.456809000000000000e+06,5.290405500000000000e+06,5.344132500000000000e+06,5.875724000000000000e+06,5.241869500000000000e+06,5.782534000000000000e+06,5.939934000000000000e+06,5.764009000000000000e+06,6.614428000000000000e+06,8.024583000000000000e+06,5.610088000000000000e+06,5.417001500000000000e+06,6.202471500000000000e+06,5.443610500000000000e+06,5.317398500000000000e+06,5.930411500000000000e+06,6.763337000000000000e+06,6.396001000000000000e+06,6.782433000000000000e+06,7.797602500000000000e+06,5.897265000000000000e+06,5.517327000000000000e+06,6.398394500000000000e+06,5.022831000000000000e+06,6.585110000000000000e+06,5.440534000000000000e+06,5.036419500000000000e+06,5.804366000000000000e+06,5.301855000000000000e+06,5.073393000000000000e+06,5.362179500000000000e+06,5.326953000000000000e+06,5.931564500000000000e+06,6.185442000000000000e+06,5.438281000000000000e+06,1.159892400000000000e+07,5.069161000000000000e+06,5.979255000000000000e+06,5.232400000000000000e+06,6.503698500000000000e+06,5.425457000000000000e+06,6.263298000000000000e+06,5.788160000000000000e+06,5.640498500000000000e+06,5.396810000000000000e+06,5.633400000000000000e+06,6.025951000000000000e+06,6.656429500000000000e+06,6.507628500000000000e+06,5.997984000000000000e+06,5.123538000000000000e+06,5.218587000000000000e+06,5.567864500000000000e+06,1.037929200000000000e+07,5.630049000000000000e+06,6.329361000000000000e+06,5.498570000000000000e+06,5.068107500000000000e+06,6.006672000000000000e+06,7.698029500000000000e+06,5.520168000000000000e+06,6.691965500000000000e+06,4.988909000000000000e+06,5.852244500000000000e+06,5.026227000000000000e+06,5.513496000000000000e+06,5.955858500000000000e+06,6.828438000000000000e+06,5.145910500000000000e+06,6.037931000000000000e+06,5.978252000000000000e+06,5.837102000000000000e+06,6.475711000000000000e+06,5.450176000000000000e+06,5.071531000000000000e+06,5.226900500000000000e+06,6.158800500000000000e+06,6.011724500000000000e+06,5.000211000000000000e+06,6.501600000000000000e+06,5.116120000000000000e+06,5.348239500000000000e+06,5.592862000000000000e+06,6.125423500000000000e+06,5.541127500000000000e+06,6.570675000000000000e+06,6.646854000000000000e+06,5.610080000000000000e+06,5.090377000000000000e+06,6.090618000000000000e+06,6.345853500000000000e+06,8.916144000000000000e+06,5.945899000000000000e+06,5.247484500000000000e+06,5.397436000000000000e+06,5.325070000000000000e+06,5.379190000000000000e+06,5.549474000000000000e+06,6.054361000000000000e+06,6.357178000000000000e+06,5.657047500000000000e+06,5.160420000000000000e+06,5.705199500000000000e+06,5.467078500000000000e+06,5.646560000000000000e+06,5.429889000000000000e+06,5.569006000000000000e+06,6.420846000000000000e+06,5.736073000000000000e+06,5.590729500000000000e+06,5.437975500000000000e+06,5.106145500000000000e+06,5.394271000000000000e+06,5.747882500000000000e+06,5.018050500000000000e+06,5.712860000000000000e+06,5.429235000000000000e+06,5.283373500000000000e+06,5.841504500000000000e+06,5.901105000000000000e+06,5.437399500000000000e+06,6.010123000000000000e+06,6.065725000000000000e+06,7.319268000000000000e+06,6.514631000000000000e+06,5.626092500000000000e+06,5.103279500000000000e+06,5.774491000000000000e+06,5.404896000000000000e+06,6.514438000000000000e+06,7.184330500000000000e+06,5.948392000000000000e+06,5.793812500000000000e+06,5.667435000000000000e+06,5.066677000000000000e+06,5.646765500000000000e+06,6.138345000000000000e+06,5.594359000000000000e+06,4.965650500000000000e+06,5.690863000000000000e+06,5.893781500000000000e+06,5.319241000000000000e+06,5.680161000000000000e+06,7.163454500000000000e+06,5.846839500000000000e+06,6.530152000000000000e+06,5.892709500000000000e+06,8.009223000000000000e+06,5.628455500000000000e+06,5.632441000000000000e+06,6.491672000000000000e+06,5.935703500000000000e+06,6.364958500000000000e+06,7.068109000000000000e+06,6.467484500000000000e+06,5.769208000000000000e+06,6.195288000000000000e+06,6.256935000000000000e+06,7.675617500000000000e+06,6.790703500000000000e+06,6.688940500000000000e+06,5.531603500000000000e+06,6.863289500000000000e+06,5.438657500000000000e+06,7.928388500000000000e+06,5.555469000000000000e+06,5.755749500000000000e+06,6.659707500000000000e+06,6.432212500000000000e+06,6.518571500000000000e+06,5.811833000000000000e+06,6.183176000000000000e+06,5.915932000000000000e+06,5.449992000000000000e+06,6.498834500000000000e+06,6.595328000000000000e+06,6.777007500000000000e+06,5.613289000000000000e+06,5.512689000000000000e+06,5.968332500000000000e+06,7.043233500000000000e+06,6.152615500000000000e+06,7.636713000000000000e+06,7.534781000000000000e+06,8.745021000000000000e+06,5.671837500000000000e+06,6.433507500000000000e+06,5.853546000000000000e+06,6.408904500000000000e+06,6.966710000000000000e+06,6.455322000000000000e+06,6.118948500000000000e+06,6.036088500000000000e+06,6.777140500000000000e+06,6.627488500000000000e+06,5.208364000000000000e+06,5.883102500000000000e+06,6.724629000000000000e+06,6.828203000000000000e+06,6.633469000000000000e+06,6.353344000000000000e+06,7.983562500000000000e+06,7.557550500000000000e+06,7.332697000000000000e+06,7.520139000000000000e+06,5.803682500000000000e+06,7.627110000000000000e+06,5.794687000000000000e+06,7.701082000000000000e+06,6.434375000000000000e+06,1.125065700000000000e+07,8.549120000000000000e+06,6.279196500000000000e+06,5.893641000000000000e+06,6.090008000000000000e+06,5.856898000000000000e+06,6.419737000000000000e+06,6.280336000000000000e+06,7.252313000000000000e+06,6.201621000000000000e+06,6.361259500000000000e+06,6.341217000000000000e+06,9.630160000000000000e+06,7.213531500000000000e+06,5.576258000000000000e+06,6.162229500000000000e+06,6.559495500000000000e+06,6.899004000000000000e+06,6.255901000000000000e+06,6.205895000000000000e+06,5.535658000000000000e+06,6.199669500000000000e+06,6.394825500000000000e+06,5.706989000000000000e+06,6.300287500000000000e+06,6.213337000000000000e+06,6.090263000000000000e+06,6.534540500000000000e+06,5.706737500000000000e+06,6.686560000000000000e+06,6.279022500000000000e+06,5.734035500000000000e+06,7.022415000000000000e+06,5.675700000000000000e+06,6.505387500000000000e+06,5.618340000000000000e+06,6.139263500000000000e+06,5.468294000000000000e+06,6.077323000000000000e+06,5.970066000000000000e+06,6.633493500000000000e+06,5.910277500000000000e+06,6.442616000000000000e+06,6.761067500000000000e+06,6.099964500000000000e+06,6.151105000000000000e+06,6.162838500000000000e+06,7.006976500000000000e+06,6.535294000000000000e+06,6.626999500000000000e+06,7.527394000000000000e+06,6.324409000000000000e+06,6.441872000000000000e+06,6.473559500000000000e+06,6.731886000000000000e+06,6.656403000000000000e+06,7.397792000000000000e+06,7.409184000000000000e+06,6.769848500000000000e+06,7.219258500000000000e+06,5.458138500000000000e+06,6.639442000000000000e+06,7.037466000000000000e+06,6.548976000000000000e+06,6.480034500000000000e+06,5.900218500000000000e+06,6.150721000000000000e+06,6.535294000000000000e+06,5.561356000000000000e+06,6.179161000000000000e+06,6.350244000000000000e+06,6.077542000000000000e+06,8.295787500000000000e+06,6.953905000000000000e+06,6.889596500000000000e+06,7.328618500000000000e+06,6.447575000000000000e+06,6.175927000000000000e+06,6.096696500000000000e+06,5.957300000000000000e+06,6.060877000000000000e+06,5.892439000000000000e+06,6.429935000000000000e+06,5.816730000000000000e+06,6.929048000000000000e+06,5.731173500000000000e+06,5.670197500000000000e+06,6.624293000000000000e+06,6.131258500000000000e+06,6.210250000000000000e+06,5.899255500000000000e+06,6.304547500000000000e+06,6.373690500000000000e+06,6.604636000000000000e+06,6.724097500000000000e+06,6.502494000000000000e+06,6.269450500000000000e+06,6.185034500000000000e+06,6.721146500000000000e+06,7.281691000000000000e+06,8.191133500000000000e+06,6.229984500000000000e+06,5.852208500000000000e+06,7.061840500000000000e+06,7.198801000000000000e+06,6.812092500000000000e+06,5.799495500000000000e+06,6.285792500000000000e+06,8.546217000000000000e+06,6.460987500000000000e+06,5.628692500000000000e+06,6.024906000000000000e+06,5.462962000000000000e+06,6.682254000000000000e+06,7.266667000000000000e+06,6.184850000000000000e+06,6.606562500000000000e+06,5.807861000000000000e+06,6.026416000000000000e+06,6.652492500000000000e+06,6.162562000000000000e+06,6.139595000000000000e+06,6.780257000000000000e+06,5.999583000000000000e+06,5.909212000000000000e+06,6.947845000000000000e+06,6.738265000000000000e+06,6.374441000000000000e+06,6.999872000000000000e+06,5.701945500000000000e+06,6.414477500000000000e+06,6.584165500000000000e+06,6.717745000000000000e+06,6.463800000000000000e+06,9.931023000000000000e+06,7.974801000000000000e+06,6.511653000000000000e+06,6.746783500000000000e+06,6.695118500000000000e+06,6.630469000000000000e+06,6.485787000000000000e+06,7.258440000000000000e+06,6.922678500000000000e+06,7.842061500000000000e+06,6.866985000000000000e+06,7.825140000000000000e+06,6.714080000000000000e+06,7.822999500000000000e+06,7.015954000000000000e+06,6.667754000000000000e+06,6.517969000000000000e+06,7.100507000000000000e+06,7.422234000000000000e+06,5.988165000000000000e+06,8.092083500000000000e+06,7.189182000000000000e+06,6.786128000000000000e+06,6.659346500000000000e+06,5.928520000000000000e+06,7.423776500000000000e+06,6.737731000000000000e+06,7.782372500000000000e+06,5.814032000000000000e+06,7.407245000000000000e+06,7.134522000000000000e+06,6.423206500000000000e+06,6.330487000000000000e+06,6.835374000000000000e+06,7.450137500000000000e+06,6.480192500000000000e+06,6.182144000000000000e+06,7.429237000000000000e+06,6.972896000000000000e+06,7.162924500000000000e+06,6.753302500000000000e+06,6.704328000000000000e+06,6.727445000000000000e+06,7.520758500000000000e+06,7.230944000000000000e+06,6.744757000000000000e+06,6.563115500000000000e+06,7.465938500000000000e+06,5.962092500000000000e+06,6.537015500000000000e+06,7.530517500000000000e+06,6.722114000000000000e+06,6.759357000000000000e+06,7.377864000000000000e+06,7.900027500000000000e+06,6.163191500000000000e+06,6.578773500000000000e+06,8.175443500000000000e+06,7.098870000000000000e+06,6.972955000000000000e+06,7.307523500000000000e+06,7.485417000000000000e+06,8.188310000000000000e+06,6.222144000000000000e+06,7.183829500000000000e+06,6.518565500000000000e+06,7.912589000000000000e+06,7.112105000000000000e+06,8.017968000000000000e+06,7.386088000000000000e+06,8.051606000000000000e+06,7.519921000000000000e+06,9.298688000000000000e+06,7.371864000000000000e+06,6.827355000000000000e+06,6.171664500000000000e+06,6.859706000000000000e+06,7.191202500000000000e+06,7.676419000000000000e+06,7.153690000000000000e+06,8.138471000000000000e+06,7.336938000000000000e+06,6.072424500000000000e+06,7.333085000000000000e+06,6.877260000000000000e+06,7.046539000000000000e+06,7.258368000000000000e+06,6.966458000000000000e+06,6.711379000000000000e+06,6.068701000000000000e+06,5.412818000000000000e+06,5.019288500000000000e+06,5.345684000000000000e+06,5.490545000000000000e+06,6.070575500000000000e+06,5.126238000000000000e+06,4.685606000000000000e+06,5.105550000000000000e+06,4.770277500000000000e+06,5.274455000000000000e+06,4.749640500000000000e+06,4.398365000000000000e+06,4.069337000000000000e+06,4.338875500000000000e+06,4.376293000000000000e+06,4.199021000000000000e+06,3.736651500000000000e+06,3.651291000000000000e+06,4.305059000000000000e+06,3.800672000000000000e+06,3.726228299999999814e+06,3.717620299999999814e+06,3.467354000000000000e+06,3.429533299999999814e+06,3.562196799999999814e+06,3.437086799999999814e+06,3.412257299999999814e+06,3.305708000000000000e+06,3.850240000000000000e+06,3.518250299999999814e+06,4.726333000000000000e+06,3.440112500000000000e+06,3.214237500000000000e+06,3.475055500000000000e+06,3.288072000000000000e+06,3.481703000000000000e+06,3.577381799999999814e+06,3.295578000000000000e+06,3.107870000000000000e+06,3.487830500000000000e+06,3.710250299999999814e+06,3.728589799999999814e+06,3.396337799999999814e+06,3.725127799999999814e+06,2.920820299999999814e+06,3.320897299999999814e+06,3.161353299999999814e+06,2.843822299999999814e+06,3.212393500000000000e+06,3.723190500000000000e+06,2.756360299999999814e+06,2.791527500000000000e+06,2.783163500000000000e+06,2.878210000000000000e+06,2.847139500000000000e+06,2.605853299999999814e+06,2.798799299999999814e+06,2.574258799999999814e+06,2.236906299999999814e+06,3.017091799999999814e+06,2.096412600000000093e+06,2.104393299999999814e+06,2.385576000000000000e+06,1.863520000000000000e+06,2.035189800000000047e+06,1.462149100000000093e+06,1.549344000000000000e+06,1.412192000000000000e+06,1.378880000000000000e+06,1.508032000000000000e+06,1.325056000000000000e+06,1.347168000000000000e+06,1.082368000000000000e+06,1.087424000000000000e+06,1.551090800000000047e+06,9.439840000000000000e+05,8.971520000000000000e+05,1.272042000000000000e+06,7.364320000000000000e+05,7.805920000000000000e+05,7.725920000000000000e+05,6.971200000000000000e+05,6.440320000000000000e+05,5.763520000000000000e+05,6.009760000000000000e+05,5.637920000000000000e+05,4.608000000000000000e+05,4.771920000000000000e+05,3.902560000000000000e+05,4.729920000000000000e+05,4.322480000000000000e+05,2.728160000000000000e+05,2.734240000000000000e+05,2.613560000000000000e+05,2.068680000000000000e+05,1.848320000000000000e+05,1.728120000000000000e+05,1.462760000000000000e+05,1.459760000000000000e+05,1.167560000000000000e+05,8.808000000000000000e+04,7.330600000000000000e+04,6.587400000000000000e+04,5.352400000000000000e+04,4.459400000000000000e+04,4.108300000000000000e+04,4.720200000000000000e+04,2.784700000000000000e+04,2.864900000000000000e+04,2.193300000000000000e+04,2.574200000000000000e+04,1.952900000000000000e+04,2.093100000000000000e+04,1.712400000000000000e+04,1.702400000000000000e+04,1.572100000000000000e+04,1.451900000000000000e+04,1.542100000000000000e+04,1.502000000000000000e+04,1.331700000000000000e+04,1.301700000000000000e+04,4.529600000000000000e+04,1.662300000000000000e+04,1.502000000000000000e+04,1.472000000000000000e+04,1.401800000000000000e+04,1.421900000000000000e+04,1.522100000000000000e+04,1.141400000000000000e+04,1.231600000000000000e+04,1.341700000000000000e+04,1.401800000000000000e+04,1.411900000000000000e+04,1.381800000000000000e+04,1.191500000000000000e+04,1.211500000000000000e+04,1.461900000000000000e+04,1.231600000000000000e+04,1.301700000000000000e+04,1.542100000000000000e+04,1.542100000000000000e+04,1.261600000000000000e+04,1.512000000000000000e+04,1.451900000000000000e+04,1.231600000000000000e+04,1.161400000000000000e+04,1.702400000000000000e+04,1.502000000000000000e+04,1.552100000000000000e+04,1.231600000000000000e+04,1.441900000000000000e+04,1.091300000000000000e+04,1.672300000000000000e+04,1.532100000000000000e+04,1.211500000000000000e+04,1.431900000000000000e+04,1.281600000000000000e+04,1.271600000000000000e+04,1.291700000000000000e+04,1.161400000000000000e+04,1.331700000000000000e+04,1.692400000000000000e+04,1.191500000000000000e+04,1.321700000000000000e+04,1.482000000000000000e+04,1.582200000000000000e+04,1.431900000000000000e+04,1.311700000000000000e+04,1.421900000000000000e+04,1.401800000000000000e+04,1.211500000000000000e+04,1.502000000000000000e+04,1.472000000000000000e+04,1.301700000000000000e+04,1.502000000000000000e+04,1.572100000000000000e+04,1.411900000000000000e+04,1.482000000000000000e+04,1.421900000000000000e+04,1.652300000000000000e+04,1.712400000000000000e+04,1.441900000000000000e+04,1.121400000000000000e+04,1.191500000000000000e+04,1.261600000000000000e+04,1.421900000000000000e+04,1.331700000000000000e+04,1.532100000000000000e+04,1.532100000000000000e+04,1.532100000000000000e+04,1.191500000000000000e+04,1.431900000000000000e+04,1.492000000000000000e+04,1.612200000000000000e+04,1.602200000000000000e+04,1.391800000000000000e+04,1.371800000000000000e+04,1.371800000000000000e+04,1.371800000000000000e+04,1.301700000000000000e+04,1.331700000000000000e+04,1.341700000000000000e+04,1.181500000000000000e+04,1.221500000000000000e+04,1.151400000000000000e+04,1.201500000000000000e+04,1.221500000000000000e+04,1.181500000000000000e+04,1.281600000000000000e+04,1.311700000000000000e+04,1.131400000000000000e+04,1.271600000000000000e+04,1.061300000000000000e+04,nan
[truncated: 481,570 more chars]
