# Supplementary material for: Otolith microchemistry and diadromy in Patagonian river fishes
Source: PeerJ. 2019 Jan 3;7:e6149. doi: 10.7717/peerj.6149 (PMC6321752; doi:10.7717/peerj.6149)
Supplement: Supplemental Information 3 — Raw data. This archive contains the raw data used to generate the analyses reported in the paper cited above. The python script provided allows to convert from the isotopic intensities measured by LA-ICP-MS to molar concentrations of Sr:Ca. [file peerj-07-6149-s003.zip › Dataset S1/Alo_etAl_scripts/samples/BJ142.txt]

4.794850000000000279e+01,4.605000000000000000e+03,4.905000000000000000e+03,4.104000000000000000e+03,2.302000000000000000e+03,5.205000000000000000e+03,3.603000000000000000e+03,3.203000000000000000e+03,3.603000000000000000e+03,2.602000000000000000e+03,2.702000000000000000e+03,3.103000000000000000e+03,4.204000000000000000e+03,3.503000000000000000e+03,2.903000000000000000e+03,4.404000000000000000e+03,3.804000000000000000e+03,4.705000000000000000e+03,4.004000000000000000e+03,2.402000000000000000e+03,2.702000000000000000e+03,4.505000000000000000e+03,2.302000000000000000e+03,8.710000000000000000e+03,2.702000000000000000e+03,2.702000000000000000e+03,5.406000000000000000e+03,3.603000000000000000e+03,2.702000000000000000e+03,3.203000000000000000e+03,4.505000000000000000e+03,5.105000000000000000e+03,3.203000000000000000e+03,2.202000000000000000e+03,4.404000000000000000e+03,3.303000000000000000e+03,4.004000000000000000e+03,5.105000000000000000e+03,5.606000000000000000e+03,6.407000000000000000e+03,9.211000000000000000e+03,1.161400000000000000e+04,1.512000000000000000e+04,1.592200000000000000e+04,2.293600000000000000e+04,2.965100000000000000e+04,4.459400000000000000e+04,4.890800000000000000e+04,5.553200000000000000e+04,7.089600000000000000e+04,7.250200000000000000e+04,1.043740000000000000e+05,1.002500000000000000e+05,1.033680000000000000e+05,1.304540000000000000e+05,1.506120000000000000e+05,1.450680000000000000e+05,1.505120000000000000e+05,1.500080000000000000e+05,1.421440000000000000e+05,1.382120000000000000e+05,1.378080000000000000e+05,1.176620000000000000e+05,1.341800000000000000e+05,1.290420000000000000e+05,1.168560000000000000e+05,1.274300000000000000e+05,1.217900000000000000e+05,1.398240000000000000e+05,1.420440000000000000e+05,1.535400000000000000e+05,1.525280000000000000e+05,1.513200000000000000e+05,1.741280000000000000e+05,1.881680000000000000e+05,2.066640000000000000e+05,2.010040000000000000e+05,1.970600000000000000e+05,2.047440000000000000e+05,2.073720000000000000e+05,2.134440000000000000e+05,2.372320000000000000e+05,2.056560000000000000e+05,2.218440000000000000e+05,2.100040000000000000e+05,2.067680000000000000e+05,2.195160000000000000e+05,2.035320000000000000e+05,2.057560000000000000e+05,1.959480000000000000e+05,1.752360000000000000e+05,1.908960000000000000e+05,2.044400000000000000e+05,1.864480000000000000e+05,2.040360000000000000e+05,1.971600000000000000e+05,2.069680000000000000e+05,2.391560000000000000e+05,2.446280000000000000e+05,2.129360000000000000e+05,2.213360000000000000e+05,2.580080000000000000e+05,3.244320000000000000e+05,2.598320000000000000e+05,2.650000000000000000e+05,2.708880000000000000e+05,2.615560000000000000e+05,2.913920000000000000e+05,3.212720000000000000e+05,3.066320000000000000e+05,3.374560000000000000e+05,3.125280000000000000e+05,3.759680000000000000e+05,4.363360000000000000e+05,3.211760000000000000e+05,3.561920000000000000e+05,3.547680000000000000e+05,3.848480000000000000e+05,3.839280000000000000e+05,5.226560000000000000e+05,3.832160000000000000e+05,3.754560000000000000e+05,4.659200000000000000e+05,4.680720000000000000e+05,3.899440000000000000e+05,3.943360000000000000e+05,4.680720000000000000e+05,6.900800000000000000e+05,3.119040000000000000e+05,4.190560000000000000e+05,4.541440000000000000e+05,7.163040000000000000e+05,3.988320000000000000e+05,5.093040000000000000e+05,5.204960000000000000e+05,5.512320000000000000e+05,5.604960000000000000e+05,7.980800000000000000e+05,6.025280000000000000e+05,8.385280000000000000e+05,7.313440000000000000e+05,5.619360000000000000e+05,7.080000000000000000e+05,5.697600000000000000e+05,7.720640000000000000e+05,4.987907999999999884e+05,7.148480000000000000e+05,7.029280000000000000e+05,8.572160000000000000e+05,7.242880000000000000e+05,5.743663000000000466e+05,7.311360000000000000e+05,6.418560000000000000e+05,6.046040000000000000e+05,5.290285000000000000e+05,1.190295300000000047e+06,7.168160000000000000e+05,7.028295000000000000e+05,6.852000000000000000e+05,8.674560000000000000e+05,9.558400000000000000e+05,6.197040000000000000e+05,8.199678000000000466e+05,9.172480000000000000e+05,7.599040000000000000e+05,1.016456500000000000e+06,1.243183000000000000e+06,1.237312000000000000e+06,1.564397800000000047e+06,1.272224000000000000e+06,1.293248000000000000e+06,1.390559000000000000e+06,1.258592000000000000e+06,1.541792000000000000e+06,1.738236500000000000e+06,1.370720000000000000e+06,1.575168000000000000e+06,1.280970800000000047e+06,2.048088500000000000e+06,1.662944000000000000e+06,1.801568000000000000e+06,1.525376000000000000e+06,1.671424000000000000e+06,1.571947800000000047e+06,1.534160000000000000e+06,1.364134000000000000e+06,1.578304000000000000e+06,2.002750800000000047e+06,2.131200000000000000e+06,2.119889000000000000e+06,2.331477799999999814e+06,2.883194000000000000e+06,2.252127299999999814e+06,2.123664000000000000e+06,2.208384000000000000e+06,1.791124300000000047e+06,2.359424000000000000e+06,2.380628299999999814e+06,2.501541500000000000e+06,3.468847500000000000e+06,2.221889500000000000e+06,2.085876300000000047e+06,2.626192000000000000e+06,2.316160000000000000e+06,2.431616000000000000e+06,2.979840000000000000e+06,2.497766500000000000e+06,2.357940500000000000e+06,3.011619500000000000e+06,2.800068500000000000e+06,2.425966000000000000e+06,2.871869000000000000e+06,2.791936000000000000e+06,2.849143500000000000e+06,2.308827799999999814e+06,2.580892000000000000e+06,3.092800000000000000e+06,2.690442500000000000e+06,2.830268500000000000e+06,2.773568000000000000e+06,2.781118000000000000e+06,3.393272000000000000e+06,2.928494000000000000e+06,3.669149000000000000e+06,3.098595500000000000e+06,3.000294500000000000e+06,3.004069500000000000e+06,2.879419000000000000e+06,2.883194000000000000e+06,3.155220500000000000e+06,2.909619000000000000e+06,2.747143000000000000e+06,3.369792000000000000e+06,2.830268500000000000e+06,2.994752000000000000e+06,2.811393500000000000e+06,2.565716500000000000e+06,2.762243000000000000e+06,2.697992500000000000e+06,2.875644000000000000e+06,4.024376500000000000e+06,2.974272000000000000e+06,2.981824000000000000e+06,2.862144000000000000e+06,2.546841500000000000e+06,2.690442500000000000e+06,2.682892500000000000e+06,2.977644500000000000e+06,3.164608000000000000e+06,2.884160000000000000e+06,2.391953299999999814e+06,2.950528000000000000e+06,2.992744500000000000e+06,2.671567500000000000e+06,2.751424000000000000e+06,2.917169000000000000e+06,3.445824000000000000e+06,3.007844500000000000e+06,3.136345500000000000e+06,3.521773000000000000e+06,3.408447500000000000e+06,3.428736000000000000e+06,2.920944000000000000e+06,3.616223500000000000e+06,3.189271000000000000e+06,2.705542500000000000e+06,2.996519500000000000e+06,3.873225500000000000e+06,3.476473000000000000e+06,3.177946000000000000e+06,3.189271000000000000e+06,3.775000000000000000e+06,3.261071500000000000e+06,3.691799000000000000e+06,3.740949500000000000e+06,2.883194000000000000e+06,3.612448500000000000e+06,3.756049500000000000e+06,3.510448000000000000e+06,3.230796000000000000e+06,3.892100500000000000e+06,2.830268500000000000e+06,3.427322500000000000e+06,3.378172000000000000e+06,3.763599500000000000e+06,3.068320000000000000e+06,2.909619000000000000e+06,2.743368000000000000e+06,2.701767500000000000e+06,2.391953299999999814e+06,2.507776000000000000e+06,2.600128000000000000e+06,5.758838000000000000e+06,2.161451799999999814e+06,2.379840000000000000e+06,2.482048000000000000e+06,2.119889000000000000e+06,2.312602799999999814e+06,2.255488000000000000e+06,2.380628299999999814e+06,2.334656000000000000e+06,2.191689500000000000e+06,2.436928000000000000e+06,2.344512000000000000e+06,2.744704000000000000e+06,2.450560000000000000e+06,2.588864000000000000e+06,2.590784000000000000e+06,2.341888000000000000e+06,2.519872000000000000e+06,2.210564500000000000e+06,2.405504000000000000e+06,2.750918000000000000e+06,2.369265500000000000e+06,2.407872000000000000e+06,2.407296000000000000e+06,2.450688000000000000e+06,2.187876799999999814e+06,2.607296000000000000e+06,2.327702799999999814e+06,2.354165500000000000e+06,2.535516500000000000e+06,2.567104000000000000e+06,2.758468000000000000e+06,2.773568000000000000e+06,2.886969000000000000e+06,3.325322000000000000e+06,3.922300500000000000e+06,3.155220500000000000e+06,3.261071500000000000e+06,4.232228000000000000e+06,3.710749500000000000e+06,2.894519000000000000e+06,2.992744500000000000e+06,3.204371000000000000e+06,3.317696500000000000e+06,2.882432000000000000e+06,3.302596500000000000e+06,3.699349000000000000e+06,3.552048500000000000e+06,3.468847500000000000e+06,3.007844500000000000e+06,3.567148500000000000e+06,3.302144000000000000e+06,3.041408000000000000e+06,3.106145500000000000e+06,2.713092500000000000e+06,3.121245500000000000e+06,2.548736000000000000e+06,2.350390500000000000e+06,2.982720000000000000e+06,2.667792500000000000e+06,3.000448000000000000e+06,2.388178299999999814e+06,2.740928000000000000e+06,2.490141000000000000e+06,2.793984000000000000e+06,2.489472000000000000e+06,2.965888000000000000e+06,2.505408000000000000e+06,2.530176000000000000e+06,2.478080000000000000e+06,2.558166500000000000e+06,2.789440000000000000e+06,2.981419500000000000e+06,2.339200000000000000e+06,2.803843500000000000e+06,2.713092500000000000e+06,2.512866500000000000e+06,2.501541500000000000e+06,2.308827799999999814e+06,2.374912000000000000e+06,2.388178299999999814e+06,1.908262500000000000e+06,2.619776000000000000e+06,2.394944000000000000e+06,2.320152799999999814e+06,2.739593000000000000e+06,2.476608000000000000e+06,2.641292000000000000e+06,2.875644000000000000e+06,2.520416500000000000e+06,2.917169000000000000e+06,2.720718000000000000e+06,2.638720000000000000e+06,2.849143500000000000e+06,3.151445500000000000e+06,3.094745000000000000e+06,2.611092000000000000e+06,2.690442500000000000e+06,2.652692500000000000e+06,2.890744000000000000e+06,2.558166500000000000e+06,2.425966000000000000e+06,2.629967000000000000e+06,2.811393500000000000e+06,2.350390500000000000e+06,2.656640000000000000e+06,3.393272000000000000e+06,2.418416000000000000e+06,2.509248000000000000e+06,2.750918000000000000e+06,2.040538500000000000e+06,2.871869000000000000e+06,2.384403299999999814e+06,2.686667500000000000e+06,2.312602799999999814e+06,2.468928000000000000e+06,2.293504000000000000e+06,2.407053299999999814e+06,2.429741000000000000e+06,2.543066500000000000e+06,2.588442000000000000e+06,2.909619000000000000e+06,2.418416000000000000e+06,2.512866500000000000e+06,2.516641500000000000e+06,3.030570000000000000e+06,2.448616000000000000e+06,2.664017500000000000e+06,2.335252799999999814e+06,2.271040000000000000e+06,2.312602799999999814e+06,2.777343000000000000e+06,3.737174500000000000e+06,2.491968000000000000e+06,3.090970000000000000e+06,3.234571000000000000e+06,2.592217000000000000e+06,3.990326000000000000e+06,2.701767500000000000e+06,2.456203799999999814e+06,2.429741000000000000e+06,2.939819000000000000e+06,2.970094500000000000e+06,2.546841500000000000e+06,2.758468000000000000e+06,3.068320000000000000e+06,3.325322000000000000e+06,2.905844000000000000e+06,2.607317000000000000e+06,2.962544500000000000e+06,2.580892000000000000e+06,2.791616000000000000e+06,2.585344000000000000e+06,2.881280000000000000e+06,2.501541500000000000e+06,2.739593000000000000e+06,2.810304000000000000e+06,2.741952000000000000e+06,2.607488000000000000e+06,2.509091500000000000e+06,2.768832000000000000e+06,2.511424000000000000e+06,2.701504000000000000e+06,2.520416500000000000e+06,2.656467500000000000e+06,2.909619000000000000e+06,3.034688000000000000e+06,2.454720000000000000e+06,2.803648000000000000e+06,2.577664000000000000e+06,2.659136000000000000e+06,2.691712000000000000e+06,2.656467500000000000e+06,2.857024000000000000e+06,2.899328000000000000e+06,2.653056000000000000e+06,2.768448000000000000e+06,2.958016000000000000e+06,2.554391500000000000e+06,3.160512000000000000e+06,2.979520000000000000e+06,2.873408000000000000e+06,2.340352000000000000e+06,3.291271500000000000e+06,2.873088000000000000e+06,2.796608000000000000e+06,2.754693000000000000e+06,2.627008000000000000e+06,2.641292000000000000e+06,2.705542500000000000e+06,2.834240000000000000e+06,3.446197500000000000e+06,2.301240000000000000e+06,2.755904000000000000e+06,2.380628299999999814e+06,3.385722000000000000e+06,2.767296000000000000e+06,2.410828299999999814e+06,2.573342000000000000e+06,2.580892000000000000e+06,3.261071500000000000e+06,2.675342500000000000e+06,3.291271500000000000e+06,3.453747500000000000e+06,2.769793000000000000e+06,2.894519000000000000e+06,3.582248500000000000e+06,2.720718000000000000e+06,2.739593000000000000e+06,2.992744500000000000e+06,3.177946000000000000e+06,2.651968000000000000e+06,3.017344000000000000e+06,2.784893000000000000e+06,2.504384000000000000e+06,2.422191000000000000e+06,2.919232000000000000e+06,2.342840500000000000e+06,3.052992000000000000e+06,2.733120000000000000e+06,2.820032000000000000e+06,2.864243500000000000e+06,2.715200000000000000e+06,2.834043500000000000e+06,2.821760000000000000e+06,2.339027799999999814e+06,2.656467500000000000e+06,3.189271000000000000e+06,2.637517000000000000e+06,2.768832000000000000e+06,3.011648000000000000e+06,3.156480000000000000e+06,2.843008000000000000e+06,2.800068500000000000e+06,2.962544500000000000e+06,3.038120000000000000e+06,2.792443000000000000e+06,2.716867500000000000e+06,2.966319500000000000e+06,3.011619500000000000e+06,2.717824000000000000e+06,2.531741500000000000e+06,2.696128000000000000e+06,2.717952000000000000e+06,2.323927799999999814e+06,2.962176000000000000e+06,2.828608000000000000e+06,2.847808000000000000e+06,3.034560000000000000e+06,2.854208000000000000e+06,2.782464000000000000e+06,2.845368500000000000e+06,2.834368000000000000e+06,3.261071500000000000e+06,3.031680000000000000e+06,3.056995000000000000e+06,3.215696000000000000e+06,2.693760000000000000e+06,3.125020500000000000e+06,2.858496000000000000e+06,3.510448000000000000e+06,3.381947000000000000e+06,3.174171000000000000e+06,2.682892500000000000e+06,3.347972000000000000e+06,2.943594000000000000e+06,3.499123000000000000e+06,2.753344000000000000e+06,2.865472000000000000e+06,3.533098000000000000e+06,2.853120000000000000e+06,2.750918000000000000e+06,2.437291000000000000e+06,2.777343000000000000e+06,2.708224000000000000e+06,2.629184000000000000e+06,2.906112000000000000e+06,2.701767500000000000e+06,2.739776000000000000e+06,2.925376000000000000e+06,2.913394000000000000e+06,2.840896000000000000e+06,2.652692500000000000e+06,2.448616000000000000e+06,3.062400000000000000e+06,2.833344000000000000e+06,3.183744000000000000e+06,2.886969000000000000e+06,2.588442000000000000e+06,2.293690000000000000e+06,2.664017500000000000e+06,2.516641500000000000e+06,2.908992000000000000e+06,3.143895500000000000e+06,3.722074500000000000e+06,2.943594000000000000e+06,3.041895000000000000e+06,2.884800000000000000e+06,3.193984000000000000e+06,3.038120000000000000e+06,2.992744500000000000e+06,2.867776000000000000e+06,3.024512000000000000e+06,2.739520000000000000e+06,2.951219500000000000e+06,2.614867000000000000e+06,2.487104000000000000e+06,2.877888000000000000e+06,2.984448000000000000e+06,2.715776000000000000e+06,2.980544000000000000e+06,2.599744000000000000e+06,2.869184000000000000e+06,2.863424000000000000e+06,2.512866500000000000e+06,3.191104000000000000e+06,2.886080000000000000e+06,2.749696000000000000e+06,3.491573000000000000e+06,3.264846500000000000e+06,3.306371500000000000e+06,3.786325000000000000e+06,3.457522500000000000e+06,3.211921000000000000e+06,3.219471000000000000e+06,2.799168000000000000e+06,2.820288000000000000e+06,2.636224000000000000e+06,2.939072000000000000e+06,2.795712000000000000e+06,2.552576000000000000e+06,2.547264000000000000e+06,2.654784000000000000e+06,2.794112000000000000e+06,2.811328000000000000e+06,2.900160000000000000e+06,2.674176000000000000e+06,3.227021000000000000e+06,2.611092000000000000e+06,2.554391500000000000e+06,2.467528799999999814e+06,2.403278299999999814e+06,2.724493000000000000e+06,2.586944000000000000e+06,2.641920000000000000e+06,2.528256000000000000e+06,2.603776000000000000e+06,2.834112000000000000e+06,2.638528000000000000e+06,2.831616000000000000e+06,2.588736000000000000e+06,2.316928000000000000e+06,1.855374800000000047e+06,2.308827799999999814e+06,2.308992000000000000e+06,2.373696000000000000e+06,2.389056000000000000e+06,2.271040000000000000e+06,2.245248000000000000e+06,2.417280000000000000e+06,2.436032000000000000e+06,2.297088000000000000e+06,2.476032000000000000e+06,2.274815000000000000e+06,2.720704000000000000e+06,2.225664500000000000e+06,2.739648000000000000e+06,3.019169500000000000e+06,2.849143500000000000e+06,2.316377799999999814e+06,3.094745000000000000e+06,2.339027799999999814e+06,2.558166500000000000e+06,2.509091500000000000e+06,2.716867500000000000e+06,2.924719000000000000e+06,2.507776000000000000e+06,2.815168500000000000e+06,2.505316500000000000e+06,2.573342000000000000e+06,2.734400000000000000e+06,2.746944000000000000e+06,2.308827799999999814e+06,2.289915000000000000e+06,2.399503299999999814e+06,3.015680000000000000e+06,2.648917500000000000e+06,3.740949500000000000e+06,2.649536000000000000e+06,2.773568000000000000e+06,2.278590000000000000e+06,3.155220500000000000e+06,2.720718000000000000e+06,2.195464500000000000e+06,2.520416500000000000e+06,2.395840000000000000e+06,2.667792500000000000e+06,2.376815500000000000e+06,2.558848000000000000e+06,2.543066500000000000e+06,2.754880000000000000e+06,2.631232000000000000e+06,2.477504000000000000e+06,2.434752000000000000e+06,2.195464500000000000e+06,2.621120000000000000e+06,2.514880000000000000e+06,2.478816000000000000e+06,2.932269000000000000e+06,2.599424000000000000e+06,2.909776500000000000e+06,3.097313000000000000e+06,2.228087500000000000e+06,3.036639500000000000e+06,2.309504000000000000e+06,2.325006799999999814e+06,2.443441000000000000e+06,2.579766299999999814e+06,3.267549299999999814e+06,2.467841799999999814e+06,2.474196500000000000e+06,2.362027799999999814e+06,2.458752000000000000e+06,2.616448000000000000e+06,2.554752000000000000e+06,2.540480000000000000e+06,2.558166500000000000e+06,2.591580500000000000e+06,2.514560000000000000e+06,2.884194500000000000e+06,2.756544000000000000e+06,2.720718000000000000e+06,3.260334000000000000e+06,2.796293500000000000e+06,2.474290500000000000e+06,2.593856000000000000e+06,2.555520000000000000e+06,3.035016299999999814e+06,2.893009000000000000e+06,3.179455500000000000e+06,3.608321500000000000e+06,2.823759799999999814e+06,3.409746000000000000e+06,2.651584000000000000e+06,2.763400500000000000e+06,2.844032000000000000e+06,2.604154299999999814e+06,2.633536000000000000e+06,2.831981000000000000e+06,3.121245500000000000e+06,2.572096000000000000e+06,2.931328000000000000e+06,2.811456000000000000e+06,2.883194000000000000e+06,3.026795000000000000e+06,3.211921000000000000e+06,2.724493000000000000e+06,3.060770000000000000e+06,2.456203799999999814e+06,2.690688000000000000e+06,3.021120000000000000e+06,2.490141000000000000e+06,2.716867500000000000e+06,2.792192000000000000e+06,2.403278299999999814e+06,2.690442500000000000e+06,2.754693000000000000e+06,2.569567000000000000e+06,2.628608000000000000e+06,2.804096000000000000e+06,5.600137000000000000e+06,3.555999000000000000e+06,2.724493000000000000e+06,2.792443000000000000e+06,2.907264000000000000e+06,2.864243500000000000e+06,2.694217500000000000e+06,2.482591000000000000e+06,2.754693000000000000e+06,2.678272000000000000e+06,3.242121000000000000e+06,2.890744000000000000e+06,2.943594000000000000e+06,2.354165500000000000e+06,3.094745000000000000e+06,2.804224000000000000e+06,3.140120500000000000e+06,2.422191000000000000e+06,3.068320000000000000e+06,4.103727000000000000e+06,2.354165500000000000e+06,2.593280000000000000e+06,2.579328000000000000e+06,2.845368500000000000e+06,2.594880000000000000e+06,2.595992000000000000e+06,2.546841500000000000e+06,3.170320500000000000e+06,2.902069000000000000e+06,2.575808000000000000e+06,3.000294500000000000e+06,2.739593000000000000e+06,2.945664000000000000e+06,2.682892500000000000e+06,3.193046000000000000e+06,2.855476000000000000e+06,2.878272000000000000e+06,3.590084500000000000e+06,2.813222299999999814e+06,2.856693500000000000e+06,2.924719000000000000e+06,3.098624000000000000e+06,2.577664000000000000e+06,2.248352299999999814e+06,3.351747000000000000e+06,2.516641500000000000e+06,2.365490500000000000e+06,2.660242500000000000e+06,3.019169500000000000e+06,2.633742000000000000e+06,2.558166500000000000e+06,2.725120000000000000e+06,2.618642000000000000e+06,2.479168000000000000e+06,2.575744000000000000e+06,2.505316500000000000e+06,2.267265000000000000e+06,2.606464000000000000e+06,2.339027799999999814e+06,2.625088000000000000e+06,2.407053299999999814e+06,2.588442000000000000e+06,2.703232000000000000e+06,2.478816000000000000e+06,2.516641500000000000e+06,2.459978799999999814e+06,4.130152000000000000e+06,2.176551799999999814e+06,2.214339500000000000e+06,2.103040000000000000e+06,2.089651300000000047e+06,2.148736000000000000e+06,2.765120000000000000e+06,2.331477799999999814e+06,3.098595500000000000e+06,2.958769500000000000e+06,2.890744000000000000e+06,2.384403299999999814e+06,2.286140000000000000e+06,2.615808000000000000e+06,2.717952000000000000e+06,2.316377799999999814e+06,2.263452299999999814e+06,2.735818000000000000e+06,2.826493500000000000e+06,3.045670000000000000e+06,2.830268500000000000e+06,2.618642000000000000e+06,2.818943500000000000e+06,2.233252299999999814e+06,2.138764000000000000e+06,2.489920000000000000e+06,1.915812500000000000e+06,2.637517000000000000e+06,2.415488000000000000e+06,2.856693500000000000e+06,2.289728000000000000e+06,2.637517000000000000e+06,2.402816000000000000e+06,2.422191000000000000e+06,2.472512000000000000e+06,2.712896000000000000e+06,2.116114000000000000e+06,2.195464500000000000e+06,2.249024000000000000e+06,2.422191000000000000e+06,2.501541500000000000e+06,2.134989000000000000e+06,2.682892500000000000e+06,2.478816000000000000e+06,2.478816000000000000e+06,2.210564500000000000e+06,2.622417000000000000e+06,2.622417000000000000e+06,1.976288000000000000e+06,2.584667000000000000e+06,2.535516500000000000e+06,2.595992000000000000e+06,2.373040500000000000e+06,2.467528799999999814e+06,2.150089000000000000e+06,2.271808000000000000e+06,2.467528799999999814e+06,2.361715500000000000e+06,2.278590000000000000e+06,2.981419500000000000e+06,3.053220000000000000e+06,1.964963000000000000e+06,2.214080000000000000e+06,2.958769500000000000e+06,2.214339500000000000e+06,2.308827799999999814e+06,2.999872000000000000e+06,2.364352000000000000e+06,2.505316500000000000e+06,2.040538500000000000e+06,2.545600000000000000e+06,2.192704000000000000e+06,2.063188500000000000e+06,2.497766500000000000e+06,2.200064000000000000e+06,1.912037500000000000e+06,2.497766500000000000e+06,2.298304000000000000e+06,3.023104000000000000e+06,2.701767500000000000e+06,2.267265000000000000e+06,2.909619000000000000e+06,2.327702799999999814e+06,2.354165500000000000e+06,2.585344000000000000e+06,2.585792000000000000e+06,2.577117000000000000e+06,2.660242500000000000e+06,2.528128000000000000e+06,2.871869000000000000e+06,2.354165500000000000e+06,2.747143000000000000e+06,3.861900500000000000e+06,2.244577299999999814e+06,2.527966500000000000e+06,2.637517000000000000e+06,3.143895500000000000e+06,2.342840500000000000e+06,2.201472000000000000e+06,2.573342000000000000e+06,2.516641500000000000e+06,2.830268500000000000e+06,2.822718500000000000e+06,2.694217500000000000e+06,2.432256000000000000e+06,2.272704000000000000e+06,2.078326300000000047e+06,2.286140000000000000e+06,2.232640000000000000e+06,2.284096000000000000e+06,2.069664000000000000e+06,1.968738000000000000e+06,1.802449300000000047e+06,2.267776000000000000e+06,2.029504000000000000e+06,2.369265500000000000e+06,2.361715500000000000e+06,2.263452299999999814e+06,2.301240000000000000e+06,2.153901799999999814e+06,2.422191000000000000e+06,2.365120000000000000e+06,2.482816000000000000e+06,2.277376000000000000e+06,2.434176000000000000e+06,2.005536000000000000e+06,2.237027299999999814e+06,2.451776000000000000e+06,2.108526299999999814e+06,2.162112000000000000e+06,2.407053299999999814e+06,2.254848000000000000e+06,2.422191000000000000e+06,2.211520000000000000e+06,2.385024000000000000e+06,2.531741500000000000e+06,2.425966000000000000e+06,2.447296000000000000e+06,2.528832000000000000e+06,2.272384000000000000e+06,2.307648000000000000e+06,2.713092500000000000e+06,2.527966500000000000e+06,2.233408000000000000e+06,2.078326300000000047e+06,2.172776799999999814e+06,2.815168500000000000e+06,1.953600300000000047e+06,2.055936000000000000e+06,2.196160000000000000e+06,1.825137000000000000e+06,2.240320000000000000e+06,2.297088000000000000e+06,2.322752000000000000e+06,2.473088000000000000e+06,2.134989000000000000e+06,2.687040000000000000e+06,2.565716500000000000e+06,2.562880000000000000e+06,3.434872500000000000e+06,2.467776000000000000e+06,2.240802299999999814e+06,2.255808000000000000e+06,2.539136000000000000e+06,2.409344000000000000e+06,2.347392000000000000e+06,2.195464500000000000e+06,2.380628299999999814e+06,2.134989000000000000e+06,2.830268500000000000e+06,2.388416000000000000e+06,2.006525800000000047e+06,4.266203000000000000e+06,2.469952000000000000e+06,2.150089000000000000e+06,2.093426300000000047e+06,2.460672000000000000e+06,2.248256000000000000e+06,2.269568000000000000e+06,2.138764000000000000e+06,2.448768000000000000e+06,2.260544000000000000e+06,2.047552000000000000e+06,2.430912000000000000e+06,2.256640000000000000e+06,2.389888000000000000e+06,2.602176000000000000e+06,2.218880000000000000e+06,2.384403299999999814e+06,2.525504000000000000e+06,2.400448000000000000e+06,2.422191000000000000e+06,2.732672000000000000e+06,2.629967000000000000e+06,2.331477799999999814e+06,2.486366000000000000e+06,2.962544500000000000e+06,2.271040000000000000e+06,2.898294000000000000e+06,2.293952000000000000e+06,2.312602799999999814e+06,2.010300800000000047e+06,2.879419000000000000e+06,2.108526299999999814e+06,1.997376000000000000e+06,2.259677299999999814e+06,2.274815000000000000e+06,1.983838000000000000e+06,2.366016000000000000e+06,2.453824000000000000e+06,2.323776000000000000e+06,2.501568000000000000e+06,2.032950800000000047e+06,2.138176000000000000e+06,2.198272000000000000e+06,2.826493500000000000e+06,2.203014500000000000e+06,2.346615500000000000e+06,2.358528000000000000e+06,2.497728000000000000e+06,2.268352000000000000e+06,2.203712000000000000e+06,2.342784000000000000e+06,2.131214000000000000e+06,2.660032000000000000e+06,2.484608000000000000e+06,2.395728299999999814e+06,2.751552000000000000e+06,1.949825300000000047e+06,2.368768000000000000e+06,2.463753799999999814e+06,2.524416000000000000e+06,2.161451799999999814e+06,2.240896000000000000e+06,2.180992000000000000e+06,2.501541500000000000e+06,2.327702799999999814e+06,2.032950800000000047e+06,1.938500300000000047e+06,2.193024000000000000e+06,2.584667000000000000e+06,3.325322000000000000e+06,2.354165500000000000e+06,1.893162500000000000e+06,2.078326300000000047e+06,1.995163000000000000e+06,2.323072000000000000e+06,2.410828299999999814e+06,2.044313500000000000e+06,2.066963500000000000e+06,1.949825300000000047e+06,2.580224000000000000e+06,2.292416000000000000e+06,2.546560000000000000e+06,2.577117000000000000e+06,2.418416000000000000e+06,4.251103000000000000e+06,2.479552000000000000e+06,2.614867000000000000e+06,3.125020500000000000e+06,2.175808000000000000e+06,2.305280000000000000e+06,2.218114500000000000e+06,2.180326799999999814e+06,2.571264000000000000e+06,2.777343000000000000e+06,2.633742000000000000e+06,2.281536000000000000e+06,3.249746500000000000e+06,2.554048000000000000e+06,2.294720000000000000e+06,2.319360000000000000e+06,2.359616000000000000e+06,2.413376000000000000e+06,2.691904000000000000e+06,2.154176000000000000e+06,2.563328000000000000e+06,2.531741500000000000e+06,2.425966000000000000e+06,2.569152000000000000e+06,2.292928000000000000e+06,2.263452299999999814e+06,2.954994500000000000e+06,3.865675500000000000e+06,2.591232000000000000e+06,2.462976000000000000e+06,2.637952000000000000e+06,2.331584000000000000e+06,2.267265000000000000e+06,5.169334000000000000e+06,2.652692500000000000e+06,2.191689500000000000e+06,2.320192000000000000e+06,2.705542500000000000e+06,3.612448500000000000e+06,3.098595500000000000e+06,2.240802299999999814e+06,2.345984000000000000e+06,2.259677299999999814e+06,2.478816000000000000e+06,3.109920500000000000e+06,3.204371000000000000e+06,2.497024000000000000e+06,2.524191500000000000e+06,2.271680000000000000e+06,2.531741500000000000e+06,2.775808000000000000e+06,2.112301299999999814e+06,1.995163000000000000e+06,2.059413500000000000e+06,2.282365000000000000e+06,2.422191000000000000e+06,1.930950300000000047e+06,2.966319500000000000e+06,2.055638500000000000e+06,2.219456000000000000e+06,2.301240000000000000e+06,2.184101799999999814e+06,2.645142500000000000e+06,2.251392000000000000e+06,2.342840500000000000e+06,2.346615500000000000e+06,2.709317500000000000e+06,2.029175800000000047e+06,2.209728000000000000e+06,2.220032000000000000e+06,3.177946000000000000e+06,2.433516000000000000e+06,2.240000000000000000e+06,2.239168000000000000e+06,2.530880000000000000e+06,2.220992000000000000e+06,2.224576000000000000e+06,2.228800000000000000e+06,2.248352299999999814e+06,1.973440000000000000e+06,2.003328000000000000e+06,1.816640000000000000e+06,1.776024300000000047e+06,1.730648800000000047e+06,2.003776000000000000e+06,1.862924800000000047e+06,2.168448000000000000e+06,1.946050300000000047e+06,1.935360000000000000e+06,2.124736000000000000e+06,1.844672000000000000e+06,2.117568000000000000e+06,2.667792500000000000e+06,2.059712000000000000e+06,2.149184000000000000e+06,1.855374800000000047e+06,1.938500300000000047e+06,3.125020500000000000e+06,2.286140000000000000e+06,2.538304000000000000e+06,2.580892000000000000e+06,2.894519000000000000e+06,2.119889000000000000e+06,3.215696000000000000e+06,3.374397000000000000e+06,2.399503299999999814e+06,2.395728299999999814e+06,2.497766500000000000e+06,2.206789500000000000e+06,2.225664500000000000e+06,2.221889500000000000e+06,2.184101799999999814e+06,2.520416500000000000e+06,2.210560000000000000e+06,2.008096000000000000e+06,2.125184000000000000e+06,2.034720000000000000e+06,2.148992000000000000e+06,1.987613000000000000e+06,1.991388000000000000e+06,2.131214000000000000e+06,2.401920000000000000e+06,2.107904000000000000e+06,2.377280000000000000e+06,2.471303799999999814e+06,1.825137000000000000e+06,2.347328000000000000e+06,1.912037500000000000e+06,2.188928000000000000e+06,2.486208000000000000e+06,2.310784000000000000e+06,2.403278299999999814e+06,2.667792500000000000e+06,2.429741000000000000e+06,2.074513500000000000e+06,2.433408000000000000e+06,2.271040000000000000e+06,2.125952000000000000e+06,2.271040000000000000e+06,2.392320000000000000e+06,2.146432000000000000e+06,1.980063000000000000e+06,2.165226799999999814e+06,2.388178299999999814e+06,1.991388000000000000e+06,2.261184000000000000e+06,1.707998800000000047e+06,2.111872000000000000e+06,2.093426300000000047e+06,1.957375300000000047e+06,1.798674300000000047e+06,2.198080000000000000e+06,2.125184000000000000e+06,2.048416000000000000e+06,1.930950300000000047e+06,2.199239500000000000e+06,2.304064000000000000e+06,2.569280000000000000e+06,4.126377000000000000e+06,2.395728299999999814e+06,2.288128000000000000e+06,3.555823500000000000e+06,2.493991500000000000e+06,2.561941500000000000e+06,2.548032000000000000e+06,2.645142500000000000e+06,2.879419000000000000e+06,2.833536000000000000e+06,4.315353500000000000e+06,2.781118000000000000e+06,2.837818500000000000e+06,3.015394500000000000e+06,2.762432000000000000e+06,2.789632000000000000e+06,2.459978799999999814e+06,2.768832000000000000e+06,3.185496000000000000e+06,2.674816000000000000e+06,2.520416500000000000e+06,2.962752000000000000e+06,2.741504000000000000e+06,3.109920500000000000e+06,3.173120000000000000e+06,2.925120000000000000e+06,2.754693000000000000e+06,3.287616000000000000e+06,3.189271000000000000e+06,3.355584000000000000e+06,4.466504500000000000e+06,3.257296500000000000e+06,3.694912000000000000e+06,3.030570000000000000e+06,3.325322000000000000e+06,3.484023000000000000e+06,3.415997500000000000e+06,2.985194500000000000e+06,3.680704000000000000e+06,3.174171000000000000e+06,2.981419500000000000e+06,3.166848000000000000e+06,2.695232000000000000e+06,2.452928000000000000e+06,2.254720000000000000e+06,2.019456000000000000e+06,1.841920000000000000e+06,1.507264000000000000e+06,1.259456000000000000e+06,1.058080000000000000e+06,8.559680000000000000e+05,6.469280000000000000e+05,5.500960000000000000e+05,4.073040000000000000e+05,3.121200000000000000e+05,2.311560000000000000e+05,1.683720000000000000e+05,1.446640000000000000e+05,1.186680000000000000e+05,nan
4.794930000000000092e+01,4.905000000000000000e+03,4.004000000000000000e+03,3.003000000000000000e+03,3.503000000000000000e+03,2.402000000000000000e+03,3.603000000000000000e+03,3.804000000000000000e+03,5.306000000000000000e+03,2.802000000000000000e+03,3.303000000000000000e+03,5.606000000000000000e+03,3.804000000000000000e+03,4.004000000000000000e+03,3.804000000000000000e+03,3.904000000000000000e+03,4.204000000000000000e+03,4.505000000000000000e+03,3.904000000000000000e+03,4.805000000000000000e+03,4.304000000000000000e+03,3.704000000000000000e+03,2.903000000000000000e+03,5.105000000000000000e+03,2.802000000000000000e+03,4.505000000000000000e+03,4.905000000000000000e+03,3.103000000000000000e+03,3.704000000000000000e+03,4.505000000000000000e+03,5.105000000000000000e+03,3.103000000000000000e+03,3.603000000000000000e+03,4.705000000000000000e+03,3.804000000000000000e+03,4.505000000000000000e+03,4.905000000000000000e+03,5.105000000000000000e+03,5.105000000000000000e+03,5.706000000000000000e+03,7.709000000000000000e+03,1.211500000000000000e+04,1.381800000000000000e+04,1.792500000000000000e+04,2.674400000000000000e+04,3.296000000000000000e+04,4.298900000000000000e+04,4.058100000000000000e+04,4.509500000000000000e+04,6.286100000000000000e+04,6.436700000000000000e+04,8.989000000000000000e+04,1.053820000000000000e+05,1.126280000000000000e+05,1.238040000000000000e+05,1.277320000000000000e+05,1.491000000000000000e+05,1.330720000000000000e+05,1.594920000000000000e+05,1.540440000000000000e+05,1.581800000000000000e+05,1.380120000000000000e+05,1.355920000000000000e+05,1.305540000000000000e+05,1.262220000000000000e+05,1.372040000000000000e+05,1.258180000000000000e+05,1.247100000000000000e+05,1.334760000000000000e+05,1.357920000000000000e+05,1.457720000000000000e+05,1.630240000000000000e+05,1.720040000000000000e+05,1.702880000000000000e+05,1.815000000000000000e+05,1.951400000000000000e+05,2.173880000000000000e+05,2.053520000000000000e+05,2.103080000000000000e+05,2.104080000000000000e+05,2.696720000000000000e+05,2.201200000000000000e+05,2.235640000000000000e+05,2.009000000000000000e+05,2.035320000000000000e+05,1.980720000000000000e+05,1.993840000000000000e+05,2.017120000000000000e+05,1.994880000000000000e+05,2.033280000000000000e+05,2.164800000000000000e+05,2.408800000000000000e+05,1.871560000000000000e+05,1.946360000000000000e+05,1.994880000000000000e+05,1.936240000000000000e+05,2.170840000000000000e+05,2.325720000000000000e+05,5.168000000000000000e+05,2.476680000000000000e+05,2.531400000000000000e+05,2.719040000000000000e+05,2.556760000000000000e+05,2.584120000000000000e+05,2.834720000000000000e+05,3.161920000000000000e+05,3.058160000000000000e+05,2.889520000000000000e+05,3.085680000000000000e+05,3.138480000000000000e+05,3.104960000000000000e+05,3.950480000000000000e+05,3.117120000000000000e+05,3.153760000000000000e+05,3.274800000000000000e+05,5.343680000000000000e+05,3.665920000000000000e+05,3.958640000000000000e+05,3.599600000000000000e+05,3.760720000000000000e+05,3.623040000000000000e+05,4.553760000000000000e+05,5.114560000000000000e+05,3.041767000000000116e+05,5.028320000000000000e+05,4.036240000000000000e+05,4.931920000000000000e+05,3.794400000000000000e+05,7.835600000000000000e+05,4.518880000000000000e+05,4.906240000000000000e+05,5.036162999999999884e+05,6.020160000000000000e+05,5.157680000000000000e+05,6.456800000000000000e+05,5.559680000000000000e+05,5.236800000000000000e+05,5.039680000000000000e+05,4.682800000000000000e+05,6.145920000000000000e+05,5.044800000000000000e+05,6.470240000000000000e+05,7.474400000000000000e+05,7.298880000000000000e+05,8.076640000000000000e+05,1.095844800000000047e+06,7.036480000000000000e+05,8.628640000000000000e+05,7.320640000000000000e+05,7.298880000000000000e+05,1.398146800000000047e+06,8.392640000000000000e+05,8.049600000000000000e+05,1.220533000000000000e+06,1.311208500000000000e+06,1.443484500000000000e+06,7.492000000000000000e+05,1.598410500000000000e+06,9.185120000000000000e+05,1.051232000000000000e+06,7.591840000000000000e+05,1.273420800000000047e+06,1.594635500000000000e+06,8.041280000000000000e+05,1.294080000000000000e+06,1.345221300000000047e+06,1.428346800000000047e+06,1.141248000000000000e+06,1.621060500000000000e+06,1.149408000000000000e+06,1.228083000000000000e+06,1.760886500000000000e+06,1.632800000000000000e+06,1.602185500000000000e+06,1.734423800000000047e+06,1.477497300000000047e+06,1.466134500000000000e+06,1.723098800000000047e+06,1.987613000000000000e+06,1.620768000000000000e+06,1.760886500000000000e+06,1.544384000000000000e+06,1.658848300000000047e+06,2.648917500000000000e+06,2.225664500000000000e+06,2.463753799999999814e+06,1.662661000000000000e+06,2.512866500000000000e+06,1.813812000000000000e+06,2.093426300000000047e+06,2.561941500000000000e+06,2.565716500000000000e+06,2.184101799999999814e+06,2.758468000000000000e+06,2.017850800000000047e+06,2.796293500000000000e+06,2.116114000000000000e+06,2.501541500000000000e+06,2.932269000000000000e+06,2.754693000000000000e+06,2.913394000000000000e+06,3.189271000000000000e+06,2.826493500000000000e+06,2.464960000000000000e+06,2.629760000000000000e+06,2.675072000000000000e+06,3.143895500000000000e+06,3.098595500000000000e+06,3.125020500000000000e+06,3.204371000000000000e+06,3.102370500000000000e+06,3.287496500000000000e+06,2.883200000000000000e+06,3.064545000000000000e+06,3.023020000000000000e+06,3.385722000000000000e+06,4.220827500000000000e+06,3.196821000000000000e+06,2.985194500000000000e+06,3.302596500000000000e+06,3.578473500000000000e+06,3.521773000000000000e+06,3.740949500000000000e+06,3.604898500000000000e+06,3.347972000000000000e+06,3.642724000000000000e+06,3.106145500000000000e+06,3.355522000000000000e+06,3.249746500000000000e+06,3.431097500000000000e+06,3.782550000000000000e+06,3.170320500000000000e+06,2.701767500000000000e+06,3.570923500000000000e+06,2.762243000000000000e+06,3.442422500000000000e+06,3.200596000000000000e+06,3.072095000000000000e+06,2.868018500000000000e+06,3.378172000000000000e+06,3.177946000000000000e+06,2.354165500000000000e+06,2.716867500000000000e+06,2.754944000000000000e+06,3.121245500000000000e+06,2.954994500000000000e+06,3.174171000000000000e+06,3.094745000000000000e+06,2.807424000000000000e+06,3.076096000000000000e+06,2.920944000000000000e+06,2.660242500000000000e+06,3.140120500000000000e+06,3.249746500000000000e+06,2.917169000000000000e+06,3.865675500000000000e+06,3.113695500000000000e+06,3.517998000000000000e+06,3.140120500000000000e+06,3.170320500000000000e+06,3.926151000000000000e+06,3.045670000000000000e+06,3.525548000000000000e+06,3.703199500000000000e+06,3.945026000000000000e+06,4.047026500000000000e+06,4.443779000000000000e+06,3.684249000000000000e+06,4.160427500000000000e+06,3.570923500000000000e+06,3.763599500000000000e+06,4.069676500000000000e+06,4.662955500000000000e+06,3.688024000000000000e+06,4.266203000000000000e+06,4.334228500000000000e+06,3.347972000000000000e+06,3.775000000000000000e+06,3.725849500000000000e+06,3.771149500000000000e+06,3.740949500000000000e+06,3.404672500000000000e+06,3.586023500000000000e+06,4.213277500000000000e+06,3.140120500000000000e+06,3.722074500000000000e+06,3.446197500000000000e+06,3.162770500000000000e+06,2.973869500000000000e+06,2.524191500000000000e+06,2.203014500000000000e+06,2.588096000000000000e+06,2.618642000000000000e+06,2.728268000000000000e+06,2.119296000000000000e+06,2.333056000000000000e+06,2.554391500000000000e+06,2.743368000000000000e+06,2.550080000000000000e+06,2.913394000000000000e+06,2.339027799999999814e+06,2.902069000000000000e+06,2.704576000000000000e+06,2.269696000000000000e+06,2.440832000000000000e+06,2.448616000000000000e+06,2.252127299999999814e+06,2.733568000000000000e+06,2.289915000000000000e+06,2.386368000000000000e+06,2.879419000000000000e+06,2.629967000000000000e+06,2.815168500000000000e+06,2.724493000000000000e+06,2.319040000000000000e+06,2.363712000000000000e+06,2.403278299999999814e+06,2.943594000000000000e+06,2.347776000000000000e+06,2.898294000000000000e+06,2.826493500000000000e+06,3.147670500000000000e+06,2.697992500000000000e+06,2.985194500000000000e+06,3.593573500000000000e+06,3.268621500000000000e+06,3.480248000000000000e+06,4.398479000000000000e+06,3.722074500000000000e+06,3.381947000000000000e+06,4.220827500000000000e+06,3.676699000000000000e+06,3.272396500000000000e+06,3.000294500000000000e+06,3.521773000000000000e+06,3.790100000000000000e+06,3.109920500000000000e+06,3.397047000000000000e+06,3.593573500000000000e+06,3.695574000000000000e+06,3.412222500000000000e+06,3.465072500000000000e+06,3.351747000000000000e+06,2.720718000000000000e+06,3.453888000000000000e+06,3.567148500000000000e+06,2.932269000000000000e+06,3.393272000000000000e+06,2.656467500000000000e+06,3.211921000000000000e+06,2.660242500000000000e+06,3.208146000000000000e+06,2.690240000000000000e+06,3.038120000000000000e+06,2.524191500000000000e+06,2.905844000000000000e+06,2.973504000000000000e+06,2.807618500000000000e+06,2.048088500000000000e+06,2.478816000000000000e+06,2.365490500000000000e+06,2.433516000000000000e+06,3.132570500000000000e+06,2.626192000000000000e+06,2.841593500000000000e+06,2.671104000000000000e+06,3.291271500000000000e+06,2.822718500000000000e+06,2.947444500000000000e+06,3.007844500000000000e+06,3.332872000000000000e+06,2.496000000000000000e+06,2.524191500000000000e+06,3.041895000000000000e+06,2.157676799999999814e+06,2.804800000000000000e+06,2.871869000000000000e+06,3.276171500000000000e+06,2.520416500000000000e+06,2.716867500000000000e+06,2.920944000000000000e+06,3.174171000000000000e+06,3.230796000000000000e+06,3.370622000000000000e+06,4.171752500000000000e+06,2.837818500000000000e+06,2.750918000000000000e+06,3.158995500000000000e+06,3.015394500000000000e+06,3.056995000000000000e+06,3.136345500000000000e+06,2.947444500000000000e+06,3.589798500000000000e+06,3.068320000000000000e+06,2.826493500000000000e+06,3.155220500000000000e+06,2.932269000000000000e+06,2.675342500000000000e+06,3.412222500000000000e+06,2.811393500000000000e+06,2.323927799999999814e+06,2.943594000000000000e+06,3.007844500000000000e+06,3.155220500000000000e+06,3.189271000000000000e+06,2.970094500000000000e+06,2.800068500000000000e+06,2.803843500000000000e+06,2.546841500000000000e+06,3.140120500000000000e+06,2.550616500000000000e+06,3.219471000000000000e+06,2.671567500000000000e+06,3.423547500000000000e+06,3.431097500000000000e+06,2.943594000000000000e+06,3.019169500000000000e+06,3.132570500000000000e+06,3.053220000000000000e+06,2.758468000000000000e+06,3.408447500000000000e+06,3.117470500000000000e+06,2.584667000000000000e+06,3.276171500000000000e+06,3.143895500000000000e+06,3.578473500000000000e+06,3.412222500000000000e+06,3.536873000000000000e+06,2.875644000000000000e+06,3.174171000000000000e+06,3.287496500000000000e+06,3.094745000000000000e+06,3.552048500000000000e+06,3.094745000000000000e+06,2.815168500000000000e+06,2.773568000000000000e+06,3.283721500000000000e+06,3.000294500000000000e+06,2.977644500000000000e+06,2.962544500000000000e+06,2.811393500000000000e+06,3.132570500000000000e+06,2.913394000000000000e+06,2.917169000000000000e+06,2.783936000000000000e+06,2.743368000000000000e+06,3.019169500000000000e+06,2.932269000000000000e+06,2.682892500000000000e+06,2.520416500000000000e+06,2.486366000000000000e+06,3.106145500000000000e+06,2.618642000000000000e+06,2.478816000000000000e+06,2.603542000000000000e+06,3.143895500000000000e+06,3.041895000000000000e+06,3.227021000000000000e+06,2.429741000000000000e+06,2.943594000000000000e+06,2.509091500000000000e+06,2.976256000000000000e+06,2.851264000000000000e+06,2.649344000000000000e+06,3.261071500000000000e+06,2.875644000000000000e+06,2.979520000000000000e+06,2.452391000000000000e+06,2.848704000000000000e+06,2.698880000000000000e+06,2.902069000000000000e+06,2.471303799999999814e+06,2.680448000000000000e+06,2.320152799999999814e+06,2.747648000000000000e+06,3.321471500000000000e+06,2.629632000000000000e+06,2.429741000000000000e+06,2.936044000000000000e+06,3.253521500000000000e+06,3.087195000000000000e+06,2.936044000000000000e+06,2.611092000000000000e+06,3.487798000000000000e+06,2.962544500000000000e+06,2.713728000000000000e+06,3.060770000000000000e+06,3.514223000000000000e+06,2.832768000000000000e+06,3.359297000000000000e+06,2.868018500000000000e+06,2.652692500000000000e+06,3.177946000000000000e+06,3.313921500000000000e+06,3.329097000000000000e+06,3.204371000000000000e+06,3.283721500000000000e+06,3.491573000000000000e+06,3.056995000000000000e+06,3.242121000000000000e+06,2.947444500000000000e+06,3.257296500000000000e+06,3.298821500000000000e+06,2.686667500000000000e+06,3.200896000000000000e+06,2.856693500000000000e+06,2.742400000000000000e+06,2.679117500000000000e+06,2.441066000000000000e+06,6.831995000000000000e+06,2.738048000000000000e+06,2.835520000000000000e+06,2.813952000000000000e+06,2.936044000000000000e+06,2.935168000000000000e+06,3.034345000000000000e+06,2.735818000000000000e+06,3.370622000000000000e+06,3.351747000000000000e+06,2.694217500000000000e+06,3.597348500000000000e+06,2.967040000000000000e+06,3.200596000000000000e+06,3.068320000000000000e+06,2.784893000000000000e+06,3.650274000000000000e+06,3.094745000000000000e+06,3.506673000000000000e+06,3.162770500000000000e+06,3.094745000000000000e+06,3.604898500000000000e+06,3.302596500000000000e+06,3.004069500000000000e+06,2.958769500000000000e+06,3.119296000000000000e+06,2.915456000000000000e+06,3.136345500000000000e+06,2.956864000000000000e+06,3.087195000000000000e+06,2.724928000000000000e+06,3.007844500000000000e+06,2.944384000000000000e+06,2.991872000000000000e+06,3.419772500000000000e+06,2.777343000000000000e+06,3.023020000000000000e+06,2.773568000000000000e+06,2.879419000000000000e+06,3.975226000000000000e+06,2.936044000000000000e+06,3.865675500000000000e+06,2.660242500000000000e+06,3.703199500000000000e+06,4.534530000000000000e+06,2.796293500000000000e+06,3.098595500000000000e+06,3.272396500000000000e+06,2.622417000000000000e+06,3.434872500000000000e+06,2.539291500000000000e+06,2.939520000000000000e+06,2.909619000000000000e+06,2.804864000000000000e+06,3.128795500000000000e+06,3.121245500000000000e+06,3.068320000000000000e+06,2.626192000000000000e+06,2.970944000000000000e+06,2.887360000000000000e+06,3.132570500000000000e+06,2.923520000000000000e+06,2.796293500000000000e+06,3.423547500000000000e+06,3.270272000000000000e+06,3.434872500000000000e+06,3.423547500000000000e+06,2.851840000000000000e+06,3.022848000000000000e+06,2.818560000000000000e+06,3.200596000000000000e+06,3.098595500000000000e+06,3.177946000000000000e+06,2.943594000000000000e+06,3.842950000000000000e+06,2.614867000000000000e+06,4.050801500000000000e+06,3.151445500000000000e+06,3.552048500000000000e+06,3.242121000000000000e+06,3.136345500000000000e+06,2.860468500000000000e+06,3.366847000000000000e+06,3.242121000000000000e+06,3.162770500000000000e+06,2.936044000000000000e+06,2.652692500000000000e+06,3.302596500000000000e+06,3.325322000000000000e+06,2.948544000000000000e+06,2.655680000000000000e+06,2.879552000000000000e+06,2.887808000000000000e+06,2.735744000000000000e+06,2.823040000000000000e+06,2.599424000000000000e+06,2.761344000000000000e+06,3.125020500000000000e+06,2.905920000000000000e+06,3.026795000000000000e+06,2.967936000000000000e+06,3.733399500000000000e+06,3.068320000000000000e+06,3.529323000000000000e+06,3.068320000000000000e+06,3.729624500000000000e+06,3.181721000000000000e+06,3.049445000000000000e+06,3.011619500000000000e+06,2.841593500000000000e+06,2.705542500000000000e+06,2.804544000000000000e+06,2.308827799999999814e+06,2.823360000000000000e+06,2.730304000000000000e+06,2.731648000000000000e+06,2.651392000000000000e+06,2.831616000000000000e+06,2.765632000000000000e+06,2.642624000000000000e+06,2.750918000000000000e+06,2.996519500000000000e+06,2.735818000000000000e+06,3.347972000000000000e+06,3.026795000000000000e+06,2.773568000000000000e+06,2.456203799999999814e+06,2.391953299999999814e+06,2.553600000000000000e+06,2.657984000000000000e+06,2.556352000000000000e+06,2.529472000000000000e+06,2.612480000000000000e+06,2.527966500000000000e+06,2.361715500000000000e+06,2.720718000000000000e+06,2.652692500000000000e+06,2.314368000000000000e+06,2.255936000000000000e+06,2.205760000000000000e+06,2.493312000000000000e+06,2.097201299999999814e+06,2.165226799999999814e+06,2.310208000000000000e+06,2.361216000000000000e+06,2.410112000000000000e+06,3.045670000000000000e+06,2.691264000000000000e+06,3.132570500000000000e+06,2.206789500000000000e+06,2.667792500000000000e+06,3.147670500000000000e+06,2.939819000000000000e+06,2.962544500000000000e+06,2.769793000000000000e+06,3.597348500000000000e+06,2.497766500000000000e+06,3.030570000000000000e+06,3.026795000000000000e+06,2.648917500000000000e+06,2.920944000000000000e+06,2.595992000000000000e+06,2.917169000000000000e+06,2.678848000000000000e+06,2.403278299999999814e+06,3.174171000000000000e+06,2.905844000000000000e+06,2.992744500000000000e+06,2.581824000000000000e+06,3.517998000000000000e+06,3.007844500000000000e+06,2.589312000000000000e+06,3.514223000000000000e+06,2.834043500000000000e+06,2.894519000000000000e+06,3.136345500000000000e+06,2.800068500000000000e+06,2.815168500000000000e+06,2.603542000000000000e+06,3.132570500000000000e+06,2.856693500000000000e+06,2.456203799999999814e+06,2.803843500000000000e+06,2.686592000000000000e+06,2.089651300000000047e+06,2.089651300000000047e+06,2.475584000000000000e+06,2.603542000000000000e+06,2.531392000000000000e+06,2.345728000000000000e+06,2.754693000000000000e+06,2.841593500000000000e+06,2.284936799999999814e+06,2.970101500000000000e+06,3.501372799999999814e+06,3.246980299999999814e+06,2.733349500000000000e+06,2.797312000000000000e+06,3.273143799999999814e+06,3.756699000000000000e+06,2.858383799999999814e+06,2.995222000000000000e+06,3.112978799999999814e+06,2.702236000000000000e+06,3.038035000000000000e+06,2.201676500000000000e+06,2.274750000000000000e+06,2.542144000000000000e+06,2.738046500000000000e+06,2.890744000000000000e+06,3.159138500000000000e+06,2.624416799999999814e+06,3.056625799999999814e+06,2.726848000000000000e+06,3.552048500000000000e+06,3.194606000000000000e+06,3.140120500000000000e+06,2.937606500000000000e+06,2.627790000000000000e+06,2.463617299999999814e+06,2.855867000000000000e+06,3.262947299999999814e+06,3.921621000000000000e+06,2.844701500000000000e+06,3.428330299999999814e+06,3.048989000000000000e+06,2.746496000000000000e+06,2.971223799999999814e+06,2.539291500000000000e+06,3.648169299999999814e+06,2.572371500000000000e+06,3.047070799999999814e+06,2.629967000000000000e+06,2.199239500000000000e+06,2.661376000000000000e+06,2.761728000000000000e+06,3.363072000000000000e+06,3.132570500000000000e+06,3.249746500000000000e+06,4.024376500000000000e+06,3.181721000000000000e+06,3.015394500000000000e+06,3.151445500000000000e+06,2.471303799999999814e+06,2.728268000000000000e+06,2.947444500000000000e+06,2.755328000000000000e+06,3.302596500000000000e+06,2.902069000000000000e+06,3.056995000000000000e+06,3.245896000000000000e+06,2.648917500000000000e+06,2.643648000000000000e+06,3.363072000000000000e+06,3.555999000000000000e+06,3.245896000000000000e+06,3.249746500000000000e+06,3.174171000000000000e+06,3.378172000000000000e+06,3.733399500000000000e+06,3.079645000000000000e+06,3.211921000000000000e+06,2.697992500000000000e+06,2.932269000000000000e+06,3.245896000000000000e+06,2.811393500000000000e+06,3.136345500000000000e+06,2.800068500000000000e+06,2.437291000000000000e+06,3.166545500000000000e+06,3.140120500000000000e+06,3.302596500000000000e+06,2.633742000000000000e+06,2.758468000000000000e+06,2.465664000000000000e+06,2.547072000000000000e+06,3.189271000000000000e+06,3.136345500000000000e+06,2.905844000000000000e+06,2.565716500000000000e+06,3.748499500000000000e+06,3.034345000000000000e+06,2.887509500000000000e+06,3.295046500000000000e+06,2.951219500000000000e+06,2.040538500000000000e+06,3.672924000000000000e+06,3.053220000000000000e+06,3.959326299999999814e+06,2.566951000000000000e+06,3.158331299999999814e+06,3.275697000000000000e+06,3.370622000000000000e+06,3.385722000000000000e+06,2.520416500000000000e+06,2.815168500000000000e+06,2.936044000000000000e+06,2.973869500000000000e+06,3.676699000000000000e+06,2.622417000000000000e+06,2.815168500000000000e+06,3.449972500000000000e+06,2.543066500000000000e+06,2.554391500000000000e+06,2.484288000000000000e+06,2.860468500000000000e+06,2.448616000000000000e+06,2.206789500000000000e+06,2.936044000000000000e+06,3.128795500000000000e+06,2.297465000000000000e+06,2.561941500000000000e+06,2.535516500000000000e+06,2.936044000000000000e+06,2.407053299999999814e+06,2.781118000000000000e+06,3.049445000000000000e+06,2.883194000000000000e+06,3.143895500000000000e+06,2.550616500000000000e+06,3.385722000000000000e+06,2.641292000000000000e+06,2.471303799999999814e+06,2.830268500000000000e+06,2.425966000000000000e+06,2.255902299999999814e+06,2.913394000000000000e+06,2.444841000000000000e+06,2.788668000000000000e+06,2.909619000000000000e+06,3.087195000000000000e+06,3.389497000000000000e+06,2.954994500000000000e+06,2.845368500000000000e+06,3.835400000000000000e+06,2.743368000000000000e+06,3.000294500000000000e+06,2.841593500000000000e+06,2.962544500000000000e+06,2.558166500000000000e+06,3.688024000000000000e+06,2.739593000000000000e+06,2.732043000000000000e+06,2.864243500000000000e+06,2.218114500000000000e+06,2.747143000000000000e+06,2.800068500000000000e+06,1.995163000000000000e+06,2.735818000000000000e+06,2.433516000000000000e+06,2.301240000000000000e+06,2.165226799999999814e+06,2.229477299999999814e+06,2.025400800000000047e+06,2.165226799999999814e+06,3.094745000000000000e+06,2.709317500000000000e+06,2.323927799999999814e+06,2.543066500000000000e+06,2.784893000000000000e+06,2.622417000000000000e+06,2.384403299999999814e+06,3.045670000000000000e+06,2.773568000000000000e+06,2.467528799999999814e+06,2.924719000000000000e+06,2.834043500000000000e+06,2.675342500000000000e+06,3.302596500000000000e+06,2.490141000000000000e+06,2.909619000000000000e+06,2.701767500000000000e+06,2.803843500000000000e+06,2.569567000000000000e+06,2.040538500000000000e+06,2.682892500000000000e+06,2.936044000000000000e+06,2.497766500000000000e+06,2.463753799999999814e+06,3.385722000000000000e+06,2.958769500000000000e+06,2.452096000000000000e+06,2.985194500000000000e+06,2.796293500000000000e+06,2.750918000000000000e+06,2.482591000000000000e+06,2.157676799999999814e+06,3.397047000000000000e+06,2.762243000000000000e+06,2.966319500000000000e+06,2.369265500000000000e+06,3.087195000000000000e+06,3.060770000000000000e+06,2.237027299999999814e+06,2.622417000000000000e+06,3.351747000000000000e+06,3.763599500000000000e+06,2.346615500000000000e+06,3.552048500000000000e+06,3.502898000000000000e+06,2.894519000000000000e+06,2.781118000000000000e+06,2.694217500000000000e+06,2.404288000000000000e+06,2.395728299999999814e+06,2.830268500000000000e+06,2.849143500000000000e+06,2.452391000000000000e+06,3.771149500000000000e+06,2.675342500000000000e+06,3.004069500000000000e+06,2.977644500000000000e+06,3.627624000000000000e+06,2.505316500000000000e+06,2.792443000000000000e+06,2.516641500000000000e+06,3.264846500000000000e+06,2.784893000000000000e+06,3.038120000000000000e+06,3.090970000000000000e+06,2.894519000000000000e+06,3.227021000000000000e+06,3.023020000000000000e+06,2.240960000000000000e+06,2.234624000000000000e+06,2.826493500000000000e+06,2.943594000000000000e+06,2.184101799999999814e+06,2.294400000000000000e+06,2.323072000000000000e+06,2.614867000000000000e+06,2.811393500000000000e+06,1.836462000000000000e+06,1.961150300000000047e+06,2.811393500000000000e+06,2.509091500000000000e+06,2.664017500000000000e+06,2.871869000000000000e+06,2.830268500000000000e+06,2.633742000000000000e+06,2.384403299999999814e+06,2.312602799999999814e+06,2.119889000000000000e+06,2.131214000000000000e+06,2.078326300000000047e+06,2.732043000000000000e+06,1.908262500000000000e+06,2.527966500000000000e+06,2.331264000000000000e+06,2.728268000000000000e+06,2.222464000000000000e+06,2.686667500000000000e+06,2.345408000000000000e+06,2.592064000000000000e+06,2.437291000000000000e+06,3.355522000000000000e+06,2.599767000000000000e+06,2.150089000000000000e+06,2.213312000000000000e+06,3.948801000000000000e+06,2.584667000000000000e+06,2.773568000000000000e+06,2.324672000000000000e+06,2.656467500000000000e+06,2.527966500000000000e+06,2.584667000000000000e+06,2.611092000000000000e+06,2.073888000000000000e+06,2.203264000000000000e+06,2.818943500000000000e+06,2.422191000000000000e+06,2.347776000000000000e+06,2.162432000000000000e+06,2.546112000000000000e+06,2.849143500000000000e+06,2.362560000000000000e+06,2.573342000000000000e+06,1.995163000000000000e+06,2.826493500000000000e+06,2.274815000000000000e+06,2.569567000000000000e+06,2.354368000000000000e+06,2.573568000000000000e+06,2.221248000000000000e+06,2.376128000000000000e+06,2.626192000000000000e+06,2.441066000000000000e+06,2.603542000000000000e+06,2.766018000000000000e+06,2.436544000000000000e+06,6.023239000000000000e+06,2.966319500000000000e+06,2.357760000000000000e+06,2.788668000000000000e+06,5.191984000000000000e+06,2.305052799999999814e+06,2.271040000000000000e+06,2.314432000000000000e+06,2.459978799999999814e+06,2.203200000000000000e+06,2.401984000000000000e+06,2.470720000000000000e+06,2.656064000000000000e+06,2.434560000000000000e+06,2.101696000000000000e+06,2.036725800000000047e+06,2.484032000000000000e+06,2.954994500000000000e+06,2.187876799999999814e+06,2.818943500000000000e+06,2.871869000000000000e+06,2.490141000000000000e+06,2.917169000000000000e+06,2.868018500000000000e+06,2.641292000000000000e+06,2.720718000000000000e+06,2.441066000000000000e+06,3.109920500000000000e+06,2.803843500000000000e+06,3.056995000000000000e+06,2.618642000000000000e+06,4.753631000000000000e+06,3.177946000000000000e+06,2.252480000000000000e+06,3.166545500000000000e+06,2.781118000000000000e+06,2.471303799999999814e+06,2.268224000000000000e+06,2.389632000000000000e+06,2.278590000000000000e+06,2.264320000000000000e+06,2.947444500000000000e+06,2.225664500000000000e+06,2.119889000000000000e+06,3.465072500000000000e+06,2.781118000000000000e+06,2.682892500000000000e+06,2.176551799999999814e+06,3.026795000000000000e+06,2.232512000000000000e+06,2.235968000000000000e+06,2.211968000000000000e+06,3.015394500000000000e+06,2.898304000000000000e+06,2.010300800000000047e+06,3.023020000000000000e+06,2.503680000000000000e+06,2.558166500000000000e+06,2.677312000000000000e+06,2.713092500000000000e+06,2.163520000000000000e+06,2.512866500000000000e+06,2.985194500000000000e+06,2.467528799999999814e+06,2.826493500000000000e+06,2.939819000000000000e+06,2.762243000000000000e+06,2.373040500000000000e+06,2.119889000000000000e+06,2.452391000000000000e+06,2.981419500000000000e+06,2.611092000000000000e+06,2.871869000000000000e+06,2.357940500000000000e+06,3.041895000000000000e+06,2.289915000000000000e+06,2.622417000000000000e+06,2.781118000000000000e+06,2.633742000000000000e+06,2.875644000000000000e+06,2.395728299999999814e+06,2.240640000000000000e+06,2.753280000000000000e+06,2.898294000000000000e+06,3.990326000000000000e+06,2.747143000000000000e+06,2.487104000000000000e+06,2.546841500000000000e+06,3.147670500000000000e+06,2.171328000000000000e+06,2.316800000000000000e+06,2.803843500000000000e+06,2.758468000000000000e+06,2.339027799999999814e+06,2.747143000000000000e+06,2.459978799999999814e+06,2.425966000000000000e+06,3.068320000000000000e+06,2.574912000000000000e+06,2.747143000000000000e+06,2.448616000000000000e+06,2.549056000000000000e+06,2.463753799999999814e+06,2.628160000000000000e+06,2.886969000000000000e+06,2.380628299999999814e+06,2.592217000000000000e+06,2.943594000000000000e+06,2.161451799999999814e+06,2.417984000000000000e+06,2.815168500000000000e+06,3.064545000000000000e+06,2.924719000000000000e+06,2.270272000000000000e+06,2.633742000000000000e+06,2.939819000000000000e+06,2.323648000000000000e+06,2.679117500000000000e+06,2.788668000000000000e+06,2.611092000000000000e+06,3.325322000000000000e+06,2.070738500000000000e+06,2.920944000000000000e+06,2.603542000000000000e+06,3.873225500000000000e+06,2.705542500000000000e+06,2.544192000000000000e+06,2.664017500000000000e+06,3.200596000000000000e+06,2.550616500000000000e+06,2.890744000000000000e+06,2.471303799999999814e+06,2.856693500000000000e+06,2.150089000000000000e+06,2.886969000000000000e+06,2.310400000000000000e+06,2.720718000000000000e+06,2.626192000000000000e+06,2.992744500000000000e+06,2.580892000000000000e+06,2.603542000000000000e+06,2.271040000000000000e+06,2.898294000000000000e+06,2.905844000000000000e+06,2.364800000000000000e+06,2.747143000000000000e+06,3.423547500000000000e+06,3.056995000000000000e+06,2.467528799999999814e+06,3.049445000000000000e+06,2.569567000000000000e+06,2.505316500000000000e+06,2.943594000000000000e+06,2.690880000000000000e+06,2.542272000000000000e+06,2.932269000000000000e+06,2.739593000000000000e+06,1.972513000000000000e+06,2.237027299999999814e+06,2.183232000000000000e+06,2.152960000000000000e+06,2.477376000000000000e+06,2.179456000000000000e+06,2.282365000000000000e+06,2.020576000000000000e+06,2.180326799999999814e+06,1.878024800000000047e+06,1.900712500000000000e+06,2.051863500000000000e+06,1.878112000000000000e+06,2.225664500000000000e+06,1.570624000000000000e+06,2.493991500000000000e+06,1.946050300000000047e+06,1.855374800000000047e+06,1.806224300000000047e+06,1.719323800000000047e+06,2.407053299999999814e+06,1.976288000000000000e+06,2.148992000000000000e+06,2.425966000000000000e+06,2.652692500000000000e+06,2.580892000000000000e+06,2.629967000000000000e+06,2.807618500000000000e+06,2.652692500000000000e+06,2.769793000000000000e+06,2.671567500000000000e+06,2.622417000000000000e+06,2.637517000000000000e+06,2.618642000000000000e+06,3.015394500000000000e+06,2.954994500000000000e+06,2.781118000000000000e+06,2.297465000000000000e+06,2.747143000000000000e+06,2.558166500000000000e+06,2.422191000000000000e+06,2.407053299999999814e+06,2.056384000000000000e+06,2.152960000000000000e+06,2.001696000000000000e+06,2.114752000000000000e+06,2.327702799999999814e+06,2.762243000000000000e+06,2.599767000000000000e+06,2.193728000000000000e+06,2.406272000000000000e+06,2.141184000000000000e+06,2.690442500000000000e+06,2.845368500000000000e+06,2.331008000000000000e+06,2.686667500000000000e+06,2.184101799999999814e+06,2.444841000000000000e+06,2.666880000000000000e+06,2.754693000000000000e+06,2.758468000000000000e+06,2.913394000000000000e+06,2.841593500000000000e+06,2.409408000000000000e+06,3.007844500000000000e+06,2.188672000000000000e+06,2.720718000000000000e+06,2.058592000000000000e+06,2.645142500000000000e+06,2.966319500000000000e+06,2.373040500000000000e+06,2.599767000000000000e+06,2.728268000000000000e+06,2.102912000000000000e+06,2.482591000000000000e+06,2.344960000000000000e+06,2.286140000000000000e+06,3.030570000000000000e+06,2.301240000000000000e+06,1.776024300000000047e+06,2.579200000000000000e+06,2.062464000000000000e+06,2.187876799999999814e+06,2.501541500000000000e+06,2.659776000000000000e+06,2.492992000000000000e+06,2.894519000000000000e+06,2.818943500000000000e+06,2.127439000000000000e+06,2.664017500000000000e+06,2.928494000000000000e+06,3.253521500000000000e+06,2.674624000000000000e+06,3.533098000000000000e+06,2.966319500000000000e+06,3.042432000000000000e+06,3.381947000000000000e+06,3.125020500000000000e+06,3.196821000000000000e+06,2.954994500000000000e+06,2.869760000000000000e+06,2.414603299999999814e+06,3.279946500000000000e+06,2.871869000000000000e+06,2.977644500000000000e+06,2.682892500000000000e+06,3.249746500000000000e+06,2.928494000000000000e+06,3.710749500000000000e+06,3.128795500000000000e+06,2.748672000000000000e+06,2.863104000000000000e+06,3.329097000000000000e+06,2.974848000000000000e+06,3.657824000000000000e+06,3.137472000000000000e+06,3.261071500000000000e+06,3.608673500000000000e+06,3.249746500000000000e+06,3.521773000000000000e+06,3.842950000000000000e+06,4.130152000000000000e+06,4.081077000000000000e+06,3.986551000000000000e+06,3.521536000000000000e+06,3.914750500000000000e+06,3.317696500000000000e+06,2.898294000000000000e+06,2.878272000000000000e+06,2.554752000000000000e+06,2.439296000000000000e+06,1.943712000000000000e+06,1.852992000000000000e+06,1.481632000000000000e+06,1.325056000000000000e+06,1.059552000000000000e+06,8.172640000000000000e+05,6.722720000000000000e+05,5.356960000000000000e+05,4.015840000000000000e+05,2.952560000000000000e+05,2.258920000000000000e+05,1.864480000000000000e+05,1.387160000000000000e+05,1.260200000000000000e+05,nan
4.795009999999999906e+01,3.904000000000000000e+03,4.004000000000000000e+03,4.605000000000000000e+03,3.503000000000000000e+03,3.203000000000000000e+03,3.003000000000000000e+03,3.904000000000000000e+03,5.105000000000000000e+03,4.304000000000000000e+03,4.104000000000000000e+03,3.804000000000000000e+03,3.904000000000000000e+03,4.004000000000000000e+03,5.906000000000000000e+03,3.303000000000000000e+03,4.505000000000000000e+03,4.505000000000000000e+03,4.304000000000000000e+03,3.003000000000000000e+03,4.004000000000000000e+03,3.804000000000000000e+03,5.005000000000000000e+03,5.005000000000000000e+03,4.905000000000000000e+03,5.606000000000000000e+03,2.402000000000000000e+03,3.403000000000000000e+03,4.805000000000000000e+03,3.904000000000000000e+03,3.503000000000000000e+03,4.404000000000000000e+03,3.503000000000000000e+03,5.205000000000000000e+03,3.603000000000000000e+03,4.104000000000000000e+03,3.103000000000000000e+03,5.506000000000000000e+03,4.304000000000000000e+03,2.945100000000000000e+04,8.810000000000000000e+03,1.011200000000000000e+04,1.472000000000000000e+04,2.043000000000000000e+04,2.554100000000000000e+04,2.935000000000000000e+04,4.148400000000000000e+04,3.987900000000000000e+04,4.880800000000000000e+04,6.868600000000000000e+04,7.210000000000000000e+04,9.300800000000000000e+04,9.944400000000000000e+04,1.125260000000000000e+05,1.316600000000000000e+05,1.448640000000000000e+05,1.381120000000000000e+05,1.598920000000000000e+05,1.417400000000000000e+05,1.506120000000000000e+05,1.377080000000000000e+05,1.434520000000000000e+05,1.319640000000000000e+05,1.220920000000000000e+05,1.302520000000000000e+05,1.335760000000000000e+05,1.330720000000000000e+05,1.405320000000000000e+05,1.359960000000000000e+05,1.519240000000000000e+05,1.391200000000000000e+05,1.510160000000000000e+05,1.666560000000000000e+05,2.102080000000000000e+05,3.033840000000000000e+05,2.099040000000000000e+05,1.990840000000000000e+05,1.997880000000000000e+05,2.117240000000000000e+05,2.137480000000000000e+05,2.020160000000000000e+05,2.150640000000000000e+05,2.275120000000000000e+05,2.237640000000000000e+05,2.066640000000000000e+05,1.994880000000000000e+05,2.122280000000000000e+05,1.831160000000000000e+05,1.990840000000000000e+05,2.028240000000000000e+05,1.890760000000000000e+05,1.717040000000000000e+05,1.804880000000000000e+05,2.146560000000000000e+05,2.000920000000000000e+05,1.909960000000000000e+05,2.336880000000000000e+05,2.036320000000000000e+05,2.204240000000000000e+05,2.458440000000000000e+05,2.456400000000000000e+05,2.549680000000000000e+05,2.585160000000000000e+05,2.333840000000000000e+05,2.941360000000000000e+05,2.889520000000000000e+05,2.573000000000000000e+05,2.896640000000000000e+05,3.356240000000000000e+05,3.320560000000000000e+05,3.790320000000000000e+05,3.339920000000000000e+05,3.264640000000000000e+05,3.496720000000000000e+05,3.319600000000000000e+05,2.961680000000000000e+05,3.386720000000000000e+05,3.517120000000000000e+05,4.126160000000000000e+05,3.893360000000000000e+05,4.927760000000000000e+05,4.263120000000000000e+05,4.595680000000000000e+05,9.500466999999999534e+05,5.822240000000000000e+05,4.959600000000000000e+05,5.034480000000000000e+05,5.043760000000000000e+05,5.126880000000000000e+05,4.580320000000000000e+05,4.641760000000000000e+05,8.531400999999999767e+05,6.472320000000000000e+05,4.059760000000000000e+05,5.200880000000000000e+05,3.095955000000000000e+05,5.861280000000000000e+05,7.178560000000000000e+05,6.339040000000000000e+05,6.578880000000000000e+05,6.204800000000000000e+05,6.434080000000000000e+05,6.555040000000000000e+05,6.938080000000000000e+05,8.293440000000000000e+05,6.976320000000000000e+05,7.859550000000000000e+05,8.336320000000000000e+05,6.423918000000000466e+05,8.420800000000000000e+05,8.334240000000000000e+05,6.318400000000000000e+05,8.885760000000000000e+05,9.076160000000000000e+05,7.807040000000000000e+05,8.289280000000000000e+05,8.204960000000000000e+05,1.021520000000000000e+06,7.443923000000000466e+05,9.464960000000000000e+05,9.372640000000000000e+05,6.970080000000000000e+05,9.102400000000000000e+05,8.852320000000000000e+05,9.956480000000000000e+05,8.776960000000000000e+05,9.771520000000000000e+05,1.171420300000000047e+06,1.294304000000000000e+06,1.314688000000000000e+06,1.802449300000000047e+06,1.633760000000000000e+06,1.973568000000000000e+06,1.579497800000000047e+06,2.097201299999999814e+06,1.942275300000000047e+06,1.964963000000000000e+06,1.942275300000000047e+06,1.938500300000000047e+06,1.627584000000000000e+06,1.847787000000000000e+06,2.060160000000000000e+06,1.862924800000000047e+06,1.968738000000000000e+06,1.466134500000000000e+06,2.036725800000000047e+06,2.732043000000000000e+06,2.237027299999999814e+06,3.230796000000000000e+06,2.187876799999999814e+06,2.088960000000000000e+06,2.611092000000000000e+06,2.679117500000000000e+06,1.968738000000000000e+06,1.949825300000000047e+06,2.471303799999999814e+06,2.388178299999999814e+06,2.284672000000000000e+06,2.732043000000000000e+06,2.633742000000000000e+06,2.690442500000000000e+06,2.355520000000000000e+06,2.505316500000000000e+06,2.097201299999999814e+06,2.669120000000000000e+06,2.789760000000000000e+06,2.127439000000000000e+06,2.565716500000000000e+06,2.927296000000000000e+06,2.830268500000000000e+06,3.064545000000000000e+06,2.962544500000000000e+06,2.747143000000000000e+06,3.026795000000000000e+06,3.623773500000000000e+06,2.924719000000000000e+06,3.366847000000000000e+06,3.223246000000000000e+06,3.313921500000000000e+06,3.635174000000000000e+06,2.992744500000000000e+06,3.253521500000000000e+06,3.211921000000000000e+06,3.555823500000000000e+06,3.797650000000000000e+06,3.151445500000000000e+06,3.665374000000000000e+06,3.313921500000000000e+06,3.162770500000000000e+06,3.374397000000000000e+06,3.125020500000000000e+06,3.484023000000000000e+06,3.272396500000000000e+06,2.871869000000000000e+06,3.570923500000000000e+06,2.754693000000000000e+06,3.200596000000000000e+06,2.376815500000000000e+06,2.769793000000000000e+06,3.093760000000000000e+06,3.019169500000000000e+06,3.083420000000000000e+06,2.905844000000000000e+06,2.825664000000000000e+06,2.777343000000000000e+06,2.599767000000000000e+06,3.041895000000000000e+06,2.716867500000000000e+06,2.841593500000000000e+06,2.924672000000000000e+06,2.766018000000000000e+06,3.128795500000000000e+06,2.622417000000000000e+06,2.890744000000000000e+06,3.385722000000000000e+06,3.170320500000000000e+06,3.370622000000000000e+06,3.586023500000000000e+06,3.355522000000000000e+06,3.106145500000000000e+06,3.548198000000000000e+06,3.654049000000000000e+06,3.484023000000000000e+06,3.888325500000000000e+06,3.676699000000000000e+06,3.623773500000000000e+06,3.344197000000000000e+06,3.453747500000000000e+06,3.245896000000000000e+06,3.351747000000000000e+06,4.028151500000000000e+06,3.744724500000000000e+06,3.461297500000000000e+06,3.283721500000000000e+06,3.623773500000000000e+06,3.824075000000000000e+06,4.296403000000000000e+06,4.062126500000000000e+06,3.831625000000000000e+06,4.031926500000000000e+06,4.005501500000000000e+06,3.771149500000000000e+06,3.892100500000000000e+06,4.194402500000000000e+06,2.894519000000000000e+06,3.200596000000000000e+06,2.856693500000000000e+06,3.189271000000000000e+06,2.815168500000000000e+06,2.622417000000000000e+06,2.754693000000000000e+06,2.583104000000000000e+06,2.471303799999999814e+06,2.302144000000000000e+06,2.240192000000000000e+06,2.330944000000000000e+06,2.611092000000000000e+06,2.587712000000000000e+06,2.320064000000000000e+06,2.447296000000000000e+06,2.520416500000000000e+06,2.335872000000000000e+06,2.444841000000000000e+06,2.390336000000000000e+06,2.637504000000000000e+06,2.845368500000000000e+06,2.561941500000000000e+06,2.546240000000000000e+06,2.803843500000000000e+06,2.780800000000000000e+06,2.379648000000000000e+06,2.437291000000000000e+06,2.332608000000000000e+06,2.463744000000000000e+06,2.480896000000000000e+06,2.322880000000000000e+06,2.395728299999999814e+06,2.326912000000000000e+06,2.264448000000000000e+06,2.471296000000000000e+06,2.735744000000000000e+06,2.471303799999999814e+06,2.852918500000000000e+06,2.512866500000000000e+06,2.645142500000000000e+06,3.419772500000000000e+06,3.041895000000000000e+06,3.994101000000000000e+06,3.332872000000000000e+06,3.567148500000000000e+06,3.737174500000000000e+06,3.725849500000000000e+06,3.816525000000000000e+06,3.865675500000000000e+06,3.177946000000000000e+06,3.967676000000000000e+06,3.533098000000000000e+06,3.415997500000000000e+06,3.344197000000000000e+06,3.499123000000000000e+06,3.586023500000000000e+06,3.487798000000000000e+06,3.189271000000000000e+06,3.378172000000000000e+06,2.889408000000000000e+06,2.860468500000000000e+06,3.223246000000000000e+06,2.694217500000000000e+06,3.038120000000000000e+06,2.599767000000000000e+06,2.781118000000000000e+06,2.734528000000000000e+06,2.746880000000000000e+06,2.694217500000000000e+06,2.645142500000000000e+06,2.981419500000000000e+06,2.550616500000000000e+06,2.909619000000000000e+06,3.106145500000000000e+06,2.827840000000000000e+06,2.350390500000000000e+06,2.939819000000000000e+06,2.726272000000000000e+06,2.818943500000000000e+06,2.807618500000000000e+06,2.267265000000000000e+06,2.490141000000000000e+06,2.807618500000000000e+06,3.408447500000000000e+06,2.305052799999999814e+06,2.384403299999999814e+06,2.882752000000000000e+06,2.777343000000000000e+06,3.559598500000000000e+06,2.735818000000000000e+06,2.430592000000000000e+06,2.611092000000000000e+06,2.391953299999999814e+06,2.875644000000000000e+06,2.781118000000000000e+06,3.223246000000000000e+06,3.121245500000000000e+06,2.391953299999999814e+06,3.472622500000000000e+06,2.588442000000000000e+06,3.276171500000000000e+06,2.818943500000000000e+06,3.125020500000000000e+06,3.355522000000000000e+06,5.309160000000000000e+06,3.230796000000000000e+06,2.505316500000000000e+06,2.958769500000000000e+06,3.310146500000000000e+06,3.744724500000000000e+06,3.004069500000000000e+06,2.830268500000000000e+06,2.701767500000000000e+06,3.045670000000000000e+06,2.754693000000000000e+06,2.388178299999999814e+06,2.543066500000000000e+06,2.837818500000000000e+06,3.083420000000000000e+06,3.310146500000000000e+06,2.527966500000000000e+06,2.860468500000000000e+06,2.920944000000000000e+06,3.249746500000000000e+06,2.697992500000000000e+06,2.962544500000000000e+06,2.917169000000000000e+06,2.879419000000000000e+06,2.981419500000000000e+06,2.709317500000000000e+06,3.661599000000000000e+06,3.121245500000000000e+06,2.841593500000000000e+06,2.346615500000000000e+06,3.056995000000000000e+06,2.664017500000000000e+06,2.606464000000000000e+06,3.064545000000000000e+06,2.648917500000000000e+06,4.307803500000000000e+06,3.521773000000000000e+06,3.264846500000000000e+06,3.548198000000000000e+06,3.140120500000000000e+06,2.958769500000000000e+06,3.181721000000000000e+06,3.332872000000000000e+06,3.136345500000000000e+06,2.766018000000000000e+06,2.754693000000000000e+06,3.506673000000000000e+06,3.166545500000000000e+06,3.000294500000000000e+06,2.886969000000000000e+06,3.960126000000000000e+06,2.920944000000000000e+06,2.524191500000000000e+06,2.770624000000000000e+06,2.985194500000000000e+06,2.490141000000000000e+06,2.811393500000000000e+06,2.716867500000000000e+06,2.834043500000000000e+06,2.788668000000000000e+06,3.030570000000000000e+06,2.992744500000000000e+06,2.652692500000000000e+06,2.811393500000000000e+06,3.397047000000000000e+06,2.573342000000000000e+06,3.427322500000000000e+06,2.595992000000000000e+06,2.546841500000000000e+06,3.827850000000000000e+06,2.739593000000000000e+06,2.781118000000000000e+06,2.708352000000000000e+06,2.430144000000000000e+06,2.539291500000000000e+06,2.524191500000000000e+06,3.064545000000000000e+06,2.391953299999999814e+06,3.056995000000000000e+06,2.678912000000000000e+06,2.730944000000000000e+06,2.902069000000000000e+06,2.966319500000000000e+06,2.909619000000000000e+06,2.992744500000000000e+06,2.902208000000000000e+06,2.826493500000000000e+06,2.777600000000000000e+06,3.023020000000000000e+06,2.981419500000000000e+06,3.004069500000000000e+06,2.759552000000000000e+06,3.015394500000000000e+06,2.788668000000000000e+06,3.748499500000000000e+06,2.905844000000000000e+06,2.735818000000000000e+06,2.883194000000000000e+06,3.132570500000000000e+06,2.625536000000000000e+06,2.511744000000000000e+06,2.550616500000000000e+06,3.227021000000000000e+06,3.249746500000000000e+06,3.185496000000000000e+06,3.536873000000000000e+06,3.147670500000000000e+06,2.743368000000000000e+06,3.355522000000000000e+06,3.136345500000000000e+06,2.546841500000000000e+06,3.204371000000000000e+06,3.068320000000000000e+06,2.675342500000000000e+06,3.136345500000000000e+06,2.890240000000000000e+06,2.607317000000000000e+06,2.565716500000000000e+06,2.754693000000000000e+06,2.981419500000000000e+06,2.561941500000000000e+06,2.798912000000000000e+06,2.716867500000000000e+06,2.690442500000000000e+06,3.227021000000000000e+06,2.751744000000000000e+06,2.798912000000000000e+06,3.045670000000000000e+06,2.879168000000000000e+06,2.939819000000000000e+06,2.841593500000000000e+06,4.156652500000000000e+06,2.909619000000000000e+06,3.570923500000000000e+06,3.268621500000000000e+06,3.442422500000000000e+06,3.060770000000000000e+06,3.158995500000000000e+06,2.641292000000000000e+06,2.924719000000000000e+06,3.151445500000000000e+06,2.956288000000000000e+06,2.467528799999999814e+06,2.580892000000000000e+06,3.019169500000000000e+06,2.888832000000000000e+06,2.588672000000000000e+06,2.577117000000000000e+06,2.471303799999999814e+06,3.313921500000000000e+06,3.423547500000000000e+06,2.856693500000000000e+06,3.140120500000000000e+06,2.651008000000000000e+06,3.158995500000000000e+06,3.245896000000000000e+06,3.608673500000000000e+06,2.645142500000000000e+06,2.803843500000000000e+06,3.495348000000000000e+06,3.510448000000000000e+06,3.861900500000000000e+06,3.370622000000000000e+06,3.941251000000000000e+06,3.106145500000000000e+06,3.502898000000000000e+06,2.709317500000000000e+06,3.835400000000000000e+06,3.064545000000000000e+06,2.803392000000000000e+06,3.162770500000000000e+06,2.922624000000000000e+06,2.871869000000000000e+06,2.914048000000000000e+06,2.625536000000000000e+06,2.977408000000000000e+06,2.669504000000000000e+06,2.883194000000000000e+06,2.906112000000000000e+06,2.726656000000000000e+06,2.954994500000000000e+06,3.257296500000000000e+06,2.728268000000000000e+06,2.512866500000000000e+06,2.777728000000000000e+06,2.720718000000000000e+06,2.877824000000000000e+06,2.705542500000000000e+06,2.801920000000000000e+06,2.808000000000000000e+06,2.682892500000000000e+06,2.909619000000000000e+06,3.208146000000000000e+06,2.890744000000000000e+06,2.732043000000000000e+06,3.389497000000000000e+06,2.384403299999999814e+06,3.578473500000000000e+06,3.344197000000000000e+06,3.230796000000000000e+06,2.966319500000000000e+06,3.113695500000000000e+06,3.030570000000000000e+06,3.213056000000000000e+06,2.962544500000000000e+06,3.351747000000000000e+06,3.000294500000000000e+06,3.019169500000000000e+06,3.230796000000000000e+06,2.320152799999999814e+06,2.963584000000000000e+06,2.342840500000000000e+06,2.998208000000000000e+06,2.750528000000000000e+06,2.618642000000000000e+06,2.603542000000000000e+06,2.240802299999999814e+06,2.781118000000000000e+06,2.732992000000000000e+06,2.747143000000000000e+06,2.784893000000000000e+06,3.026795000000000000e+06,3.170320500000000000e+06,3.219471000000000000e+06,3.623773500000000000e+06,2.996519500000000000e+06,2.845368500000000000e+06,2.864243500000000000e+06,3.438647500000000000e+06,3.423547500000000000e+06,2.898294000000000000e+06,2.748224000000000000e+06,2.724493000000000000e+06,2.902080000000000000e+06,2.720448000000000000e+06,2.569567000000000000e+06,2.572672000000000000e+06,2.812352000000000000e+06,2.881152000000000000e+06,2.509091500000000000e+06,2.569567000000000000e+06,2.747328000000000000e+06,2.743368000000000000e+06,2.169001799999999814e+06,2.656064000000000000e+06,2.398848000000000000e+06,2.743368000000000000e+06,3.015394500000000000e+06,2.635904000000000000e+06,2.542080000000000000e+06,2.456203799999999814e+06,2.630336000000000000e+06,2.777600000000000000e+06,2.493991500000000000e+06,2.497766500000000000e+06,2.472640000000000000e+06,2.213568000000000000e+06,2.481472000000000000e+06,2.416064000000000000e+06,2.153088000000000000e+06,2.270784000000000000e+06,2.376815500000000000e+06,2.255902299999999814e+06,2.252032000000000000e+06,2.485504000000000000e+06,2.598848000000000000e+06,2.425966000000000000e+06,2.866304000000000000e+06,2.645142500000000000e+06,3.400897500000000000e+06,2.769793000000000000e+06,3.442422500000000000e+06,2.505316500000000000e+06,2.716867500000000000e+06,3.056995000000000000e+06,2.920944000000000000e+06,2.539291500000000000e+06,2.527966500000000000e+06,2.845368500000000000e+06,2.996519500000000000e+06,2.728268000000000000e+06,2.902069000000000000e+06,2.252127299999999814e+06,2.528384000000000000e+06,2.905844000000000000e+06,3.045670000000000000e+06,2.981419500000000000e+06,3.026795000000000000e+06,2.904832000000000000e+06,2.871869000000000000e+06,3.748499500000000000e+06,3.015394500000000000e+06,3.291271500000000000e+06,2.569567000000000000e+06,2.913394000000000000e+06,2.195464500000000000e+06,2.455936000000000000e+06,2.633742000000000000e+06,2.501541500000000000e+06,2.754693000000000000e+06,2.834043500000000000e+06,2.750918000000000000e+06,2.501541500000000000e+06,2.342840500000000000e+06,2.622417000000000000e+06,2.690442500000000000e+06,2.450112000000000000e+06,2.694217500000000000e+06,2.788668000000000000e+06,2.331456000000000000e+06,2.826493500000000000e+06,2.546841500000000000e+06,2.692565000000000000e+06,2.678720000000000000e+06,2.851737799999999814e+06,2.551182500000000000e+06,3.017936299999999814e+06,2.841525000000000000e+06,3.409625799999999814e+06,3.115326299999999814e+06,3.343028799999999814e+06,2.465756500000000000e+06,2.623488000000000000e+06,3.317937299999999814e+06,2.495552000000000000e+06,2.497027299999999814e+06,2.469900000000000000e+06,2.610304000000000000e+06,2.572346000000000000e+06,2.399503299999999814e+06,2.689928000000000000e+06,2.838748500000000000e+06,2.946368000000000000e+06,2.508427500000000000e+06,3.041895000000000000e+06,2.880279500000000000e+06,3.030570000000000000e+06,2.453253000000000000e+06,3.284699500000000000e+06,3.372869500000000000e+06,2.903430799999999814e+06,3.103367500000000000e+06,3.105600500000000000e+06,3.470710799999999814e+06,2.694714000000000000e+06,3.817508299999999814e+06,3.257464500000000000e+06,2.807252500000000000e+06,2.660242500000000000e+06,2.745582299999999814e+06,2.857790299999999814e+06,2.527216500000000000e+06,3.000294500000000000e+06,2.973869500000000000e+06,2.552605799999999814e+06,2.592064000000000000e+06,2.845368500000000000e+06,3.446197500000000000e+06,2.618642000000000000e+06,3.041895000000000000e+06,3.132570500000000000e+06,2.951219500000000000e+06,2.588442000000000000e+06,3.552048500000000000e+06,3.064545000000000000e+06,2.917169000000000000e+06,2.829440000000000000e+06,2.894519000000000000e+06,2.695040000000000000e+06,3.200596000000000000e+06,3.555823500000000000e+06,3.158995500000000000e+06,3.178643299999999814e+06,3.291271500000000000e+06,2.701888000000000000e+06,3.170320500000000000e+06,3.238346000000000000e+06,2.970094500000000000e+06,3.023020000000000000e+06,2.815168500000000000e+06,3.174171000000000000e+06,2.792443000000000000e+06,2.917169000000000000e+06,3.166545500000000000e+06,3.298821500000000000e+06,3.476473000000000000e+06,3.574698500000000000e+06,2.818943500000000000e+06,3.098595500000000000e+06,3.072095000000000000e+06,3.030570000000000000e+06,2.747143000000000000e+06,2.750918000000000000e+06,3.011619500000000000e+06,2.278986000000000000e+06,3.011619500000000000e+06,3.189271000000000000e+06,3.253521500000000000e+06,4.077302000000000000e+06,3.650274000000000000e+06,2.864243500000000000e+06,3.699349000000000000e+06,2.967990000000000000e+06,2.803843500000000000e+06,3.064545000000000000e+06,2.800068500000000000e+06,2.779008000000000000e+06,3.340422000000000000e+06,3.557702799999999814e+06,3.272084799999999814e+06,2.874209500000000000e+06,2.663920000000000000e+06,2.917169000000000000e+06,4.247328000000000000e+06,2.868018500000000000e+06,3.264846500000000000e+06,3.540648000000000000e+06,3.117470500000000000e+06,3.083420000000000000e+06,3.098595500000000000e+06,2.592217000000000000e+06,3.189271000000000000e+06,3.075870000000000000e+06,2.988969500000000000e+06,2.485184000000000000e+06,2.388178299999999814e+06,2.388178299999999814e+06,2.641292000000000000e+06,2.221889500000000000e+06,2.902069000000000000e+06,2.588442000000000000e+06,2.463753799999999814e+06,2.788668000000000000e+06,2.663680000000000000e+06,2.595992000000000000e+06,2.784893000000000000e+06,2.187876799999999814e+06,2.883194000000000000e+06,2.312640000000000000e+06,2.633742000000000000e+06,3.790100000000000000e+06,2.259677299999999814e+06,2.588442000000000000e+06,2.361920000000000000e+06,2.444841000000000000e+06,2.622417000000000000e+06,2.758468000000000000e+06,2.988969500000000000e+06,2.543066500000000000e+06,2.932269000000000000e+06,2.947444500000000000e+06,2.947444500000000000e+06,2.800068500000000000e+06,2.577117000000000000e+06,2.747143000000000000e+06,2.664017500000000000e+06,3.068320000000000000e+06,2.622417000000000000e+06,3.223246000000000000e+06,2.119889000000000000e+06,4.069676500000000000e+06,2.210564500000000000e+06,2.686667500000000000e+06,2.300544000000000000e+06,2.127439000000000000e+06,2.962544500000000000e+06,2.750918000000000000e+06,2.588442000000000000e+06,2.709317500000000000e+06,2.422191000000000000e+06,3.272396500000000000e+06,2.138764000000000000e+06,2.709317500000000000e+06,2.815168500000000000e+06,2.346615500000000000e+06,2.482591000000000000e+06,2.048088500000000000e+06,2.713092500000000000e+06,2.229477299999999814e+06,2.569567000000000000e+06,2.271040000000000000e+06,3.109920500000000000e+06,2.354165500000000000e+06,3.268621500000000000e+06,2.686667500000000000e+06,2.749120000000000000e+06,2.350390500000000000e+06,2.275392000000000000e+06,2.063188500000000000e+06,2.928494000000000000e+06,2.641292000000000000e+06,2.478816000000000000e+06,2.917169000000000000e+06,2.059413500000000000e+06,3.109920500000000000e+06,2.497766500000000000e+06,2.690442500000000000e+06,3.434872500000000000e+06,2.357940500000000000e+06,3.056995000000000000e+06,3.004069500000000000e+06,2.357940500000000000e+06,3.502898000000000000e+06,2.418416000000000000e+06,2.675342500000000000e+06,2.852918500000000000e+06,2.546841500000000000e+06,2.543066500000000000e+06,2.743368000000000000e+06,2.391953299999999814e+06,3.400897500000000000e+06,2.365490500000000000e+06,2.660242500000000000e+06,2.516641500000000000e+06,3.090970000000000000e+06,2.444841000000000000e+06,2.490141000000000000e+06,2.826493500000000000e+06,3.491573000000000000e+06,3.143895500000000000e+06,3.155220500000000000e+06,2.497766500000000000e+06,2.478816000000000000e+06,2.308827799999999814e+06,2.705542500000000000e+06,2.732043000000000000e+06,2.281984000000000000e+06,2.947444500000000000e+06,2.834043500000000000e+06,2.913394000000000000e+06,2.531741500000000000e+06,2.766018000000000000e+06,2.992744500000000000e+06,3.525548000000000000e+06,3.136345500000000000e+06,2.732043000000000000e+06,3.053220000000000000e+06,2.732043000000000000e+06,2.437291000000000000e+06,2.977644500000000000e+06,2.697992500000000000e+06,2.584667000000000000e+06,2.221889500000000000e+06,1.980063000000000000e+06,3.389497000000000000e+06,1.946050300000000047e+06,2.089651300000000047e+06,2.214339500000000000e+06,2.117632000000000000e+06,2.323927799999999814e+06,2.546841500000000000e+06,2.849143500000000000e+06,2.652692500000000000e+06,2.535516500000000000e+06,2.441066000000000000e+06,2.391953299999999814e+06,2.221889500000000000e+06,2.391953299999999814e+06,2.312640000000000000e+06,2.342840500000000000e+06,2.301240000000000000e+06,2.441066000000000000e+06,2.490141000000000000e+06,2.614867000000000000e+06,2.312602799999999814e+06,2.355712000000000000e+06,2.229477299999999814e+06,1.949825300000000047e+06,2.221889500000000000e+06,2.595992000000000000e+06,2.171776000000000000e+06,1.972128000000000000e+06,2.255902299999999814e+06,2.369408000000000000e+06,2.388178299999999814e+06,2.758468000000000000e+06,2.203014500000000000e+06,2.388178299999999814e+06,2.193152000000000000e+06,2.490141000000000000e+06,2.769793000000000000e+06,2.524191500000000000e+06,2.607317000000000000e+06,1.939424000000000000e+06,2.788668000000000000e+06,2.074513500000000000e+06,2.100976299999999814e+06,2.097201299999999814e+06,2.153728000000000000e+06,2.265984000000000000e+06,2.705542500000000000e+06,2.445120000000000000e+06,2.297465000000000000e+06,2.507648000000000000e+06,2.254400000000000000e+06,1.919587500000000000e+06,2.483392000000000000e+06,2.845368500000000000e+06,2.460608000000000000e+06,2.539291500000000000e+06,2.637517000000000000e+06,2.051863500000000000e+06,2.543296000000000000e+06,4.099952000000000000e+06,2.214339500000000000e+06,2.259677299999999814e+06,2.339027799999999814e+06,2.014075800000000047e+06,2.123664000000000000e+06,2.027648000000000000e+06,2.172776799999999814e+06,2.495360000000000000e+06,2.375680000000000000e+06,2.611712000000000000e+06,2.520416500000000000e+06,2.565716500000000000e+06,2.830268500000000000e+06,2.374144000000000000e+06,3.098595500000000000e+06,2.578432000000000000e+06,2.486784000000000000e+06,2.384403299999999814e+06,2.174208000000000000e+06,2.293760000000000000e+06,2.055638500000000000e+06,2.497766500000000000e+06,2.441066000000000000e+06,2.203014500000000000e+06,2.206789500000000000e+06,2.482591000000000000e+06,2.203014500000000000e+06,3.034345000000000000e+06,2.403278299999999814e+06,2.599767000000000000e+06,2.527966500000000000e+06,2.361715500000000000e+06,2.150089000000000000e+06,2.505316500000000000e+06,3.193046000000000000e+06,2.811393500000000000e+06,2.214339500000000000e+06,3.654049000000000000e+06,2.437291000000000000e+06,2.338304000000000000e+06,3.038120000000000000e+06,4.674280500000000000e+06,2.735818000000000000e+06,2.085876300000000047e+06,2.401536000000000000e+06,4.628980500000000000e+06,2.195464500000000000e+06,2.390208000000000000e+06,2.478816000000000000e+06,2.622417000000000000e+06,2.588442000000000000e+06,2.206789500000000000e+06,2.467528799999999814e+06,2.150089000000000000e+06,2.516641500000000000e+06,2.350390500000000000e+06,2.606016000000000000e+06,2.142539000000000000e+06,2.890744000000000000e+06,2.267265000000000000e+06,2.614867000000000000e+06,2.614867000000000000e+06,3.344197000000000000e+06,2.505984000000000000e+06,2.153901799999999814e+06,2.920944000000000000e+06,2.497766500000000000e+06,2.550616500000000000e+06,2.758468000000000000e+06,2.497766500000000000e+06,3.087195000000000000e+06,2.059413500000000000e+06,3.079645000000000000e+06,3.087195000000000000e+06,2.716867500000000000e+06,2.410828299999999814e+06,2.493991500000000000e+06,1.998938000000000000e+06,3.211921000000000000e+06,2.917169000000000000e+06,2.433516000000000000e+06,4.251103000000000000e+06,2.569567000000000000e+06,2.350390500000000000e+06,2.288896000000000000e+06,2.664017500000000000e+06,2.407053299999999814e+06,2.384403299999999814e+06,2.567872000000000000e+06,2.491968000000000000e+06,2.973869500000000000e+06,2.221888000000000000e+06,2.351360000000000000e+06,3.136345500000000000e+06,2.384403299999999814e+06,2.274815000000000000e+06,2.423296000000000000e+06,2.373040500000000000e+06,2.351232000000000000e+06,2.297465000000000000e+06,2.361715500000000000e+06,2.792443000000000000e+06,2.441066000000000000e+06,2.391953299999999814e+06,2.879419000000000000e+06,3.019169500000000000e+06,2.433516000000000000e+06,1.896937500000000000e+06,2.747143000000000000e+06,4.602480000000000000e+06,2.569567000000000000e+06,2.943594000000000000e+06,2.354165500000000000e+06,2.575808000000000000e+06,3.196821000000000000e+06,2.159296000000000000e+06,2.565716500000000000e+06,3.170320500000000000e+06,2.278590000000000000e+06,3.612448500000000000e+06,2.459978799999999814e+06,2.928494000000000000e+06,2.225664500000000000e+06,2.735818000000000000e+06,3.094745000000000000e+06,2.584667000000000000e+06,2.403278299999999814e+06,3.329097000000000000e+06,3.147670500000000000e+06,2.414603299999999814e+06,3.038120000000000000e+06,3.132570500000000000e+06,2.705542500000000000e+06,2.512866500000000000e+06,2.924719000000000000e+06,2.951219500000000000e+06,2.305052799999999814e+06,2.509091500000000000e+06,2.747143000000000000e+06,3.321471500000000000e+06,3.404672500000000000e+06,2.235072000000000000e+06,2.856693500000000000e+06,2.822718500000000000e+06,2.762243000000000000e+06,2.066963500000000000e+06,2.010300800000000047e+06,2.656467500000000000e+06,2.433516000000000000e+06,2.505316500000000000e+06,2.263452299999999814e+06,2.271040000000000000e+06,2.399503299999999814e+06,2.864243500000000000e+06,3.234571000000000000e+06,2.425966000000000000e+06,3.023020000000000000e+06,2.788668000000000000e+06,2.263452299999999814e+06,2.274944000000000000e+06,2.244577299999999814e+06,2.123664000000000000e+06,2.593728000000000000e+06,2.939819000000000000e+06,2.531741500000000000e+06,2.225664500000000000e+06,1.912037500000000000e+06,2.210564500000000000e+06,1.896937500000000000e+06,2.268544000000000000e+06,2.032950800000000047e+06,2.100976299999999814e+06,2.475041000000000000e+06,2.312602799999999814e+06,1.788544000000000000e+06,1.658848300000000047e+06,1.999488000000000000e+06,2.127439000000000000e+06,2.463753799999999814e+06,2.119889000000000000e+06,2.475041000000000000e+06,2.962544500000000000e+06,2.622417000000000000e+06,2.320152799999999814e+06,2.493991500000000000e+06,2.089651300000000047e+06,2.169001799999999814e+06,1.896864000000000000e+06,2.384256000000000000e+06,2.203014500000000000e+06,2.293690000000000000e+06,2.656467500000000000e+06,2.671567500000000000e+06,2.301240000000000000e+06,2.679117500000000000e+06,2.970094500000000000e+06,3.215696000000000000e+06,2.116114000000000000e+06,2.665600000000000000e+06,2.157676799999999814e+06,2.350390500000000000e+06,2.339027799999999814e+06,2.633742000000000000e+06,2.098240000000000000e+06,2.350390500000000000e+06,2.144640000000000000e+06,2.119552000000000000e+06,2.025400800000000047e+06,2.161984000000000000e+06,2.788668000000000000e+06,2.122560000000000000e+06,2.089651300000000047e+06,2.378176000000000000e+06,2.101440000000000000e+06,2.113984000000000000e+06,2.303040000000000000e+06,2.437291000000000000e+06,2.382208000000000000e+06,2.099456000000000000e+06,2.456203799999999814e+06,2.486366000000000000e+06,1.957375300000000047e+06,2.184101799999999814e+06,2.459978799999999814e+06,2.169001799999999814e+06,2.233252299999999814e+06,2.312602799999999814e+06,2.428544000000000000e+06,2.541248000000000000e+06,2.339136000000000000e+06,1.930950300000000047e+06,2.271040000000000000e+06,1.980063000000000000e+06,2.826493500000000000e+06,2.187876799999999814e+06,2.118976000000000000e+06,1.983838000000000000e+06,2.705542500000000000e+06,1.943712000000000000e+06,2.422191000000000000e+06,1.976288000000000000e+06,2.463753799999999814e+06,2.713092500000000000e+06,1.870474800000000047e+06,1.997152000000000000e+06,2.116114000000000000e+06,2.082101300000000047e+06,2.497766500000000000e+06,1.923362500000000000e+06,2.743552000000000000e+06,2.648917500000000000e+06,2.796293500000000000e+06,2.637517000000000000e+06,2.418416000000000000e+06,2.511744000000000000e+06,2.694217500000000000e+06,3.306371500000000000e+06,2.803843500000000000e+06,2.860468500000000000e+06,3.446197500000000000e+06,3.090970000000000000e+06,2.648917500000000000e+06,3.004069500000000000e+06,2.418240000000000000e+06,4.281303000000000000e+06,2.527966500000000000e+06,3.215696000000000000e+06,3.072095000000000000e+06,3.098595500000000000e+06,2.868018500000000000e+06,3.193046000000000000e+06,2.743368000000000000e+06,2.966319500000000000e+06,3.196821000000000000e+06,2.705542500000000000e+06,2.675342500000000000e+06,2.886969000000000000e+06,3.060770000000000000e+06,3.511104000000000000e+06,3.261071500000000000e+06,3.740949500000000000e+06,3.442422500000000000e+06,3.748499500000000000e+06,3.801425000000000000e+06,3.506673000000000000e+06,3.306371500000000000e+06,3.581504000000000000e+06,3.268621500000000000e+06,3.072384000000000000e+06,3.155220500000000000e+06,2.852918500000000000e+06,2.759424000000000000e+06,2.455936000000000000e+06,2.378304000000000000e+06,2.009536000000000000e+06,1.725152000000000000e+06,1.473664000000000000e+06,1.224448000000000000e+06,1.050816000000000000e+06,8.870080000000000000e+05,6.304960000000000000e+05,5.102240000000000000e+05,3.864800000000000000e+05,3.236160000000000000e+05,2.419920000000000000e+05,1.776600000000000000e+05,1.220920000000000000e+05,1.102120000000000000e+05,nan
4.795089999999999719e+01,3.904000000000000000e+03,4.905000000000000000e+03,3.303000000000000000e+03,3.704000000000000000e+03,4.705000000000000000e+03,3.503000000000000000e+03,4.404000000000000000e+03,4.505000000000000000e+03,3.203000000000000000e+03,3.503000000000000000e+03,3.203000000000000000e+03,4.104000000000000000e+03,3.904000000000000000e+03,3.403000000000000000e+03,3.103000000000000000e+03,3.203000000000000000e+03,5.306000000000000000e+03,4.304000000000000000e+03,2.702000000000000000e+03,4.004000000000000000e+03,5.205000000000000000e+03,3.904000000000000000e+03,3.603000000000000000e+03,6.908000000000000000e+03,3.704000000000000000e+03,3.804000000000000000e+03,4.204000000000000000e+03,4.004000000000000000e+03,3.704000000000000000e+03,3.503000000000000000e+03,3.403000000000000000e+03,4.605000000000000000e+03,3.203000000000000000e+03,4.104000000000000000e+03,4.004000000000000000e+03,5.105000000000000000e+03,5.005000000000000000e+03,5.506000000000000000e+03,6.607000000000000000e+03,1.151400000000000000e+04,1.141400000000000000e+04,1.532100000000000000e+04,1.632200000000000000e+04,2.303600000000000000e+04,2.614300000000000000e+04,3.416300000000000000e+04,4.078200000000000000e+04,4.991200000000000000e+04,6.778200000000000000e+04,7.089600000000000000e+04,8.315400000000000000e+04,9.964600000000000000e+04,1.145400000000000000e+05,1.223940000000000000e+05,1.361960000000000000e+05,1.393200000000000000e+05,1.450680000000000000e+05,1.587840000000000000e+05,1.464800000000000000e+05,1.351880000000000000e+05,1.407320000000000000e+05,1.325680000000000000e+05,1.356920000000000000e+05,1.140360000000000000e+05,1.265240000000000000e+05,1.983760000000000000e+05,1.344840000000000000e+05,1.922080000000000000e+05,1.376080000000000000e+05,1.448640000000000000e+05,1.563640000000000000e+05,1.715000000000000000e+05,1.790760000000000000e+05,1.908960000000000000e+05,2.092960000000000000e+05,1.969600000000000000e+05,2.065640000000000000e+05,1.879640000000000000e+05,2.153640000000000000e+05,2.068680000000000000e+05,2.280160000000000000e+05,2.152640000000000000e+05,2.266000000000000000e+05,1.923080000000000000e+05,1.787720000000000000e+05,1.919040000000000000e+05,1.907920000000000000e+05,1.973640000000000000e+05,1.794800000000000000e+05,1.811960000000000000e+05,1.804880000000000000e+05,1.950400000000000000e+05,1.689760000000000000e+05,2.052520000000000000e+05,2.148600000000000000e+05,2.329800000000000000e+05,3.550720000000000000e+05,2.412840000000000000e+05,3.391840000000000000e+05,2.406760000000000000e+05,2.455400000000000000e+05,2.646960000000000000e+05,2.870240000000000000e+05,2.759600000000000000e+05,2.782960000000000000e+05,3.096800000000000000e+05,2.873280000000000000e+05,3.166960000000000000e+05,3.371520000000000000e+05,3.338880000000000000e+05,1.428502000000000116e+05,3.360320000000000000e+05,3.029760000000000000e+05,3.373520000000000000e+05,3.266640000000000000e+05,3.484480000000000000e+05,3.952560000000000000e+05,3.964800000000000000e+05,4.044480000000000000e+05,3.874960000000000000e+05,3.519554000000000233e+05,3.691360000000000000e+05,4.641760000000000000e+05,5.228560000000000000e+05,6.518880000000000000e+05,4.652080000000000000e+05,5.816000000000000000e+05,4.145600000000000000e+05,5.122800000000000000e+05,4.705280000000000000e+05,4.605920000000000000e+05,5.180320000000000000e+05,4.947280000000000000e+05,6.089280000000000000e+05,9.627710999999999767e+05,5.938720000000000000e+05,7.081120000000000000e+05,6.933920000000000000e+05,6.375200000000000000e+05,6.564320000000000000e+05,6.635680000000000000e+05,7.363200000000000000e+05,5.389920000000000000e+05,6.199680000000000000e+05,7.619840000000000000e+05,1.318758500000000000e+06,8.708960000000000000e+05,1.148732500000000000e+06,8.230880000000000000e+05,8.046560000000000000e+05,7.975680000000000000e+05,8.795840000000000000e+05,8.866880000000000000e+05,4.950157999999999884e+05,9.068800000000000000e+05,8.378080000000000000e+05,7.856960000000000000e+05,1.163832500000000000e+06,7.652000000000000000e+05,8.352000000000000000e+05,8.884640000000000000e+05,9.147360000000000000e+05,8.462560000000000000e+05,7.825760000000000000e+05,9.748938000000000466e+05,8.789440000000000000e+05,1.288558500000000000e+06,1.182745300000000047e+06,1.200544000000000000e+06,1.433152000000000000e+06,1.534240000000000000e+06,1.551072000000000000e+06,2.153901799999999814e+06,1.658848300000000047e+06,1.961150300000000047e+06,1.427136000000000000e+06,2.169001799999999814e+06,1.428346800000000047e+06,1.453024000000000000e+06,2.127439000000000000e+06,1.822976000000000000e+06,1.793248000000000000e+06,2.112301299999999814e+06,2.271040000000000000e+06,1.859149800000000047e+06,2.041024000000000000e+06,2.066963500000000000e+06,2.512866500000000000e+06,2.119889000000000000e+06,1.753336500000000000e+06,2.169001799999999814e+06,2.452391000000000000e+06,3.657824000000000000e+06,2.248352299999999814e+06,2.743368000000000000e+06,2.554391500000000000e+06,1.980063000000000000e+06,2.452391000000000000e+06,2.697992500000000000e+06,2.305052799999999814e+06,2.639424000000000000e+06,2.671567500000000000e+06,2.554391500000000000e+06,2.291968000000000000e+06,2.879419000000000000e+06,2.932269000000000000e+06,2.697992500000000000e+06,2.856693500000000000e+06,3.234571000000000000e+06,2.864243500000000000e+06,2.886969000000000000e+06,3.204371000000000000e+06,3.128795500000000000e+06,3.279946500000000000e+06,2.909619000000000000e+06,3.287496500000000000e+06,3.801425000000000000e+06,3.381947000000000000e+06,3.102370500000000000e+06,3.007844500000000000e+06,3.238346000000000000e+06,3.438647500000000000e+06,3.427322500000000000e+06,3.140120500000000000e+06,3.196821000000000000e+06,2.709317500000000000e+06,3.196821000000000000e+06,2.807618500000000000e+06,3.185496000000000000e+06,3.529323000000000000e+06,3.121245500000000000e+06,3.306371500000000000e+06,3.366847000000000000e+06,3.502898000000000000e+06,3.272396500000000000e+06,3.079645000000000000e+06,2.913394000000000000e+06,3.132570500000000000e+06,2.686667500000000000e+06,2.800068500000000000e+06,2.641292000000000000e+06,2.637517000000000000e+06,2.472768000000000000e+06,2.800068500000000000e+06,2.664017500000000000e+06,3.060770000000000000e+06,3.249746500000000000e+06,3.030570000000000000e+06,2.822718500000000000e+06,3.068320000000000000e+06,3.151445500000000000e+06,2.633742000000000000e+06,3.340422000000000000e+06,3.004069500000000000e+06,3.245896000000000000e+06,3.506673000000000000e+06,3.570923500000000000e+06,2.943594000000000000e+06,3.347972000000000000e+06,3.117470500000000000e+06,3.963901000000000000e+06,3.619998500000000000e+06,3.695574000000000000e+06,3.162770500000000000e+06,3.363072000000000000e+06,3.797650000000000000e+06,3.827850000000000000e+06,3.023020000000000000e+06,3.064545000000000000e+06,3.676699000000000000e+06,3.756049500000000000e+06,3.737174500000000000e+06,3.888325500000000000e+06,3.657824000000000000e+06,4.198177500000000000e+06,3.975226000000000000e+06,3.748499500000000000e+06,4.689456000000000000e+06,4.485379500000000000e+06,3.672924000000000000e+06,3.310146500000000000e+06,3.752274500000000000e+06,3.642724000000000000e+06,3.559598500000000000e+06,3.336647000000000000e+06,2.852918500000000000e+06,3.929926000000000000e+06,2.841593500000000000e+06,2.671567500000000000e+06,2.614867000000000000e+06,2.511168000000000000e+06,2.327702799999999814e+06,2.268032000000000000e+06,2.754693000000000000e+06,2.416320000000000000e+06,2.463753799999999814e+06,2.063188500000000000e+06,2.297465000000000000e+06,2.682892500000000000e+06,2.626192000000000000e+06,2.225664500000000000e+06,2.418416000000000000e+06,2.581632000000000000e+06,2.437291000000000000e+06,2.527966500000000000e+06,2.403278299999999814e+06,2.395728299999999814e+06,2.777343000000000000e+06,2.624064000000000000e+06,2.545472000000000000e+06,2.520416500000000000e+06,2.507456000000000000e+06,2.355584000000000000e+06,2.150089000000000000e+06,2.611092000000000000e+06,2.565716500000000000e+06,2.551488000000000000e+06,2.416512000000000000e+06,2.621440000000000000e+06,2.529472000000000000e+06,2.784893000000000000e+06,2.732043000000000000e+06,2.705542500000000000e+06,3.015394500000000000e+06,3.381947000000000000e+06,2.951219500000000000e+06,3.026795000000000000e+06,3.140120500000000000e+06,3.181721000000000000e+06,4.338003500000000000e+06,4.175527500000000000e+06,4.096177000000000000e+06,3.635174000000000000e+06,3.204371000000000000e+06,3.669149000000000000e+06,3.737174500000000000e+06,3.710749500000000000e+06,3.419772500000000000e+06,3.344197000000000000e+06,3.578473500000000000e+06,3.000294500000000000e+06,3.465072500000000000e+06,3.268621500000000000e+06,2.920944000000000000e+06,3.321471500000000000e+06,3.177946000000000000e+06,3.193046000000000000e+06,3.045670000000000000e+06,2.754693000000000000e+06,3.026795000000000000e+06,2.573342000000000000e+06,2.780352000000000000e+06,2.917169000000000000e+06,3.106145500000000000e+06,2.826493500000000000e+06,2.743368000000000000e+06,2.811393500000000000e+06,2.713092500000000000e+06,2.807296000000000000e+06,3.064545000000000000e+06,2.864243500000000000e+06,3.029376000000000000e+06,2.671567500000000000e+06,2.788668000000000000e+06,2.577117000000000000e+06,3.442422500000000000e+06,2.645142500000000000e+06,3.023020000000000000e+06,3.113695500000000000e+06,2.588442000000000000e+06,2.441066000000000000e+06,2.599767000000000000e+06,2.660242500000000000e+06,2.739593000000000000e+06,2.645142500000000000e+06,2.724493000000000000e+06,2.951219500000000000e+06,2.883194000000000000e+06,2.652692500000000000e+06,3.109920500000000000e+06,3.578473500000000000e+06,3.654049000000000000e+06,3.393272000000000000e+06,2.766018000000000000e+06,2.837818500000000000e+06,2.648917500000000000e+06,4.009276500000000000e+06,3.272396500000000000e+06,2.913394000000000000e+06,2.894519000000000000e+06,2.664017500000000000e+06,3.000294500000000000e+06,3.181721000000000000e+06,2.664017500000000000e+06,3.336647000000000000e+06,2.482591000000000000e+06,3.208146000000000000e+06,6.465367000000000000e+06,2.936044000000000000e+06,2.735818000000000000e+06,2.781118000000000000e+06,2.747143000000000000e+06,2.648917500000000000e+06,2.811393500000000000e+06,2.826493500000000000e+06,2.543066500000000000e+06,3.068320000000000000e+06,2.886969000000000000e+06,2.860468500000000000e+06,2.618642000000000000e+06,3.234571000000000000e+06,2.909619000000000000e+06,3.223246000000000000e+06,3.174171000000000000e+06,4.258653000000000000e+06,2.966319500000000000e+06,2.724493000000000000e+06,3.321471500000000000e+06,2.512866500000000000e+06,3.310146500000000000e+06,2.546841500000000000e+06,2.573342000000000000e+06,2.837818500000000000e+06,3.151445500000000000e+06,2.996519500000000000e+06,2.732043000000000000e+06,3.056995000000000000e+06,3.922300500000000000e+06,2.928494000000000000e+06,3.113695500000000000e+06,2.815168500000000000e+06,2.781118000000000000e+06,3.177946000000000000e+06,2.988969500000000000e+06,2.822718500000000000e+06,3.884550500000000000e+06,3.325322000000000000e+06,3.408447500000000000e+06,3.397047000000000000e+06,3.053220000000000000e+06,3.457522500000000000e+06,2.116114000000000000e+06,2.939819000000000000e+06,3.695574000000000000e+06,2.618642000000000000e+06,3.128795500000000000e+06,3.419772500000000000e+06,2.758468000000000000e+06,2.422191000000000000e+06,2.781118000000000000e+06,2.784893000000000000e+06,3.140120500000000000e+06,3.257296500000000000e+06,2.837818500000000000e+06,2.928494000000000000e+06,2.766018000000000000e+06,2.830268500000000000e+06,2.641292000000000000e+06,3.321471500000000000e+06,2.864243500000000000e+06,2.885376000000000000e+06,2.724928000000000000e+06,2.917169000000000000e+06,2.762243000000000000e+06,2.928494000000000000e+06,2.845368500000000000e+06,2.735818000000000000e+06,2.565716500000000000e+06,2.871040000000000000e+06,2.376815500000000000e+06,2.852918500000000000e+06,2.773568000000000000e+06,2.709317500000000000e+06,2.592217000000000000e+06,2.845368500000000000e+06,2.947520000000000000e+06,3.147670500000000000e+06,3.204371000000000000e+06,3.438647500000000000e+06,2.988969500000000000e+06,2.784893000000000000e+06,3.045670000000000000e+06,2.924719000000000000e+06,3.257296500000000000e+06,3.378172000000000000e+06,3.128795500000000000e+06,2.697992500000000000e+06,2.312602799999999814e+06,2.539291500000000000e+06,3.068320000000000000e+06,4.031926500000000000e+06,2.954994500000000000e+06,3.574698500000000000e+06,3.952576000000000000e+06,2.985194500000000000e+06,2.739593000000000000e+06,3.465072500000000000e+06,4.621430500000000000e+06,3.408447500000000000e+06,3.306371500000000000e+06,3.000294500000000000e+06,3.019169500000000000e+06,3.007844500000000000e+06,2.580892000000000000e+06,2.629967000000000000e+06,2.682892500000000000e+06,2.664017500000000000e+06,2.584667000000000000e+06,2.569567000000000000e+06,2.747143000000000000e+06,2.554391500000000000e+06,2.924719000000000000e+06,2.633742000000000000e+06,2.868480000000000000e+06,2.937600000000000000e+06,2.664017500000000000e+06,2.611092000000000000e+06,3.208146000000000000e+06,3.075870000000000000e+06,2.830268500000000000e+06,2.890744000000000000e+06,3.174171000000000000e+06,2.973869500000000000e+06,3.158995500000000000e+06,3.699349000000000000e+06,2.958769500000000000e+06,3.177946000000000000e+06,3.200596000000000000e+06,2.777343000000000000e+06,2.948864000000000000e+06,2.996519500000000000e+06,3.007844500000000000e+06,2.766018000000000000e+06,2.697992500000000000e+06,3.110976000000000000e+06,2.558166500000000000e+06,3.083420000000000000e+06,2.890744000000000000e+06,2.803843500000000000e+06,2.796293500000000000e+06,2.871869000000000000e+06,2.901312000000000000e+06,3.087195000000000000e+06,3.219471000000000000e+06,3.423547500000000000e+06,2.716867500000000000e+06,3.997876000000000000e+06,3.971451000000000000e+06,2.913394000000000000e+06,3.427322500000000000e+06,2.973869500000000000e+06,2.860468500000000000e+06,3.151445500000000000e+06,2.977644500000000000e+06,3.193046000000000000e+06,3.302596500000000000e+06,2.879419000000000000e+06,2.782336000000000000e+06,3.419772500000000000e+06,2.721472000000000000e+06,2.875644000000000000e+06,2.850112000000000000e+06,2.987840000000000000e+06,2.614867000000000000e+06,2.731072000000000000e+06,2.973869500000000000e+06,2.849984000000000000e+06,2.777728000000000000e+06,2.834043500000000000e+06,3.038120000000000000e+06,3.143895500000000000e+06,2.868018500000000000e+06,2.773568000000000000e+06,3.094745000000000000e+06,2.750918000000000000e+06,2.977644500000000000e+06,2.391953299999999814e+06,2.675342500000000000e+06,2.992744500000000000e+06,2.830268500000000000e+06,2.970094500000000000e+06,3.238346000000000000e+06,2.898294000000000000e+06,3.835400000000000000e+06,3.253521500000000000e+06,3.117470500000000000e+06,3.491573000000000000e+06,4.304028500000000000e+06,2.905844000000000000e+06,3.049445000000000000e+06,2.928494000000000000e+06,2.962544500000000000e+06,2.996519500000000000e+06,2.920944000000000000e+06,2.856693500000000000e+06,2.977644500000000000e+06,2.826493500000000000e+06,2.868018500000000000e+06,2.486366000000000000e+06,2.826493500000000000e+06,2.615360000000000000e+06,2.947444500000000000e+06,2.750918000000000000e+06,2.883194000000000000e+06,2.773568000000000000e+06,2.781118000000000000e+06,3.510448000000000000e+06,3.045670000000000000e+06,3.170320500000000000e+06,3.079645000000000000e+06,3.234571000000000000e+06,3.000294500000000000e+06,3.570923500000000000e+06,2.958769500000000000e+06,3.166545500000000000e+06,3.038120000000000000e+06,3.068320000000000000e+06,3.196821000000000000e+06,2.852918500000000000e+06,2.871869000000000000e+06,2.807618500000000000e+06,2.875644000000000000e+06,2.501312000000000000e+06,2.845368500000000000e+06,2.645888000000000000e+06,2.604992000000000000e+06,2.839104000000000000e+06,2.682892500000000000e+06,2.803843500000000000e+06,2.669056000000000000e+06,2.796293500000000000e+06,2.539291500000000000e+06,2.729152000000000000e+06,2.388178299999999814e+06,2.713092500000000000e+06,2.618642000000000000e+06,2.213312000000000000e+06,2.612736000000000000e+06,2.690442500000000000e+06,2.591040000000000000e+06,2.711232000000000000e+06,2.879419000000000000e+06,2.384403299999999814e+06,2.573120000000000000e+06,2.360512000000000000e+06,2.025400800000000047e+06,2.237056000000000000e+06,2.380992000000000000e+06,2.136320000000000000e+06,2.214339500000000000e+06,2.225664500000000000e+06,2.225280000000000000e+06,2.492288000000000000e+06,2.316377799999999814e+06,3.434872500000000000e+06,2.580892000000000000e+06,2.728268000000000000e+06,2.769793000000000000e+06,3.227021000000000000e+06,2.837818500000000000e+06,3.415997500000000000e+06,3.567148500000000000e+06,2.996519500000000000e+06,3.034345000000000000e+06,2.652692500000000000e+06,3.782550000000000000e+06,3.113695500000000000e+06,3.552048500000000000e+06,2.939819000000000000e+06,2.958769500000000000e+06,3.083420000000000000e+06,2.758400000000000000e+06,2.463753799999999814e+06,3.544423000000000000e+06,2.754693000000000000e+06,2.588442000000000000e+06,2.773568000000000000e+06,2.611092000000000000e+06,3.196821000000000000e+06,3.752274500000000000e+06,3.279946500000000000e+06,3.903425500000000000e+06,3.170320500000000000e+06,3.196821000000000000e+06,2.580892000000000000e+06,2.841593500000000000e+06,2.543066500000000000e+06,2.803843500000000000e+06,3.457522500000000000e+06,2.902069000000000000e+06,2.705542500000000000e+06,2.781118000000000000e+06,2.459978799999999814e+06,2.501541500000000000e+06,2.675582000000000000e+06,2.856693500000000000e+06,2.664017500000000000e+06,2.816704000000000000e+06,2.818943500000000000e+06,2.607317000000000000e+06,2.733660299999999814e+06,2.724880299999999814e+06,3.671403799999999814e+06,3.391549000000000000e+06,3.523369500000000000e+06,3.171900000000000000e+06,3.477980500000000000e+06,2.683879500000000000e+06,3.514820000000000000e+06,2.821201500000000000e+06,2.602752000000000000e+06,3.093693799999999814e+06,2.716480000000000000e+06,2.616602000000000000e+06,3.171900000000000000e+06,2.782784000000000000e+06,2.828421799999999814e+06,2.936044000000000000e+06,3.208350000000000000e+06,3.120692500000000000e+06,3.093888000000000000e+06,2.818664299999999814e+06,3.113695500000000000e+06,2.788917500000000000e+06,3.408447500000000000e+06,2.474290500000000000e+06,2.997735500000000000e+06,2.936592500000000000e+06,2.724281500000000000e+06,3.117855000000000000e+06,2.614364799999999814e+06,3.032786299999999814e+06,2.934317799999999814e+06,3.373627000000000000e+06,2.350956799999999814e+06,2.767042799999999814e+06,3.034345000000000000e+06,2.906341000000000000e+06,3.394789000000000000e+06,2.846306000000000000e+06,2.652692500000000000e+06,2.516641500000000000e+06,2.721372500000000000e+06,3.019169500000000000e+06,3.499123000000000000e+06,2.992744500000000000e+06,2.988969500000000000e+06,3.412222500000000000e+06,3.189271000000000000e+06,3.457522500000000000e+06,3.654049000000000000e+06,3.151445500000000000e+06,3.056995000000000000e+06,2.728268000000000000e+06,2.410828299999999814e+06,2.720718000000000000e+06,2.795136000000000000e+06,4.693231000000000000e+06,2.747143000000000000e+06,3.669149000000000000e+06,3.238068299999999814e+06,3.397047000000000000e+06,2.813034299999999814e+06,3.215696000000000000e+06,3.106145500000000000e+06,3.722074500000000000e+06,3.434872500000000000e+06,2.633742000000000000e+06,3.805200000000000000e+06,3.155220500000000000e+06,3.514223000000000000e+06,3.189271000000000000e+06,3.842950000000000000e+06,3.593573500000000000e+06,2.705542500000000000e+06,2.830268500000000000e+06,3.117470500000000000e+06,2.822718500000000000e+06,3.442422500000000000e+06,2.834043500000000000e+06,3.151445500000000000e+06,2.936044000000000000e+06,2.970433000000000000e+06,3.400897500000000000e+06,2.883194000000000000e+06,3.310146500000000000e+06,3.385722000000000000e+06,3.238346000000000000e+06,3.597348500000000000e+06,3.272396500000000000e+06,2.258857500000000000e+06,3.064545000000000000e+06,2.871869000000000000e+06,4.946382500000000000e+06,2.490141000000000000e+06,2.913394000000000000e+06,2.573168000000000000e+06,2.901100799999999814e+06,2.870543799999999814e+06,2.784797299999999814e+06,3.223246000000000000e+06,3.211921000000000000e+06,2.818943500000000000e+06,3.351747000000000000e+06,3.049445000000000000e+06,3.121245500000000000e+06,3.846725000000000000e+06,2.951219500000000000e+06,2.671567500000000000e+06,2.943594000000000000e+06,3.423547500000000000e+06,2.633742000000000000e+06,2.675342500000000000e+06,2.826493500000000000e+06,2.467528799999999814e+06,2.301240000000000000e+06,2.429741000000000000e+06,3.041895000000000000e+06,2.399503299999999814e+06,2.543066500000000000e+06,2.645142500000000000e+06,2.161451799999999814e+06,2.762243000000000000e+06,2.758468000000000000e+06,2.849143500000000000e+06,2.894519000000000000e+06,2.361715500000000000e+06,2.388178299999999814e+06,2.573342000000000000e+06,2.429741000000000000e+06,3.000294500000000000e+06,2.614867000000000000e+06,2.543066500000000000e+06,2.954994500000000000e+06,3.329097000000000000e+06,2.543066500000000000e+06,2.531741500000000000e+06,3.215696000000000000e+06,2.988969500000000000e+06,2.788668000000000000e+06,3.128795500000000000e+06,2.565716500000000000e+06,2.671567500000000000e+06,3.162770500000000000e+06,3.363072000000000000e+06,3.234571000000000000e+06,2.890744000000000000e+06,3.064545000000000000e+06,2.766018000000000000e+06,2.380628299999999814e+06,2.535516500000000000e+06,2.554391500000000000e+06,2.384403299999999814e+06,2.815168500000000000e+06,2.554391500000000000e+06,2.905844000000000000e+06,2.346615500000000000e+06,2.505316500000000000e+06,3.419772500000000000e+06,2.754693000000000000e+06,4.523129500000000000e+06,2.395728299999999814e+06,2.452391000000000000e+06,2.346615500000000000e+06,2.486366000000000000e+06,2.890744000000000000e+06,2.369265500000000000e+06,2.690442500000000000e+06,2.255902299999999814e+06,2.422191000000000000e+06,3.079645000000000000e+06,2.543066500000000000e+06,2.902069000000000000e+06,2.788668000000000000e+06,2.611092000000000000e+06,2.235712000000000000e+06,2.879419000000000000e+06,2.652692500000000000e+06,2.123664000000000000e+06,2.852918500000000000e+06,2.327702799999999814e+06,2.709317500000000000e+06,2.758468000000000000e+06,2.558166500000000000e+06,2.214339500000000000e+06,2.305052799999999814e+06,2.286140000000000000e+06,4.186852500000000000e+06,2.558166500000000000e+06,2.784893000000000000e+06,2.735818000000000000e+06,2.592217000000000000e+06,3.200596000000000000e+06,3.128795500000000000e+06,2.486366000000000000e+06,2.671567500000000000e+06,2.894519000000000000e+06,2.777343000000000000e+06,3.654049000000000000e+06,2.520416500000000000e+06,3.491573000000000000e+06,3.211921000000000000e+06,2.883194000000000000e+06,2.977644500000000000e+06,2.422191000000000000e+06,2.856693500000000000e+06,2.766018000000000000e+06,2.996519500000000000e+06,3.230796000000000000e+06,2.679117500000000000e+06,2.554391500000000000e+06,2.448616000000000000e+06,2.527966500000000000e+06,2.981419500000000000e+06,4.213277500000000000e+06,2.701767500000000000e+06,3.397047000000000000e+06,2.437291000000000000e+06,2.558166500000000000e+06,2.769793000000000000e+06,3.582248500000000000e+06,3.245896000000000000e+06,2.973869500000000000e+06,3.121245500000000000e+06,2.384403299999999814e+06,2.633742000000000000e+06,2.792443000000000000e+06,2.837818500000000000e+06,2.584667000000000000e+06,2.735818000000000000e+06,2.569567000000000000e+06,3.283721500000000000e+06,2.433516000000000000e+06,2.452391000000000000e+06,3.155220500000000000e+06,2.403278299999999814e+06,2.739593000000000000e+06,2.429741000000000000e+06,2.134976000000000000e+06,2.531741500000000000e+06,2.040538500000000000e+06,2.111872000000000000e+06,2.920944000000000000e+06,2.716867500000000000e+06,2.626192000000000000e+06,2.357940500000000000e+06,2.664017500000000000e+06,2.958769500000000000e+06,2.459978799999999814e+06,2.172776799999999814e+06,2.176551799999999814e+06,2.471303799999999814e+06,2.671567500000000000e+06,2.331477799999999814e+06,2.747143000000000000e+06,2.391953299999999814e+06,2.486366000000000000e+06,2.206789500000000000e+06,2.172544000000000000e+06,2.348224000000000000e+06,3.283721500000000000e+06,1.757111500000000000e+06,2.784893000000000000e+06,2.546841500000000000e+06,2.403278299999999814e+06,2.237027299999999814e+06,2.252127299999999814e+06,2.826493500000000000e+06,3.676699000000000000e+06,2.331477799999999814e+06,2.237027299999999814e+06,2.169001799999999814e+06,2.652692500000000000e+06,2.346615500000000000e+06,2.422191000000000000e+06,2.036725800000000047e+06,2.185024000000000000e+06,2.067360000000000000e+06,2.108526299999999814e+06,2.267265000000000000e+06,2.388178299999999814e+06,2.307200000000000000e+06,2.112301299999999814e+06,3.049445000000000000e+06,2.441066000000000000e+06,2.690442500000000000e+06,2.618642000000000000e+06,2.716867500000000000e+06,2.490141000000000000e+06,3.604898500000000000e+06,2.996608000000000000e+06,2.686667500000000000e+06,2.769793000000000000e+06,2.724493000000000000e+06,3.933701000000000000e+06,2.754693000000000000e+06,2.573342000000000000e+06,2.108526299999999814e+06,2.713092500000000000e+06,2.681472000000000000e+06,2.614867000000000000e+06,2.584667000000000000e+06,2.690442500000000000e+06,2.512866500000000000e+06,2.550616500000000000e+06,2.289792000000000000e+06,2.157676799999999814e+06,2.274815000000000000e+06,2.299328000000000000e+06,2.187876799999999814e+06,2.474432000000000000e+06,2.369265500000000000e+06,2.543066500000000000e+06,2.565716500000000000e+06,2.599767000000000000e+06,2.769793000000000000e+06,2.516641500000000000e+06,2.543066500000000000e+06,2.573342000000000000e+06,2.486366000000000000e+06,2.354165500000000000e+06,2.788668000000000000e+06,2.626192000000000000e+06,2.724493000000000000e+06,2.588442000000000000e+06,2.516641500000000000e+06,2.558166500000000000e+06,2.796293500000000000e+06,2.293690000000000000e+06,2.327702799999999814e+06,2.879419000000000000e+06,1.825137000000000000e+06,2.191689500000000000e+06,2.924719000000000000e+06,2.308827799999999814e+06,2.490141000000000000e+06,2.395728299999999814e+06,2.618642000000000000e+06,2.667792500000000000e+06,2.283200000000000000e+06,2.550616500000000000e+06,6.011914000000000000e+06,2.524191500000000000e+06,2.569567000000000000e+06,3.484023000000000000e+06,2.939819000000000000e+06,2.822718500000000000e+06,3.196821000000000000e+06,2.441066000000000000e+06,2.527966500000000000e+06,2.395728299999999814e+06,2.308827799999999814e+06,2.161451799999999814e+06,2.342840500000000000e+06,3.185496000000000000e+06,2.692032000000000000e+06,2.414603299999999814e+06,2.856693500000000000e+06,2.305052799999999814e+06,2.365490500000000000e+06,2.388178299999999814e+06,2.425966000000000000e+06,3.106145500000000000e+06,3.279946500000000000e+06,2.342840500000000000e+06,2.534912000000000000e+06,2.936044000000000000e+06,2.456203799999999814e+06,2.841593500000000000e+06,3.060770000000000000e+06,2.305052799999999814e+06,2.229477299999999814e+06,2.429741000000000000e+06,2.350390500000000000e+06,2.331477799999999814e+06,2.316377799999999814e+06,2.599767000000000000e+06,2.346615500000000000e+06,4.099952000000000000e+06,2.316377799999999814e+06,2.282365000000000000e+06,2.293632000000000000e+06,2.592217000000000000e+06,2.364672000000000000e+06,2.418416000000000000e+06,2.720718000000000000e+06,2.886969000000000000e+06,2.410828299999999814e+06,2.232640000000000000e+06,3.351747000000000000e+06,2.388178299999999814e+06,2.679117500000000000e+06,2.569567000000000000e+06,2.301240000000000000e+06,2.645142500000000000e+06,2.471303799999999814e+06,2.134989000000000000e+06,2.376815500000000000e+06,2.750918000000000000e+06,2.709317500000000000e+06,3.019169500000000000e+06,2.716867500000000000e+06,2.988969500000000000e+06,2.569567000000000000e+06,2.750918000000000000e+06,2.229477299999999814e+06,2.822718500000000000e+06,2.750918000000000000e+06,4.700781000000000000e+06,3.767374500000000000e+06,2.890744000000000000e+06,2.920944000000000000e+06,2.490141000000000000e+06,2.682892500000000000e+06,2.414603299999999814e+06,2.637517000000000000e+06,2.705542500000000000e+06,2.308827799999999814e+06,2.301240000000000000e+06,2.407053299999999814e+06,2.229477299999999814e+06,2.924719000000000000e+06,2.792443000000000000e+06,2.750918000000000000e+06,2.486366000000000000e+06,2.811393500000000000e+06,2.800068500000000000e+06,2.637517000000000000e+06,2.611092000000000000e+06,2.992744500000000000e+06,3.102370500000000000e+06,2.849143500000000000e+06,2.788668000000000000e+06,2.131214000000000000e+06,2.830268500000000000e+06,2.463296000000000000e+06,2.176551799999999814e+06,2.059413500000000000e+06,2.482591000000000000e+06,1.998938000000000000e+06,2.157676799999999814e+06,2.913394000000000000e+06,2.735818000000000000e+06,2.811393500000000000e+06,2.705542500000000000e+06,2.342840500000000000e+06,2.497766500000000000e+06,2.497766500000000000e+06,2.323927799999999814e+06,2.459978799999999814e+06,2.535516500000000000e+06,2.747520000000000000e+06,2.822718500000000000e+06,2.437291000000000000e+06,2.127439000000000000e+06,2.595992000000000000e+06,2.146314000000000000e+06,2.682892500000000000e+06,2.682892500000000000e+06,2.599767000000000000e+06,2.490141000000000000e+06,1.938432000000000000e+06,2.055638500000000000e+06,2.652692500000000000e+06,1.824096000000000000e+06,1.643748300000000047e+06,1.807904000000000000e+06,2.301240000000000000e+06,1.929184000000000000e+06,2.206789500000000000e+06,1.968704000000000000e+06,2.463753799999999814e+06,1.696636000000000000e+06,1.898848000000000000e+06,1.753336500000000000e+06,2.131214000000000000e+06,2.565716500000000000e+06,1.987613000000000000e+06,2.531741500000000000e+06,1.904487500000000000e+06,2.153216000000000000e+06,3.336647000000000000e+06,2.667792500000000000e+06,2.675342500000000000e+06,2.588442000000000000e+06,2.195464500000000000e+06,2.429741000000000000e+06,2.512866500000000000e+06,2.342840500000000000e+06,2.648917500000000000e+06,2.664017500000000000e+06,2.777343000000000000e+06,2.580892000000000000e+06,3.041895000000000000e+06,2.123664000000000000e+06,1.998938000000000000e+06,2.444841000000000000e+06,2.006525800000000047e+06,2.248352299999999814e+06,2.017850800000000047e+06,1.986464000000000000e+06,2.101376000000000000e+06,2.189120000000000000e+06,2.100976299999999814e+06,2.210944000000000000e+06,2.046656000000000000e+06,2.063040000000000000e+06,2.116114000000000000e+06,2.315008000000000000e+06,2.129664000000000000e+06,2.210560000000000000e+06,2.592217000000000000e+06,2.339027799999999814e+06,2.837818500000000000e+06,2.365490500000000000e+06,2.686667500000000000e+06,2.463753799999999814e+06,3.680474000000000000e+06,2.611092000000000000e+06,2.237027299999999814e+06,1.976288000000000000e+06,2.477824000000000000e+06,2.361715500000000000e+06,2.157676799999999814e+06,2.664017500000000000e+06,2.509091500000000000e+06,2.599767000000000000e+06,2.682892500000000000e+06,2.709317500000000000e+06,2.262848000000000000e+06,1.968738000000000000e+06,2.082101300000000047e+06,2.709317500000000000e+06,2.463753799999999814e+06,2.697992500000000000e+06,2.395728299999999814e+06,1.896937500000000000e+06,3.283721500000000000e+06,2.342840500000000000e+06,2.433516000000000000e+06,2.747143000000000000e+06,2.592217000000000000e+06,2.796293500000000000e+06,2.573342000000000000e+06,2.342840500000000000e+06,2.913394000000000000e+06,2.429741000000000000e+06,2.905844000000000000e+06,3.257296500000000000e+06,3.631399000000000000e+06,3.283721500000000000e+06,2.996519500000000000e+06,3.166545500000000000e+06,2.860468500000000000e+06,2.701767500000000000e+06,2.845368500000000000e+06,2.694217500000000000e+06,4.099952000000000000e+06,2.399503299999999814e+06,2.682892500000000000e+06,3.019169500000000000e+06,2.939819000000000000e+06,3.030570000000000000e+06,3.313921500000000000e+06,3.147670500000000000e+06,3.072095000000000000e+06,3.125020500000000000e+06,3.242121000000000000e+06,3.185496000000000000e+06,3.438647500000000000e+06,3.049445000000000000e+06,3.710749500000000000e+06,3.442422500000000000e+06,3.797650000000000000e+06,3.612448500000000000e+06,3.529323000000000000e+06,3.642724000000000000e+06,3.597348500000000000e+06,3.718080000000000000e+06,3.495348000000000000e+06,3.455040000000000000e+06,3.234571000000000000e+06,2.988969500000000000e+06,2.786688000000000000e+06,2.587264000000000000e+06,2.344960000000000000e+06,2.083744000000000000e+06,1.924128000000000000e+06,1.527008000000000000e+06,1.220832000000000000e+06,1.073472000000000000e+06,8.284160000000000000e+05,7.139200000000000000e+05,5.531840000000000000e+05,3.510000000000000000e+05,2.989120000000000000e+05,2.552720000000000000e+05,1.624160000000000000e+05,1.283380000000000000e+05,1.012560000000000000e+05,nan
4.795170000000000243e+01,4.505000000000000000e+03,3.503000000000000000e+03,3.704000000000000000e+03,3.303000000000000000e+03,4.404000000000000000e+03,3.403000000000000000e+03,3.003000000000000000e+03,4.304000000000000000e+03,3.503000000000000000e+03,3.804000000000000000e+03,3.704000000000000000e+03,4.204000000000000000e+03,6.107000000000000000e+03,3.303000000000000000e+03,4.304000000000000000e+03,5.706000000000000000e+03,3.503000000000000000e+03,4.004000000000000000e+03,3.503000000000000000e+03,4.505000000000000000e+03,4.104000000000000000e+03,4.905000000000000000e+03,3.804000000000000000e+03,3.503000000000000000e+03,3.503000000000000000e+03,2.903000000000000000e+03,4.605000000000000000e+03,4.705000000000000000e+03,4.204000000000000000e+03,4.304000000000000000e+03,3.503000000000000000e+03,4.304000000000000000e+03,5.005000000000000000e+03,4.705000000000000000e+03,4.805000000000000000e+03,2.802000000000000000e+03,5.306000000000000000e+03,3.503000000000000000e+03,6.607000000000000000e+03,1.532100000000000000e+04,1.271600000000000000e+04,1.311700000000000000e+04,2.083100000000000000e+04,2.113200000000000000e+04,2.864900000000000000e+04,3.747200000000000000e+04,4.068100000000000000e+04,5.272200000000000000e+04,6.446800000000000000e+04,8.003800000000000000e+04,1.045760000000000000e+05,1.104140000000000000e+05,1.122240000000000000e+05,1.224960000000000000e+05,1.353880000000000000e+05,1.494040000000000000e+05,1.485960000000000000e+05,1.413360000000000000e+05,1.394200000000000000e+05,1.452680000000000000e+05,1.341800000000000000e+05,1.373040000000000000e+05,1.333760000000000000e+05,1.372040000000000000e+05,1.388160000000000000e+05,1.322640000000000000e+05,1.336760000000000000e+05,1.269280000000000000e+05,1.392200000000000000e+05,1.545480000000000000e+05,1.587840000000000000e+05,1.867520000000000000e+05,1.747320000000000000e+05,1.964520000000000000e+05,1.976680000000000000e+05,2.127360000000000000e+05,2.134440000000000000e+05,1.941280000000000000e+05,2.035320000000000000e+05,2.200200000000000000e+05,2.141520000000000000e+05,2.282200000000000000e+05,2.057560000000000000e+05,1.946360000000000000e+05,1.775600000000000000e+05,2.011040000000000000e+05,1.815000000000000000e+05,1.908960000000000000e+05,2.055520000000000000e+05,1.983760000000000000e+05,1.811960000000000000e+05,1.901880000000000000e+05,2.024200000000000000e+05,2.102080000000000000e+05,2.154680000000000000e+05,2.028240000000000000e+05,2.521280000000000000e+05,2.526360000000000000e+05,2.412840000000000000e+05,2.718000000000000000e+05,2.385480000000000000e+05,2.872320000000000000e+05,2.644960000000000000e+05,2.841840000000000000e+05,2.756560000000000000e+05,3.002320000000000000e+05,3.240240000000000000e+05,3.324640000000000000e+05,3.267680000000000000e+05,3.173120000000000000e+05,8.196513000000000466e+05,3.160880000000000000e+05,5.469120000000000000e+05,3.396960000000000000e+05,3.360320000000000000e+05,4.045440000000000000e+05,4.186480000000000000e+05,4.553760000000000000e+05,4.306080000000000000e+05,4.374640000000000000e+05,7.713169000000000233e+05,4.059760000000000000e+05,3.719920000000000000e+05,5.379680000000000000e+05,3.785200000000000000e+05,4.271280000000000000e+05,4.425760000000000000e+05,5.974720000000000000e+05,4.314240000000000000e+05,5.113520000000000000e+05,5.581280000000000000e+05,5.462880000000000000e+05,5.509280000000000000e+05,4.601840000000000000e+05,6.932800000000000000e+05,7.497280000000000000e+05,6.157280000000000000e+05,7.127680000000000000e+05,3.346134000000000233e+05,5.831520000000000000e+05,5.714080000000000000e+05,6.118080000000000000e+05,5.604818000000000466e+05,5.646080000000000000e+05,7.642720000000000000e+05,7.809120000000000000e+05,1.048608000000000000e+06,7.239680000000000000e+05,8.199678000000000466e+05,9.679040000000000000e+05,8.824000000000000000e+05,8.421760000000000000e+05,8.713280000000000000e+05,1.560622800000000047e+06,7.579360000000000000e+05,6.463040000000000000e+05,7.935428000000000466e+05,8.690240000000000000e+05,7.974560000000000000e+05,1.028800000000000000e+06,6.650418000000000466e+05,6.650418000000000466e+05,8.782240000000000000e+05,9.282560000000000000e+05,1.515285000000000000e+06,8.917683000000000466e+05,1.269645800000000047e+06,1.885574800000000047e+06,1.265088000000000000e+06,1.428346800000000047e+06,1.210400000000000000e+06,1.840064000000000000e+06,1.573120000000000000e+06,1.485047300000000047e+06,1.254545800000000047e+06,1.549792000000000000e+06,1.537935000000000000e+06,1.957375300000000047e+06,1.733216000000000000e+06,2.097201299999999814e+06,1.936544000000000000e+06,1.655073300000000047e+06,1.934725300000000047e+06,1.541710000000000000e+06,2.225664500000000000e+06,2.065792000000000000e+06,2.316377799999999814e+06,2.323927799999999814e+06,2.312602799999999814e+06,2.520416500000000000e+06,2.618642000000000000e+06,2.172776799999999814e+06,2.320152799999999814e+06,2.391953299999999814e+06,2.920944000000000000e+06,3.004069500000000000e+06,2.784893000000000000e+06,2.085876300000000047e+06,2.429741000000000000e+06,3.011619500000000000e+06,2.218304000000000000e+06,2.648917500000000000e+06,3.053220000000000000e+06,2.391424000000000000e+06,2.561941500000000000e+06,2.641292000000000000e+06,2.743368000000000000e+06,2.970094500000000000e+06,2.490141000000000000e+06,2.834043500000000000e+06,3.140120500000000000e+06,3.295046500000000000e+06,3.196821000000000000e+06,3.695574000000000000e+06,3.344197000000000000e+06,3.442422500000000000e+06,3.283721500000000000e+06,3.574698500000000000e+06,3.359297000000000000e+06,3.064545000000000000e+06,3.340422000000000000e+06,3.268621500000000000e+06,3.835400000000000000e+06,3.495348000000000000e+06,3.234571000000000000e+06,3.665374000000000000e+06,3.310146500000000000e+06,3.612448500000000000e+06,3.756049500000000000e+06,3.000294500000000000e+06,3.514223000000000000e+06,3.555823500000000000e+06,3.374397000000000000e+06,3.378172000000000000e+06,3.261071500000000000e+06,3.419772500000000000e+06,2.826493500000000000e+06,3.019169500000000000e+06,3.302596500000000000e+06,2.811393500000000000e+06,3.049445000000000000e+06,2.569567000000000000e+06,2.686667500000000000e+06,3.162770500000000000e+06,2.943594000000000000e+06,2.728268000000000000e+06,2.690442500000000000e+06,3.000294500000000000e+06,3.177946000000000000e+06,3.295046500000000000e+06,3.045670000000000000e+06,2.728268000000000000e+06,3.038120000000000000e+06,3.151445500000000000e+06,2.970094500000000000e+06,3.181721000000000000e+06,3.434872500000000000e+06,3.004069500000000000e+06,3.465072500000000000e+06,4.141477000000000000e+06,3.676699000000000000e+06,3.249746500000000000e+06,3.525548000000000000e+06,3.415997500000000000e+06,3.423547500000000000e+06,3.827850000000000000e+06,4.031926500000000000e+06,3.196821000000000000e+06,3.725849500000000000e+06,3.242121000000000000e+06,4.787681500000000000e+06,3.631399000000000000e+06,4.296403000000000000e+06,3.748499500000000000e+06,3.899650500000000000e+06,3.918525500000000000e+06,4.353103500000000000e+06,3.257296500000000000e+06,3.786325000000000000e+06,3.404672500000000000e+06,4.371978500000000000e+06,3.899650500000000000e+06,3.654049000000000000e+06,3.393272000000000000e+06,3.589798500000000000e+06,3.245896000000000000e+06,3.427322500000000000e+06,2.459978799999999814e+06,2.565716500000000000e+06,2.475041000000000000e+06,2.289915000000000000e+06,2.561941500000000000e+06,2.500416000000000000e+06,2.203014500000000000e+06,2.488576000000000000e+06,2.339027799999999814e+06,2.471303799999999814e+06,2.614867000000000000e+06,2.361715500000000000e+06,2.475041000000000000e+06,2.520416500000000000e+06,2.970094500000000000e+06,2.491264000000000000e+06,2.482591000000000000e+06,2.607317000000000000e+06,2.471303799999999814e+06,2.573342000000000000e+06,2.690442500000000000e+06,2.561408000000000000e+06,2.642624000000000000e+06,2.437291000000000000e+06,2.286912000000000000e+06,2.512320000000000000e+06,2.520416500000000000e+06,2.475041000000000000e+06,2.388178299999999814e+06,2.445120000000000000e+06,2.414400000000000000e+06,2.598656000000000000e+06,2.600256000000000000e+06,2.913394000000000000e+06,2.773568000000000000e+06,3.072095000000000000e+06,3.109920500000000000e+06,3.007844500000000000e+06,3.359297000000000000e+06,3.385722000000000000e+06,3.227021000000000000e+06,3.431097500000000000e+06,3.544423000000000000e+06,3.529323000000000000e+06,3.880775500000000000e+06,4.096177000000000000e+06,3.604898500000000000e+06,3.298821500000000000e+06,3.521773000000000000e+06,3.699349000000000000e+06,3.090970000000000000e+06,3.276171500000000000e+06,3.499123000000000000e+06,3.661599000000000000e+06,3.023020000000000000e+06,2.947444500000000000e+06,3.174171000000000000e+06,3.533098000000000000e+06,3.336647000000000000e+06,2.732043000000000000e+06,3.204371000000000000e+06,2.732043000000000000e+06,3.174171000000000000e+06,2.618642000000000000e+06,2.584667000000000000e+06,2.943594000000000000e+06,2.905844000000000000e+06,2.924719000000000000e+06,2.977644500000000000e+06,2.622417000000000000e+06,2.951219500000000000e+06,2.840256000000000000e+06,2.697992500000000000e+06,2.747143000000000000e+06,2.887680000000000000e+06,2.648917500000000000e+06,2.898294000000000000e+06,2.750918000000000000e+06,2.845368500000000000e+06,2.459978799999999814e+06,2.697992500000000000e+06,3.238346000000000000e+06,2.852918500000000000e+06,2.871869000000000000e+06,2.913394000000000000e+06,2.796293500000000000e+06,3.034345000000000000e+06,2.924719000000000000e+06,3.196821000000000000e+06,2.618642000000000000e+06,2.954994500000000000e+06,2.781118000000000000e+06,3.136345500000000000e+06,2.456203799999999814e+06,2.750918000000000000e+06,2.917169000000000000e+06,3.026795000000000000e+06,2.697992500000000000e+06,3.306371500000000000e+06,3.654049000000000000e+06,2.917169000000000000e+06,3.729624500000000000e+06,4.084852000000000000e+06,3.336647000000000000e+06,3.151445500000000000e+06,3.113695500000000000e+06,2.988969500000000000e+06,2.966319500000000000e+06,2.834043500000000000e+06,3.279946500000000000e+06,2.603542000000000000e+06,2.535516500000000000e+06,2.852918500000000000e+06,2.157676799999999814e+06,3.079645000000000000e+06,2.486366000000000000e+06,3.245896000000000000e+06,2.803843500000000000e+06,3.083420000000000000e+06,3.083420000000000000e+06,2.966319500000000000e+06,2.834043500000000000e+06,3.162770500000000000e+06,2.633742000000000000e+06,2.973869500000000000e+06,3.502898000000000000e+06,2.837818500000000000e+06,3.234571000000000000e+06,2.917169000000000000e+06,2.622417000000000000e+06,2.550616500000000000e+06,2.777343000000000000e+06,2.913394000000000000e+06,2.811393500000000000e+06,2.777343000000000000e+06,4.765031500000000000e+06,2.679117500000000000e+06,2.890744000000000000e+06,3.359297000000000000e+06,3.075870000000000000e+06,3.189271000000000000e+06,3.219471000000000000e+06,3.291271500000000000e+06,3.336647000000000000e+06,3.155220500000000000e+06,3.521773000000000000e+06,2.822718500000000000e+06,3.117470500000000000e+06,3.098595500000000000e+06,3.404672500000000000e+06,2.845368500000000000e+06,3.344197000000000000e+06,2.943594000000000000e+06,3.495348000000000000e+06,2.524191500000000000e+06,2.792443000000000000e+06,2.822718500000000000e+06,2.924719000000000000e+06,2.682892500000000000e+06,2.894519000000000000e+06,3.045670000000000000e+06,2.875644000000000000e+06,2.977644500000000000e+06,2.992744500000000000e+06,3.283721500000000000e+06,2.924719000000000000e+06,3.453747500000000000e+06,3.586023500000000000e+06,2.852918500000000000e+06,2.788668000000000000e+06,2.758468000000000000e+06,2.811393500000000000e+06,3.117470500000000000e+06,2.654784000000000000e+06,2.719552000000000000e+06,2.845368500000000000e+06,3.053220000000000000e+06,2.645142500000000000e+06,2.966319500000000000e+06,2.713092500000000000e+06,2.577117000000000000e+06,2.912576000000000000e+06,3.000294500000000000e+06,2.913394000000000000e+06,2.754693000000000000e+06,2.909619000000000000e+06,2.837818500000000000e+06,3.030570000000000000e+06,2.501541500000000000e+06,2.788668000000000000e+06,2.800068500000000000e+06,3.102370500000000000e+06,3.079645000000000000e+06,3.026795000000000000e+06,2.936044000000000000e+06,2.947444500000000000e+06,2.890744000000000000e+06,2.754693000000000000e+06,2.985194500000000000e+06,3.193046000000000000e+06,3.208146000000000000e+06,3.268621500000000000e+06,2.800068500000000000e+06,3.521773000000000000e+06,3.208146000000000000e+06,3.582248500000000000e+06,3.193046000000000000e+06,3.219471000000000000e+06,3.196821000000000000e+06,3.196821000000000000e+06,3.249746500000000000e+06,2.954994500000000000e+06,3.117470500000000000e+06,2.845368500000000000e+06,2.822718500000000000e+06,3.026795000000000000e+06,3.128795500000000000e+06,3.034345000000000000e+06,2.792443000000000000e+06,2.735818000000000000e+06,3.589798500000000000e+06,2.701767500000000000e+06,2.614867000000000000e+06,2.713092500000000000e+06,2.815168500000000000e+06,3.019169500000000000e+06,2.708224000000000000e+06,2.331477799999999814e+06,2.977644500000000000e+06,2.682892500000000000e+06,3.038120000000000000e+06,3.941251000000000000e+06,3.680474000000000000e+06,3.113695500000000000e+06,2.875644000000000000e+06,3.155220500000000000e+06,3.347972000000000000e+06,2.739593000000000000e+06,3.283721500000000000e+06,3.090970000000000000e+06,2.796293500000000000e+06,2.868018500000000000e+06,2.769600000000000000e+06,3.125020500000000000e+06,2.868018500000000000e+06,2.732043000000000000e+06,2.815168500000000000e+06,2.686667500000000000e+06,3.045670000000000000e+06,2.788668000000000000e+06,3.125020500000000000e+06,2.573342000000000000e+06,3.899650500000000000e+06,3.431097500000000000e+06,2.369265500000000000e+06,2.830268500000000000e+06,3.586023500000000000e+06,2.996519500000000000e+06,3.404672500000000000e+06,3.839175000000000000e+06,2.932269000000000000e+06,3.363072000000000000e+06,2.845368500000000000e+06,2.939819000000000000e+06,3.064545000000000000e+06,3.283721500000000000e+06,4.141477000000000000e+06,3.703199500000000000e+06,3.491573000000000000e+06,3.170320500000000000e+06,2.830268500000000000e+06,3.030570000000000000e+06,2.675342500000000000e+06,2.902069000000000000e+06,2.418416000000000000e+06,2.778624000000000000e+06,2.845368500000000000e+06,2.695488000000000000e+06,3.007844500000000000e+06,2.459978799999999814e+06,2.821888000000000000e+06,2.830268500000000000e+06,3.208146000000000000e+06,2.818943500000000000e+06,3.261071500000000000e+06,3.143895500000000000e+06,2.939819000000000000e+06,2.947444500000000000e+06,2.792443000000000000e+06,2.992744500000000000e+06,3.143895500000000000e+06,2.913394000000000000e+06,3.272396500000000000e+06,3.030570000000000000e+06,3.453747500000000000e+06,2.830268500000000000e+06,3.733399500000000000e+06,3.612448500000000000e+06,2.837818500000000000e+06,3.771149500000000000e+06,3.529323000000000000e+06,3.075870000000000000e+06,3.056995000000000000e+06,3.196821000000000000e+06,3.140120500000000000e+06,3.219471000000000000e+06,2.803843500000000000e+06,2.826493500000000000e+06,2.641292000000000000e+06,2.543066500000000000e+06,2.932269000000000000e+06,2.629967000000000000e+06,3.132570500000000000e+06,2.819776000000000000e+06,2.656467500000000000e+06,2.966319500000000000e+06,3.245896000000000000e+06,3.000294500000000000e+06,2.898294000000000000e+06,2.868018500000000000e+06,3.502898000000000000e+06,3.068320000000000000e+06,3.121245500000000000e+06,2.939819000000000000e+06,3.642724000000000000e+06,3.654049000000000000e+06,2.886969000000000000e+06,3.102370500000000000e+06,3.185496000000000000e+06,2.988969500000000000e+06,2.864243500000000000e+06,2.667792500000000000e+06,3.038120000000000000e+06,3.094745000000000000e+06,3.075870000000000000e+06,2.940032000000000000e+06,2.864243500000000000e+06,2.770304000000000000e+06,2.876096000000000000e+06,2.705280000000000000e+06,2.701767500000000000e+06,2.788668000000000000e+06,2.611092000000000000e+06,2.357940500000000000e+06,2.527966500000000000e+06,2.815168500000000000e+06,2.648917500000000000e+06,2.641292000000000000e+06,2.648917500000000000e+06,2.686208000000000000e+06,2.819008000000000000e+06,2.762243000000000000e+06,2.793536000000000000e+06,2.591360000000000000e+06,2.626192000000000000e+06,2.456203799999999814e+06,2.520416500000000000e+06,2.490624000000000000e+06,2.509091500000000000e+06,2.209664000000000000e+06,2.252032000000000000e+06,2.296768000000000000e+06,2.418416000000000000e+06,2.259677299999999814e+06,2.408512000000000000e+06,2.558400000000000000e+06,2.633742000000000000e+06,2.441066000000000000e+06,2.690442500000000000e+06,2.622417000000000000e+06,3.196821000000000000e+06,3.359297000000000000e+06,3.196821000000000000e+06,2.886969000000000000e+06,4.455179500000000000e+06,4.179302500000000000e+06,3.106145500000000000e+06,3.242121000000000000e+06,3.389497000000000000e+06,3.363072000000000000e+06,3.102370500000000000e+06,3.162770500000000000e+06,2.800068500000000000e+06,3.193046000000000000e+06,2.499392000000000000e+06,2.977644500000000000e+06,3.004069500000000000e+06,3.090970000000000000e+06,3.000294500000000000e+06,2.796293500000000000e+06,3.310146500000000000e+06,3.355522000000000000e+06,2.800068500000000000e+06,3.170320500000000000e+06,2.917169000000000000e+06,3.287496500000000000e+06,2.788668000000000000e+06,2.988969500000000000e+06,2.580892000000000000e+06,2.622417000000000000e+06,3.261071500000000000e+06,2.305052799999999814e+06,2.815168500000000000e+06,3.378172000000000000e+06,2.467528799999999814e+06,2.490141000000000000e+06,2.713092500000000000e+06,2.861780500000000000e+06,2.720718000000000000e+06,2.380628299999999814e+06,2.275264000000000000e+06,2.879419000000000000e+06,2.531741500000000000e+06,3.062646799999999814e+06,3.483391799999999814e+06,3.131274000000000000e+06,3.106362299999999814e+06,2.546093799999999814e+06,3.434625000000000000e+06,3.049437500000000000e+06,3.000751799999999814e+06,3.053050000000000000e+06,2.783420299999999814e+06,2.362855299999999814e+06,2.519758000000000000e+06,2.134212000000000000e+06,3.076378000000000000e+06,2.882850000000000000e+06,2.535936000000000000e+06,2.768146500000000000e+06,2.690442500000000000e+06,2.644571799999999814e+06,2.917704799999999814e+06,2.862400000000000000e+06,3.041892500000000000e+06,2.626192000000000000e+06,4.163292500000000000e+06,2.818943500000000000e+06,3.225399500000000000e+06,3.937988500000000000e+06,2.613926299999999814e+06,3.477482799999999814e+06,3.078014299999999814e+06,3.061184000000000000e+06,3.094396500000000000e+06,2.901172500000000000e+06,3.222086000000000000e+06,2.756225500000000000e+06,2.573934000000000000e+06,2.501541500000000000e+06,2.906341000000000000e+06,3.368453000000000000e+06,2.624053500000000000e+06,3.158995500000000000e+06,3.321471500000000000e+06,2.919451799999999814e+06,2.822718500000000000e+06,3.208146000000000000e+06,2.943594000000000000e+06,3.200596000000000000e+06,2.543066500000000000e+06,2.875644000000000000e+06,3.121245500000000000e+06,3.370622000000000000e+06,3.170320500000000000e+06,2.697992500000000000e+06,3.400897500000000000e+06,3.325322000000000000e+06,3.204371000000000000e+06,2.872640000000000000e+06,3.038120000000000000e+06,3.068320000000000000e+06,2.856693500000000000e+06,2.721368000000000000e+06,3.669149000000000000e+06,3.733207500000000000e+06,3.276171500000000000e+06,3.279946500000000000e+06,3.510448000000000000e+06,3.302596500000000000e+06,3.336647000000000000e+06,2.852918500000000000e+06,3.272396500000000000e+06,3.555823500000000000e+06,3.132570500000000000e+06,2.769793000000000000e+06,3.249746500000000000e+06,2.724493000000000000e+06,2.573342000000000000e+06,2.894519000000000000e+06,3.170320500000000000e+06,2.788668000000000000e+06,3.347972000000000000e+06,3.064545000000000000e+06,3.026795000000000000e+06,3.033646299999999814e+06,2.958769500000000000e+06,2.815168500000000000e+06,2.988969500000000000e+06,2.920944000000000000e+06,3.997876000000000000e+06,2.875644000000000000e+06,3.287496500000000000e+06,2.916722000000000000e+06,3.060770000000000000e+06,3.563373500000000000e+06,4.058351500000000000e+06,2.917169000000000000e+06,3.261071500000000000e+06,3.431011299999999814e+06,3.187556799999999814e+06,2.615243799999999814e+06,2.827434799999999814e+06,2.864243500000000000e+06,2.629967000000000000e+06,3.219471000000000000e+06,3.064545000000000000e+06,2.664017500000000000e+06,3.113695500000000000e+06,2.856693500000000000e+06,3.529323000000000000e+06,2.675342500000000000e+06,3.158995500000000000e+06,2.301240000000000000e+06,2.705542500000000000e+06,3.185496000000000000e+06,3.064545000000000000e+06,2.883194000000000000e+06,2.493991500000000000e+06,2.758468000000000000e+06,2.739593000000000000e+06,2.255902299999999814e+06,3.030570000000000000e+06,2.437291000000000000e+06,3.000294500000000000e+06,2.467528799999999814e+06,2.471303799999999814e+06,2.444841000000000000e+06,2.622417000000000000e+06,2.739593000000000000e+06,2.750918000000000000e+06,2.486366000000000000e+06,2.459978799999999814e+06,2.705542500000000000e+06,3.004069500000000000e+06,2.240802299999999814e+06,2.686667500000000000e+06,2.505316500000000000e+06,3.143895500000000000e+06,2.588442000000000000e+06,2.679117500000000000e+06,3.211921000000000000e+06,2.837818500000000000e+06,3.030570000000000000e+06,3.166545500000000000e+06,3.457522500000000000e+06,2.928494000000000000e+06,3.544423000000000000e+06,2.614867000000000000e+06,2.531741500000000000e+06,2.996519500000000000e+06,2.818943500000000000e+06,2.932269000000000000e+06,2.607317000000000000e+06,2.320152799999999814e+06,2.331477799999999814e+06,3.034345000000000000e+06,3.060770000000000000e+06,2.898294000000000000e+06,3.533098000000000000e+06,2.448616000000000000e+06,2.856693500000000000e+06,3.208146000000000000e+06,2.739593000000000000e+06,2.134989000000000000e+06,2.709317500000000000e+06,2.361715500000000000e+06,2.694217500000000000e+06,2.580892000000000000e+06,2.505316500000000000e+06,3.011619500000000000e+06,2.282365000000000000e+06,2.305052799999999814e+06,2.108526299999999814e+06,2.339027799999999814e+06,2.879419000000000000e+06,2.422191000000000000e+06,3.075870000000000000e+06,1.832687000000000000e+06,2.391953299999999814e+06,2.161451799999999814e+06,3.004069500000000000e+06,2.357940500000000000e+06,2.811393500000000000e+06,2.395728299999999814e+06,2.939819000000000000e+06,3.113695500000000000e+06,3.219471000000000000e+06,2.800068500000000000e+06,2.577117000000000000e+06,2.116114000000000000e+06,2.773568000000000000e+06,2.909619000000000000e+06,2.467528799999999814e+06,2.713092500000000000e+06,2.524191500000000000e+06,2.554391500000000000e+06,2.800068500000000000e+06,3.143895500000000000e+06,2.626192000000000000e+06,2.641292000000000000e+06,3.234571000000000000e+06,2.841593500000000000e+06,3.023020000000000000e+06,2.527966500000000000e+06,2.509091500000000000e+06,2.308827799999999814e+06,2.441066000000000000e+06,2.928494000000000000e+06,2.595992000000000000e+06,2.954994500000000000e+06,2.860468500000000000e+06,2.527966500000000000e+06,2.221889500000000000e+06,2.475041000000000000e+06,2.543066500000000000e+06,2.490141000000000000e+06,2.622417000000000000e+06,2.905844000000000000e+06,2.592217000000000000e+06,2.391953299999999814e+06,2.743368000000000000e+06,3.306371500000000000e+06,3.937476000000000000e+06,2.920944000000000000e+06,2.584667000000000000e+06,2.414603299999999814e+06,2.868018500000000000e+06,2.766018000000000000e+06,2.543066500000000000e+06,3.298821500000000000e+06,3.298821500000000000e+06,2.595992000000000000e+06,3.038120000000000000e+06,2.482591000000000000e+06,2.558166500000000000e+06,2.924719000000000000e+06,2.346615500000000000e+06,2.970094500000000000e+06,4.870807000000000000e+06,2.448616000000000000e+06,1.998938000000000000e+06,2.588442000000000000e+06,3.072095000000000000e+06,2.157676799999999814e+06,2.165226799999999814e+06,2.206789500000000000e+06,2.728268000000000000e+06,2.573342000000000000e+06,2.732043000000000000e+06,2.157676799999999814e+06,2.263452299999999814e+06,3.038120000000000000e+06,2.743368000000000000e+06,2.660242500000000000e+06,2.267265000000000000e+06,2.777343000000000000e+06,2.199296000000000000e+06,2.947444500000000000e+06,2.614867000000000000e+06,2.221889500000000000e+06,2.176551799999999814e+06,2.357940500000000000e+06,2.354165500000000000e+06,2.580892000000000000e+06,2.376815500000000000e+06,2.407053299999999814e+06,3.007844500000000000e+06,2.577117000000000000e+06,2.546841500000000000e+06,2.633742000000000000e+06,2.074513500000000000e+06,3.143895500000000000e+06,2.493991500000000000e+06,2.456203799999999814e+06,2.527966500000000000e+06,2.169001799999999814e+06,2.384403299999999814e+06,2.826493500000000000e+06,1.912037500000000000e+06,2.271040000000000000e+06,2.255902299999999814e+06,2.203014500000000000e+06,3.064545000000000000e+06,2.555456000000000000e+06,2.985194500000000000e+06,1.995163000000000000e+06,2.637517000000000000e+06,2.769793000000000000e+06,3.276171500000000000e+06,2.456203799999999814e+06,2.970094500000000000e+06,2.142539000000000000e+06,2.123664000000000000e+06,2.852918500000000000e+06,2.762243000000000000e+06,2.595992000000000000e+06,2.418416000000000000e+06,2.316377799999999814e+06,2.271040000000000000e+06,2.274815000000000000e+06,5.006858000000000000e+06,2.600320000000000000e+06,2.611092000000000000e+06,2.339027799999999814e+06,2.259677299999999814e+06,2.471303799999999814e+06,2.475041000000000000e+06,2.316377799999999814e+06,2.512866500000000000e+06,2.172776799999999814e+06,2.331477799999999814e+06,2.059413500000000000e+06,3.729624500000000000e+06,2.573342000000000000e+06,2.713092500000000000e+06,2.603542000000000000e+06,3.193046000000000000e+06,2.369265500000000000e+06,2.478816000000000000e+06,2.418416000000000000e+06,2.286140000000000000e+06,2.913394000000000000e+06,2.297465000000000000e+06,2.218114500000000000e+06,3.952576000000000000e+06,2.868018500000000000e+06,2.433516000000000000e+06,2.690442500000000000e+06,2.584667000000000000e+06,2.531741500000000000e+06,4.315353500000000000e+06,2.588442000000000000e+06,2.580892000000000000e+06,2.784893000000000000e+06,2.917169000000000000e+06,2.380628299999999814e+06,2.497766500000000000e+06,4.628980500000000000e+06,2.350390500000000000e+06,3.434872500000000000e+06,3.015394500000000000e+06,2.261312000000000000e+06,2.652692500000000000e+06,2.781118000000000000e+06,2.569567000000000000e+06,2.357940500000000000e+06,2.561941500000000000e+06,2.263452299999999814e+06,2.561941500000000000e+06,2.286140000000000000e+06,2.920944000000000000e+06,2.350390500000000000e+06,2.788668000000000000e+06,2.818943500000000000e+06,2.697992500000000000e+06,3.657824000000000000e+06,2.108526299999999814e+06,2.291968000000000000e+06,2.543066500000000000e+06,2.312602799999999814e+06,2.361715500000000000e+06,2.652692500000000000e+06,2.871869000000000000e+06,2.297465000000000000e+06,2.441066000000000000e+06,2.558166500000000000e+06,2.898294000000000000e+06,2.407053299999999814e+06,2.614867000000000000e+06,2.520416500000000000e+06,2.558166500000000000e+06,2.116114000000000000e+06,5.025733000000000000e+06,2.388178299999999814e+06,2.531741500000000000e+06,2.709317500000000000e+06,2.815168500000000000e+06,2.327702799999999814e+06,2.501541500000000000e+06,2.660242500000000000e+06,2.845368500000000000e+06,2.837818500000000000e+06,2.516641500000000000e+06,2.176551799999999814e+06,2.577117000000000000e+06,2.988969500000000000e+06,3.204371000000000000e+06,2.282365000000000000e+06,3.045670000000000000e+06,2.766018000000000000e+06,2.312602799999999814e+06,2.985194500000000000e+06,2.773568000000000000e+06,3.007844500000000000e+06,2.505316500000000000e+06,2.735818000000000000e+06,2.996519500000000000e+06,2.391953299999999814e+06,2.871869000000000000e+06,2.739593000000000000e+06,2.694217500000000000e+06,2.822718500000000000e+06,5.131433000000000000e+06,2.762243000000000000e+06,2.800068500000000000e+06,2.747143000000000000e+06,2.603542000000000000e+06,2.682892500000000000e+06,2.622417000000000000e+06,2.475041000000000000e+06,2.837818500000000000e+06,3.075870000000000000e+06,2.671567500000000000e+06,2.539291500000000000e+06,2.354165500000000000e+06,2.441066000000000000e+06,2.701767500000000000e+06,2.558166500000000000e+06,2.225664500000000000e+06,2.320152799999999814e+06,2.788668000000000000e+06,2.626192000000000000e+06,3.125020500000000000e+06,2.754693000000000000e+06,3.162770500000000000e+06,2.550616500000000000e+06,2.441066000000000000e+06,2.920944000000000000e+06,2.361715500000000000e+06,3.287496500000000000e+06,3.215696000000000000e+06,2.822718500000000000e+06,2.641292000000000000e+06,2.240802299999999814e+06,2.550616500000000000e+06,2.550616500000000000e+06,2.467528799999999814e+06,2.244096000000000000e+06,2.425966000000000000e+06,2.580892000000000000e+06,2.860468500000000000e+06,2.845368500000000000e+06,2.637517000000000000e+06,2.112301299999999814e+06,2.898294000000000000e+06,2.339027799999999814e+06,2.539291500000000000e+06,2.788668000000000000e+06,3.253521500000000000e+06,2.743368000000000000e+06,2.297465000000000000e+06,2.308827799999999814e+06,2.407053299999999814e+06,2.100976299999999814e+06,2.660242500000000000e+06,2.701767500000000000e+06,2.399503299999999814e+06,2.516641500000000000e+06,2.119889000000000000e+06,2.157676799999999814e+06,2.078326300000000047e+06,2.679117500000000000e+06,2.459978799999999814e+06,1.908262500000000000e+06,2.150089000000000000e+06,2.229477299999999814e+06,1.673986000000000000e+06,2.240802299999999814e+06,1.719520000000000000e+06,2.029175800000000047e+06,2.145856000000000000e+06,1.945472000000000000e+06,2.263452299999999814e+06,2.182464000000000000e+06,2.648917500000000000e+06,1.987613000000000000e+06,2.221889500000000000e+06,2.014075800000000047e+06,2.082752000000000000e+06,2.629967000000000000e+06,2.199239500000000000e+06,2.592217000000000000e+06,2.705542500000000000e+06,2.822718500000000000e+06,2.112301299999999814e+06,2.418416000000000000e+06,2.497766500000000000e+06,2.486366000000000000e+06,2.078326300000000047e+06,3.404672500000000000e+06,2.985194500000000000e+06,2.490141000000000000e+06,2.747143000000000000e+06,2.312602799999999814e+06,2.263452299999999814e+06,2.448616000000000000e+06,2.323927799999999814e+06,2.569567000000000000e+06,2.323927799999999814e+06,2.161451799999999814e+06,2.010300800000000047e+06,1.987613000000000000e+06,2.050976000000000000e+06,1.537935000000000000e+06,2.335168000000000000e+06,2.010300800000000047e+06,1.874272000000000000e+06,2.226944000000000000e+06,2.240192000000000000e+06,2.271040000000000000e+06,2.176551799999999814e+06,2.458304000000000000e+06,2.595992000000000000e+06,2.565716500000000000e+06,2.505316500000000000e+06,2.518528000000000000e+06,2.898294000000000000e+06,2.327702799999999814e+06,3.155220500000000000e+06,2.543066500000000000e+06,2.664017500000000000e+06,2.883194000000000000e+06,2.259677299999999814e+06,2.328896000000000000e+06,2.728268000000000000e+06,2.985194500000000000e+06,2.059413500000000000e+06,2.161451799999999814e+06,2.357940500000000000e+06,2.263452299999999814e+06,1.847787000000000000e+06,2.313344000000000000e+06,2.497766500000000000e+06,2.456203799999999814e+06,1.813812000000000000e+06,2.380628299999999814e+06,2.255902299999999814e+06,2.425966000000000000e+06,2.471303799999999814e+06,2.165226799999999814e+06,2.244577299999999814e+06,2.433516000000000000e+06,2.962544500000000000e+06,2.108526299999999814e+06,2.988969500000000000e+06,2.894519000000000000e+06,2.456203799999999814e+06,2.811393500000000000e+06,2.493991500000000000e+06,3.060770000000000000e+06,3.087195000000000000e+06,2.747143000000000000e+06,3.238346000000000000e+06,4.738531000000000000e+06,2.920944000000000000e+06,2.852918500000000000e+06,3.000294500000000000e+06,2.766018000000000000e+06,2.660242500000000000e+06,2.671567500000000000e+06,3.215696000000000000e+06,3.234571000000000000e+06,3.502898000000000000e+06,3.695574000000000000e+06,2.932269000000000000e+06,3.098595500000000000e+06,2.856693500000000000e+06,2.943594000000000000e+06,3.238346000000000000e+06,3.223246000000000000e+06,3.158995500000000000e+06,3.574698500000000000e+06,3.295046500000000000e+06,3.317696500000000000e+06,3.623773500000000000e+06,3.510448000000000000e+06,3.404672500000000000e+06,3.680474000000000000e+06,3.570923500000000000e+06,3.752274500000000000e+06,3.196821000000000000e+06,3.245896000000000000e+06,2.988969500000000000e+06,3.064545000000000000e+06,2.909619000000000000e+06,2.859072000000000000e+06,2.414848000000000000e+06,2.369664000000000000e+06,1.999936000000000000e+06,1.692096000000000000e+06,1.545664000000000000e+06,1.323776000000000000e+06,1.014256000000000000e+06,8.424000000000000000e+05,6.628480000000000000e+05,5.322080000000000000e+05,4.024000000000000000e+05,3.044960000000000000e+05,2.221440000000000000e+05,1.778640000000000000e+05,1.397240000000000000e+05,1.047780000000000000e+05,nan
4.795250000000000057e+01,2.502000000000000000e+03,2.802000000000000000e+03,2.802000000000000000e+03,3.704000000000000000e+03,5.506000000000000000e+03,4.304000000000000000e+03,3.603000000000000000e+03,3.904000000000000000e+03,5.205000000000000000e+03,4.104000000000000000e+03,5.306000000000000000e+03,3.804000000000000000e+03,3.904000000000000000e+03,3.804000000000000000e+03,4.004000000000000000e+03,5.406000000000000000e+03,5.205000000000000000e+03,4.605000000000000000e+03,2.802000000000000000e+03,4.404000000000000000e+03,4.404000000000000000e+03,2.502000000000000000e+03,2.502000000000000000e+03,4.505000000000000000e+03,3.203000000000000000e+03,6.006000000000000000e+03,3.103000000000000000e+03,2.702000000000000000e+03,5.105000000000000000e+03,4.004000000000000000e+03,4.505000000000000000e+03,3.904000000000000000e+03,4.104000000000000000e+03,3.503000000000000000e+03,3.103000000000000000e+03,4.705000000000000000e+03,3.904000000000000000e+03,4.905000000000000000e+03,6.908000000000000000e+03,1.171500000000000000e+04,1.441900000000000000e+04,1.421900000000000000e+04,2.243400000000000000e+04,2.494000000000000000e+04,2.584200000000000000e+04,3.767300000000000000e+04,4.850700000000000000e+04,5.332400000000000000e+04,5.743900000000000000e+04,6.999200000000000000e+04,8.918600000000000000e+04,1.107160000000000000e+05,1.250140000000000000e+05,1.319640000000000000e+05,1.414360000000000000e+05,1.566640000000000000e+05,1.609040000000000000e+05,1.390200000000000000e+05,1.435560000000000000e+05,1.426480000000000000e+05,1.481920000000000000e+05,1.232000000000000000e+05,1.347840000000000000e+05,1.209840000000000000e+05,1.309560000000000000e+05,1.300500000000000000e+05,1.357920000000000000e+05,1.356920000000000000e+05,1.393200000000000000e+05,1.288420000000000000e+05,1.433520000000000000e+05,1.648400000000000000e+05,1.943320000000000000e+05,1.905920000000000000e+05,2.038360000000000000e+05,2.088920000000000000e+05,1.995880000000000000e+05,2.054520000000000000e+05,2.193120000000000000e+05,2.282200000000000000e+05,2.208320000000000000e+05,2.362200000000000000e+05,2.245760000000000000e+05,2.035320000000000000e+05,3.268720000000000000e+05,1.962520000000000000e+05,2.471600000000000000e+05,1.925120000000000000e+05,1.844280000000000000e+05,2.013080000000000000e+05,2.025200000000000000e+05,1.900880000000000000e+05,1.909960000000000000e+05,1.932200000000000000e+05,1.961520000000000000e+05,2.087880000000000000e+05,2.455400000000000000e+05,2.387520000000000000e+05,2.621600000000000000e+05,2.351040000000000000e+05,2.383480000000000000e+05,2.801200000000000000e+05,2.784000000000000000e+05,2.831680000000000000e+05,3.074480000000000000e+05,2.684560000000000000e+05,3.145600000000000000e+05,2.875360000000000000e+05,3.438640000000000000e+05,3.626160000000000000e+05,4.439040000000000000e+05,3.489600000000000000e+05,3.467200000000000000e+05,3.709760000000000000e+05,3.674080000000000000e+05,3.311440000000000000e+05,4.510720000000000000e+05,5.407360000000000000e+05,4.126160000000000000e+05,4.454400000000000000e+05,3.840320000000000000e+05,5.805760000000000000e+05,4.854960000000000000e+05,4.530160000000000000e+05,4.703280000000000000e+05,5.505120000000000000e+05,4.266240000000000000e+05,5.542080000000000000e+05,6.127360000000000000e+05,5.139200000000000000e+05,4.747360000000000000e+05,4.341920000000000000e+05,4.466720000000000000e+05,5.568960000000000000e+05,6.573600000000000000e+05,5.411520000000000000e+05,7.119360000000000000e+05,6.358720000000000000e+05,1.136194300000000047e+06,7.007520000000000000e+05,6.647040000000000000e+05,7.096640000000000000e+05,1.072362399999999907e+06,8.363360000000000000e+05,4.723280000000000000e+05,7.238720000000000000e+05,6.984640000000000000e+05,1.029216000000000000e+06,1.141182500000000000e+06,8.457280000000000000e+05,6.615040000000000000e+05,7.181600000000000000e+05,4.798780000000000000e+05,5.479035000000000000e+05,9.956480000000000000e+05,1.069280000000000000e+06,1.156282500000000000e+06,1.009008000000000000e+06,9.519520000000000000e+05,8.851200000000000000e+05,1.500147300000000047e+06,1.250770800000000047e+06,1.265870800000000047e+06,8.147520000000000000e+05,7.217423000000000466e+05,1.957375300000000047e+06,1.742011500000000000e+06,1.238912000000000000e+06,9.748938000000000466e+05,1.488822300000000047e+06,1.318758500000000000e+06,1.119232000000000000e+06,1.448192000000000000e+06,2.074513500000000000e+06,1.972513000000000000e+06,1.330121300000000047e+06,2.097201299999999814e+06,1.806224300000000047e+06,1.636480000000000000e+06,1.515285000000000000e+06,1.655073300000000047e+06,2.282365000000000000e+06,1.998938000000000000e+06,2.282365000000000000e+06,1.685311000000000000e+06,2.240802299999999814e+06,1.927175300000000047e+06,2.486366000000000000e+06,2.032950800000000047e+06,2.267265000000000000e+06,2.059413500000000000e+06,2.603542000000000000e+06,2.131214000000000000e+06,2.803968000000000000e+06,2.758468000000000000e+06,1.972513000000000000e+06,2.796293500000000000e+06,2.391953299999999814e+06,2.505316500000000000e+06,2.728268000000000000e+06,2.221889500000000000e+06,2.603542000000000000e+06,2.739593000000000000e+06,2.274815000000000000e+06,2.943594000000000000e+06,2.550616500000000000e+06,2.580892000000000000e+06,2.724493000000000000e+06,3.850575500000000000e+06,3.140120500000000000e+06,2.985194500000000000e+06,3.007844500000000000e+06,3.340422000000000000e+06,2.894519000000000000e+06,3.019169500000000000e+06,3.030570000000000000e+06,2.890744000000000000e+06,3.261071500000000000e+06,3.771149500000000000e+06,3.181721000000000000e+06,2.970094500000000000e+06,3.589798500000000000e+06,3.102370500000000000e+06,3.140120500000000000e+06,3.136345500000000000e+06,3.487798000000000000e+06,3.397047000000000000e+06,3.140120500000000000e+06,3.468847500000000000e+06,3.302596500000000000e+06,3.438647500000000000e+06,3.366847000000000000e+06,3.170320500000000000e+06,3.434872500000000000e+06,3.631399000000000000e+06,2.664017500000000000e+06,3.090970000000000000e+06,3.079645000000000000e+06,2.841593500000000000e+06,3.098595500000000000e+06,2.985194500000000000e+06,3.185496000000000000e+06,3.079645000000000000e+06,2.788668000000000000e+06,2.750918000000000000e+06,3.193046000000000000e+06,2.875644000000000000e+06,2.815168500000000000e+06,3.287496500000000000e+06,2.962544500000000000e+06,3.079645000000000000e+06,3.011619500000000000e+06,2.928494000000000000e+06,2.834043500000000000e+06,2.943594000000000000e+06,3.578473500000000000e+06,3.661599000000000000e+06,3.004069500000000000e+06,3.582248500000000000e+06,3.722074500000000000e+06,4.013051500000000000e+06,4.353103500000000000e+06,3.276171500000000000e+06,4.099952000000000000e+06,3.937476000000000000e+06,3.347972000000000000e+06,3.703199500000000000e+06,3.831625000000000000e+06,3.669149000000000000e+06,3.468847500000000000e+06,3.945026000000000000e+06,3.215696000000000000e+06,3.612448500000000000e+06,4.107502000000000000e+06,4.149027000000000000e+06,3.242121000000000000e+06,3.850575500000000000e+06,3.808975000000000000e+06,3.616223500000000000e+06,3.945026000000000000e+06,3.631399000000000000e+06,4.171752500000000000e+06,3.657824000000000000e+06,3.355522000000000000e+06,3.298821500000000000e+06,3.253521500000000000e+06,2.675342500000000000e+06,2.868018500000000000e+06,3.468847500000000000e+06,2.973869500000000000e+06,2.301240000000000000e+06,2.958769500000000000e+06,2.507456000000000000e+06,2.724493000000000000e+06,2.278590000000000000e+06,2.437291000000000000e+06,2.913394000000000000e+06,2.346615500000000000e+06,2.459978799999999814e+06,2.444841000000000000e+06,2.297465000000000000e+06,2.577117000000000000e+06,2.429741000000000000e+06,2.739593000000000000e+06,2.614867000000000000e+06,2.607317000000000000e+06,2.728268000000000000e+06,2.656467500000000000e+06,2.940096000000000000e+06,2.097201299999999814e+06,2.607317000000000000e+06,2.482112000000000000e+06,2.452391000000000000e+06,2.320152799999999814e+06,2.418416000000000000e+06,2.199239500000000000e+06,2.286140000000000000e+06,2.360896000000000000e+06,2.666432000000000000e+06,2.796416000000000000e+06,2.618642000000000000e+06,2.614867000000000000e+06,3.997876000000000000e+06,2.512866500000000000e+06,3.242121000000000000e+06,3.151445500000000000e+06,3.344197000000000000e+06,3.446197500000000000e+06,3.563373500000000000e+06,3.476473000000000000e+06,3.125020500000000000e+06,3.884550500000000000e+06,4.175527500000000000e+06,3.638949000000000000e+06,3.544423000000000000e+06,3.465072500000000000e+06,3.374397000000000000e+06,3.423547500000000000e+06,3.567148500000000000e+06,3.468847500000000000e+06,2.856693500000000000e+06,3.767374500000000000e+06,3.540648000000000000e+06,3.295046500000000000e+06,3.604898500000000000e+06,3.400897500000000000e+06,3.007844500000000000e+06,2.611092000000000000e+06,2.932269000000000000e+06,2.675342500000000000e+06,2.909619000000000000e+06,2.705542500000000000e+06,3.060770000000000000e+06,2.928494000000000000e+06,2.803843500000000000e+06,2.735818000000000000e+06,2.531741500000000000e+06,2.973869500000000000e+06,2.554391500000000000e+06,2.732043000000000000e+06,3.053220000000000000e+06,2.606272000000000000e+06,2.403278299999999814e+06,2.981419500000000000e+06,4.576055000000000000e+06,2.784893000000000000e+06,3.181721000000000000e+06,2.920944000000000000e+06,3.007844500000000000e+06,2.966319500000000000e+06,2.637517000000000000e+06,2.701767500000000000e+06,2.539291500000000000e+06,2.535516500000000000e+06,2.490141000000000000e+06,2.475041000000000000e+06,2.550616500000000000e+06,2.784893000000000000e+06,2.822718500000000000e+06,2.898294000000000000e+06,2.879419000000000000e+06,3.140120500000000000e+06,2.735818000000000000e+06,2.845368500000000000e+06,3.060770000000000000e+06,2.852918500000000000e+06,3.068320000000000000e+06,2.807618500000000000e+06,3.189271000000000000e+06,2.796293500000000000e+06,3.257296500000000000e+06,3.442422500000000000e+06,2.701767500000000000e+06,2.902069000000000000e+06,2.852918500000000000e+06,2.607317000000000000e+06,3.000294500000000000e+06,3.257296500000000000e+06,2.762243000000000000e+06,3.287496500000000000e+06,2.641292000000000000e+06,2.769793000000000000e+06,2.478816000000000000e+06,2.452391000000000000e+06,2.781118000000000000e+06,2.603542000000000000e+06,2.883194000000000000e+06,2.728268000000000000e+06,2.792443000000000000e+06,2.425966000000000000e+06,2.750918000000000000e+06,2.716867500000000000e+06,3.090970000000000000e+06,2.932269000000000000e+06,3.007844500000000000e+06,3.128795500000000000e+06,3.438647500000000000e+06,2.985194500000000000e+06,3.223246000000000000e+06,2.501541500000000000e+06,3.106145500000000000e+06,3.431097500000000000e+06,4.130152000000000000e+06,3.438647500000000000e+06,2.815168500000000000e+06,3.279946500000000000e+06,3.960126000000000000e+06,3.083420000000000000e+06,2.902069000000000000e+06,3.506673000000000000e+06,3.517998000000000000e+06,3.242121000000000000e+06,3.166545500000000000e+06,3.249746500000000000e+06,3.351747000000000000e+06,3.132570500000000000e+06,2.928494000000000000e+06,3.808975000000000000e+06,2.905844000000000000e+06,4.065901500000000000e+06,3.427322500000000000e+06,2.800068500000000000e+06,3.083420000000000000e+06,2.690442500000000000e+06,2.815168500000000000e+06,3.000294500000000000e+06,2.905844000000000000e+06,3.090970000000000000e+06,3.196821000000000000e+06,2.845368500000000000e+06,3.072095000000000000e+06,2.883194000000000000e+06,2.679117500000000000e+06,2.830268500000000000e+06,2.750918000000000000e+06,2.985194500000000000e+06,2.728268000000000000e+06,2.599767000000000000e+06,2.550616500000000000e+06,3.158995500000000000e+06,2.588442000000000000e+06,2.508928000000000000e+06,2.750918000000000000e+06,2.781118000000000000e+06,2.871869000000000000e+06,2.690442500000000000e+06,2.388178299999999814e+06,2.822718500000000000e+06,2.687808000000000000e+06,2.864243500000000000e+06,2.890744000000000000e+06,2.694217500000000000e+06,2.705542500000000000e+06,2.656467500000000000e+06,3.302596500000000000e+06,3.060770000000000000e+06,2.905844000000000000e+06,3.775000000000000000e+06,4.360653500000000000e+06,2.463753799999999814e+06,3.211921000000000000e+06,3.106145500000000000e+06,3.347972000000000000e+06,2.648917500000000000e+06,3.604898500000000000e+06,2.769793000000000000e+06,3.597348500000000000e+06,3.075870000000000000e+06,3.038120000000000000e+06,2.739593000000000000e+06,3.155220500000000000e+06,4.568505000000000000e+06,2.883194000000000000e+06,3.306371500000000000e+06,2.822718500000000000e+06,2.728268000000000000e+06,3.446197500000000000e+06,3.068320000000000000e+06,3.672924000000000000e+06,2.815168500000000000e+06,2.826493500000000000e+06,3.211921000000000000e+06,3.397047000000000000e+06,2.697992500000000000e+06,2.852918500000000000e+06,2.962544500000000000e+06,2.569567000000000000e+06,2.917169000000000000e+06,2.807618500000000000e+06,2.716867500000000000e+06,2.943594000000000000e+06,2.852918500000000000e+06,2.622417000000000000e+06,2.391953299999999814e+06,3.030570000000000000e+06,3.064545000000000000e+06,2.784893000000000000e+06,2.902069000000000000e+06,2.781118000000000000e+06,3.329097000000000000e+06,3.045670000000000000e+06,2.883194000000000000e+06,3.151445500000000000e+06,3.703199500000000000e+06,2.868018500000000000e+06,2.947444500000000000e+06,2.981419500000000000e+06,2.909619000000000000e+06,2.697992500000000000e+06,2.767552000000000000e+06,3.068320000000000000e+06,3.000294500000000000e+06,2.902069000000000000e+06,2.784893000000000000e+06,2.781118000000000000e+06,2.917169000000000000e+06,3.162770500000000000e+06,2.860468500000000000e+06,4.553405000000000000e+06,2.856693500000000000e+06,3.540648000000000000e+06,2.954994500000000000e+06,2.660242500000000000e+06,3.196821000000000000e+06,3.517998000000000000e+06,2.709317500000000000e+06,3.461297500000000000e+06,3.287496500000000000e+06,3.200596000000000000e+06,3.415997500000000000e+06,2.709317500000000000e+06,3.748499500000000000e+06,2.917169000000000000e+06,3.166545500000000000e+06,2.988969500000000000e+06,3.877000500000000000e+06,3.098595500000000000e+06,3.181721000000000000e+06,2.962544500000000000e+06,2.890744000000000000e+06,2.716867500000000000e+06,2.803843500000000000e+06,2.670976000000000000e+06,2.603542000000000000e+06,2.721024000000000000e+06,2.834043500000000000e+06,2.660242500000000000e+06,2.997504000000000000e+06,3.298821500000000000e+06,2.754693000000000000e+06,2.951219500000000000e+06,2.777343000000000000e+06,2.709317500000000000e+06,2.743368000000000000e+06,2.796293500000000000e+06,3.030570000000000000e+06,3.113695500000000000e+06,2.713092500000000000e+06,2.958769500000000000e+06,3.249746500000000000e+06,2.996519500000000000e+06,3.106145500000000000e+06,2.834043500000000000e+06,2.996519500000000000e+06,3.276171500000000000e+06,3.555823500000000000e+06,3.672924000000000000e+06,3.555823500000000000e+06,4.039476500000000000e+06,3.431097500000000000e+06,3.253521500000000000e+06,2.966319500000000000e+06,2.834043500000000000e+06,2.988969500000000000e+06,3.106145500000000000e+06,2.856693500000000000e+06,2.750918000000000000e+06,2.792443000000000000e+06,2.970094500000000000e+06,2.682892500000000000e+06,2.694217500000000000e+06,3.261071500000000000e+06,2.762243000000000000e+06,2.732043000000000000e+06,2.894519000000000000e+06,2.622417000000000000e+06,2.886969000000000000e+06,2.694217500000000000e+06,3.132570500000000000e+06,3.740949500000000000e+06,3.744724500000000000e+06,3.181721000000000000e+06,3.385722000000000000e+06,4.122602000000000000e+06,4.530755000000000000e+06,3.484023000000000000e+06,3.185496000000000000e+06,3.230796000000000000e+06,3.725849500000000000e+06,2.569567000000000000e+06,2.811393500000000000e+06,3.079645000000000000e+06,2.913394000000000000e+06,2.667792500000000000e+06,2.738368000000000000e+06,2.558166500000000000e+06,2.429741000000000000e+06,2.690442500000000000e+06,2.618642000000000000e+06,3.155220500000000000e+06,2.988969500000000000e+06,2.694217500000000000e+06,2.459978799999999814e+06,2.573342000000000000e+06,2.928494000000000000e+06,2.218114500000000000e+06,2.384403299999999814e+06,2.554176000000000000e+06,2.648917500000000000e+06,2.488256000000000000e+06,2.526528000000000000e+06,2.546841500000000000e+06,2.524191500000000000e+06,2.716867500000000000e+06,2.218114500000000000e+06,2.221889500000000000e+06,2.272832000000000000e+06,2.302016000000000000e+06,2.571840000000000000e+06,2.505316500000000000e+06,2.289915000000000000e+06,2.461952000000000000e+06,2.503936000000000000e+06,2.444841000000000000e+06,2.558166500000000000e+06,2.879419000000000000e+06,2.686667500000000000e+06,2.924719000000000000e+06,3.170320500000000000e+06,3.589798500000000000e+06,2.909619000000000000e+06,2.777343000000000000e+06,3.638949000000000000e+06,3.529323000000000000e+06,3.125020500000000000e+06,3.385722000000000000e+06,2.664017500000000000e+06,3.313921500000000000e+06,2.709317500000000000e+06,3.287496500000000000e+06,2.868018500000000000e+06,2.551232000000000000e+06,2.437291000000000000e+06,3.279946500000000000e+06,2.716867500000000000e+06,2.985194500000000000e+06,4.111277000000000000e+06,2.754693000000000000e+06,3.381947000000000000e+06,2.637517000000000000e+06,3.238346000000000000e+06,2.497766500000000000e+06,3.570923500000000000e+06,2.909619000000000000e+06,2.524191500000000000e+06,2.509091500000000000e+06,2.728268000000000000e+06,2.667792500000000000e+06,2.565716500000000000e+06,2.826493500000000000e+06,3.272396500000000000e+06,2.546841500000000000e+06,2.614867000000000000e+06,2.588442000000000000e+06,2.896104500000000000e+06,2.278590000000000000e+06,2.588442000000000000e+06,2.248522299999999814e+06,2.577117000000000000e+06,2.788668000000000000e+06,2.572865500000000000e+06,2.588998299999999814e+06,3.807398500000000000e+06,3.714720000000000000e+06,2.737015299999999814e+06,2.683875000000000000e+06,2.867335299999999814e+06,3.058039000000000000e+06,3.133188799999999814e+06,2.677557299999999814e+06,2.914169500000000000e+06,2.903622299999999814e+06,2.605092299999999814e+06,2.631539500000000000e+06,2.789025000000000000e+06,2.315270799999999814e+06,2.847234299999999814e+06,2.679117500000000000e+06,3.015283500000000000e+06,3.011761299999999814e+06,2.740928000000000000e+06,3.079689500000000000e+06,3.374397000000000000e+06,2.624378000000000000e+06,2.920944000000000000e+06,3.092091799999999814e+06,3.035605000000000000e+06,3.002517500000000000e+06,2.958227500000000000e+06,2.635711000000000000e+06,2.850760000000000000e+06,3.239093799999999814e+06,3.767517299999999814e+06,3.272623799999999814e+06,3.566984000000000000e+06,2.898380000000000000e+06,2.796293500000000000e+06,2.978927000000000000e+06,2.677490299999999814e+06,2.760284299999999814e+06,2.841593500000000000e+06,2.985194500000000000e+06,2.783661500000000000e+06,3.415997500000000000e+06,2.970094500000000000e+06,2.905844000000000000e+06,2.743368000000000000e+06,2.913394000000000000e+06,3.140120500000000000e+06,2.962544500000000000e+06,3.060770000000000000e+06,3.109920500000000000e+06,2.951219500000000000e+06,3.907200500000000000e+06,2.758468000000000000e+06,4.107502000000000000e+06,2.520416500000000000e+06,3.045670000000000000e+06,3.072095000000000000e+06,3.797650000000000000e+06,3.074575299999999814e+06,3.166545500000000000e+06,3.537087799999999814e+06,3.684249000000000000e+06,2.811393500000000000e+06,3.041895000000000000e+06,3.517998000000000000e+06,3.200596000000000000e+06,3.125020500000000000e+06,3.049445000000000000e+06,2.992744500000000000e+06,3.189271000000000000e+06,4.126377000000000000e+06,3.616223500000000000e+06,2.954994500000000000e+06,3.253521500000000000e+06,2.701767500000000000e+06,3.419772500000000000e+06,3.151445500000000000e+06,3.627624000000000000e+06,2.716867500000000000e+06,2.977644500000000000e+06,2.858936799999999814e+06,2.781118000000000000e+06,2.645142500000000000e+06,3.291271500000000000e+06,2.773568000000000000e+06,3.858125500000000000e+06,3.121245500000000000e+06,3.544423000000000000e+06,3.216588500000000000e+06,2.811393500000000000e+06,2.558166500000000000e+06,2.886969000000000000e+06,3.495348000000000000e+06,3.533098000000000000e+06,3.235550500000000000e+06,3.180219299999999814e+06,3.057706299999999814e+06,2.976879299999999814e+06,2.781118000000000000e+06,3.238346000000000000e+06,2.595992000000000000e+06,3.854350500000000000e+06,3.378172000000000000e+06,3.196821000000000000e+06,3.038120000000000000e+06,3.298821500000000000e+06,2.845368500000000000e+06,2.890744000000000000e+06,4.001726500000000000e+06,3.223246000000000000e+06,3.072095000000000000e+06,2.546841500000000000e+06,2.361715500000000000e+06,2.716867500000000000e+06,3.125020500000000000e+06,2.569567000000000000e+06,2.331477799999999814e+06,2.868018500000000000e+06,2.830268500000000000e+06,2.531741500000000000e+06,2.565716500000000000e+06,2.773568000000000000e+06,2.660242500000000000e+06,3.264846500000000000e+06,2.123664000000000000e+06,2.611092000000000000e+06,2.758468000000000000e+06,2.675342500000000000e+06,2.437291000000000000e+06,2.652692500000000000e+06,2.509091500000000000e+06,3.023020000000000000e+06,2.724493000000000000e+06,3.007844500000000000e+06,3.253521500000000000e+06,2.535516500000000000e+06,3.030570000000000000e+06,2.645142500000000000e+06,2.595992000000000000e+06,3.219471000000000000e+06,2.739593000000000000e+06,2.837818500000000000e+06,3.261071500000000000e+06,2.611092000000000000e+06,2.505316500000000000e+06,2.777343000000000000e+06,2.856693500000000000e+06,3.109920500000000000e+06,2.720718000000000000e+06,3.397047000000000000e+06,2.486366000000000000e+06,2.255902299999999814e+06,2.796293500000000000e+06,2.361715500000000000e+06,2.524191500000000000e+06,2.747143000000000000e+06,2.713092500000000000e+06,2.206789500000000000e+06,2.743368000000000000e+06,2.078326300000000047e+06,2.936044000000000000e+06,2.369265500000000000e+06,2.645142500000000000e+06,2.856693500000000000e+06,2.667792500000000000e+06,2.286140000000000000e+06,2.573342000000000000e+06,3.121245500000000000e+06,2.614867000000000000e+06,3.937476000000000000e+06,2.769793000000000000e+06,2.660242500000000000e+06,3.177946000000000000e+06,2.354165500000000000e+06,2.463753799999999814e+06,2.282365000000000000e+06,2.471303799999999814e+06,2.301240000000000000e+06,3.125020500000000000e+06,2.679117500000000000e+06,2.320152799999999814e+06,2.082101300000000047e+06,2.380628299999999814e+06,2.229477299999999814e+06,2.754693000000000000e+06,2.958769500000000000e+06,2.811393500000000000e+06,2.093426300000000047e+06,2.690442500000000000e+06,2.210564500000000000e+06,2.917169000000000000e+06,2.584667000000000000e+06,2.962544500000000000e+06,3.132570500000000000e+06,2.184101799999999814e+06,2.713092500000000000e+06,3.056995000000000000e+06,2.520416500000000000e+06,2.739593000000000000e+06,2.973869500000000000e+06,2.388178299999999814e+06,2.482591000000000000e+06,2.191689500000000000e+06,2.886969000000000000e+06,3.574698500000000000e+06,3.801425000000000000e+06,2.584667000000000000e+06,2.645142500000000000e+06,2.414603299999999814e+06,2.645142500000000000e+06,3.200596000000000000e+06,2.569567000000000000e+06,2.444841000000000000e+06,3.529323000000000000e+06,2.346615500000000000e+06,2.788668000000000000e+06,3.842950000000000000e+06,2.943594000000000000e+06,2.743368000000000000e+06,3.113695500000000000e+06,2.894519000000000000e+06,2.864243500000000000e+06,2.626192000000000000e+06,2.883194000000000000e+06,2.679117500000000000e+06,3.041895000000000000e+06,3.370622000000000000e+06,3.363072000000000000e+06,2.792443000000000000e+06,2.263744000000000000e+06,2.384403299999999814e+06,2.187876799999999814e+06,2.656467500000000000e+06,2.577117000000000000e+06,2.255902299999999814e+06,3.181721000000000000e+06,2.607317000000000000e+06,2.032950800000000047e+06,3.313921500000000000e+06,2.660242500000000000e+06,2.350390500000000000e+06,2.565716500000000000e+06,2.323927799999999814e+06,3.007844500000000000e+06,2.595992000000000000e+06,2.399503299999999814e+06,2.463753799999999814e+06,1.972513000000000000e+06,2.732043000000000000e+06,2.418416000000000000e+06,2.459978799999999814e+06,2.709317500000000000e+06,2.331477799999999814e+06,2.582720000000000000e+06,2.293690000000000000e+06,2.618642000000000000e+06,3.540648000000000000e+06,2.399503299999999814e+06,2.796293500000000000e+06,2.346615500000000000e+06,2.482591000000000000e+06,2.153901799999999814e+06,2.448616000000000000e+06,1.991388000000000000e+06,2.471303799999999814e+06,2.169001799999999814e+06,2.448616000000000000e+06,2.758468000000000000e+06,3.877000500000000000e+06,2.486366000000000000e+06,2.070738500000000000e+06,2.803843500000000000e+06,2.180326799999999814e+06,2.108526299999999814e+06,2.384403299999999814e+06,2.569567000000000000e+06,2.203014500000000000e+06,2.565716500000000000e+06,2.482591000000000000e+06,2.367040000000000000e+06,2.259677299999999814e+06,2.629967000000000000e+06,2.373040500000000000e+06,2.826493500000000000e+06,2.788668000000000000e+06,2.467528799999999814e+06,2.818943500000000000e+06,2.357940500000000000e+06,2.947444500000000000e+06,2.709317500000000000e+06,2.493991500000000000e+06,2.373040500000000000e+06,2.652692500000000000e+06,2.561941500000000000e+06,3.703199500000000000e+06,2.365490500000000000e+06,2.444841000000000000e+06,2.433516000000000000e+06,2.592217000000000000e+06,2.410828299999999814e+06,5.037058000000000000e+06,2.501541500000000000e+06,2.184101799999999814e+06,2.221889500000000000e+06,2.561941500000000000e+06,2.342840500000000000e+06,2.407053299999999814e+06,2.218114500000000000e+06,2.138764000000000000e+06,3.861900500000000000e+06,2.093426300000000047e+06,2.312602799999999814e+06,2.444841000000000000e+06,2.550616500000000000e+06,2.509091500000000000e+06,2.603542000000000000e+06,3.540648000000000000e+06,2.588442000000000000e+06,2.425966000000000000e+06,4.557180000000000000e+06,2.493991500000000000e+06,2.531741500000000000e+06,2.225664500000000000e+06,2.433516000000000000e+06,2.210564500000000000e+06,2.486366000000000000e+06,2.550616500000000000e+06,2.951219500000000000e+06,2.293690000000000000e+06,2.271616000000000000e+06,2.376815500000000000e+06,2.580892000000000000e+06,2.425966000000000000e+06,2.682892500000000000e+06,2.577117000000000000e+06,2.524191500000000000e+06,2.977644500000000000e+06,2.517952000000000000e+06,3.899650500000000000e+06,2.482591000000000000e+06,3.234571000000000000e+06,2.497766500000000000e+06,2.407053299999999814e+06,2.342840500000000000e+06,2.312602799999999814e+06,2.988969500000000000e+06,2.860468500000000000e+06,2.418416000000000000e+06,2.493991500000000000e+06,2.524191500000000000e+06,4.968957000000000000e+06,2.603542000000000000e+06,2.248352299999999814e+06,2.682892500000000000e+06,2.720718000000000000e+06,2.629967000000000000e+06,2.856693500000000000e+06,2.671567500000000000e+06,2.701767500000000000e+06,2.577117000000000000e+06,2.739593000000000000e+06,2.546841500000000000e+06,2.554391500000000000e+06,2.607317000000000000e+06,2.618642000000000000e+06,2.357940500000000000e+06,2.852918500000000000e+06,3.117470500000000000e+06,2.380628299999999814e+06,2.595992000000000000e+06,2.626192000000000000e+06,3.404672500000000000e+06,2.626192000000000000e+06,2.599767000000000000e+06,2.766018000000000000e+06,2.535516500000000000e+06,2.414603299999999814e+06,2.569567000000000000e+06,2.811393500000000000e+06,2.509091500000000000e+06,2.505316500000000000e+06,2.803843500000000000e+06,3.994101000000000000e+06,2.739593000000000000e+06,2.527966500000000000e+06,1.998938000000000000e+06,2.425966000000000000e+06,2.879419000000000000e+06,2.316377799999999814e+06,2.626192000000000000e+06,2.951219500000000000e+06,2.350390500000000000e+06,2.448616000000000000e+06,3.877000500000000000e+06,2.747143000000000000e+06,2.425966000000000000e+06,2.860468500000000000e+06,2.274815000000000000e+06,3.257296500000000000e+06,2.735818000000000000e+06,2.830268500000000000e+06,2.743368000000000000e+06,2.493991500000000000e+06,2.520416500000000000e+06,2.626192000000000000e+06,2.308827799999999814e+06,2.569567000000000000e+06,2.365490500000000000e+06,2.766018000000000000e+06,2.505316500000000000e+06,2.970094500000000000e+06,2.331477799999999814e+06,3.521773000000000000e+06,2.527966500000000000e+06,2.293690000000000000e+06,2.716867500000000000e+06,2.607317000000000000e+06,2.599767000000000000e+06,2.924719000000000000e+06,2.490141000000000000e+06,2.535516500000000000e+06,3.181721000000000000e+06,3.170320500000000000e+06,2.554391500000000000e+06,2.905844000000000000e+06,2.407053299999999814e+06,2.357940500000000000e+06,3.359297000000000000e+06,2.886969000000000000e+06,2.467528799999999814e+06,2.913394000000000000e+06,2.459978799999999814e+06,2.339027799999999814e+06,2.203520000000000000e+06,2.705542500000000000e+06,2.459978799999999814e+06,3.106145500000000000e+06,2.411136000000000000e+06,2.512866500000000000e+06,2.252127299999999814e+06,2.516641500000000000e+06,2.543066500000000000e+06,3.113695500000000000e+06,2.822718500000000000e+06,2.894519000000000000e+06,2.429741000000000000e+06,3.302596500000000000e+06,2.958769500000000000e+06,2.543066500000000000e+06,2.679117500000000000e+06,3.158995500000000000e+06,2.807618500000000000e+06,2.682892500000000000e+06,2.240802299999999814e+06,2.437291000000000000e+06,2.845368500000000000e+06,2.134989000000000000e+06,2.308827799999999814e+06,2.380628299999999814e+06,2.475041000000000000e+06,2.376815500000000000e+06,2.221889500000000000e+06,2.108526299999999814e+06,2.010300800000000047e+06,1.794899300000000047e+06,2.033280000000000000e+06,1.806224300000000047e+06,2.086304000000000000e+06,2.259677299999999814e+06,1.991388000000000000e+06,1.655073300000000047e+06,2.988969500000000000e+06,1.963872000000000000e+06,2.505316500000000000e+06,2.328256000000000000e+06,2.443328000000000000e+06,2.146314000000000000e+06,2.792443000000000000e+06,2.176551799999999814e+06,2.800068500000000000e+06,3.034345000000000000e+06,2.849143500000000000e+06,2.811393500000000000e+06,2.425966000000000000e+06,2.777343000000000000e+06,2.255902299999999814e+06,3.181721000000000000e+06,3.317696500000000000e+06,3.548198000000000000e+06,2.690442500000000000e+06,2.335252799999999814e+06,2.871869000000000000e+06,2.104751299999999814e+06,2.660242500000000000e+06,2.339027799999999814e+06,2.361715500000000000e+06,2.278590000000000000e+06,2.357940500000000000e+06,1.910720000000000000e+06,2.694217500000000000e+06,2.064032000000000000e+06,2.467528799999999814e+06,1.982816000000000000e+06,2.347968000000000000e+06,2.387072000000000000e+06,2.686667500000000000e+06,2.063188500000000000e+06,2.226816000000000000e+06,7.190922000000000000e+06,2.410828299999999814e+06,2.539291500000000000e+06,2.436352000000000000e+06,2.803843500000000000e+06,2.433516000000000000e+06,2.546841500000000000e+06,2.459978799999999814e+06,2.497766500000000000e+06,2.361715500000000000e+06,2.637517000000000000e+06,2.411328000000000000e+06,2.146314000000000000e+06,2.671567500000000000e+06,2.010300800000000047e+06,2.535516500000000000e+06,2.006525800000000047e+06,2.357940500000000000e+06,2.433516000000000000e+06,2.237027299999999814e+06,2.459978799999999814e+06,2.558166500000000000e+06,2.588442000000000000e+06,2.289915000000000000e+06,1.949825300000000047e+06,1.954496000000000000e+06,2.073888000000000000e+06,2.573342000000000000e+06,2.728268000000000000e+06,2.074513500000000000e+06,2.561941500000000000e+06,2.376815500000000000e+06,2.992744500000000000e+06,2.664017500000000000e+06,3.310146500000000000e+06,3.023020000000000000e+06,2.561941500000000000e+06,2.561941500000000000e+06,2.917169000000000000e+06,3.079645000000000000e+06,2.766018000000000000e+06,2.890744000000000000e+06,3.056995000000000000e+06,2.992744500000000000e+06,2.871869000000000000e+06,2.792443000000000000e+06,2.690442500000000000e+06,3.079645000000000000e+06,2.747143000000000000e+06,3.170320500000000000e+06,2.781118000000000000e+06,2.724493000000000000e+06,3.646499000000000000e+06,4.878357000000000000e+06,3.056995000000000000e+06,3.079645000000000000e+06,3.325322000000000000e+06,4.353103500000000000e+06,3.193046000000000000e+06,3.279946500000000000e+06,3.238346000000000000e+06,3.465072500000000000e+06,3.189271000000000000e+06,3.612448500000000000e+06,3.786325000000000000e+06,3.631399000000000000e+06,3.858125500000000000e+06,3.506673000000000000e+06,3.415997500000000000e+06,3.461297500000000000e+06,3.434872500000000000e+06,3.227021000000000000e+06,2.958769500000000000e+06,2.778432000000000000e+06,2.662528000000000000e+06,2.249600000000000000e+06,2.192256000000000000e+06,1.813568000000000000e+06,1.470752000000000000e+06,1.346976000000000000e+06,1.218592000000000000e+06,8.658880000000000000e+05,6.695680000000000000e+05,5.589440000000000000e+05,4.103680000000000000e+05,3.106000000000000000e+05,2.416880000000000000e+05,1.849320000000000000e+05,1.321640000000000000e+05,1.010540000000000000e+05,nan
4.795329999999999870e+01,3.403000000000000000e+03,5.005000000000000000e+03,4.404000000000000000e+03,3.904000000000000000e+03,2.502000000000000000e+03,5.205000000000000000e+03,4.905000000000000000e+03,3.503000000000000000e+03,3.603000000000000000e+03,3.904000000000000000e+03,4.905000000000000000e+03,5.005000000000000000e+03,4.505000000000000000e+03,4.204000000000000000e+03,3.804000000000000000e+03,4.605000000000000000e+03,3.503000000000000000e+03,3.603000000000000000e+03,3.303000000000000000e+03,4.204000000000000000e+03,4.004000000000000000e+03,2.802000000000000000e+03,4.404000000000000000e+03,3.603000000000000000e+03,2.702000000000000000e+03,2.802000000000000000e+03,4.805000000000000000e+03,2.602000000000000000e+03,4.204000000000000000e+03,5.005000000000000000e+03,3.804000000000000000e+03,4.605000000000000000e+03,3.603000000000000000e+03,3.603000000000000000e+03,4.605000000000000000e+03,4.004000000000000000e+03,1.397882999999999884e+05,4.104000000000000000e+03,7.208000000000000000e+03,8.410000000000000000e+03,1.231600000000000000e+04,1.942800000000000000e+04,1.812600000000000000e+04,2.333600000000000000e+04,3.015200000000000000e+04,3.125500000000000000e+04,5.101500000000000000e+04,5.784100000000000000e+04,7.159800000000000000e+04,8.064200000000000000e+04,8.938800000000000000e+04,1.046760000000000000e+05,1.127280000000000000e+05,1.239060000000000000e+05,1.503120000000000000e+05,1.363960000000000000e+05,1.524280000000000000e+05,1.477880000000000000e+05,1.544440000000000000e+05,1.489000000000000000e+05,1.368000000000000000e+05,1.349880000000000000e+05,1.309560000000000000e+05,1.238040000000000000e+05,1.327680000000000000e+05,1.279340000000000000e+05,1.370040000000000000e+05,1.233000000000000000e+05,1.339800000000000000e+05,1.564640000000000000e+05,1.555560000000000000e+05,2.133440000000000000e+05,1.800840000000000000e+05,1.985760000000000000e+05,2.335880000000000000e+05,2.058560000000000000e+05,1.960480000000000000e+05,2.116240000000000000e+05,2.048440000000000000e+05,1.975640000000000000e+05,2.274080000000000000e+05,1.967560000000000000e+05,2.076760000000000000e+05,2.130400000000000000e+05,1.937240000000000000e+05,2.033280000000000000e+05,1.989800000000000000e+05,2.138480000000000000e+05,2.052520000000000000e+05,1.991840000000000000e+05,2.228560000000000000e+05,2.197160000000000000e+05,2.151640000000000000e+05,1.783680000000000000e+05,2.237640000000000000e+05,2.305480000000000000e+05,2.216400000000000000e+05,2.522280000000000000e+05,2.385480000000000000e+05,2.307520000000000000e+05,2.448320000000000000e+05,3.061280000000000000e+05,2.811360000000000000e+05,2.727120000000000000e+05,2.613560000000000000e+05,3.270720000000000000e+05,3.247360000000000000e+05,3.145600000000000000e+05,3.159840000000000000e+05,3.916800000000000000e+05,3.561920000000000000e+05,3.371520000000000000e+05,4.184400000000000000e+05,3.376560000000000000e+05,3.882160000000000000e+05,3.490640000000000000e+05,3.917840000000000000e+05,3.385760000000000000e+05,4.266240000000000000e+05,4.125120000000000000e+05,1.834402999999999884e+05,4.558880000000000000e+05,5.629600000000000000e+05,3.833120000000000000e+05,4.636640000000000000e+05,4.281520000000000000e+05,3.958640000000000000e+05,3.882160000000000000e+05,4.762720000000000000e+05,4.901120000000000000e+05,4.787280000000000000e+05,5.895360000000000000e+05,4.932960000000000000e+05,5.586400000000000000e+05,4.896000000000000000e+05,5.241920000000000000e+05,5.123840000000000000e+05,4.977040000000000000e+05,4.570080000000000000e+05,4.650620999999999767e+05,6.455840000000000000e+05,6.486880000000000000e+05,6.978400000000000000e+05,6.751680000000000000e+05,1.118494800000000047e+06,6.425920000000000000e+05,6.882080000000000000e+05,9.787200000000000000e+05,7.319680000000000000e+05,7.217920000000000000e+05,1.019104000000000000e+06,7.519423000000000466e+05,1.235633000000000000e+06,1.141182500000000000e+06,6.537168000000000466e+05,9.627680000000000000e+05,6.619200000000000000e+05,8.845920000000000000e+05,8.962080000000000000e+05,9.664320000000000000e+05,1.156282500000000000e+06,9.089760000000000000e+05,1.409471800000000047e+06,8.610880000000000000e+05,1.742011500000000000e+06,1.492597300000000047e+06,1.394334000000000000e+06,8.728933000000000466e+05,1.481272300000000047e+06,1.254545800000000047e+06,2.187876799999999814e+06,1.536608000000000000e+06,1.515285000000000000e+06,1.942275300000000047e+06,1.617285500000000000e+06,2.237027299999999814e+06,2.017850800000000047e+06,1.868896000000000000e+06,1.859149800000000047e+06,1.764661500000000000e+06,2.323927799999999814e+06,1.542336000000000000e+06,1.844544000000000000e+06,2.391953299999999814e+06,2.305052799999999814e+06,2.422191000000000000e+06,2.558166500000000000e+06,2.501541500000000000e+06,1.798674300000000047e+06,2.387968000000000000e+06,2.762243000000000000e+06,2.203014500000000000e+06,2.743368000000000000e+06,2.539291500000000000e+06,2.539291500000000000e+06,2.709317500000000000e+06,2.803843500000000000e+06,2.565716500000000000e+06,2.577117000000000000e+06,2.361715500000000000e+06,2.671567500000000000e+06,2.210564500000000000e+06,2.482591000000000000e+06,2.444841000000000000e+06,2.444841000000000000e+06,2.527966500000000000e+06,2.577117000000000000e+06,2.614867000000000000e+06,2.883194000000000000e+06,2.626192000000000000e+06,3.272396500000000000e+06,3.117470500000000000e+06,2.701767500000000000e+06,3.310146500000000000e+06,3.306371500000000000e+06,3.869450500000000000e+06,3.113695500000000000e+06,3.638949000000000000e+06,3.884550500000000000e+06,3.563373500000000000e+06,3.355522000000000000e+06,3.374397000000000000e+06,3.355522000000000000e+06,3.242121000000000000e+06,2.902069000000000000e+06,3.635174000000000000e+06,3.151445500000000000e+06,3.109920500000000000e+06,2.977644500000000000e+06,3.306371500000000000e+06,3.090970000000000000e+06,3.219471000000000000e+06,2.996519500000000000e+06,3.049445000000000000e+06,2.803843500000000000e+06,3.442422500000000000e+06,2.988969500000000000e+06,2.841593500000000000e+06,2.985194500000000000e+06,2.924719000000000000e+06,3.147670500000000000e+06,2.890744000000000000e+06,3.064545000000000000e+06,2.826493500000000000e+06,2.762243000000000000e+06,2.788668000000000000e+06,2.830268500000000000e+06,2.932269000000000000e+06,2.988969500000000000e+06,3.117470500000000000e+06,2.905844000000000000e+06,2.811393500000000000e+06,3.177946000000000000e+06,3.381947000000000000e+06,3.200596000000000000e+06,2.947444500000000000e+06,3.283721500000000000e+06,3.638949000000000000e+06,3.725849500000000000e+06,3.030570000000000000e+06,3.476473000000000000e+06,4.077302000000000000e+06,3.846725000000000000e+06,3.381947000000000000e+06,3.544423000000000000e+06,3.706974500000000000e+06,3.385722000000000000e+06,3.268621500000000000e+06,3.453747500000000000e+06,3.310146500000000000e+06,3.733399500000000000e+06,4.443779000000000000e+06,4.160427500000000000e+06,3.669149000000000000e+06,4.224602500000000000e+06,4.296403000000000000e+06,3.722074500000000000e+06,3.801425000000000000e+06,4.171752500000000000e+06,4.285078000000000000e+06,4.504254500000000000e+06,4.111277000000000000e+06,4.360653500000000000e+06,3.347972000000000000e+06,3.261071500000000000e+06,3.453747500000000000e+06,3.143895500000000000e+06,3.431097500000000000e+06,2.845368500000000000e+06,2.818943500000000000e+06,2.905844000000000000e+06,2.448616000000000000e+06,2.410560000000000000e+06,2.233252299999999814e+06,2.278590000000000000e+06,2.444841000000000000e+06,2.399503299999999814e+06,2.369265500000000000e+06,2.705542500000000000e+06,2.399503299999999814e+06,2.550616500000000000e+06,2.482591000000000000e+06,2.595992000000000000e+06,2.399503299999999814e+06,2.626192000000000000e+06,2.629967000000000000e+06,2.626192000000000000e+06,2.569567000000000000e+06,2.496000000000000000e+06,2.845368500000000000e+06,2.739593000000000000e+06,2.323840000000000000e+06,2.259677299999999814e+06,2.527966500000000000e+06,2.233252299999999814e+06,2.520416500000000000e+06,2.573342000000000000e+06,2.161451799999999814e+06,2.672192000000000000e+06,2.557824000000000000e+06,2.705542500000000000e+06,2.970094500000000000e+06,2.743368000000000000e+06,3.023020000000000000e+06,2.845368500000000000e+06,3.211921000000000000e+06,3.389497000000000000e+06,3.533098000000000000e+06,3.106145500000000000e+06,3.635174000000000000e+06,3.752274500000000000e+06,3.604898500000000000e+06,3.672924000000000000e+06,3.695574000000000000e+06,3.559598500000000000e+06,3.457522500000000000e+06,3.559598500000000000e+06,4.307803500000000000e+06,3.612448500000000000e+06,3.317696500000000000e+06,3.412222500000000000e+06,3.548198000000000000e+06,3.536873000000000000e+06,3.098595500000000000e+06,3.676699000000000000e+06,3.332872000000000000e+06,3.045670000000000000e+06,3.381947000000000000e+06,2.750918000000000000e+06,2.652692500000000000e+06,2.709317500000000000e+06,2.834043500000000000e+06,3.049445000000000000e+06,3.045670000000000000e+06,2.894519000000000000e+06,2.875644000000000000e+06,3.177946000000000000e+06,2.565716500000000000e+06,2.773568000000000000e+06,2.807618500000000000e+06,2.490141000000000000e+06,2.748672000000000000e+06,3.030570000000000000e+06,2.709317500000000000e+06,2.800068500000000000e+06,3.053220000000000000e+06,2.890744000000000000e+06,3.238346000000000000e+06,2.735818000000000000e+06,2.796293500000000000e+06,2.524191500000000000e+06,2.354165500000000000e+06,2.917169000000000000e+06,3.038120000000000000e+06,2.471303799999999814e+06,2.505316500000000000e+06,2.743368000000000000e+06,3.106145500000000000e+06,2.868018500000000000e+06,2.879419000000000000e+06,2.834043500000000000e+06,2.818943500000000000e+06,2.841593500000000000e+06,3.491573000000000000e+06,2.660242500000000000e+06,2.724493000000000000e+06,3.552048500000000000e+06,3.302596500000000000e+06,3.068320000000000000e+06,3.000294500000000000e+06,2.697992500000000000e+06,3.125020500000000000e+06,3.325322000000000000e+06,3.045670000000000000e+06,3.204371000000000000e+06,2.452391000000000000e+06,2.784893000000000000e+06,2.815168500000000000e+06,2.754693000000000000e+06,2.777343000000000000e+06,2.954994500000000000e+06,2.917169000000000000e+06,2.920944000000000000e+06,3.196821000000000000e+06,2.569567000000000000e+06,2.297465000000000000e+06,2.822718500000000000e+06,3.332872000000000000e+06,2.656467500000000000e+06,2.735818000000000000e+06,2.932269000000000000e+06,2.784893000000000000e+06,3.332872000000000000e+06,3.007844500000000000e+06,3.072095000000000000e+06,2.554391500000000000e+06,2.656467500000000000e+06,2.856693500000000000e+06,2.664017500000000000e+06,2.414603299999999814e+06,2.841593500000000000e+06,2.781118000000000000e+06,4.164202500000000000e+06,3.317696500000000000e+06,3.718299500000000000e+06,2.996519500000000000e+06,3.699349000000000000e+06,3.185496000000000000e+06,3.238346000000000000e+06,3.446197500000000000e+06,2.943594000000000000e+06,2.724493000000000000e+06,2.902069000000000000e+06,4.209502500000000000e+06,3.710749500000000000e+06,3.756049500000000000e+06,3.567148500000000000e+06,3.087195000000000000e+06,2.811393500000000000e+06,3.363072000000000000e+06,2.577117000000000000e+06,3.098595500000000000e+06,2.762243000000000000e+06,3.363072000000000000e+06,2.682892500000000000e+06,2.550616500000000000e+06,2.807618500000000000e+06,2.807618500000000000e+06,2.664017500000000000e+06,2.811393500000000000e+06,2.905844000000000000e+06,3.034345000000000000e+06,2.716867500000000000e+06,2.784893000000000000e+06,3.948801000000000000e+06,3.703199500000000000e+06,3.381947000000000000e+06,2.973869500000000000e+06,3.136345500000000000e+06,2.826493500000000000e+06,3.060770000000000000e+06,2.323927799999999814e+06,2.849143500000000000e+06,2.837818500000000000e+06,3.351747000000000000e+06,3.227021000000000000e+06,2.660242500000000000e+06,2.811393500000000000e+06,2.713472000000000000e+06,2.777343000000000000e+06,2.641292000000000000e+06,2.505316500000000000e+06,2.849143500000000000e+06,2.667792500000000000e+06,2.660242500000000000e+06,2.686667500000000000e+06,2.977644500000000000e+06,2.871869000000000000e+06,2.837818500000000000e+06,3.427322500000000000e+06,2.762243000000000000e+06,3.336647000000000000e+06,2.777343000000000000e+06,2.732043000000000000e+06,2.743368000000000000e+06,2.973869500000000000e+06,2.599767000000000000e+06,3.257296500000000000e+06,2.958769500000000000e+06,2.788668000000000000e+06,2.633742000000000000e+06,2.501541500000000000e+06,2.898294000000000000e+06,3.140120500000000000e+06,3.344197000000000000e+06,3.619998500000000000e+06,2.815168500000000000e+06,2.750918000000000000e+06,3.529323000000000000e+06,2.909619000000000000e+06,2.758468000000000000e+06,3.279946500000000000e+06,3.030570000000000000e+06,2.841593500000000000e+06,2.947444500000000000e+06,2.841593500000000000e+06,2.811393500000000000e+06,2.807618500000000000e+06,2.682892500000000000e+06,2.679117500000000000e+06,2.558166500000000000e+06,2.701767500000000000e+06,2.603542000000000000e+06,2.902069000000000000e+06,3.529323000000000000e+06,3.056995000000000000e+06,3.242121000000000000e+06,2.932269000000000000e+06,3.177946000000000000e+06,3.075870000000000000e+06,2.992744500000000000e+06,4.704556000000000000e+06,3.189271000000000000e+06,3.136345500000000000e+06,2.988969500000000000e+06,3.310146500000000000e+06,3.574698500000000000e+06,2.845368500000000000e+06,2.951219500000000000e+06,2.675342500000000000e+06,2.807618500000000000e+06,2.769793000000000000e+06,2.501541500000000000e+06,3.026795000000000000e+06,2.705542500000000000e+06,2.852918500000000000e+06,3.151445500000000000e+06,3.094745000000000000e+06,2.951219500000000000e+06,2.743368000000000000e+06,2.845368500000000000e+06,4.013051500000000000e+06,2.856693500000000000e+06,2.879419000000000000e+06,3.166545500000000000e+06,3.166545500000000000e+06,4.254878000000000000e+06,3.249746500000000000e+06,4.175527500000000000e+06,3.034345000000000000e+06,3.604898500000000000e+06,3.287496500000000000e+06,3.011619500000000000e+06,3.347972000000000000e+06,3.215696000000000000e+06,3.366847000000000000e+06,3.034345000000000000e+06,2.724493000000000000e+06,2.834043500000000000e+06,2.822718500000000000e+06,2.879419000000000000e+06,2.690442500000000000e+06,2.729920000000000000e+06,2.747143000000000000e+06,2.662080000000000000e+06,2.792443000000000000e+06,2.792443000000000000e+06,2.825984000000000000e+06,2.550616500000000000e+06,2.981419500000000000e+06,3.079645000000000000e+06,2.837818500000000000e+06,3.041895000000000000e+06,2.902069000000000000e+06,2.962544500000000000e+06,2.913394000000000000e+06,3.106145500000000000e+06,2.936044000000000000e+06,2.879419000000000000e+06,2.860468500000000000e+06,2.894519000000000000e+06,2.875644000000000000e+06,3.680474000000000000e+06,2.800068500000000000e+06,3.748499500000000000e+06,2.686667500000000000e+06,4.065901500000000000e+06,3.937476000000000000e+06,3.472622500000000000e+06,3.650274000000000000e+06,3.049445000000000000e+06,3.332872000000000000e+06,2.796293500000000000e+06,2.743368000000000000e+06,3.011619500000000000e+06,2.909619000000000000e+06,3.041895000000000000e+06,2.996519500000000000e+06,2.992744500000000000e+06,3.064545000000000000e+06,2.841593500000000000e+06,2.750918000000000000e+06,2.758468000000000000e+06,2.735818000000000000e+06,2.856693500000000000e+06,2.943594000000000000e+06,3.049445000000000000e+06,3.034345000000000000e+06,3.113695500000000000e+06,3.007844500000000000e+06,2.856693500000000000e+06,3.313921500000000000e+06,3.680474000000000000e+06,3.854350500000000000e+06,3.117470500000000000e+06,3.480248000000000000e+06,3.529323000000000000e+06,3.026795000000000000e+06,3.306371500000000000e+06,3.030570000000000000e+06,3.068320000000000000e+06,2.697992500000000000e+06,2.592217000000000000e+06,2.773568000000000000e+06,2.425966000000000000e+06,2.592217000000000000e+06,2.694217500000000000e+06,2.667792500000000000e+06,2.951219500000000000e+06,2.641292000000000000e+06,2.928494000000000000e+06,2.679117500000000000e+06,2.546841500000000000e+06,2.747143000000000000e+06,3.087195000000000000e+06,2.905844000000000000e+06,2.501541500000000000e+06,2.537664000000000000e+06,2.618642000000000000e+06,2.244577299999999814e+06,2.441066000000000000e+06,2.595992000000000000e+06,2.611092000000000000e+06,2.607317000000000000e+06,2.354165500000000000e+06,2.131214000000000000e+06,2.127439000000000000e+06,2.255902299999999814e+06,2.482112000000000000e+06,2.433516000000000000e+06,2.320152799999999814e+06,2.150089000000000000e+06,2.488320000000000000e+06,2.890744000000000000e+06,2.573342000000000000e+06,2.739593000000000000e+06,2.996519500000000000e+06,2.629967000000000000e+06,2.777343000000000000e+06,2.569567000000000000e+06,3.106145500000000000e+06,2.973869500000000000e+06,3.117470500000000000e+06,3.140120500000000000e+06,3.839175000000000000e+06,3.684249000000000000e+06,3.242121000000000000e+06,3.525548000000000000e+06,2.788668000000000000e+06,2.788668000000000000e+06,2.803843500000000000e+06,2.441066000000000000e+06,3.087195000000000000e+06,2.777343000000000000e+06,2.561941500000000000e+06,2.599767000000000000e+06,3.359297000000000000e+06,3.151445500000000000e+06,3.291271500000000000e+06,3.064545000000000000e+06,3.449972500000000000e+06,3.287496500000000000e+06,3.703199500000000000e+06,3.147670500000000000e+06,3.272396500000000000e+06,2.720718000000000000e+06,2.977644500000000000e+06,2.777343000000000000e+06,2.486366000000000000e+06,2.694217500000000000e+06,3.230796000000000000e+06,2.376815500000000000e+06,2.399503299999999814e+06,2.864243500000000000e+06,2.485624299999999814e+06,2.713092500000000000e+06,2.388178299999999814e+06,2.286763799999999814e+06,2.637517000000000000e+06,2.803843500000000000e+06,2.782227500000000000e+06,2.517211500000000000e+06,2.749779500000000000e+06,2.840243799999999814e+06,3.302523000000000000e+06,2.683875000000000000e+06,3.041859500000000000e+06,2.806005799999999814e+06,2.644655000000000000e+06,2.628366000000000000e+06,2.666651000000000000e+06,3.165834500000000000e+06,3.444269799999999814e+06,2.444672299999999814e+06,2.743950000000000000e+06,3.256370000000000000e+06,2.658958799999999814e+06,2.652692500000000000e+06,2.803545500000000000e+06,2.974048500000000000e+06,2.715200000000000000e+06,3.045672299999999814e+06,2.732043000000000000e+06,3.772064000000000000e+06,3.158995500000000000e+06,2.986764000000000000e+06,3.084639500000000000e+06,2.910881799999999814e+06,3.726187500000000000e+06,3.067076299999999814e+06,3.009537299999999814e+06,2.837470299999999814e+06,2.786858000000000000e+06,3.142710799999999814e+06,3.275870799999999814e+06,3.470786299999999814e+06,2.792443000000000000e+06,2.933006799999999814e+06,3.364701500000000000e+06,2.523707000000000000e+06,2.902069000000000000e+06,2.645142500000000000e+06,2.655419500000000000e+06,3.298821500000000000e+06,3.892100500000000000e+06,2.777343000000000000e+06,3.121245500000000000e+06,4.126377000000000000e+06,3.087195000000000000e+06,3.102370500000000000e+06,3.272396500000000000e+06,3.064545000000000000e+06,3.056995000000000000e+06,2.675342500000000000e+06,2.815168500000000000e+06,2.936044000000000000e+06,3.249746500000000000e+06,5.044608000000000000e+06,3.555823500000000000e+06,3.480248000000000000e+06,3.766059500000000000e+06,2.928494000000000000e+06,2.986551000000000000e+06,3.635174000000000000e+06,3.529323000000000000e+06,2.822718500000000000e+06,3.748499500000000000e+06,3.064545000000000000e+06,2.860468500000000000e+06,2.837818500000000000e+06,2.985194500000000000e+06,2.682892500000000000e+06,3.329097000000000000e+06,2.947444500000000000e+06,3.208146000000000000e+06,3.589798500000000000e+06,3.295046500000000000e+06,3.083420000000000000e+06,3.234571000000000000e+06,3.567148500000000000e+06,2.595992000000000000e+06,4.485379500000000000e+06,3.230714500000000000e+06,3.030570000000000000e+06,3.208146000000000000e+06,3.544423000000000000e+06,3.589798500000000000e+06,3.623773500000000000e+06,3.484023000000000000e+06,2.818943500000000000e+06,3.176348299999999814e+06,2.970094500000000000e+06,2.898294000000000000e+06,2.886969000000000000e+06,3.895875500000000000e+06,2.720718000000000000e+06,4.339401000000000000e+06,3.547534500000000000e+06,2.863356299999999814e+06,2.973255000000000000e+06,3.041895000000000000e+06,2.713092500000000000e+06,3.892100500000000000e+06,3.079645000000000000e+06,2.667792500000000000e+06,3.015394500000000000e+06,2.788668000000000000e+06,3.703199500000000000e+06,3.359297000000000000e+06,2.648917500000000000e+06,2.656467500000000000e+06,3.465072500000000000e+06,2.815168500000000000e+06,3.075870000000000000e+06,3.227021000000000000e+06,2.800068500000000000e+06,2.240802299999999814e+06,2.539291500000000000e+06,2.452391000000000000e+06,2.686667500000000000e+06,2.781118000000000000e+06,2.939819000000000000e+06,2.849143500000000000e+06,2.815168500000000000e+06,3.536873000000000000e+06,2.531741500000000000e+06,2.784893000000000000e+06,2.777343000000000000e+06,2.346615500000000000e+06,2.603542000000000000e+06,2.546841500000000000e+06,2.456203799999999814e+06,2.852918500000000000e+06,2.705542500000000000e+06,2.830268500000000000e+06,2.928494000000000000e+06,2.826493500000000000e+06,2.796293500000000000e+06,2.675342500000000000e+06,3.370622000000000000e+06,4.152877500000000000e+06,3.888325500000000000e+06,2.920944000000000000e+06,2.675342500000000000e+06,3.657824000000000000e+06,3.412222500000000000e+06,2.977644500000000000e+06,2.388178299999999814e+06,2.811393500000000000e+06,3.056995000000000000e+06,3.102370500000000000e+06,2.441066000000000000e+06,2.539291500000000000e+06,2.320152799999999814e+06,2.909619000000000000e+06,2.943594000000000000e+06,2.694217500000000000e+06,2.146314000000000000e+06,2.467528799999999814e+06,2.342840500000000000e+06,3.408447500000000000e+06,2.648917500000000000e+06,2.316377799999999814e+06,2.512866500000000000e+06,2.830268500000000000e+06,2.909619000000000000e+06,3.801425000000000000e+06,2.354165500000000000e+06,2.890744000000000000e+06,3.196821000000000000e+06,2.490141000000000000e+06,2.852918500000000000e+06,2.384403299999999814e+06,2.660242500000000000e+06,2.588442000000000000e+06,2.274815000000000000e+06,3.094745000000000000e+06,2.607317000000000000e+06,2.206789500000000000e+06,2.543066500000000000e+06,2.803843500000000000e+06,2.667792500000000000e+06,2.422191000000000000e+06,2.743368000000000000e+06,3.166545500000000000e+06,2.520416500000000000e+06,2.459978799999999814e+06,3.317696500000000000e+06,2.369265500000000000e+06,2.686667500000000000e+06,3.291271500000000000e+06,3.298821500000000000e+06,2.320152799999999814e+06,2.773568000000000000e+06,3.075870000000000000e+06,2.373040500000000000e+06,2.618642000000000000e+06,2.618642000000000000e+06,2.588442000000000000e+06,2.267265000000000000e+06,3.756049500000000000e+06,2.633742000000000000e+06,2.297465000000000000e+06,3.219471000000000000e+06,3.136345500000000000e+06,2.781118000000000000e+06,2.588442000000000000e+06,2.475041000000000000e+06,2.588442000000000000e+06,2.936044000000000000e+06,2.815168500000000000e+06,3.034345000000000000e+06,2.210564500000000000e+06,2.433516000000000000e+06,2.724493000000000000e+06,2.682892500000000000e+06,2.520416500000000000e+06,2.486366000000000000e+06,2.592217000000000000e+06,3.499123000000000000e+06,2.512866500000000000e+06,3.204371000000000000e+06,2.482591000000000000e+06,3.302596500000000000e+06,2.713092500000000000e+06,3.967676000000000000e+06,2.331477799999999814e+06,2.289915000000000000e+06,2.834043500000000000e+06,2.369265500000000000e+06,3.363072000000000000e+06,2.452391000000000000e+06,2.286140000000000000e+06,2.686667500000000000e+06,2.626192000000000000e+06,2.437291000000000000e+06,2.165226799999999814e+06,2.724493000000000000e+06,2.204480000000000000e+06,2.807618500000000000e+06,3.559598500000000000e+06,2.580892000000000000e+06,2.066963500000000000e+06,2.070738500000000000e+06,2.331477799999999814e+06,2.414603299999999814e+06,2.501541500000000000e+06,2.913394000000000000e+06,2.252127299999999814e+06,2.444841000000000000e+06,2.648917500000000000e+06,2.380628299999999814e+06,2.539291500000000000e+06,2.520416500000000000e+06,2.433516000000000000e+06,2.078326300000000047e+06,2.346615500000000000e+06,2.478816000000000000e+06,2.720718000000000000e+06,2.626192000000000000e+06,2.595992000000000000e+06,2.554391500000000000e+06,2.943594000000000000e+06,2.365490500000000000e+06,2.520416500000000000e+06,2.732043000000000000e+06,2.108526299999999814e+06,2.788668000000000000e+06,2.516641500000000000e+06,2.100976299999999814e+06,2.535516500000000000e+06,2.444841000000000000e+06,2.078326300000000047e+06,2.278590000000000000e+06,2.475041000000000000e+06,2.123664000000000000e+06,2.216640000000000000e+06,2.157676799999999814e+06,2.357940500000000000e+06,2.732043000000000000e+06,2.237027299999999814e+06,2.225472000000000000e+06,2.308827799999999814e+06,2.603542000000000000e+06,2.478816000000000000e+06,2.490141000000000000e+06,2.773568000000000000e+06,2.501541500000000000e+06,2.561941500000000000e+06,2.388178299999999814e+06,2.331477799999999814e+06,2.497766500000000000e+06,2.860468500000000000e+06,2.543066500000000000e+06,2.210564500000000000e+06,2.641292000000000000e+06,2.845368500000000000e+06,2.354165500000000000e+06,2.837818500000000000e+06,2.592217000000000000e+06,2.539291500000000000e+06,2.543066500000000000e+06,2.539291500000000000e+06,2.380628299999999814e+06,2.595992000000000000e+06,2.520416500000000000e+06,2.316377799999999814e+06,2.237027299999999814e+06,3.884550500000000000e+06,2.323927799999999814e+06,2.312602799999999814e+06,2.407053299999999814e+06,2.357940500000000000e+06,2.407053299999999814e+06,2.429741000000000000e+06,2.255902299999999814e+06,2.701767500000000000e+06,2.705542500000000000e+06,2.920944000000000000e+06,2.527966500000000000e+06,2.422191000000000000e+06,2.584667000000000000e+06,2.550616500000000000e+06,2.123664000000000000e+06,2.913394000000000000e+06,2.928494000000000000e+06,2.788668000000000000e+06,2.705542500000000000e+06,2.289915000000000000e+06,2.539291500000000000e+06,3.079645000000000000e+06,2.388178299999999814e+06,2.607317000000000000e+06,3.261071500000000000e+06,2.898294000000000000e+06,2.561941500000000000e+06,2.531741500000000000e+06,2.599767000000000000e+06,3.030570000000000000e+06,2.544320000000000000e+06,2.388178299999999814e+06,2.342840500000000000e+06,2.463753799999999814e+06,2.342840500000000000e+06,2.380628299999999814e+06,2.633742000000000000e+06,2.648917500000000000e+06,2.456203799999999814e+06,2.369265500000000000e+06,3.325322000000000000e+06,7.145622000000000000e+06,2.335252799999999814e+06,2.607317000000000000e+06,2.293690000000000000e+06,2.501541500000000000e+06,2.108526299999999814e+06,2.221889500000000000e+06,2.172776799999999814e+06,2.773568000000000000e+06,2.320152799999999814e+06,2.418416000000000000e+06,2.970094500000000000e+06,2.539291500000000000e+06,2.766018000000000000e+06,2.592217000000000000e+06,2.263452299999999814e+06,2.240802299999999814e+06,2.271040000000000000e+06,3.366847000000000000e+06,3.234571000000000000e+06,2.592217000000000000e+06,2.331477799999999814e+06,2.524191500000000000e+06,2.826493500000000000e+06,2.312602799999999814e+06,2.505316500000000000e+06,2.384403299999999814e+06,2.527966500000000000e+06,2.482591000000000000e+06,2.524191500000000000e+06,2.463753799999999814e+06,4.432454000000000000e+06,2.456203799999999814e+06,2.308827799999999814e+06,2.516641500000000000e+06,2.784893000000000000e+06,2.917169000000000000e+06,3.582248500000000000e+06,3.204371000000000000e+06,2.403278299999999814e+06,2.626192000000000000e+06,2.822718500000000000e+06,2.527966500000000000e+06,2.577117000000000000e+06,2.667792500000000000e+06,3.162770500000000000e+06,2.584667000000000000e+06,2.660242500000000000e+06,2.679117500000000000e+06,2.573342000000000000e+06,2.769793000000000000e+06,2.535516500000000000e+06,2.788668000000000000e+06,2.954994500000000000e+06,2.622417000000000000e+06,2.732043000000000000e+06,2.694217500000000000e+06,2.648917500000000000e+06,2.584667000000000000e+06,2.883194000000000000e+06,2.380628299999999814e+06,2.637517000000000000e+06,2.482591000000000000e+06,2.388178299999999814e+06,2.871869000000000000e+06,2.459978799999999814e+06,2.599767000000000000e+06,2.815168500000000000e+06,2.868018500000000000e+06,2.580892000000000000e+06,2.754693000000000000e+06,2.595992000000000000e+06,2.943594000000000000e+06,2.271040000000000000e+06,3.049445000000000000e+06,2.475041000000000000e+06,2.758468000000000000e+06,2.267265000000000000e+06,2.614867000000000000e+06,3.389497000000000000e+06,2.656467500000000000e+06,3.291271500000000000e+06,2.327702799999999814e+06,2.331477799999999814e+06,2.331477799999999814e+06,2.595992000000000000e+06,2.720718000000000000e+06,2.218114500000000000e+06,2.350390500000000000e+06,1.870432000000000000e+06,2.614867000000000000e+06,2.410828299999999814e+06,2.720718000000000000e+06,2.274815000000000000e+06,3.151445500000000000e+06,2.414603299999999814e+06,3.752274500000000000e+06,3.230796000000000000e+06,2.607317000000000000e+06,2.652692500000000000e+06,2.410828299999999814e+06,2.645142500000000000e+06,2.459978799999999814e+06,2.229477299999999814e+06,2.365490500000000000e+06,2.029175800000000047e+06,2.142539000000000000e+06,3.098595500000000000e+06,2.331477799999999814e+06,2.573342000000000000e+06,2.388178299999999814e+06,2.595992000000000000e+06,2.055638500000000000e+06,2.104751299999999814e+06,1.965632000000000000e+06,2.391953299999999814e+06,2.157676799999999814e+06,1.857376000000000000e+06,4.606330500000000000e+06,1.730648800000000047e+06,2.297465000000000000e+06,2.558166500000000000e+06,2.199239500000000000e+06,2.209856000000000000e+06,2.517248000000000000e+06,2.565716500000000000e+06,2.021625800000000047e+06,1.910272000000000000e+06,2.509091500000000000e+06,3.075870000000000000e+06,2.297465000000000000e+06,2.357940500000000000e+06,3.563373500000000000e+06,2.535516500000000000e+06,3.125020500000000000e+06,2.520416500000000000e+06,3.215696000000000000e+06,3.041895000000000000e+06,3.128795500000000000e+06,3.200596000000000000e+06,3.011619500000000000e+06,2.512866500000000000e+06,2.108526299999999814e+06,2.565716500000000000e+06,2.599767000000000000e+06,2.084960000000000000e+06,2.323927799999999814e+06,2.184101799999999814e+06,2.437291000000000000e+06,2.142528000000000000e+06,1.957375300000000047e+06,2.015264000000000000e+06,2.174656000000000000e+06,2.267265000000000000e+06,1.894912000000000000e+06,2.198848000000000000e+06,2.289792000000000000e+06,2.422191000000000000e+06,2.471303799999999814e+06,2.301440000000000000e+06,2.070738500000000000e+06,2.323927799999999814e+06,2.781118000000000000e+06,2.395728299999999814e+06,2.312602799999999814e+06,3.072095000000000000e+06,2.274815000000000000e+06,2.520416500000000000e+06,2.263452299999999814e+06,2.267265000000000000e+06,2.100976299999999814e+06,2.324544000000000000e+06,2.082101300000000047e+06,2.414603299999999814e+06,2.478816000000000000e+06,2.898294000000000000e+06,2.059413500000000000e+06,2.229477299999999814e+06,2.361715500000000000e+06,2.032950800000000047e+06,2.029175800000000047e+06,2.456203799999999814e+06,2.512866500000000000e+06,2.539291500000000000e+06,2.478816000000000000e+06,2.207168000000000000e+06,2.108526299999999814e+06,2.240802299999999814e+06,2.150089000000000000e+06,2.841593500000000000e+06,3.502898000000000000e+06,2.475041000000000000e+06,3.431097500000000000e+06,2.577117000000000000e+06,2.962544500000000000e+06,2.565716500000000000e+06,2.750918000000000000e+06,2.796293500000000000e+06,3.196821000000000000e+06,2.660242500000000000e+06,3.155220500000000000e+06,3.064545000000000000e+06,4.341778500000000000e+06,2.856693500000000000e+06,3.060770000000000000e+06,2.728268000000000000e+06,2.550616500000000000e+06,2.652692500000000000e+06,3.669149000000000000e+06,3.839175000000000000e+06,3.155220500000000000e+06,3.669149000000000000e+06,3.763599500000000000e+06,3.559598500000000000e+06,3.007844500000000000e+06,3.147670500000000000e+06,3.121245500000000000e+06,3.317696500000000000e+06,3.279946500000000000e+06,3.106145500000000000e+06,3.336647000000000000e+06,3.676699000000000000e+06,3.536873000000000000e+06,3.427322500000000000e+06,3.548198000000000000e+06,3.722074500000000000e+06,3.680474000000000000e+06,3.778775000000000000e+06,3.517998000000000000e+06,3.574698500000000000e+06,3.438647500000000000e+06,3.234571000000000000e+06,2.886969000000000000e+06,2.626560000000000000e+06,2.240802299999999814e+06,2.308608000000000000e+06,2.060928000000000000e+06,1.718624000000000000e+06,1.498208000000000000e+06,1.380352000000000000e+06,1.063264000000000000e+06,8.409280000000000000e+05,7.140160000000000000e+05,5.230640000000000000e+05,3.678080000000000000e+05,3.096800000000000000e+05,2.332840000000000000e+05,1.860440000000000000e+05,1.442600000000000000e+05,9.079600000000000000e+04,nan
4.795409999999999684e+01,5.306000000000000000e+03,3.403000000000000000e+03,4.404000000000000000e+03,4.404000000000000000e+03,4.705000000000000000e+03,4.404000000000000000e+03,4.204000000000000000e+03,3.704000000000000000e+03,5.706000000000000000e+03,3.403000000000000000e+03,5.806000000000000000e+03,4.905000000000000000e+03,6.507000000000000000e+03,3.804000000000000000e+03,4.605000000000000000e+03,5.105000000000000000e+03,5.005000000000000000e+03,7.208000000000000000e+03,5.005000000000000000e+03,2.602000000000000000e+03,6.207000000000000000e+03,5.306000000000000000e+03,5.306000000000000000e+03,4.304000000000000000e+03,4.104000000000000000e+03,4.104000000000000000e+03,6.307000000000000000e+03,3.403000000000000000e+03,2.802000000000000000e+03,5.105000000000000000e+03,5.506000000000000000e+03,4.104000000000000000e+03,3.303000000000000000e+03,4.404000000000000000e+03,2.502000000000000000e+03,3.303000000000000000e+03,3.854275000000000000e+05,5.806000000000000000e+03,5.706000000000000000e+03,9.611000000000000000e+03,1.251600000000000000e+04,1.852700000000000000e+04,1.922800000000000000e+04,2.363700000000000000e+04,3.275900000000000000e+04,4.549700000000000000e+04,4.088200000000000000e+04,4.870700000000000000e+04,5.854400000000000000e+04,7.702400000000000000e+04,8.496400000000000000e+04,1.017580000000000000e+05,1.244080000000000000e+05,1.336760000000000000e+05,1.310580000000000000e+05,1.609040000000000000e+05,1.419400000000000000e+05,1.575720000000000000e+05,1.541440000000000000e+05,1.332720000000000000e+05,1.409320000000000000e+05,1.458720000000000000e+05,1.342800000000000000e+05,1.248120000000000000e+05,1.326680000000000000e+05,1.349880000000000000e+05,1.271280000000000000e+05,1.265240000000000000e+05,1.395240000000000000e+05,1.416400000000000000e+05,2.077800000000000000e+05,1.605000000000000000e+05,1.806920000000000000e+05,1.942280000000000000e+05,1.914000000000000000e+05,1.957480000000000000e+05,2.010040000000000000e+05,2.143520000000000000e+05,2.025200000000000000e+05,2.124320000000000000e+05,2.184000000000000000e+05,2.223480000000000000e+05,1.972640000000000000e+05,1.962520000000000000e+05,1.965560000000000000e+05,1.969600000000000000e+05,1.869520000000000000e+05,2.133440000000000000e+05,2.048440000000000000e+05,1.794800000000000000e+05,1.880640000000000000e+05,1.921080000000000000e+05,1.779640000000000000e+05,1.893800000000000000e+05,2.311560000000000000e+05,2.323720000000000000e+05,2.331800000000000000e+05,2.502000000000000000e+05,2.352080000000000000e+05,2.578040000000000000e+05,2.688560000000000000e+05,2.239680000000000000e+05,3.047040000000000000e+05,2.793120000000000000e+05,3.004320000000000000e+05,2.810320000000000000e+05,4.823200000000000000e+05,3.272800000000000000e+05,3.263600000000000000e+05,4.328560000000000000e+05,4.320400000000000000e+05,3.722000000000000000e+05,5.292320000000000000e+05,4.433920000000000000e+05,3.361280000000000000e+05,3.620000000000000000e+05,3.853520000000000000e+05,3.785200000000000000e+05,3.575200000000000000e+05,4.584480000000000000e+05,7.750575000000000000e+05,5.260320000000000000e+05,4.465680000000000000e+05,4.407360000000000000e+05,4.082240000000000000e+05,3.927040000000000000e+05,5.221360000000000000e+05,5.369280000000000000e+05,4.285600000000000000e+05,4.470800000000000000e+05,5.151520000000000000e+05,5.324160000000000000e+05,5.560640000000000000e+05,5.626560000000000000e+05,5.843840000000000000e+05,5.799520000000000000e+05,7.156800000000000000e+05,5.039680000000000000e+05,7.002240000000000000e+05,1.230174000000000000e+06,5.957280000000000000e+05,6.548800000000000000e+05,7.380960000000000000e+05,6.605760000000000000e+05,7.020960000000000000e+05,6.537168000000000466e+05,1.018368000000000000e+06,6.822080000000000000e+05,9.722080000000000000e+05,8.174720000000000000e+05,9.813440000000000000e+05,1.345221300000000047e+06,1.190295300000000047e+06,1.405696800000000047e+06,1.228083000000000000e+06,5.858065000000000000e+05,8.075680000000000000e+05,9.125440000000000000e+05,1.303168000000000000e+06,7.633050000000000000e+05,1.034800000000000000e+06,8.546080000000000000e+05,1.451034500000000000e+06,1.180352000000000000e+06,1.526610000000000000e+06,1.156282500000000000e+06,1.024784000000000000e+06,1.379234000000000000e+06,1.076932000000000000e+06,2.459978799999999814e+06,1.182745300000000047e+06,1.258320800000000047e+06,1.851599800000000047e+06,1.798674300000000047e+06,2.157676799999999814e+06,1.828912000000000000e+06,1.829216000000000000e+06,1.878024800000000047e+06,1.742011500000000000e+06,1.416928000000000000e+06,2.471303799999999814e+06,1.946050300000000047e+06,1.983264000000000000e+06,1.848384000000000000e+06,1.825137000000000000e+06,2.199239500000000000e+06,1.825137000000000000e+06,2.448616000000000000e+06,2.289915000000000000e+06,2.259677299999999814e+06,2.301240000000000000e+06,1.878024800000000047e+06,2.157676799999999814e+06,1.900712500000000000e+06,2.286140000000000000e+06,2.153901799999999814e+06,2.580892000000000000e+06,3.060770000000000000e+06,2.418416000000000000e+06,2.452391000000000000e+06,2.920944000000000000e+06,2.614867000000000000e+06,2.807618500000000000e+06,2.622417000000000000e+06,3.030570000000000000e+06,2.951219500000000000e+06,3.536873000000000000e+06,3.253521500000000000e+06,3.019169500000000000e+06,3.245896000000000000e+06,3.623773500000000000e+06,2.898294000000000000e+06,3.582248500000000000e+06,3.355522000000000000e+06,3.801425000000000000e+06,3.408447500000000000e+06,3.699349000000000000e+06,3.431097500000000000e+06,3.423547500000000000e+06,3.257296500000000000e+06,3.204371000000000000e+06,3.404672500000000000e+06,4.058351500000000000e+06,3.034345000000000000e+06,3.487798000000000000e+06,3.117470500000000000e+06,3.347972000000000000e+06,2.777343000000000000e+06,3.635174000000000000e+06,3.185496000000000000e+06,3.775000000000000000e+06,3.355522000000000000e+06,3.128795500000000000e+06,3.185496000000000000e+06,2.622417000000000000e+06,2.905844000000000000e+06,3.038120000000000000e+06,3.121245500000000000e+06,3.533098000000000000e+06,3.234571000000000000e+06,2.996519500000000000e+06,3.589798500000000000e+06,2.932269000000000000e+06,3.034345000000000000e+06,3.332872000000000000e+06,2.996519500000000000e+06,2.697992500000000000e+06,2.800068500000000000e+06,2.875644000000000000e+06,3.249746500000000000e+06,2.837818500000000000e+06,3.283721500000000000e+06,3.234571000000000000e+06,3.147670500000000000e+06,3.313921500000000000e+06,3.298821500000000000e+06,3.109920500000000000e+06,3.748499500000000000e+06,3.529323000000000000e+06,3.536873000000000000e+06,3.457522500000000000e+06,3.211921000000000000e+06,3.805200000000000000e+06,3.786325000000000000e+06,3.586023500000000000e+06,4.175527500000000000e+06,3.631399000000000000e+06,3.710749500000000000e+06,3.725849500000000000e+06,4.542080000000000000e+06,3.487798000000000000e+06,3.967676000000000000e+06,4.035701500000000000e+06,4.269978000000000000e+06,3.570923500000000000e+06,4.213277500000000000e+06,4.239778000000000000e+06,3.544423000000000000e+06,3.714524500000000000e+06,3.733399500000000000e+06,3.971451000000000000e+06,3.846725000000000000e+06,4.024376500000000000e+06,3.332872000000000000e+06,3.484023000000000000e+06,4.069676500000000000e+06,2.822718500000000000e+06,2.943594000000000000e+06,2.818943500000000000e+06,2.633742000000000000e+06,2.210564500000000000e+06,4.432454000000000000e+06,2.529152000000000000e+06,2.535516500000000000e+06,2.437291000000000000e+06,2.512866500000000000e+06,2.448616000000000000e+06,2.305052799999999814e+06,2.777343000000000000e+06,2.603542000000000000e+06,2.902069000000000000e+06,2.373040500000000000e+06,2.388178299999999814e+06,2.917169000000000000e+06,2.410828299999999814e+06,2.803843500000000000e+06,2.694217500000000000e+06,2.331477799999999814e+06,2.538688000000000000e+06,2.679117500000000000e+06,2.501541500000000000e+06,2.274815000000000000e+06,2.784893000000000000e+06,2.580892000000000000e+06,2.410828299999999814e+06,2.255902299999999814e+06,2.471303799999999814e+06,2.259677299999999814e+06,2.357940500000000000e+06,2.569567000000000000e+06,2.830268500000000000e+06,2.807618500000000000e+06,2.803843500000000000e+06,2.837818500000000000e+06,2.932269000000000000e+06,3.087195000000000000e+06,3.313921500000000000e+06,3.261071500000000000e+06,3.174171000000000000e+06,3.593573500000000000e+06,4.179302500000000000e+06,4.133927000000000000e+06,3.310146500000000000e+06,4.137702000000000000e+06,3.495348000000000000e+06,3.068320000000000000e+06,3.480248000000000000e+06,3.665374000000000000e+06,2.852918500000000000e+06,4.447554000000000000e+06,3.174171000000000000e+06,3.619998500000000000e+06,3.457522500000000000e+06,3.442422500000000000e+06,3.612448500000000000e+06,3.019169500000000000e+06,2.973869500000000000e+06,2.954994500000000000e+06,2.781118000000000000e+06,3.098595500000000000e+06,3.072095000000000000e+06,2.686667500000000000e+06,2.852918500000000000e+06,2.841593500000000000e+06,3.253521500000000000e+06,2.962544500000000000e+06,2.837818500000000000e+06,2.769793000000000000e+06,2.826493500000000000e+06,2.962544500000000000e+06,2.852918500000000000e+06,2.894976000000000000e+06,2.618642000000000000e+06,3.004069500000000000e+06,2.864243500000000000e+06,2.879419000000000000e+06,2.830268500000000000e+06,2.796293500000000000e+06,2.595992000000000000e+06,2.569567000000000000e+06,2.656467500000000000e+06,3.098595500000000000e+06,2.380628299999999814e+06,2.754693000000000000e+06,2.815168500000000000e+06,3.234571000000000000e+06,2.505316500000000000e+06,2.697992500000000000e+06,3.011619500000000000e+06,2.954994500000000000e+06,2.988969500000000000e+06,2.550616500000000000e+06,3.121245500000000000e+06,2.645142500000000000e+06,2.856693500000000000e+06,2.890744000000000000e+06,2.818943500000000000e+06,2.705542500000000000e+06,3.223246000000000000e+06,2.996519500000000000e+06,3.087195000000000000e+06,2.686667500000000000e+06,3.608673500000000000e+06,2.558166500000000000e+06,2.626192000000000000e+06,2.739593000000000000e+06,2.713092500000000000e+06,3.087195000000000000e+06,2.611092000000000000e+06,2.985194500000000000e+06,3.359297000000000000e+06,2.660242500000000000e+06,2.645142500000000000e+06,3.019169500000000000e+06,2.286140000000000000e+06,3.181721000000000000e+06,3.155220500000000000e+06,2.546841500000000000e+06,3.397047000000000000e+06,2.671567500000000000e+06,2.830268500000000000e+06,3.211921000000000000e+06,3.340422000000000000e+06,3.412222500000000000e+06,3.816525000000000000e+06,2.660242500000000000e+06,3.540648000000000000e+06,2.928494000000000000e+06,2.671567500000000000e+06,3.177946000000000000e+06,2.516641500000000000e+06,3.230796000000000000e+06,3.177946000000000000e+06,2.958769500000000000e+06,3.185496000000000000e+06,3.517998000000000000e+06,2.917169000000000000e+06,2.992744500000000000e+06,2.592217000000000000e+06,3.128795500000000000e+06,2.920944000000000000e+06,3.242121000000000000e+06,2.694217500000000000e+06,3.068320000000000000e+06,3.087195000000000000e+06,3.491573000000000000e+06,3.374397000000000000e+06,3.249746500000000000e+06,3.340422000000000000e+06,2.739593000000000000e+06,2.902069000000000000e+06,2.769793000000000000e+06,3.087195000000000000e+06,2.641292000000000000e+06,2.871869000000000000e+06,3.106145500000000000e+06,2.739593000000000000e+06,2.773568000000000000e+06,2.852918500000000000e+06,2.837818500000000000e+06,2.973869500000000000e+06,2.664017500000000000e+06,2.966319500000000000e+06,3.347972000000000000e+06,2.739593000000000000e+06,2.818943500000000000e+06,2.497766500000000000e+06,2.645142500000000000e+06,2.928494000000000000e+06,2.898294000000000000e+06,2.769793000000000000e+06,2.985194500000000000e+06,2.558166500000000000e+06,2.973869500000000000e+06,2.728268000000000000e+06,2.958769500000000000e+06,2.834043500000000000e+06,2.388178299999999814e+06,2.767680000000000000e+06,2.588442000000000000e+06,3.140120500000000000e+06,3.094745000000000000e+06,2.667792500000000000e+06,3.117470500000000000e+06,3.238346000000000000e+06,2.803843500000000000e+06,2.614867000000000000e+06,3.374397000000000000e+06,3.098595500000000000e+06,2.561941500000000000e+06,3.419772500000000000e+06,2.954994500000000000e+06,2.694217500000000000e+06,3.227021000000000000e+06,3.332872000000000000e+06,3.684249000000000000e+06,2.784893000000000000e+06,2.735818000000000000e+06,3.166545500000000000e+06,3.533098000000000000e+06,2.920944000000000000e+06,2.947444500000000000e+06,3.378172000000000000e+06,3.544423000000000000e+06,3.366847000000000000e+06,2.970094500000000000e+06,3.381947000000000000e+06,3.325322000000000000e+06,3.310146500000000000e+06,3.525548000000000000e+06,2.788668000000000000e+06,2.750918000000000000e+06,3.691799000000000000e+06,3.499123000000000000e+06,2.951219500000000000e+06,3.102370500000000000e+06,2.939819000000000000e+06,2.834043500000000000e+06,2.732043000000000000e+06,2.664017500000000000e+06,2.675342500000000000e+06,2.826493500000000000e+06,2.992744500000000000e+06,2.467528799999999814e+06,3.570923500000000000e+06,2.947444500000000000e+06,3.347972000000000000e+06,2.724493000000000000e+06,3.525548000000000000e+06,3.019169500000000000e+06,2.713092500000000000e+06,3.570923500000000000e+06,3.208146000000000000e+06,4.417354000000000000e+06,3.914750500000000000e+06,3.015394500000000000e+06,2.875644000000000000e+06,2.713092500000000000e+06,2.970094500000000000e+06,3.038120000000000000e+06,3.249746500000000000e+06,2.629967000000000000e+06,2.580892000000000000e+06,2.773568000000000000e+06,2.852918500000000000e+06,2.788668000000000000e+06,2.724493000000000000e+06,3.109920500000000000e+06,3.208146000000000000e+06,2.939819000000000000e+06,2.807618500000000000e+06,2.902069000000000000e+06,3.412222500000000000e+06,3.646499000000000000e+06,3.208146000000000000e+06,3.922300500000000000e+06,3.026795000000000000e+06,3.400897500000000000e+06,3.514223000000000000e+06,3.174171000000000000e+06,3.193046000000000000e+06,2.580892000000000000e+06,3.956351000000000000e+06,3.234571000000000000e+06,2.830268500000000000e+06,3.087195000000000000e+06,3.415997500000000000e+06,3.151445500000000000e+06,3.162770500000000000e+06,2.996519500000000000e+06,2.690442500000000000e+06,2.652692500000000000e+06,2.724480000000000000e+06,2.815168500000000000e+06,2.902069000000000000e+06,2.966319500000000000e+06,3.242121000000000000e+06,2.850240000000000000e+06,2.841593500000000000e+06,3.019169500000000000e+06,3.140120500000000000e+06,2.569567000000000000e+06,3.140120500000000000e+06,2.992744500000000000e+06,2.679117500000000000e+06,3.140120500000000000e+06,3.355522000000000000e+06,3.193046000000000000e+06,3.000294500000000000e+06,3.075870000000000000e+06,3.397047000000000000e+06,3.113695500000000000e+06,3.442422500000000000e+06,3.295046500000000000e+06,3.125020500000000000e+06,2.856693500000000000e+06,5.003083000000000000e+06,3.854350500000000000e+06,3.884550500000000000e+06,4.285078000000000000e+06,3.468847500000000000e+06,2.973869500000000000e+06,3.056995000000000000e+06,2.788668000000000000e+06,3.102370500000000000e+06,2.826493500000000000e+06,2.796293500000000000e+06,3.945026000000000000e+06,2.841593500000000000e+06,2.732043000000000000e+06,2.977644500000000000e+06,2.939819000000000000e+06,2.697992500000000000e+06,2.750918000000000000e+06,3.072095000000000000e+06,3.332872000000000000e+06,2.902069000000000000e+06,3.238346000000000000e+06,3.408447500000000000e+06,2.871869000000000000e+06,3.257296500000000000e+06,3.487798000000000000e+06,3.151445500000000000e+06,2.962544500000000000e+06,3.763599500000000000e+06,3.431097500000000000e+06,2.966319500000000000e+06,3.026795000000000000e+06,3.109920500000000000e+06,2.830268500000000000e+06,3.181721000000000000e+06,2.535516500000000000e+06,3.041895000000000000e+06,2.913394000000000000e+06,2.762243000000000000e+06,2.675342500000000000e+06,2.569567000000000000e+06,2.716867500000000000e+06,2.784893000000000000e+06,2.629967000000000000e+06,2.308827799999999814e+06,2.845368500000000000e+06,2.641292000000000000e+06,2.535516500000000000e+06,2.890744000000000000e+06,2.800068500000000000e+06,2.701767500000000000e+06,2.723904000000000000e+06,2.444841000000000000e+06,2.614867000000000000e+06,2.516641500000000000e+06,2.486366000000000000e+06,2.357940500000000000e+06,2.637517000000000000e+06,2.127439000000000000e+06,2.418416000000000000e+06,2.210564500000000000e+06,2.441066000000000000e+06,2.234944000000000000e+06,2.297465000000000000e+06,2.580892000000000000e+06,2.429741000000000000e+06,2.441984000000000000e+06,2.667792500000000000e+06,2.694217500000000000e+06,2.743368000000000000e+06,2.837818500000000000e+06,3.272396500000000000e+06,3.211921000000000000e+06,3.158995500000000000e+06,3.245896000000000000e+06,4.485379500000000000e+06,2.373040500000000000e+06,2.732043000000000000e+06,2.902069000000000000e+06,3.177946000000000000e+06,2.811393500000000000e+06,2.977644500000000000e+06,3.166545500000000000e+06,2.580892000000000000e+06,2.546841500000000000e+06,2.565716500000000000e+06,2.664017500000000000e+06,2.482591000000000000e+06,2.626192000000000000e+06,2.973869500000000000e+06,2.626192000000000000e+06,3.831625000000000000e+06,2.656467500000000000e+06,3.272396500000000000e+06,4.923732500000000000e+06,3.608673500000000000e+06,3.158995500000000000e+06,2.516641500000000000e+06,2.811393500000000000e+06,3.400897500000000000e+06,2.546841500000000000e+06,2.316377799999999814e+06,3.370622000000000000e+06,2.992744500000000000e+06,2.339027799999999814e+06,2.335252799999999814e+06,2.395728299999999814e+06,2.807618500000000000e+06,4.427764000000000000e+06,2.463753799999999814e+06,2.682892500000000000e+06,2.887163000000000000e+06,3.200596000000000000e+06,2.822718500000000000e+06,3.339405000000000000e+06,2.992798799999999814e+06,3.070823500000000000e+06,2.866832799999999814e+06,2.972974000000000000e+06,4.459425000000000000e+06,2.692886799999999814e+06,2.737352799999999814e+06,2.789682500000000000e+06,3.517056500000000000e+06,2.651663500000000000e+06,2.451414500000000000e+06,2.612679799999999814e+06,2.672692299999999814e+06,2.732700000000000000e+06,2.586321500000000000e+06,2.478133000000000000e+06,2.773568000000000000e+06,2.920715799999999814e+06,2.598123000000000000e+06,3.002944000000000000e+06,2.746774500000000000e+06,3.166545500000000000e+06,3.216588500000000000e+06,3.514223000000000000e+06,3.457092500000000000e+06,3.379147500000000000e+06,3.116201500000000000e+06,3.239883500000000000e+06,3.175805000000000000e+06,3.423155000000000000e+06,2.942323299999999814e+06,2.993390000000000000e+06,2.901052500000000000e+06,2.955307500000000000e+06,2.533797000000000000e+06,2.977644500000000000e+06,2.630896500000000000e+06,3.086860799999999814e+06,3.168976500000000000e+06,3.000294500000000000e+06,3.060770000000000000e+06,3.051431299999999814e+06,3.363072000000000000e+06,2.792443000000000000e+06,2.886969000000000000e+06,3.102370500000000000e+06,2.493991500000000000e+06,3.586023500000000000e+06,2.641292000000000000e+06,4.266203000000000000e+06,3.703199500000000000e+06,3.094745000000000000e+06,2.966319500000000000e+06,3.389497000000000000e+06,2.849143500000000000e+06,2.667792500000000000e+06,2.905844000000000000e+06,3.087195000000000000e+06,2.898294000000000000e+06,2.896077500000000000e+06,3.041895000000000000e+06,2.858240500000000000e+06,2.614867000000000000e+06,2.939819000000000000e+06,3.434872500000000000e+06,3.143895500000000000e+06,3.143895500000000000e+06,2.637517000000000000e+06,2.788668000000000000e+06,2.645142500000000000e+06,2.856693500000000000e+06,2.905844000000000000e+06,3.431097500000000000e+06,2.769793000000000000e+06,3.079645000000000000e+06,2.966319500000000000e+06,3.642724000000000000e+06,3.132570500000000000e+06,3.691799000000000000e+06,3.295046500000000000e+06,3.514223000000000000e+06,3.516920000000000000e+06,3.495348000000000000e+06,2.920944000000000000e+06,2.951219500000000000e+06,3.125020500000000000e+06,3.158995500000000000e+06,2.856693500000000000e+06,3.306371500000000000e+06,2.788917500000000000e+06,3.200596000000000000e+06,2.928494000000000000e+06,2.554391500000000000e+06,3.185496000000000000e+06,3.279946500000000000e+06,2.942323299999999814e+06,2.805713299999999814e+06,2.521734500000000000e+06,3.030176000000000000e+06,3.801425000000000000e+06,3.185496000000000000e+06,2.633742000000000000e+06,3.015394500000000000e+06,3.381947000000000000e+06,2.894519000000000000e+06,3.321471500000000000e+06,2.652692500000000000e+06,2.648917500000000000e+06,2.822718500000000000e+06,3.374397000000000000e+06,2.622417000000000000e+06,2.463753799999999814e+06,3.385722000000000000e+06,3.000294500000000000e+06,3.245896000000000000e+06,2.743368000000000000e+06,2.758468000000000000e+06,2.671567500000000000e+06,2.743368000000000000e+06,2.569567000000000000e+06,2.569567000000000000e+06,2.448616000000000000e+06,2.248352299999999814e+06,2.558166500000000000e+06,2.441066000000000000e+06,3.415997500000000000e+06,2.361715500000000000e+06,2.784893000000000000e+06,2.660242500000000000e+06,2.886969000000000000e+06,2.750918000000000000e+06,2.456203799999999814e+06,2.599767000000000000e+06,3.177946000000000000e+06,3.094745000000000000e+06,2.815168500000000000e+06,2.864243500000000000e+06,2.871869000000000000e+06,2.943594000000000000e+06,2.633742000000000000e+06,2.728268000000000000e+06,2.459978799999999814e+06,3.472622500000000000e+06,3.113695500000000000e+06,2.709317500000000000e+06,2.796293500000000000e+06,2.758468000000000000e+06,2.992744500000000000e+06,2.966319500000000000e+06,3.200596000000000000e+06,4.916182500000000000e+06,2.920944000000000000e+06,2.837818500000000000e+06,2.271040000000000000e+06,3.102370500000000000e+06,2.603542000000000000e+06,3.174171000000000000e+06,2.316377799999999814e+06,3.053220000000000000e+06,2.826493500000000000e+06,2.535516500000000000e+06,2.732043000000000000e+06,2.607317000000000000e+06,2.414603299999999814e+06,2.739593000000000000e+06,2.622417000000000000e+06,2.894519000000000000e+06,2.441066000000000000e+06,2.346615500000000000e+06,3.775000000000000000e+06,2.558166500000000000e+06,2.369265500000000000e+06,3.752274500000000000e+06,2.214339500000000000e+06,2.845368500000000000e+06,2.516641500000000000e+06,2.800068500000000000e+06,2.939819000000000000e+06,2.667792500000000000e+06,2.909619000000000000e+06,3.030570000000000000e+06,2.490141000000000000e+06,2.433516000000000000e+06,2.856693500000000000e+06,2.603542000000000000e+06,3.128795500000000000e+06,2.554391500000000000e+06,2.754693000000000000e+06,2.682892500000000000e+06,3.472622500000000000e+06,2.886969000000000000e+06,3.604898500000000000e+06,2.486366000000000000e+06,2.728268000000000000e+06,2.754693000000000000e+06,2.818943500000000000e+06,2.705542500000000000e+06,3.306371500000000000e+06,3.661599000000000000e+06,3.336647000000000000e+06,2.414603299999999814e+06,2.815168500000000000e+06,3.623773500000000000e+06,3.276171500000000000e+06,3.087195000000000000e+06,3.329097000000000000e+06,3.676699000000000000e+06,3.272396500000000000e+06,2.373040500000000000e+06,2.679117500000000000e+06,3.158995500000000000e+06,2.501541500000000000e+06,2.709317500000000000e+06,2.849143500000000000e+06,2.705542500000000000e+06,2.996519500000000000e+06,3.064545000000000000e+06,2.592217000000000000e+06,2.652692500000000000e+06,2.648917500000000000e+06,3.264846500000000000e+06,3.261071500000000000e+06,2.652692500000000000e+06,2.478816000000000000e+06,2.750918000000000000e+06,3.015394500000000000e+06,2.350390500000000000e+06,2.762243000000000000e+06,2.868018500000000000e+06,2.716867500000000000e+06,2.066963500000000000e+06,2.252127299999999814e+06,2.894519000000000000e+06,2.316377799999999814e+06,2.792443000000000000e+06,2.886969000000000000e+06,2.486366000000000000e+06,2.025400800000000047e+06,2.437291000000000000e+06,2.618642000000000000e+06,2.354165500000000000e+06,2.724493000000000000e+06,2.682892500000000000e+06,2.565716500000000000e+06,2.682892500000000000e+06,2.788668000000000000e+06,2.414603299999999814e+06,2.482591000000000000e+06,2.365490500000000000e+06,2.656467500000000000e+06,2.660242500000000000e+06,2.456203799999999814e+06,2.282365000000000000e+06,2.407053299999999814e+06,2.641292000000000000e+06,2.546841500000000000e+06,2.350390500000000000e+06,2.516641500000000000e+06,2.010300800000000047e+06,2.116114000000000000e+06,2.286140000000000000e+06,2.970094500000000000e+06,2.656467500000000000e+06,2.255902299999999814e+06,2.562560000000000000e+06,2.543066500000000000e+06,2.822718500000000000e+06,2.868018500000000000e+06,2.097201299999999814e+06,2.119889000000000000e+06,2.278590000000000000e+06,2.134989000000000000e+06,2.082101300000000047e+06,2.161451799999999814e+06,2.410828299999999814e+06,2.011168000000000000e+06,2.157676799999999814e+06,2.369265500000000000e+06,2.403278299999999814e+06,2.407053299999999814e+06,2.594112000000000000e+06,2.323927799999999814e+06,2.883194000000000000e+06,2.648917500000000000e+06,2.569567000000000000e+06,2.811393500000000000e+06,2.577117000000000000e+06,3.136345500000000000e+06,2.233252299999999814e+06,2.539291500000000000e+06,2.376815500000000000e+06,2.550616500000000000e+06,1.998938000000000000e+06,2.218114500000000000e+06,2.199239500000000000e+06,2.131214000000000000e+06,2.705542500000000000e+06,2.354165500000000000e+06,2.807618500000000000e+06,3.355522000000000000e+06,2.618642000000000000e+06,2.459978799999999814e+06,2.331477799999999814e+06,2.161451799999999814e+06,2.414603299999999814e+06,3.019169500000000000e+06,2.471303799999999814e+06,3.608673500000000000e+06,2.195464500000000000e+06,2.656467500000000000e+06,3.287496500000000000e+06,2.331477799999999814e+06,3.004069500000000000e+06,2.837818500000000000e+06,2.195464500000000000e+06,2.410828299999999814e+06,2.705542500000000000e+06,2.509091500000000000e+06,2.433516000000000000e+06,2.626192000000000000e+06,2.788668000000000000e+06,2.871869000000000000e+06,2.777343000000000000e+06,2.645142500000000000e+06,2.308827799999999814e+06,2.629967000000000000e+06,2.773568000000000000e+06,2.732043000000000000e+06,2.622417000000000000e+06,2.573342000000000000e+06,2.822718500000000000e+06,2.524191500000000000e+06,2.501541500000000000e+06,2.807618500000000000e+06,2.486366000000000000e+06,4.175527500000000000e+06,2.206789500000000000e+06,2.947444500000000000e+06,1.998938000000000000e+06,2.512866500000000000e+06,2.403278299999999814e+06,3.128795500000000000e+06,2.267265000000000000e+06,2.599767000000000000e+06,2.716867500000000000e+06,2.429741000000000000e+06,2.327702799999999814e+06,2.709317500000000000e+06,2.490141000000000000e+06,2.459978799999999814e+06,2.233252299999999814e+06,2.497766500000000000e+06,2.886969000000000000e+06,2.497766500000000000e+06,2.459978799999999814e+06,2.452391000000000000e+06,2.365490500000000000e+06,2.516641500000000000e+06,2.471303799999999814e+06,2.762243000000000000e+06,2.482591000000000000e+06,2.157676799999999814e+06,3.415997500000000000e+06,2.550616500000000000e+06,2.509091500000000000e+06,3.007844500000000000e+06,2.709317500000000000e+06,2.346615500000000000e+06,2.849143500000000000e+06,2.535516500000000000e+06,2.917169000000000000e+06,2.373040500000000000e+06,2.569567000000000000e+06,2.561941500000000000e+06,3.434872500000000000e+06,3.446197500000000000e+06,2.841593500000000000e+06,2.849143500000000000e+06,2.694217500000000000e+06,2.505316500000000000e+06,2.871869000000000000e+06,2.414603299999999814e+06,2.116114000000000000e+06,2.271040000000000000e+06,3.132570500000000000e+06,2.569567000000000000e+06,2.826493500000000000e+06,2.648917500000000000e+06,2.939819000000000000e+06,3.521773000000000000e+06,2.531741500000000000e+06,3.971451000000000000e+06,3.106145500000000000e+06,2.410828299999999814e+06,2.803843500000000000e+06,2.735818000000000000e+06,2.203014500000000000e+06,2.342840500000000000e+06,2.286140000000000000e+06,3.015394500000000000e+06,2.369265500000000000e+06,3.952576000000000000e+06,3.075870000000000000e+06,2.614867000000000000e+06,2.380628299999999814e+06,3.098595500000000000e+06,3.332872000000000000e+06,2.652692500000000000e+06,3.408447500000000000e+06,4.591155000000000000e+06,2.339027799999999814e+06,2.686667500000000000e+06,2.664017500000000000e+06,2.180326799999999814e+06,3.136345500000000000e+06,3.136345500000000000e+06,2.573342000000000000e+06,3.669149000000000000e+06,2.860468500000000000e+06,2.637517000000000000e+06,2.558166500000000000e+06,4.258653000000000000e+06,2.868018500000000000e+06,2.686667500000000000e+06,2.701767500000000000e+06,2.739593000000000000e+06,2.614867000000000000e+06,2.924719000000000000e+06,2.603542000000000000e+06,2.410828299999999814e+06,2.535516500000000000e+06,2.792443000000000000e+06,2.754693000000000000e+06,3.461297500000000000e+06,2.048088500000000000e+06,2.331477799999999814e+06,2.342840500000000000e+06,2.312602799999999814e+06,2.446464000000000000e+06,2.407053299999999814e+06,2.320152799999999814e+06,2.697992500000000000e+06,2.784893000000000000e+06,2.278590000000000000e+06,2.784893000000000000e+06,2.928494000000000000e+06,2.384403299999999814e+06,2.671567500000000000e+06,2.981419500000000000e+06,3.181721000000000000e+06,3.340422000000000000e+06,2.259677299999999814e+06,2.724493000000000000e+06,2.354165500000000000e+06,3.370622000000000000e+06,2.422191000000000000e+06,2.229477299999999814e+06,2.713092500000000000e+06,2.278590000000000000e+06,2.493991500000000000e+06,2.403278299999999814e+06,2.441066000000000000e+06,2.573342000000000000e+06,1.942275300000000047e+06,1.995163000000000000e+06,1.828256000000000000e+06,2.686667500000000000e+06,2.425966000000000000e+06,3.623773500000000000e+06,2.327702799999999814e+06,2.158976000000000000e+06,2.414603299999999814e+06,2.021625800000000047e+06,1.904896000000000000e+06,2.365490500000000000e+06,2.153901799999999814e+06,2.014272000000000000e+06,2.305052799999999814e+06,2.271040000000000000e+06,2.697992500000000000e+06,2.588442000000000000e+06,3.548198000000000000e+06,2.898294000000000000e+06,2.902069000000000000e+06,2.490141000000000000e+06,3.147670500000000000e+06,2.535516500000000000e+06,2.267265000000000000e+06,2.705542500000000000e+06,3.140120500000000000e+06,2.796293500000000000e+06,2.471303799999999814e+06,2.263452299999999814e+06,2.648917500000000000e+06,2.412608000000000000e+06,2.161451799999999814e+06,2.301240000000000000e+06,2.301240000000000000e+06,2.161451799999999814e+06,2.410828299999999814e+06,2.030528000000000000e+06,2.050624000000000000e+06,2.089651300000000047e+06,2.269120000000000000e+06,2.308288000000000000e+06,2.196736000000000000e+06,2.271040000000000000e+06,2.535516500000000000e+06,2.516160000000000000e+06,2.093426300000000047e+06,2.357940500000000000e+06,2.142539000000000000e+06,2.456203799999999814e+06,2.716867500000000000e+06,2.410828299999999814e+06,2.607317000000000000e+06,2.800068500000000000e+06,2.595992000000000000e+06,2.758468000000000000e+06,2.664017500000000000e+06,2.308160000000000000e+06,2.418416000000000000e+06,2.248352299999999814e+06,2.293690000000000000e+06,2.191689500000000000e+06,2.195464500000000000e+06,2.584667000000000000e+06,2.720718000000000000e+06,2.233252299999999814e+06,2.248352299999999814e+06,3.045670000000000000e+06,2.448616000000000000e+06,2.063188500000000000e+06,2.051863500000000000e+06,1.825137000000000000e+06,2.100976299999999814e+06,2.153901799999999814e+06,2.531741500000000000e+06,2.055638500000000000e+06,2.459978799999999814e+06,2.611092000000000000e+06,2.664017500000000000e+06,3.056995000000000000e+06,3.007844500000000000e+06,2.509091500000000000e+06,2.879419000000000000e+06,3.083420000000000000e+06,3.325322000000000000e+06,3.098595500000000000e+06,2.690442500000000000e+06,2.977644500000000000e+06,3.038120000000000000e+06,2.924719000000000000e+06,3.113695500000000000e+06,2.633742000000000000e+06,2.868018500000000000e+06,3.158995500000000000e+06,2.629967000000000000e+06,2.773568000000000000e+06,3.060770000000000000e+06,3.295046500000000000e+06,3.102370500000000000e+06,2.902069000000000000e+06,3.283721500000000000e+06,3.200596000000000000e+06,2.928494000000000000e+06,3.242121000000000000e+06,3.125020500000000000e+06,3.200596000000000000e+06,3.586023500000000000e+06,4.016826500000000000e+06,3.559598500000000000e+06,3.468847500000000000e+06,3.608673500000000000e+06,3.767374500000000000e+06,3.710749500000000000e+06,3.861900500000000000e+06,3.812750000000000000e+06,3.631399000000000000e+06,3.344197000000000000e+06,3.109920500000000000e+06,2.985194500000000000e+06,2.570944000000000000e+06,2.433516000000000000e+06,2.238208000000000000e+06,2.005120000000000000e+06,1.775104000000000000e+06,1.512448000000000000e+06,1.332320000000000000e+06,1.004368000000000000e+06,8.333120000000000000e+05,6.730880000000000000e+05,5.190560000000000000e+05,3.772960000000000000e+05,3.332800000000000000e+05,2.323720000000000000e+05,1.558600000000000000e+05,1.341800000000000000e+05,1.152460000000000000e+05,nan
4.795490000000000208e+01,5.005000000000000000e+03,4.104000000000000000e+03,3.603000000000000000e+03,4.705000000000000000e+03,4.004000000000000000e+03,3.704000000000000000e+03,4.505000000000000000e+03,4.905000000000000000e+03,3.403000000000000000e+03,4.004000000000000000e+03,4.805000000000000000e+03,3.203000000000000000e+03,3.303000000000000000e+03,4.304000000000000000e+03,3.603000000000000000e+03,4.505000000000000000e+03,5.506000000000000000e+03,5.105000000000000000e+03,4.605000000000000000e+03,4.404000000000000000e+03,6.107000000000000000e+03,4.304000000000000000e+03,3.303000000000000000e+03,4.705000000000000000e+03,3.704000000000000000e+03,5.706000000000000000e+03,5.406000000000000000e+03,3.303000000000000000e+03,4.304000000000000000e+03,4.404000000000000000e+03,4.404000000000000000e+03,4.004000000000000000e+03,2.602000000000000000e+03,4.404000000000000000e+03,4.805000000000000000e+03,5.506000000000000000e+03,4.204000000000000000e+03,1.011200000000000000e+04,7.008000000000000000e+03,9.511000000000000000e+03,1.251600000000000000e+04,1.461900000000000000e+04,2.053100000000000000e+04,2.714500000000000000e+04,2.915000000000000000e+04,3.536600000000000000e+04,5.151700000000000000e+04,5.814200000000000000e+04,6.617400000000000000e+04,7.451200000000000000e+04,8.707600000000000000e+04,1.113180000000000000e+05,1.156480000000000000e+05,1.302520000000000000e+05,1.404280000000000000e+05,1.471840000000000000e+05,1.618120000000000000e+05,1.445640000000000000e+05,1.515200000000000000e+05,1.502080000000000000e+05,1.533360000000000000e+05,1.345840000000000000e+05,1.241060000000000000e+05,1.176620000000000000e+05,1.308560000000000000e+05,1.289420000000000000e+05,1.284380000000000000e+05,1.309560000000000000e+05,1.391200000000000000e+05,1.506120000000000000e+05,1.533360000000000000e+05,1.582800000000000000e+05,1.837200000000000000e+05,2.011040000000000000e+05,1.926120000000000000e+05,1.974640000000000000e+05,2.486800000000000000e+05,2.064640000000000000e+05,2.093960000000000000e+05,2.125320000000000000e+05,2.127360000000000000e+05,2.180960000000000000e+05,2.122280000000000000e+05,1.934200000000000000e+05,1.986760000000000000e+05,1.852360000000000000e+05,1.890760000000000000e+05,1.906920000000000000e+05,1.946360000000000000e+05,2.178960000000000000e+05,2.270040000000000000e+05,1.939280000000000000e+05,1.982720000000000000e+05,2.277120000000000000e+05,2.007000000000000000e+05,2.175920000000000000e+05,2.140520000000000000e+05,2.491880000000000000e+05,2.258920000000000000e+05,2.449320000000000000e+05,3.332800000000000000e+05,3.759680000000000000e+05,2.313600000000000000e+05,2.659200000000000000e+05,2.661200000000000000e+05,2.772800000000000000e+05,3.163920000000000000e+05,4.002560000000000000e+05,3.257520000000000000e+05,3.129360000000000000e+05,3.507920000000000000e+05,3.199520000000000000e+05,3.475360000000000000e+05,3.052080000000000000e+05,3.472320000000000000e+05,3.927040000000000000e+05,3.764800000000000000e+05,4.050560000000000000e+05,4.575200000000000000e+05,5.473280000000000000e+05,4.104720000000000000e+05,4.220160000000000000e+05,4.712480000000000000e+05,4.140480000000000000e+05,4.581360000000000000e+05,4.854960000000000000e+05,4.939120000000000000e+05,4.134320000000000000e+05,4.348000000000000000e+05,4.229360000000000000e+05,4.205920000000000000e+05,4.159920000000000000e+05,5.007840000000000000e+05,5.183360000000000000e+05,5.380640000000000000e+05,8.476160000000000000e+05,6.113920000000000000e+05,7.017760000000000000e+05,6.311200000000000000e+05,7.930880000000000000e+05,9.070880000000000000e+05,6.618080000000000000e+05,6.800320000000000000e+05,6.147049000000000233e+05,5.441285000000000000e+05,1.020269300000000047e+06,6.171840000000000000e+05,7.528320000000000000e+05,8.623360000000000000e+05,1.048800000000000000e+06,6.576800000000000000e+05,7.559520000000000000e+05,9.645440000000000000e+05,1.001356500000000000e+06,8.941120000000000000e+05,1.363167800000000047e+06,7.448320000000000000e+05,1.059552000000000000e+06,8.819840000000000000e+05,2.100976299999999814e+06,1.045440000000000000e+06,7.132960000000000000e+05,1.299883500000000000e+06,1.184608000000000000e+06,9.734720000000000000e+05,1.587085500000000000e+06,9.597938000000000466e+05,1.228083000000000000e+06,1.617285500000000000e+06,1.511510000000000000e+06,1.700448800000000047e+06,1.836462000000000000e+06,1.479360000000000000e+06,2.138764000000000000e+06,1.649280000000000000e+06,1.685311000000000000e+06,1.485047300000000047e+06,1.832687000000000000e+06,2.248352299999999814e+06,1.726873800000000047e+06,2.267265000000000000e+06,2.085876300000000047e+06,1.991388000000000000e+06,1.673986000000000000e+06,1.961150300000000047e+06,2.240802299999999814e+06,2.104751299999999814e+06,2.142539000000000000e+06,2.153901799999999814e+06,2.191689500000000000e+06,2.112301299999999814e+06,3.045670000000000000e+06,2.259677299999999814e+06,2.713092500000000000e+06,2.441066000000000000e+06,2.811393500000000000e+06,2.289915000000000000e+06,2.478816000000000000e+06,2.282365000000000000e+06,2.335252799999999814e+06,2.788668000000000000e+06,2.471303799999999814e+06,2.584667000000000000e+06,2.373040500000000000e+06,3.079645000000000000e+06,3.151445500000000000e+06,2.943594000000000000e+06,3.408447500000000000e+06,3.279946500000000000e+06,3.385722000000000000e+06,3.200596000000000000e+06,3.298821500000000000e+06,3.162770500000000000e+06,2.932269000000000000e+06,3.245896000000000000e+06,3.151445500000000000e+06,3.268621500000000000e+06,3.056995000000000000e+06,3.189271000000000000e+06,9.994690000000000000e+06,3.495348000000000000e+06,3.397047000000000000e+06,3.242121000000000000e+06,3.427322500000000000e+06,3.468847500000000000e+06,3.321471500000000000e+06,3.234571000000000000e+06,3.714524500000000000e+06,3.514223000000000000e+06,3.325322000000000000e+06,3.412222500000000000e+06,3.691799000000000000e+06,3.763599500000000000e+06,3.121245500000000000e+06,3.121245500000000000e+06,3.162770500000000000e+06,3.476473000000000000e+06,2.800068500000000000e+06,2.962544500000000000e+06,3.023020000000000000e+06,2.973869500000000000e+06,2.849143500000000000e+06,2.743368000000000000e+06,2.682892500000000000e+06,2.920944000000000000e+06,2.747143000000000000e+06,2.705542500000000000e+06,2.909619000000000000e+06,2.766018000000000000e+06,3.193046000000000000e+06,2.966319500000000000e+06,3.023020000000000000e+06,3.090970000000000000e+06,3.136345500000000000e+06,3.423547500000000000e+06,3.223246000000000000e+06,3.136345500000000000e+06,3.438647500000000000e+06,4.103727000000000000e+06,3.657824000000000000e+06,2.954994500000000000e+06,2.981419500000000000e+06,3.174171000000000000e+06,3.355522000000000000e+06,2.917169000000000000e+06,3.336647000000000000e+06,3.344197000000000000e+06,3.619998500000000000e+06,3.997876000000000000e+06,3.861900500000000000e+06,3.582248500000000000e+06,4.028151500000000000e+06,3.680474000000000000e+06,3.888325500000000000e+06,3.347972000000000000e+06,3.431097500000000000e+06,3.669149000000000000e+06,3.491573000000000000e+06,3.725849500000000000e+06,4.175527500000000000e+06,3.941251000000000000e+06,3.495348000000000000e+06,3.548198000000000000e+06,3.903425500000000000e+06,3.525548000000000000e+06,3.113695500000000000e+06,3.121245500000000000e+06,2.777343000000000000e+06,2.800068500000000000e+06,2.252127299999999814e+06,2.546841500000000000e+06,2.399503299999999814e+06,2.309440000000000000e+06,2.558166500000000000e+06,2.418416000000000000e+06,2.482591000000000000e+06,2.577117000000000000e+06,2.509091500000000000e+06,2.407053299999999814e+06,2.652692500000000000e+06,2.501541500000000000e+06,2.497766500000000000e+06,2.664017500000000000e+06,2.512866500000000000e+06,2.690442500000000000e+06,2.641292000000000000e+06,2.471303799999999814e+06,2.584667000000000000e+06,2.687040000000000000e+06,2.641292000000000000e+06,2.656467500000000000e+06,2.422191000000000000e+06,2.210564500000000000e+06,2.629967000000000000e+06,2.391953299999999814e+06,2.493991500000000000e+06,2.422191000000000000e+06,2.592217000000000000e+06,2.580892000000000000e+06,2.679117500000000000e+06,2.909619000000000000e+06,2.641292000000000000e+06,2.834043500000000000e+06,2.954994500000000000e+06,3.204371000000000000e+06,2.947444500000000000e+06,3.295046500000000000e+06,3.419772500000000000e+06,3.586023500000000000e+06,3.929926000000000000e+06,3.759824500000000000e+06,3.767374500000000000e+06,4.133927000000000000e+06,3.446197500000000000e+06,3.272396500000000000e+06,4.009276500000000000e+06,3.336647000000000000e+06,3.347972000000000000e+06,3.548198000000000000e+06,3.816525000000000000e+06,3.253521500000000000e+06,3.268621500000000000e+06,3.404672500000000000e+06,3.903425500000000000e+06,3.812750000000000000e+06,3.514223000000000000e+06,3.079645000000000000e+06,2.970094500000000000e+06,3.166545500000000000e+06,3.056995000000000000e+06,3.072095000000000000e+06,2.724493000000000000e+06,2.618642000000000000e+06,2.769793000000000000e+06,2.573342000000000000e+06,2.883194000000000000e+06,3.079645000000000000e+06,3.132570500000000000e+06,2.973869500000000000e+06,2.626192000000000000e+06,2.437291000000000000e+06,2.803072000000000000e+06,2.766018000000000000e+06,2.573342000000000000e+06,3.162770500000000000e+06,3.053220000000000000e+06,2.637517000000000000e+06,2.558166500000000000e+06,2.811393500000000000e+06,2.645142500000000000e+06,2.543066500000000000e+06,2.660242500000000000e+06,2.936044000000000000e+06,2.849143500000000000e+06,2.871869000000000000e+06,2.800068500000000000e+06,2.815168500000000000e+06,3.329097000000000000e+06,3.952576000000000000e+06,3.053220000000000000e+06,2.924719000000000000e+06,2.815168500000000000e+06,2.724493000000000000e+06,2.871869000000000000e+06,3.249746500000000000e+06,3.608673500000000000e+06,3.910975500000000000e+06,3.548198000000000000e+06,3.468847500000000000e+06,3.820300000000000000e+06,2.414603299999999814e+06,2.871869000000000000e+06,2.679117500000000000e+06,2.191689500000000000e+06,6.299116000000000000e+06,2.407053299999999814e+06,2.546841500000000000e+06,2.561941500000000000e+06,2.898294000000000000e+06,2.558166500000000000e+06,2.361715500000000000e+06,2.811393500000000000e+06,2.705542500000000000e+06,2.697992500000000000e+06,2.970094500000000000e+06,3.608673500000000000e+06,2.531741500000000000e+06,3.053220000000000000e+06,3.068320000000000000e+06,2.807618500000000000e+06,3.166545500000000000e+06,3.049445000000000000e+06,2.369265500000000000e+06,3.763599500000000000e+06,3.087195000000000000e+06,2.501541500000000000e+06,2.784893000000000000e+06,2.539291500000000000e+06,2.879419000000000000e+06,2.807618500000000000e+06,2.524191500000000000e+06,2.920944000000000000e+06,5.611462000000000000e+06,3.056995000000000000e+06,4.787681500000000000e+06,2.830268500000000000e+06,3.419772500000000000e+06,4.844382000000000000e+06,4.054576500000000000e+06,3.132570500000000000e+06,2.769793000000000000e+06,3.340422000000000000e+06,3.415997500000000000e+06,3.136345500000000000e+06,3.306371500000000000e+06,3.200596000000000000e+06,3.287496500000000000e+06,3.291271500000000000e+06,3.790100000000000000e+06,2.713092500000000000e+06,2.524191500000000000e+06,3.053220000000000000e+06,2.607317000000000000e+06,2.539291500000000000e+06,2.837818500000000000e+06,2.595992000000000000e+06,2.924719000000000000e+06,2.766018000000000000e+06,2.818943500000000000e+06,2.883194000000000000e+06,2.954994500000000000e+06,2.781118000000000000e+06,2.524191500000000000e+06,2.856693500000000000e+06,2.527966500000000000e+06,3.132570500000000000e+06,3.242121000000000000e+06,2.962544500000000000e+06,2.546841500000000000e+06,2.482591000000000000e+06,2.826493500000000000e+06,2.758468000000000000e+06,2.777343000000000000e+06,2.690442500000000000e+06,2.992744500000000000e+06,2.682892500000000000e+06,2.781118000000000000e+06,2.713092500000000000e+06,2.769024000000000000e+06,2.841593500000000000e+06,3.038120000000000000e+06,2.754693000000000000e+06,2.569567000000000000e+06,2.762243000000000000e+06,2.807618500000000000e+06,2.388178299999999814e+06,2.611092000000000000e+06,2.637517000000000000e+06,2.818943500000000000e+06,3.136345500000000000e+06,2.841593500000000000e+06,6.556118000000000000e+06,3.158995500000000000e+06,3.302596500000000000e+06,2.834043500000000000e+06,3.049445000000000000e+06,2.962544500000000000e+06,3.457522500000000000e+06,3.347972000000000000e+06,3.094745000000000000e+06,3.718299500000000000e+06,3.385722000000000000e+06,3.238346000000000000e+06,2.773568000000000000e+06,3.011619500000000000e+06,3.582248500000000000e+06,3.722074500000000000e+06,3.431097500000000000e+06,3.170320500000000000e+06,3.026795000000000000e+06,2.747143000000000000e+06,2.807618500000000000e+06,2.709317500000000000e+06,3.177946000000000000e+06,2.886969000000000000e+06,2.645142500000000000e+06,2.660242500000000000e+06,3.090970000000000000e+06,2.917169000000000000e+06,2.879419000000000000e+06,2.641292000000000000e+06,2.395728299999999814e+06,2.720718000000000000e+06,3.223246000000000000e+06,2.732043000000000000e+06,2.539291500000000000e+06,3.151445500000000000e+06,3.181721000000000000e+06,3.877000500000000000e+06,3.517998000000000000e+06,3.261071500000000000e+06,3.313921500000000000e+06,4.496704500000000000e+06,2.792443000000000000e+06,2.781118000000000000e+06,3.283721500000000000e+06,3.140120500000000000e+06,2.936044000000000000e+06,2.917169000000000000e+06,3.170320500000000000e+06,2.822718500000000000e+06,2.852918500000000000e+06,2.943594000000000000e+06,2.864243500000000000e+06,2.811393500000000000e+06,2.996519500000000000e+06,3.185496000000000000e+06,2.943594000000000000e+06,2.784893000000000000e+06,2.864243500000000000e+06,4.205727500000000000e+06,3.196821000000000000e+06,3.635174000000000000e+06,3.121245500000000000e+06,2.818943500000000000e+06,3.824075000000000000e+06,3.990326000000000000e+06,3.125020500000000000e+06,3.869450500000000000e+06,3.317696500000000000e+06,3.087195000000000000e+06,3.706974500000000000e+06,3.347972000000000000e+06,3.884550500000000000e+06,3.559598500000000000e+06,2.837818500000000000e+06,2.762243000000000000e+06,2.561941500000000000e+06,3.502898000000000000e+06,2.856693500000000000e+06,2.720718000000000000e+06,2.841593500000000000e+06,2.664017500000000000e+06,2.777343000000000000e+06,2.879419000000000000e+06,2.561941500000000000e+06,3.208146000000000000e+06,2.490141000000000000e+06,2.988969500000000000e+06,3.370622000000000000e+06,2.811393500000000000e+06,3.174171000000000000e+06,2.732043000000000000e+06,2.864243500000000000e+06,2.811393500000000000e+06,3.049445000000000000e+06,3.019169500000000000e+06,2.928494000000000000e+06,2.860468500000000000e+06,3.238346000000000000e+06,3.238346000000000000e+06,3.094745000000000000e+06,3.279946500000000000e+06,3.378172000000000000e+06,2.996519500000000000e+06,2.988969500000000000e+06,3.261071500000000000e+06,3.449972500000000000e+06,4.247328000000000000e+06,3.423547500000000000e+06,2.954994500000000000e+06,3.072095000000000000e+06,2.822718500000000000e+06,3.117470500000000000e+06,2.830268500000000000e+06,2.826493500000000000e+06,2.747143000000000000e+06,2.883194000000000000e+06,2.958769500000000000e+06,2.856693500000000000e+06,2.773568000000000000e+06,2.784893000000000000e+06,2.875644000000000000e+06,3.155220500000000000e+06,2.766018000000000000e+06,3.087195000000000000e+06,3.151445500000000000e+06,3.253521500000000000e+06,2.743368000000000000e+06,3.846725000000000000e+06,3.276171500000000000e+06,3.189271000000000000e+06,3.162770500000000000e+06,3.495348000000000000e+06,3.272396500000000000e+06,3.385722000000000000e+06,2.996519500000000000e+06,2.890744000000000000e+06,2.962544500000000000e+06,2.686667500000000000e+06,2.709317500000000000e+06,2.781118000000000000e+06,2.811393500000000000e+06,2.864243500000000000e+06,2.811393500000000000e+06,3.068320000000000000e+06,2.932269000000000000e+06,2.962544500000000000e+06,2.535516500000000000e+06,2.807618500000000000e+06,3.075870000000000000e+06,2.913394000000000000e+06,2.527966500000000000e+06,2.641292000000000000e+06,2.554391500000000000e+06,2.539291500000000000e+06,2.539291500000000000e+06,2.952384000000000000e+06,3.000294500000000000e+06,2.667792500000000000e+06,2.732043000000000000e+06,2.694217500000000000e+06,2.497766500000000000e+06,2.365490500000000000e+06,2.422191000000000000e+06,2.350390500000000000e+06,2.376815500000000000e+06,2.323927799999999814e+06,2.133120000000000000e+06,2.361715500000000000e+06,2.414603299999999814e+06,2.441066000000000000e+06,2.584448000000000000e+06,2.391953299999999814e+06,2.803843500000000000e+06,2.675342500000000000e+06,3.552048500000000000e+06,2.573342000000000000e+06,2.841593500000000000e+06,3.261071500000000000e+06,4.054576500000000000e+06,2.845368500000000000e+06,3.125020500000000000e+06,3.208146000000000000e+06,2.868018500000000000e+06,2.868018500000000000e+06,2.599767000000000000e+06,2.988969500000000000e+06,2.335252799999999814e+06,2.807618500000000000e+06,2.580892000000000000e+06,2.818943500000000000e+06,2.637517000000000000e+06,2.391953299999999814e+06,2.913394000000000000e+06,3.177946000000000000e+06,2.784893000000000000e+06,3.854350500000000000e+06,2.713092500000000000e+06,4.126377000000000000e+06,3.340422000000000000e+06,3.567148500000000000e+06,3.140120500000000000e+06,2.558166500000000000e+06,2.845368500000000000e+06,2.478816000000000000e+06,2.229477299999999814e+06,2.614867000000000000e+06,2.716867500000000000e+06,2.380628299999999814e+06,2.648917500000000000e+06,2.448616000000000000e+06,2.467528799999999814e+06,2.395728299999999814e+06,2.637537299999999814e+06,2.573342000000000000e+06,2.418416000000000000e+06,2.978927000000000000e+06,3.106145500000000000e+06,2.747143000000000000e+06,2.591470500000000000e+06,3.347509799999999814e+06,3.682648500000000000e+06,2.840243799999999814e+06,4.107505500000000000e+06,2.548725000000000000e+06,3.352789799999999814e+06,3.233714799999999814e+06,2.766807500000000000e+06,2.832611500000000000e+06,3.341763000000000000e+06,2.493180000000000000e+06,2.908895799999999814e+06,2.444672299999999814e+06,3.329550000000000000e+06,2.687866799999999814e+06,2.655196299999999814e+06,2.588442000000000000e+06,2.644571799999999814e+06,2.793673500000000000e+06,2.516551000000000000e+06,2.814884500000000000e+06,2.807618500000000000e+06,3.779440299999999814e+06,3.238346000000000000e+06,2.979751500000000000e+06,2.525798500000000000e+06,3.207837299999999814e+06,3.437371500000000000e+06,2.715392000000000000e+06,4.342617000000000000e+06,3.731325000000000000e+06,3.188726500000000000e+06,2.814468000000000000e+06,3.353177000000000000e+06,2.850958799999999814e+06,3.601123500000000000e+06,2.615615299999999814e+06,2.895306000000000000e+06,2.538032000000000000e+06,2.849143500000000000e+06,2.837818500000000000e+06,2.857089500000000000e+06,2.871869000000000000e+06,2.868018500000000000e+06,2.762243000000000000e+06,2.750918000000000000e+06,2.580892000000000000e+06,3.072095000000000000e+06,3.317696500000000000e+06,3.359297000000000000e+06,2.754693000000000000e+06,2.837818500000000000e+06,2.724493000000000000e+06,3.552048500000000000e+06,3.684249000000000000e+06,2.894519000000000000e+06,2.909619000000000000e+06,3.185496000000000000e+06,3.310146500000000000e+06,2.844080500000000000e+06,3.997876000000000000e+06,2.911056500000000000e+06,4.096177000000000000e+06,3.332872000000000000e+06,3.185496000000000000e+06,3.196821000000000000e+06,3.211921000000000000e+06,2.784893000000000000e+06,3.094745000000000000e+06,2.690442500000000000e+06,2.743368000000000000e+06,2.747143000000000000e+06,3.208146000000000000e+06,2.954994500000000000e+06,3.181721000000000000e+06,2.890744000000000000e+06,2.660242500000000000e+06,2.936044000000000000e+06,2.735818000000000000e+06,4.175527500000000000e+06,2.800068500000000000e+06,3.509566299999999814e+06,3.536873000000000000e+06,3.113695500000000000e+06,2.781118000000000000e+06,3.174171000000000000e+06,2.905844000000000000e+06,3.574698500000000000e+06,3.638949000000000000e+06,2.843617799999999814e+06,3.053220000000000000e+06,2.834043500000000000e+06,2.535516500000000000e+06,2.977644500000000000e+06,3.204371000000000000e+06,2.656472000000000000e+06,2.937935000000000000e+06,2.582756299999999814e+06,2.727947299999999814e+06,3.113695500000000000e+06,3.098595500000000000e+06,2.728268000000000000e+06,2.773568000000000000e+06,2.981419500000000000e+06,3.487798000000000000e+06,2.758468000000000000e+06,3.234571000000000000e+06,2.943594000000000000e+06,2.493991500000000000e+06,2.909619000000000000e+06,2.970094500000000000e+06,2.652692500000000000e+06,2.947444500000000000e+06,2.796293500000000000e+06,2.633742000000000000e+06,3.143895500000000000e+06,2.407053299999999814e+06,2.580892000000000000e+06,2.569567000000000000e+06,2.346615500000000000e+06,2.524191500000000000e+06,2.539291500000000000e+06,2.905844000000000000e+06,3.060770000000000000e+06,2.981419500000000000e+06,2.320152799999999814e+06,2.645142500000000000e+06,2.648917500000000000e+06,3.264846500000000000e+06,2.573342000000000000e+06,3.616223500000000000e+06,2.728268000000000000e+06,2.512866500000000000e+06,2.834043500000000000e+06,2.554391500000000000e+06,2.815168500000000000e+06,3.030570000000000000e+06,2.898294000000000000e+06,3.321471500000000000e+06,2.713092500000000000e+06,2.766018000000000000e+06,2.875644000000000000e+06,3.072095000000000000e+06,3.007844500000000000e+06,2.883194000000000000e+06,2.694217500000000000e+06,3.132570500000000000e+06,2.902069000000000000e+06,3.604898500000000000e+06,2.645142500000000000e+06,3.521773000000000000e+06,2.282365000000000000e+06,2.425966000000000000e+06,2.909619000000000000e+06,2.448616000000000000e+06,3.310146500000000000e+06,2.614867000000000000e+06,2.456203799999999814e+06,3.007844500000000000e+06,2.924719000000000000e+06,2.407053299999999814e+06,2.871869000000000000e+06,2.444841000000000000e+06,2.675342500000000000e+06,2.448616000000000000e+06,2.682892500000000000e+06,2.599767000000000000e+06,2.448616000000000000e+06,2.399503299999999814e+06,2.611092000000000000e+06,2.478816000000000000e+06,2.690442500000000000e+06,2.800068500000000000e+06,3.574698500000000000e+06,2.248352299999999814e+06,2.486366000000000000e+06,3.015394500000000000e+06,3.128795500000000000e+06,2.800068500000000000e+06,2.773568000000000000e+06,2.085876300000000047e+06,2.686667500000000000e+06,3.374397000000000000e+06,2.682892500000000000e+06,2.391953299999999814e+06,3.056995000000000000e+06,3.094745000000000000e+06,3.412222500000000000e+06,2.777343000000000000e+06,3.665374000000000000e+06,2.735818000000000000e+06,3.548198000000000000e+06,2.252127299999999814e+06,2.459978799999999814e+06,3.019169500000000000e+06,3.593573500000000000e+06,2.860468500000000000e+06,3.041895000000000000e+06,3.593573500000000000e+06,2.800068500000000000e+06,3.438647500000000000e+06,4.141477000000000000e+06,2.558166500000000000e+06,3.865675500000000000e+06,3.211921000000000000e+06,2.637517000000000000e+06,2.119889000000000000e+06,2.682892500000000000e+06,2.871869000000000000e+06,2.554391500000000000e+06,2.546841500000000000e+06,2.335252799999999814e+06,2.709317500000000000e+06,2.773568000000000000e+06,2.762243000000000000e+06,2.531741500000000000e+06,3.026795000000000000e+06,3.223246000000000000e+06,2.936044000000000000e+06,3.015394500000000000e+06,3.593573500000000000e+06,2.648917500000000000e+06,3.117470500000000000e+06,2.970094500000000000e+06,2.584667000000000000e+06,3.177946000000000000e+06,2.607317000000000000e+06,2.958769500000000000e+06,2.629967000000000000e+06,3.710749500000000000e+06,2.660242500000000000e+06,2.837818500000000000e+06,2.214339500000000000e+06,2.546841500000000000e+06,2.293690000000000000e+06,2.501541500000000000e+06,2.709317500000000000e+06,2.082101300000000047e+06,2.433516000000000000e+06,2.546841500000000000e+06,2.240802299999999814e+06,2.361715500000000000e+06,2.342840500000000000e+06,3.219471000000000000e+06,2.093426300000000047e+06,2.527966500000000000e+06,3.011619500000000000e+06,2.376815500000000000e+06,2.486366000000000000e+06,2.720718000000000000e+06,2.282365000000000000e+06,2.437291000000000000e+06,2.305052799999999814e+06,2.633742000000000000e+06,3.166545500000000000e+06,2.399503299999999814e+06,2.656467500000000000e+06,2.577117000000000000e+06,2.255902299999999814e+06,2.354165500000000000e+06,2.399503299999999814e+06,2.524191500000000000e+06,2.815168500000000000e+06,2.497766500000000000e+06,2.378176000000000000e+06,2.452391000000000000e+06,2.320152799999999814e+06,2.985194500000000000e+06,2.225664500000000000e+06,2.297465000000000000e+06,2.645142500000000000e+06,2.837818500000000000e+06,2.255902299999999814e+06,2.395728299999999814e+06,2.354165500000000000e+06,1.983838000000000000e+06,2.169001799999999814e+06,2.248352299999999814e+06,2.705542500000000000e+06,2.384403299999999814e+06,2.497766500000000000e+06,2.459978799999999814e+06,2.425966000000000000e+06,2.471303799999999814e+06,2.939819000000000000e+06,2.592217000000000000e+06,2.524191500000000000e+06,2.527966500000000000e+06,2.660242500000000000e+06,2.471303799999999814e+06,2.822718500000000000e+06,2.407053299999999814e+06,2.981419500000000000e+06,2.747143000000000000e+06,2.781118000000000000e+06,2.512866500000000000e+06,2.320152799999999814e+06,2.713092500000000000e+06,3.011619500000000000e+06,2.852918500000000000e+06,2.267265000000000000e+06,3.196821000000000000e+06,2.388178299999999814e+06,2.203014500000000000e+06,2.796293500000000000e+06,2.456203799999999814e+06,2.822718500000000000e+06,2.716867500000000000e+06,2.429741000000000000e+06,2.248352299999999814e+06,2.414603299999999814e+06,2.471303799999999814e+06,2.187876799999999814e+06,2.554391500000000000e+06,2.573342000000000000e+06,2.399503299999999814e+06,2.622417000000000000e+06,2.176551799999999814e+06,2.671567500000000000e+06,2.520416500000000000e+06,2.664017500000000000e+06,2.493991500000000000e+06,2.864243500000000000e+06,2.539291500000000000e+06,2.467528799999999814e+06,2.172776799999999814e+06,3.627624000000000000e+06,2.388178299999999814e+06,2.282365000000000000e+06,2.267265000000000000e+06,2.580892000000000000e+06,2.414603299999999814e+06,2.237027299999999814e+06,3.586023500000000000e+06,2.743368000000000000e+06,2.206789500000000000e+06,2.229477299999999814e+06,2.297465000000000000e+06,2.399503299999999814e+06,2.697992500000000000e+06,3.211921000000000000e+06,2.259677299999999814e+06,2.444841000000000000e+06,2.762243000000000000e+06,2.505316500000000000e+06,2.312602799999999814e+06,2.524191500000000000e+06,2.569567000000000000e+06,2.478816000000000000e+06,2.452391000000000000e+06,2.342840500000000000e+06,2.459978799999999814e+06,2.305052799999999814e+06,2.826493500000000000e+06,2.327702799999999814e+06,2.645142500000000000e+06,2.584667000000000000e+06,2.592217000000000000e+06,3.619998500000000000e+06,2.932269000000000000e+06,2.682892500000000000e+06,2.592217000000000000e+06,3.960126000000000000e+06,2.611092000000000000e+06,2.569567000000000000e+06,2.346615500000000000e+06,2.425966000000000000e+06,2.622417000000000000e+06,2.543066500000000000e+06,3.517998000000000000e+06,2.301240000000000000e+06,2.274815000000000000e+06,2.403278299999999814e+06,2.720718000000000000e+06,2.391953299999999814e+06,2.414603299999999814e+06,2.864243500000000000e+06,2.728268000000000000e+06,2.203014500000000000e+06,3.181721000000000000e+06,2.350390500000000000e+06,2.486366000000000000e+06,3.839175000000000000e+06,2.482591000000000000e+06,2.667792500000000000e+06,2.864243500000000000e+06,2.354165500000000000e+06,2.713092500000000000e+06,3.019169500000000000e+06,2.350390500000000000e+06,2.520416500000000000e+06,2.883194000000000000e+06,2.429741000000000000e+06,2.376815500000000000e+06,2.637517000000000000e+06,3.102370500000000000e+06,2.286140000000000000e+06,2.739593000000000000e+06,2.664017500000000000e+06,2.486366000000000000e+06,2.595992000000000000e+06,3.449972500000000000e+06,2.573342000000000000e+06,2.924719000000000000e+06,5.505611000000000000e+06,2.656467500000000000e+06,3.011619500000000000e+06,3.087195000000000000e+06,2.482591000000000000e+06,2.603542000000000000e+06,2.947444500000000000e+06,2.758468000000000000e+06,2.713092500000000000e+06,2.425966000000000000e+06,2.384403299999999814e+06,2.667792500000000000e+06,2.792443000000000000e+06,2.244577299999999814e+06,2.380628299999999814e+06,2.936044000000000000e+06,2.441066000000000000e+06,3.616223500000000000e+06,3.370622000000000000e+06,3.378172000000000000e+06,3.801425000000000000e+06,2.837818500000000000e+06,3.121245500000000000e+06,2.660242500000000000e+06,2.883194000000000000e+06,2.459978799999999814e+06,2.633742000000000000e+06,2.898294000000000000e+06,2.195464500000000000e+06,2.637517000000000000e+06,2.580892000000000000e+06,2.448616000000000000e+06,2.490141000000000000e+06,2.320152799999999814e+06,2.275968000000000000e+06,2.369265500000000000e+06,2.153901799999999814e+06,2.104751299999999814e+06,3.162770500000000000e+06,2.735818000000000000e+06,3.177946000000000000e+06,2.550616500000000000e+06,3.170320500000000000e+06,2.520416500000000000e+06,2.501541500000000000e+06,2.966319500000000000e+06,2.475041000000000000e+06,2.293690000000000000e+06,2.365490500000000000e+06,2.278590000000000000e+06,2.301240000000000000e+06,2.259677299999999814e+06,2.255902299999999814e+06,2.531741500000000000e+06,2.274815000000000000e+06,2.134989000000000000e+06,2.354165500000000000e+06,1.991388000000000000e+06,2.085876300000000047e+06,2.237027299999999814e+06,2.391953299999999814e+06,1.862848000000000000e+06,2.554391500000000000e+06,2.017850800000000047e+06,1.949536000000000000e+06,1.995163000000000000e+06,1.907328000000000000e+06,2.150089000000000000e+06,2.531741500000000000e+06,2.384403299999999814e+06,2.025400800000000047e+06,2.176551799999999814e+06,2.017850800000000047e+06,2.172776799999999814e+06,2.826493500000000000e+06,2.686667500000000000e+06,2.407053299999999814e+06,2.550616500000000000e+06,2.781118000000000000e+06,2.558166500000000000e+06,2.320152799999999814e+06,3.729624500000000000e+06,2.788668000000000000e+06,2.357940500000000000e+06,3.177946000000000000e+06,2.633742000000000000e+06,2.244577299999999814e+06,2.584667000000000000e+06,2.165226799999999814e+06,2.860468500000000000e+06,2.358976000000000000e+06,2.316377799999999814e+06,1.972513000000000000e+06,2.335252799999999814e+06,2.085876300000000047e+06,2.217216000000000000e+06,2.099264000000000000e+06,2.134784000000000000e+06,2.327702799999999814e+06,2.230848000000000000e+06,2.096160000000000000e+06,2.807618500000000000e+06,2.305052799999999814e+06,2.134989000000000000e+06,2.245312000000000000e+06,2.085876300000000047e+06,2.229477299999999814e+06,2.864243500000000000e+06,2.558166500000000000e+06,2.800068500000000000e+06,2.580892000000000000e+06,2.425966000000000000e+06,2.271040000000000000e+06,2.505316500000000000e+06,2.312602799999999814e+06,2.471303799999999814e+06,2.300352000000000000e+06,2.289915000000000000e+06,2.656467500000000000e+06,1.957375300000000047e+06,3.472622500000000000e+06,2.512866500000000000e+06,2.244577299999999814e+06,2.493991500000000000e+06,2.690442500000000000e+06,1.980063000000000000e+06,2.157676799999999814e+06,2.150089000000000000e+06,2.021625800000000047e+06,2.153901799999999814e+06,2.558166500000000000e+06,2.346615500000000000e+06,2.482591000000000000e+06,2.554391500000000000e+06,2.365490500000000000e+06,2.584667000000000000e+06,2.346615500000000000e+06,2.263452299999999814e+06,2.433516000000000000e+06,2.686667500000000000e+06,2.493991500000000000e+06,3.113695500000000000e+06,2.656467500000000000e+06,2.569567000000000000e+06,2.894519000000000000e+06,3.106145500000000000e+06,3.907200500000000000e+06,3.147670500000000000e+06,3.381947000000000000e+06,2.796293500000000000e+06,3.030570000000000000e+06,2.493991500000000000e+06,2.705542500000000000e+06,2.773568000000000000e+06,3.109920500000000000e+06,2.898294000000000000e+06,3.661599000000000000e+06,2.973869500000000000e+06,3.419772500000000000e+06,2.985194500000000000e+06,3.570923500000000000e+06,2.864243500000000000e+06,3.442422500000000000e+06,3.230796000000000000e+06,3.529323000000000000e+06,3.453747500000000000e+06,3.419772500000000000e+06,3.381947000000000000e+06,3.775000000000000000e+06,3.521773000000000000e+06,3.975226000000000000e+06,3.612448500000000000e+06,3.525548000000000000e+06,3.778775000000000000e+06,3.695574000000000000e+06,3.378172000000000000e+06,3.170320500000000000e+06,3.004069500000000000e+06,2.601152000000000000e+06,2.743368000000000000e+06,2.260288000000000000e+06,2.054624000000000000e+06,1.827136000000000000e+06,1.464320000000000000e+06,1.276832000000000000e+06,1.105504000000000000e+06,8.457280000000000000e+05,6.922560000000000000e+05,6.157280000000000000e+05,3.822960000000000000e+05,3.130400000000000000e+05,2.182000000000000000e+05,1.716000000000000000e+05,1.231000000000000000e+05,1.255160000000000000e+05,nan
4.795570000000000022e+01,3.704000000000000000e+03,5.005000000000000000e+03,5.105000000000000000e+03,4.304000000000000000e+03,4.905000000000000000e+03,5.105000000000000000e+03,3.804000000000000000e+03,4.705000000000000000e+03,3.804000000000000000e+03,3.804000000000000000e+03,5.906000000000000000e+03,4.304000000000000000e+03,5.205000000000000000e+03,5.306000000000000000e+03,2.602000000000000000e+03,2.702000000000000000e+03,4.204000000000000000e+03,6.507000000000000000e+03,4.404000000000000000e+03,4.104000000000000000e+03,6.407000000000000000e+03,4.004000000000000000e+03,5.806000000000000000e+03,2.502000000000000000e+03,5.105000000000000000e+03,4.104000000000000000e+03,3.804000000000000000e+03,3.503000000000000000e+03,5.105000000000000000e+03,3.603000000000000000e+03,3.103000000000000000e+03,4.404000000000000000e+03,3.403000000000000000e+03,3.603000000000000000e+03,7.408000000000000000e+03,3.503000000000000000e+03,3.403000000000000000e+03,5.506000000000000000e+03,6.107000000000000000e+03,1.592200000000000000e+04,9.712000000000000000e+03,1.632200000000000000e+04,1.922800000000000000e+04,2.313600000000000000e+04,3.095400000000000000e+04,4.088200000000000000e+04,5.111600000000000000e+04,1.879640000000000000e+05,7.571800000000000000e+04,7.833000000000000000e+04,9.059400000000000000e+04,1.020600000000000000e+05,1.192720000000000000e+05,1.276320000000000000e+05,1.426480000000000000e+05,1.526320000000000000e+05,1.475880000000000000e+05,1.508160000000000000e+05,1.521240000000000000e+05,1.545480000000000000e+05,1.417400000000000000e+05,1.338800000000000000e+05,1.266240000000000000e+05,1.255160000000000000e+05,1.267260000000000000e+05,1.414360000000000000e+05,2.142520000000000000e+05,1.448640000000000000e+05,1.368000000000000000e+05,1.621120000000000000e+05,1.600960000000000000e+05,1.689760000000000000e+05,1.834160000000000000e+05,2.189080000000000000e+05,3.277840000000000000e+05,1.988800000000000000e+05,2.007000000000000000e+05,2.262960000000000000e+05,2.166800000000000000e+05,2.223480000000000000e+05,2.089920000000000000e+05,2.203240000000000000e+05,2.080800000000000000e+05,1.930160000000000000e+05,2.002960000000000000e+05,1.860440000000000000e+05,1.990840000000000000e+05,1.864480000000000000e+05,1.967560000000000000e+05,1.955440000000000000e+05,1.762480000000000000e+05,1.931200000000000000e+05,2.221440000000000000e+05,2.165800000000000000e+05,4.316320000000000000e+05,2.365240000000000000e+05,2.398680000000000000e+05,2.082840000000000000e+05,2.189080000000000000e+05,2.708880000000000000e+05,2.404760000000000000e+05,2.616600000000000000e+05,2.833680000000000000e+05,2.835760000000000000e+05,3.490640000000000000e+05,3.242240000000000000e+05,2.891600000000000000e+05,3.193440000000000000e+05,3.456000000000000000e+05,3.578240000000000000e+05,3.005360000000000000e+05,3.595520000000000000e+05,3.548720000000000000e+05,3.766800000000000000e+05,3.696480000000000000e+05,3.575200000000000000e+05,4.121040000000000000e+05,3.714800000000000000e+05,3.712800000000000000e+05,3.809680000000000000e+05,4.884720000000000000e+05,4.231440000000000000e+05,4.401200000000000000e+05,5.884000000000000000e+05,5.796480000000000000e+05,3.730080000000000000e+05,4.541440000000000000e+05,5.564800000000000000e+05,4.108800000000000000e+05,6.133600000000000000e+05,5.264480000000000000e+05,4.741200000000000000e+05,5.599680000000000000e+05,4.918560000000000000e+05,7.004320000000000000e+05,5.333440000000000000e+05,6.219200000000000000e+05,5.294240000000000000e+05,5.873760000000000000e+05,6.694720000000000000e+05,5.683200000000000000e+05,7.561600000000000000e+05,8.210080000000000000e+05,1.292719899999999907e+06,1.126044800000000047e+06,7.082080000000000000e+05,8.884870999999999767e+05,7.148480000000000000e+05,6.270880000000000000e+05,9.720000000000000000e+05,1.039328000000000000e+06,7.897300000000000000e+05,6.877295000000000000e+05,1.190295300000000047e+06,6.447520000000000000e+05,8.690240000000000000e+05,7.159840000000000000e+05,5.856913000000000466e+05,8.431200000000000000e+05,9.360160000000000000e+05,8.326880000000000000e+05,1.010784000000000000e+06,7.478560000000000000e+05,1.053024000000000000e+06,7.406173000000000466e+05,1.046694300000000047e+06,1.658848300000000047e+06,1.371684000000000000e+06,1.054272000000000000e+06,1.715548800000000047e+06,1.655073300000000047e+06,1.311904000000000000e+06,1.556847800000000047e+06,1.306272000000000000e+06,1.594635500000000000e+06,1.972513000000000000e+06,1.806224300000000047e+06,1.503922300000000047e+06,1.564397800000000047e+06,1.908262500000000000e+06,1.473722300000000047e+06,1.553072800000000047e+06,2.233252299999999814e+06,2.486366000000000000e+06,2.898294000000000000e+06,2.569567000000000000e+06,2.048088500000000000e+06,2.512866500000000000e+06,2.191689500000000000e+06,2.199239500000000000e+06,1.878024800000000047e+06,2.841593500000000000e+06,2.807618500000000000e+06,2.407053299999999814e+06,2.036725800000000047e+06,2.754693000000000000e+06,2.973869500000000000e+06,2.558166500000000000e+06,2.244577299999999814e+06,3.990326000000000000e+06,2.837818500000000000e+06,3.230796000000000000e+06,2.611092000000000000e+06,2.410828299999999814e+06,2.701767500000000000e+06,2.573342000000000000e+06,2.739593000000000000e+06,2.588442000000000000e+06,3.193046000000000000e+06,3.234571000000000000e+06,2.951219500000000000e+06,4.617655500000000000e+06,3.484023000000000000e+06,3.861900500000000000e+06,3.090970000000000000e+06,3.106145500000000000e+06,3.336647000000000000e+06,3.215696000000000000e+06,3.979001000000000000e+06,3.242121000000000000e+06,3.211921000000000000e+06,3.926151000000000000e+06,3.487798000000000000e+06,3.347972000000000000e+06,3.525548000000000000e+06,3.136345500000000000e+06,4.081077000000000000e+06,3.245896000000000000e+06,3.098595500000000000e+06,3.446197500000000000e+06,3.068320000000000000e+06,3.427322500000000000e+06,3.366847000000000000e+06,3.140120500000000000e+06,3.185496000000000000e+06,3.125020500000000000e+06,2.732043000000000000e+06,3.132570500000000000e+06,2.807618500000000000e+06,2.973869500000000000e+06,2.883194000000000000e+06,2.743368000000000000e+06,3.321471500000000000e+06,2.781118000000000000e+06,2.864243500000000000e+06,3.090970000000000000e+06,3.793875000000000000e+06,3.181721000000000000e+06,3.143895500000000000e+06,3.415997500000000000e+06,2.852918500000000000e+06,2.739593000000000000e+06,3.457522500000000000e+06,3.038120000000000000e+06,2.856693500000000000e+06,3.563373500000000000e+06,3.979001000000000000e+06,3.631399000000000000e+06,2.996519500000000000e+06,3.283721500000000000e+06,3.910975500000000000e+06,3.480248000000000000e+06,3.158995500000000000e+06,3.094745000000000000e+06,4.039476500000000000e+06,4.047026500000000000e+06,3.283721500000000000e+06,3.317696500000000000e+06,3.442422500000000000e+06,3.514223000000000000e+06,4.349328500000000000e+06,4.035701500000000000e+06,3.922300500000000000e+06,3.215696000000000000e+06,3.661599000000000000e+06,3.907200500000000000e+06,4.122602000000000000e+06,3.495348000000000000e+06,3.359297000000000000e+06,3.899650500000000000e+06,3.593573500000000000e+06,3.695574000000000000e+06,4.360653500000000000e+06,3.638949000000000000e+06,3.408447500000000000e+06,2.977644500000000000e+06,3.053220000000000000e+06,3.109920500000000000e+06,3.007844500000000000e+06,2.516641500000000000e+06,2.482591000000000000e+06,2.229477299999999814e+06,2.483392000000000000e+06,2.467528799999999814e+06,2.516641500000000000e+06,2.486366000000000000e+06,2.550616500000000000e+06,2.331477799999999814e+06,2.527966500000000000e+06,2.607317000000000000e+06,2.539291500000000000e+06,3.223246000000000000e+06,2.800068500000000000e+06,2.611092000000000000e+06,2.444841000000000000e+06,2.286140000000000000e+06,2.716867500000000000e+06,2.811393500000000000e+06,2.436800000000000000e+06,2.648917500000000000e+06,2.448616000000000000e+06,2.611092000000000000e+06,2.501541500000000000e+06,2.342840500000000000e+06,2.754693000000000000e+06,2.512866500000000000e+06,2.354165500000000000e+06,2.648917500000000000e+06,2.807618500000000000e+06,2.550616500000000000e+06,2.898294000000000000e+06,2.977644500000000000e+06,2.758468000000000000e+06,2.898294000000000000e+06,2.834043500000000000e+06,3.121245500000000000e+06,4.209502500000000000e+06,3.748499500000000000e+06,3.397047000000000000e+06,3.540648000000000000e+06,3.646499000000000000e+06,3.824075000000000000e+06,3.510448000000000000e+06,3.699349000000000000e+06,3.552048500000000000e+06,3.415997500000000000e+06,3.990326000000000000e+06,4.919957500000000000e+06,3.234571000000000000e+06,2.996519500000000000e+06,4.024376500000000000e+06,3.079645000000000000e+06,3.427322500000000000e+06,3.476473000000000000e+06,3.499123000000000000e+06,3.646499000000000000e+06,3.087195000000000000e+06,2.766018000000000000e+06,3.461297500000000000e+06,2.860468500000000000e+06,3.030570000000000000e+06,2.879419000000000000e+06,2.852918500000000000e+06,2.966319500000000000e+06,3.011619500000000000e+06,2.947444500000000000e+06,2.936044000000000000e+06,3.140120500000000000e+06,2.932269000000000000e+06,3.204371000000000000e+06,2.758468000000000000e+06,2.558166500000000000e+06,2.830268500000000000e+06,3.064545000000000000e+06,2.724493000000000000e+06,2.902069000000000000e+06,2.750918000000000000e+06,2.879419000000000000e+06,2.705542500000000000e+06,2.614867000000000000e+06,2.796293500000000000e+06,2.531741500000000000e+06,2.818943500000000000e+06,2.807618500000000000e+06,2.837818500000000000e+06,2.686667500000000000e+06,2.709317500000000000e+06,3.045670000000000000e+06,2.932269000000000000e+06,2.637517000000000000e+06,3.325322000000000000e+06,3.336647000000000000e+06,3.601123500000000000e+06,2.894519000000000000e+06,2.977644500000000000e+06,2.558166500000000000e+06,3.268621500000000000e+06,3.060770000000000000e+06,2.913394000000000000e+06,2.595992000000000000e+06,2.671567500000000000e+06,3.230796000000000000e+06,2.849143500000000000e+06,2.637517000000000000e+06,2.781118000000000000e+06,3.997876000000000000e+06,2.588442000000000000e+06,2.618642000000000000e+06,2.705542500000000000e+06,2.709317500000000000e+06,2.868018500000000000e+06,2.459978799999999814e+06,3.347972000000000000e+06,2.471303799999999814e+06,2.543066500000000000e+06,2.331477799999999814e+06,3.336647000000000000e+06,3.378172000000000000e+06,3.521773000000000000e+06,2.913394000000000000e+06,2.852918500000000000e+06,3.151445500000000000e+06,2.747143000000000000e+06,3.162770500000000000e+06,3.846725000000000000e+06,2.527966500000000000e+06,2.403278299999999814e+06,2.675342500000000000e+06,4.133927000000000000e+06,2.660242500000000000e+06,2.527966500000000000e+06,2.535516500000000000e+06,3.461297500000000000e+06,4.232228000000000000e+06,3.170320500000000000e+06,4.976507000000000000e+06,2.890744000000000000e+06,2.852918500000000000e+06,3.117470500000000000e+06,3.302596500000000000e+06,3.438647500000000000e+06,2.735818000000000000e+06,3.665374000000000000e+06,3.162770500000000000e+06,3.752274500000000000e+06,3.245896000000000000e+06,3.090970000000000000e+06,2.815168500000000000e+06,4.198177500000000000e+06,3.011619500000000000e+06,2.633742000000000000e+06,2.841593500000000000e+06,3.034345000000000000e+06,2.815168500000000000e+06,2.732043000000000000e+06,2.890744000000000000e+06,2.493991500000000000e+06,3.045670000000000000e+06,2.826493500000000000e+06,2.913394000000000000e+06,2.697992500000000000e+06,2.962544500000000000e+06,2.762243000000000000e+06,2.924719000000000000e+06,2.675342500000000000e+06,2.973869500000000000e+06,2.614867000000000000e+06,3.158995500000000000e+06,2.966319500000000000e+06,3.264846500000000000e+06,2.766018000000000000e+06,2.902069000000000000e+06,2.788668000000000000e+06,2.769793000000000000e+06,2.849143500000000000e+06,2.747143000000000000e+06,2.951219500000000000e+06,2.864243500000000000e+06,2.787328000000000000e+06,2.724493000000000000e+06,2.724493000000000000e+06,3.026795000000000000e+06,2.645142500000000000e+06,2.826493500000000000e+06,2.834043500000000000e+06,2.584667000000000000e+06,3.567148500000000000e+06,3.106145500000000000e+06,2.985194500000000000e+06,3.094745000000000000e+06,3.355522000000000000e+06,3.106145500000000000e+06,3.245896000000000000e+06,3.688024000000000000e+06,3.102370500000000000e+06,3.211921000000000000e+06,2.830268500000000000e+06,3.268621500000000000e+06,2.992744500000000000e+06,2.992744500000000000e+06,3.676699000000000000e+06,3.586023500000000000e+06,2.732043000000000000e+06,3.344197000000000000e+06,3.306371500000000000e+06,3.476473000000000000e+06,3.249746500000000000e+06,2.856693500000000000e+06,3.049445000000000000e+06,2.701767500000000000e+06,2.773568000000000000e+06,2.811393500000000000e+06,2.841593500000000000e+06,2.535516500000000000e+06,3.056995000000000000e+06,2.856693500000000000e+06,2.520416500000000000e+06,2.822718500000000000e+06,2.648917500000000000e+06,3.310146500000000000e+06,2.701767500000000000e+06,2.970094500000000000e+06,2.905844000000000000e+06,2.936044000000000000e+06,2.913394000000000000e+06,2.660242500000000000e+06,3.374397000000000000e+06,3.193046000000000000e+06,2.818943500000000000e+06,3.635174000000000000e+06,3.125020500000000000e+06,3.351747000000000000e+06,3.877000500000000000e+06,3.559598500000000000e+06,3.132570500000000000e+06,3.030570000000000000e+06,3.147670500000000000e+06,3.196821000000000000e+06,3.548198000000000000e+06,3.053220000000000000e+06,3.102370500000000000e+06,3.245896000000000000e+06,3.079645000000000000e+06,2.894519000000000000e+06,2.758468000000000000e+06,2.826493500000000000e+06,2.645142500000000000e+06,3.049445000000000000e+06,3.053220000000000000e+06,2.781118000000000000e+06,2.739593000000000000e+06,2.675342500000000000e+06,2.943594000000000000e+06,3.242121000000000000e+06,4.103727000000000000e+06,2.834043500000000000e+06,3.185496000000000000e+06,3.170320500000000000e+06,3.484023000000000000e+06,2.996519500000000000e+06,2.694217500000000000e+06,3.616223500000000000e+06,3.374397000000000000e+06,3.155220500000000000e+06,4.526904500000000000e+06,2.879419000000000000e+06,3.669149000000000000e+06,2.924719000000000000e+06,2.834043500000000000e+06,2.754693000000000000e+06,2.905844000000000000e+06,2.905844000000000000e+06,2.852918500000000000e+06,2.777343000000000000e+06,2.705542500000000000e+06,2.917169000000000000e+06,2.709317500000000000e+06,2.924719000000000000e+06,2.871869000000000000e+06,3.049445000000000000e+06,2.773568000000000000e+06,2.800068500000000000e+06,2.852918500000000000e+06,2.694217500000000000e+06,3.208146000000000000e+06,2.875644000000000000e+06,2.966319500000000000e+06,2.909619000000000000e+06,2.947444500000000000e+06,2.675342500000000000e+06,3.276171500000000000e+06,3.329097000000000000e+06,3.166545500000000000e+06,4.035701500000000000e+06,3.219471000000000000e+06,3.083420000000000000e+06,3.487798000000000000e+06,3.654049000000000000e+06,2.939819000000000000e+06,3.249746500000000000e+06,2.988969500000000000e+06,3.106145500000000000e+06,2.618642000000000000e+06,3.975226000000000000e+06,3.329097000000000000e+06,2.573342000000000000e+06,2.456203799999999814e+06,3.140120500000000000e+06,2.822718500000000000e+06,2.822718500000000000e+06,2.856693500000000000e+06,2.830268500000000000e+06,3.128795500000000000e+06,2.505316500000000000e+06,3.034345000000000000e+06,2.883194000000000000e+06,2.958769500000000000e+06,2.852918500000000000e+06,3.045670000000000000e+06,3.072095000000000000e+06,2.909619000000000000e+06,3.136345500000000000e+06,2.868018500000000000e+06,3.449972500000000000e+06,3.242121000000000000e+06,3.211921000000000000e+06,3.427322500000000000e+06,2.758468000000000000e+06,2.595992000000000000e+06,3.295046500000000000e+06,2.618642000000000000e+06,3.083420000000000000e+06,2.822718500000000000e+06,2.577117000000000000e+06,3.023020000000000000e+06,2.758468000000000000e+06,2.690442500000000000e+06,2.648917500000000000e+06,2.713092500000000000e+06,2.667792500000000000e+06,2.713092500000000000e+06,2.788668000000000000e+06,2.856693500000000000e+06,3.310146500000000000e+06,2.645142500000000000e+06,2.758468000000000000e+06,2.769793000000000000e+06,2.386624000000000000e+06,2.546841500000000000e+06,2.478816000000000000e+06,2.818943500000000000e+06,3.041895000000000000e+06,2.237027299999999814e+06,2.357940500000000000e+06,2.229477299999999814e+06,2.316377799999999814e+06,2.376815500000000000e+06,2.070738500000000000e+06,2.017850800000000047e+06,2.384403299999999814e+06,2.289915000000000000e+06,2.410828299999999814e+06,2.368768000000000000e+06,2.611092000000000000e+06,2.690442500000000000e+06,2.482591000000000000e+06,2.720718000000000000e+06,2.558166500000000000e+06,2.883194000000000000e+06,3.030570000000000000e+06,3.230796000000000000e+06,2.777343000000000000e+06,3.408447500000000000e+06,3.132570500000000000e+06,2.928494000000000000e+06,2.815168500000000000e+06,3.397047000000000000e+06,2.951219500000000000e+06,2.716867500000000000e+06,2.493991500000000000e+06,2.864243500000000000e+06,2.777343000000000000e+06,2.505316500000000000e+06,2.475041000000000000e+06,2.841593500000000000e+06,2.837818500000000000e+06,2.890744000000000000e+06,3.121245500000000000e+06,2.531741500000000000e+06,3.245896000000000000e+06,2.739593000000000000e+06,2.475041000000000000e+06,2.856693500000000000e+06,3.544423000000000000e+06,3.007844500000000000e+06,2.573342000000000000e+06,2.724493000000000000e+06,3.941251000000000000e+06,2.694217500000000000e+06,2.554391500000000000e+06,2.652692500000000000e+06,2.539291500000000000e+06,2.252127299999999814e+06,3.166545500000000000e+06,2.371567000000000000e+06,2.629967000000000000e+06,2.758468000000000000e+06,2.367066500000000000e+06,2.917169000000000000e+06,3.147670500000000000e+06,2.800907000000000000e+06,2.973871799999999814e+06,3.006524000000000000e+06,3.178608500000000000e+06,3.193895299999999814e+06,2.668875000000000000e+06,3.000104000000000000e+06,2.534978500000000000e+06,3.064487500000000000e+06,3.180576799999999814e+06,2.505385500000000000e+06,2.991102299999999814e+06,2.286113799999999814e+06,2.676352000000000000e+06,2.642625000000000000e+06,2.657779299999999814e+06,2.429220500000000000e+06,2.599767000000000000e+06,2.720165500000000000e+06,3.023030000000000000e+06,3.202903799999999814e+06,3.268825000000000000e+06,3.189271000000000000e+06,2.737722500000000000e+06,3.227021000000000000e+06,2.881506500000000000e+06,3.228121500000000000e+06,2.588288799999999814e+06,3.089959299999999814e+06,2.976457000000000000e+06,2.832240799999999814e+06,3.224631299999999814e+06,3.037657500000000000e+06,2.540151299999999814e+06,2.933146500000000000e+06,2.566576799999999814e+06,2.641292000000000000e+06,3.384338500000000000e+06,3.597448299999999814e+06,2.598984799999999814e+06,2.822718500000000000e+06,2.505316500000000000e+06,2.618705500000000000e+06,2.845368500000000000e+06,3.211921000000000000e+06,3.850575500000000000e+06,2.690442500000000000e+06,3.287496500000000000e+06,3.056995000000000000e+06,3.359297000000000000e+06,3.619998500000000000e+06,3.004069500000000000e+06,3.495348000000000000e+06,2.807618500000000000e+06,3.177946000000000000e+06,2.516641500000000000e+06,3.457522500000000000e+06,3.517998000000000000e+06,3.045670000000000000e+06,3.162770500000000000e+06,2.751154799999999814e+06,2.830268500000000000e+06,3.363646500000000000e+06,2.924719000000000000e+06,2.954994500000000000e+06,2.951219500000000000e+06,3.381947000000000000e+06,2.981419500000000000e+06,3.000294500000000000e+06,3.295046500000000000e+06,2.958769500000000000e+06,2.486366000000000000e+06,3.449972500000000000e+06,2.970094500000000000e+06,2.671567500000000000e+06,2.667792500000000000e+06,3.189271000000000000e+06,3.378172000000000000e+06,2.928494000000000000e+06,3.268621500000000000e+06,3.060770000000000000e+06,3.140120500000000000e+06,3.249284799999999814e+06,2.902069000000000000e+06,2.841593500000000000e+06,2.735818000000000000e+06,2.739593000000000000e+06,3.090970000000000000e+06,2.928494000000000000e+06,2.629967000000000000e+06,3.260334000000000000e+06,3.291271500000000000e+06,3.279946500000000000e+06,2.958769500000000000e+06,2.781118000000000000e+06,3.034345000000000000e+06,2.993086799999999814e+06,2.893763299999999814e+06,3.266359500000000000e+06,3.069331500000000000e+06,3.083420000000000000e+06,3.298821500000000000e+06,4.530755000000000000e+06,2.478816000000000000e+06,3.068320000000000000e+06,2.697992500000000000e+06,2.962544500000000000e+06,3.514223000000000000e+06,2.697992500000000000e+06,3.276171500000000000e+06,2.932269000000000000e+06,2.954994500000000000e+06,2.781118000000000000e+06,3.177946000000000000e+06,3.264846500000000000e+06,2.879419000000000000e+06,2.565716500000000000e+06,3.548198000000000000e+06,2.633742000000000000e+06,2.588442000000000000e+06,2.509091500000000000e+06,3.106145500000000000e+06,3.128795500000000000e+06,2.478816000000000000e+06,2.811393500000000000e+06,2.686667500000000000e+06,2.554391500000000000e+06,2.561941500000000000e+06,2.928494000000000000e+06,2.781118000000000000e+06,2.826493500000000000e+06,2.614867000000000000e+06,2.342840500000000000e+06,2.781118000000000000e+06,2.633742000000000000e+06,2.750918000000000000e+06,3.279946500000000000e+06,2.988969500000000000e+06,2.879419000000000000e+06,3.064545000000000000e+06,3.552048500000000000e+06,3.332872000000000000e+06,3.177946000000000000e+06,3.801425000000000000e+06,3.253521500000000000e+06,2.920944000000000000e+06,2.588442000000000000e+06,3.090970000000000000e+06,2.792443000000000000e+06,2.894519000000000000e+06,3.056995000000000000e+06,2.395728299999999814e+06,2.127439000000000000e+06,3.431097500000000000e+06,2.769793000000000000e+06,2.750918000000000000e+06,2.577117000000000000e+06,2.346615500000000000e+06,2.614867000000000000e+06,2.218114500000000000e+06,2.618642000000000000e+06,2.233252299999999814e+06,2.191689500000000000e+06,2.732043000000000000e+06,2.985194500000000000e+06,2.150089000000000000e+06,2.478816000000000000e+06,2.403278299999999814e+06,3.098595500000000000e+06,3.023020000000000000e+06,3.166545500000000000e+06,1.881799800000000047e+06,2.527966500000000000e+06,2.622417000000000000e+06,2.905844000000000000e+06,3.336647000000000000e+06,2.255902299999999814e+06,3.166545500000000000e+06,2.773568000000000000e+06,2.403278299999999814e+06,3.506673000000000000e+06,2.652692500000000000e+06,2.448616000000000000e+06,2.433516000000000000e+06,3.053220000000000000e+06,2.811393500000000000e+06,2.354165500000000000e+06,2.890744000000000000e+06,2.554391500000000000e+06,2.331477799999999814e+06,2.671567500000000000e+06,2.085876300000000047e+06,2.399503299999999814e+06,2.316377799999999814e+06,2.524191500000000000e+06,2.664017500000000000e+06,3.306371500000000000e+06,2.728268000000000000e+06,3.004069500000000000e+06,2.841593500000000000e+06,2.886969000000000000e+06,3.325322000000000000e+06,3.049445000000000000e+06,2.939819000000000000e+06,2.686667500000000000e+06,2.425966000000000000e+06,2.796293500000000000e+06,2.308827799999999814e+06,2.660242500000000000e+06,2.516641500000000000e+06,2.607317000000000000e+06,2.199239500000000000e+06,2.660242500000000000e+06,3.177946000000000000e+06,2.524191500000000000e+06,2.252127299999999814e+06,2.705542500000000000e+06,2.902069000000000000e+06,2.905844000000000000e+06,2.818943500000000000e+06,2.561941500000000000e+06,3.495348000000000000e+06,3.196821000000000000e+06,2.977644500000000000e+06,2.939819000000000000e+06,3.121245500000000000e+06,3.177946000000000000e+06,2.592217000000000000e+06,3.718299500000000000e+06,2.554391500000000000e+06,4.579830000000000000e+06,2.505316500000000000e+06,2.732043000000000000e+06,2.410828299999999814e+06,2.822718500000000000e+06,2.690442500000000000e+06,2.199239500000000000e+06,2.384403299999999814e+06,2.274815000000000000e+06,2.803843500000000000e+06,3.268621500000000000e+06,2.501541500000000000e+06,3.295046500000000000e+06,2.626192000000000000e+06,2.645142500000000000e+06,2.138764000000000000e+06,2.490141000000000000e+06,2.482591000000000000e+06,2.478816000000000000e+06,2.301240000000000000e+06,1.923362500000000000e+06,2.365490500000000000e+06,2.694217500000000000e+06,2.248352299999999814e+06,2.221889500000000000e+06,2.456203799999999814e+06,2.565716500000000000e+06,2.433516000000000000e+06,2.403278299999999814e+06,2.970094500000000000e+06,2.305052799999999814e+06,2.229477299999999814e+06,2.985194500000000000e+06,2.645142500000000000e+06,3.128795500000000000e+06,2.486366000000000000e+06,2.599767000000000000e+06,2.320152799999999814e+06,2.444841000000000000e+06,2.546841500000000000e+06,2.422191000000000000e+06,2.444841000000000000e+06,2.195464500000000000e+06,2.123664000000000000e+06,2.252127299999999814e+06,1.995163000000000000e+06,2.274815000000000000e+06,2.369265500000000000e+06,2.410828299999999814e+06,3.638949000000000000e+06,2.312602799999999814e+06,2.308827799999999814e+06,2.308827799999999814e+06,2.066963500000000000e+06,2.312602799999999814e+06,2.890744000000000000e+06,3.499123000000000000e+06,2.815168500000000000e+06,2.403278299999999814e+06,3.748499500000000000e+06,3.612448500000000000e+06,3.004069500000000000e+06,2.380628299999999814e+06,2.886969000000000000e+06,2.225664500000000000e+06,2.970094500000000000e+06,2.490141000000000000e+06,4.364428500000000000e+06,2.452391000000000000e+06,2.845368500000000000e+06,2.554391500000000000e+06,2.248352299999999814e+06,2.679117500000000000e+06,2.259677299999999814e+06,2.713092500000000000e+06,2.490141000000000000e+06,2.497766500000000000e+06,2.286140000000000000e+06,2.444841000000000000e+06,2.732043000000000000e+06,2.448616000000000000e+06,2.527966500000000000e+06,4.307803500000000000e+06,2.339027799999999814e+06,2.414603299999999814e+06,2.822718500000000000e+06,2.852918500000000000e+06,2.985194500000000000e+06,2.577117000000000000e+06,2.864243500000000000e+06,2.981419500000000000e+06,2.554391500000000000e+06,2.539291500000000000e+06,2.592217000000000000e+06,2.448616000000000000e+06,2.520416500000000000e+06,3.400897500000000000e+06,2.199239500000000000e+06,2.565716500000000000e+06,2.210564500000000000e+06,2.312602799999999814e+06,2.527966500000000000e+06,2.259677299999999814e+06,2.561941500000000000e+06,2.403278299999999814e+06,3.559598500000000000e+06,2.852918500000000000e+06,3.109920500000000000e+06,2.255902299999999814e+06,2.716867500000000000e+06,2.493991500000000000e+06,2.357940500000000000e+06,2.561941500000000000e+06,2.365490500000000000e+06,2.675342500000000000e+06,2.512866500000000000e+06,2.928494000000000000e+06,2.773568000000000000e+06,2.278590000000000000e+06,2.595992000000000000e+06,2.516641500000000000e+06,2.418416000000000000e+06,2.475041000000000000e+06,2.924719000000000000e+06,2.218114500000000000e+06,2.754693000000000000e+06,2.301240000000000000e+06,2.902069000000000000e+06,2.928494000000000000e+06,2.607317000000000000e+06,2.410828299999999814e+06,2.811393500000000000e+06,2.320152799999999814e+06,2.724493000000000000e+06,3.245896000000000000e+06,2.490141000000000000e+06,2.323927799999999814e+06,2.800068500000000000e+06,2.490141000000000000e+06,2.509091500000000000e+06,2.316377799999999814e+06,2.199239500000000000e+06,3.181721000000000000e+06,2.422191000000000000e+06,2.637517000000000000e+06,2.671567500000000000e+06,2.497766500000000000e+06,2.407053299999999814e+06,2.418416000000000000e+06,2.467528799999999814e+06,2.486366000000000000e+06,2.852918500000000000e+06,3.378172000000000000e+06,2.471303799999999814e+06,2.414603299999999814e+06,2.603542000000000000e+06,3.143895500000000000e+06,3.604898500000000000e+06,3.121245500000000000e+06,2.512866500000000000e+06,2.497766500000000000e+06,2.607317000000000000e+06,2.320152799999999814e+06,2.459978799999999814e+06,2.607317000000000000e+06,2.637517000000000000e+06,2.747143000000000000e+06,2.399503299999999814e+06,2.577117000000000000e+06,2.807618500000000000e+06,2.648917500000000000e+06,2.970094500000000000e+06,2.603542000000000000e+06,2.274815000000000000e+06,2.554391500000000000e+06,2.709317500000000000e+06,2.852918500000000000e+06,2.463753799999999814e+06,2.716867500000000000e+06,2.505316500000000000e+06,2.811393500000000000e+06,2.573342000000000000e+06,2.373040500000000000e+06,2.456203799999999814e+06,2.675342500000000000e+06,2.614867000000000000e+06,2.543066500000000000e+06,2.928494000000000000e+06,2.834043500000000000e+06,2.592217000000000000e+06,2.323927799999999814e+06,2.527966500000000000e+06,2.346615500000000000e+06,3.106145500000000000e+06,2.694217500000000000e+06,1.976288000000000000e+06,2.078326300000000047e+06,2.433516000000000000e+06,2.271040000000000000e+06,2.584667000000000000e+06,2.826493500000000000e+06,2.195464500000000000e+06,2.875644000000000000e+06,2.157676799999999814e+06,3.170320500000000000e+06,2.191689500000000000e+06,2.505316500000000000e+06,2.308827799999999814e+06,2.350390500000000000e+06,2.085876300000000047e+06,2.361715500000000000e+06,2.320152799999999814e+06,2.716867500000000000e+06,3.053220000000000000e+06,2.690442500000000000e+06,3.257296500000000000e+06,2.493991500000000000e+06,2.584667000000000000e+06,3.582248500000000000e+06,2.603542000000000000e+06,2.463753799999999814e+06,2.561941500000000000e+06,2.561941500000000000e+06,2.728268000000000000e+06,3.446197500000000000e+06,2.380628299999999814e+06,2.157676799999999814e+06,2.074513500000000000e+06,2.335252799999999814e+06,2.645142500000000000e+06,2.066963500000000000e+06,2.433516000000000000e+06,2.361715500000000000e+06,2.104751299999999814e+06,2.289915000000000000e+06,1.954624000000000000e+06,2.032950800000000047e+06,1.951520000000000000e+06,1.896937500000000000e+06,1.537935000000000000e+06,2.335252799999999814e+06,2.052736000000000000e+06,1.738236500000000000e+06,1.942275300000000047e+06,2.210564500000000000e+06,2.339027799999999814e+06,2.070738500000000000e+06,2.845368500000000000e+06,2.565716500000000000e+06,2.509091500000000000e+06,2.441066000000000000e+06,2.493991500000000000e+06,2.376815500000000000e+06,2.361715500000000000e+06,3.072095000000000000e+06,2.407053299999999814e+06,2.414603299999999814e+06,2.947444500000000000e+06,2.981419500000000000e+06,3.355522000000000000e+06,2.618642000000000000e+06,2.626192000000000000e+06,2.932269000000000000e+06,2.206789500000000000e+06,2.573342000000000000e+06,1.855374800000000047e+06,2.225664500000000000e+06,2.841593500000000000e+06,2.029175800000000047e+06,2.165226799999999814e+06,2.032512000000000000e+06,2.082624000000000000e+06,2.179584000000000000e+06,1.908262500000000000e+06,2.178112000000000000e+06,2.248128000000000000e+06,2.248352299999999814e+06,2.652692500000000000e+06,2.720718000000000000e+06,2.100976299999999814e+06,2.399503299999999814e+06,2.860468500000000000e+06,3.268621500000000000e+06,2.456203799999999814e+06,2.728268000000000000e+06,2.327702799999999814e+06,2.618642000000000000e+06,2.403278299999999814e+06,2.705542500000000000e+06,2.316377799999999814e+06,2.373040500000000000e+06,2.207872000000000000e+06,1.983838000000000000e+06,2.354165500000000000e+06,2.652692500000000000e+06,2.478816000000000000e+06,2.176551799999999814e+06,2.467528799999999814e+06,2.894519000000000000e+06,2.297465000000000000e+06,2.388178299999999814e+06,1.923362500000000000e+06,2.097201299999999814e+06,1.991388000000000000e+06,2.252127299999999814e+06,2.766018000000000000e+06,2.414603299999999814e+06,2.509091500000000000e+06,2.826493500000000000e+06,3.128795500000000000e+06,2.735818000000000000e+06,2.403278299999999814e+06,3.038120000000000000e+06,2.588442000000000000e+06,2.588442000000000000e+06,4.356878500000000000e+06,2.784893000000000000e+06,2.947444500000000000e+06,4.228453000000000000e+06,2.992744500000000000e+06,3.083420000000000000e+06,3.064545000000000000e+06,4.118827000000000000e+06,3.404672500000000000e+06,2.735818000000000000e+06,2.943594000000000000e+06,2.543066500000000000e+06,2.951219500000000000e+06,4.092402000000000000e+06,3.045670000000000000e+06,3.415997500000000000e+06,3.370622000000000000e+06,3.238346000000000000e+06,3.302596500000000000e+06,3.090970000000000000e+06,3.332872000000000000e+06,2.815168500000000000e+06,3.155220500000000000e+06,3.329097000000000000e+06,3.234571000000000000e+06,3.465072500000000000e+06,3.109920500000000000e+06,3.374397000000000000e+06,3.449972500000000000e+06,3.393272000000000000e+06,3.808975000000000000e+06,3.627624000000000000e+06,3.892100500000000000e+06,3.650274000000000000e+06,3.552048500000000000e+06,3.404672500000000000e+06,2.951219500000000000e+06,2.939819000000000000e+06,2.674752000000000000e+06,2.441066000000000000e+06,2.335168000000000000e+06,1.936768000000000000e+06,1.763008000000000000e+06,1.630848000000000000e+06,1.337760000000000000e+06,1.022160000000000000e+06,8.458400000000000000e+05,6.454720000000000000e+05,5.388800000000000000e+05,3.884160000000000000e+05,2.738320000000000000e+05,2.347000000000000000e+05,1.787720000000000000e+05,1.299500000000000000e+05,9.270600000000000000e+04,nan
8.789870000000000516e+01,3.103000000000000000e+03,4.204000000000000000e+03,4.004000000000000000e+03,5.005000000000000000e+03,3.804000000000000000e+03,3.503000000000000000e+03,3.603000000000000000e+03,3.904000000000000000e+03,2.802000000000000000e+03,2.502000000000000000e+03,3.003000000000000000e+03,3.103000000000000000e+03,3.003000000000000000e+03,1.131400000000000000e+04,5.306000000000000000e+03,3.203000000000000000e+03,4.004000000000000000e+03,2.402000000000000000e+03,3.503000000000000000e+03,5.606000000000000000e+03,4.004000000000000000e+03,2.702000000000000000e+03,2.302000000000000000e+03,3.603000000000000000e+03,3.503000000000000000e+03,3.103000000000000000e+03,3.103000000000000000e+03,5.005000000000000000e+03,2.903000000000000000e+03,3.103000000000000000e+03,3.303000000000000000e+03,4.805000000000000000e+03,5.005000000000000000e+03,3.303000000000000000e+03,3.904000000000000000e+03,2.002000000000000000e+03,4.605000000000000000e+03,4.805000000000000000e+03,8.710000000000000000e+03,1.441900000000000000e+04,2.183300000000000000e+04,3.035300000000000000e+04,4.188500000000000000e+04,3.837500000000000000e+04,5.462900000000000000e+04,7.340600000000000000e+04,8.526600000000000000e+04,1.088020000000000000e+05,1.429480000000000000e+05,1.511160000000000000e+05,1.794800000000000000e+05,2.354080000000000000e+05,2.481760000000000000e+05,2.813440000000000000e+05,3.064320000000000000e+05,3.173120000000000000e+05,3.237120000000000000e+05,3.497760000000000000e+05,3.125280000000000000e+05,3.261600000000000000e+05,2.952560000000000000e+05,3.083600000000000000e+05,2.931200000000000000e+05,2.801200000000000000e+05,3.177120000000000000e+05,3.197520000000000000e+05,3.151760000000000000e+05,3.020560000000000000e+05,3.082560000000000000e+05,3.636320000000000000e+05,3.822960000000000000e+05,3.964800000000000000e+05,3.989280000000000000e+05,4.752480000000000000e+05,4.515840000000000000e+05,4.788320000000000000e+05,4.964720000000000000e+05,4.974960000000000000e+05,4.583440000000000000e+05,4.924720000000000000e+05,5.369280000000000000e+05,5.161840000000000000e+05,4.707360000000000000e+05,5.036560000000000000e+05,4.551680000000000000e+05,4.660240000000000000e+05,4.217120000000000000e+05,4.436000000000000000e+05,4.473840000000000000e+05,4.806800000000000000e+05,4.500480000000000000e+05,4.952400000000000000e+05,4.533280000000000000e+05,4.897040000000000000e+05,4.711440000000000000e+05,4.925760000000000000e+05,4.822517000000000116e+05,5.295360000000000000e+05,5.453600000000000000e+05,5.639840000000000000e+05,5.853120000000000000e+05,6.552960000000000000e+05,6.630560000000000000e+05,6.406240000000000000e+05,7.062400000000000000e+05,7.258400000000000000e+05,6.278080000000000000e+05,6.848960000000000000e+05,8.591040000000000000e+05,7.086240000000000000e+05,7.584480000000000000e+05,8.072480000000000000e+05,7.356960000000000000e+05,8.048640000000000000e+05,8.750880000000000000e+05,7.758080000000000000e+05,8.694400000000000000e+05,8.689120000000000000e+05,8.398854000000000233e+05,1.112800000000000000e+06,9.582400000000000000e+05,1.009952000000000000e+06,8.324800000000000000e+05,9.890240000000000000e+05,8.738471999999999534e+05,8.287200000000000000e+05,8.705920000000000000e+05,9.851500000000000000e+05,9.271040000000000000e+05,1.004800000000000000e+06,1.770186000000000000e+06,1.161184000000000000e+06,1.166784000000000000e+06,1.127712000000000000e+06,1.623491500000000000e+06,1.154912000000000000e+06,1.093536000000000000e+06,1.240064000000000000e+06,1.305320300000000047e+06,1.275211500000000000e+06,1.112376100000000093e+06,1.711934600000000093e+06,1.359904000000000000e+06,1.762160000000000000e+06,1.798674300000000047e+06,1.606016000000000000e+06,2.292303299999999814e+06,1.912037500000000000e+06,1.934725300000000047e+06,1.424571800000000047e+06,1.925116600000000093e+06,1.451034500000000000e+06,1.973440000000000000e+06,2.142539000000000000e+06,2.308827799999999814e+06,1.828811800000000047e+06,1.704223800000000047e+06,1.776024300000000047e+06,1.877984000000000000e+06,1.856736000000000000e+06,1.417021800000000047e+06,1.553072800000000047e+06,1.877568000000000000e+06,1.910435399999999907e+06,2.153901799999999814e+06,2.172776799999999814e+06,2.184101799999999814e+06,1.828912000000000000e+06,2.543066500000000000e+06,3.321471500000000000e+06,4.477829500000000000e+06,2.244577299999999814e+06,3.563373500000000000e+06,3.676699000000000000e+06,2.939819000000000000e+06,2.985194500000000000e+06,2.985194500000000000e+06,4.704556000000000000e+06,3.725849500000000000e+06,3.166545500000000000e+06,4.190627500000000000e+06,3.306371500000000000e+06,3.582248500000000000e+06,3.434872500000000000e+06,3.578473500000000000e+06,3.888325500000000000e+06,3.446197500000000000e+06,4.644080500000000000e+06,5.116333000000000000e+06,4.621430500000000000e+06,3.831625000000000000e+06,4.398479000000000000e+06,5.328035000000000000e+06,5.229734000000000000e+06,6.824445000000000000e+06,5.286510000000000000e+06,5.509386000000000000e+06,4.436229000000000000e+06,5.037058000000000000e+06,4.655405500000000000e+06,4.458954500000000000e+06,5.845663000000000000e+06,8.082728000000000000e+06,6.106440000000000000e+06,6.718594000000000000e+06,6.163065000000000000e+06,5.592587000000000000e+06,5.116333000000000000e+06,6.590093000000000000e+06,5.448986000000000000e+06,5.505611000000000000e+06,6.707269000000000000e+06,6.858420000000000000e+06,5.879638000000000000e+06,6.389867000000000000e+06,6.718594000000000000e+06,8.063853000000000000e+06,6.907495000000000000e+06,6.941470000000000000e+06,6.159290000000000000e+06,7.871177000000000000e+06,7.088846000000000000e+06,6.495718000000000000e+06,7.145622000000000000e+06,6.695944000000000000e+06,5.815463000000000000e+06,6.227391000000000000e+06,6.476692000000000000e+06,6.544793000000000000e+06,7.009571000000000000e+06,7.708701000000000000e+06,5.947739000000000000e+06,6.344567000000000000e+06,6.091340000000000000e+06,5.974164000000000000e+06,5.868313000000000000e+06,5.921314000000000000e+06,5.543361000000000000e+06,5.660537000000000000e+06,5.702062000000000000e+06,5.547136000000000000e+06,5.856988000000000000e+06,5.535811000000000000e+06,5.543361000000000000e+06,5.214634000000000000e+06,5.127658000000000000e+06,5.569786000000000000e+06,5.913764000000000000e+06,5.199534000000000000e+06,5.773938000000000000e+06,5.694512000000000000e+06,8.320855000000000000e+06,5.191984000000000000e+06,6.231166000000000000e+06,5.312935000000000000e+06,5.860763000000000000e+06,6.386092000000000000e+06,5.792813000000000000e+06,5.743738000000000000e+06,7.678350000000000000e+06,6.661969000000000000e+06,7.032221000000000000e+06,6.703494000000000000e+06,5.683187000000000000e+06,6.790319000000000000e+06,6.642943000000000000e+06,6.590093000000000000e+06,5.577336000000000000e+06,6.646869000000000000e+06,6.030789000000000000e+06,6.816895000000000000e+06,6.888620000000000000e+06,7.474349000000000000e+06,7.882502000000000000e+06,6.015689000000000000e+06,6.956721000000000000e+06,7.406399000000000000e+06,6.620293000000000000e+06,7.160722000000000000e+06,6.420067000000000000e+06,7.190922000000000000e+06,7.723801000000000000e+06,8.139353000000000000e+06,6.378542000000000000e+06,6.125315000000000000e+06,6.057365000000000000e+06,6.159290000000000000e+06,6.185715000000000000e+06,4.700781000000000000e+06,4.666730500000000000e+06,4.787681500000000000e+06,4.666730500000000000e+06,4.149027000000000000e+06,4.674280500000000000e+06,4.591155000000000000e+06,4.406029000000000000e+06,4.799006500000000000e+06,4.693231000000000000e+06,4.697006000000000000e+06,4.606330500000000000e+06,5.059708000000000000e+06,5.040833000000000000e+06,4.908632500000000000e+06,4.353103500000000000e+06,4.708331000000000000e+06,5.619012000000000000e+06,4.912407500000000000e+06,5.796588000000000000e+06,5.264710000000000000e+06,5.082358000000000000e+06,4.572280000000000000e+06,4.417354000000000000e+06,4.802781500000000000e+06,4.152877500000000000e+06,4.099952000000000000e+06,4.746081000000000000e+06,4.863257000000000000e+06,5.135359000000000000e+06,4.942607500000000000e+06,5.377110000000000000e+06,4.950082000000000000e+06,5.173109000000000000e+06,5.800363000000000000e+06,5.830563000000000000e+06,5.966614000000000000e+06,7.206022000000000000e+06,7.572650000000000000e+06,6.503268000000000000e+06,9.163435000000000000e+06,9.987140000000000000e+06,7.787976000000000000e+06,8.275404000000000000e+06,7.772876000000000000e+06,7.247547000000000000e+06,6.850870000000000000e+06,7.239997000000000000e+06,7.292998000000000000e+06,7.047321000000000000e+06,6.367217000000000000e+06,6.847095000000000000e+06,7.659475000000000000e+06,6.552343000000000000e+06,6.397417000000000000e+06,6.454042000000000000e+06,6.624068000000000000e+06,7.856077000000000000e+06,5.709612000000000000e+06,5.932639000000000000e+06,6.571218000000000000e+06,6.015689000000000000e+06,5.316710000000000000e+06,5.358235000000000000e+06,4.379604000000000000e+06,5.626562000000000000e+06,5.445211000000000000e+06,5.123883000000000000e+06,5.600137000000000000e+06,5.482961000000000000e+06,4.765031500000000000e+06,4.640305500000000000e+06,5.596362000000000000e+06,5.142909000000000000e+06,4.145252000000000000e+06,4.912407500000000000e+06,5.142909000000000000e+06,5.086133000000000000e+06,4.968957000000000000e+06,4.942607500000000000e+06,5.191984000000000000e+06,4.186852500000000000e+06,4.288853000000000000e+06,4.523129500000000000e+06,5.120108000000000000e+06,5.089908000000000000e+06,5.025733000000000000e+06,4.171752500000000000e+06,4.387154000000000000e+06,4.938832500000000000e+06,4.451329000000000000e+06,4.232228000000000000e+06,5.195759000000000000e+06,4.617655500000000000e+06,5.173109000000000000e+06,5.021958000000000000e+06,5.267484000000000000e+06,6.163065000000000000e+06,6.238716000000000000e+06,4.984208000000000000e+06,5.161784000000000000e+06,5.781488000000000000e+06,5.686962000000000000e+06,4.511804500000000000e+06,5.959064000000000000e+06,4.814106500000000000e+06,4.602480000000000000e+06,4.307803500000000000e+06,3.960126000000000000e+06,4.390929000000000000e+06,4.598705000000000000e+06,4.375753500000000000e+06,4.851932000000000000e+06,4.183077500000000000e+06,4.749856000000000000e+06,4.950082000000000000e+06,4.406029000000000000e+06,4.440004000000000000e+06,4.500479500000000000e+06,5.165559000000000000e+06,4.916182500000000000e+06,5.259934000000000000e+06,5.422410000000000000e+06,4.904782000000000000e+06,6.302891000000000000e+06,6.642943000000000000e+06,4.938832500000000000e+06,5.524486000000000000e+06,5.176884000000000000e+06,6.072465000000000000e+06,5.883413000000000000e+06,4.685681000000000000e+06,4.311578500000000000e+06,4.496704500000000000e+06,1.059929400000000000e+07,5.395985000000000000e+06,4.768806500000000000e+06,5.853213000000000000e+06,5.097458000000000000e+06,6.650644000000000000e+06,6.423842000000000000e+06,4.205727500000000000e+06,5.951514000000000000e+06,4.806556500000000000e+06,5.222184000000000000e+06,6.450267000000000000e+06,5.550911000000000000e+06,4.734756000000000000e+06,4.598705000000000000e+06,4.802781500000000000e+06,8.078953000000000000e+06,5.116333000000000000e+06,5.520711000000000000e+06,4.304028500000000000e+06,5.210859000000000000e+06,5.078583000000000000e+06,4.349328500000000000e+06,4.296403000000000000e+06,4.485379500000000000e+06,4.232228000000000000e+06,4.897232000000000000e+06,4.213277500000000000e+06,4.972732000000000000e+06,3.963901000000000000e+06,4.723431000000000000e+06,3.842950000000000000e+06,4.723431000000000000e+06,4.867032000000000000e+06,4.681906000000000000e+06,4.375753500000000000e+06,4.640305500000000000e+06,5.082358000000000000e+06,5.018183000000000000e+06,4.965182000000000000e+06,4.500479500000000000e+06,4.443779000000000000e+06,4.719656000000000000e+06,4.447554000000000000e+06,4.345553500000000000e+06,4.300178000000000000e+06,4.543806500000000000e+06,4.058351500000000000e+06,4.897232000000000000e+06,4.678055500000000000e+06,5.441436000000000000e+06,4.557180000000000000e+06,4.175527500000000000e+06,5.248609000000000000e+06,5.762613000000000000e+06,5.252384000000000000e+06,4.693231000000000000e+06,4.984208000000000000e+06,4.273753000000000000e+06,4.984208000000000000e+06,4.330453500000000000e+06,5.736037000000000000e+06,5.539586000000000000e+06,4.526904500000000000e+06,5.429960000000000000e+06,5.131433000000000000e+06,5.414860000000000000e+06,4.746081000000000000e+06,4.923732500000000000e+06,5.278809000000000000e+06,7.459249000000000000e+06,5.373335000000000000e+06,4.719656000000000000e+06,5.350685000000000000e+06,4.523129500000000000e+06,4.882132000000000000e+06,5.955289000000000000e+06,4.413579000000000000e+06,5.626562000000000000e+06,4.848157000000000000e+06,4.557180000000000000e+06,4.783906500000000000e+06,4.674280500000000000e+06,4.674280500000000000e+06,4.164202500000000000e+06,4.224602500000000000e+06,4.953857000000000000e+06,4.239778000000000000e+06,4.715881000000000000e+06,4.810331500000000000e+06,5.297835000000000000e+06,5.328035000000000000e+06,5.448986000000000000e+06,5.222184000000000000e+06,5.029508000000000000e+06,5.305385000000000000e+06,6.865970000000000000e+06,6.438942000000000000e+06,6.140415000000000000e+06,5.709612000000000000e+06,5.856988000000000000e+06,5.241059000000000000e+06,5.494286000000000000e+06,4.889682000000000000e+06,5.301610000000000000e+06,5.286510000000000000e+06,4.942607500000000000e+06,5.210859000000000000e+06,4.542080000000000000e+06,5.471636000000000000e+06,5.501836000000000000e+06,5.448986000000000000e+06,5.006858000000000000e+06,5.634112000000000000e+06,4.810331500000000000e+06,4.719656000000000000e+06,5.339360000000000000e+06,4.825431500000000000e+06,5.962839000000000000e+06,5.184434000000000000e+06,5.656762000000000000e+06,5.841888000000000000e+06,5.324260000000000000e+06,7.058646000000000000e+06,5.120108000000000000e+06,5.966614000000000000e+06,9.616888000000000000e+06,5.316710000000000000e+06,5.789038000000000000e+06,6.809345000000000000e+06,7.168272000000000000e+06,7.629275000000000000e+06,7.039771000000000000e+06,6.053590000000000000e+06,5.173109000000000000e+06,5.955289000000000000e+06,5.467861000000000000e+06,5.947739000000000000e+06,5.951514000000000000e+06,5.577336000000000000e+06,5.815463000000000000e+06,5.974164000000000000e+06,5.743738000000000000e+06,6.170615000000000000e+06,6.578768000000000000e+06,5.932639000000000000e+06,6.227391000000000000e+06,6.915045000000000000e+06,6.767669000000000000e+06,6.457817000000000000e+06,6.329316000000000000e+06,6.491792000000000000e+06,7.308098000000000000e+06,6.816895000000000000e+06,6.306666000000000000e+06,6.926370000000000000e+06,6.291566000000000000e+06,7.047321000000000000e+06,6.144190000000000000e+06,7.704926000000000000e+06,7.134297000000000000e+06,6.491792000000000000e+06,7.005796000000000000e+06,8.158379000000000000e+06,8.086503000000000000e+06,8.766758000000000000e+06,7.198472000000000000e+06,7.512099000000000000e+06,8.846033000000000000e+06,6.711044000000000000e+06,7.818176000000000000e+06,7.364723000000000000e+06,5.985489000000000000e+06,6.884845000000000000e+06,5.709612000000000000e+06,6.064915000000000000e+06,5.248609000000000000e+06,5.596362000000000000e+06,5.395985000000000000e+06,5.974164000000000000e+06,5.755063000000000000e+06,5.244834000000000000e+06,8.434105000000000000e+06,5.936414000000000000e+06,5.789038000000000000e+06,6.064915000000000000e+06,7.270348000000000000e+06,6.257591000000000000e+06,6.499493000000000000e+06,6.004364000000000000e+06,8.139353000000000000e+06,6.159290000000000000e+06,6.809345000000000000e+06,6.703494000000000000e+06,5.698287000000000000e+06,5.660537000000000000e+06,5.467861000000000000e+06,5.974164000000000000e+06,5.358235000000000000e+06,5.335585000000000000e+06,5.630337000000000000e+06,4.867032000000000000e+06,5.543361000000000000e+06,5.656762000000000000e+06,6.435167000000000000e+06,4.953857000000000000e+06,5.607687000000000000e+06,5.176884000000000000e+06,4.987983000000000000e+06,5.607687000000000000e+06,5.603912000000000000e+06,5.460311000000000000e+06,4.968957000000000000e+06,5.513161000000000000e+06,4.833057000000000000e+06,5.235524000000000000e+06,5.392210000000000000e+06,5.173109000000000000e+06,5.441436000000000000e+06,5.505611000000000000e+06,5.067258000000000000e+06,4.353103500000000000e+06,4.470279500000000000e+06,4.217052500000000000e+06,4.560955000000000000e+06,4.145252000000000000e+06,3.918525500000000000e+06,3.801425000000000000e+06,3.215696000000000000e+06,3.193046000000000000e+06,3.334608799999999814e+06,2.970094500000000000e+06,3.372160000000000000e+06,2.792512000000000000e+06,3.038120000000000000e+06,2.852608000000000000e+06,2.831744000000000000e+06,2.791680000000000000e+06,3.151445500000000000e+06,4.477829500000000000e+06,2.977644500000000000e+06,3.023020000000000000e+06,2.803843500000000000e+06,2.365490500000000000e+06,2.618642000000000000e+06,2.670272000000000000e+06,2.788668000000000000e+06,2.780928000000000000e+06,2.533568000000000000e+06,2.720448000000000000e+06,2.399503299999999814e+06,2.809216000000000000e+06,2.800068500000000000e+06,2.014075800000000047e+06,2.478816000000000000e+06,3.234571000000000000e+06,2.527966500000000000e+06,2.539291500000000000e+06,3.072095000000000000e+06,3.151445500000000000e+06,3.351747000000000000e+06,2.414603299999999814e+06,3.219471000000000000e+06,2.970094500000000000e+06,2.021625800000000047e+06,2.134989000000000000e+06,2.384403299999999814e+06,2.456640000000000000e+06,2.407053299999999814e+06,3.227021000000000000e+06,2.520416500000000000e+06,2.837818500000000000e+06,2.227171000000000000e+06,2.180326799999999814e+06,2.568768000000000000e+06,2.340361799999999814e+06,2.418416000000000000e+06,2.388178299999999814e+06,2.946758000000000000e+06,2.630396299999999814e+06,2.553334299999999814e+06,2.620224000000000000e+06,2.448800299999999814e+06,2.728950000000000000e+06,3.257987500000000000e+06,2.916608000000000000e+06,2.872640000000000000e+06,2.777856000000000000e+06,2.850880000000000000e+06,2.430144000000000000e+06,2.627854799999999814e+06,2.908182000000000000e+06,2.552550000000000000e+06,2.789562500000000000e+06,3.020535000000000000e+06,2.918912000000000000e+06,3.043008000000000000e+06,2.684592000000000000e+06,3.045460000000000000e+06,2.909452299999999814e+06,3.457522500000000000e+06,2.993551000000000000e+06,3.484023000000000000e+06,2.498904500000000000e+06,2.752337299999999814e+06,3.651439299999999814e+06,3.177634299999999814e+06,3.299166000000000000e+06,3.788741000000000000e+06,3.322325500000000000e+06,3.443061500000000000e+06,3.918583799999999814e+06,3.695975000000000000e+06,2.683272500000000000e+06,2.595992000000000000e+06,2.726480500000000000e+06,2.662484000000000000e+06,2.831981000000000000e+06,2.773568000000000000e+06,3.204371000000000000e+06,3.047840500000000000e+06,2.694217500000000000e+06,3.106145500000000000e+06,3.276171500000000000e+06,4.300178000000000000e+06,3.185496000000000000e+06,2.497766500000000000e+06,3.064545000000000000e+06,2.875644000000000000e+06,3.230796000000000000e+06,3.257296500000000000e+06,3.287496500000000000e+06,3.158995500000000000e+06,3.238346000000000000e+06,3.381947000000000000e+06,3.650274000000000000e+06,3.184896000000000000e+06,3.106145500000000000e+06,2.918361799999999814e+06,3.778775000000000000e+06,3.918025799999999814e+06,3.340422000000000000e+06,3.601123500000000000e+06,3.449972500000000000e+06,3.393272000000000000e+06,2.988969500000000000e+06,3.249746500000000000e+06,3.045670000000000000e+06,3.570923500000000000e+06,3.098595500000000000e+06,3.967676000000000000e+06,3.007844500000000000e+06,3.310146500000000000e+06,3.910975500000000000e+06,3.400897500000000000e+06,3.453747500000000000e+06,3.381947000000000000e+06,2.531741500000000000e+06,3.480248000000000000e+06,3.703199500000000000e+06,3.394281799999999814e+06,3.385722000000000000e+06,3.476473000000000000e+06,3.053220000000000000e+06,3.468847500000000000e+06,4.746081000000000000e+06,4.704556000000000000e+06,3.041895000000000000e+06,3.421222000000000000e+06,3.397047000000000000e+06,3.128795500000000000e+06,3.276171500000000000e+06,3.517998000000000000e+06,3.423547500000000000e+06,3.601090299999999814e+06,3.312514500000000000e+06,4.036212500000000000e+06,3.183102500000000000e+06,2.781118000000000000e+06,4.054576500000000000e+06,3.604898500000000000e+06,3.227021000000000000e+06,1.115467200000000000e+07,3.136345500000000000e+06,3.506673000000000000e+06,3.102370500000000000e+06,2.841593500000000000e+06,3.487798000000000000e+06,3.015394500000000000e+06,2.917169000000000000e+06,3.117470500000000000e+06,2.981419500000000000e+06,2.569567000000000000e+06,2.703360000000000000e+06,2.973869500000000000e+06,2.943594000000000000e+06,2.845368500000000000e+06,2.694217500000000000e+06,2.384403299999999814e+06,2.758468000000000000e+06,3.699349000000000000e+06,2.686667500000000000e+06,2.720718000000000000e+06,3.317696500000000000e+06,2.456203799999999814e+06,3.000294500000000000e+06,2.918080000000000000e+06,2.949120000000000000e+06,3.181721000000000000e+06,2.796293500000000000e+06,2.660242500000000000e+06,3.174171000000000000e+06,2.898624000000000000e+06,2.750918000000000000e+06,3.143895500000000000e+06,3.638949000000000000e+06,2.958769500000000000e+06,3.884550500000000000e+06,3.276171500000000000e+06,3.249746500000000000e+06,3.975226000000000000e+06,3.310146500000000000e+06,3.181721000000000000e+06,3.082496000000000000e+06,2.932269000000000000e+06,4.424904000000000000e+06,3.007844500000000000e+06,3.200596000000000000e+06,2.804992000000000000e+06,3.041895000000000000e+06,2.875644000000000000e+06,2.958769500000000000e+06,2.979584000000000000e+06,2.671567500000000000e+06,3.003200000000000000e+06,2.691264000000000000e+06,2.320152799999999814e+06,2.705542500000000000e+06,2.645142500000000000e+06,2.429741000000000000e+06,2.331477799999999814e+06,3.083420000000000000e+06,2.516641500000000000e+06,3.023020000000000000e+06,2.429741000000000000e+06,2.002750800000000047e+06,2.142539000000000000e+06,2.335252799999999814e+06,2.032950800000000047e+06,2.531741500000000000e+06,2.554391500000000000e+06,3.291271500000000000e+06,2.214339500000000000e+06,2.367744000000000000e+06,2.434880000000000000e+06,2.187876799999999814e+06,2.459978799999999814e+06,2.014075800000000047e+06,2.482591000000000000e+06,2.221889500000000000e+06,2.297344000000000000e+06,2.743368000000000000e+06,2.750918000000000000e+06,3.476473000000000000e+06,2.739593000000000000e+06,2.561941500000000000e+06,3.166545500000000000e+06,2.766018000000000000e+06,2.482591000000000000e+06,2.519424000000000000e+06,2.561941500000000000e+06,2.531741500000000000e+06,2.709317500000000000e+06,2.320152799999999814e+06,2.316377799999999814e+06,3.287496500000000000e+06,2.627008000000000000e+06,2.972352000000000000e+06,3.007844500000000000e+06,3.268621500000000000e+06,2.501541500000000000e+06,2.509091500000000000e+06,3.249746500000000000e+06,3.880775500000000000e+06,2.871869000000000000e+06,2.286140000000000000e+06,2.326080000000000000e+06,2.425728000000000000e+06,2.142539000000000000e+06,2.524191500000000000e+06,2.651008000000000000e+06,2.766018000000000000e+06,3.310146500000000000e+06,2.555776000000000000e+06,2.918592000000000000e+06,2.837818500000000000e+06,2.779776000000000000e+06,2.316377799999999814e+06,3.060770000000000000e+06,2.580892000000000000e+06,3.000294500000000000e+06,3.090970000000000000e+06,2.947444500000000000e+06,2.331477799999999814e+06,2.414603299999999814e+06,2.588442000000000000e+06,2.475041000000000000e+06,2.423168000000000000e+06,2.425966000000000000e+06,2.439488000000000000e+06,1.983838000000000000e+06,2.259677299999999814e+06,2.123664000000000000e+06,2.221889500000000000e+06,2.278590000000000000e+06,2.584576000000000000e+06,2.263452299999999814e+06,2.656467500000000000e+06,2.773568000000000000e+06,2.845368500000000000e+06,2.237027299999999814e+06,2.652692500000000000e+06,3.128795500000000000e+06,3.041664000000000000e+06,3.533098000000000000e+06,3.249746500000000000e+06,3.654049000000000000e+06,3.945026000000000000e+06,3.567148500000000000e+06,5.354460000000000000e+06,4.201952500000000000e+06,4.628980500000000000e+06,4.428679000000000000e+06,3.544423000000000000e+06,4.424904000000000000e+06,5.452761000000000000e+06,4.436229000000000000e+06,4.428679000000000000e+06,4.768806500000000000e+06,4.791456500000000000e+06,5.105008000000000000e+06,5.067258000000000000e+06,4.730981000000000000e+06,5.271259000000000000e+06,5.596362000000000000e+06,4.712106000000000000e+06,4.844382000000000000e+06,5.120108000000000000e+06,5.365785000000000000e+06,4.387154000000000000e+06,6.325541000000000000e+06,5.139134000000000000e+06,4.576055000000000000e+06,5.029508000000000000e+06,5.150459000000000000e+06,4.489154500000000000e+06,4.885907000000000000e+06,4.349328500000000000e+06,4.783906500000000000e+06,4.651630500000000000e+06,5.052158000000000000e+06,5.932639000000000000e+06,7.236222000000000000e+06,4.734756000000000000e+06,6.941470000000000000e+06,5.936414000000000000e+06,5.369560000000000000e+06,6.642943000000000000e+06,5.097458000000000000e+06,5.815463000000000000e+06,6.004364000000000000e+06,5.739963000000000000e+06,5.448986000000000000e+06,1.061832000000000000e+07,5.626562000000000000e+06,6.484242000000000000e+06,5.116333000000000000e+06,5.173109000000000000e+06,6.930145000000000000e+06,5.509386000000000000e+06,6.268916000000000000e+06,5.535811000000000000e+06,6.076240000000000000e+06,4.882132000000000000e+06,5.399760000000000000e+06,5.724712000000000000e+06,5.615237000000000000e+06,6.136640000000000000e+06,5.588812000000000000e+06,5.029508000000000000e+06,7.138072000000000000e+06,4.980282000000000000e+06,4.761256500000000000e+06,4.485379500000000000e+06,4.984208000000000000e+06,5.887188000000000000e+06,5.142909000000000000e+06,4.723431000000000000e+06,4.319128500000000000e+06,5.271259000000000000e+06,4.742306000000000000e+06,4.462729500000000000e+06,5.520711000000000000e+06,5.271259000000000000e+06,5.089908000000000000e+06,3.839175000000000000e+06,6.125315000000000000e+06,4.492929500000000000e+06,4.081077000000000000e+06,4.644080500000000000e+06,4.383379000000000000e+06,4.220827500000000000e+06,4.364428500000000000e+06,5.792813000000000000e+06,4.783906500000000000e+06,4.050801500000000000e+06,4.387154000000000000e+06,3.718299500000000000e+06,4.054576500000000000e+06,5.747513000000000000e+06,4.647855500000000000e+06,4.281303000000000000e+06,4.201952500000000000e+06,4.730981000000000000e+06,3.744724500000000000e+06,4.814106500000000000e+06,3.986551000000000000e+06,4.152877500000000000e+06,4.704556000000000000e+06,4.311578500000000000e+06,3.446197500000000000e+06,4.390929000000000000e+06,4.772581500000000000e+06,4.013051500000000000e+06,4.610105500000000000e+06,4.681906000000000000e+06,4.814106500000000000e+06,3.737174500000000000e+06,4.776356500000000000e+06,3.582248500000000000e+06,3.948801000000000000e+06,4.292628000000000000e+06,3.979001000000000000e+06,4.164202500000000000e+06,3.801425000000000000e+06,3.725849500000000000e+06,3.771149500000000000e+06,5.033283000000000000e+06,4.379604000000000000e+06,5.573561000000000000e+06,3.877000500000000000e+06,5.320485000000000000e+06,4.534530000000000000e+06,4.390929000000000000e+06,4.160427500000000000e+06,3.638949000000000000e+06,3.997876000000000000e+06,4.451329000000000000e+06,4.644080500000000000e+06,4.005501500000000000e+06,5.331810000000000000e+06,4.927507500000000000e+06,4.122602000000000000e+06,4.009276500000000000e+06,3.960126000000000000e+06,5.010633000000000000e+06,4.436229000000000000e+06,3.812750000000000000e+06,4.047026500000000000e+06,4.462729500000000000e+06,4.111277000000000000e+06,1.342571200000000000e+07,4.099952000000000000e+06,4.360653500000000000e+06,4.678055500000000000e+06,3.994101000000000000e+06,4.916182500000000000e+06,4.133927000000000000e+06,4.628980500000000000e+06,4.844382000000000000e+06,4.821656500000000000e+06,4.322903500000000000e+06,4.319128500000000000e+06,5.796588000000000000e+06,4.035701500000000000e+06,4.817881500000000000e+06,8.434105000000000000e+06,4.613880500000000000e+06,5.116333000000000000e+06,4.678055500000000000e+06,5.297835000000000000e+06,4.288853000000000000e+06,5.112558000000000000e+06,7.591525000000000000e+06,4.995533000000000000e+06,4.364428500000000000e+06,5.747513000000000000e+06,4.742306000000000000e+06,4.961407000000000000e+06,5.169334000000000000e+06,4.508029500000000000e+06,5.271259000000000000e+06,4.753631000000000000e+06,5.346910000000000000e+06,4.965182000000000000e+06,5.475411000000000000e+06,5.607687000000000000e+06,4.942607500000000000e+06,4.659180500000000000e+06,4.621430500000000000e+06,4.390929000000000000e+06,3.994101000000000000e+06,4.946382500000000000e+06,4.145252000000000000e+06,4.398479000000000000e+06,3.967676000000000000e+06,4.031926500000000000e+06,3.877000500000000000e+06,3.759824500000000000e+06,3.945026000000000000e+06,3.627624000000000000e+06,4.526904500000000000e+06,5.807913000000000000e+06,4.685681000000000000e+06,5.373335000000000000e+06,4.428679000000000000e+06,4.485379500000000000e+06,4.398479000000000000e+06,5.913764000000000000e+06,4.825431500000000000e+06,3.903425500000000000e+06,4.356878500000000000e+06,3.729624500000000000e+06,3.797650000000000000e+06,3.850575500000000000e+06,3.846725000000000000e+06,4.077302000000000000e+06,3.661599000000000000e+06,4.708331000000000000e+06,3.718299500000000000e+06,3.306371500000000000e+06,3.329097000000000000e+06,3.064545000000000000e+06,3.370622000000000000e+06,3.635174000000000000e+06,2.962544500000000000e+06,3.449972500000000000e+06,2.924719000000000000e+06,3.204371000000000000e+06,3.181721000000000000e+06,3.559598500000000000e+06,3.060770000000000000e+06,3.786325000000000000e+06,3.650274000000000000e+06,4.164202500000000000e+06,3.665374000000000000e+06,3.397047000000000000e+06,4.783906500000000000e+06,3.570923500000000000e+06,6.423842000000000000e+06,5.078583000000000000e+06,5.021958000000000000e+06,5.399760000000000000e+06,5.123883000000000000e+06,4.160427500000000000e+06,4.031926500000000000e+06,3.786325000000000000e+06,4.262428000000000000e+06,3.775000000000000000e+06,4.787681500000000000e+06,3.374397000000000000e+06,4.035701500000000000e+06,3.865675500000000000e+06,4.149027000000000000e+06,3.242121000000000000e+06,3.858125500000000000e+06,3.272396500000000000e+06,4.103727000000000000e+06,3.808975000000000000e+06,3.627624000000000000e+06,4.247328000000000000e+06,3.468847500000000000e+06,3.626899500000000000e+06,3.606513500000000000e+06,3.775000000000000000e+06,3.623773500000000000e+06,3.661599000000000000e+06,3.714524500000000000e+06,4.183077500000000000e+06,4.258653000000000000e+06,4.598705000000000000e+06,4.364428500000000000e+06,4.243553000000000000e+06,4.980282000000000000e+06,5.097458000000000000e+06,4.183077500000000000e+06,5.509386000000000000e+06,4.186852500000000000e+06,3.824075000000000000e+06,3.926151000000000000e+06,4.288853000000000000e+06,3.963901000000000000e+06,3.778775000000000000e+06,4.477829500000000000e+06,5.290285000000000000e+06,4.175527500000000000e+06,4.810331500000000000e+06,4.039476500000000000e+06,3.612448500000000000e+06,4.058351500000000000e+06,4.126377000000000000e+06,4.583605000000000000e+06,3.986551000000000000e+06,4.594930000000000000e+06,3.752274500000000000e+06,4.356878500000000000e+06,4.579830000000000000e+06,4.485379500000000000e+06,6.027014000000000000e+06,5.460311000000000000e+06,5.728487000000000000e+06,5.554686000000000000e+06,6.544793000000000000e+06,6.068690000000000000e+06,6.204741000000000000e+06,5.550911000000000000e+06,7.436599000000000000e+06,6.922595000000000000e+06,6.352117000000000000e+06,6.431392000000000000e+06,6.389867000000000000e+06,6.110215000000000000e+06,5.399760000000000000e+06,6.877295000000000000e+06,5.868313000000000000e+06,5.649212000000000000e+06,5.630337000000000000e+06,5.199534000000000000e+06,6.798020000000000000e+06,5.955289000000000000e+06,6.170615000000000000e+06,5.524486000000000000e+06,5.853213000000000000e+06,4.897232000000000000e+06,5.441436000000000000e+06,5.728487000000000000e+06,5.448986000000000000e+06,5.139134000000000000e+06,5.105008000000000000e+06,5.807913000000000000e+06,5.868313000000000000e+06,5.630337000000000000e+06,5.773938000000000000e+06,5.739963000000000000e+06,6.166840000000000000e+06,6.042265000000000000e+06,5.925089000000000000e+06,5.494286000000000000e+06,5.328035000000000000e+06,5.309160000000000000e+06,5.052158000000000000e+06,4.299428500000000000e+06,3.801425000000000000e+06,3.479809299999999814e+06,3.236800000000000000e+06,2.646647000000000000e+06,2.564480000000000000e+06,2.145216000000000000e+06,1.794656000000000000e+06,1.383264000000000000e+06,1.143264000000000000e+06,8.871040000000000000e+05,6.372160000000000000e+05,4.970880000000000000e+05,3.685280000000000000e+05,2.695680000000000000e+05,2.278160000000000000e+05,1.772560000000000000e+05,nan
8.790019999999999811e+01,2.302000000000000000e+03,3.904000000000000000e+03,4.204000000000000000e+03,3.603000000000000000e+03,2.402000000000000000e+03,3.704000000000000000e+03,3.103000000000000000e+03,4.204000000000000000e+03,3.904000000000000000e+03,3.203000000000000000e+03,4.104000000000000000e+03,4.505000000000000000e+03,2.702000000000000000e+03,3.103000000000000000e+03,4.304000000000000000e+03,3.203000000000000000e+03,3.103000000000000000e+03,5.005000000000000000e+03,4.104000000000000000e+03,3.303000000000000000e+03,3.403000000000000000e+03,2.102000000000000000e+03,3.804000000000000000e+03,2.202000000000000000e+03,4.204000000000000000e+03,2.402000000000000000e+03,2.903000000000000000e+03,2.702000000000000000e+03,3.603000000000000000e+03,3.403000000000000000e+03,3.003000000000000000e+03,2.502000000000000000e+03,4.004000000000000000e+03,3.603000000000000000e+03,8.310000000000000000e+03,4.705000000000000000e+03,4.104000000000000000e+03,5.806000000000000000e+03,1.121400000000000000e+04,1.451900000000000000e+04,2.063100000000000000e+04,3.015200000000000000e+04,3.697100000000000000e+04,4.168500000000000000e+04,6.075200000000000000e+04,7.421000000000000000e+04,9.160000000000000000e+04,1.099100000000000000e+05,1.517240000000000000e+05,1.599960000000000000e+05,1.943320000000000000e+05,2.379400000000000000e+05,2.155680000000000000e+05,2.929200000000000000e+05,2.943360000000000000e+05,3.271760000000000000e+05,3.152720000000000000e+05,3.209680000000000000e+05,3.210720000000000000e+05,3.355200000000000000e+05,2.957600000000000000e+05,3.162880000000000000e+05,2.896640000000000000e+05,3.008400000000000000e+05,2.883440000000000000e+05,3.058160000000000000e+05,3.098880000000000000e+05,3.397920000000000000e+05,3.278880000000000000e+05,3.562960000000000000e+05,3.602720000000000000e+05,3.866800000000000000e+05,4.425760000000000000e+05,4.215120000000000000e+05,4.804720000000000000e+05,4.545520000000000000e+05,4.737120000000000000e+05,5.019120000000000000e+05,5.131040000000000000e+05,4.943200000000000000e+05,5.135120000000000000e+05,4.852960000000000000e+05,4.876480000000000000e+05,4.611040000000000000e+05,4.500480000000000000e+05,4.765760000000000000e+05,4.243680000000000000e+05,4.531200000000000000e+05,5.031440000000000000e+05,4.555760000000000000e+05,5.119680000000000000e+05,4.825280000000000000e+05,5.220400000000000000e+05,4.251920000000000000e+05,4.811920000000000000e+05,5.515360000000000000e+05,8.816564000000000233e+05,5.729440000000000000e+05,5.136160000000000000e+05,5.871680000000000000e+05,3.786510999999999767e+05,5.460800000000000000e+05,5.888160000000000000e+05,7.783040000000000000e+05,6.725760000000000000e+05,6.969120000000000000e+05,7.021920000000000000e+05,7.761280000000000000e+05,7.645760000000000000e+05,8.302880000000000000e+05,8.071520000000000000e+05,7.932000000000000000e+05,8.202720000000000000e+05,8.292480000000000000e+05,9.062560000000000000e+05,8.679840000000000000e+05,8.599360000000000000e+05,7.192000000000000000e+05,1.267442600000000093e+06,8.964160000000000000e+05,8.998720000000000000e+05,9.232160000000000000e+05,1.101472000000000000e+06,1.119985800000000047e+06,1.297692800000000047e+06,9.245920000000000000e+05,1.067904000000000000e+06,1.087864000000000000e+06,1.016256000000000000e+06,1.025189500000000000e+06,1.401851100000000093e+06,1.246560000000000000e+06,1.315968000000000000e+06,8.000613000000000466e+05,1.819854300000000047e+06,1.343872000000000000e+06,1.172608000000000000e+06,1.264987500000000000e+06,1.798074300000000047e+06,2.014057800000000047e+06,1.500809899999999907e+06,1.944405800000000047e+06,1.468451100000000093e+06,1.687684300000000047e+06,1.776024300000000047e+06,2.021625800000000047e+06,2.030927800000000047e+06,1.923362500000000000e+06,2.014075800000000047e+06,2.184101799999999814e+06,2.016947899999999907e+06,2.618642000000000000e+06,1.927175300000000047e+06,2.153901799999999814e+06,2.104751299999999814e+06,2.316966000000000000e+06,2.652692500000000000e+06,2.176551799999999814e+06,1.707225899999999907e+06,1.707998800000000047e+06,3.378172000000000000e+06,2.743368000000000000e+06,2.395728299999999814e+06,2.075782000000000000e+06,2.112301299999999814e+06,3.140120500000000000e+06,2.970094500000000000e+06,2.951219500000000000e+06,2.845368500000000000e+06,3.264846500000000000e+06,3.234571000000000000e+06,3.261071500000000000e+06,3.737174500000000000e+06,3.155220500000000000e+06,3.801425000000000000e+06,3.544423000000000000e+06,3.646499000000000000e+06,3.854350500000000000e+06,4.345553500000000000e+06,4.530755000000000000e+06,3.892100500000000000e+06,3.892100500000000000e+06,3.623773500000000000e+06,4.594930000000000000e+06,5.131433000000000000e+06,3.831625000000000000e+06,4.043251500000000000e+06,4.220827500000000000e+06,5.259934000000000000e+06,4.545855000000000000e+06,7.013346000000000000e+06,5.123883000000000000e+06,6.250041000000000000e+06,6.212291000000000000e+06,4.712106000000000000e+06,6.057365000000000000e+06,6.911270000000000000e+06,4.746081000000000000e+06,4.674280500000000000e+06,5.792813000000000000e+06,5.486736000000000000e+06,5.702062000000000000e+06,5.966614000000000000e+06,5.467861000000000000e+06,5.849438000000000000e+06,5.392210000000000000e+06,5.014408000000000000e+06,5.471636000000000000e+06,6.998246000000000000e+06,6.476692000000000000e+06,5.702062000000000000e+06,7.168272000000000000e+06,7.051096000000000000e+06,7.028446000000000000e+06,7.069971000000000000e+06,6.352117000000000000e+06,6.763894000000000000e+06,7.304323000000000000e+06,6.272691000000000000e+06,5.634112000000000000e+06,6.733694000000000000e+06,7.122972000000000000e+06,7.432824000000000000e+06,6.597643000000000000e+06,6.151740000000000000e+06,6.514593000000000000e+06,7.047321000000000000e+06,7.077521000000000000e+06,7.002021000000000000e+06,6.661969000000000000e+06,6.529693000000000000e+06,6.427617000000000000e+06,7.398698000000000000e+06,6.507043000000000000e+06,6.892395000000000000e+06,6.397417000000000000e+06,5.894889000000000000e+06,5.290285000000000000e+06,6.132865000000000000e+06,6.061140000000000000e+06,5.917539000000000000e+06,5.184434000000000000e+06,5.860763000000000000e+06,6.125315000000000000e+06,6.023239000000000000e+06,4.953857000000000000e+06,5.815463000000000000e+06,6.072465000000000000e+06,6.726144000000000000e+06,6.144190000000000000e+06,5.739963000000000000e+06,5.294060000000000000e+06,6.518368000000000000e+06,5.879638000000000000e+06,6.495718000000000000e+06,7.024671000000000000e+06,6.193416000000000000e+06,6.813120000000000000e+06,6.216066000000000000e+06,7.228672000000000000e+06,6.529693000000000000e+06,6.983146000000000000e+06,6.937695000000000000e+06,7.323198000000000000e+06,7.663250000000000000e+06,6.888620000000000000e+06,7.107872000000000000e+06,7.255248000000000000e+06,8.260304000000000000e+06,6.983146000000000000e+06,7.085071000000000000e+06,6.714819000000000000e+06,6.722369000000000000e+06,6.363442000000000000e+06,6.556118000000000000e+06,7.633050000000000000e+06,8.948109000000000000e+06,7.761551000000000000e+06,7.738901000000000000e+06,7.062421000000000000e+06,8.007228000000000000e+06,7.206022000000000000e+06,6.692169000000000000e+06,6.438942000000000000e+06,5.932639000000000000e+06,7.599075000000000000e+06,6.163065000000000000e+06,5.479186000000000000e+06,5.698287000000000000e+06,5.365785000000000000e+06,5.199534000000000000e+06,5.214634000000000000e+06,5.180659000000000000e+06,4.980282000000000000e+06,4.390929000000000000e+06,4.821656500000000000e+06,4.863257000000000000e+06,5.074808000000000000e+06,4.912407500000000000e+06,5.611462000000000000e+06,4.908632500000000000e+06,5.006858000000000000e+06,4.685681000000000000e+06,5.267484000000000000e+06,5.755063000000000000e+06,4.995533000000000000e+06,5.392210000000000000e+06,5.826788000000000000e+06,5.507164000000000000e+06,5.320485000000000000e+06,5.040833000000000000e+06,4.734756000000000000e+06,5.029508000000000000e+06,5.033283000000000000e+06,5.059708000000000000e+06,4.987983000000000000e+06,4.247328000000000000e+06,5.048383000000000000e+06,4.901007000000000000e+06,6.004364000000000000e+06,6.064915000000000000e+06,5.452761000000000000e+06,5.875863000000000000e+06,6.061140000000000000e+06,6.937695000000000000e+06,7.198472000000000000e+06,6.465367000000000000e+06,8.044978000000000000e+06,7.825726000000000000e+06,8.502206000000000000e+06,8.203679000000000000e+06,6.979371000000000000e+06,8.997184000000000000e+06,1.052379400000000000e+07,8.301829000000000000e+06,6.461592000000000000e+06,8.898883000000000000e+06,8.456906000000000000e+06,7.784201000000000000e+06,7.595300000000000000e+06,7.345848000000000000e+06,7.534749000000000000e+06,7.406399000000000000e+06,8.207454000000000000e+06,7.648150000000000000e+06,6.877295000000000000e+06,7.357173000000000000e+06,6.729919000000000000e+06,6.208516000000000000e+06,5.365785000000000000e+06,5.445211000000000000e+06,6.216066000000000000e+06,5.686962000000000000e+06,5.059708000000000000e+06,5.305385000000000000e+06,5.044608000000000000e+06,5.282584000000000000e+06,5.116333000000000000e+06,5.411085000000000000e+06,4.693231000000000000e+06,4.901007000000000000e+06,5.709612000000000000e+06,5.581111000000000000e+06,4.953857000000000000e+06,5.441436000000000000e+06,4.719656000000000000e+06,5.263709000000000000e+06,4.730981000000000000e+06,4.927507500000000000e+06,5.244834000000000000e+06,4.746081000000000000e+06,5.055933000000000000e+06,5.403535000000000000e+06,4.511804500000000000e+06,4.972732000000000000e+06,5.237284000000000000e+06,5.872088000000000000e+06,5.445211000000000000e+06,4.402254000000000000e+06,5.180659000000000000e+06,5.395985000000000000e+06,5.256159000000000000e+06,5.297835000000000000e+06,5.479186000000000000e+06,5.720937000000000000e+06,5.509386000000000000e+06,5.188209000000000000e+06,4.715881000000000000e+06,5.089908000000000000e+06,5.819238000000000000e+06,5.033283000000000000e+06,4.511804500000000000e+06,5.142909000000000000e+06,5.071033000000000000e+06,4.950082000000000000e+06,4.262428000000000000e+06,5.203309000000000000e+06,6.813120000000000000e+06,4.833057000000000000e+06,5.139134000000000000e+06,6.132865000000000000e+06,4.882132000000000000e+06,4.712106000000000000e+06,5.358235000000000000e+06,5.263709000000000000e+06,5.203309000000000000e+06,4.870807000000000000e+06,4.738531000000000000e+06,5.686962000000000000e+06,5.399760000000000000e+06,6.170615000000000000e+06,5.014408000000000000e+06,7.092621000000000000e+06,5.309160000000000000e+06,6.049815000000000000e+06,5.868313000000000000e+06,6.722369000000000000e+06,4.326678500000000000e+06,5.195759000000000000e+06,4.980282000000000000e+06,5.845663000000000000e+06,5.093683000000000000e+06,6.246266000000000000e+06,5.932639000000000000e+06,6.741244000000000000e+06,5.917539000000000000e+06,6.181940000000000000e+06,5.433735000000000000e+06,6.665744000000000000e+06,6.333091000000000000e+06,6.495718000000000000e+06,5.841888000000000000e+06,6.484242000000000000e+06,6.767669000000000000e+06,5.981714000000000000e+06,4.383379000000000000e+06,5.350685000000000000e+06,4.965182000000000000e+06,5.554686000000000000e+06,5.282584000000000000e+06,5.003083000000000000e+06,5.214634000000000000e+06,4.526904500000000000e+06,4.757481500000000000e+06,6.321766000000000000e+06,5.071033000000000000e+06,5.207084000000000000e+06,4.814106500000000000e+06,4.697006000000000000e+06,4.708331000000000000e+06,4.761256500000000000e+06,4.995533000000000000e+06,4.893457000000000000e+06,4.806556500000000000e+06,5.063483000000000000e+06,5.516936000000000000e+06,4.916182500000000000e+06,4.867032000000000000e+06,5.346910000000000000e+06,4.780131500000000000e+06,5.044608000000000000e+06,4.693231000000000000e+06,4.304028500000000000e+06,4.292628000000000000e+06,4.863257000000000000e+06,4.557180000000000000e+06,4.296403000000000000e+06,4.870807000000000000e+06,4.487017500000000000e+06,4.776356500000000000e+06,4.424904000000000000e+06,4.715881000000000000e+06,4.817881500000000000e+06,5.414860000000000000e+06,4.545855000000000000e+06,5.025733000000000000e+06,4.666730500000000000e+06,4.825431500000000000e+06,4.950082000000000000e+06,7.965552000000000000e+06,5.377110000000000000e+06,4.587380000000000000e+06,5.951514000000000000e+06,4.530755000000000000e+06,6.673294000000000000e+06,5.120108000000000000e+06,5.286510000000000000e+06,5.305385000000000000e+06,5.218409000000000000e+06,5.550911000000000000e+06,5.906214000000000000e+06,5.516936000000000000e+06,6.899945000000000000e+06,5.600137000000000000e+06,4.783906500000000000e+06,6.726144000000000000e+06,4.485379500000000000e+06,5.611462000000000000e+06,4.723431000000000000e+06,6.068690000000000000e+06,5.996814000000000000e+06,4.870807000000000000e+06,6.484242000000000000e+06,5.732262000000000000e+06,5.346910000000000000e+06,4.799006500000000000e+06,5.241059000000000000e+06,5.127658000000000000e+06,4.496704500000000000e+06,5.184434000000000000e+06,4.519354500000000000e+06,4.901007000000000000e+06,4.946382500000000000e+06,4.908632500000000000e+06,5.025733000000000000e+06,5.758838000000000000e+06,5.320485000000000000e+06,5.210859000000000000e+06,6.491792000000000000e+06,5.520711000000000000e+06,5.819238000000000000e+06,7.425274000000000000e+06,7.481899000000000000e+06,5.324260000000000000e+06,6.915045000000000000e+06,6.726144000000000000e+06,5.418635000000000000e+06,5.165559000000000000e+06,5.717162000000000000e+06,5.645437000000000000e+06,5.301610000000000000e+06,5.218409000000000000e+06,5.112558000000000000e+06,4.999308000000000000e+06,6.046040000000000000e+06,5.120108000000000000e+06,5.626562000000000000e+06,6.053590000000000000e+06,5.082358000000000000e+06,5.800363000000000000e+06,5.539586000000000000e+06,5.252384000000000000e+06,5.834338000000000000e+06,5.853213000000000000e+06,7.557550000000000000e+06,6.046040000000000000e+06,6.299116000000000000e+06,7.372273000000000000e+06,6.752569000000000000e+06,6.023239000000000000e+06,6.639168000000000000e+06,9.307036000000000000e+06,7.678350000000000000e+06,6.348342000000000000e+06,6.238716000000000000e+06,8.978309000000000000e+06,7.508324000000000000e+06,6.624068000000000000e+06,5.758838000000000000e+06,6.159290000000000000e+06,7.323198000000000000e+06,5.902439000000000000e+06,6.042265000000000000e+06,6.650644000000000000e+06,6.642943000000000000e+06,6.820670000000000000e+06,7.126747000000000000e+06,6.461592000000000000e+06,7.444149000000000000e+06,6.952946000000000000e+06,7.069971000000000000e+06,7.138072000000000000e+06,6.684619000000000000e+06,7.311873000000000000e+06,6.654419000000000000e+06,6.703494000000000000e+06,6.930145000000000000e+06,6.862195000000000000e+06,6.650644000000000000e+06,6.847095000000000000e+06,8.354830000000000000e+06,7.787976000000000000e+06,7.232447000000000000e+06,8.120478000000000000e+06,7.523424000000000000e+06,8.377480000000000000e+06,6.949171000000000000e+06,9.420437000000000000e+06,7.206022000000000000e+06,8.936784000000000000e+06,8.150678000000000000e+06,7.062421000000000000e+06,6.949171000000000000e+06,7.224897000000000000e+06,7.799301000000000000e+06,6.495718000000000000e+06,6.261366000000000000e+06,6.435167000000000000e+06,6.083790000000000000e+06,6.359667000000000000e+06,6.484242000000000000e+06,5.739963000000000000e+06,6.314216000000000000e+06,6.185715000000000000e+06,5.830563000000000000e+06,6.155515000000000000e+06,6.639168000000000000e+06,6.030789000000000000e+06,6.847095000000000000e+06,8.524856000000000000e+06,6.956721000000000000e+06,6.650644000000000000e+06,8.131803000000000000e+06,6.541018000000000000e+06,5.959064000000000000e+06,6.287791000000000000e+06,6.488017000000000000e+06,5.811688000000000000e+06,5.686962000000000000e+06,5.494286000000000000e+06,6.023239000000000000e+06,6.250041000000000000e+06,5.490511000000000000e+06,5.509386000000000000e+06,5.932639000000000000e+06,6.004364000000000000e+06,5.388435000000000000e+06,5.951514000000000000e+06,5.399760000000000000e+06,5.498061000000000000e+06,5.550911000000000000e+06,6.129090000000000000e+06,5.845663000000000000e+06,6.960496000000000000e+06,5.505611000000000000e+06,5.486736000000000000e+06,5.448986000000000000e+06,5.345195500000000000e+06,5.278809000000000000e+06,5.891114000000000000e+06,6.231166000000000000e+06,5.426185000000000000e+06,4.946382500000000000e+06,4.753631000000000000e+06,4.576055000000000000e+06,4.685681000000000000e+06,4.466504500000000000e+06,4.315353500000000000e+06,4.081077000000000000e+06,3.835400000000000000e+06,3.740949500000000000e+06,3.476473000000000000e+06,3.319332500000000000e+06,3.748499500000000000e+06,3.556672000000000000e+06,3.038120000000000000e+06,3.669149000000000000e+06,3.155220500000000000e+06,2.531741500000000000e+06,2.696128000000000000e+06,3.374397000000000000e+06,3.699349000000000000e+06,2.977644500000000000e+06,3.038120000000000000e+06,3.087195000000000000e+06,3.034345000000000000e+06,2.732043000000000000e+06,2.444841000000000000e+06,2.743368000000000000e+06,2.471303799999999814e+06,2.611092000000000000e+06,2.782336000000000000e+06,2.954994500000000000e+06,2.444841000000000000e+06,3.253521500000000000e+06,2.796293500000000000e+06,4.239778000000000000e+06,3.068320000000000000e+06,2.868018500000000000e+06,3.075870000000000000e+06,3.381947000000000000e+06,3.219471000000000000e+06,4.111277000000000000e+06,3.880775500000000000e+06,2.879419000000000000e+06,2.868018500000000000e+06,3.098595500000000000e+06,2.841593500000000000e+06,2.728268000000000000e+06,2.225664500000000000e+06,2.735818000000000000e+06,2.943594000000000000e+06,2.588442000000000000e+06,2.860468500000000000e+06,3.340718500000000000e+06,2.920944000000000000e+06,2.660242500000000000e+06,2.776297500000000000e+06,2.720718000000000000e+06,2.977644500000000000e+06,2.857020799999999814e+06,3.004034299999999814e+06,3.282287000000000000e+06,2.547384000000000000e+06,3.755587500000000000e+06,3.659850000000000000e+06,3.322401500000000000e+06,2.630406299999999814e+06,3.171313799999999814e+06,2.742144000000000000e+06,2.880372799999999814e+06,2.854187000000000000e+06,3.167098500000000000e+06,3.450263799999999814e+06,2.811525000000000000e+06,3.090813799999999814e+06,2.609971000000000000e+06,2.811393500000000000e+06,2.771648000000000000e+06,3.128205000000000000e+06,3.619331500000000000e+06,3.828823500000000000e+06,3.438647500000000000e+06,3.783018799999999814e+06,3.710749500000000000e+06,3.039428000000000000e+06,3.413169799999999814e+06,3.504792799999999814e+06,3.038742500000000000e+06,3.900976799999999814e+06,3.208968000000000000e+06,3.496164799999999814e+06,3.509425799999999814e+06,3.424164799999999814e+06,3.202098500000000000e+06,3.091634500000000000e+06,3.094745000000000000e+06,3.315496500000000000e+06,3.338440500000000000e+06,3.394738500000000000e+06,3.117470500000000000e+06,3.249746500000000000e+06,3.862068500000000000e+06,3.177946000000000000e+06,3.034345000000000000e+06,3.574698500000000000e+06,3.684249000000000000e+06,3.880775500000000000e+06,3.812750000000000000e+06,3.627624000000000000e+06,3.397047000000000000e+06,3.533098000000000000e+06,4.232228000000000000e+06,3.109920500000000000e+06,3.646499000000000000e+06,3.381947000000000000e+06,3.926151000000000000e+06,3.616223500000000000e+06,3.797650000000000000e+06,4.069676500000000000e+06,4.717751000000000000e+06,3.132570500000000000e+06,3.876436000000000000e+06,3.824075000000000000e+06,3.381947000000000000e+06,3.850575500000000000e+06,3.597348500000000000e+06,4.145252000000000000e+06,3.211921000000000000e+06,3.442422500000000000e+06,3.446197500000000000e+06,3.329097000000000000e+06,3.287496500000000000e+06,3.465072500000000000e+06,4.236003000000000000e+06,3.521773000000000000e+06,3.434872500000000000e+06,3.903425500000000000e+06,4.115052000000000000e+06,3.472622500000000000e+06,3.835400000000000000e+06,4.107502000000000000e+06,3.940843299999999814e+06,3.982776000000000000e+06,4.579830000000000000e+06,4.965182000000000000e+06,3.797650000000000000e+06,4.058351500000000000e+06,3.559598500000000000e+06,3.397047000000000000e+06,3.859774500000000000e+06,3.718299500000000000e+06,3.752274500000000000e+06,3.775000000000000000e+06,3.650274000000000000e+06,4.353103500000000000e+06,4.122318799999999814e+06,3.488687799999999814e+06,4.280731000000000000e+06,3.485473500000000000e+06,3.642724000000000000e+06,3.899650500000000000e+06,3.941251000000000000e+06,3.449972500000000000e+06,2.902069000000000000e+06,5.165559000000000000e+06,4.028151500000000000e+06,4.167977500000000000e+06,3.317696500000000000e+06,3.752274500000000000e+06,3.892100500000000000e+06,3.544423000000000000e+06,3.449972500000000000e+06,3.967676000000000000e+06,3.468847500000000000e+06,3.234571000000000000e+06,3.597348500000000000e+06,3.249746500000000000e+06,2.905844000000000000e+06,3.423547500000000000e+06,3.298821500000000000e+06,3.253521500000000000e+06,3.234571000000000000e+06,3.499123000000000000e+06,3.359297000000000000e+06,3.835400000000000000e+06,3.619998500000000000e+06,2.856693500000000000e+06,2.645142500000000000e+06,2.817856000000000000e+06,2.739593000000000000e+06,2.875644000000000000e+06,3.128795500000000000e+06,3.412222500000000000e+06,2.648917500000000000e+06,3.631399000000000000e+06,4.001726500000000000e+06,3.967676000000000000e+06,3.688024000000000000e+06,3.646499000000000000e+06,3.710749500000000000e+06,3.200596000000000000e+06,4.492929500000000000e+06,3.253521500000000000e+06,4.436229000000000000e+06,2.886969000000000000e+06,4.474054500000000000e+06,2.970094500000000000e+06,3.884550500000000000e+06,3.457522500000000000e+06,3.295046500000000000e+06,2.815168500000000000e+06,2.917169000000000000e+06,3.117470500000000000e+06,2.818943500000000000e+06,2.902069000000000000e+06,2.501541500000000000e+06,2.527966500000000000e+06,3.295046500000000000e+06,4.345553500000000000e+06,2.913394000000000000e+06,2.966319500000000000e+06,2.459978799999999814e+06,2.807618500000000000e+06,2.743368000000000000e+06,2.716867500000000000e+06,2.097201299999999814e+06,3.363072000000000000e+06,2.705542500000000000e+06,3.000294500000000000e+06,3.064545000000000000e+06,3.317696500000000000e+06,3.261071500000000000e+06,2.807618500000000000e+06,2.573342000000000000e+06,2.240802299999999814e+06,4.152877500000000000e+06,2.996519500000000000e+06,2.573342000000000000e+06,3.181721000000000000e+06,2.830268500000000000e+06,2.444841000000000000e+06,2.827456000000000000e+06,2.826493500000000000e+06,2.841593500000000000e+06,2.890744000000000000e+06,2.909619000000000000e+06,2.951219500000000000e+06,2.728268000000000000e+06,3.706974500000000000e+06,3.476473000000000000e+06,2.849143500000000000e+06,3.771149500000000000e+06,3.378172000000000000e+06,2.966319500000000000e+06,2.614867000000000000e+06,3.102370500000000000e+06,3.695574000000000000e+06,2.936044000000000000e+06,2.773568000000000000e+06,2.958769500000000000e+06,3.045670000000000000e+06,4.047026500000000000e+06,2.773568000000000000e+06,3.204371000000000000e+06,2.890744000000000000e+06,2.913394000000000000e+06,2.788668000000000000e+06,3.041895000000000000e+06,2.671104000000000000e+06,2.985194500000000000e+06,2.743368000000000000e+06,2.574336000000000000e+06,2.890744000000000000e+06,3.185496000000000000e+06,2.603840000000000000e+06,2.369265500000000000e+06,3.068320000000000000e+06,3.000294500000000000e+06,2.766018000000000000e+06,3.877000500000000000e+06,2.920944000000000000e+06,3.219471000000000000e+06,3.196821000000000000e+06,3.189271000000000000e+06,3.019169500000000000e+06,2.512866500000000000e+06,2.788668000000000000e+06,3.189271000000000000e+06,2.603542000000000000e+06,2.954994500000000000e+06,2.428544000000000000e+06,3.457522500000000000e+06,2.422191000000000000e+06,2.274815000000000000e+06,2.595992000000000000e+06,2.951219500000000000e+06,2.365490500000000000e+06,2.849143500000000000e+06,2.784893000000000000e+06,3.162770500000000000e+06,3.128795500000000000e+06,3.329097000000000000e+06,3.963901000000000000e+06,2.750918000000000000e+06,2.913394000000000000e+06,3.544423000000000000e+06,3.506673000000000000e+06,3.873225500000000000e+06,3.268621500000000000e+06,3.895875500000000000e+06,4.020601500000000000e+06,5.297835000000000000e+06,5.467861000000000000e+06,5.127658000000000000e+06,5.713387000000000000e+06,6.000589000000000000e+06,5.078583000000000000e+06,5.346910000000000000e+06,4.810331500000000000e+06,6.495718000000000000e+06,5.743738000000000000e+06,6.151740000000000000e+06,5.362010000000000000e+06,6.420067000000000000e+06,5.736037000000000000e+06,6.835770000000000000e+06,5.804138000000000000e+06,5.520711000000000000e+06,4.851932000000000000e+06,7.183372000000000000e+06,5.377110000000000000e+06,5.195759000000000000e+06,5.392210000000000000e+06,4.681906000000000000e+06,4.644080500000000000e+06,6.193416000000000000e+06,5.275034000000000000e+06,5.592587000000000000e+06,4.878357000000000000e+06,5.509386000000000000e+06,6.053590000000000000e+06,5.414860000000000000e+06,5.222184000000000000e+06,4.814106500000000000e+06,5.131433000000000000e+06,6.420067000000000000e+06,5.894889000000000000e+06,6.253816000000000000e+06,6.087565000000000000e+06,6.915045000000000000e+06,5.770163000000000000e+06,5.906214000000000000e+06,6.522143000000000000e+06,5.320485000000000000e+06,6.276466000000000000e+06,6.257591000000000000e+06,5.777713000000000000e+06,6.593868000000000000e+06,5.509386000000000000e+06,6.193416000000000000e+06,6.805570000000000000e+06,6.631618000000000000e+06,5.649212000000000000e+06,7.625500000000000000e+06,6.038339000000000000e+06,5.456536000000000000e+06,5.535811000000000000e+06,7.489449000000000000e+06,5.078583000000000000e+06,5.184434000000000000e+06,8.725082000000000000e+06,6.552343000000000000e+06,6.163065000000000000e+06,4.950082000000000000e+06,1.922622600000000000e+07,6.178165000000000000e+06,5.879638000000000000e+06,5.841888000000000000e+06,4.594930000000000000e+06,5.055933000000000000e+06,4.795231500000000000e+06,5.116333000000000000e+06,4.927507500000000000e+06,4.330453500000000000e+06,5.123883000000000000e+06,4.236003000000000000e+06,5.150459000000000000e+06,5.335585000000000000e+06,4.576055000000000000e+06,4.965182000000000000e+06,5.758838000000000000e+06,4.557180000000000000e+06,4.205727500000000000e+06,5.324260000000000000e+06,4.160427500000000000e+06,4.251103000000000000e+06,1.968345400000000000e+07,4.269978000000000000e+06,4.727206000000000000e+06,3.808975000000000000e+06,5.694512000000000000e+06,4.311578500000000000e+06,5.418635000000000000e+06,4.564730000000000000e+06,4.542080000000000000e+06,4.836832000000000000e+06,4.787681500000000000e+06,5.105008000000000000e+06,4.073451500000000000e+06,4.814106500000000000e+06,3.888325500000000000e+06,5.925089000000000000e+06,4.371978500000000000e+06,4.020601500000000000e+06,5.856988000000000000e+06,4.761256500000000000e+06,4.443779000000000000e+06,4.545855000000000000e+06,4.700781000000000000e+06,4.814106500000000000e+06,4.307803500000000000e+06,4.757481500000000000e+06,4.428679000000000000e+06,4.432454000000000000e+06,4.670505500000000000e+06,4.742306000000000000e+06,4.685681000000000000e+06,4.874582000000000000e+06,7.848376000000000000e+06,4.304028500000000000e+06,4.474054500000000000e+06,4.477829500000000000e+06,4.262428000000000000e+06,4.417354000000000000e+06,4.613880500000000000e+06,3.820300000000000000e+06,4.591155000000000000e+06,4.035701500000000000e+06,4.447554000000000000e+06,4.375753500000000000e+06,5.033283000000000000e+06,4.651630500000000000e+06,3.672924000000000000e+06,4.723431000000000000e+06,4.050801500000000000e+06,4.662955500000000000e+06,5.093683000000000000e+06,4.020601500000000000e+06,4.576055000000000000e+06,4.508029500000000000e+06,5.535811000000000000e+06,4.697006000000000000e+06,4.156652500000000000e+06,6.227391000000000000e+06,4.519354500000000000e+06,4.761256500000000000e+06,4.662955500000000000e+06,5.475411000000000000e+06,7.013346000000000000e+06,4.481604500000000000e+06,4.987983000000000000e+06,5.093683000000000000e+06,6.593868000000000000e+06,7.606625000000000000e+06,5.717162000000000000e+06,5.108783000000000000e+06,6.087565000000000000e+06,4.300178000000000000e+06,4.530755000000000000e+06,5.044608000000000000e+06,4.455179500000000000e+06,5.365785000000000000e+06,5.807913000000000000e+06,5.346910000000000000e+06,5.120108000000000000e+06,5.158009000000000000e+06,6.072465000000000000e+06,5.055933000000000000e+06,5.018183000000000000e+06,7.069971000000000000e+06,4.867032000000000000e+06,5.547136000000000000e+06,5.569786000000000000e+06,6.295341000000000000e+06,6.507043000000000000e+06,4.859482000000000000e+06,4.655405500000000000e+06,5.543361000000000000e+06,5.573561000000000000e+06,5.414860000000000000e+06,4.424904000000000000e+06,4.870807000000000000e+06,4.330453500000000000e+06,4.440004000000000000e+06,4.897232000000000000e+06,4.685681000000000000e+06,4.746081000000000000e+06,4.795231500000000000e+06,4.296403000000000000e+06,4.171752500000000000e+06,4.545855000000000000e+06,4.383379000000000000e+06,4.220827500000000000e+06,4.220827500000000000e+06,5.097458000000000000e+06,6.068690000000000000e+06,5.509386000000000000e+06,5.199534000000000000e+06,4.530755000000000000e+06,5.029508000000000000e+06,4.783906500000000000e+06,4.708331000000000000e+06,4.885907000000000000e+06,4.549630000000000000e+06,4.145252000000000000e+06,5.705837000000000000e+06,4.390929000000000000e+06,3.914750500000000000e+06,4.409804000000000000e+06,4.360653500000000000e+06,3.945026000000000000e+06,4.640305500000000000e+06,3.722074500000000000e+06,4.799006500000000000e+06,4.035701500000000000e+06,4.697006000000000000e+06,3.831625000000000000e+06,4.481604500000000000e+06,3.555823500000000000e+06,4.428679000000000000e+06,3.884550500000000000e+06,5.003083000000000000e+06,4.783906500000000000e+06,3.880775500000000000e+06,3.986551000000000000e+06,4.398479000000000000e+06,3.559598500000000000e+06,5.588812000000000000e+06,4.451329000000000000e+06,5.936414000000000000e+06,5.569786000000000000e+06,4.096177000000000000e+06,3.733399500000000000e+06,5.271259000000000000e+06,4.277528000000000000e+06,5.286510000000000000e+06,4.632755500000000000e+06,5.135359000000000000e+06,4.553405000000000000e+06,4.334228500000000000e+06,4.670505500000000000e+06,3.941251000000000000e+06,4.005501500000000000e+06,4.579830000000000000e+06,4.436229000000000000e+06,4.047026500000000000e+06,3.623773500000000000e+06,3.279946500000000000e+06,3.740949500000000000e+06,4.065901500000000000e+06,3.948801000000000000e+06,4.035701500000000000e+06,3.892100500000000000e+06,4.018575799999999814e+06,4.114766500000000000e+06,4.232228000000000000e+06,3.586023500000000000e+06,4.515579500000000000e+06,4.685681000000000000e+06,4.708331000000000000e+06,4.602480000000000000e+06,4.610105500000000000e+06,5.354460000000000000e+06,4.829206500000000000e+06,5.093683000000000000e+06,4.927507500000000000e+06,4.976507000000000000e+06,4.625205500000000000e+06,4.836832000000000000e+06,5.328035000000000000e+06,5.067258000000000000e+06,4.700781000000000000e+06,4.689456000000000000e+06,5.021958000000000000e+06,4.001726500000000000e+06,4.277528000000000000e+06,3.389497000000000000e+06,5.112558000000000000e+06,4.073451500000000000e+06,4.035701500000000000e+06,4.424904000000000000e+06,4.511804500000000000e+06,4.440004000000000000e+06,4.047026500000000000e+06,4.084852000000000000e+06,5.180659000000000000e+06,5.225959000000000000e+06,5.535811000000000000e+06,4.833057000000000000e+06,5.154234000000000000e+06,5.139134000000000000e+06,5.981714000000000000e+06,5.626562000000000000e+06,6.454042000000000000e+06,6.537243000000000000e+06,6.593868000000000000e+06,6.718594000000000000e+06,6.076240000000000000e+06,6.435167000000000000e+06,6.144190000000000000e+06,6.552343000000000000e+06,5.830563000000000000e+06,7.969327000000000000e+06,7.168272000000000000e+06,6.261366000000000000e+06,6.748794000000000000e+06,5.917539000000000000e+06,7.224897000000000000e+06,6.250041000000000000e+06,6.087565000000000000e+06,5.516936000000000000e+06,5.766388000000000000e+06,5.505611000000000000e+06,5.834338000000000000e+06,5.244834000000000000e+06,5.626562000000000000e+06,5.456536000000000000e+06,5.543361000000000000e+06,5.679412000000000000e+06,6.049815000000000000e+06,5.921314000000000000e+06,6.219841000000000000e+06,5.977939000000000000e+06,5.755063000000000000e+06,6.665744000000000000e+06,5.898664000000000000e+06,6.113990000000000000e+06,5.807913000000000000e+06,5.498061000000000000e+06,5.452761000000000000e+06,5.312935000000000000e+06,4.757481500000000000e+06,4.560929000000000000e+06,4.016826500000000000e+06,3.839554799999999814e+06,3.687360000000000000e+06,3.541705500000000000e+06,2.690688000000000000e+06,2.279744000000000000e+06,1.711456000000000000e+06,1.426688000000000000e+06,1.097248000000000000e+06,8.295520000000000000e+05,6.544800000000000000e+05,4.851920000000000000e+05,3.653680000000000000e+05,2.809360000000000000e+05,2.622640000000000000e+05,1.574720000000000000e+05,nan
[truncated: 260,233 more chars]
