# Supplementary material for: Otolith microchemistry and diadromy in Patagonian river fishes
Source: PeerJ. 2019 Jan 3;7:e6149. doi: 10.7717/peerj.6149 (PMC6321752; doi:10.7717/peerj.6149)
Supplement: Supplemental Information 3 — Raw data. This archive contains the raw data used to generate the analyses reported in the paper cited above. The python script provided allows to convert from the isotopic intensities measured by LA-ICP-MS to molar concentrations of Sr:Ca. [file peerj-07-6149-s003.zip › Dataset S1/Alo_etAl_scripts/samples/3747.txt]

4.794870000000000232e+01	1.682300000000000000e+04	1.572100000000000000e+04	3.396200000000000000e+04	1.404280000000000000e+05	3.535440000000000000e+05	7.748800000000000000e+05	1.438944000000000000e+06	2.449216000000000000e+06	3.881257000000000000e+06	4.538913500000000000e+06	5.539653500000000000e+06	8.354687500000000000e+06	7.323647500000000000e+06	8.583756000000000000e+06	7.972979000000000000e+06	6.265196500000000000e+06	9.775373000000000000e+06	6.128133000000000000e+06	6.557451500000000000e+06	8.081325000000000000e+06	8.154507000000000000e+06	7.773078000000000000e+06	5.552904500000000000e+06	7.926031000000000000e+06	6.524627500000000000e+06	5.223114000000000000e+06	5.941523000000000000e+06	5.005214500000000000e+06	5.659030500000000000e+06	5.499841500000000000e+06	5.034628500000000000e+06	4.557768000000000000e+06	5.017098000000000000e+06	4.498822000000000000e+06	7.101613500000000000e+06	4.216094000000000000e+06	5.735507000000000000e+06	3.862890000000000000e+06	5.623616000000000000e+06	4.669659000000000000e+06	7.284098500000000000e+06	4.869910000000000000e+06	5.441131000000000000e+06	4.174914500000000000e+06	6.536393000000000000e+06	6.165423000000000000e+06	6.800763000000000000e+06	8.708175000000000000e+06	8.317351500000000000e+06
4.794950000000000045e+01	1.301700000000000000e+04	1.532100000000000000e+04	5.743900000000000000e+04	2.425000000000000000e+05	3.332800000000000000e+05	4.521410999999999767e+05	1.045345000000000000e+06	2.637696000000000000e+06	4.261873500000000000e+06	4.974596500000000000e+06	6.902406500000000000e+06	7.053037000000000000e+06	7.914807500000000000e+06	8.965490000000000000e+06	8.563665000000000000e+06	6.642239500000000000e+06	6.843359500000000000e+06	6.862782000000000000e+06	6.563243500000000000e+06	8.570100000000000000e+06	7.025386000000000000e+06	6.807120000000000000e+06	7.831906000000000000e+06	6.707230000000000000e+06	7.019136500000000000e+06	7.555178500000000000e+06	6.819003500000000000e+06	5.706093000000000000e+06	5.482193000000000000e+06	5.217349000000000000e+06	6.801355000000000000e+06	6.324376500000000000e+06	4.687307500000000000e+06	5.346888500000000000e+06	5.464544500000000000e+06	7.719662000000000000e+06	5.152402500000000000e+06	5.464544500000000000e+06	5.788570000000000000e+06	5.623616000000000000e+06	5.264293500000000000e+06	8.385361000000000000e+06	5.022863000000000000e+06	5.182052000000000000e+06	5.570670500000000000e+06	7.584592500000000000e+06	7.830094000000000000e+06	1.265756600000000000e+07	9.332773000000000000e+06
4.795029999999999859e+01	1.572100000000000000e+04	1.782500000000000000e+04	4.048100000000000000e+04	1.645360000000000000e+05	3.228000000000000000e+05	1.505254800000000047e+06	2.201660799999999814e+06	2.685312000000000000e+06	4.144787799999999814e+06	6.187192500000000000e+06	7.545532500000000000e+06	8.209100500000000000e+06	7.300136500000000000e+06	7.609358000000000000e+06	7.919917500000000000e+06	7.117803000000000000e+06	9.481423000000000000e+06	8.168980000000000000e+06	6.974836500000000000e+06	7.374461500000000000e+06	6.563483500000000000e+06	7.943679500000000000e+06	6.895597500000000000e+06	7.872850500000000000e+06	6.506979000000000000e+06	8.455955000000000000e+06	6.801355000000000000e+06	7.949327000000000000e+06	6.842534500000000000e+06	6.530392500000000000e+06	4.958152000000000000e+06	6.006351500000000000e+06	6.330141500000000000e+06	5.164286000000000000e+06	4.946386500000000000e+06	6.118360500000000000e+06	4.704956000000000000e+06	4.822612000000000000e+06	5.105340000000000000e+06	5.794335000000000000e+06	4.398696500000000000e+06	4.652010500000000000e+06	5.264293500000000000e+06	5.341005500000000000e+06	5.246763000000000000e+06	6.383204500000000000e+06	8.859540000000000000e+06	9.270214000000000000e+06	8.980929000000000000e+06
4.795109999999999673e+01	1.401800000000000000e+04	1.492000000000000000e+04	4.088200000000000000e+04	1.573720000000000000e+05	3.690320000000000000e+05	8.196480000000000000e+05	1.500928000000000000e+06	2.190591000000000000e+06	3.963252299999999814e+06	6.299054000000000000e+06	7.687100000000000000e+06	6.877702500000000000e+06	8.125351000000000000e+06	8.331534000000000000e+06	7.680324000000000000e+06	6.618942500000000000e+06	7.638312000000000000e+06	7.084365000000000000e+06	6.563243500000000000e+06	6.121516500000000000e+06	7.635635500000000000e+06	7.307865000000000000e+06	7.849554500000000000e+06	7.767195000000000000e+06	7.872850500000000000e+06	8.526784000000000000e+06	6.930894500000000000e+06	6.966309000000000000e+06	5.482193000000000000e+06	5.564670000000000000e+06	6.077063000000000000e+06	6.306728000000000000e+06	4.916972500000000000e+06	4.928738000000000000e+06	5.541256500000000000e+06	5.853281000000000000e+06	5.499841500000000000e+06	4.622596500000000000e+06	6.165423000000000000e+06	6.377439500000000000e+06	7.973093500000000000e+06	6.047649000000000000e+06	5.399716000000000000e+06	6.848535000000000000e+06	5.859046000000000000e+06	6.766058000000000000e+06	9.174499000000000000e+06	9.217058000000000000e+06	9.867341000000000000e+06
4.795190000000000197e+01	1.662300000000000000e+04	1.582200000000000000e+04	4.078200000000000000e+04	1.633240000000000000e+05	3.691360000000000000e+05	7.741440000000000000e+05	1.468064000000000000e+06	2.613176799999999814e+06	4.033550500000000000e+06	6.640637000000000000e+06	6.749169000000000000e+06	6.755213500000000000e+06	7.446464500000000000e+06	8.090808500000000000e+06	6.879029000000000000e+06	7.146895500000000000e+06	7.402139500000000000e+06	7.894739000000000000e+06	6.534166500000000000e+06	8.259562500000000000e+06	6.500932000000000000e+06	1.021656300000000000e+07	9.745467000000000000e+06	6.607104500000000000e+06	6.524627500000000000e+06	1.206588400000000000e+07	7.260685000000000000e+06	5.399716000000000000e+06	6.530392500000000000e+06	5.829632000000000000e+06	5.947523500000000000e+06	4.952387000000000000e+06	5.853281000000000000e+06	5.070161000000000000e+06	4.834613000000000000e+06	4.663658500000000000e+06	6.748292000000000000e+06	5.493958500000000000e+06	4.510705500000000000e+06	6.259665500000000000e+06	7.189973500000000000e+06	5.447014000000000000e+06	6.294962500000000000e+06	5.329240000000000000e+06	7.054433500000000000e+06	6.607104500000000000e+06	8.505268000000000000e+06	7.851060000000000000e+06	8.969201000000000000e+06
4.795270000000000010e+01	1.321700000000000000e+04	1.411900000000000000e+04	4.238700000000000000e+04	1.835200000000000000e+05	3.843360000000000000e+05	8.762400000000000000e+05	1.526784000000000000e+06	2.910876500000000000e+06	4.490196500000000000e+06	7.582578000000000000e+06	7.539521000000000000e+06	6.953762500000000000e+06	9.437039000000000000e+06	7.509642500000000000e+06	6.914091000000000000e+06	8.300974000000000000e+06	7.782179000000000000e+06	8.081372000000000000e+06	7.328507500000000000e+06	8.679202000000000000e+06	8.667681000000000000e+06	7.278333500000000000e+06	8.986114000000000000e+06	7.354927500000000000e+06	8.620909000000000000e+06	1.319067800000000000e+07	6.583455500000000000e+06	6.336024500000000000e+06	6.465564000000000000e+06	5.511607000000000000e+06	5.947523500000000000e+06	5.794335000000000000e+06	4.816847000000000000e+06	5.211466000000000000e+06	6.754292500000000000e+06	4.322220000000000000e+06	5.299826000000000000e+06	4.469408000000000000e+06	5.099575000000000000e+06	4.875675000000000000e+06	5.853281000000000000e+06	5.994586000000000000e+06	6.124125500000000000e+06	5.676679000000000000e+06	5.929875000000000000e+06	6.418501500000000000e+06	8.373616000000000000e+06	1.136905900000000000e+07	1.139903400000000000e+07
4.795349999999999824e+01	1.762500000000000000e+04	1.201500000000000000e+04	5.613400000000000000e+04	1.879640000000000000e+05	3.660800000000000000e+05	7.970400000000000000e+05	1.475488000000000000e+06	2.821555299999999814e+06	4.086069299999999814e+06	4.803805000000000000e+06	7.020399000000000000e+06	7.438352500000000000e+06	7.499334500000000000e+06	7.280648500000000000e+06	7.727307500000000000e+06	8.080752000000000000e+06	8.432919000000000000e+06	7.865614000000000000e+06	6.081912500000000000e+06	8.759822000000000000e+06	8.069054000000000000e+06	6.012234500000000000e+06	9.350848000000000000e+06	7.313748000000000000e+06	6.247900000000000000e+06	6.777706000000000000e+06	6.671815500000000000e+06	9.215779000000000000e+06	4.999449500000000000e+06	6.141774000000000000e+06	5.894460500000000000e+06	4.663658500000000000e+06	5.717858500000000000e+06	4.375283000000000000e+06	5.988585500000000000e+06	5.052277000000000000e+06	5.346888500000000000e+06	5.370302000000000000e+06	5.176051500000000000e+06	5.258528500000000000e+06	5.947523500000000000e+06	4.699073000000000000e+06	5.276177000000000000e+06	6.530392500000000000e+06	5.870811500000000000e+06	6.977957000000000000e+06	5.965710000000000000e+06	9.690030000000000000e+06	9.820194000000000000e+06
4.795430000000000348e+01	1.461900000000000000e+04	1.542100000000000000e+04	4.559700000000000000e+04	1.786720000000000000e+05	3.946400000000000000e+05	8.017280000000000000e+05	1.637888000000000000e+06	2.648976000000000000e+06	4.829639500000000000e+06	6.929053500000000000e+06	6.176886000000000000e+06	7.642617500000000000e+06	7.341075500000000000e+06	8.166827000000000000e+06	8.113229000000000000e+06	1.183982300000000000e+07	5.927328000000000000e+06	6.606249000000000000e+06	5.821148500000000000e+06	1.092669400000000000e+07	6.734618000000000000e+06	6.683581000000000000e+06	6.907245500000000000e+06	6.813120500000000000e+06	1.069377700000000000e+07	6.259665500000000000e+06	6.271313500000000000e+06	8.202758500000000000e+06	6.324376500000000000e+06	5.682444000000000000e+06	5.882812500000000000e+06	5.923874500000000000e+06	4.899324000000000000e+06	4.916972500000000000e+06	4.204328500000000000e+06	6.224251000000000000e+06	5.017098000000000000e+06	5.187817000000000000e+06	6.112360000000000000e+06	5.252528000000000000e+06	5.064278000000000000e+06	4.810846500000000000e+06	5.888695500000000000e+06	5.093574500000000000e+06	6.265548500000000000e+06	6.736644000000000000e+06	7.183948000000000000e+06	9.524419000000000000e+06	9.931611000000000000e+06
4.795510000000000161e+01	1.552100000000000000e+04	1.842600000000000000e+04	4.068100000000000000e+04	1.760440000000000000e+05	3.481440000000000000e+05	7.624960000000000000e+05	1.506208000000000000e+06	2.529861000000000000e+06	4.308661000000000000e+06	5.457329500000000000e+06	6.985037000000000000e+06	7.916760000000000000e+06	7.902876500000000000e+06	8.278508500000000000e+06	7.879245000000000000e+06	7.790754500000000000e+06	6.451580000000000000e+06	8.133797000000000000e+06	7.989512000000000000e+06	6.868690000000000000e+06	6.654861500000000000e+06	8.073101000000000000e+06	7.284098500000000000e+06	8.926815000000000000e+06	7.784843500000000000e+06	6.712995000000000000e+06	5.447014000000000000e+06	5.629381000000000000e+06	5.829632000000000000e+06	6.106359500000000000e+06	5.311591500000000000e+06	4.769784500000000000e+06	5.264293500000000000e+06	5.470545000000000000e+06	5.358654000000000000e+06	4.946386500000000000e+06	4.493057000000000000e+06	5.193817500000000000e+06	5.817984000000000000e+06	6.736644000000000000e+06	7.849554500000000000e+06	6.018235000000000000e+06	5.441131000000000000e+06	4.781550000000000000e+06	5.529255500000000000e+06	7.036785000000000000e+06	1.146789500000000000e+07	9.163665000000000000e+06	8.851450000000000000e+06
4.795589999999999975e+01	1.512000000000000000e+04	1.882700000000000000e+04	5.533100000000000000e+04	1.900880000000000000e+05	4.066960000000000000e+05	7.583520000000000000e+05	1.450336000000000000e+06	2.785814500000000000e+06	4.132973799999999814e+06	6.463846500000000000e+06	8.164965500000000000e+06	7.479299000000000000e+06	7.487520500000000000e+06	9.018516000000000000e+06	7.803042500000000000e+06	8.359159000000000000e+06	7.315589000000000000e+06	7.609197500000000000e+06	6.197872500000000000e+06	7.138802500000000000e+06	6.375373000000000000e+06	6.100476500000000000e+06	7.231271000000000000e+06	7.313748000000000000e+06	6.094711500000000000e+06	9.368732000000000000e+06	5.552904500000000000e+06	5.417482000000000000e+06	7.078200000000000000e+06	6.094711500000000000e+06	5.700210000000000000e+06	5.464544500000000000e+06	6.312611000000000000e+06	5.599967000000000000e+06	5.111340500000000000e+06	4.834613000000000000e+06	5.187817000000000000e+06	5.617733000000000000e+06	4.363517500000000000e+06	6.153539500000000000e+06	5.341005500000000000e+06	5.064278000000000000e+06	5.122988500000000000e+06	6.712995000000000000e+06	5.323239500000000000e+06	6.165423000000000000e+06	6.937900500000000000e+06	9.140040000000000000e+06	1.024850500000000000e+07
8.789879999999999427e+01	1.612200000000000000e+04	1.672300000000000000e+04	4.329000000000000000e+04	1.456720000000000000e+05	2.724080000000000000e+05	5.527680000000000000e+05	1.029424000000000000e+06	1.261986399999999907e+06	2.107543000000000000e+06	2.731605500000000000e+06	4.147432000000000000e+06	4.834235000000000000e+06	4.308661000000000000e+06	4.744117500000000000e+06	3.731936500000000000e+06	3.271744799999999814e+06	4.781109500000000000e+06	4.099052500000000000e+06	4.070170299999999814e+06	3.661334500000000000e+06	3.478513000000000000e+06	4.593182500000000000e+06	4.610831000000000000e+06	4.104203000000000000e+06	4.363517500000000000e+06	3.762765500000000000e+06	4.457642500000000000e+06	3.427209000000000000e+06	2.979586799999999814e+06	3.562631299999999814e+06	3.450740299999999814e+06	2.861812799999999814e+06	2.808866500000000000e+06	2.773511799999999814e+06	3.892421799999999814e+06	2.667503500000000000e+06	3.486038000000000000e+06	3.998194799999999814e+06	3.291727799999999814e+06	3.173896000000000000e+06	4.033727000000000000e+06	3.821652500000000000e+06	5.176051500000000000e+06	4.216094000000000000e+06	5.329240000000000000e+06	5.870811500000000000e+06	5.576696500000000000e+06	1.138063500000000000e+07	1.066555700000000000e+07
8.790019999999999811e+01	1.712400000000000000e+04	1.762500000000000000e+04	4.509500000000000000e+04	1.319640000000000000e+05	3.030720000000000000e+05	5.509280000000000000e+05	1.049760000000000000e+06	2.494120500000000000e+06	2.616825000000000000e+06	3.879507799999999814e+06	4.654766000000000000e+06	4.092768000000000000e+06	5.292134000000000000e+06	4.779194000000000000e+06	4.334426000000000000e+06	4.223044000000000000e+06	4.573595500000000000e+06	4.629593500000000000e+06	4.000432299999999814e+06	4.914394000000000000e+06	4.898401000000000000e+06	4.628361500000000000e+06	3.592104299999999814e+06	4.275157500000000000e+06	4.051257799999999814e+06	5.870811500000000000e+06	4.086672299999999814e+06	3.168013299999999814e+06	3.697995799999999814e+06	4.010078000000000000e+06	3.892421799999999814e+06	3.003176799999999814e+06	4.863909500000000000e+06	3.815827500000000000e+06	4.080789500000000000e+06	4.286805500000000000e+06	4.675424000000000000e+06	4.021961299999999814e+06	4.681307000000000000e+06	4.339868500000000000e+06	6.618870000000000000e+06	4.145618000000000000e+06	4.799198500000000000e+06	6.795354500000000000e+06	6.065297500000000000e+06	5.935758000000000000e+06	6.423292000000000000e+06	8.377425000000000000e+06	1.040730400000000000e+07
8.790170000000000528e+01	1.381800000000000000e+04	1.532100000000000000e+04	3.727100000000000000e+04	1.281360000000000000e+05	2.816480000000000000e+05	6.371040000000000000e+05	1.023744000000000000e+06	1.679360000000000000e+06	2.897784799999999814e+06	3.702894799999999814e+06	4.778652500000000000e+06	4.332146500000000000e+06	4.624827500000000000e+06	5.172777500000000000e+06	5.480970000000000000e+06	4.170886500000000000e+06	4.130139299999999814e+06	3.894944500000000000e+06	5.084614000000000000e+06	4.149993799999999814e+06	4.071442500000000000e+06	5.723623500000000000e+06	4.392931500000000000e+06	3.751057799999999814e+06	3.786413500000000000e+06	3.974663500000000000e+06	6.612869500000000000e+06	4.192680500000000000e+06	3.857007299999999814e+06	3.215134500000000000e+06	4.663658500000000000e+06	3.921718000000000000e+06	4.758019000000000000e+06	6.901480500000000000e+06	2.991410299999999814e+06	3.886539000000000000e+06	3.733351500000000000e+06	4.239743000000000000e+06	5.258528500000000000e+06	4.339868500000000000e+06	4.498822000000000000e+06	4.057140500000000000e+06	4.910972000000000000e+06	5.246763000000000000e+06	5.411481500000000000e+06	6.253665000000000000e+06	8.836912000000000000e+06	1.023387800000000000e+07	1.085930600000000000e+07
8.790319999999999823e+01	1.472000000000000000e+04	1.782500000000000000e+04	3.917700000000000000e+04	1.712000000000000000e+05	2.805280000000000000e+05	5.748000000000000000e+05	6.190271999999999534e+05	1.892032000000000000e+06	2.593373799999999814e+06	3.755942799999999814e+06	4.401099000000000000e+06	5.861860000000000000e+06	5.391791500000000000e+06	5.025785000000000000e+06	5.200119500000000000e+06	4.959744500000000000e+06	4.832786500000000000e+06	4.139827500000000000e+06	4.423725500000000000e+06	5.138569000000000000e+06	5.160685000000000000e+06	5.935758000000000000e+06	4.316219500000000000e+06	4.139735299999999814e+06	3.851183299999999814e+06	4.840496000000000000e+06	3.815827500000000000e+06	3.851183299999999814e+06	3.527217799999999814e+06	3.150364799999999814e+06	4.581181500000000000e+06	4.540119500000000000e+06	3.568456299999999814e+06	5.694209500000000000e+06	3.980664000000000000e+06	5.187817000000000000e+06	3.539100000000000000e+06	5.552904500000000000e+06	3.686288000000000000e+06	5.558905000000000000e+06	4.528354000000000000e+06	4.881675500000000000e+06	5.211466000000000000e+06	5.223114000000000000e+06	4.758019000000000000e+06	6.607104500000000000e+06	7.961517500000000000e+06	1.067117600000000000e+07	1.001957200000000000e+07
8.790460000000000207e+01	1.371800000000000000e+04	1.702400000000000000e+04	4.288800000000000000e+04	1.413360000000000000e+05	2.972880000000000000e+05	6.181120000000000000e+05	1.711163899999999907e+06	1.718208000000000000e+06	2.798302000000000000e+06	3.420417500000000000e+06	4.424674000000000000e+06	5.155506500000000000e+06	4.642256000000000000e+06	4.843950500000000000e+06	4.533347500000000000e+06	4.878726000000000000e+06	4.233723500000000000e+06	4.034861000000000000e+06	4.516400500000000000e+06	5.667309500000000000e+06	3.968899000000000000e+06	5.117223500000000000e+06	4.869910000000000000e+06	3.915953000000000000e+06	6.919129000000000000e+06	4.392931500000000000e+06	5.234879500000000000e+06	4.316219500000000000e+06	4.227977500000000000e+06	3.274021500000000000e+06	3.809944799999999814e+06	5.093574500000000000e+06	3.715703000000000000e+06	4.457642500000000000e+06	3.739234299999999814e+06	4.763784000000000000e+06	3.780472799999999814e+06	3.586162500000000000e+06	3.874538000000000000e+06	4.699073000000000000e+06	4.263392000000000000e+06	4.569533500000000000e+06	4.416345000000000000e+06	5.511607000000000000e+06	6.247900000000000000e+06	6.124125500000000000e+06	9.694936000000000000e+06	8.909460000000000000e+06	1.122311200000000000e+07
8.790609999999999502e+01	1.451900000000000000e+04	1.622200000000000000e+04	5.442800000000000000e+04	1.433520000000000000e+05	4.945200000000000000e+05	5.649120000000000000e+05	1.145504000000000000e+06	1.761472000000000000e+06	2.862693299999999814e+06	3.491051299999999814e+06	3.687248000000000000e+06	4.215373500000000000e+06	6.064829500000000000e+06	4.749866000000000000e+06	5.153369500000000000e+06	3.996795299999999814e+06	3.859438799999999814e+06	4.944493000000000000e+06	3.820642799999999814e+06	4.569518000000000000e+06	5.120807000000000000e+06	5.965172000000000000e+06	4.457642500000000000e+06	4.169149299999999814e+06	3.968780500000000000e+06	5.482193000000000000e+06	4.133734799999999814e+06	5.476428000000000000e+06	3.645049500000000000e+06	3.486038000000000000e+06	3.562631299999999814e+06	3.321142799999999814e+06	4.139735299999999814e+06	4.604948000000000000e+06	3.274021500000000000e+06	3.768765000000000000e+06	5.075926000000000000e+06	3.515510000000000000e+06	4.846261000000000000e+06	3.910070299999999814e+06	7.119262000000000000e+06	4.652010500000000000e+06	5.482193000000000000e+06	4.522471000000000000e+06	5.229114500000000000e+06	7.490350000000000000e+06	7.058124500000000000e+06	9.636638000000000000e+06	1.062427400000000000e+07
8.790760000000000218e+01	1.181500000000000000e+04	1.522100000000000000e+04	5.061400000000000000e+04	1.304540000000000000e+05	4.564960000000000000e+05	5.732640000000000000e+05	1.038800000000000000e+06	1.841600000000000000e+06	2.569979000000000000e+06	3.908914000000000000e+06	5.038095500000000000e+06	5.424049000000000000e+06	4.794432000000000000e+06	5.166912000000000000e+06	4.246770000000000000e+06	4.176681799999999814e+06	3.893851799999999814e+06	5.282692500000000000e+06	4.354103000000000000e+06	5.374113500000000000e+06	4.111434799999999814e+06	5.588319000000000000e+06	5.323239500000000000e+06	3.880538500000000000e+06	3.680405299999999814e+06	3.668581799999999814e+06	5.134754000000000000e+06	4.816847000000000000e+06	4.186797799999999814e+06	3.668581799999999814e+06	3.680405299999999814e+06	3.862890000000000000e+06	3.751057799999999814e+06	3.480155299999999814e+06	3.927601000000000000e+06	3.556748500000000000e+06	4.281040500000000000e+06	3.592104299999999814e+06	4.281040500000000000e+06	3.886539000000000000e+06	5.087691500000000000e+06	4.699073000000000000e+06	6.065297500000000000e+06	4.710838500000000000e+06	6.901480500000000000e+06	6.777706000000000000e+06	8.751201000000000000e+06	1.090175600000000000e+07	1.004912700000000000e+07
8.790900000000000603e+01	1.522100000000000000e+04	2.253500000000000000e+04	3.997900000000000000e+04	1.323680000000000000e+05	0.000000000000000000e+00	5.581280000000000000e+05	1.124320000000000000e+06	2.021792000000000000e+06	2.880297000000000000e+06	3.479288799999999814e+06	5.345042000000000000e+06	4.087051799999999814e+06	5.485366500000000000e+06	5.601320000000000000e+06	4.977940000000000000e+06	4.768383000000000000e+06	4.838771500000000000e+06	4.011561000000000000e+06	5.160144000000000000e+06	4.448702500000000000e+06	4.402203000000000000e+06	3.951132299999999814e+06	4.139735299999999814e+06	3.798121299999999814e+06	5.499841500000000000e+06	4.122086799999999814e+06	4.604948000000000000e+06	3.615635500000000000e+06	4.086672299999999814e+06	4.216094000000000000e+06	3.115067000000000000e+06	3.409501799999999814e+06	3.350614799999999814e+06	4.016078500000000000e+06	3.986546799999999814e+06	3.609694799999999814e+06	4.846261000000000000e+06	3.815827500000000000e+06	3.939484299999999814e+06	4.275157500000000000e+06	4.475408500000000000e+06	4.569533500000000000e+06	5.918109500000000000e+06	4.534119000000000000e+06	5.817984000000000000e+06	7.201739000000000000e+06	7.046582000000000000e+06	9.057116000000000000e+06	9.843650000000000000e+06
8.791049999999999898e+01	1.431900000000000000e+04	1.982900000000000000e+04	3.967800000000000000e+04	1.435560000000000000e+05	9.709975000000000000e+05	5.752160000000000000e+05	1.072000000000000000e+06	1.781440000000000000e+06	2.616825000000000000e+06	3.573447500000000000e+06	4.973382000000000000e+06	4.676632500000000000e+06	5.672750500000000000e+06	5.114004000000000000e+06	5.674047500000000000e+06	4.182593000000000000e+06	4.147518500000000000e+06	4.238969000000000000e+06	4.070170299999999814e+06	4.000467299999999814e+06	4.898401000000000000e+06	5.111340500000000000e+06	4.269157000000000000e+06	4.887558500000000000e+06	4.016078500000000000e+06	6.548041000000000000e+06	4.174914500000000000e+06	4.316219500000000000e+06	5.811983500000000000e+06	4.416345000000000000e+06	3.544925000000000000e+06	3.562631299999999814e+06	5.376302500000000000e+06	3.815827500000000000e+06	3.609694799999999814e+06	3.338791299999999814e+06	4.133734799999999814e+06	4.999449500000000000e+06	6.224251000000000000e+06	5.270176500000000000e+06	5.046512000000000000e+06	4.451642000000000000e+06	4.828612500000000000e+06	5.258528500000000000e+06	5.811983500000000000e+06	6.624753000000000000e+06	7.933176000000000000e+06	8.933085000000000000e+06	9.573434000000000000e+06
8.791200000000000614e+01	1.451900000000000000e+04	1.852700000000000000e+04	5.864400000000000000e+04	1.400280000000000000e+05	3.104960000000000000e+05	5.723360000000000000e+05	1.130880000000000000e+06	1.882720000000000000e+06	3.020776500000000000e+06	3.650021500000000000e+06	4.607616000000000000e+06	4.314531500000000000e+06	5.690296000000000000e+06	4.679478500000000000e+06	4.188098799999999814e+06	5.017929500000000000e+06	4.055213299999999814e+06	3.795861299999999814e+06	4.568646000000000000e+06	5.489072000000000000e+06	4.727381000000000000e+06	4.322220000000000000e+06	4.174914500000000000e+06	4.381166000000000000e+06	3.656874000000000000e+06	4.039609799999999814e+06	5.706093000000000000e+06	4.699073000000000000e+06	4.322220000000000000e+06	3.574397000000000000e+06	4.687307500000000000e+06	3.433091799999999814e+06	3.662756799999999814e+06	3.568456299999999814e+06	3.715703000000000000e+06	4.351516500000000000e+06	3.356498500000000000e+06	3.910070299999999814e+06	4.410580000000000000e+06	3.780472799999999814e+06	5.199700500000000000e+06	5.517607500000000000e+06	5.741272000000000000e+06	4.858026500000000000e+06	5.853281000000000000e+06	7.054433500000000000e+06	8.682404000000000000e+06	1.077772500000000000e+07	1.034866300000000000e+07
[truncated: 80 more columns]
