# Supplementary material for: Otolith microchemistry and diadromy in Patagonian river fishes
Source: PeerJ. 2019 Jan 3;7:e6149. doi: 10.7717/peerj.6149 (PMC6321752; doi:10.7717/peerj.6149)
Supplement: Supplemental Information 3 — Raw data. This archive contains the raw data used to generate the analyses reported in the paper cited above. The python script provided allows to convert from the isotopic intensities measured by LA-ICP-MS to molar concentrations of Sr:Ca. [file peerj-07-6149-s003.zip › Dataset S1/Alo_etAl_scripts/samples/3746.txt]

4.794870000000000232e+01	1.572100000000000000e+04	3.225800000000000000e+04	1.664520000000000000e+05	5.343680000000000000e+05	1.310112000000000000e+06	2.250575000000000000e+06	3.229730500000000000e+06	4.131067500000000000e+06	6.480714500000000000e+06	8.507618000000000000e+06	9.039314000000000000e+06	1.011376300000000000e+07	9.477650000000000000e+06	1.088728300000000000e+07	1.140186700000000000e+07	1.539112600000000000e+07	1.105544500000000000e+07	1.127904000000000000e+07	1.198742200000000000e+07	1.187991000000000000e+07	1.030941400000000000e+07	1.079496000000000000e+07	1.067747600000000000e+07	1.304445600000000000e+07	1.205283800000000000e+07	1.132132300000000000e+07	1.056756700000000000e+07	1.165113100000000000e+07	1.189131700000000000e+07	1.130335100000000000e+07	1.106350900000000000e+07	9.975382000000000000e+06	1.368417700000000000e+07	1.018562700000000000e+07	1.311592800000000000e+07	1.268355500000000000e+07	1.292392600000000000e+07	1.065286700000000000e+07	1.241370000000000000e+07	1.132045800000000000e+07	1.184201600000000000e+07	1.063750800000000000e+07	9.819047000000000000e+06	1.090488500000000000e+07	9.915618000000000000e+06	1.188631600000000000e+07	9.159607000000000000e+06	9.606662000000000000e+06	9.921662000000000000e+06
4.794950000000000045e+01	2.403800000000000000e+04	2.634300000000000000e+04	1.538400000000000000e+05	5.049920000000000000e+05	1.288640000000000000e+06	3.309997299999999814e+06	4.118838500000000000e+06	5.169888000000000000e+06	7.121038000000000000e+06	8.322347500000000000e+06	8.764512000000000000e+06	1.050835200000000000e+07	1.109426200000000000e+07	1.289367900000000000e+07	1.281538500000000000e+07	1.093245300000000000e+07	1.343053100000000000e+07	1.055232000000000000e+07	1.221739200000000000e+07	1.118772600000000000e+07	1.096856700000000000e+07	1.371668100000000000e+07	1.134838000000000000e+07	1.339958200000000000e+07	1.237017500000000000e+07	1.303631900000000000e+07	1.328150000000000000e+07	1.187337900000000000e+07	1.017975700000000000e+07	1.201719400000000000e+07	9.781072000000000000e+06	1.441208000000000000e+07	1.125651200000000000e+07	1.071972900000000000e+07	1.054279300000000000e+07	1.188275800000000000e+07	1.388734000000000000e+07	1.217959500000000000e+07	1.117024400000000000e+07	1.217522100000000000e+07	1.018359200000000000e+07	1.118235100000000000e+07	9.158221000000000000e+06	1.161806300000000000e+07	1.116159800000000000e+07	1.032984800000000000e+07	1.085925700000000000e+07	1.044795200000000000e+07	1.649750400000000000e+07
4.795029999999999859e+01	1.321700000000000000e+04	2.594200000000000000e+04	2.267000000000000000e+05	5.228560000000000000e+05	1.290048000000000000e+06	2.438848000000000000e+06	4.100591000000000000e+06	5.038559500000000000e+06	6.676425000000000000e+06	8.167399000000000000e+06	9.571488000000000000e+06	1.114839400000000000e+07	1.147730100000000000e+07	1.188737000000000000e+07	1.238835000000000000e+07	9.662943000000000000e+06	1.116302300000000000e+07	1.278072000000000000e+07	1.269500400000000000e+07	9.976225000000000000e+06	1.360469600000000000e+07	1.206394200000000000e+07	1.091715300000000000e+07	1.031260500000000000e+07	1.188494800000000000e+07	1.063192200000000000e+07	1.377985100000000000e+07	1.094338900000000000e+07	1.628055700000000000e+07	1.331835800000000000e+07	1.173486600000000000e+07	1.167220400000000000e+07	1.342835800000000000e+07	1.158002900000000000e+07	1.224445900000000000e+07	1.664652900000000000e+07	1.591417200000000000e+07	1.188268000000000000e+07	1.179783300000000000e+07	9.712944000000000000e+06	1.148567200000000000e+07	1.230832800000000000e+07	1.126809300000000000e+07	1.156440100000000000e+07	1.180271800000000000e+07	9.682289000000000000e+06	1.211266700000000000e+07	1.084103700000000000e+07	9.207774000000000000e+06
4.795109999999999673e+01	1.381800000000000000e+04	2.804700000000000000e+04	1.779640000000000000e+05	5.165920000000000000e+05	1.305952000000000000e+06	2.574912000000000000e+06	4.874837000000000000e+06	5.396761000000000000e+06	6.658536000000000000e+06	7.850577500000000000e+06	1.003752800000000000e+07	1.048445200000000000e+07	1.042364400000000000e+07	1.301333500000000000e+07	1.058432400000000000e+07	1.206972200000000000e+07	1.204875000000000000e+07	1.077456000000000000e+07	1.236465800000000000e+07	1.498842000000000000e+07	1.310912300000000000e+07	1.417149500000000000e+07	1.297823100000000000e+07	1.191343800000000000e+07	1.054231100000000000e+07	1.165727700000000000e+07	9.841037000000000000e+06	1.204144400000000000e+07	1.155768000000000000e+07	1.112962300000000000e+07	1.288701800000000000e+07	1.153421600000000000e+07	1.186943100000000000e+07	1.251144800000000000e+07	1.155191200000000000e+07	1.216130600000000000e+07	1.245419200000000000e+07	1.449320800000000000e+07	1.257218000000000000e+07	1.086197600000000000e+07	1.185983300000000000e+07	1.582005100000000000e+07	1.097809800000000000e+07	1.275143300000000000e+07	1.242014800000000000e+07	1.101918500000000000e+07	1.208948600000000000e+07	1.053256400000000000e+07	1.381166100000000000e+07
4.795190000000000197e+01	1.802600000000000000e+04	2.844800000000000000e+04	2.384480000000000000e+05	5.354880000000000000e+05	1.324960000000000000e+06	2.605312000000000000e+06	4.378773500000000000e+06	5.647609500000000000e+06	7.026144500000000000e+06	8.537700000000000000e+06	9.158928000000000000e+06	1.090915500000000000e+07	1.203427500000000000e+07	1.100119600000000000e+07	1.115554700000000000e+07	1.210578800000000000e+07	1.242527300000000000e+07	1.136328000000000000e+07	1.218793900000000000e+07	1.102678100000000000e+07	1.226826800000000000e+07	1.283049900000000000e+07	1.129474600000000000e+07	1.261743900000000000e+07	1.194482300000000000e+07	1.027200500000000000e+07	1.179244800000000000e+07	1.231116200000000000e+07	1.278618100000000000e+07	1.160935200000000000e+07	1.272066200000000000e+07	1.285923600000000000e+07	1.335703300000000000e+07	1.630800400000000000e+07	1.145004600000000000e+07	1.155632300000000000e+07	1.498010200000000000e+07	1.470326200000000000e+07	1.246082200000000000e+07	1.198250900000000000e+07	1.153888600000000000e+07	1.175138800000000000e+07	1.172601600000000000e+07	1.249366400000000000e+07	1.088358500000000000e+07	1.247453100000000000e+07	9.090064000000000000e+06	1.054465200000000000e+07	1.098028500000000000e+07
4.795270000000000010e+01	1.472000000000000000e+04	2.975100000000000000e+04	1.788720000000000000e+05	5.394080000000000000e+05	1.345888000000000000e+06	2.023048899999999907e+06	4.009958299999999814e+06	5.557910000000000000e+06	7.808512000000000000e+06	8.035847500000000000e+06	9.541405000000000000e+06	1.020338800000000000e+07	1.147730100000000000e+07	1.116895400000000000e+07	1.332653000000000000e+07	1.046913000000000000e+07	1.113338000000000000e+07	1.201800000000000000e+07	1.116768200000000000e+07	1.075830000000000000e+07	1.206264500000000000e+07	1.328531300000000000e+07	1.474599800000000000e+07	1.403145200000000000e+07	1.340098300000000000e+07	1.645984100000000000e+07	1.104792200000000000e+07	1.286330700000000000e+07	1.280405400000000000e+07	1.466768600000000000e+07	1.017287500000000000e+07	1.361433700000000000e+07	1.241673200000000000e+07	1.090961600000000000e+07	1.297851600000000000e+07	1.157386500000000000e+07	1.066821400000000000e+07	1.409103300000000000e+07	1.214995800000000000e+07	1.271852300000000000e+07	1.241311600000000000e+07	1.250841100000000000e+07	1.080438000000000000e+07	1.116840400000000000e+07	1.046003900000000000e+07	1.055582900000000000e+07	1.367299700000000000e+07	1.034496600000000000e+07	9.963968000000000000e+06
4.795349999999999824e+01	1.722400000000000000e+04	3.175600000000000000e+04	1.765480000000000000e+05	5.369280000000000000e+05	1.339904000000000000e+06	2.555779299999999814e+06	4.185302500000000000e+06	5.414772500000000000e+06	6.783047000000000000e+06	8.209180000000000000e+06	8.884365000000000000e+06	1.081953000000000000e+07	1.054949000000000000e+07	1.039645300000000000e+07	1.066218500000000000e+07	9.644910000000000000e+06	1.215035200000000000e+07	1.310496000000000000e+07	1.041297600000000000e+07	9.702022000000000000e+06	1.303035300000000000e+07	1.090860400000000000e+07	1.254700400000000000e+07	1.474723400000000000e+07	1.221474000000000000e+07	1.118329900000000000e+07	1.072952500000000000e+07	1.115341000000000000e+07	1.254763000000000000e+07	1.286834200000000000e+07	1.204930500000000000e+07	1.342268700000000000e+07	1.149473700000000000e+07	1.183487100000000000e+07	1.007711900000000000e+07	1.131309700000000000e+07	1.463948000000000000e+07	1.059441500000000000e+07	1.213823600000000000e+07	1.025081800000000000e+07	1.063543600000000000e+07	1.278059000000000000e+07	9.876722000000000000e+06	1.134855500000000000e+07	1.010901800000000000e+07	1.049055100000000000e+07	9.617901000000000000e+06	9.830764000000000000e+06	9.546466000000000000e+06
4.795430000000000348e+01	1.562100000000000000e+04	2.664400000000000000e+04	1.651400000000000000e+05	6.029440000000000000e+05	1.264448000000000000e+06	2.807165299999999814e+06	4.088385799999999814e+06	5.169888000000000000e+06	7.203966000000000000e+06	8.011972500000000000e+06	9.672718000000000000e+06	1.064601600000000000e+07	1.055547100000000000e+07	1.038424800000000000e+07	9.676183000000000000e+06	1.148594000000000000e+07	1.162393600000000000e+07	1.088280000000000000e+07	1.281305200000000000e+07	1.162907400000000000e+07	1.209309000000000000e+07	1.413584700000000000e+07	1.029389700000000000e+07	1.401341900000000000e+07	1.183082100000000000e+07	1.345039100000000000e+07	1.190042000000000000e+07	1.227544000000000000e+07	1.516573100000000000e+07	1.228102100000000000e+07	1.245938100000000000e+07	1.370465200000000000e+07	1.079860500000000000e+07	1.257687700000000000e+07	1.209511900000000000e+07	1.341299600000000000e+07	1.468056100000000000e+07	9.889503000000000000e+06	1.534745100000000000e+07	1.167715600000000000e+07	1.089699200000000000e+07	1.047395800000000000e+07	1.122176800000000000e+07	1.091063400000000000e+07	1.036285600000000000e+07	9.825189000000000000e+06	8.231662000000000000e+06	1.068390000000000000e+07	1.059300200000000000e+07
4.795510000000000161e+01	1.802600000000000000e+04	3.857500000000000000e+04	2.494920000000000000e+05	5.462880000000000000e+05	1.375328000000000000e+06	2.711430500000000000e+06	4.548075500000000000e+06	5.438509500000000000e+06	6.373855500000000000e+06	9.200948000000000000e+06	8.967928000000000000e+06	1.061016600000000000e+07	1.121986800000000000e+07	1.092318000000000000e+07	1.129973400000000000e+07	1.026475800000000000e+07	1.077454700000000000e+07	1.140528000000000000e+07	1.131518400000000000e+07	1.155778100000000000e+07	1.321785400000000000e+07	1.124379300000000000e+07	1.096480100000000000e+07	1.286412800000000000e+07	1.210073800000000000e+07	1.547690000000000000e+07	1.253697400000000000e+07	1.282111100000000000e+07	1.113991800000000000e+07	1.320453600000000000e+07	1.313050100000000000e+07	1.165399700000000000e+07	1.155988000000000000e+07	1.398242000000000000e+07	1.263832600000000000e+07	1.009080200000000000e+07	1.266546700000000000e+07	1.261693500000000000e+07	1.275433800000000000e+07	1.292819900000000000e+07	1.118254200000000000e+07	1.315607700000000000e+07	1.003353200000000000e+07	1.037712900000000000e+07	1.069598700000000000e+07	9.546036000000000000e+06	8.370749500000000000e+06	1.031450600000000000e+07	8.148909000000000000e+06
4.795589999999999975e+01	2.123200000000000000e+04	2.764600000000000000e+04	1.770560000000000000e+05	5.830400000000000000e+05	1.325472000000000000e+06	2.849141799999999814e+06	4.324273000000000000e+06	5.384833000000000000e+06	6.616953500000000000e+06	8.788388000000000000e+06	9.738374000000000000e+06	9.970124000000000000e+06	9.837003000000000000e+06	1.280992000000000000e+07	1.148020900000000000e+07	1.210578800000000000e+07	1.289790000000000000e+07	1.090080000000000000e+07	1.158049800000000000e+07	1.157566400000000000e+07	1.261306700000000000e+07	1.320181500000000000e+07	1.251683500000000000e+07	1.369411800000000000e+07	1.112381700000000000e+07	1.071555100000000000e+07	1.359389900000000000e+07	1.264105800000000000e+07	1.046597000000000000e+07	1.306651200000000000e+07	1.149114600000000000e+07	1.118038200000000000e+07	1.203609400000000000e+07	1.292654400000000000e+07	1.185035400000000000e+07	1.420194000000000000e+07	1.435167600000000000e+07	1.389891200000000000e+07	1.005525900000000000e+07	1.185245100000000000e+07	1.076015600000000000e+07	1.058283000000000000e+07	1.121018700000000000e+07	1.236166500000000000e+07	1.151237700000000000e+07	1.016962000000000000e+07	1.143392000000000000e+07	9.292145000000000000e+06	1.036285600000000000e+07
8.789879999999999427e+01	1.832600000000000000e+04	3.536600000000000000e+04	1.789720000000000000e+05	4.595680000000000000e+05	1.142304000000000000e+06	1.580192300000000047e+06	3.357120000000000000e+06	3.337191299999999814e+06	4.891574500000000000e+06	6.040375000000000000e+06	6.512384000000000000e+06	7.876723000000000000e+06	9.387931000000000000e+06	8.857195000000000000e+06	7.944010500000000000e+06	8.183050000000000000e+06	8.435081000000000000e+06	8.125920000000000000e+06	7.918885000000000000e+06	8.198435000000000000e+06	7.957194500000000000e+06	7.926831000000000000e+06	8.106875000000000000e+06	1.131162300000000000e+07	7.905416000000000000e+06	9.510477000000000000e+06	8.718369000000000000e+06	9.035218000000000000e+06	9.553710000000000000e+06	7.423702500000000000e+06	9.787005000000000000e+06	9.148413000000000000e+06	8.198571000000000000e+06	9.711028000000000000e+06	7.850137500000000000e+06	9.859429000000000000e+06	7.184524000000000000e+06	7.401117000000000000e+06	5.508812500000000000e+06	6.164062000000000000e+06	7.312174000000000000e+06	1.006847100000000000e+07	8.358420000000000000e+06	6.756261500000000000e+06	6.660817000000000000e+06	5.833372000000000000e+06	6.949623000000000000e+06	7.156888000000000000e+06	8.463668000000000000e+06
8.790019999999999811e+01	1.672300000000000000e+04	4.158400000000000000e+04	1.797800000000000000e+05	4.717600000000000000e+05	1.130016000000000000e+06	2.681472299999999814e+06	3.046528000000000000e+06	4.614753000000000000e+06	5.294842500000000000e+06	6.374864000000000000e+06	6.697654000000000000e+06	7.218995000000000000e+06	8.142634500000000000e+06	8.132317500000000000e+06	8.178555500000000000e+06	8.231137500000000000e+06	9.015525000000000000e+06	7.819800000000000000e+06	8.219542500000000000e+06	9.105213000000000000e+06	8.731361000000000000e+06	8.088564000000000000e+06	8.202889500000000000e+06	8.892581000000000000e+06	8.558293000000000000e+06	9.012776000000000000e+06	7.859632500000000000e+06	8.861400000000000000e+06	8.993199000000000000e+06	8.041336000000000000e+06	8.355536000000000000e+06	8.404811000000000000e+06	8.287489500000000000e+06	7.421360000000000000e+06	8.351834500000000000e+06	7.089117000000000000e+06	7.983613000000000000e+06	6.497678000000000000e+06	7.509502000000000000e+06	7.715029500000000000e+06	6.979230000000000000e+06	6.920259500000000000e+06	7.233880500000000000e+06	7.547776000000000000e+06	8.481799000000000000e+06	6.759846500000000000e+06	6.259285000000000000e+06	7.713396500000000000e+06	5.753287500000000000e+06
8.790170000000000528e+01	1.992900000000000000e+04	3.817400000000000000e+04	1.875600000000000000e+05	4.609040000000000000e+05	1.159264000000000000e+06	2.257152000000000000e+06	3.118976000000000000e+06	4.059498799999999814e+06	4.885651000000000000e+06	6.787185000000000000e+06	7.139699500000000000e+06	6.579072500000000000e+06	8.058658000000000000e+06	8.946937000000000000e+06	7.998321000000000000e+06	7.857978500000000000e+06	8.231639000000000000e+06	8.336160000000000000e+06	8.078167500000000000e+06	8.031290500000000000e+06	7.836382000000000000e+06	9.728862000000000000e+06	8.118847000000000000e+06	8.387422000000000000e+06	9.097647000000000000e+06	8.053317000000000000e+06	1.033962700000000000e+07	8.507529000000000000e+06	7.919839500000000000e+06	9.198485000000000000e+06	9.282004000000000000e+06	8.668809000000000000e+06	6.847913000000000000e+06	8.946028000000000000e+06	7.164032000000000000e+06	7.332343000000000000e+06	7.936428000000000000e+06	8.712320000000000000e+06	6.629306500000000000e+06	6.571538500000000000e+06	8.721157000000000000e+06	7.477199500000000000e+06	7.442574500000000000e+06	8.524832000000000000e+06	8.384857000000000000e+06	8.916280000000000000e+06	7.390414500000000000e+06	7.834271500000000000e+06	7.150723000000000000e+06
8.790319999999999823e+01	1.952900000000000000e+04	3.576700000000000000e+04	2.215400000000000000e+05	4.847840000000000000e+05	1.119360000000000000e+06	2.144960000000000000e+06	3.193536000000000000e+06	4.178899299999999814e+06	4.802604500000000000e+06	6.374864000000000000e+06	6.828966000000000000e+06	8.253626000000000000e+06	7.843093500000000000e+06	8.300315000000000000e+06	7.673418500000000000e+06	7.352699000000000000e+06	8.542659000000000000e+06	8.312160000000000000e+06	9.074626000000000000e+06	8.675787000000000000e+06	9.299663000000000000e+06	7.651574000000000000e+06	8.580243000000000000e+06	9.073390000000000000e+06	9.463603000000000000e+06	1.013398100000000000e+07	8.081815000000000000e+06	1.016348200000000000e+07	8.212010500000000000e+06	7.693640000000000000e+06	8.729778000000000000e+06	7.805425500000000000e+06	8.204515000000000000e+06	8.874909000000000000e+06	9.074202000000000000e+06	6.335851000000000000e+06	6.685210500000000000e+06	6.200530000000000000e+06	7.690956500000000000e+06	6.815029500000000000e+06	6.931717500000000000e+06	7.537805000000000000e+06	5.773137500000000000e+06	7.134051500000000000e+06	1.033263700000000000e+07	7.229137000000000000e+06	6.972920000000000000e+06	7.719319000000000000e+06	7.344365000000000000e+06
8.790460000000000207e+01	2.043000000000000000e+04	3.416300000000000000e+04	1.934200000000000000e+05	4.693040000000000000e+05	1.222208000000000000e+06	2.086496000000000000e+06	2.419292000000000000e+06	3.999858299999999814e+06	4.927234000000000000e+06	6.088244500000000000e+06	7.360782000000000000e+06	7.159125500000000000e+06	8.208189000000000000e+06	8.695659000000000000e+06	1.123340800000000000e+07	8.724275000000000000e+06	7.304554500000000000e+06	7.513440000000000000e+06	7.500179500000000000e+06	7.768890000000000000e+06	9.638180000000000000e+06	8.412030000000000000e+06	7.064364000000000000e+06	9.548735000000000000e+06	8.169105500000000000e+06	7.249854500000000000e+06	8.375738000000000000e+06	8.201608000000000000e+06	8.701028000000000000e+06	8.466910000000000000e+06	8.450461000000000000e+06	1.031148900000000000e+07	7.437058000000000000e+06	8.311174000000000000e+06	7.629467500000000000e+06	7.967196500000000000e+06	8.130331500000000000e+06	7.319377500000000000e+06	7.919767500000000000e+06	7.782659500000000000e+06	8.620193000000000000e+06	6.459973000000000000e+06	7.285996000000000000e+06	8.075173000000000000e+06	7.955025500000000000e+06	7.324324500000000000e+06	7.698029500000000000e+06	7.193150500000000000e+06	7.646794000000000000e+06
8.790609999999999502e+01	1.692400000000000000e+04	3.817400000000000000e+04	2.207280000000000000e+05	4.846800000000000000e+05	1.136288000000000000e+06	2.295424000000000000e+06	3.453473799999999814e+06	4.220648000000000000e+06	5.632715000000000000e+06	6.034287000000000000e+06	6.225645000000000000e+06	8.115962000000000000e+06	8.645538000000000000e+06	7.785434000000000000e+06	7.565278000000000000e+06	8.279225000000000000e+06	7.956478000000000000e+06	8.510400000000000000e+06	8.508419000000000000e+06	7.685317500000000000e+06	9.281300000000000000e+06	8.962784000000000000e+06	8.017086000000000000e+06	7.918088000000000000e+06	8.900299000000000000e+06	7.591679500000000000e+06	8.994297000000000000e+06	1.048115100000000000e+07	8.134559000000000000e+06	8.670831000000000000e+06	9.739305000000000000e+06	8.932567000000000000e+06	8.912296000000000000e+06	8.127451000000000000e+06	8.327978500000000000e+06	7.071456000000000000e+06	5.574960500000000000e+06	6.550308000000000000e+06	6.271555000000000000e+06	6.928123000000000000e+06	6.967352000000000000e+06	8.815235000000000000e+06	7.135324000000000000e+06	7.092008000000000000e+06	7.749780000000000000e+06	7.502593000000000000e+06	7.135189000000000000e+06	8.433207000000000000e+06	7.598323500000000000e+06
8.790760000000000218e+01	2.053100000000000000e+04	3.596800000000000000e+04	1.906920000000000000e+05	4.586480000000000000e+05	1.241664000000000000e+06	1.472438300000000047e+06	3.574497799999999814e+06	4.292336000000000000e+06	5.306570500000000000e+06	6.554165000000000000e+06	6.757222000000000000e+06	7.530053500000000000e+06	7.411965000000000000e+06	7.515848500000000000e+06	8.082430500000000000e+06	9.013281000000000000e+06	8.339217000000000000e+06	8.095920000000000000e+06	8.272794000000000000e+06	7.863907000000000000e+06	7.382852000000000000e+06	9.261846000000000000e+06	1.104908300000000000e+07	1.014453900000000000e+07	8.594458000000000000e+06	6.793968000000000000e+06	8.442201000000000000e+06	8.711556000000000000e+06	8.617380000000000000e+06	7.969208500000000000e+06	8.011195500000000000e+06	8.530821000000000000e+06	7.841470500000000000e+06	7.700145500000000000e+06	7.540006500000000000e+06	7.990903000000000000e+06	9.393286000000000000e+06	6.713437000000000000e+06	6.377169000000000000e+06	6.996092500000000000e+06	6.658402000000000000e+06	8.300392000000000000e+06	6.346872500000000000e+06	6.870173500000000000e+06	8.608718000000000000e+06	6.231212500000000000e+06	6.154853500000000000e+06	7.404923500000000000e+06	7.144800500000000000e+06
8.790900000000000603e+01	4.138400000000000000e+04	3.506500000000000000e+04	2.050480000000000000e+05	5.229600000000000000e+05	1.145792000000000000e+06	2.801244500000000000e+06	3.145079500000000000e+06	4.358060000000000000e+06	4.814570000000000000e+06	6.177656000000000000e+06	7.480157000000000000e+06	7.512009000000000000e+06	8.579505000000000000e+06	8.384313500000000000e+06	8.611358000000000000e+06	1.106493400000000000e+07	8.093939000000000000e+06	8.882880000000000000e+06	8.266667500000000000e+06	9.099252000000000000e+06	1.066001200000000000e+07	8.752961000000000000e+06	9.053611000000000000e+06	8.453542000000000000e+06	9.152014000000000000e+06	8.095251500000000000e+06	9.096271000000000000e+06	7.673558500000000000e+06	8.337124500000000000e+06	7.327852500000000000e+06	9.163348000000000000e+06	9.933699000000000000e+06	8.198571000000000000e+06	8.222276000000000000e+06	7.742904000000000000e+06	8.613903000000000000e+06	7.266686000000000000e+06	8.135022500000000000e+06	6.476805000000000000e+06	7.596055000000000000e+06	7.633239500000000000e+06	9.099511000000000000e+06	7.598921500000000000e+06	6.912097000000000000e+06	6.902688000000000000e+06	6.742043500000000000e+06	6.845191500000000000e+06	7.531963000000000000e+06	7.549973500000000000e+06
8.791049999999999898e+01	1.842600000000000000e+04	4.038100000000000000e+04	2.016080000000000000e+05	4.645920000000000000e+05	1.188096000000000000e+06	2.327104000000000000e+06	3.320423799999999814e+06	4.322275500000000000e+06	5.158485000000000000e+06	6.010412000000000000e+06	7.444464000000000000e+06	7.870748000000000000e+06	7.394141000000000000e+06	7.905210000000000000e+06	7.938243000000000000e+06	8.038547000000000000e+06	8.668406000000000000e+06	8.336160000000000000e+06	8.001354000000000000e+06	7.750888000000000000e+06	7.642840500000000000e+06	7.849075000000000000e+06	7.322118500000000000e+06	9.157784000000000000e+06	1.092599000000000000e+07	8.922676000000000000e+06	7.775534500000000000e+06	1.022342000000000000e+07	9.517963000000000000e+06	7.861377500000000000e+06	8.147887500000000000e+06	7.895261500000000000e+06	8.359290000000000000e+06	7.818795500000000000e+06	7.277468500000000000e+06	7.794852000000000000e+06	6.702817000000000000e+06	7.645752000000000000e+06	6.494505000000000000e+06	6.531842500000000000e+06	6.931717500000000000e+06	1.046815200000000000e+07	7.245346000000000000e+06	7.373734000000000000e+06	8.463668000000000000e+06	8.203205000000000000e+06	7.686439000000000000e+06	8.657068000000000000e+06	7.677134000000000000e+06
8.791200000000000614e+01	2.033000000000000000e+04	4.981100000000000000e+04	1.906920000000000000e+05	5.058080000000000000e+05	1.134464000000000000e+06	2.211328000000000000e+06	3.332509000000000000e+06	4.196911000000000000e+06	5.170213000000000000e+06	5.466659000000000000e+06	6.751372500000000000e+06	7.230945000000000000e+06	7.262434000000000000e+06	9.264505000000000000e+06	8.316975500000000000e+06	8.146744000000000000e+06	7.394203000000000000e+06	9.020880000000000000e+06	9.487441000000000000e+06	8.854615000000000000e+06	9.734830000000000000e+06	7.537810500000000000e+06	9.443176000000000000e+06	8.164536000000000000e+06	7.179970500000000000e+06	8.820836000000000000e+06	8.454198000000000000e+06	7.163490000000000000e+06	8.641450000000000000e+06	8.281200500000000000e+06	9.834230000000000000e+06	9.346052000000000000e+06	8.959846000000000000e+06	7.213812000000000000e+06	7.563982000000000000e+06	7.824959000000000000e+06	7.413640000000000000e+06	6.870860500000000000e+06	7.045902000000000000e+06	6.979128500000000000e+06	6.051786000000000000e+06	7.204778000000000000e+06	7.656827500000000000e+06	6.666425500000000000e+06	7.568225500000000000e+06	7.977699000000000000e+06	6.044743000000000000e+06	7.047979500000000000e+06	9.068526000000000000e+06
[truncated: 67 more columns]
