# Supplementary material for: Otolith microchemistry and diadromy in Patagonian river fishes
Source: PeerJ. 2019 Jan 3;7:e6149. doi: 10.7717/peerj.6149 (PMC6321752; doi:10.7717/peerj.6149)
Supplement: Supplemental Information 3 — Raw data. This archive contains the raw data used to generate the analyses reported in the paper cited above. The python script provided allows to convert from the isotopic intensities measured by LA-ICP-MS to molar concentrations of Sr:Ca. [file peerj-07-6149-s003.zip › Dataset S1/Alo_etAl_scripts/samples/BJ17.txt]

4.794850000000000279e+01,8.544960000000000000e+05,1.195008000000000000e+06,1.119872000000000000e+06,1.124544000000000000e+06,1.501344000000000000e+06,1.562848000000000000e+06,1.620000000000000000e+06,1.683665100000000093e+06,1.969451899999999907e+06,1.818842899999999907e+06,2.104553500000000000e+06,1.942408600000000093e+06,2.850880000000000000e+06,2.749463000000000000e+06,2.510085799999999814e+06,2.749463000000000000e+06,3.139410799999999814e+06,2.536974799999999814e+06,3.857812500000000000e+06,3.305451000000000000e+06,3.170427500000000000e+06,4.305627500000000000e+06,3.182001000000000000e+06,4.019995000000000000e+06,3.965908500000000000e+06,4.286415500000000000e+06,3.402127799999999814e+06,4.367429500000000000e+06,4.429309000000000000e+06,4.135806500000000000e+06,4.027633500000000000e+06,4.031568500000000000e+06,3.625958000000000000e+06,3.768928500000000000e+06,4.054715299999999814e+06,3.653117000000000000e+06,4.348140500000000000e+06,3.911822000000000000e+06,3.533370500000000000e+06,4.259411000000000000e+06,4.634004500000000000e+06,3.807506500000000000e+06,3.556594500000000000e+06,3.768928500000000000e+06,4.328851500000000000e+06,3.946542299999999814e+06,3.718777000000000000e+06,3.394335000000000000e+06,3.421416799999999814e+06,3.351899000000000000e+06,3.645324299999999814e+06,3.297812500000000000e+06,3.367330299999999814e+06,2.872990000000000000e+06,3.641466500000000000e+06,3.471491299999999814e+06,3.004233000000000000e+06,3.012025799999999814e+06,2.923141799999999814e+06,3.432990299999999814e+06,3.255376500000000000e+06,2.973370500000000000e+06,3.023599000000000000e+06,3.517939299999999814e+06,2.753243500000000000e+06,3.336467799999999814e+06,2.942508000000000000e+06,3.672329000000000000e+06,2.861416799999999814e+06,2.969589799999999814e+06,3.780502000000000000e+06,4.205247000000000000e+06,3.425197500000000000e+06,3.331008000000000000e+06,4.066288799999999814e+06,4.429309000000000000e+06,4.186035299999999814e+06,4.201466500000000000e+06,3.869386000000000000e+06,3.664690500000000000e+06,4.699510000000000000e+06,4.803902500000000000e+06,3.506288500000000000e+06,4.977658500000000000e+06,3.819157299999999814e+06,3.606669000000000000e+06,3.641466500000000000e+06,4.112582500000000000e+06,4.881136000000000000e+06,3.174208000000000000e+06,3.784437000000000000e+06,4.448598000000000000e+06,3.490857500000000000e+06,3.765070799999999814e+06,3.954335000000000000e+06,3.618319500000000000e+06,4.139587000000000000e+06,3.676186799999999814e+06,3.517939299999999814e+06,3.510146500000000000e+06,3.502508000000000000e+06,3.205070500000000000e+06,3.378903799999999814e+06,3.077685799999999814e+06,3.382761500000000000e+06,3.499904000000000000e+06,3.293877500000000000e+06,4.494969000000000000e+06,3.942684500000000000e+06,3.355679500000000000e+06,2.745605299999999814e+06,3.463852799999999814e+06,3.073750799999999814e+06,2.876848000000000000e+06,2.748992000000000000e+06,2.915503299999999814e+06,2.536974799999999814e+06,3.097052000000000000e+06,2.479744000000000000e+06,2.957939299999999814e+06,2.479168000000000000e+06,2.220441299999999814e+06,3.004233000000000000e+06,2.436672500000000000e+06,2.500992000000000000e+06,2.490688000000000000e+06,2.533194000000000000e+06,2.082400000000000000e+06,2.027357600000000093e+06,2.359476799999999814e+06,2.436672500000000000e+06,2.041888000000000000e+06,2.155648000000000000e+06,1.672054100000000093e+06,1.865175300000000047e+06,2.222208000000000000e+06,1.946228899999999907e+06,2.212864000000000000e+06,2.004134600000000093e+06,2.505088000000000000e+06,1.957839899999999907e+06,2.050543100000000093e+06,1.776368399999999907e+06,2.081632000000000000e+06,2.100160000000000000e+06,1.814947500000000000e+06,2.204864000000000000e+06,1.787904300000000047e+06,2.165568000000000000e+06,1.839200000000000000e+06,1.676864000000000000e+06,1.714272000000000000e+06,1.786368000000000000e+06,1.812160000000000000e+06,1.914464000000000000e+06,1.992598800000000047e+06,1.546976000000000000e+06,1.548526000000000000e+06,1.706813000000000000e+06,2.165312000000000000e+06,2.009632000000000000e+06,1.787904300000000047e+06,2.166393299999999814e+06,1.992598800000000047e+06,1.814947500000000000e+06,2.479147000000000000e+06,2.440568000000000000e+06,2.455999299999999814e+06,2.531200000000000000e+06,2.574016000000000000e+06,2.745605299999999814e+06,2.703169299999999814e+06,2.336291299999999814e+06,2.239731299999999814e+06,2.218432000000000000e+06,1.822663100000000093e+06,2.287680000000000000e+06,2.884640799999999814e+06,2.270593799999999814e+06,2.062079000000000000e+06,2.116800000000000000e+06,2.031215500000000000e+06,2.121792000000000000e+06,1.960224000000000000e+06,2.247232000000000000e+06,2.027357600000000093e+06,2.197184000000000000e+06,1.811051100000000093e+06,2.154781299999999814e+06,2.440568000000000000e+06,2.027357600000000093e+06,1.964640000000000000e+06,2.126784000000000000e+06,2.779584000000000000e+06,2.096837899999999907e+06,2.521659299999999814e+06,2.515456000000000000e+06,2.257408000000000000e+06,2.413524799999999814e+06,2.407296000000000000e+06,2.780325500000000000e+06,2.757101500000000000e+06,2.614285299999999814e+06,2.421202799999999814e+06,2.324680299999999814e+06,1.988703399999999907e+06,2.035073300000000047e+06,1.858272000000000000e+06,2.351722500000000000e+06,2.390339299999999814e+06,2.170251000000000000e+06,2.401951299999999814e+06,2.292928000000000000e+06,2.147028000000000000e+06,2.500800000000000000e+06,2.479147000000000000e+06,2.844352000000000000e+06,2.737812500000000000e+06,2.845985500000000000e+06,2.857559000000000000e+06,2.517763799999999814e+06,2.676087500000000000e+06,2.869209500000000000e+06,2.838192799999999814e+06,3.089336299999999814e+06,3.649259299999999814e+06,2.845985500000000000e+06,2.903852500000000000e+06,2.494616000000000000e+06,2.564133799999999814e+06,2.741670299999999814e+06,3.923318299999999814e+06,2.471469000000000000e+06,2.784260500000000000e+06,2.664514000000000000e+06,3.699410799999999814e+06,2.502331500000000000e+06,3.105280000000000000e+06,2.853624000000000000e+06,2.629716500000000000e+06,3.216721299999999814e+06,2.629716500000000000e+06,3.085324000000000000e+06,2.510085799999999814e+06,2.950300799999999814e+06,2.444425799999999814e+06,2.193398000000000000e+06,2.776467799999999814e+06,2.672152500000000000e+06,2.309248000000000000e+06,3.504000000000000000e+06,3.042888299999999814e+06,2.656721299999999814e+06,2.737812500000000000e+06,2.640000000000000000e+06,3.062254500000000000e+06,2.726239000000000000e+06,2.768675000000000000e+06,3.259157299999999814e+06,3.143268500000000000e+06,2.394198000000000000e+06,2.785984000000000000e+06,2.575630000000000000e+06,2.977280000000000000e+06,2.773184000000000000e+06,2.799691799999999814e+06,2.693056000000000000e+06,3.127914500000000000e+06,2.764894299999999814e+06,2.344007000000000000e+06,2.444425799999999814e+06,2.857559000000000000e+06,2.517763799999999814e+06,2.803549500000000000e+06,2.293816799999999814e+06,2.714742799999999814e+06,2.556341000000000000e+06,2.564133799999999814e+06,2.714742799999999814e+06,2.876848000000000000e+06,2.062079000000000000e+06,2.286063500000000000e+06,5.077961500000000000e+06,2.811188000000000000e+06,2.374908000000000000e+06,2.448246000000000000e+06,2.502331500000000000e+06,3.286239000000000000e+06,3.216721299999999814e+06,2.649082799999999814e+06,2.772532799999999814e+06,2.154781299999999814e+06,2.695376500000000000e+06,2.320860000000000000e+06,2.594996299999999814e+06,3.792075500000000000e+06,2.687583799999999814e+06,2.715520000000000000e+06,2.154781299999999814e+06,2.573760000000000000e+06,3.282381299999999814e+06,2.861416799999999814e+06,2.328538000000000000e+06,2.517763799999999814e+06,2.614285299999999814e+06,2.691441500000000000e+06,2.513906000000000000e+06,2.815123000000000000e+06,2.618496000000000000e+06,3.390400000000000000e+06,2.784260500000000000e+06,3.699410799999999814e+06,2.836672000000000000e+06,2.583422799999999814e+06,2.552560299999999814e+06,2.440568000000000000e+06,2.620416000000000000e+06,1.926901300000000047e+06,2.417382500000000000e+06,2.865351799999999814e+06,2.640000000000000000e+06,2.583552000000000000e+06,2.251342299999999814e+06,2.347864799999999814e+06,2.486900299999999814e+06,2.262915799999999814e+06,2.344832000000000000e+06,2.518080000000000000e+06,2.428956000000000000e+06,2.248320000000000000e+06,2.181824500000000000e+06,2.560198799999999814e+06,2.409629299999999814e+06,2.734031799999999814e+06,2.594996299999999814e+06,2.436672500000000000e+06,2.011926399999999907e+06,2.992659500000000000e+06,2.567991500000000000e+06,2.004134600000000093e+06,4.842403500000000000e+06,2.919284000000000000e+06,2.525517000000000000e+06,2.668371799999999814e+06,3.224359799999999814e+06,2.564133799999999814e+06,2.278385500000000000e+06,3.212863500000000000e+06,2.355619000000000000e+06,2.189502500000000000e+06,2.598854000000000000e+06,2.714742799999999814e+06,2.031215500000000000e+06,2.000314399999999907e+06,2.112306799999999814e+06,2.271616000000000000e+06,2.205010000000000000e+06,2.536974799999999814e+06,2.181824500000000000e+06,2.540832500000000000e+06,2.811188000000000000e+06,2.378728299999999814e+06,2.857559000000000000e+06,2.355619000000000000e+06,2.426112000000000000e+06,2.421202799999999814e+06,2.803549500000000000e+06,1.923081000000000000e+06,3.062976000000000000e+06,2.618066000000000000e+06,2.923141799999999814e+06,3.066112299999999814e+06,2.934869500000000000e+06,2.672152500000000000e+06,2.432814799999999814e+06,2.243589000000000000e+06,2.278385500000000000e+06,2.927076799999999814e+06,2.382586000000000000e+06,2.598854000000000000e+06,2.734031799999999814e+06,2.336291299999999814e+06,2.301494799999999814e+06,3.321036500000000000e+06,2.104553500000000000e+06,2.367154799999999814e+06,2.471469000000000000e+06,2.876848000000000000e+06,2.634176000000000000e+06,2.436672500000000000e+06,2.359476799999999814e+06,2.216545799999999814e+06,2.015784300000000047e+06,2.259020299999999814e+06,2.035073300000000047e+06,2.591061299999999814e+06,2.081405600000000093e+06,2.587648000000000000e+06,2.590592000000000000e+06,2.683803000000000000e+06,1.965555500000000000e+06,2.409629299999999814e+06,2.108411299999999814e+06,2.669056000000000000e+06,2.247484500000000000e+06,1.892218500000000000e+06,3.290019799999999814e+06,2.378176000000000000e+06,2.730174000000000000e+06,2.282205799999999814e+06,2.606492500000000000e+06,2.156544000000000000e+06,2.052640000000000000e+06,2.116164500000000000e+06,2.170112000000000000e+06,2.223808000000000000e+06,2.173312000000000000e+06,2.340111500000000000e+06,3.073750799999999814e+06,2.254272000000000000e+06,2.734031799999999814e+06,2.293816799999999814e+06,2.092928000000000000e+06,2.147028000000000000e+06,2.108411299999999814e+06,1.849705399999999907e+06,2.162624000000000000e+06,2.448246000000000000e+06,2.152960000000000000e+06,2.221888000000000000e+06,2.529336299999999814e+06,2.301494799999999814e+06,3.938903799999999814e+06,1.942408600000000093e+06,2.355619000000000000e+06,1.876748600000000093e+06,2.388736000000000000e+06,3.166569799999999814e+06,2.326912000000000000e+06,2.155776000000000000e+06,2.390339299999999814e+06,3.008168000000000000e+06,2.204160000000000000e+06,3.162634799999999814e+06,2.046647800000000047e+06,2.488768000000000000e+06,2.737812500000000000e+06,2.640128000000000000e+06,2.580224000000000000e+06,3.100909799999999814e+06,2.714742799999999814e+06,2.977305500000000000e+06,2.591061299999999814e+06,2.177929000000000000e+06,2.578688000000000000e+06,2.621923799999999814e+06,2.637509299999999814e+06,2.915503299999999814e+06,2.660579000000000000e+06,2.205010000000000000e+06,2.494616000000000000e+06,2.628416000000000000e+06,2.672152500000000000e+06,2.363297000000000000e+06,2.652940500000000000e+06,2.772532799999999814e+06,2.452103799999999814e+06,3.050681000000000000e+06,2.946443000000000000e+06,3.062254500000000000e+06,2.618066000000000000e+06,2.934869500000000000e+06,3.143268500000000000e+06,3.151061299999999814e+06,2.656721299999999814e+06,2.506151799999999814e+06,2.718600500000000000e+06,2.842050500000000000e+06,2.782912000000000000e+06,2.185682299999999814e+06,3.386542000000000000e+06,2.494616000000000000e+06,2.552560299999999814e+06,3.014528000000000000e+06,2.069794500000000000e+06,2.269696000000000000e+06,2.557376000000000000e+06,2.730174000000000000e+06,2.332433500000000000e+06,2.753243500000000000e+06,3.834588500000000000e+06,2.364928000000000000e+06,2.231977000000000000e+06,2.405824000000000000e+06,2.035073300000000047e+06,2.378728299999999814e+06,2.923141799999999814e+06,2.510085799999999814e+06,3.097052000000000000e+06,4.166669000000000000e+06,2.484736000000000000e+06,3.286239000000000000e+06,2.710807799999999814e+06,2.185682299999999814e+06,2.345408000000000000e+06,3.143268500000000000e+06,2.479147000000000000e+06,2.290240000000000000e+06,2.475456000000000000e+06,2.516032000000000000e+06,1.664338500000000000e+06,2.062079000000000000e+06,2.428956000000000000e+06,1.946228899999999907e+06,4.247837500000000000e+06,1.830378800000000047e+06,1.898080000000000000e+06,1.914016000000000000e+06,2.026880000000000000e+06,1.888284500000000000e+06,2.498473799999999814e+06,1.831424000000000000e+06,2.157888000000000000e+06,2.011296000000000000e+06,2.201114500000000000e+06,2.239731299999999814e+06,2.120448000000000000e+06,2.351872000000000000e+06,2.413524799999999814e+06,2.376832000000000000e+06,2.961797000000000000e+06,2.513906000000000000e+06,2.382586000000000000e+06,2.355619000000000000e+06,2.413524799999999814e+06,2.676087500000000000e+06,2.042788899999999907e+06,2.212688000000000000e+06,2.386496000000000000e+06,1.702992800000000047e+06,2.232512000000000000e+06,2.336000000000000000e+06,2.244992000000000000e+06,1.896038800000000047e+06,2.455999299999999814e+06,2.320860000000000000e+06,2.121216000000000000e+06,2.050543100000000093e+06,2.529336299999999814e+06,2.576768000000000000e+06,2.185682299999999814e+06,2.310400000000000000e+06,2.564133799999999814e+06,2.323328000000000000e+06,2.077510300000000047e+06,2.196288000000000000e+06,2.119984799999999814e+06,2.312192000000000000e+06,2.375680000000000000e+06,2.352576000000000000e+06,2.297637000000000000e+06,2.023462300000000047e+06,2.042788899999999907e+06,2.015784300000000047e+06,2.294272000000000000e+06,2.506151799999999814e+06,2.449984000000000000e+06,2.222016000000000000e+06,1.992598800000000047e+06,2.148881299999999814e+06,1.882983800000000047e+06,2.539712000000000000e+06,2.432192000000000000e+06,1.758818300000000047e+06,2.091936000000000000e+06,1.911470000000000000e+06,2.255488000000000000e+06,1.865175300000000047e+06,2.313068299999999814e+06,2.293816799999999814e+06,2.113344000000000000e+06,2.182912000000000000e+06,2.188224000000000000e+06,2.274176000000000000e+06,2.073690000000000000e+06,2.276928000000000000e+06,2.207872000000000000e+06,2.282205799999999814e+06,2.467264000000000000e+06,2.317002299999999814e+06,2.369216000000000000e+06,2.235840000000000000e+06,1.776368399999999907e+06,2.375936000000000000e+06,2.187456000000000000e+06,2.260736000000000000e+06,2.216640000000000000e+06,2.286063500000000000e+06,1.845810000000000000e+06,2.490368000000000000e+06,2.640499299999999814e+06,2.376384000000000000e+06,1.880606500000000000e+06,2.476928000000000000e+06,2.235712000000000000e+06,2.073690000000000000e+06,2.593212500000000000e+06,2.432512000000000000e+06,2.496977000000000000e+06,2.156732299999999814e+06,2.278191000000000000e+06,1.852093100000000093e+06,2.795834000000000000e+06,2.343902799999999814e+06,2.123753299999999814e+06,2.572416000000000000e+06,2.287386299999999814e+06,1.881465800000000047e+06,2.358656000000000000e+06,2.558016000000000000e+06,1.941635500000000000e+06,2.362880000000000000e+06,2.063296100000000093e+06,3.721501500000000000e+06,2.405952000000000000e+06,2.431960799999999814e+06,2.335872000000000000e+06,2.216272799999999814e+06,2.242240000000000000e+06,2.280508000000000000e+06,2.518080000000000000e+06,2.380474500000000000e+06,2.239488299999999814e+06,2.614528000000000000e+06,2.138304000000000000e+06,2.086068399999999907e+06,2.615683299999999814e+06,2.216415799999999814e+06,2.289854799999999814e+06,2.320512000000000000e+06,1.851043100000000093e+06,2.786517000000000000e+06,2.539291500000000000e+06,2.316196000000000000e+06,2.607905299999999814e+06,2.358483500000000000e+06,2.457088000000000000e+06,2.481920000000000000e+06,2.245611299999999814e+06,2.365504000000000000e+06,2.412224000000000000e+06,2.475737500000000000e+06,2.283904000000000000e+06,2.358720000000000000e+06,2.294909000000000000e+06,2.573696000000000000e+06,2.216117500000000000e+06,2.622016000000000000e+06,2.590208000000000000e+06,2.274752000000000000e+06,2.958011500000000000e+06,2.181824500000000000e+06,1.896038800000000047e+06,2.027072000000000000e+06,2.323103299999999814e+06,2.353600000000000000e+06,2.008178500000000000e+06,1.912281800000000047e+06,2.203648000000000000e+06,2.340227799999999814e+06,2.125659500000000000e+06,2.242240000000000000e+06,2.160960000000000000e+06,2.270784000000000000e+06,2.151227299999999814e+06,2.253952000000000000e+06,2.096333300000000047e+06,1.942365300000000047e+06,2.133952000000000000e+06,2.181358500000000000e+06,2.538240000000000000e+06,1.991328000000000000e+06,1.681610500000000000e+06,1.753548000000000000e+06,2.139648000000000000e+06,1.994624000000000000e+06,2.178112000000000000e+06,2.064928000000000000e+06,1.853601800000000047e+06,1.834592000000000000e+06,2.660836500000000000e+06,1.856832000000000000e+06,2.203643000000000000e+06,1.905971300000000047e+06,2.105696500000000000e+06,2.239296000000000000e+06,1.931264000000000000e+06,1.930378100000000093e+06,2.021885300000000047e+06,1.836021399999999907e+06,2.442073000000000000e+06,2.053056000000000000e+06,1.999732500000000000e+06,2.472896000000000000e+06,2.032288000000000000e+06,2.838660000000000000e+06,2.208106799999999814e+06,2.114412799999999814e+06,2.334133500000000000e+06,2.396049299999999814e+06,2.154112000000000000e+06,2.519311500000000000e+06,2.433837299999999814e+06,3.482581000000000000e+06,2.851837799999999814e+06,2.801440799999999814e+06,3.038455799999999814e+06,3.764956299999999814e+06,4.051917000000000000e+06,2.895127799999999814e+06,3.051852299999999814e+06,3.388992000000000000e+06,3.092359500000000000e+06,2.950569000000000000e+06,2.859873500000000000e+06,2.389930799999999814e+06,2.286033799999999814e+06,2.710656000000000000e+06,2.470544500000000000e+06,2.639552000000000000e+06,2.659889000000000000e+06,2.850432000000000000e+06,2.637509299999999814e+06,2.845824000000000000e+06,2.255162500000000000e+06,2.912000000000000000e+06,2.203049000000000000e+06,2.225024000000000000e+06,2.174071299999999814e+06,2.162535500000000000e+06,2.642624000000000000e+06,2.214080000000000000e+06,2.232640000000000000e+06,2.085302000000000000e+06,2.818980799999999814e+06,2.713243299999999814e+06,2.015784300000000047e+06,2.506151799999999814e+06,2.013504000000000000e+06,1.992598800000000047e+06,2.143207799999999814e+06,2.127776500000000000e+06,2.621923799999999814e+06,2.235872500000000000e+06,2.278385500000000000e+06,2.567991500000000000e+06,2.293816799999999814e+06,2.270593799999999814e+06,2.541632000000000000e+06,2.220441299999999814e+06,2.193398000000000000e+06,2.579565000000000000e+06,2.211648000000000000e+06,2.907710500000000000e+06,2.400320000000000000e+06,2.489472000000000000e+06,2.253632000000000000e+06,2.278385500000000000e+06,1.988703399999999907e+06,2.324864000000000000e+06,2.397760000000000000e+06,1.934693000000000000e+06,2.656721299999999814e+06,2.308864000000000000e+06,2.417382500000000000e+06,3.058319500000000000e+06,2.668928000000000000e+06,2.412928000000000000e+06,2.289959000000000000e+06,2.271936000000000000e+06,2.038893500000000000e+06,2.274451500000000000e+06,2.162535500000000000e+06,2.834256500000000000e+06,2.135017500000000000e+06,2.371050299999999814e+06,3.857812500000000000e+06,2.776467799999999814e+06,2.335771000000000000e+06,2.293816799999999814e+06,2.629716500000000000e+06,2.269851500000000000e+06,2.669696000000000000e+06,3.397485500000000000e+06,2.409664000000000000e+06,2.919284000000000000e+06,2.607187500000000000e+06,2.467643299999999814e+06,2.517184000000000000e+06,2.208258299999999814e+06,2.127776500000000000e+06,2.108411299999999814e+06,2.181248000000000000e+06,2.127776500000000000e+06,1.926901300000000047e+06,2.297637000000000000e+06,2.268352000000000000e+06,2.495488000000000000e+06,2.469248000000000000e+06,2.355619000000000000e+06,2.347864799999999814e+06,2.286063500000000000e+06,2.676087500000000000e+06,2.339648000000000000e+06,2.305390299999999814e+06,2.119984799999999814e+06,2.826696500000000000e+06,2.610427500000000000e+06,2.985021000000000000e+06,2.656721299999999814e+06,2.706950000000000000e+06,2.220441299999999814e+06,4.815476000000000000e+06,2.320832000000000000e+06,2.073690000000000000e+06,2.491072000000000000e+06,2.205010000000000000e+06,2.247484500000000000e+06,2.412032000000000000e+06,2.293816799999999814e+06,2.548702500000000000e+06,2.305390299999999814e+06,2.077510300000000047e+06,2.818980799999999814e+06,2.274451500000000000e+06,2.262915799999999814e+06,2.257152000000000000e+06,2.417382500000000000e+06,2.672896000000000000e+06,1.791799600000000093e+06,2.198272000000000000e+06,2.598854000000000000e+06,1.988703399999999907e+06,1.957839899999999907e+06,2.757101500000000000e+06,3.278523500000000000e+06,2.452103799999999814e+06,2.196800000000000000e+06,2.148096000000000000e+06,2.629716500000000000e+06,2.324680299999999814e+06,2.718600500000000000e+06,2.552560299999999814e+06,2.391424000000000000e+06,2.394198000000000000e+06,2.691441500000000000e+06,2.398093500000000000e+06,2.772608000000000000e+06,2.656721299999999814e+06,2.038893500000000000e+06,2.730174000000000000e+06,2.672152500000000000e+06,3.004233000000000000e+06,3.830730799999999814e+06,2.672152500000000000e+06,2.857559000000000000e+06,2.703169299999999814e+06,2.842050500000000000e+06,2.475289299999999814e+06,2.392192000000000000e+06,2.031215500000000000e+06,2.174071299999999814e+06,1.822663100000000093e+06,2.205010000000000000e+06,1.757040800000000047e+06,3.058319500000000000e+06,2.498473799999999814e+06,2.119984799999999814e+06,2.301494799999999814e+06,2.042112000000000000e+06,1.768576500000000000e+06,2.196288000000000000e+06,1.888284500000000000e+06,1.964320000000000000e+06,1.830378800000000047e+06,1.872853300000000047e+06,2.351722500000000000e+06,2.228608000000000000e+06,2.872990000000000000e+06,2.313068299999999814e+06,2.231977000000000000e+06,2.201114500000000000e+06,2.579565000000000000e+06,2.517763799999999814e+06,2.506151799999999814e+06,2.239731299999999814e+06,2.020128000000000000e+06,2.228119299999999814e+06,2.374908000000000000e+06,2.150885799999999814e+06,2.100733299999999814e+06,2.540832500000000000e+06,2.239104000000000000e+06,2.340480000000000000e+06,2.243589000000000000e+06,2.791899000000000000e+06,2.309248000000000000e+06,2.243589000000000000e+06,2.177929000000000000e+06,2.219648000000000000e+06,2.476032000000000000e+06,3.332610000000000000e+06,2.297637000000000000e+06,1.861317399999999907e+06,2.042788899999999907e+06,2.185682299999999814e+06,2.195840000000000000e+06,2.741670299999999814e+06,2.243589000000000000e+06,3.529512799999999814e+06,2.266773500000000000e+06,2.121408000000000000e+06,2.237056000000000000e+06,1.999808000000000000e+06,1.865175300000000047e+06,2.139072000000000000e+06,2.345408000000000000e+06,1.915365399999999907e+06,1.869033000000000000e+06,2.465088000000000000e+06,2.710807799999999814e+06,1.965555500000000000e+06,2.853624000000000000e+06,2.676087500000000000e+06,2.272064000000000000e+06,2.027357600000000093e+06,2.038893500000000000e+06,2.189502500000000000e+06,2.512320000000000000e+06,2.293816799999999814e+06,1.991648000000000000e+06,2.177929000000000000e+06,1.702992800000000047e+06,2.131520000000000000e+06,1.961660100000000093e+06,2.031215500000000000e+06,2.009952000000000000e+06,2.209088000000000000e+06,1.880606500000000000e+06,1.930944000000000000e+06,1.830378800000000047e+06,2.004134600000000093e+06,2.784260500000000000e+06,2.141056000000000000e+06,1.853601800000000047e+06,2.344007000000000000e+06,1.923081000000000000e+06,1.867456000000000000e+06,1.808672000000000000e+06,1.868000000000000000e+06,2.125312000000000000e+06,1.974784000000000000e+06,1.791799600000000093e+06,1.834274100000000093e+06,1.784084000000000000e+06,2.190784000000000000e+06,2.363297000000000000e+06,2.074336000000000000e+06,2.112306799999999814e+06,2.429824000000000000e+06,2.409629299999999814e+06,2.185682299999999814e+06,2.815123000000000000e+06,2.405771500000000000e+06,2.282112000000000000e+06,2.100672000000000000e+06,2.635904000000000000e+06,2.382586000000000000e+06,2.383488000000000000e+06,1.965555500000000000e+06,2.063488000000000000e+06,1.784084000000000000e+06,2.116164500000000000e+06,1.807230899999999907e+06,1.996419000000000000e+06,2.185682299999999814e+06,1.952512000000000000e+06,1.976768000000000000e+06,1.979616000000000000e+06,2.027744000000000000e+06,2.074336000000000000e+06,2.206976000000000000e+06,2.126080000000000000e+06,1.929856000000000000e+06,1.563957300000000047e+06,2.093017600000000093e+06,2.115456000000000000e+06,1.744576000000000000e+06,1.798720000000000000e+06,1.783200000000000000e+06,1.880960000000000000e+06,2.126208000000000000e+06,1.992544000000000000e+06,1.668233899999999907e+06,2.000256000000000000e+06,1.887968000000000000e+06,2.106112000000000000e+06,1.714566300000000047e+06,1.844224000000000000e+06,1.816096000000000000e+06,1.984928000000000000e+06,2.024768000000000000e+06,1.902144000000000000e+06,1.768672000000000000e+06,1.948768000000000000e+06,2.219584000000000000e+06,1.894464000000000000e+06,1.486686300000000047e+06,1.722016000000000000e+06,1.875136000000000000e+06,1.597376000000000000e+06,1.902688000000000000e+06,1.759392000000000000e+06,1.676864000000000000e+06,1.903754300000000047e+06,2.151744000000000000e+06,1.830208000000000000e+06,1.850592000000000000e+06,1.740416000000000000e+06,1.940960000000000000e+06,1.754496000000000000e+06,1.790304000000000000e+06,1.864832000000000000e+06,2.084960000000000000e+06,1.602112000000000000e+06,1.502117500000000000e+06,1.812256000000000000e+06,1.772288000000000000e+06,1.950112000000000000e+06,1.660518300000000047e+06,1.953632000000000000e+06,1.639936000000000000e+06,1.855840000000000000e+06,1.681440000000000000e+06,1.788672000000000000e+06,2.058496000000000000e+06,1.996736000000000000e+06,1.957600000000000000e+06,2.167296000000000000e+06,1.749325100000000093e+06,2.137536000000000000e+06,1.699135000000000000e+06,1.916096000000000000e+06,2.031520000000000000e+06,1.764756399999999907e+06,1.764756399999999907e+06,1.999264000000000000e+06,1.961344000000000000e+06,1.737714000000000000e+06,1.695201000000000000e+06,2.409629299999999814e+06,1.772832000000000000e+06,1.969824000000000000e+06,1.896038800000000047e+06,1.706813000000000000e+06,1.701536000000000000e+06,1.728448000000000000e+06,2.170251000000000000e+06,2.084512000000000000e+06,1.737376000000000000e+06,1.801984000000000000e+06,2.183808000000000000e+06,1.935232000000000000e+06,1.935680000000000000e+06,1.691552000000000000e+06,1.809760000000000000e+06,1.773696000000000000e+06,1.675949500000000000e+06,1.689472000000000000e+06,1.463538399999999907e+06,1.817952000000000000e+06,1.594820800000000047e+06,1.927328000000000000e+06,1.632672000000000000e+06,1.700352000000000000e+06,1.562112000000000000e+06,1.621864000000000000e+06,1.744128000000000000e+06,1.726912000000000000e+06,1.894240000000000000e+06,1.773248000000000000e+06,1.637792000000000000e+06,2.035073300000000047e+06,1.788320000000000000e+06,1.687200000000000000e+06,1.813152000000000000e+06,1.982592000000000000e+06,1.977760000000000000e+06,1.697632000000000000e+06,1.332257000000000000e+06,1.770528000000000000e+06,2.062272000000000000e+06,2.092384000000000000e+06,1.747936000000000000e+06,1.587105000000000000e+06,1.669152000000000000e+06,1.795619899999999907e+06,1.807776000000000000e+06,2.127296000000000000e+06,1.946560000000000000e+06,1.819392000000000000e+06,2.927076799999999814e+06,2.114560000000000000e+06,2.073440000000000000e+06,1.841989800000000047e+06,2.305390299999999814e+06,2.332736000000000000e+06,1.865175300000000047e+06,2.048768000000000000e+06,2.471104000000000000e+06,2.185682299999999814e+06,2.096608000000000000e+06,2.320860000000000000e+06,2.008960000000000000e+06,1.897760000000000000e+06,1.930797600000000093e+06,1.758624000000000000e+06,1.912704000000000000e+06,2.008031000000000000e+06,1.883936000000000000e+06,1.657088000000000000e+06,2.147520000000000000e+06,1.871200000000000000e+06,2.214080000000000000e+06,1.907649800000000047e+06,1.918624000000000000e+06,1.957600000000000000e+06,1.814336000000000000e+06,1.764756399999999907e+06,2.019456000000000000e+06,1.847200000000000000e+06,1.803520000000000000e+06,1.405595000000000000e+06,2.041344000000000000e+06,1.568704000000000000e+06,1.660518300000000047e+06,1.803744000000000000e+06,1.843584000000000000e+06,1.911470000000000000e+06,1.574432000000000000e+06,1.656768000000000000e+06,1.795648000000000000e+06,1.805824000000000000e+06,1.656621899999999907e+06,1.729312000000000000e+06,1.869536000000000000e+06,1.906432000000000000e+06,1.660518300000000047e+06,1.865175300000000047e+06,2.082080000000000000e+06,1.864512000000000000e+06,1.627360000000000000e+06,1.689152000000000000e+06,1.659488000000000000e+06,1.517632000000000000e+06,1.386267399999999907e+06,1.600064000000000000e+06,1.737696000000000000e+06,1.872736000000000000e+06,1.482866000000000000e+06,1.870528000000000000e+06,1.740736000000000000e+06,1.757040800000000047e+06,1.960544000000000000e+06,2.317824000000000000e+06,2.419904000000000000e+06,2.444425799999999814e+06,2.293816799999999814e+06,3.116341000000000000e+06,2.574336000000000000e+06,2.678144000000000000e+06,2.379840000000000000e+06,2.470720000000000000e+06,2.552560299999999814e+06,2.637509299999999814e+06,2.710807799999999814e+06,2.050543100000000093e+06,2.471469000000000000e+06,2.371050299999999814e+06,2.471469000000000000e+06,2.683803000000000000e+06,3.062254500000000000e+06,2.806848000000000000e+06,2.452103799999999814e+06,2.598854000000000000e+06,2.637509299999999814e+06,2.465856000000000000e+06,2.798784000000000000e+06,2.351722500000000000e+06,2.788118299999999814e+06,2.521659299999999814e+06,2.702912000000000000e+06,2.457984000000000000e+06,2.574016000000000000e+06,2.910720000000000000e+06,2.815424000000000000e+06,2.660579000000000000e+06,2.413524799999999814e+06,2.583422799999999814e+06,2.795834000000000000e+06,2.656721299999999814e+06,2.340111500000000000e+06,2.784260500000000000e+06,2.791899000000000000e+06,2.699234299999999814e+06,2.641290000000000000e+06,2.417382500000000000e+06,2.965732000000000000e+06,2.332433500000000000e+06,2.621923799999999814e+06,2.769152000000000000e+06,2.745605299999999814e+06,2.954158500000000000e+06,2.772532799999999814e+06,2.876848000000000000e+06,2.519232000000000000e+06,2.286063500000000000e+06,2.224299000000000000e+06,2.231977000000000000e+06,2.672576000000000000e+06,2.042112000000000000e+06,2.385600000000000000e+06,2.557248000000000000e+06,2.297637000000000000e+06,2.637509299999999814e+06,2.564133799999999814e+06,2.019642000000000000e+06,2.289959000000000000e+06,2.100733299999999814e+06,2.621923799999999814e+06,2.355520000000000000e+06,2.216545799999999814e+06,2.722381000000000000e+06,1.923081000000000000e+06,2.148416000000000000e+06,2.208867799999999814e+06,2.112306799999999814e+06,2.332433500000000000e+06,2.158639000000000000e+06,2.691441500000000000e+06,2.282205799999999814e+06,2.413524799999999814e+06,2.228119299999999814e+06,2.271488000000000000e+06,2.329024000000000000e+06,2.548702500000000000e+06,2.243589000000000000e+06,3.089336299999999814e+06,2.560198799999999814e+06,2.247484500000000000e+06,2.243589000000000000e+06,2.235648000000000000e+06,2.181824500000000000e+06,2.278848000000000000e+06,2.369984000000000000e+06,2.822761500000000000e+06,2.305390299999999814e+06,2.606492500000000000e+06,1.811051100000000093e+06,2.645225000000000000e+06,2.085302000000000000e+06,2.271232000000000000e+06,2.347864799999999814e+06,2.575630000000000000e+06,2.340111500000000000e+06,2.322432000000000000e+06,2.251342299999999814e+06,2.398093500000000000e+06,2.390339299999999814e+06,2.471469000000000000e+06,2.234304000000000000e+06,2.500992000000000000e+06,2.251342299999999814e+06,2.764894299999999814e+06,2.216545799999999814e+06,2.340111500000000000e+06,2.123918799999999814e+06,2.498624000000000000e+06,2.444425799999999814e+06,2.801792000000000000e+06,2.174071299999999814e+06,2.409629299999999814e+06,2.050543100000000093e+06,2.289792000000000000e+06,2.224299000000000000e+06,2.455168000000000000e+06,2.221440000000000000e+06,1.904800000000000000e+06,1.923081000000000000e+06,1.965728000000000000e+06,2.053504000000000000e+06,2.283456000000000000e+06,1.944256000000000000e+06,1.800672000000000000e+06,2.097344000000000000e+06,1.871520000000000000e+06,2.122880000000000000e+06,3.656897500000000000e+06,2.054624000000000000e+06,2.015784300000000047e+06,1.794880000000000000e+06,2.166393299999999814e+06,2.075872000000000000e+06,2.148864000000000000e+06,1.710708399999999907e+06,2.290240000000000000e+06,2.179904000000000000e+06,1.903754300000000047e+06,2.185682299999999814e+06,2.033600000000000000e+06,2.176128000000000000e+06,1.942408600000000093e+06,2.236160000000000000e+06,2.042788899999999907e+06,2.353920000000000000e+06,2.359476799999999814e+06,2.687583799999999814e+06,1.973792000000000000e+06,2.315008000000000000e+06,1.965555500000000000e+06,2.189502500000000000e+06,2.834412000000000000e+06,1.822663100000000093e+06,2.394198000000000000e+06,1.976096000000000000e+06,1.529160800000000047e+06,1.664338500000000000e+06,1.741184000000000000e+06,1.884576000000000000e+06,1.764320000000000000e+06,1.952512000000000000e+06,2.058258800000000047e+06,2.179200000000000000e+06,2.652940500000000000e+06,2.451648000000000000e+06,2.107328000000000000e+06,1.571635300000000047e+06,1.814947500000000000e+06,1.841989800000000047e+06,1.994080000000000000e+06,2.168128000000000000e+06,1.741609500000000000e+06,1.976192000000000000e+06,1.992598800000000047e+06,1.984883100000000093e+06,1.849152000000000000e+06,2.170251000000000000e+06,2.668371799999999814e+06,2.323200000000000000e+06,2.631488000000000000e+06,2.555968000000000000e+06,2.040256000000000000e+06,1.981952000000000000e+06,2.015784300000000047e+06,2.326656000000000000e+06,2.212544000000000000e+06,2.533194000000000000e+06,2.290688000000000000e+06,1.587105000000000000e+06,1.702992800000000047e+06,1.985248000000000000e+06,1.902592000000000000e+06,2.699234299999999814e+06,1.827680000000000000e+06,1.886432000000000000e+06,1.979968000000000000e+06,1.780188600000000093e+06,1.948992000000000000e+06,1.913568000000000000e+06,2.038893500000000000e+06,2.139008000000000000e+06,2.287488000000000000e+06,2.078528000000000000e+06,2.111104000000000000e+06,1.672054100000000093e+06,1.787904300000000047e+06,1.965555500000000000e+06,1.959360000000000000e+06,1.861317399999999907e+06,1.830378800000000047e+06,2.049760000000000000e+06,1.902144000000000000e+06,2.175360000000000000e+06,1.835040000000000000e+06,1.655456000000000000e+06,1.862976000000000000e+06,2.139350000000000000e+06,1.614147399999999907e+06,1.943392000000000000e+06,1.795619899999999907e+06,1.861312000000000000e+06,1.965728000000000000e+06,2.101888000000000000e+06,1.905344000000000000e+06,1.717216000000000000e+06,2.107328000000000000e+06,1.668928000000000000e+06,1.738560000000000000e+06,2.023328000000000000e+06,1.806240000000000000e+06,1.705344000000000000e+06,3.606669000000000000e+06,1.806048000000000000e+06,1.658816000000000000e+06,1.709696000000000000e+06,1.788672000000000000e+06,2.020128000000000000e+06,2.008544000000000000e+06,1.911392000000000000e+06,1.814688000000000000e+06,1.793152000000000000e+06,1.757040800000000047e+06,1.672054100000000093e+06,1.747168000000000000e+06,1.885344000000000000e+06,1.572032000000000000e+06,1.834274100000000093e+06,1.790720000000000000e+06,1.682080000000000000e+06,1.682848000000000000e+06,1.764756399999999907e+06,2.066784000000000000e+06,1.983040000000000000e+06,2.089824000000000000e+06,1.856736000000000000e+06,2.087936000000000000e+06,1.883808000000000000e+06,2.072096000000000000e+06,2.034272000000000000e+06,1.937664000000000000e+06,2.081632000000000000e+06,1.942272000000000000e+06,1.595072000000000000e+06,1.911808000000000000e+06,1.974336000000000000e+06,1.846752000000000000e+06,2.158639000000000000e+06,2.038464000000000000e+06,2.187712000000000000e+06,2.374144000000000000e+06,2.398093500000000000e+06,2.147028000000000000e+06,2.527552000000000000e+06,2.730174000000000000e+06,2.405771500000000000e+06,3.092800000000000000e+06,3.413624000000000000e+06,3.162048000000000000e+06,3.684160000000000000e+06,3.069893000000000000e+06,3.516480000000000000e+06,3.448421500000000000e+06,3.336467799999999814e+06,2.927076799999999814e+06,3.467710500000000000e+06,3.247661000000000000e+06,3.069376000000000000e+06,3.193497299999999814e+06,2.961797000000000000e+06,2.968064000000000000e+06,2.714742799999999814e+06,2.675200000000000000e+06,2.641290000000000000e+06,2.479104000000000000e+06,2.678848000000000000e+06,2.299328000000000000e+06,2.270720000000000000e+06,2.216545799999999814e+06,2.199808000000000000e+06,2.105216000000000000e+06,2.365056000000000000e+06,2.330560000000000000e+06,2.319808000000000000e+06,1.869033000000000000e+06,2.302144000000000000e+06,2.174071299999999814e+06,2.030720000000000000e+06,2.262400000000000000e+06,2.440384000000000000e+06,1.979840000000000000e+06,2.197696000000000000e+06,2.340352000000000000e+06,2.484416000000000000e+06,2.552256000000000000e+06,2.301494799999999814e+06,2.436672500000000000e+06,2.620992000000000000e+06,2.396608000000000000e+06,2.863104000000000000e+06,2.845184000000000000e+06,2.556341000000000000e+06,2.876848000000000000e+06,2.816832000000000000e+06,2.815424000000000000e+06,2.831616000000000000e+06,2.560198799999999814e+06,3.032512000000000000e+06,2.918464000000000000e+06,2.498473799999999814e+06,2.753243500000000000e+06,2.548702500000000000e+06,2.957440000000000000e+06,2.554048000000000000e+06,2.764928000000000000e+06,2.659264000000000000e+06,2.544000000000000000e+06,2.393664000000000000e+06,2.317002299999999814e+06,2.586240000000000000e+06,2.458240000000000000e+06,2.505152000000000000e+06,2.577856000000000000e+06,2.258740000000000000e+06,2.275072000000000000e+06,2.293952000000000000e+06,2.213184000000000000e+06,1.872853300000000047e+06,2.060832000000000000e+06,2.011520000000000000e+06,1.676640000000000000e+06,1.740096000000000000e+06,1.638848000000000000e+06,1.656672000000000000e+06,1.619904000000000000e+06,1.498139100000000093e+06,1.524960000000000000e+06,1.399232000000000000e+06,1.443456000000000000e+06,1.429504000000000000e+06,1.572480000000000000e+06,1.357248000000000000e+06,1.462592000000000000e+06,1.383606100000000093e+06,1.337248000000000000e+06,1.570432000000000000e+06,1.216032000000000000e+06,1.186624000000000000e+06,1.742816000000000000e+06,1.383360000000000000e+06,1.396768000000000000e+06,1.550112000000000000e+06,1.208211600000000093e+06,1.174112000000000000e+06,1.287808000000000000e+06,1.398912000000000000e+06,1.337984000000000000e+06,1.296000000000000000e+06,1.264896000000000000e+06,1.072416000000000000e+06,9.348480000000000000e+05,1.005328000000000000e+06,1.026896000000000000e+06,1.150048000000000000e+06,1.192768000000000000e+06,9.944960000000000000e+05,1.133952000000000000e+06,9.039520000000000000e+05,8.528320000000000000e+05,8.259040000000000000e+05,8.892960000000000000e+05,8.037120000000000000e+05,6.911666999999999534e+05,8.899360000000000000e+05,7.611735000000000000e+05,9.390560000000000000e+05,6.008960000000000000e+05,8.068320000000000000e+05,8.150720000000000000e+05,1.262976000000000000e+06,1.161696000000000000e+06,9.275200000000000000e+05,8.223680000000000000e+05,6.564464000000000233e+05,8.359200000000000000e+05,9.686400000000000000e+05,1.204576000000000000e+06,8.829280000000000000e+05,8.682880000000000000e+05,1.249760000000000000e+06,7.684376999999999534e+05,1.027448300000000047e+06,9.925920000000000000e+05,1.072128000000000000e+06,9.796640000000000000e+05,8.684000000000000000e+05,1.094592000000000000e+06,8.879520000000000000e+05,9.102400000000000000e+05,7.255360000000000000e+05,3.107607500000000000e+06,6.592320000000000000e+05,8.499040000000000000e+05,7.998560000000000000e+05,8.513760000000000000e+05,6.105695999999999767e+05,6.783680000000000000e+05,8.584640000000000000e+05,6.833440000000000000e+05,7.525280000000000000e+05,5.607040000000000000e+05,6.181120000000000000e+05,6.846880000000000000e+05,7.344480000000000000e+05,7.464960000000000000e+05,4.759600000000000000e+05,5.860320000000000000e+05,5.943840000000000000e+05,5.498880000000000000e+05,4.737120000000000000e+05,5.214240000000000000e+05,8.001760000000000000e+05,4.853920000000000000e+05,5.025280000000000000e+05,2.863217000000000116e+05,4.489200000000000000e+05,5.223440000000000000e+05,4.659640999999999767e+05,4.572160000000000000e+05,3.731120000000000000e+05,3.564000000000000000e+05,3.691360000000000000e+05,5.148387000000000116e+05,3.635280000000000000e+05,3.644480000000000000e+05,3.815760000000000000e+05,3.811680000000000000e+05,4.556800000000000000e+05,4.018880000000000000e+05,3.858640000000000000e+05,5.527680000000000000e+05,1.531530000000000000e+05,5.310853000000000466e+05,3.097840000000000000e+05,4.982160000000000000e+05,3.410160000000000000e+05,5.658400000000000000e+05,2.379530000000000000e+05,3.711760000000000000e+05,2.898720000000000000e+05,3.142560000000000000e+05,3.545600000000000000e+05,3.412240000000000000e+05,2.111160000000000000e+05,3.516080000000000000e+05,2.806320000000000000e+05,3.057200000000000000e+05,3.217087999999999884e+05,3.298155000000000000e+05,2.997200000000000000e+05,2.152640000000000000e+05,2.163760000000000000e+05,2.840800000000000000e+05,3.188320000000000000e+05,3.326720000000000000e+05,2.594280000000000000e+05,2.078800000000000000e+05,2.448320000000000000e+05,1.961520000000000000e+05,1.183018999999999942e+05,1.473840000000000000e+05,1.440600000000000000e+05,2.530400000000000000e+05,2.731200000000000000e+05,1.449640000000000000e+05,1.402280000000000000e+05,1.509160000000000000e+05,1.146400000000000000e+05,1.060860000000000000e+05,1.014560000000000000e+05,1.142380000000000000e+05,1.037720000000000000e+05,1.128280000000000000e+05,1.882680000000000000e+05,8.184800000000000000e+04,7.431000000000000000e+04,1.177620000000000000e+05,9.683000000000000000e+04,8.174800000000000000e+04,1.705920000000000000e+05,6.256000000000000000e+04,9.089600000000000000e+04,6.356400000000000000e+04,5.332400000000000000e+04,5.382600000000000000e+04,4.710200000000000000e+04,4.609900000000000000e+04,5.764000000000000000e+04,3.927700000000000000e+04,4.619900000000000000e+04,2.915000000000000000e+04,3.145600000000000000e+04,3.005200000000000000e+04,2.524100000000000000e+04,4.660000000000000000e+04,2.003000000000000000e+04,2.313600000000000000e+04,1.882700000000000000e+04,1.562100000000000000e+04,1.091300000000000000e+04,9.111000000000000000e+03,8.109000000000000000e+03,1.381800000000000000e+04,1.171500000000000000e+04,9.211000000000000000e+03,7.308000000000000000e+03,1.011200000000000000e+04,6.207000000000000000e+03,5.706000000000000000e+03,4.905000000000000000e+03,6.107000000000000000e+03,5.005000000000000000e+03,6.607000000000000000e+03,5.606000000000000000e+03,4.605000000000000000e+03,6.807000000000000000e+03,3.303000000000000000e+03,4.905000000000000000e+03,3.503000000000000000e+03,1.492000000000000000e+04,1.131400000000000000e+04,1.502000000000000000e+04,3.704000000000000000e+03,5.706000000000000000e+03,6.307000000000000000e+03,6.207000000000000000e+03,6.307000000000000000e+03,9.611000000000000000e+03,1.281600000000000000e+04,4.805000000000000000e+03,5.806000000000000000e+03,5.306000000000000000e+03,4.605000000000000000e+03,4.004000000000000000e+03,3.804000000000000000e+03,4.204000000000000000e+03,3.704000000000000000e+03,3.103000000000000000e+03,3.003000000000000000e+03,2.002000000000000000e+03,3.704000000000000000e+03,nan
4.794930000000000092e+01,1.137760000000000000e+06,1.180256000000000000e+06,1.073472000000000000e+06,1.140288000000000000e+06,1.454944000000000000e+06,1.622816000000000000e+06,1.505344000000000000e+06,2.073690000000000000e+06,2.398093500000000000e+06,2.506151799999999814e+06,2.815123000000000000e+06,2.359476799999999814e+06,2.027744000000000000e+06,2.807330299999999814e+06,2.822761500000000000e+06,3.405985500000000000e+06,2.992659500000000000e+06,3.120198799999999814e+06,3.969766299999999814e+06,3.676186799999999814e+06,3.850019799999999814e+06,3.915679799999999814e+06,3.390400000000000000e+06,4.224613500000000000e+06,4.131948799999999814e+06,4.386796000000000000e+06,4.425374000000000000e+06,4.151237799999999814e+06,4.437024500000000000e+06,4.147380000000000000e+06,4.881136000000000000e+06,3.753497299999999814e+06,4.506465000000000000e+06,4.139587000000000000e+06,3.958115500000000000e+06,3.772709299999999814e+06,4.444663000000000000e+06,4.734307500000000000e+06,4.467887000000000000e+06,4.178242500000000000e+06,4.286415500000000000e+06,4.413800500000000000e+06,4.410020000000000000e+06,3.981339799999999814e+06,3.510146500000000000e+06,3.703191500000000000e+06,3.904106299999999814e+06,3.683979500000000000e+06,3.931111000000000000e+06,3.687760000000000000e+06,3.448421500000000000e+06,3.822938000000000000e+06,3.873243799999999814e+06,3.390400000000000000e+06,3.680121799999999814e+06,3.459995000000000000e+06,3.521720000000000000e+06,3.529512799999999814e+06,3.587457000000000000e+06,4.236187000000000000e+06,4.178242500000000000e+06,3.359537500000000000e+06,4.398446500000000000e+06,3.131772299999999814e+06,3.321036500000000000e+06,4.147380000000000000e+06,3.622100299999999814e+06,3.892455799999999814e+06,4.645578000000000000e+06,3.606669000000000000e+06,3.448421500000000000e+06,3.873243799999999814e+06,4.066288799999999814e+06,3.394335000000000000e+06,4.209105000000000000e+06,4.479460500000000000e+06,4.363649000000000000e+06,3.649259299999999814e+06,3.587457000000000000e+06,4.348140500000000000e+06,4.456236500000000000e+06,3.853800500000000000e+06,4.321213000000000000e+06,3.645324299999999814e+06,3.710984299999999814e+06,4.309562500000000000e+06,4.224613500000000000e+06,3.606669000000000000e+06,3.919537500000000000e+06,3.788294799999999814e+06,4.077785000000000000e+06,3.560375299999999814e+06,3.205070500000000000e+06,3.873243799999999814e+06,3.780502000000000000e+06,3.784437000000000000e+06,3.282381299999999814e+06,4.116517500000000000e+06,3.757278000000000000e+06,4.784613500000000000e+06,3.537151000000000000e+06,3.977404799999999814e+06,3.216721299999999814e+06,4.112582500000000000e+06,3.317101500000000000e+06,3.656897500000000000e+06,3.328675000000000000e+06,3.795933299999999814e+06,3.405985500000000000e+06,3.575806500000000000e+06,2.872990000000000000e+06,3.587457000000000000e+06,3.282381299999999814e+06,3.676186799999999814e+06,2.699234299999999814e+06,3.502508000000000000e+06,3.216721299999999814e+06,3.317101500000000000e+06,2.614285299999999814e+06,2.714742799999999814e+06,2.598854000000000000e+06,3.367330299999999814e+06,3.255376500000000000e+06,3.131772299999999814e+06,2.216545799999999814e+06,2.216545799999999814e+06,2.923141799999999814e+06,2.239731299999999814e+06,2.506151799999999814e+06,2.324680299999999814e+06,2.741670299999999814e+06,2.309248000000000000e+06,2.025440000000000000e+06,2.432814799999999814e+06,2.888421500000000000e+06,1.978624000000000000e+06,2.386481500000000000e+06,2.277376000000000000e+06,2.791899000000000000e+06,1.886784000000000000e+06,2.448246000000000000e+06,2.428956000000000000e+06,2.382586000000000000e+06,1.916448000000000000e+06,2.011616000000000000e+06,2.741670299999999814e+06,2.038893500000000000e+06,2.031215500000000000e+06,2.020672000000000000e+06,2.337088000000000000e+06,1.676096000000000000e+06,1.948544000000000000e+06,1.956384000000000000e+06,1.785600000000000000e+06,2.080960000000000000e+06,2.077510300000000047e+06,1.359300300000000047e+06,2.270593799999999814e+06,2.594996299999999814e+06,2.033504000000000000e+06,1.863072000000000000e+06,2.328538000000000000e+06,2.259020299999999814e+06,2.703169299999999814e+06,2.158639000000000000e+06,2.591061299999999814e+06,2.896214299999999814e+06,2.880783000000000000e+06,2.428224000000000000e+06,2.900072000000000000e+06,2.757101500000000000e+06,2.336291299999999814e+06,2.486900299999999814e+06,2.552560299999999814e+06,2.683803000000000000e+06,2.602634500000000000e+06,4.433089500000000000e+06,2.552560299999999814e+06,2.845985500000000000e+06,2.510085799999999814e+06,1.974016000000000000e+06,2.734031799999999814e+06,2.091712000000000000e+06,2.347864799999999814e+06,2.467535000000000000e+06,2.934869500000000000e+06,2.208640000000000000e+06,2.432814799999999814e+06,2.525517000000000000e+06,2.695376500000000000e+06,2.000314399999999907e+06,2.009536000000000000e+06,2.154781299999999814e+06,2.224299000000000000e+06,2.359476799999999814e+06,2.826696500000000000e+06,2.401951299999999814e+06,2.753243500000000000e+06,3.019818500000000000e+06,2.289344000000000000e+06,3.077685799999999814e+06,2.857559000000000000e+06,3.019818500000000000e+06,2.761036500000000000e+06,2.815123000000000000e+06,2.676087500000000000e+06,2.757101500000000000e+06,1.872853300000000047e+06,2.174071299999999814e+06,2.417382500000000000e+06,2.374908000000000000e+06,2.946443000000000000e+06,2.127776500000000000e+06,2.981163299999999814e+06,2.216545799999999814e+06,3.344106299999999814e+06,3.228294799999999814e+06,3.371111000000000000e+06,2.911645500000000000e+06,3.255376500000000000e+06,3.398270000000000000e+06,2.950300799999999814e+06,3.409766299999999814e+06,3.135630000000000000e+06,3.259157299999999814e+06,3.761213000000000000e+06,3.019818500000000000e+06,3.413624000000000000e+06,3.483219000000000000e+06,3.301670299999999814e+06,2.598854000000000000e+06,3.548801799999999814e+06,3.058319500000000000e+06,2.950300799999999814e+06,2.761036500000000000e+06,2.892279299999999814e+06,2.834412000000000000e+06,2.726239000000000000e+06,3.490857500000000000e+06,3.390400000000000000e+06,3.301670299999999814e+06,3.301670299999999814e+06,3.066112299999999814e+06,3.660755500000000000e+06,3.452279299999999814e+06,3.436848000000000000e+06,3.093117000000000000e+06,2.734031799999999814e+06,3.100909799999999814e+06,3.135630000000000000e+06,2.652940500000000000e+06,3.459995000000000000e+06,2.965732000000000000e+06,3.382761500000000000e+06,2.656721299999999814e+06,4.394511500000000000e+06,3.263015000000000000e+06,3.332610000000000000e+06,3.197432299999999814e+06,2.818980799999999814e+06,2.965732000000000000e+06,2.691840000000000000e+06,3.494715299999999814e+06,2.224299000000000000e+06,2.642368000000000000e+06,3.039030500000000000e+06,2.768675000000000000e+06,3.000452299999999814e+06,3.583599299999999814e+06,3.112406000000000000e+06,3.162634799999999814e+06,3.251518799999999814e+06,3.471491299999999814e+06,3.116341000000000000e+06,3.127914500000000000e+06,3.954335000000000000e+06,2.981163299999999814e+06,2.621923799999999814e+06,3.008168000000000000e+06,3.498650299999999814e+06,2.803549500000000000e+06,2.969589799999999814e+06,2.672152500000000000e+06,3.344106299999999814e+06,2.934869500000000000e+06,3.097052000000000000e+06,2.417382500000000000e+06,3.672329000000000000e+06,3.216721299999999814e+06,3.023599000000000000e+06,3.305451000000000000e+06,3.081543500000000000e+06,3.413624000000000000e+06,3.015960799999999814e+06,3.004233000000000000e+06,2.946443000000000000e+06,2.861416799999999814e+06,2.988801799999999814e+06,2.772532799999999814e+06,2.954158500000000000e+06,2.861416799999999814e+06,2.734031799999999814e+06,2.548702500000000000e+06,2.942508000000000000e+06,2.838192799999999814e+06,2.795834000000000000e+06,2.985021000000000000e+06,3.170427500000000000e+06,2.772532799999999814e+06,2.722381000000000000e+06,4.193673799999999814e+06,2.757101500000000000e+06,2.722381000000000000e+06,2.799691799999999814e+06,3.587457000000000000e+06,2.710807799999999814e+06,2.927076799999999814e+06,3.436848000000000000e+06,2.737812500000000000e+06,3.548801799999999814e+06,2.506151799999999814e+06,2.540832500000000000e+06,2.927076799999999814e+06,2.865351799999999814e+06,2.625858799999999814e+06,4.186035299999999814e+06,3.602888299999999814e+06,2.474688000000000000e+06,2.853624000000000000e+06,2.042788899999999907e+06,2.838192799999999814e+06,2.490720500000000000e+06,2.614285299999999814e+06,2.965732000000000000e+06,2.884640799999999814e+06,2.830554299999999814e+06,2.938727299999999814e+06,3.348041299999999814e+06,2.548702500000000000e+06,2.869209500000000000e+06,3.012025799999999814e+06,2.772532799999999814e+06,2.656721299999999814e+06,3.031392000000000000e+06,2.556341000000000000e+06,2.888421500000000000e+06,2.421202799999999814e+06,3.826795799999999814e+06,2.490720500000000000e+06,2.780325500000000000e+06,2.216545799999999814e+06,2.907710500000000000e+06,2.815123000000000000e+06,2.923141799999999814e+06,3.432990299999999814e+06,2.324680299999999814e+06,2.363297000000000000e+06,2.594996299999999814e+06,2.888421500000000000e+06,2.722381000000000000e+06,2.950300799999999814e+06,2.934869500000000000e+06,2.274451500000000000e+06,2.761036500000000000e+06,2.853624000000000000e+06,3.027457000000000000e+06,3.811364500000000000e+06,3.788294799999999814e+06,2.262915799999999814e+06,2.996594500000000000e+06,3.151061299999999814e+06,2.486900299999999814e+06,2.869209500000000000e+06,2.919284000000000000e+06,3.158777000000000000e+06,2.985021000000000000e+06,2.927076799999999814e+06,2.880783000000000000e+06,3.166569799999999814e+06,2.923141799999999814e+06,3.085324000000000000e+06,2.834412000000000000e+06,2.471469000000000000e+06,3.440628799999999814e+06,2.772532799999999814e+06,2.614285299999999814e+06,2.992659500000000000e+06,3.212863500000000000e+06,2.530752000000000000e+06,3.560375299999999814e+06,2.845985500000000000e+06,2.718600500000000000e+06,2.853624000000000000e+06,2.676087500000000000e+06,2.540832500000000000e+06,2.305390299999999814e+06,2.919284000000000000e+06,2.182144000000000000e+06,2.621923799999999814e+06,3.212863500000000000e+06,2.614285299999999814e+06,2.197255799999999814e+06,2.641290000000000000e+06,2.672152500000000000e+06,2.927076799999999814e+06,2.757101500000000000e+06,2.691441500000000000e+06,2.347864799999999814e+06,2.857559000000000000e+06,2.633651500000000000e+06,2.583422799999999814e+06,2.293816799999999814e+06,2.548702500000000000e+06,2.776467799999999814e+06,2.332433500000000000e+06,2.243589000000000000e+06,2.028736000000000000e+06,2.683803000000000000e+06,3.127914500000000000e+06,2.112306799999999814e+06,2.552560299999999814e+06,2.583422799999999814e+06,2.023462300000000047e+06,3.178066000000000000e+06,2.506151799999999814e+06,2.459857000000000000e+06,2.455999299999999814e+06,2.571772000000000000e+06,2.542080000000000000e+06,3.232152500000000000e+06,2.598854000000000000e+06,5.263291000000000000e+06,3.336467799999999814e+06,4.892709500000000000e+06,2.826696500000000000e+06,2.826696500000000000e+06,2.135454500000000000e+06,2.633651500000000000e+06,2.332433500000000000e+06,2.618066000000000000e+06,2.394198000000000000e+06,2.687583799999999814e+06,2.575488000000000000e+06,2.950300799999999814e+06,3.877024500000000000e+06,2.660579000000000000e+06,3.035249799999999814e+06,3.239791000000000000e+06,2.189502500000000000e+06,2.872990000000000000e+06,2.950300799999999814e+06,2.768675000000000000e+06,3.228294799999999814e+06,2.718600500000000000e+06,2.108411299999999814e+06,2.838192799999999814e+06,2.764894299999999814e+06,2.556341000000000000e+06,3.166569799999999814e+06,4.039284000000000000e+06,2.946443000000000000e+06,2.396928000000000000e+06,3.120198799999999814e+06,3.305451000000000000e+06,3.467710500000000000e+06,2.811188000000000000e+06,3.374968799999999814e+06,3.039030500000000000e+06,3.305451000000000000e+06,3.544944000000000000e+06,3.348041299999999814e+06,3.162634799999999814e+06,3.363472500000000000e+06,3.355679500000000000e+06,2.892279299999999814e+06,2.946443000000000000e+06,2.695376500000000000e+06,3.039030500000000000e+06,2.880783000000000000e+06,2.649082799999999814e+06,3.081543500000000000e+06,2.853624000000000000e+06,2.934869500000000000e+06,3.031392000000000000e+06,2.849843299999999814e+06,2.560198799999999814e+06,2.637509299999999814e+06,2.996594500000000000e+06,2.861416799999999814e+06,3.104767500000000000e+06,2.502331500000000000e+06,2.591061299999999814e+06,2.768675000000000000e+06,2.498473799999999814e+06,2.822761500000000000e+06,2.513906000000000000e+06,3.058319500000000000e+06,3.247661000000000000e+06,2.815123000000000000e+06,2.664514000000000000e+06,3.174208000000000000e+06,2.718600500000000000e+06,2.513906000000000000e+06,3.108548299999999814e+06,2.788118299999999814e+06,2.845985500000000000e+06,3.402127799999999814e+06,2.961797000000000000e+06,2.235872500000000000e+06,2.566400000000000000e+06,2.784260500000000000e+06,2.950300799999999814e+06,2.710807799999999814e+06,2.201114500000000000e+06,2.220441299999999814e+06,2.861416799999999814e+06,1.999808000000000000e+06,1.895456000000000000e+06,1.757040800000000047e+06,1.915365399999999907e+06,2.703169299999999814e+06,2.210624000000000000e+06,2.112576000000000000e+06,2.302016000000000000e+06,2.347864799999999814e+06,2.521659299999999814e+06,2.150885799999999814e+06,2.280512000000000000e+06,2.710807799999999814e+06,2.085302000000000000e+06,3.039030500000000000e+06,2.602634500000000000e+06,2.934869500000000000e+06,2.502331500000000000e+06,2.641290000000000000e+06,3.483219000000000000e+06,3.444486500000000000e+06,2.764894299999999814e+06,2.015784300000000047e+06,2.317002299999999814e+06,1.907649800000000047e+06,2.259020299999999814e+06,2.170251000000000000e+06,2.683803000000000000e+06,2.548702500000000000e+06,2.842050500000000000e+06,2.119984799999999814e+06,2.606492500000000000e+06,2.934869500000000000e+06,2.606464000000000000e+06,2.780325500000000000e+06,3.904106299999999814e+06,2.506151799999999814e+06,1.691380800000000047e+06,2.676087500000000000e+06,2.183104000000000000e+06,2.575630000000000000e+06,2.134848000000000000e+06,1.845810000000000000e+06,2.062079000000000000e+06,2.394198000000000000e+06,2.807330299999999814e+06,2.807330299999999814e+06,2.313068299999999814e+06,3.371111000000000000e+06,3.162634799999999814e+06,2.029856000000000000e+06,2.774784000000000000e+06,2.618066000000000000e+06,4.224060000000000000e+06,2.876196000000000000e+06,2.007419100000000093e+06,2.118368500000000000e+06,2.466845500000000000e+06,2.063088000000000000e+06,2.757101500000000000e+06,1.861317399999999907e+06,2.205010000000000000e+06,2.475289299999999814e+06,2.579565000000000000e+06,2.307840000000000000e+06,2.077216000000000000e+06,2.201114500000000000e+06,1.892218500000000000e+06,3.398270000000000000e+06,1.915365399999999907e+06,2.400896000000000000e+06,2.540832500000000000e+06,1.838094399999999907e+06,2.784260500000000000e+06,2.461696000000000000e+06,2.371050299999999814e+06,2.359476799999999814e+06,2.395840000000000000e+06,2.325440000000000000e+06,2.404206500000000000e+06,2.483042500000000000e+06,2.807330299999999814e+06,2.552560299999999814e+06,1.811051100000000093e+06,2.771316799999999814e+06,2.494616000000000000e+06,2.544767500000000000e+06,2.417382500000000000e+06,2.345856000000000000e+06,2.529336299999999814e+06,2.578193799999999814e+06,2.596224000000000000e+06,2.827684799999999814e+06,2.699684000000000000e+06,3.061873799999999814e+06,2.945377500000000000e+06,2.602634500000000000e+06,3.163894500000000000e+06,3.074396500000000000e+06,2.412032000000000000e+06,2.889358500000000000e+06,2.573591799999999814e+06,2.469248000000000000e+06,2.319488000000000000e+06,2.719790000000000000e+06,2.098111799999999814e+06,2.594219500000000000e+06,2.564762299999999814e+06,2.414293799999999814e+06,2.844299000000000000e+06,2.323180299999999814e+06,2.823547799999999814e+06,2.458880000000000000e+06,2.765795000000000000e+06,2.553078799999999814e+06,2.884725000000000000e+06,2.466131000000000000e+06,2.097344000000000000e+06,2.499392000000000000e+06,3.132872799999999814e+06,2.773145500000000000e+06,2.479759000000000000e+06,2.506642299999999814e+06,1.892704300000000047e+06,2.869529299999999814e+06,3.231688000000000000e+06,2.539291500000000000e+06,2.809609299999999814e+06,2.956275500000000000e+06,2.717499500000000000e+06,2.384784000000000000e+06,2.256640000000000000e+06,2.741341799999999814e+06,2.353463000000000000e+06,2.558411500000000000e+06,2.346051299999999814e+06,2.431616000000000000e+06,2.463818500000000000e+06,2.648858500000000000e+06,2.237215799999999814e+06,2.692275500000000000e+06,2.370176000000000000e+06,3.148053799999999814e+06,2.216000000000000000e+06,2.392616000000000000e+06,2.884640799999999814e+06,2.583422799999999814e+06,2.131498799999999814e+06,2.934424799999999814e+06,2.124992000000000000e+06,2.580262500000000000e+06,2.897387299999999814e+06,2.275712000000000000e+06,2.583317500000000000e+06,2.534016299999999814e+06,4.794806000000000000e+06,2.076063300000000047e+06,2.229376000000000000e+06,2.585228000000000000e+06,2.339456000000000000e+06,2.394736799999999814e+06,2.422386000000000000e+06,2.656597500000000000e+06,2.622939299999999814e+06,2.233088000000000000e+06,2.002560000000000000e+06,2.768349000000000000e+06,2.715860000000000000e+06,2.565982799999999814e+06,2.023776000000000000e+06,1.727760500000000000e+06,1.821568000000000000e+06,2.448246000000000000e+06,1.513937800000000047e+06,2.211686500000000000e+06,1.990432000000000000e+06,2.313639500000000000e+06,2.477439500000000000e+06,2.246815500000000000e+06,1.958144000000000000e+06,2.080320000000000000e+06,2.389086500000000000e+06,2.988674000000000000e+06,2.832841799999999814e+06,2.503487299999999814e+06,1.924849300000000047e+06,2.682856299999999814e+06,1.728939500000000000e+06,2.047183500000000000e+06,2.479138799999999814e+06,3.701531000000000000e+06,2.650791500000000000e+06,3.055212500000000000e+06,3.541009500000000000e+06,2.309888000000000000e+06,2.962737000000000000e+06,2.689238000000000000e+06,2.897094500000000000e+06,3.045622500000000000e+06,3.631446000000000000e+06,3.042293299999999814e+06,2.778106299999999814e+06,3.212904799999999814e+06,3.760224299999999814e+06,2.953057500000000000e+06,2.489344000000000000e+06,3.069314000000000000e+06,3.112554500000000000e+06,3.118788000000000000e+06,4.050763299999999814e+06,3.524283000000000000e+06,2.676771500000000000e+06,3.167705000000000000e+06,2.528705500000000000e+06,3.042538500000000000e+06,2.258143000000000000e+06,3.154842000000000000e+06,2.460160000000000000e+06,2.799691799999999814e+06,2.329815000000000000e+06,2.725251500000000000e+06,2.073690000000000000e+06,2.822761500000000000e+06,2.625858799999999814e+06,2.089122300000000047e+06,2.378048000000000000e+06,2.121344000000000000e+06,3.131772299999999814e+06,2.598854000000000000e+06,3.164841299999999814e+06,2.961797000000000000e+06,2.818980799999999814e+06,2.192962799999999814e+06,2.865351799999999814e+06,3.143268500000000000e+06,3.066112299999999814e+06,2.996594500000000000e+06,2.737812500000000000e+06,2.950300799999999814e+06,2.540832500000000000e+06,2.560198799999999814e+06,2.718600500000000000e+06,2.281792000000000000e+06,2.166393299999999814e+06,2.629716500000000000e+06,3.039030500000000000e+06,2.332433500000000000e+06,2.598854000000000000e+06,2.598854000000000000e+06,2.065974399999999907e+06,2.093404000000000000e+06,3.008168000000000000e+06,3.085324000000000000e+06,1.764756399999999907e+06,2.011926399999999907e+06,2.842050500000000000e+06,3.139410799999999814e+06,2.575630000000000000e+06,2.614285299999999814e+06,2.351722500000000000e+06,1.954209399999999907e+06,2.400064000000000000e+06,2.448246000000000000e+06,2.073690000000000000e+06,3.251518799999999814e+06,2.641290000000000000e+06,2.934869500000000000e+06,2.756037799999999814e+06,2.944326000000000000e+06,2.656721299999999814e+06,2.058258800000000047e+06,3.216721299999999814e+06,2.514823500000000000e+06,3.139410799999999814e+06,2.594996299999999814e+06,2.553642500000000000e+06,2.038893500000000000e+06,2.845122000000000000e+06,2.388736000000000000e+06,2.621923799999999814e+06,3.214086799999999814e+06,3.311868799999999814e+06,2.067584000000000000e+06,2.211991000000000000e+06,2.421202799999999814e+06,2.444425799999999814e+06,3.293877500000000000e+06,2.834412000000000000e+06,3.811364500000000000e+06,2.822761500000000000e+06,2.220441299999999814e+06,1.668233899999999907e+06,2.004134600000000093e+06,2.687583799999999814e+06,2.753243500000000000e+06,2.791899000000000000e+06,2.668371799999999814e+06,2.475289299999999814e+06,2.741670299999999814e+06,2.768675000000000000e+06,2.598854000000000000e+06,2.768675000000000000e+06,3.012025799999999814e+06,2.606492500000000000e+06,3.039030500000000000e+06,2.973370500000000000e+06,2.510085799999999814e+06,2.614528000000000000e+06,3.216721299999999814e+06,2.230144000000000000e+06,2.903852500000000000e+06,2.668371799999999814e+06,2.201114500000000000e+06,2.483042500000000000e+06,2.629716500000000000e+06,2.927076799999999814e+06,2.398093500000000000e+06,3.066112299999999814e+06,2.822761500000000000e+06,2.533194000000000000e+06,2.309440000000000000e+06,2.467535000000000000e+06,2.324680299999999814e+06,2.085302000000000000e+06,1.899934100000000093e+06,2.479147000000000000e+06,2.602634500000000000e+06,2.324680299999999814e+06,3.093117000000000000e+06,2.919284000000000000e+06,2.745605299999999814e+06,2.386481500000000000e+06,2.452103799999999814e+06,2.896214299999999814e+06,3.274588500000000000e+06,3.208928500000000000e+06,3.000452299999999814e+06,2.478400000000000000e+06,2.734031799999999814e+06,2.571772000000000000e+06,2.571772000000000000e+06,2.309248000000000000e+06,2.440568000000000000e+06,2.679945299999999814e+06,3.077685799999999814e+06,2.761036500000000000e+06,3.012025799999999814e+06,3.089336299999999814e+06,3.761213000000000000e+06,2.425060500000000000e+06,2.923141799999999814e+06,2.324680299999999814e+06,3.035249799999999814e+06,2.764894299999999814e+06,2.803549500000000000e+06,2.483042500000000000e+06,2.633651500000000000e+06,2.564133799999999814e+06,2.544767500000000000e+06,2.641290000000000000e+06,2.317002299999999814e+06,2.683803000000000000e+06,2.637509299999999814e+06,2.125888000000000000e+06,2.567991500000000000e+06,1.888284500000000000e+06,3.062254500000000000e+06,2.057824000000000000e+06,2.436672500000000000e+06,2.560198799999999814e+06,2.556341000000000000e+06,2.378728299999999814e+06,2.490720500000000000e+06,2.687583799999999814e+06,3.069893000000000000e+06,2.683803000000000000e+06,2.683803000000000000e+06,3.031392000000000000e+06,3.371111000000000000e+06,2.915503299999999814e+06,3.143268500000000000e+06,3.027457000000000000e+06,2.556341000000000000e+06,2.714742799999999814e+06,3.089336299999999814e+06,3.378903799999999814e+06,2.664514000000000000e+06,2.310400000000000000e+06,2.336291299999999814e+06,2.463677299999999814e+06,2.892279299999999814e+06,2.556341000000000000e+06,2.849843299999999814e+06,2.255162500000000000e+06,1.969451899999999907e+06,2.676087500000000000e+06,2.761036500000000000e+06,2.834412000000000000e+06,2.452103799999999814e+06,2.494616000000000000e+06,2.123918799999999814e+06,2.440568000000000000e+06,2.822761500000000000e+06,3.251518799999999814e+06,2.100733299999999814e+06,1.957839899999999907e+06,2.310848000000000000e+06,3.050681000000000000e+06,2.150885799999999814e+06,2.540832500000000000e+06,2.280896000000000000e+06,2.614285299999999814e+06,2.587203500000000000e+06,1.880606500000000000e+06,2.869209500000000000e+06,2.977305500000000000e+06,2.247484500000000000e+06,2.691441500000000000e+06,2.379840000000000000e+06,2.930934500000000000e+06,2.649082799999999814e+06,2.571772000000000000e+06,2.259020299999999814e+06,2.552560299999999814e+06,1.977167500000000000e+06,2.494616000000000000e+06,2.579565000000000000e+06,2.077510300000000047e+06,2.347864799999999814e+06,2.583422799999999814e+06,2.085302000000000000e+06,1.973888000000000000e+06,2.405771500000000000e+06,1.498297300000000047e+06,2.363297000000000000e+06,2.205010000000000000e+06,2.313068299999999814e+06,2.082752000000000000e+06,2.405771500000000000e+06,2.100733299999999814e+06,2.147028000000000000e+06,2.371008000000000000e+06,2.005120000000000000e+06,2.076768000000000000e+06,1.956480000000000000e+06,2.256256000000000000e+06,2.150885799999999814e+06,2.525517000000000000e+06,2.266773500000000000e+06,2.240064000000000000e+06,2.564133799999999814e+06,2.552704000000000000e+06,2.969589799999999814e+06,2.270593799999999814e+06,3.664690500000000000e+06,2.764894299999999814e+06,2.672152500000000000e+06,3.220502000000000000e+06,2.652940500000000000e+06,2.107008000000000000e+06,2.374908000000000000e+06,2.726239000000000000e+06,2.425088000000000000e+06,2.548702500000000000e+06,2.004134600000000093e+06,2.745605299999999814e+06,2.664514000000000000e+06,2.668371799999999814e+06,2.286063500000000000e+06,2.475289299999999814e+06,2.378728299999999814e+06,1.787904300000000047e+06,2.174071299999999814e+06,2.081405600000000093e+06,2.346880000000000000e+06,1.996419000000000000e+06,2.281984000000000000e+06,2.210624000000000000e+06,2.096837899999999907e+06,2.089122300000000047e+06,2.084736000000000000e+06,1.693504000000000000e+06,2.163456000000000000e+06,1.950124300000000047e+06,1.776368399999999907e+06,1.780032000000000000e+06,1.854080000000000000e+06,2.031215500000000000e+06,1.885472000000000000e+06,1.901824000000000000e+06,2.027200000000000000e+06,2.363297000000000000e+06,1.629579600000000093e+06,2.295296000000000000e+06,1.685984000000000000e+06,2.280960000000000000e+06,2.079520000000000000e+06,1.930797600000000093e+06,1.898304000000000000e+06,1.770304000000000000e+06,2.023462300000000047e+06,2.004134600000000093e+06,1.924352000000000000e+06,1.506013899999999907e+06,1.825408000000000000e+06,1.720384000000000000e+06,2.156416000000000000e+06,1.948224000000000000e+06,2.170251000000000000e+06,1.606431800000000047e+06,1.923808000000000000e+06,1.809984000000000000e+06,1.756128000000000000e+06,1.935776000000000000e+06,1.652726500000000000e+06,1.926432000000000000e+06,1.856608000000000000e+06,1.728168000000000000e+06,1.778720000000000000e+06,2.147028000000000000e+06,1.814947500000000000e+06,1.617408000000000000e+06,1.960896000000000000e+06,1.934693000000000000e+06,2.033600000000000000e+06,1.883168000000000000e+06,1.939296000000000000e+06,2.017600000000000000e+06,1.996512000000000000e+06,1.865175300000000047e+06,1.957472000000000000e+06,1.764756399999999907e+06,1.834496000000000000e+06,2.463677299999999814e+06,1.822663100000000093e+06,2.548702500000000000e+06,2.039136000000000000e+06,2.308544000000000000e+06,2.274451500000000000e+06,2.371050299999999814e+06,1.628768000000000000e+06,2.015264000000000000e+06,2.390339299999999814e+06,2.259020299999999814e+06,2.394198000000000000e+06,1.859456000000000000e+06,1.786912000000000000e+06,2.332433500000000000e+06,2.363297000000000000e+06,1.958592000000000000e+06,1.787456000000000000e+06,2.170251000000000000e+06,1.876576000000000000e+06,2.052064000000000000e+06,2.193024000000000000e+06,2.054363300000000047e+06,1.841696000000000000e+06,1.686432000000000000e+06,1.865152000000000000e+06,1.844896000000000000e+06,1.772832000000000000e+06,2.544767500000000000e+06,1.843808000000000000e+06,2.185682299999999814e+06,1.852352000000000000e+06,2.158639000000000000e+06,1.723424000000000000e+06,1.814464000000000000e+06,1.585664000000000000e+06,2.024320000000000000e+06,1.830378800000000047e+06,1.502117500000000000e+06,1.602240000000000000e+06,1.648906300000000047e+06,1.598716100000000093e+06,1.757040800000000047e+06,2.235872500000000000e+06,1.563957300000000047e+06,1.680224000000000000e+06,1.936448000000000000e+06,1.791840000000000000e+06,1.825728000000000000e+06,2.041888000000000000e+06,2.154781299999999814e+06,1.890944000000000000e+06,1.669792000000000000e+06,1.937120000000000000e+06,1.784192000000000000e+06,2.235872500000000000e+06,2.137216000000000000e+06,2.147028000000000000e+06,2.039040000000000000e+06,1.811051100000000093e+06,1.676000000000000000e+06,1.846656000000000000e+06,2.363297000000000000e+06,1.936992000000000000e+06,1.692416000000000000e+06,2.293816799999999814e+06,2.556341000000000000e+06,1.818080000000000000e+06,2.154781299999999814e+06,1.739648000000000000e+06,1.405595000000000000e+06,2.822761500000000000e+06,1.934693000000000000e+06,2.359476799999999814e+06,2.606492500000000000e+06,2.340111500000000000e+06,2.150885799999999814e+06,1.729997500000000000e+06,1.629579600000000093e+06,2.286063500000000000e+06,2.280064000000000000e+06,1.900288000000000000e+06,1.799515300000000047e+06,1.835904000000000000e+06,1.972800000000000000e+06,2.154781299999999814e+06,1.839968000000000000e+06,1.932608000000000000e+06,2.015936000000000000e+06,1.722244300000000047e+06,1.711680000000000000e+06,1.960768000000000000e+06,1.869344000000000000e+06,2.641290000000000000e+06,2.017696000000000000e+06,1.536876399999999907e+06,1.919185500000000000e+06,1.947456000000000000e+06,1.940864000000000000e+06,2.324680299999999814e+06,2.007552000000000000e+06,1.748608000000000000e+06,1.926784000000000000e+06,1.720800000000000000e+06,2.228119299999999814e+06,1.614240000000000000e+06,1.777088000000000000e+06,1.833504000000000000e+06,2.046647800000000047e+06,2.123918799999999814e+06,1.949440000000000000e+06,1.725824000000000000e+06,1.699680000000000000e+06,1.638976000000000000e+06,1.743136000000000000e+06,1.734656000000000000e+06,2.270593799999999814e+06,1.312930399999999907e+06,1.583284899999999907e+06,1.721696000000000000e+06,1.980987800000000047e+06,3.008168000000000000e+06,1.628672000000000000e+06,2.239731299999999814e+06,2.185682299999999814e+06,2.344007000000000000e+06,2.413524799999999814e+06,2.957939299999999814e+06,3.089336299999999814e+06,2.529336299999999814e+06,3.123979500000000000e+06,2.278385500000000000e+06,3.139410799999999814e+06,2.857216000000000000e+06,3.077685799999999814e+06,3.182001000000000000e+06,3.108548299999999814e+06,2.560198799999999814e+06,3.104767500000000000e+06,3.228294799999999814e+06,3.012025799999999814e+06,3.247661000000000000e+06,2.969589799999999814e+06,2.811188000000000000e+06,2.815123000000000000e+06,3.405985500000000000e+06,3.402127799999999814e+06,2.737344000000000000e+06,2.630080000000000000e+06,2.780325500000000000e+06,2.649082799999999814e+06,2.730174000000000000e+06,3.127914500000000000e+06,2.351722500000000000e+06,2.359476799999999814e+06,2.587203500000000000e+06,2.853624000000000000e+06,2.761036500000000000e+06,3.205070500000000000e+06,2.749463000000000000e+06,3.579741500000000000e+06,3.123979500000000000e+06,3.255376500000000000e+06,2.969589799999999814e+06,2.764894299999999814e+06,2.865351799999999814e+06,3.100909799999999814e+06,2.734031799999999814e+06,3.201290000000000000e+06,2.892279299999999814e+06,3.235933000000000000e+06,2.552560299999999814e+06,2.799691799999999814e+06,2.919284000000000000e+06,3.042888299999999814e+06,3.054461500000000000e+06,2.845985500000000000e+06,3.170427500000000000e+06,3.135630000000000000e+06,3.108548299999999814e+06,2.822761500000000000e+06,2.077510300000000047e+06,2.463677299999999814e+06,3.008168000000000000e+06,2.703169299999999814e+06,2.390339299999999814e+06,2.486900299999999814e+06,2.405771500000000000e+06,2.826696500000000000e+06,2.737812500000000000e+06,2.649082799999999814e+06,2.309248000000000000e+06,2.575630000000000000e+06,2.409629299999999814e+06,2.255162500000000000e+06,2.297637000000000000e+06,2.552560299999999814e+06,2.583422799999999814e+06,2.788118299999999814e+06,2.830554299999999814e+06,2.911645500000000000e+06,2.965732000000000000e+06,3.301670299999999814e+06,2.351722500000000000e+06,2.610427500000000000e+06,2.530048000000000000e+06,2.390339299999999814e+06,2.834412000000000000e+06,2.838192799999999814e+06,2.664514000000000000e+06,2.656721299999999814e+06,2.455999299999999814e+06,2.274451500000000000e+06,2.483042500000000000e+06,2.761036500000000000e+06,2.020128000000000000e+06,3.660755500000000000e+06,2.803549500000000000e+06,2.398093500000000000e+06,2.672152500000000000e+06,2.320860000000000000e+06,2.602634500000000000e+06,2.184448000000000000e+06,2.533194000000000000e+06,2.428956000000000000e+06,2.811188000000000000e+06,2.503488000000000000e+06,2.946443000000000000e+06,2.150885799999999814e+06,2.946443000000000000e+06,2.706950000000000000e+06,2.245760000000000000e+06,2.511744000000000000e+06,2.950300799999999814e+06,2.510085799999999814e+06,2.556341000000000000e+06,2.934869500000000000e+06,2.706950000000000000e+06,2.336291299999999814e+06,2.425060500000000000e+06,2.428956000000000000e+06,2.668371799999999814e+06,2.664514000000000000e+06,2.189502500000000000e+06,2.065974399999999907e+06,2.313068299999999814e+06,2.646272000000000000e+06,2.311552000000000000e+06,1.941504000000000000e+06,2.255162500000000000e+06,2.344960000000000000e+06,2.054363300000000047e+06,1.973272100000000093e+06,2.106560000000000000e+06,2.013280000000000000e+06,2.718600500000000000e+06,1.846848000000000000e+06,1.664338500000000000e+06,2.637509299999999814e+06,1.865175300000000047e+06,2.440568000000000000e+06,2.106112000000000000e+06,2.679945299999999814e+06,2.004134600000000093e+06,2.236096000000000000e+06,2.278385500000000000e+06,1.733855300000000047e+06,1.792704000000000000e+06,2.737812500000000000e+06,2.513906000000000000e+06,2.201114500000000000e+06,1.946228899999999907e+06,2.591061299999999814e+06,2.105920000000000000e+06,3.301670299999999814e+06,1.888284500000000000e+06,2.668371799999999814e+06,2.706950000000000000e+06,2.088384000000000000e+06,1.896038800000000047e+06,2.892279299999999814e+06,2.154781299999999814e+06,2.679945299999999814e+06,2.367154799999999814e+06,2.320860000000000000e+06,2.119296000000000000e+06,2.116164500000000000e+06,2.313068299999999814e+06,1.876748600000000093e+06,1.672054100000000093e+06,1.478970600000000093e+06,2.042112000000000000e+06,2.436672500000000000e+06,2.065568000000000000e+06,2.436672500000000000e+06,2.304384000000000000e+06,2.320860000000000000e+06,2.421202799999999814e+06,2.564133799999999814e+06,2.594996299999999814e+06,1.471255000000000000e+06,1.942408600000000093e+06,2.409629299999999814e+06,2.934869500000000000e+06,2.664514000000000000e+06,3.100909799999999814e+06,2.367154799999999814e+06,2.815123000000000000e+06,2.100733299999999814e+06,2.216545799999999814e+06,2.270912000000000000e+06,2.132736000000000000e+06,2.179648000000000000e+06,1.888284500000000000e+06,2.954158500000000000e+06,1.907649800000000047e+06,2.444425799999999814e+06,2.390339299999999814e+06,2.556341000000000000e+06,2.714742799999999814e+06,2.000314399999999907e+06,1.780188600000000093e+06,1.598716100000000093e+06,2.417382500000000000e+06,2.111104000000000000e+06,1.903754300000000047e+06,1.951104000000000000e+06,2.556341000000000000e+06,1.892928000000000000e+06,1.883712000000000000e+06,2.069794500000000000e+06,1.716992000000000000e+06,1.763552000000000000e+06,2.031215500000000000e+06,1.819488000000000000e+06,1.822663100000000093e+06,2.023462300000000047e+06,2.305390299999999814e+06,2.284352000000000000e+06,2.336291299999999814e+06,2.367154799999999814e+06,2.347864799999999814e+06,1.753145300000000047e+06,2.058720000000000000e+06,1.745120000000000000e+06,1.923081000000000000e+06,2.238976000000000000e+06,2.587203500000000000e+06,2.251342299999999814e+06,1.563957300000000047e+06,2.174071299999999814e+06,1.560099399999999907e+06,1.764756399999999907e+06,1.563957300000000047e+06,1.657952000000000000e+06,1.965408000000000000e+06,2.107904000000000000e+06,1.757040800000000047e+06,1.800256000000000000e+06,1.787360000000000000e+06,1.563957300000000047e+06,1.583284899999999907e+06,2.023462300000000047e+06,1.657856000000000000e+06,1.925344000000000000e+06,1.791072000000000000e+06,1.748256000000000000e+06,1.597472000000000000e+06,1.840288000000000000e+06,1.641568000000000000e+06,1.831200000000000000e+06,1.843584000000000000e+06,2.085302000000000000e+06,2.405771500000000000e+06,1.695201000000000000e+06,1.409490399999999907e+06,1.864288000000000000e+06,2.336291299999999814e+06,1.606336000000000000e+06,1.719840000000000000e+06,1.900384000000000000e+06,2.085302000000000000e+06,1.964416000000000000e+06,2.060608000000000000e+06,2.141760000000000000e+06,1.918624000000000000e+06,2.209984000000000000e+06,1.772472000000000000e+06,2.025760000000000000e+06,1.925120000000000000e+06,1.981504000000000000e+06,1.587105000000000000e+06,2.099776000000000000e+06,2.039360000000000000e+06,1.902272000000000000e+06,1.871648000000000000e+06,2.115904000000000000e+06,2.521659299999999814e+06,2.154176000000000000e+06,2.187456000000000000e+06,2.046647800000000047e+06,2.807330299999999814e+06,2.903852500000000000e+06,2.988608000000000000e+06,2.795834000000000000e+06,3.259157299999999814e+06,2.888421500000000000e+06,3.645324299999999814e+06,2.876848000000000000e+06,3.374968799999999814e+06,4.039284000000000000e+06,3.255376500000000000e+06,4.027633500000000000e+06,3.718777000000000000e+06,3.691618000000000000e+06,3.707203500000000000e+06,3.625958000000000000e+06,3.183616000000000000e+06,3.390400000000000000e+06,3.572025799999999814e+06,3.039232000000000000e+06,2.934869500000000000e+06,2.583422799999999814e+06,2.942508000000000000e+06,2.571772000000000000e+06,2.235872500000000000e+06,2.345408000000000000e+06,2.284672000000000000e+06,2.706950000000000000e+06,2.247488000000000000e+06,2.164864000000000000e+06,2.181824500000000000e+06,2.436672500000000000e+06,2.649082799999999814e+06,2.587203500000000000e+06,2.293816799999999814e+06,2.780325500000000000e+06,2.176640000000000000e+06,2.170560000000000000e+06,2.128000000000000000e+06,2.551360000000000000e+06,2.314880000000000000e+06,2.389440000000000000e+06,2.322048000000000000e+06,2.206656000000000000e+06,2.826696500000000000e+06,2.888421500000000000e+06,2.554432000000000000e+06,2.457536000000000000e+06,2.639232000000000000e+06,2.782080000000000000e+06,3.197432299999999814e+06,3.027457000000000000e+06,2.452103799999999814e+06,3.017088000000000000e+06,2.871488000000000000e+06,2.869209500000000000e+06,2.452103799999999814e+06,2.722496000000000000e+06,3.305451000000000000e+06,3.139410799999999814e+06,3.309386000000000000e+06,2.639744000000000000e+06,2.643776000000000000e+06,2.205010000000000000e+06,2.592384000000000000e+06,2.216545799999999814e+06,2.569024000000000000e+06,2.772532799999999814e+06,2.178688000000000000e+06,2.683136000000000000e+06,2.586688000000000000e+06,2.318720000000000000e+06,2.719167000000000000e+06,2.289024000000000000e+06,1.891488000000000000e+06,1.951872000000000000e+06,2.587203500000000000e+06,1.721344000000000000e+06,1.777088000000000000e+06,1.784832000000000000e+06,1.729536000000000000e+06,1.672960000000000000e+06,1.627264000000000000e+06,1.645420000000000000e+06,2.104436299999999814e+06,1.537248000000000000e+06,1.651136000000000000e+06,1.257440000000000000e+06,1.344192000000000000e+06,1.242528000000000000e+06,1.435392000000000000e+06,1.603744000000000000e+06,1.703205100000000093e+06,1.240384000000000000e+06,1.132160000000000000e+06,1.280544000000000000e+06,1.380480000000000000e+06,1.187808000000000000e+06,1.442272000000000000e+06,1.149408000000000000e+06,1.225280000000000000e+06,1.669057100000000093e+06,1.187168000000000000e+06,1.192672000000000000e+06,1.087520000000000000e+06,1.287584000000000000e+06,1.370304000000000000e+06,8.920420000000000000e+05,9.923840000000000000e+05,1.072736000000000000e+06,1.126656000000000000e+06,1.109312000000000000e+06,1.068224000000000000e+06,9.788625000000000000e+05,1.195424000000000000e+06,1.118080000000000000e+06,1.065472000000000000e+06,9.518400000000000000e+05,1.009424000000000000e+06,1.169024000000000000e+06,8.573280000000000000e+05,1.386267399999999907e+06,1.351584600000000093e+06,1.214828100000000093e+06,7.424480000000000000e+05,1.444588000000000000e+06,8.163200000000000000e+05,9.730560000000000000e+05,8.460480000000000000e+05,1.007483900000000023e+06,6.985464000000000233e+05,8.282080000000000000e+05,1.305213800000000047e+06,8.991360000000000000e+05,1.058082300000000047e+06,1.033424000000000000e+06,7.324966999999999534e+05,8.613920000000000000e+05,9.615211999999999534e+05,1.251165800000000047e+06,1.442161800000000047e+06,9.508000000000000000e+05,9.712640000000000000e+05,8.600320000000000000e+05,8.842501999999999534e+05,9.238560000000000000e+05,9.021033000000000466e+05,7.333120000000000000e+05,7.536640000000000000e+05,1.236903000000000000e+06,7.828960000000000000e+05,8.576320000000000000e+05,9.120160000000000000e+05,7.585600000000000000e+05,1.321753399999999907e+06,6.620160000000000000e+05,1.068320000000000000e+06,4.565690000000000000e+05,6.886240000000000000e+05,5.419680000000000000e+05,6.117120000000000000e+05,7.707200000000000000e+05,5.661440000000000000e+05,5.656320000000000000e+05,6.008800000000000000e+05,4.455440000000000000e+05,4.458480000000000000e+05,5.003760000000000000e+05,4.515840000000000000e+05,4.807840000000000000e+05,4.875520000000000000e+05,5.579200000000000000e+05,4.230257999999999884e+05,8.857398000000000466e+05,5.137200000000000000e+05,5.125840000000000000e+05,9.891635999999999767e+05,4.620320000000000000e+05,3.168000000000000000e+05,3.364320000000000000e+05,4.472880000000000000e+05,8.283903000000000466e+05,4.356240000000000000e+05,3.536480000000000000e+05,3.676080000000000000e+05,2.987040000000000000e+05,3.691360000000000000e+05,3.821920000000000000e+05,5.027360000000000000e+05,1.226148000000000029e+05,7.848900000000000000e+05,7.374053000000000466e+05,3.654640000000000000e+05,4.339840000000000000e+05,4.138400000000000000e+05,2.916960000000000000e+05,7.705359000000000233e+05,4.038320000000000000e+05,4.054640000000000000e+05,2.578040000000000000e+05,3.153760000000000000e+05,3.064320000000000000e+05,4.088400000000000000e+05,3.652640000000000000e+05,2.758560000000000000e+05,2.651040000000000000e+05,5.980046999999999534e+05,7.354945999999999767e+05,2.838800000000000000e+05,2.553720000000000000e+05,2.980960000000000000e+05,2.416880000000000000e+05,2.475680000000000000e+05,3.226000000000000000e+05,2.646960000000000000e+05,1.799840000000000000e+05,2.104080000000000000e+05,2.060600000000000000e+05,6.907488000000000466e+05,2.016080000000000000e+05,1.919887000000000116e+05,1.753360000000000000e+05,2.144560000000000000e+05,1.582800000000000000e+05,1.937240000000000000e+05,1.235020000000000000e+05,1.353880000000000000e+05,1.079980000000000000e+05,9.924400000000000000e+04,1.084000000000000000e+05,9.391200000000000000e+04,1.021620000000000000e+05,9.562200000000000000e+04,9.542200000000000000e+04,8.255200000000000000e+04,9.009200000000000000e+04,1.623160000000000000e+05,9.240400000000000000e+04,6.918800000000000000e+04,7.662200000000000000e+04,6.105400000000000000e+04,5.302300000000000000e+04,9.089600000000000000e+04,1.171580000000000000e+05,4.349000000000000000e+04,4.459400000000000000e+04,4.750300000000000000e+04,3.336100000000000000e+04,3.707100000000000000e+04,3.316000000000000000e+04,3.115500000000000000e+04,2.854800000000000000e+04,3.015200000000000000e+04,2.985200000000000000e+04,3.316000000000000000e+04,4.700200000000000000e+04,1.662300000000000000e+04,1.662300000000000000e+04,1.461900000000000000e+04,1.642300000000000000e+04,2.153300000000000000e+04,9.712000000000000000e+03,7.709000000000000000e+03,7.508000000000000000e+03,7.809000000000000000e+03,1.492000000000000000e+04,7.108000000000000000e+03,1.111400000000000000e+04,3.804000000000000000e+03,6.507000000000000000e+03,9.311000000000000000e+03,4.905000000000000000e+03,6.107000000000000000e+03,7.909000000000000000e+03,6.006000000000000000e+03,5.406000000000000000e+03,4.805000000000000000e+03,7.408000000000000000e+03,5.706000000000000000e+03,3.704000000000000000e+03,4.404000000000000000e+03,7.508000000000000000e+03,5.205000000000000000e+03,5.105000000000000000e+03,8.109000000000000000e+03,6.006000000000000000e+03,5.205000000000000000e+03,5.306000000000000000e+03,4.805000000000000000e+03,4.705000000000000000e+03,4.204000000000000000e+03,3.804000000000000000e+03,3.804000000000000000e+03,4.805000000000000000e+03,3.503000000000000000e+03,4.304000000000000000e+03,4.304000000000000000e+03,4.204000000000000000e+03,1.901000000000000000e+03,2.702000000000000000e+03,nan
4.795009999999999906e+01,1.134368000000000000e+06,1.033216000000000000e+06,1.080864000000000000e+06,1.466880000000000000e+06,1.266272000000000000e+06,1.625759399999999907e+06,1.513729500000000000e+06,1.625759399999999907e+06,2.065974399999999907e+06,1.812480000000000000e+06,1.892218500000000000e+06,2.583422799999999814e+06,2.216545799999999814e+06,2.417382500000000000e+06,3.695553000000000000e+06,3.699410799999999814e+06,3.575806500000000000e+06,3.197432299999999814e+06,2.749463000000000000e+06,3.421416799999999814e+06,3.784437000000000000e+06,3.610604000000000000e+06,3.510146500000000000e+06,4.448598000000000000e+06,4.379003000000000000e+06,4.537405000000000000e+06,3.819157299999999814e+06,3.811364500000000000e+06,3.919537500000000000e+06,3.656897500000000000e+06,4.239967500000000000e+06,4.440882500000000000e+06,4.379003000000000000e+06,4.054715299999999814e+06,4.514258000000000000e+06,4.834765000000000000e+06,4.402227000000000000e+06,4.124156000000000000e+06,3.992836000000000000e+06,4.155018500000000000e+06,4.691794500000000000e+06,3.830730799999999814e+06,3.788294799999999814e+06,3.629893000000000000e+06,4.328851500000000000e+06,3.498650299999999814e+06,4.162811299999999814e+06,4.085577799999999814e+06,3.830730799999999814e+06,3.394335000000000000e+06,3.803726000000000000e+06,3.579741500000000000e+06,3.405985500000000000e+06,3.884817299999999814e+06,2.977305500000000000e+06,3.649259299999999814e+06,3.992836000000000000e+06,3.691618000000000000e+06,3.309386000000000000e+06,4.043064799999999814e+06,3.359537500000000000e+06,5.290450000000000000e+06,3.278523500000000000e+06,3.857812500000000000e+06,4.197531500000000000e+06,3.521720000000000000e+06,3.969766299999999814e+06,3.672329000000000000e+06,3.490857500000000000e+06,4.525831500000000000e+06,3.753497299999999814e+06,3.683979500000000000e+06,4.332786500000000000e+06,3.772709299999999814e+06,3.637685799999999814e+06,3.753497299999999814e+06,4.382938000000000000e+06,4.070146500000000000e+06,4.676440500000000000e+06,4.437024500000000000e+06,4.151237799999999814e+06,4.599207000000000000e+06,4.437024500000000000e+06,4.166669000000000000e+06,3.305451000000000000e+06,4.479460500000000000e+06,4.460171500000000000e+06,4.016060000000000000e+06,4.012202299999999814e+06,3.629893000000000000e+06,3.900248500000000000e+06,3.606669000000000000e+06,4.089512799999999814e+06,4.000628799999999814e+06,4.467887000000000000e+06,3.575806500000000000e+06,4.158876299999999814e+06,3.490857500000000000e+06,3.977404799999999814e+06,3.459995000000000000e+06,3.633828000000000000e+06,3.768928500000000000e+06,3.834588500000000000e+06,3.988978000000000000e+06,4.050857500000000000e+06,3.363472500000000000e+06,3.575806500000000000e+06,4.189893000000000000e+06,3.880959500000000000e+06,4.116517500000000000e+06,3.436848000000000000e+06,3.402127799999999814e+06,2.564133799999999814e+06,2.996594500000000000e+06,3.139410799999999814e+06,3.417559000000000000e+06,2.791899000000000000e+06,2.625858799999999814e+06,3.216721299999999814e+06,3.089336299999999814e+06,2.842050500000000000e+06,2.467535000000000000e+06,2.896214299999999814e+06,2.533194000000000000e+06,3.073750799999999814e+06,2.579565000000000000e+06,2.795834000000000000e+06,2.544767500000000000e+06,2.687583799999999814e+06,1.896038800000000047e+06,2.378728299999999814e+06,2.544767500000000000e+06,2.494336000000000000e+06,2.676087500000000000e+06,2.000314399999999907e+06,2.309248000000000000e+06,2.191616000000000000e+06,2.372352000000000000e+06,1.957839899999999907e+06,2.287680000000000000e+06,2.263296000000000000e+06,2.405771500000000000e+06,2.803549500000000000e+06,1.968704000000000000e+06,1.922592000000000000e+06,2.050848000000000000e+06,2.166393299999999814e+06,2.494616000000000000e+06,2.129344000000000000e+06,1.533056100000000093e+06,2.025440000000000000e+06,1.794016000000000000e+06,1.899934100000000093e+06,1.899968000000000000e+06,1.641190600000000093e+06,2.363297000000000000e+06,2.239731299999999814e+06,1.952512000000000000e+06,1.934693000000000000e+06,2.011926399999999907e+06,1.939744000000000000e+06,1.834274100000000093e+06,2.313068299999999814e+06,2.425060500000000000e+06,2.714742799999999814e+06,2.259020299999999814e+06,2.938727299999999814e+06,2.386481500000000000e+06,2.367154799999999814e+06,2.830554299999999814e+06,2.625858799999999814e+06,2.436672500000000000e+06,2.610427500000000000e+06,2.513906000000000000e+06,2.818980799999999814e+06,2.054363300000000047e+06,2.436672500000000000e+06,2.201114500000000000e+06,2.217536000000000000e+06,2.679945299999999814e+06,2.449216000000000000e+06,1.967936000000000000e+06,2.333632000000000000e+06,2.274451500000000000e+06,2.799691799999999814e+06,2.383808000000000000e+06,2.127776500000000000e+06,2.301494799999999814e+06,2.440568000000000000e+06,2.000314399999999907e+06,2.332433500000000000e+06,3.965908500000000000e+06,2.123918799999999814e+06,2.710807799999999814e+06,2.703169299999999814e+06,2.606492500000000000e+06,2.293816799999999814e+06,3.224359799999999814e+06,2.359476799999999814e+06,2.754624000000000000e+06,2.297637000000000000e+06,2.618066000000000000e+06,2.734031799999999814e+06,2.382586000000000000e+06,2.668371799999999814e+06,2.992659500000000000e+06,2.465536000000000000e+06,2.185682299999999814e+06,2.664514000000000000e+06,1.950124300000000047e+06,4.792329000000000000e+06,1.984883100000000093e+06,3.039030500000000000e+06,2.023462300000000047e+06,2.471469000000000000e+06,2.803549500000000000e+06,2.386481500000000000e+06,2.761036500000000000e+06,3.645324299999999814e+06,3.089336299999999814e+06,3.259157299999999814e+06,3.656897500000000000e+06,3.382761500000000000e+06,3.004233000000000000e+06,3.259157299999999814e+06,2.954158500000000000e+06,2.741670299999999814e+06,2.540832500000000000e+06,3.487076799999999814e+06,2.884224000000000000e+06,3.212863500000000000e+06,3.027457000000000000e+06,3.510146500000000000e+06,3.564233000000000000e+06,3.266950000000000000e+06,3.753497299999999814e+06,3.147203500000000000e+06,3.000452299999999814e+06,3.135630000000000000e+06,3.147203500000000000e+06,3.784437000000000000e+06,3.429132500000000000e+06,3.104767500000000000e+06,3.707203500000000000e+06,2.637509299999999814e+06,3.112406000000000000e+06,3.093117000000000000e+06,2.884640799999999814e+06,3.413624000000000000e+06,2.498473799999999814e+06,3.220502000000000000e+06,3.178066000000000000e+06,3.081543500000000000e+06,3.448421500000000000e+06,2.965732000000000000e+06,2.911645500000000000e+06,2.692864000000000000e+06,2.691441500000000000e+06,2.699234299999999814e+06,4.085577799999999814e+06,3.232152500000000000e+06,3.212863500000000000e+06,3.073750799999999814e+06,3.436848000000000000e+06,2.687583799999999814e+06,3.174208000000000000e+06,2.533194000000000000e+06,2.525517000000000000e+06,3.606669000000000000e+06,3.533370500000000000e+06,3.270807799999999814e+06,2.811188000000000000e+06,3.371111000000000000e+06,3.062254500000000000e+06,2.703169299999999814e+06,3.015960799999999814e+06,3.487076799999999814e+06,2.911645500000000000e+06,2.973370500000000000e+06,2.919284000000000000e+06,2.297637000000000000e+06,2.602634500000000000e+06,3.069893000000000000e+06,3.467710500000000000e+06,2.988801799999999814e+06,3.691618000000000000e+06,3.436848000000000000e+06,2.761036500000000000e+06,2.536974799999999814e+06,2.706950000000000000e+06,3.297812500000000000e+06,3.139410799999999814e+06,2.606492500000000000e+06,2.992659500000000000e+06,2.919284000000000000e+06,3.042888299999999814e+06,2.807330299999999814e+06,2.969589799999999814e+06,2.900072000000000000e+06,3.224359799999999814e+06,2.930934500000000000e+06,2.915503299999999814e+06,2.853624000000000000e+06,3.309386000000000000e+06,2.780325500000000000e+06,3.004233000000000000e+06,2.776467799999999814e+06,3.498650299999999814e+06,2.961797000000000000e+06,3.120198799999999814e+06,3.162634799999999814e+06,3.081543500000000000e+06,3.394335000000000000e+06,2.657536000000000000e+06,2.734031799999999814e+06,3.641466500000000000e+06,2.722381000000000000e+06,2.517763799999999814e+06,3.243726000000000000e+06,2.517763799999999814e+06,2.896214299999999814e+06,2.946443000000000000e+06,2.669568000000000000e+06,3.054461500000000000e+06,2.571772000000000000e+06,2.367154799999999814e+06,2.641290000000000000e+06,2.135454500000000000e+06,2.205010000000000000e+06,2.664514000000000000e+06,3.000452299999999814e+06,2.745605299999999814e+06,2.394198000000000000e+06,2.676087500000000000e+06,2.367154799999999814e+06,2.741670299999999814e+06,2.645225000000000000e+06,3.819157299999999814e+06,2.490720500000000000e+06,2.073690000000000000e+06,2.351722500000000000e+06,2.401951299999999814e+06,2.865351799999999814e+06,3.228294799999999814e+06,3.035249799999999814e+06,3.085324000000000000e+06,2.340111500000000000e+06,3.066112299999999814e+06,2.602634500000000000e+06,2.274451500000000000e+06,3.266950000000000000e+06,3.035249799999999814e+06,2.471469000000000000e+06,2.575630000000000000e+06,2.529336299999999814e+06,2.961797000000000000e+06,2.587203500000000000e+06,2.150885799999999814e+06,2.317002299999999814e+06,2.880783000000000000e+06,3.077685799999999814e+06,3.139410799999999814e+06,3.019818500000000000e+06,2.649082799999999814e+06,2.734031799999999814e+06,2.320860000000000000e+06,3.459995000000000000e+06,3.046823299999999814e+06,2.861416799999999814e+06,2.610427500000000000e+06,3.116341000000000000e+06,3.290019799999999814e+06,2.749463000000000000e+06,2.571772000000000000e+06,2.981163299999999814e+06,2.513906000000000000e+06,2.483042500000000000e+06,3.077685799999999814e+06,2.432814799999999814e+06,2.536974799999999814e+06,2.633651500000000000e+06,3.722634799999999814e+06,2.436672500000000000e+06,2.946443000000000000e+06,2.494616000000000000e+06,3.050681000000000000e+06,2.919284000000000000e+06,2.371050299999999814e+06,2.359476799999999814e+06,2.143207799999999814e+06,2.992659500000000000e+06,3.938903799999999814e+06,2.455999299999999814e+06,2.428956000000000000e+06,2.556341000000000000e+06,2.784260500000000000e+06,2.313068299999999814e+06,2.613952000000000000e+06,2.633651500000000000e+06,2.510085799999999814e+06,2.606492500000000000e+06,3.004233000000000000e+06,2.703169299999999814e+06,2.884640799999999814e+06,2.703169299999999814e+06,2.096837899999999907e+06,2.616896000000000000e+06,2.417382500000000000e+06,2.235872500000000000e+06,2.332433500000000000e+06,1.950124300000000047e+06,2.536974799999999814e+06,2.525517000000000000e+06,2.413524799999999814e+06,2.382586000000000000e+06,2.880783000000000000e+06,2.442880000000000000e+06,2.621923799999999814e+06,2.985021000000000000e+06,2.621923799999999814e+06,2.455999299999999814e+06,3.077685799999999814e+06,2.679945299999999814e+06,3.270807799999999814e+06,2.405771500000000000e+06,2.367154799999999814e+06,2.521659299999999814e+06,2.328538000000000000e+06,2.618944000000000000e+06,2.869209500000000000e+06,2.780325500000000000e+06,2.822761500000000000e+06,2.791899000000000000e+06,3.046823299999999814e+06,2.355619000000000000e+06,2.340111500000000000e+06,2.177929000000000000e+06,2.061920000000000000e+06,2.239731299999999814e+06,2.494616000000000000e+06,2.633651500000000000e+06,2.761036500000000000e+06,3.069893000000000000e+06,2.730174000000000000e+06,2.857559000000000000e+06,3.182001000000000000e+06,2.590784000000000000e+06,3.197432299999999814e+06,2.884640799999999814e+06,3.104767500000000000e+06,2.463677299999999814e+06,2.656721299999999814e+06,2.934869500000000000e+06,2.301494799999999814e+06,2.676087500000000000e+06,2.448246000000000000e+06,2.737812500000000000e+06,2.842050500000000000e+06,3.479284000000000000e+06,2.872990000000000000e+06,2.876848000000000000e+06,2.425060500000000000e+06,2.996594500000000000e+06,2.556341000000000000e+06,3.961973500000000000e+06,3.235933000000000000e+06,2.579565000000000000e+06,2.896214299999999814e+06,2.880783000000000000e+06,2.965732000000000000e+06,2.695376500000000000e+06,3.058319500000000000e+06,3.556594500000000000e+06,3.004233000000000000e+06,2.533194000000000000e+06,3.004233000000000000e+06,2.923141799999999814e+06,2.745605299999999814e+06,2.371050299999999814e+06,2.317002299999999814e+06,2.737812500000000000e+06,2.965732000000000000e+06,3.402127799999999814e+06,2.633651500000000000e+06,2.452103799999999814e+06,2.374908000000000000e+06,2.536974799999999814e+06,3.154842000000000000e+06,2.035073300000000047e+06,2.629716500000000000e+06,2.907710500000000000e+06,2.432814799999999814e+06,2.341120000000000000e+06,2.954158500000000000e+06,3.490857500000000000e+06,2.417382500000000000e+06,3.031392000000000000e+06,2.734031799999999814e+06,3.263015000000000000e+06,2.795834000000000000e+06,2.818980799999999814e+06,2.374908000000000000e+06,2.494616000000000000e+06,2.305390299999999814e+06,2.718600500000000000e+06,2.432814799999999814e+06,2.776467799999999814e+06,2.791899000000000000e+06,2.494616000000000000e+06,3.178066000000000000e+06,2.510085799999999814e+06,2.344007000000000000e+06,2.000314399999999907e+06,2.255162500000000000e+06,2.270593799999999814e+06,2.143207799999999814e+06,1.965184000000000000e+06,1.926656000000000000e+06,2.428956000000000000e+06,2.494616000000000000e+06,2.044320000000000000e+06,1.784084000000000000e+06,1.977167500000000000e+06,2.262915799999999814e+06,2.536974799999999814e+06,2.394198000000000000e+06,4.776743500000000000e+06,1.872608000000000000e+06,2.031215500000000000e+06,2.344007000000000000e+06,2.556341000000000000e+06,2.238080000000000000e+06,2.108411299999999814e+06,2.374908000000000000e+06,3.714842000000000000e+06,2.818980799999999814e+06,2.594996299999999814e+06,2.239731299999999814e+06,2.490720500000000000e+06,2.529336299999999814e+06,2.818980799999999814e+06,2.479147000000000000e+06,3.046823299999999814e+06,2.564133799999999814e+06,2.409629299999999814e+06,2.251342299999999814e+06,2.645225000000000000e+06,2.587203500000000000e+06,2.672152500000000000e+06,2.353792000000000000e+06,1.973272100000000093e+06,2.286063500000000000e+06,1.892218500000000000e+06,2.710807799999999814e+06,1.987456000000000000e+06,2.065974399999999907e+06,6.580039500000000000e+06,2.059616000000000000e+06,2.784260500000000000e+06,2.629716500000000000e+06,2.289959000000000000e+06,2.575630000000000000e+06,2.104553500000000000e+06,2.351722500000000000e+06,2.791899000000000000e+06,2.266773500000000000e+06,2.215007000000000000e+06,2.197824000000000000e+06,1.961660100000000093e+06,2.222583799999999814e+06,2.462114500000000000e+06,2.115691299999999814e+06,2.305065000000000000e+06,2.048831800000000047e+06,2.093926500000000000e+06,2.463677299999999814e+06,2.722381000000000000e+06,2.201114500000000000e+06,1.760861000000000000e+06,2.135454500000000000e+06,2.189504000000000000e+06,2.104553500000000000e+06,2.166393299999999814e+06,2.884640799999999814e+06,2.591061299999999814e+06,2.591061299999999814e+06,2.332433500000000000e+06,2.521659299999999814e+06,2.699234299999999814e+06,2.645225000000000000e+06,1.969600000000000000e+06,1.830378800000000047e+06,2.784260500000000000e+06,3.152257500000000000e+06,2.050543100000000093e+06,2.109662299999999814e+06,2.174071299999999814e+06,2.336291299999999814e+06,2.471469000000000000e+06,2.371050299999999814e+06,1.847595800000000047e+06,2.278385500000000000e+06,2.853624000000000000e+06,2.463677299999999814e+06,2.267904000000000000e+06,2.150885799999999814e+06,2.253184000000000000e+06,2.213888000000000000e+06,2.804827500000000000e+06,2.373876500000000000e+06,2.541912799999999814e+06,2.518656000000000000e+06,2.985021000000000000e+06,2.641782299999999814e+06,2.461110500000000000e+06,2.189148500000000000e+06,2.166999500000000000e+06,4.741848500000000000e+06,2.006497800000000047e+06,2.214801000000000000e+06,2.410913500000000000e+06,2.388009799999999814e+06,2.264269000000000000e+06,2.562880000000000000e+06,2.272038000000000000e+06,1.989109899999999907e+06,3.012475500000000000e+06,2.719063500000000000e+06,2.985360000000000000e+06,2.430751000000000000e+06,2.537828799999999814e+06,2.147840000000000000e+06,2.174174000000000000e+06,2.521472000000000000e+06,2.068167300000000047e+06,2.465316500000000000e+06,2.795608000000000000e+06,1.862732800000000047e+06,3.315336000000000000e+06,3.002417000000000000e+06,2.350652500000000000e+06,2.369984000000000000e+06,2.524191500000000000e+06,2.453248000000000000e+06,2.936768000000000000e+06,2.435723299999999814e+06,2.317068299999999814e+06,2.547712000000000000e+06,2.362022299999999814e+06,2.504682000000000000e+06,2.809681500000000000e+06,5.577078500000000000e+06,2.724480000000000000e+06,2.482848799999999814e+06,2.436525500000000000e+06,2.779307299999999814e+06,2.572096000000000000e+06,2.316480000000000000e+06,2.775962799999999814e+06,2.024099300000000047e+06,2.014402399999999907e+06,2.305390299999999814e+06,2.123918799999999814e+06,2.329814799999999814e+06,1.818775399999999907e+06,2.273728000000000000e+06,2.049274800000000047e+06,2.103360000000000000e+06,2.401664000000000000e+06,2.240448000000000000e+06,2.128192000000000000e+06,3.391948000000000000e+06,3.209797299999999814e+06,2.038324000000000000e+06,2.517376000000000000e+06,2.449536000000000000e+06,2.489034799999999814e+06,2.403941799999999814e+06,2.394386299999999814e+06,2.032847399999999907e+06,2.213760000000000000e+06,2.161659500000000000e+06,1.681610500000000000e+06,2.130128000000000000e+06,2.178011500000000000e+06,2.048640000000000000e+06,2.681131000000000000e+06,1.817504000000000000e+06,1.579388500000000000e+06,2.121044299999999814e+06,2.102656000000000000e+06,2.281152000000000000e+06,1.945721500000000000e+06,1.830880000000000000e+06,2.220176000000000000e+06,2.400896000000000000e+06,1.755657000000000000e+06,2.484669799999999814e+06,2.509150799999999814e+06,1.888768000000000000e+06,2.173288799999999814e+06,2.367012500000000000e+06,2.429568000000000000e+06,2.687657799999999814e+06,2.783601299999999814e+06,2.301268799999999814e+06,2.276039500000000000e+06,1.940797600000000093e+06,3.109518299999999814e+06,2.251972799999999814e+06,2.169747799999999814e+06,2.142569500000000000e+06,2.793764500000000000e+06,2.515524500000000000e+06,3.334099299999999814e+06,3.881292299999999814e+06,2.807975500000000000e+06,3.273354299999999814e+06,4.179534000000000000e+06,2.917871500000000000e+06,3.576428500000000000e+06,3.937677000000000000e+06,2.927597000000000000e+06,3.849117799999999814e+06,2.852151799999999814e+06,3.065743500000000000e+06,4.602517500000000000e+06,2.932304500000000000e+06,2.424587500000000000e+06,2.666445799999999814e+06,4.458740000000000000e+06,3.612997799999999814e+06,2.637509299999999814e+06,2.231886000000000000e+06,2.455872000000000000e+06,2.566924000000000000e+06,2.134507500000000000e+06,2.637509299999999814e+06,2.606492500000000000e+06,2.849843299999999814e+06,2.096837899999999907e+06,2.078968500000000000e+06,2.370884299999999814e+06,2.378728299999999814e+06,2.390339299999999814e+06,2.102336000000000000e+06,2.567991500000000000e+06,2.625858799999999814e+06,2.037432399999999907e+06,2.112306799999999814e+06,2.271616000000000000e+06,2.815123000000000000e+06,2.614285299999999814e+06,2.903852500000000000e+06,2.065974399999999907e+06,2.405771500000000000e+06,2.703169299999999814e+06,2.463677299999999814e+06,2.201114500000000000e+06,2.498473799999999814e+06,2.069794500000000000e+06,2.536974799999999814e+06,2.432814799999999814e+06,2.471469000000000000e+06,2.842050500000000000e+06,2.367154799999999814e+06,2.722484000000000000e+06,2.618066000000000000e+06,2.313068299999999814e+06,2.741670299999999814e+06,2.645225000000000000e+06,2.320860000000000000e+06,2.722381000000000000e+06,2.737812500000000000e+06,2.309248000000000000e+06,2.803549500000000000e+06,2.261100799999999814e+06,2.772219299999999814e+06,3.672329000000000000e+06,2.536974799999999814e+06,2.803549500000000000e+06,2.726239000000000000e+06,2.911645500000000000e+06,2.408192000000000000e+06,2.608991000000000000e+06,2.208867799999999814e+06,2.154781299999999814e+06,2.830554299999999814e+06,2.067115500000000000e+06,2.440568000000000000e+06,2.212688000000000000e+06,2.172805000000000000e+06,2.757101500000000000e+06,2.099805500000000000e+06,2.216545799999999814e+06,2.479147000000000000e+06,2.402880000000000000e+06,2.711126299999999814e+06,2.653645299999999814e+06,2.877028000000000000e+06,2.151872000000000000e+06,2.799691799999999814e+06,2.440568000000000000e+06,2.776467799999999814e+06,3.123979500000000000e+06,2.050543100000000093e+06,2.421202799999999814e+06,3.050681000000000000e+06,2.459857000000000000e+06,1.899934100000000093e+06,2.391232000000000000e+06,2.795834000000000000e+06,3.436848000000000000e+06,2.536974799999999814e+06,2.579565000000000000e+06,2.950300799999999814e+06,2.645225000000000000e+06,2.567991500000000000e+06,2.571772000000000000e+06,2.038893500000000000e+06,2.950300799999999814e+06,2.521659299999999814e+06,2.278385500000000000e+06,1.830378800000000047e+06,2.706950000000000000e+06,2.224299000000000000e+06,2.598854000000000000e+06,2.432814799999999814e+06,2.822761500000000000e+06,2.288000000000000000e+06,4.776743500000000000e+06,2.139350000000000000e+06,2.347864799999999814e+06,2.706950000000000000e+06,2.992659500000000000e+06,2.359476799999999814e+06,2.035073300000000047e+06,2.536974799999999814e+06,2.567991500000000000e+06,2.710807799999999814e+06,2.506151799999999814e+06,2.334400000000000000e+06,3.139410799999999814e+06,2.710807799999999814e+06,2.305390299999999814e+06,2.419456000000000000e+06,2.513906000000000000e+06,2.780325500000000000e+06,3.120198799999999814e+06,2.996594500000000000e+06,2.216545799999999814e+06,3.205070500000000000e+06,2.637509299999999814e+06,2.822761500000000000e+06,2.440568000000000000e+06,2.633651500000000000e+06,3.487076799999999814e+06,2.440568000000000000e+06,2.579565000000000000e+06,2.672152500000000000e+06,2.452103799999999814e+06,2.757101500000000000e+06,2.679945299999999814e+06,3.405985500000000000e+06,3.247661000000000000e+06,2.567991500000000000e+06,2.795834000000000000e+06,2.722381000000000000e+06,2.784260500000000000e+06,2.552560299999999814e+06,2.309248000000000000e+06,2.664514000000000000e+06,2.312768000000000000e+06,3.185858799999999814e+06,1.768576500000000000e+06,2.409629299999999814e+06,2.095936000000000000e+06,1.961660100000000093e+06,2.220096000000000000e+06,2.387584000000000000e+06,2.131072000000000000e+06,2.444425799999999814e+06,2.340111500000000000e+06,2.330496000000000000e+06,2.262915799999999814e+06,1.984704000000000000e+06,2.757101500000000000e+06,2.394198000000000000e+06,2.344007000000000000e+06,3.290019799999999814e+06,3.263015000000000000e+06,2.618066000000000000e+06,1.923081000000000000e+06,2.297637000000000000e+06,2.506151799999999814e+06,2.575630000000000000e+06,3.436848000000000000e+06,2.699234299999999814e+06,3.456060000000000000e+06,2.428956000000000000e+06,2.938727299999999814e+06,2.409629299999999814e+06,2.344007000000000000e+06,1.980987800000000047e+06,2.154781299999999814e+06,2.394198000000000000e+06,2.896214299999999814e+06,2.749463000000000000e+06,2.347864799999999814e+06,2.795834000000000000e+06,2.927076799999999814e+06,2.623040000000000000e+06,2.718600500000000000e+06,2.583422799999999814e+06,2.502331500000000000e+06,2.668371799999999814e+06,2.224299000000000000e+06,2.347520000000000000e+06,2.513906000000000000e+06,1.880606500000000000e+06,2.479147000000000000e+06,2.448246000000000000e+06,2.094720000000000000e+06,2.228119299999999814e+06,2.181824500000000000e+06,1.965555500000000000e+06,2.154781299999999814e+06,3.193497299999999814e+06,2.776467799999999814e+06,2.374908000000000000e+06,3.239791000000000000e+06,2.876848000000000000e+06,2.004134600000000093e+06,2.892279299999999814e+06,2.005888000000000000e+06,2.255162500000000000e+06,1.980987800000000047e+06,2.035264000000000000e+06,2.359476799999999814e+06,2.405771500000000000e+06,2.394198000000000000e+06,2.401951299999999814e+06,2.413524799999999814e+06,2.150885799999999814e+06,2.309248000000000000e+06,1.722244300000000047e+06,2.193398000000000000e+06,2.035073300000000047e+06,2.077510300000000047e+06,2.116164500000000000e+06,2.251342299999999814e+06,2.255162500000000000e+06,1.973272100000000093e+06,1.753145300000000047e+06,2.247484500000000000e+06,2.008031000000000000e+06,2.730174000000000000e+06,1.872960000000000000e+06,1.890944000000000000e+06,2.162176000000000000e+06,1.833056000000000000e+06,1.775232000000000000e+06,2.540832500000000000e+06,2.176448000000000000e+06,2.270720000000000000e+06,2.351808000000000000e+06,2.479296000000000000e+06,3.765070799999999814e+06,2.469696000000000000e+06,2.645225000000000000e+06,2.687583799999999814e+06,2.811188000000000000e+06,2.498473799999999814e+06,2.572224000000000000e+06,2.826696500000000000e+06,2.212288000000000000e+06,2.359476799999999814e+06,3.274588500000000000e+06,2.340111500000000000e+06,2.409629299999999814e+06,2.073690000000000000e+06,1.876748600000000093e+06,1.714566300000000047e+06,2.205010000000000000e+06,2.084064000000000000e+06,2.218112000000000000e+06,2.525184000000000000e+06,2.409629299999999814e+06,2.533194000000000000e+06,2.220441299999999814e+06,1.954624000000000000e+06,2.463677299999999814e+06,1.782656000000000000e+06,1.955712000000000000e+06,2.448246000000000000e+06,2.231977000000000000e+06,2.301494799999999814e+06,2.084288000000000000e+06,1.961984000000000000e+06,2.135454500000000000e+06,2.255162500000000000e+06,1.836032000000000000e+06,1.784084000000000000e+06,1.806368000000000000e+06,2.097344000000000000e+06,1.859360000000000000e+06,1.916544000000000000e+06,1.714566300000000047e+06,2.398093500000000000e+06,1.817632000000000000e+06,1.881632000000000000e+06,2.036480000000000000e+06,2.185600000000000000e+06,2.038893500000000000e+06,2.180672000000000000e+06,1.958368000000000000e+06,2.166393299999999814e+06,2.162535500000000000e+06,1.718424000000000000e+06,2.401951299999999814e+06,1.906976000000000000e+06,2.188672000000000000e+06,1.724288000000000000e+06,1.822663100000000093e+06,2.266773500000000000e+06,2.251342299999999814e+06,1.976192000000000000e+06,1.856736000000000000e+06,2.057376000000000000e+06,1.708608000000000000e+06,2.286063500000000000e+06,1.640832000000000000e+06,1.811840000000000000e+06,2.353418500000000000e+06,1.975328000000000000e+06,1.793568000000000000e+06,2.394198000000000000e+06,1.854848000000000000e+06,1.897632000000000000e+06,2.386481500000000000e+06,1.527424000000000000e+06,1.513729500000000000e+06,1.595520000000000000e+06,1.764756399999999907e+06,1.807456000000000000e+06,2.181824500000000000e+06,1.826496000000000000e+06,2.413524799999999814e+06,1.807230899999999907e+06,2.015784300000000047e+06,2.513906000000000000e+06,2.078080000000000000e+06,1.814947500000000000e+06,1.791799600000000093e+06,2.135454500000000000e+06,1.952640000000000000e+06,1.830378800000000047e+06,2.117632000000000000e+06,1.811051100000000093e+06,1.838528000000000000e+06,1.961760000000000000e+06,1.628896000000000000e+06,2.629716500000000000e+06,2.652940500000000000e+06,2.286063500000000000e+06,1.695201000000000000e+06,1.977167500000000000e+06,1.857422000000000000e+06,2.078080000000000000e+06,1.900160000000000000e+06,1.722244300000000047e+06,1.814947500000000000e+06,2.006112000000000000e+06,1.814947500000000000e+06,2.031215500000000000e+06,2.021024000000000000e+06,1.962336000000000000e+06,2.208867799999999814e+06,1.471255000000000000e+06,1.683616000000000000e+06,1.857422000000000000e+06,1.730176000000000000e+06,1.931936000000000000e+06,1.555200000000000000e+06,1.602536300000000047e+06,1.926432000000000000e+06,1.973272100000000093e+06,2.355619000000000000e+06,1.768576500000000000e+06,2.139350000000000000e+06,2.305390299999999814e+06,2.270593799999999814e+06,1.801888000000000000e+06,2.243589000000000000e+06,1.655680000000000000e+06,1.836128000000000000e+06,1.607008000000000000e+06,1.678912000000000000e+06,1.791799600000000093e+06,1.875488000000000000e+06,1.660992000000000000e+06,1.440391500000000000e+06,2.053856000000000000e+06,1.490464000000000000e+06,1.630624000000000000e+06,1.328361600000000093e+06,2.390339299999999814e+06,2.100733299999999814e+06,2.255162500000000000e+06,2.132864000000000000e+06,1.895232000000000000e+06,1.909952000000000000e+06,1.827488000000000000e+06,2.032512000000000000e+06,2.221568000000000000e+06,2.131392000000000000e+06,2.016928000000000000e+06,2.181824500000000000e+06,2.009856000000000000e+06,2.162535500000000000e+06,2.152064000000000000e+06,2.455999299999999814e+06,2.113984000000000000e+06,1.926901300000000047e+06,2.378728299999999814e+06,2.172096000000000000e+06,2.575630000000000000e+06,2.548702500000000000e+06,1.711872000000000000e+06,1.718424000000000000e+06,1.760861000000000000e+06,2.177929000000000000e+06,1.856928000000000000e+06,1.706813000000000000e+06,1.980987800000000047e+06,2.265536000000000000e+06,1.909952000000000000e+06,1.855520000000000000e+06,2.332433500000000000e+06,2.097056000000000000e+06,2.002784000000000000e+06,2.092832000000000000e+06,1.989440000000000000e+06,1.713312000000000000e+06,2.398093500000000000e+06,2.475289299999999814e+06,1.803968000000000000e+06,1.838094399999999907e+06,1.705344000000000000e+06,1.941184000000000000e+06,1.758976000000000000e+06,1.959232000000000000e+06,1.696544000000000000e+06,1.500704000000000000e+06,2.042788899999999907e+06,1.830378800000000047e+06,1.950124300000000047e+06,1.714944000000000000e+06,1.664480000000000000e+06,1.559520000000000000e+06,1.907968000000000000e+06,1.448107100000000093e+06,1.579388500000000000e+06,2.059168000000000000e+06,1.797056000000000000e+06,1.574208000000000000e+06,2.038893500000000000e+06,2.378728299999999814e+06,1.913248000000000000e+06,1.882272000000000000e+06,2.181824500000000000e+06,2.004320000000000000e+06,2.274451500000000000e+06,2.513906000000000000e+06,2.058258800000000047e+06,3.340248500000000000e+06,2.154781299999999814e+06,2.517763799999999814e+06,3.058319500000000000e+06,2.730174000000000000e+06,2.730174000000000000e+06,2.942508000000000000e+06,2.540832500000000000e+06,2.730174000000000000e+06,3.008168000000000000e+06,2.598854000000000000e+06,3.568168000000000000e+06,2.486900299999999814e+06,3.108548299999999814e+06,2.560198799999999814e+06,2.714742799999999814e+06,2.594996299999999814e+06,2.815123000000000000e+06,2.876848000000000000e+06,3.015960799999999814e+06,2.861416799999999814e+06,2.888421500000000000e+06,2.630336000000000000e+06,2.730174000000000000e+06,2.413524799999999814e+06,3.039030500000000000e+06,3.212863500000000000e+06,3.004233000000000000e+06,2.907710500000000000e+06,2.776467799999999814e+06,2.919284000000000000e+06,2.969589799999999814e+06,2.394198000000000000e+06,2.610880000000000000e+06,2.830554299999999814e+06,2.776467799999999814e+06,1.957839899999999907e+06,3.456060000000000000e+06,3.235933000000000000e+06,2.286063500000000000e+06,3.251518799999999814e+06,2.467535000000000000e+06,2.795392000000000000e+06,2.440568000000000000e+06,4.155018500000000000e+06,2.587203500000000000e+06,2.900072000000000000e+06,2.818980799999999814e+06,2.591061299999999814e+06,2.776467799999999814e+06,2.900072000000000000e+06,2.629716500000000000e+06,2.524288000000000000e+06,2.872990000000000000e+06,2.753243500000000000e+06,2.637509299999999814e+06,2.587203500000000000e+06,2.297637000000000000e+06,2.734031799999999814e+06,2.764894299999999814e+06,2.768675000000000000e+06,2.251342299999999814e+06,2.996594500000000000e+06,2.201114500000000000e+06,2.424768000000000000e+06,2.483042500000000000e+06,2.668371799999999814e+06,4.205247000000000000e+06,2.390339299999999814e+06,2.216545799999999814e+06,2.969589799999999814e+06,2.150885799999999814e+06,2.513906000000000000e+06,2.776467799999999814e+06,2.706950000000000000e+06,2.567991500000000000e+06,2.579565000000000000e+06,2.691441500000000000e+06,2.498473799999999814e+06,2.235872500000000000e+06,2.135454500000000000e+06,2.340111500000000000e+06,2.181824500000000000e+06,2.764894299999999814e+06,2.394198000000000000e+06,2.533194000000000000e+06,2.583422799999999814e+06,2.807330299999999814e+06,2.587203500000000000e+06,2.930934500000000000e+06,2.506151799999999814e+06,2.270593799999999814e+06,2.359476799999999814e+06,2.330496000000000000e+06,2.533194000000000000e+06,3.494715299999999814e+06,2.668371799999999814e+06,2.498473799999999814e+06,2.992659500000000000e+06,2.116164500000000000e+06,2.135454500000000000e+06,2.456320000000000000e+06,2.486900299999999814e+06,2.235872500000000000e+06,1.822663100000000093e+06,2.211776000000000000e+06,2.721024000000000000e+06,2.224299000000000000e+06,2.560198799999999814e+06,2.703169299999999814e+06,2.869209500000000000e+06,2.371050299999999814e+06,2.328538000000000000e+06,2.448246000000000000e+06,3.143268500000000000e+06,2.544767500000000000e+06,2.205010000000000000e+06,2.679945299999999814e+06,2.386481500000000000e+06,2.087744000000000000e+06,1.984883100000000093e+06,2.000314399999999907e+06,2.000314399999999907e+06,2.428956000000000000e+06,2.276928000000000000e+06,3.004233000000000000e+06,2.247484500000000000e+06,2.041472000000000000e+06,2.129664000000000000e+06,1.780188600000000093e+06,1.760861000000000000e+06,2.649082799999999814e+06,1.969451899999999907e+06,2.398093500000000000e+06,1.977984000000000000e+06,1.997728000000000000e+06,1.693376000000000000e+06,2.282205799999999814e+06,1.930797600000000093e+06,2.347864799999999814e+06,2.444425799999999814e+06,2.136960000000000000e+06,2.163520000000000000e+06,2.135454500000000000e+06,2.208867799999999814e+06,2.147028000000000000e+06,2.089122300000000047e+06,2.042788899999999907e+06,2.363297000000000000e+06,2.602634500000000000e+06,2.004134600000000093e+06,2.861416799999999814e+06,1.946228899999999907e+06,2.749463000000000000e+06,2.344007000000000000e+06,2.656721299999999814e+06,1.913248000000000000e+06,2.268928000000000000e+06,2.123918799999999814e+06,1.980987800000000047e+06,1.745429800000000047e+06,1.656621899999999907e+06,2.594996299999999814e+06,2.127776500000000000e+06,2.332433500000000000e+06,1.968928000000000000e+06,2.147028000000000000e+06,1.857422000000000000e+06,1.896038800000000047e+06,2.082400000000000000e+06,2.371050299999999814e+06,2.320860000000000000e+06,1.702992800000000047e+06,2.026208000000000000e+06,2.131596799999999814e+06,2.730174000000000000e+06,2.048544000000000000e+06,2.270593799999999814e+06,2.475289299999999814e+06,2.363297000000000000e+06,2.710807799999999814e+06,2.459857000000000000e+06,2.425060500000000000e+06,3.166569799999999814e+06,2.344007000000000000e+06,1.988703399999999907e+06,2.231977000000000000e+06,2.571772000000000000e+06,2.606492500000000000e+06,2.726239000000000000e+06,2.251342299999999814e+06,1.884464300000000047e+06,2.351722500000000000e+06,2.154781299999999814e+06,2.351722500000000000e+06,1.814947500000000000e+06,2.394198000000000000e+06,2.044896000000000000e+06,1.991424000000000000e+06,2.594996299999999814e+06,1.857422000000000000e+06,1.925024000000000000e+06,2.023872000000000000e+06,1.722240000000000000e+06,1.849705399999999907e+06,1.749325100000000093e+06,1.668233899999999907e+06,1.977167500000000000e+06,2.121536000000000000e+06,2.687583799999999814e+06,4.224613500000000000e+06,2.791899000000000000e+06,2.560198799999999814e+06,1.795619899999999907e+06,2.146432000000000000e+06,1.965555500000000000e+06,2.150885799999999814e+06,1.579388500000000000e+06,1.839072000000000000e+06,2.158639000000000000e+06,1.734112000000000000e+06,1.309034000000000000e+06,1.691424000000000000e+06,2.340111500000000000e+06,2.324680299999999814e+06,2.463677299999999814e+06,2.150885799999999814e+06,2.158639000000000000e+06,1.895328000000000000e+06,1.741408000000000000e+06,1.885888000000000000e+06,2.158639000000000000e+06,1.991104000000000000e+06,2.087840000000000000e+06,2.193398000000000000e+06,2.123918799999999814e+06,1.861317399999999907e+06,1.675232000000000000e+06,1.918528000000000000e+06,1.696640000000000000e+06,1.743264000000000000e+06,2.104576000000000000e+06,1.841152000000000000e+06,1.925792000000000000e+06,1.812704000000000000e+06,1.529160800000000047e+06,1.671424000000000000e+06,1.494401899999999907e+06,2.228119299999999814e+06,2.189502500000000000e+06,1.615008000000000000e+06,1.777728000000000000e+06,2.048320000000000000e+06,1.919168000000000000e+06,2.114304000000000000e+06,1.985472000000000000e+06,1.804512000000000000e+06,1.968064000000000000e+06,1.625759399999999907e+06,2.048992000000000000e+06,2.295872000000000000e+06,2.560198799999999814e+06,2.099008000000000000e+06,1.820256000000000000e+06,2.212288000000000000e+06,2.262915799999999814e+06,1.884896000000000000e+06,1.948320000000000000e+06,1.841056000000000000e+06,1.967840000000000000e+06,1.845760000000000000e+06,2.160320000000000000e+06,2.366912000000000000e+06,1.865175300000000047e+06,2.108411299999999814e+06,2.409629299999999814e+06,2.282205799999999814e+06,2.630016000000000000e+06,2.807330299999999814e+06,3.170427500000000000e+06,3.251518799999999814e+06,4.510323000000000000e+06,3.336467799999999814e+06,4.050857500000000000e+06,3.297812500000000000e+06,3.992836000000000000e+06,3.239791000000000000e+06,3.436848000000000000e+06,3.699410799999999814e+06,3.564233000000000000e+06,3.583599299999999814e+06,3.008168000000000000e+06,3.123979500000000000e+06,2.818980799999999814e+06,2.817408000000000000e+06,3.023599000000000000e+06,2.282205799999999814e+06,2.409629299999999814e+06,2.506151799999999814e+06,2.081405600000000093e+06,2.761344000000000000e+06,2.159552000000000000e+06,2.217856000000000000e+06,2.078304000000000000e+06,2.295424000000000000e+06,2.042788899999999907e+06,2.100733299999999814e+06,2.185682299999999814e+06,2.357312000000000000e+06,2.019642000000000000e+06,2.208867799999999814e+06,2.171136000000000000e+06,2.061824000000000000e+06,2.161344000000000000e+06,2.377728000000000000e+06,2.123904000000000000e+06,2.286336000000000000e+06,2.470848000000000000e+06,2.274368000000000000e+06,2.336064000000000000e+06,2.313068299999999814e+06,2.584704000000000000e+06,2.580736000000000000e+06,2.767808000000000000e+06,2.777856000000000000e+06,2.643200000000000000e+06,2.888704000000000000e+06,2.965732000000000000e+06,2.432814799999999814e+06,2.771008000000000000e+06,3.015960799999999814e+06,3.108548299999999814e+06,2.997760000000000000e+06,2.776384000000000000e+06,2.892279299999999814e+06,2.571200000000000000e+06,2.622144000000000000e+06,2.913472000000000000e+06,2.548702500000000000e+06,2.597504000000000000e+06,2.629716500000000000e+06,2.396928000000000000e+06,2.488256000000000000e+06,2.170251000000000000e+06,2.154432000000000000e+06,2.720576000000000000e+06,2.517760000000000000e+06,2.537216000000000000e+06,2.410432000000000000e+06,1.907649800000000047e+06,2.069792000000000000e+06,2.024224000000000000e+06,1.960768000000000000e+06,2.096896500000000000e+06,1.808672000000000000e+06,1.779488000000000000e+06,1.894912000000000000e+06,1.607552000000000000e+06,2.035378800000000047e+06,2.080989300000000047e+06,1.602560000000000000e+06,1.535520000000000000e+06,1.389248000000000000e+06,1.353696000000000000e+06,1.428640000000000000e+06,1.381664000000000000e+06,1.309248000000000000e+06,1.283008000000000000e+06,1.418432000000000000e+06,1.417152000000000000e+06,1.515773399999999907e+06,1.236992000000000000e+06,1.287584000000000000e+06,1.711689800000000047e+06,1.219456000000000000e+06,1.144960000000000000e+06,1.180256000000000000e+06,1.159904000000000000e+06,1.320672000000000000e+06,1.171680000000000000e+06,1.277568000000000000e+06,1.186955000000000000e+06,1.594820800000000047e+06,8.510056999999999534e+05,9.547840000000000000e+05,9.685280000000000000e+05,9.574080000000000000e+05,1.032272000000000000e+06,1.468313000000000000e+06,9.708480000000000000e+05,1.154720000000000000e+06,1.044800000000000000e+06,9.256320000000000000e+05,1.066720000000000000e+06,9.769534000000000233e+05,7.531856999999999534e+05,1.006160000000000000e+06,8.605600000000000000e+05,8.043360000000000000e+05,7.492000000000000000e+05,9.351680000000000000e+05,6.649120000000000000e+05,8.183040000000000000e+05,9.462880000000000000e+05,1.111679800000000047e+06,1.239730100000000093e+06,1.417206000000000000e+06,1.146880000000000000e+06,1.016256000000000000e+06,1.085125500000000000e+06,7.530064000000000233e+05,1.576177300000000047e+06,8.670400000000000000e+05,1.930797600000000093e+06,1.934693000000000000e+06,9.770400000000000000e+05,1.001536000000000000e+06,9.360160000000000000e+05,8.533876999999999534e+05,1.231838100000000093e+06,1.205952000000000000e+06,1.104688000000000000e+06,8.259525999999999767e+05,9.609760000000000000e+05,7.896480000000000000e+05,1.107936000000000000e+06,9.911200000000000000e+05,6.789920000000000000e+05,7.182099000000000233e+05,7.233440000000000000e+05,9.864000000000000000e+05,6.724800000000000000e+05,1.125980300000000047e+06,6.980480000000000000e+05,5.635840000000000000e+05,6.509600000000000000e+05,8.747970000000000000e+05,6.771360000000000000e+05,6.354560000000000000e+05,5.647040000000000000e+05,5.990240000000000000e+05,5.673920000000000000e+05,4.355200000000000000e+05,4.700160000000000000e+05,4.783200000000000000e+05,5.221360000000000000e+05,5.277920000000000000e+05,8.768265999999999767e+05,6.016960000000000000e+05,4.440080000000000000e+05,5.564800000000000000e+05,4.632560000000000000e+05,5.022160000000000000e+05,5.851040000000000000e+05,3.462080000000000000e+05,4.876567999999999884e+05,3.542560000000000000e+05,4.968800000000000000e+05,5.102240000000000000e+05,6.802400000000000000e+05,4.628480000000000000e+05,5.032480000000000000e+05,3.309360000000000000e+05,5.110480000000000000e+05,7.548680000000000000e+05,5.073520000000000000e+05,2.825600000000000000e+05,3.855600000000000000e+05,3.682160000000000000e+05,4.945200000000000000e+05,3.639360000000000000e+05,3.170000000000000000e+05,3.435600000000000000e+05,3.794400000000000000e+05,4.610080000000000000e+05,4.015840000000000000e+05,2.675360000000000000e+05,3.638400000000000000e+05,3.013520000000000000e+05,2.968800000000000000e+05,2.669280000000000000e+05,3.302240000000000000e+05,2.737280000000000000e+05,3.646480000000000000e+05,3.078560000000000000e+05,6.707200000000000000e+05,4.001520000000000000e+05,3.272800000000000000e+05,2.338920000000000000e+05,2.121280000000000000e+05,2.939280000000000000e+05,2.396640000000000000e+05,1.756400000000000000e+05,1.978680000000000000e+05,1.791760000000000000e+05,5.490760999999999767e+05,1.580760000000000000e+05,1.731160000000000000e+05,1.427480000000000000e+05,1.251140000000000000e+05,1.173600000000000000e+05,1.257180000000000000e+05,1.297480000000000000e+05,1.175600000000000000e+05,1.025640000000000000e+05,1.017580000000000000e+05,1.010540000000000000e+05,9.451600000000000000e+04,1.276320000000000000e+05,9.512000000000000000e+04,9.552200000000000000e+04,1.066900000000000000e+05,8.496400000000000000e+04,8.335600000000000000e+04,6.507000000000000000e+04,1.119220000000000000e+05,7.431000000000000000e+04,6.627400000000000000e+04,8.225000000000000000e+04,5.984900000000000000e+04,4.700200000000000000e+04,4.098200000000000000e+04,3.586700000000000000e+04,8.104400000000000000e+04,3.045300000000000000e+04,3.576700000000000000e+04,2.834800000000000000e+04,3.015200000000000000e+04,2.213400000000000000e+04,2.734600000000000000e+04,2.113200000000000000e+04,1.602200000000000000e+04,1.011200000000000000e+04,1.121400000000000000e+04,1.041300000000000000e+04,1.361800000000000000e+04,3.877600000000000000e+04,8.810000000000000000e+03,6.607000000000000000e+03,7.108000000000000000e+03,9.511000000000000000e+03,1.281600000000000000e+04,6.807000000000000000e+03,7.909000000000000000e+03,5.406000000000000000e+03,6.107000000000000000e+03,4.705000000000000000e+03,5.506000000000000000e+03,4.905000000000000000e+03,3.804000000000000000e+03,7.108000000000000000e+03,6.607000000000000000e+03,5.506000000000000000e+03,4.805000000000000000e+03,4.505000000000000000e+03,5.306000000000000000e+03,6.607000000000000000e+03,1.782500000000000000e+04,6.006000000000000000e+03,5.706000000000000000e+03,1.351800000000000000e+04,5.706000000000000000e+03,6.207000000000000000e+03,3.904000000000000000e+03,5.005000000000000000e+03,4.505000000000000000e+03,1.161400000000000000e+04,3.603000000000000000e+03,2.602000000000000000e+03,4.104000000000000000e+03,4.404000000000000000e+03,3.003000000000000000e+03,3.203000000000000000e+03,4.505000000000000000e+03,3.303000000000000000e+03,nan
4.795089999999999719e+01,1.088576000000000000e+06,1.057568000000000000e+06,1.082784000000000000e+06,1.396320000000000000e+06,1.136704000000000000e+06,2.259020299999999814e+06,2.123918799999999814e+06,1.965555500000000000e+06,1.903232000000000000e+06,1.731040000000000000e+06,2.471469000000000000e+06,2.428956000000000000e+06,2.815123000000000000e+06,2.807330299999999814e+06,2.903852500000000000e+06,3.097052000000000000e+06,3.390400000000000000e+06,3.961973500000000000e+06,3.676186799999999814e+06,3.421416799999999814e+06,3.811364500000000000e+06,3.927176000000000000e+06,3.815299500000000000e+06,3.772709299999999814e+06,3.672329000000000000e+06,3.780502000000000000e+06,4.054715299999999814e+06,4.842403500000000000e+06,3.784437000000000000e+06,4.788394000000000000e+06,4.128013799999999814e+06,4.282480500000000000e+06,4.491111000000000000e+06,4.788394000000000000e+06,4.104944000000000000e+06,4.155018500000000000e+06,4.699510000000000000e+06,4.247837500000000000e+06,4.865627500000000000e+06,3.610604000000000000e+06,3.641466500000000000e+06,3.988978000000000000e+06,4.857912000000000000e+06,4.776743500000000000e+06,3.425197500000000000e+06,3.753497299999999814e+06,3.961973500000000000e+06,3.961973500000000000e+06,3.591237799999999814e+06,4.259411000000000000e+06,3.765070799999999814e+06,3.123979500000000000e+06,3.066112299999999814e+06,3.653117000000000000e+06,3.830730799999999814e+06,3.641466500000000000e+06,3.452279299999999814e+06,3.784437000000000000e+06,3.788294799999999814e+06,4.046922500000000000e+06,3.069893000000000000e+06,3.417559000000000000e+06,4.016060000000000000e+06,3.842227000000000000e+06,3.413624000000000000e+06,3.344106299999999814e+06,4.182177500000000000e+06,3.502508000000000000e+06,3.888675000000000000e+06,3.440628799999999814e+06,3.931111000000000000e+06,4.348140500000000000e+06,3.788294799999999814e+06,4.162811299999999814e+06,4.348140500000000000e+06,4.788394000000000000e+06,4.158876299999999814e+06,4.421516000000000000e+06,4.101086299999999814e+06,4.008267299999999814e+06,4.317278000000000000e+06,3.946542299999999814e+06,3.927176000000000000e+06,4.019995000000000000e+06,4.058496000000000000e+06,4.989232000000000000e+06,3.517939299999999814e+06,3.880959500000000000e+06,3.996771000000000000e+06,3.544944000000000000e+06,3.888675000000000000e+06,3.904106299999999814e+06,4.213040000000000000e+06,4.008267299999999814e+06,3.846162000000000000e+06,3.378903799999999814e+06,3.973547000000000000e+06,3.189639500000000000e+06,3.409766299999999814e+06,4.745881000000000000e+06,4.228394000000000000e+06,3.784437000000000000e+06,4.251618000000000000e+06,3.599030500000000000e+06,3.521720000000000000e+06,3.517939299999999814e+06,3.896313500000000000e+06,3.931111000000000000e+06,3.599030500000000000e+06,3.904106299999999814e+06,2.965732000000000000e+06,3.710984299999999814e+06,3.413624000000000000e+06,2.927076799999999814e+06,3.452279299999999814e+06,3.591237799999999814e+06,3.123979500000000000e+06,2.610427500000000000e+06,3.027457000000000000e+06,2.344007000000000000e+06,2.452103799999999814e+06,2.818980799999999814e+06,2.826696500000000000e+06,2.919284000000000000e+06,2.231977000000000000e+06,2.525517000000000000e+06,2.513906000000000000e+06,2.811188000000000000e+06,2.625858799999999814e+06,2.506151799999999814e+06,2.479147000000000000e+06,2.625858799999999814e+06,1.936672000000000000e+06,2.363297000000000000e+06,2.618066000000000000e+06,2.282205799999999814e+06,2.290176000000000000e+06,2.427776000000000000e+06,2.398093500000000000e+06,2.033152000000000000e+06,1.733855300000000047e+06,1.880606500000000000e+06,1.475150399999999907e+06,2.179776000000000000e+06,2.016800000000000000e+06,1.763104000000000000e+06,2.027357600000000093e+06,1.459643000000000000e+06,2.185682299999999814e+06,2.413524799999999814e+06,1.672054100000000093e+06,2.175360000000000000e+06,2.069794500000000000e+06,1.830378800000000047e+06,2.405771500000000000e+06,1.679136000000000000e+06,2.016704000000000000e+06,1.805920000000000000e+06,2.374908000000000000e+06,1.892218500000000000e+06,1.838094399999999907e+06,2.317002299999999814e+06,2.317002299999999814e+06,2.054400000000000000e+06,2.378728299999999814e+06,2.556341000000000000e+06,2.243589000000000000e+06,3.208928500000000000e+06,2.525517000000000000e+06,2.791899000000000000e+06,2.946443000000000000e+06,2.544767500000000000e+06,2.598854000000000000e+06,2.452103799999999814e+06,2.575630000000000000e+06,2.042788899999999907e+06,2.486900299999999814e+06,2.158639000000000000e+06,2.077510300000000047e+06,2.483042500000000000e+06,2.482496000000000000e+06,1.749325100000000093e+06,2.139350000000000000e+06,2.162535500000000000e+06,2.069794500000000000e+06,2.280192000000000000e+06,2.475289299999999814e+06,1.841989800000000047e+06,2.486900299999999814e+06,2.309248000000000000e+06,2.247484500000000000e+06,2.154781299999999814e+06,2.699234299999999814e+06,2.201114500000000000e+06,2.278385500000000000e+06,2.734031799999999814e+06,2.371050299999999814e+06,2.513906000000000000e+06,2.664514000000000000e+06,2.224299000000000000e+06,2.981163299999999814e+06,2.849843299999999814e+06,2.741670299999999814e+06,2.262915799999999814e+06,2.896214299999999814e+06,3.456060000000000000e+06,2.042788899999999907e+06,2.409629299999999814e+06,2.425060500000000000e+06,2.471469000000000000e+06,2.425060500000000000e+06,2.649082799999999814e+06,2.347864799999999814e+06,2.872990000000000000e+06,2.907710500000000000e+06,2.467535000000000000e+06,3.405985500000000000e+06,2.977305500000000000e+06,3.417559000000000000e+06,2.529336299999999814e+06,3.459995000000000000e+06,2.845985500000000000e+06,2.695376500000000000e+06,3.533370500000000000e+06,3.189639500000000000e+06,2.548702500000000000e+06,2.788118299999999814e+06,2.845985500000000000e+06,3.714842000000000000e+06,2.892279299999999814e+06,2.915503299999999814e+06,2.853624000000000000e+06,2.888421500000000000e+06,2.996594500000000000e+06,3.490857500000000000e+06,3.220502000000000000e+06,3.629893000000000000e+06,3.019818500000000000e+06,3.066112299999999814e+06,2.938727299999999814e+06,2.367154799999999814e+06,2.687583799999999814e+06,3.162634799999999814e+06,2.946443000000000000e+06,2.533194000000000000e+06,2.915503299999999814e+06,2.768675000000000000e+06,3.042888299999999814e+06,2.954158500000000000e+06,2.734031799999999814e+06,3.479284000000000000e+06,3.699410799999999814e+06,3.162634799999999814e+06,3.170427500000000000e+06,2.722381000000000000e+06,3.116341000000000000e+06,2.892672000000000000e+06,3.444486500000000000e+06,3.066112299999999814e+06,3.208928500000000000e+06,3.367330299999999814e+06,2.830554299999999814e+06,3.147203500000000000e+06,3.089336299999999814e+06,3.386542000000000000e+06,2.957939299999999814e+06,2.818980799999999814e+06,3.313243799999999814e+06,3.270807799999999814e+06,2.946443000000000000e+06,3.104767500000000000e+06,3.382761500000000000e+06,2.467535000000000000e+06,2.915503299999999814e+06,3.050681000000000000e+06,3.081543500000000000e+06,3.208928500000000000e+06,3.185858799999999814e+06,3.081543500000000000e+06,2.691441500000000000e+06,3.089336299999999814e+06,2.355619000000000000e+06,3.637685799999999814e+06,2.876848000000000000e+06,2.737812500000000000e+06,2.637509299999999814e+06,3.429132500000000000e+06,3.529512799999999814e+06,3.224359799999999814e+06,3.116341000000000000e+06,3.641466500000000000e+06,3.259157299999999814e+06,3.413624000000000000e+06,3.035249799999999814e+06,2.567991500000000000e+06,3.058319500000000000e+06,3.402127799999999814e+06,4.463952000000000000e+06,2.073690000000000000e+06,2.849843299999999814e+06,2.602634500000000000e+06,3.591237799999999814e+06,3.452279299999999814e+06,2.621923799999999814e+06,3.625958000000000000e+06,3.139410799999999814e+06,3.131772299999999814e+06,3.641466500000000000e+06,3.015960799999999814e+06,3.035249799999999814e+06,3.066112299999999814e+06,2.703169299999999814e+06,2.907710500000000000e+06,2.614285299999999814e+06,3.015960799999999814e+06,2.494616000000000000e+06,3.135630000000000000e+06,2.726239000000000000e+06,3.622100299999999814e+06,2.969589799999999814e+06,2.815123000000000000e+06,2.703169299999999814e+06,2.467535000000000000e+06,2.834412000000000000e+06,2.957939299999999814e+06,2.649082799999999814e+06,2.448246000000000000e+06,2.865351799999999814e+06,2.679945299999999814e+06,2.409629299999999814e+06,2.927076799999999814e+06,2.575630000000000000e+06,2.741670299999999814e+06,2.444425799999999814e+06,2.575630000000000000e+06,3.108548299999999814e+06,2.826696500000000000e+06,2.552560299999999814e+06,3.151061299999999814e+06,2.842050500000000000e+06,2.560198799999999814e+06,3.089336299999999814e+06,3.297812500000000000e+06,2.761036500000000000e+06,2.903852500000000000e+06,2.266773500000000000e+06,2.332433500000000000e+06,2.799691799999999814e+06,3.027457000000000000e+06,2.606492500000000000e+06,2.734031799999999814e+06,3.042888299999999814e+06,2.927076799999999814e+06,3.054461500000000000e+06,2.772532799999999814e+06,3.023599000000000000e+06,2.876848000000000000e+06,2.401951299999999814e+06,3.000452299999999814e+06,2.761036500000000000e+06,2.540832500000000000e+06,3.332610000000000000e+06,2.784260500000000000e+06,2.602634500000000000e+06,3.502508000000000000e+06,2.398093500000000000e+06,2.340111500000000000e+06,2.965732000000000000e+06,2.664514000000000000e+06,3.579741500000000000e+06,2.764894299999999814e+06,3.143268500000000000e+06,2.656721299999999814e+06,2.880783000000000000e+06,2.633651500000000000e+06,2.807330299999999814e+06,3.178066000000000000e+06,2.714742799999999814e+06,2.807330299999999814e+06,2.845985500000000000e+06,3.348041299999999814e+06,2.560198799999999814e+06,3.668548299999999814e+06,2.741670299999999814e+06,2.930934500000000000e+06,2.274451500000000000e+06,2.923141799999999814e+06,2.938727299999999814e+06,2.946443000000000000e+06,3.035249799999999814e+06,2.564133799999999814e+06,2.641290000000000000e+06,2.239731299999999814e+06,3.004233000000000000e+06,2.911645500000000000e+06,2.513906000000000000e+06,2.147028000000000000e+06,2.741670299999999814e+06,2.421202799999999814e+06,2.494616000000000000e+06,2.579565000000000000e+06,2.324680299999999814e+06,2.479147000000000000e+06,2.340111500000000000e+06,2.259020299999999814e+06,2.722381000000000000e+06,1.919185500000000000e+06,2.706950000000000000e+06,2.243589000000000000e+06,3.104767500000000000e+06,2.672152500000000000e+06,2.687583799999999814e+06,2.112306799999999814e+06,2.197255799999999814e+06,2.220441299999999814e+06,2.610427500000000000e+06,2.216545799999999814e+06,2.548702500000000000e+06,2.436672500000000000e+06,2.533194000000000000e+06,2.938727299999999814e+06,2.919284000000000000e+06,2.262915799999999814e+06,2.930934500000000000e+06,2.602634500000000000e+06,2.243589000000000000e+06,2.521659299999999814e+06,2.714742799999999814e+06,2.150885799999999814e+06,3.054461500000000000e+06,2.297637000000000000e+06,2.842050500000000000e+06,2.494616000000000000e+06,2.355619000000000000e+06,2.212688000000000000e+06,2.826696500000000000e+06,4.228394000000000000e+06,2.262915799999999814e+06,2.544767500000000000e+06,3.583599299999999814e+06,2.274451500000000000e+06,2.536974799999999814e+06,2.355619000000000000e+06,2.560198799999999814e+06,2.297637000000000000e+06,2.560198799999999814e+06,2.753243500000000000e+06,3.108548299999999814e+06,2.865351799999999814e+06,2.791899000000000000e+06,2.714742799999999814e+06,3.556594500000000000e+06,2.455999299999999814e+06,2.548702500000000000e+06,3.266950000000000000e+06,3.309386000000000000e+06,2.641290000000000000e+06,3.471491299999999814e+06,3.162634799999999814e+06,2.946443000000000000e+06,2.625858799999999814e+06,2.938727299999999814e+06,2.683803000000000000e+06,3.147203500000000000e+06,2.985021000000000000e+06,3.151061299999999814e+06,2.780325500000000000e+06,3.031392000000000000e+06,2.795834000000000000e+06,3.861593299999999814e+06,3.699410799999999814e+06,3.073750799999999814e+06,3.027457000000000000e+06,3.722634799999999814e+06,2.749463000000000000e+06,2.869209500000000000e+06,2.977305500000000000e+06,2.791899000000000000e+06,3.116341000000000000e+06,2.544767500000000000e+06,3.089336299999999814e+06,3.058319500000000000e+06,3.378903799999999814e+06,2.799691799999999814e+06,2.344007000000000000e+06,2.618066000000000000e+06,2.996594500000000000e+06,2.506151799999999814e+06,2.683803000000000000e+06,2.737812500000000000e+06,2.703169299999999814e+06,2.710807799999999814e+06,2.143207799999999814e+06,3.166569799999999814e+06,2.382586000000000000e+06,3.251518799999999814e+06,2.297637000000000000e+06,2.683803000000000000e+06,2.676087500000000000e+06,3.332610000000000000e+06,3.019818500000000000e+06,2.255162500000000000e+06,2.571772000000000000e+06,3.081543500000000000e+06,2.309248000000000000e+06,3.274588500000000000e+06,2.594996299999999814e+06,2.710807799999999814e+06,3.143268500000000000e+06,2.552560299999999814e+06,3.390400000000000000e+06,2.571772000000000000e+06,2.135454500000000000e+06,2.139350000000000000e+06,2.247484500000000000e+06,2.247484500000000000e+06,1.838094399999999907e+06,2.208867799999999814e+06,3.259157299999999814e+06,2.085302000000000000e+06,2.000032000000000000e+06,2.923141799999999814e+06,2.224299000000000000e+06,2.278385500000000000e+06,2.401951299999999814e+06,2.116164500000000000e+06,2.436672500000000000e+06,2.001472000000000000e+06,2.147028000000000000e+06,2.471469000000000000e+06,2.216545799999999814e+06,2.344007000000000000e+06,2.834412000000000000e+06,2.618066000000000000e+06,2.452103799999999814e+06,2.355619000000000000e+06,2.324680299999999814e+06,2.517763799999999814e+06,2.104553500000000000e+06,2.652940500000000000e+06,2.668371799999999814e+06,2.471469000000000000e+06,2.100733299999999814e+06,2.255162500000000000e+06,2.317002299999999814e+06,2.753243500000000000e+06,2.270593799999999814e+06,2.212688000000000000e+06,2.394198000000000000e+06,2.224299000000000000e+06,3.579741500000000000e+06,2.251342299999999814e+06,2.668371799999999814e+06,2.339584000000000000e+06,1.834274100000000093e+06,2.011926399999999907e+06,2.123918799999999814e+06,2.303232000000000000e+06,2.146304000000000000e+06,2.610427500000000000e+06,2.710807799999999814e+06,2.212688000000000000e+06,2.467535000000000000e+06,2.371050299999999814e+06,2.942508000000000000e+06,2.629716500000000000e+06,2.532603799999999814e+06,2.495552000000000000e+06,3.344106299999999814e+06,2.354450000000000000e+06,2.791908500000000000e+06,2.842790799999999814e+06,2.087880399999999907e+06,2.474370500000000000e+06,2.255583500000000000e+06,2.158639000000000000e+06,4.738242500000000000e+06,2.259020299999999814e+06,2.807330299999999814e+06,2.317002299999999814e+06,2.107200000000000000e+06,3.012025799999999814e+06,2.618066000000000000e+06,2.324680299999999814e+06,2.174071299999999814e+06,4.711238000000000000e+06,2.317002299999999814e+06,2.286063500000000000e+06,3.093117000000000000e+06,3.081543500000000000e+06,9.097802000000000000e+06,2.517763799999999814e+06,2.567991500000000000e+06,2.106651500000000000e+06,2.826696500000000000e+06,2.201653000000000000e+06,2.282205799999999814e+06,3.131772299999999814e+06,2.351722500000000000e+06,2.973370500000000000e+06,2.436468000000000000e+06,2.540832500000000000e+06,2.591061299999999814e+06,2.394198000000000000e+06,2.229241500000000000e+06,2.143207799999999814e+06,2.366272000000000000e+06,2.382464000000000000e+06,2.063753500000000000e+06,2.497465799999999814e+06,2.442550000000000000e+06,2.350208000000000000e+06,2.610427500000000000e+06,2.633976799999999814e+06,2.372912799999999814e+06,3.394753799999999814e+06,2.326184000000000000e+06,2.282943299999999814e+06,2.746619000000000000e+06,3.214936000000000000e+06,2.597840000000000000e+06,2.830535799999999814e+06,3.333768799999999814e+06,2.549556000000000000e+06,2.541188000000000000e+06,2.325052500000000000e+06,3.058131799999999814e+06,2.831276000000000000e+06,2.632854000000000000e+06,2.342121500000000000e+06,2.251624500000000000e+06,2.105332500000000000e+06,2.577495299999999814e+06,2.592512000000000000e+06,2.434227799999999814e+06,2.434966299999999814e+06,2.342165000000000000e+06,2.547503000000000000e+06,2.356022000000000000e+06,2.396160000000000000e+06,2.718493299999999814e+06,2.252964799999999814e+06,2.860468500000000000e+06,2.559296000000000000e+06,2.120450000000000000e+06,3.308045500000000000e+06,3.738873000000000000e+06,2.424384000000000000e+06,2.249362799999999814e+06,2.272081000000000000e+06,2.434785500000000000e+06,2.529090500000000000e+06,2.623929000000000000e+06,2.513274299999999814e+06,2.402991500000000000e+06,3.382615799999999814e+06,2.334080000000000000e+06,2.069642399999999907e+06,2.438015500000000000e+06,2.550004000000000000e+06,2.808162000000000000e+06,2.452103799999999814e+06,2.135454500000000000e+06,3.122849500000000000e+06,2.796853299999999814e+06,2.436544000000000000e+06,2.243767799999999814e+06,2.133440000000000000e+06,2.297088000000000000e+06,2.530107000000000000e+06,2.091308800000000047e+06,2.545754000000000000e+06,2.547113000000000000e+06,2.141244000000000000e+06,2.253064299999999814e+06,2.113024000000000000e+06,2.500430500000000000e+06,2.330086799999999814e+06,2.113113799999999814e+06,2.265103299999999814e+06,1.995221000000000000e+06,2.968387000000000000e+06,2.261207000000000000e+06,2.137728000000000000e+06,2.016683000000000000e+06,2.262848000000000000e+06,2.258176000000000000e+06,2.731979299999999814e+06,2.216545799999999814e+06,2.299356299999999814e+06,2.113856000000000000e+06,1.724221500000000000e+06,2.040523899999999907e+06,1.840839000000000000e+06,2.689302500000000000e+06,2.054145899999999907e+06,2.510711000000000000e+06,2.243648000000000000e+06,4.009275299999999814e+06,1.762846000000000000e+06,2.353732299999999814e+06,2.214510500000000000e+06,1.778378800000000047e+06,2.980405000000000000e+06,2.297803799999999814e+06,2.604071299999999814e+06,3.018683299999999814e+06,2.446262799999999814e+06,2.446541500000000000e+06,2.513612299999999814e+06,2.250210500000000000e+06,2.660481000000000000e+06,2.662101299999999814e+06,3.512768500000000000e+06,2.798725299999999814e+06,2.474813299999999814e+06,2.688936299999999814e+06,3.634596500000000000e+06,3.680730799999999814e+06,3.513530299999999814e+06,3.523196299999999814e+06,3.083094799999999814e+06,3.057829799999999814e+06,3.525147000000000000e+06,3.145892000000000000e+06,3.058039000000000000e+06,4.625355000000000000e+06,3.447103500000000000e+06,3.022066000000000000e+06,2.846303299999999814e+06,3.425341299999999814e+06,2.605514000000000000e+06,3.008168000000000000e+06,2.391572299999999814e+06,2.629716500000000000e+06,3.133096799999999814e+06,2.809099500000000000e+06,2.340111500000000000e+06,2.278385500000000000e+06,3.591237799999999814e+06,2.594996299999999814e+06,2.686115299999999814e+06,2.366962500000000000e+06,2.861416799999999814e+06,2.780325500000000000e+06,2.110144000000000000e+06,2.641290000000000000e+06,2.455999299999999814e+06,3.137720500000000000e+06,2.127776500000000000e+06,2.587203500000000000e+06,2.008031000000000000e+06,2.536974799999999814e+06,2.494616000000000000e+06,2.815123000000000000e+06,2.564133799999999814e+06,3.093117000000000000e+06,2.259020299999999814e+06,2.587203500000000000e+06,2.432814799999999814e+06,2.679945299999999814e+06,2.571772000000000000e+06,2.730174000000000000e+06,2.536974799999999814e+06,2.961797000000000000e+06,2.652940500000000000e+06,2.680657299999999814e+06,2.579565000000000000e+06,2.513906000000000000e+06,2.645225000000000000e+06,2.869209500000000000e+06,2.826696500000000000e+06,3.058319500000000000e+06,3.212863500000000000e+06,2.676087500000000000e+06,2.900072000000000000e+06,2.552465299999999814e+06,2.217776500000000000e+06,2.730174000000000000e+06,3.239791000000000000e+06,2.212688000000000000e+06,2.664514000000000000e+06,2.177929000000000000e+06,2.607616000000000000e+06,2.397087000000000000e+06,2.761036500000000000e+06,2.718600500000000000e+06,2.602634500000000000e+06,4.122561799999999814e+06,2.320860000000000000e+06,3.008168000000000000e+06,2.777647500000000000e+06,2.363297000000000000e+06,2.156539500000000000e+06,2.513906000000000000e+06,2.174071299999999814e+06,2.347648000000000000e+06,2.707152799999999814e+06,2.853669500000000000e+06,2.678965000000000000e+06,2.502784000000000000e+06,2.378728299999999814e+06,1.973272100000000093e+06,6.166945000000000000e+06,3.467710500000000000e+06,2.147028000000000000e+06,2.340111500000000000e+06,2.799691799999999814e+06,2.536974799999999814e+06,2.965732000000000000e+06,2.703169299999999814e+06,2.776467799999999814e+06,2.664514000000000000e+06,3.062254500000000000e+06,2.791899000000000000e+06,2.699234299999999814e+06,2.649082799999999814e+06,2.660579000000000000e+06,2.486900299999999814e+06,2.355619000000000000e+06,2.818980799999999814e+06,2.687583799999999814e+06,2.328538000000000000e+06,3.865451000000000000e+06,2.606492500000000000e+06,2.405771500000000000e+06,2.645225000000000000e+06,3.127914500000000000e+06,2.490720500000000000e+06,2.301494799999999814e+06,2.417382500000000000e+06,2.413524799999999814e+06,2.656721299999999814e+06,2.950300799999999814e+06,2.212688000000000000e+06,2.784260500000000000e+06,2.818980799999999814e+06,2.695376500000000000e+06,2.652940500000000000e+06,2.544767500000000000e+06,2.452103799999999814e+06,2.173888000000000000e+06,3.027457000000000000e+06,2.838192799999999814e+06,2.247484500000000000e+06,2.301494799999999814e+06,3.035249799999999814e+06,2.606492500000000000e+06,2.633651500000000000e+06,2.390339299999999814e+06,2.811188000000000000e+06,2.842050500000000000e+06,2.606492500000000000e+06,2.915503299999999814e+06,2.633651500000000000e+06,2.371050299999999814e+06,2.749463000000000000e+06,2.710807799999999814e+06,2.938727299999999814e+06,2.386481500000000000e+06,3.556594500000000000e+06,3.394335000000000000e+06,2.768675000000000000e+06,3.004233000000000000e+06,2.950300799999999814e+06,2.969589799999999814e+06,2.703169299999999814e+06,3.274588500000000000e+06,2.645225000000000000e+06,2.973370500000000000e+06,2.289959000000000000e+06,2.961797000000000000e+06,2.212688000000000000e+06,2.455999299999999814e+06,2.479147000000000000e+06,2.255162500000000000e+06,2.401951299999999814e+06,2.853624000000000000e+06,2.119424000000000000e+06,2.722176000000000000e+06,2.459857000000000000e+06,2.598854000000000000e+06,2.008031000000000000e+06,2.324672000000000000e+06,2.147028000000000000e+06,2.073690000000000000e+06,2.347864799999999814e+06,2.930934500000000000e+06,2.127776500000000000e+06,2.950300799999999814e+06,2.602634500000000000e+06,2.170251000000000000e+06,2.625858799999999814e+06,2.761036500000000000e+06,2.706950000000000000e+06,2.656721299999999814e+06,2.301494799999999814e+06,2.571772000000000000e+06,2.398093500000000000e+06,2.428956000000000000e+06,2.386481500000000000e+06,2.147028000000000000e+06,2.282205799999999814e+06,2.683803000000000000e+06,2.649082799999999814e+06,2.247484500000000000e+06,2.598854000000000000e+06,2.900072000000000000e+06,2.266773500000000000e+06,2.351722500000000000e+06,2.706950000000000000e+06,2.593216000000000000e+06,2.614285299999999814e+06,2.359476799999999814e+06,2.656721299999999814e+06,3.440628799999999814e+06,2.521659299999999814e+06,1.957839899999999907e+06,2.521659299999999814e+06,2.000314399999999907e+06,2.332433500000000000e+06,2.088288000000000000e+06,2.155328000000000000e+06,2.262915799999999814e+06,2.187904000000000000e+06,2.239731299999999814e+06,2.564133799999999814e+06,2.174071299999999814e+06,3.888675000000000000e+06,2.367154799999999814e+06,2.903852500000000000e+06,2.483042500000000000e+06,2.286063500000000000e+06,2.398093500000000000e+06,2.301494799999999814e+06,2.567991500000000000e+06,2.448246000000000000e+06,2.799691799999999814e+06,2.286063500000000000e+06,2.637509299999999814e+06,2.417382500000000000e+06,2.629716500000000000e+06,2.340111500000000000e+06,2.228119299999999814e+06,2.347864799999999814e+06,2.494616000000000000e+06,2.123918799999999814e+06,2.336291299999999814e+06,2.714742799999999814e+06,2.359476799999999814e+06,1.947136000000000000e+06,2.073690000000000000e+06,2.189502500000000000e+06,2.386481500000000000e+06,1.965312000000000000e+06,2.181824500000000000e+06,2.069794500000000000e+06,1.726139600000000093e+06,2.195392000000000000e+06,1.893024000000000000e+06,1.999360000000000000e+06,1.942408600000000093e+06,2.023462300000000047e+06,2.027357600000000093e+06,2.210560000000000000e+06,2.137408000000000000e+06,2.427648000000000000e+06,2.278385500000000000e+06,1.780188600000000093e+06,3.452279299999999814e+06,2.977305500000000000e+06,2.270593799999999814e+06,2.583422799999999814e+06,2.548702500000000000e+06,3.251518799999999814e+06,2.328538000000000000e+06,3.054461500000000000e+06,2.699234299999999814e+06,2.247484500000000000e+06,2.119984799999999814e+06,2.521659299999999814e+06,2.440568000000000000e+06,2.749463000000000000e+06,2.289959000000000000e+06,1.776368399999999907e+06,2.274304000000000000e+06,1.872853300000000047e+06,1.602536300000000047e+06,1.950124300000000047e+06,2.139350000000000000e+06,1.925440000000000000e+06,2.034496000000000000e+06,1.988128000000000000e+06,1.973272100000000093e+06,1.794560000000000000e+06,2.305390299999999814e+06,1.942408600000000093e+06,2.063680000000000000e+06,1.859232000000000000e+06,1.857422000000000000e+06,1.718424000000000000e+06,1.814947500000000000e+06,2.621923799999999814e+06,1.993536000000000000e+06,2.234048000000000000e+06,1.863840000000000000e+06,1.787680000000000000e+06,2.463677299999999814e+06,1.864512000000000000e+06,2.081184000000000000e+06,2.117888000000000000e+06,1.950656000000000000e+06,1.799515300000000047e+06,2.328538000000000000e+06,1.932064000000000000e+06,1.957839899999999907e+06,1.699680000000000000e+06,1.826048000000000000e+06,1.857422000000000000e+06,1.544668100000000093e+06,1.982944000000000000e+06,1.770304000000000000e+06,2.218304000000000000e+06,2.293816799999999814e+06,1.464192000000000000e+06,1.751872000000000000e+06,1.789632000000000000e+06,1.814880000000000000e+06,1.736384000000000000e+06,1.618496000000000000e+06,1.738560000000000000e+06,1.808320000000000000e+06,1.878208000000000000e+06,1.728448000000000000e+06,1.983712000000000000e+06,1.714566300000000047e+06,2.065974399999999907e+06,2.101376000000000000e+06,1.830378800000000047e+06,1.779168000000000000e+06,1.794784000000000000e+06,2.096837899999999907e+06,1.687485399999999907e+06,2.413524799999999814e+06,1.675949500000000000e+06,1.905568000000000000e+06,1.739008000000000000e+06,2.162535500000000000e+06,2.660579000000000000e+06,1.950124300000000047e+06,1.706813000000000000e+06,2.166976000000000000e+06,2.297637000000000000e+06,2.015784300000000047e+06,2.008031000000000000e+06,1.931264000000000000e+06,2.587203500000000000e+06,2.105024000000000000e+06,2.243589000000000000e+06,1.822336000000000000e+06,2.075872000000000000e+06,2.072992000000000000e+06,2.189502500000000000e+06,2.054363300000000047e+06,1.672054100000000093e+06,3.189639500000000000e+06,2.301494799999999814e+06,2.471469000000000000e+06,1.973792000000000000e+06,1.851680000000000000e+06,2.320860000000000000e+06,2.208867799999999814e+06,1.764756399999999907e+06,2.282205799999999814e+06,2.123918799999999814e+06,1.819392000000000000e+06,1.709152000000000000e+06,1.896038800000000047e+06,2.058258800000000047e+06,1.718424000000000000e+06,2.035073300000000047e+06,1.780480000000000000e+06,1.737792000000000000e+06,1.768576500000000000e+06,2.270593799999999814e+06,1.628896000000000000e+06,1.763552000000000000e+06,1.667520000000000000e+06,2.278385500000000000e+06,1.656224000000000000e+06,1.829568000000000000e+06,1.731264000000000000e+06,1.767360000000000000e+06,1.771392000000000000e+06,1.944256000000000000e+06,1.646688000000000000e+06,1.723200000000000000e+06,1.901600000000000000e+06,1.957839899999999907e+06,1.650144000000000000e+06,1.667520000000000000e+06,2.459857000000000000e+06,1.884464300000000047e+06,1.720704000000000000e+06,1.679040000000000000e+06,2.266773500000000000e+06,1.598716100000000093e+06,2.077510300000000047e+06,1.752320000000000000e+06,2.140544000000000000e+06,1.768576500000000000e+06,2.371328000000000000e+06,2.092480000000000000e+06,1.985472000000000000e+06,1.606431800000000047e+06,2.252736000000000000e+06,1.945920000000000000e+06,2.051200000000000000e+06,1.942408600000000093e+06,1.897984000000000000e+06,1.968928000000000000e+06,3.062254500000000000e+06,1.784084000000000000e+06,2.691441500000000000e+06,1.923081000000000000e+06,1.950124300000000047e+06,2.017600000000000000e+06,2.293816799999999814e+06,2.060928000000000000e+06,2.313068299999999814e+06,2.506151799999999814e+06,3.610604000000000000e+06,1.737714000000000000e+06,2.011926399999999907e+06,2.324680299999999814e+06,2.000128000000000000e+06,1.916224000000000000e+06,1.702992800000000047e+06,1.812256000000000000e+06,1.527648000000000000e+06,1.787456000000000000e+06,1.648096000000000000e+06,2.028192000000000000e+06,1.784928000000000000e+06,1.560704000000000000e+06,1.583284899999999907e+06,1.726592000000000000e+06,2.266773500000000000e+06,1.873056000000000000e+06,1.703477899999999907e+06,1.937984000000000000e+06,1.856832000000000000e+06,1.629536000000000000e+06,1.876748600000000093e+06,2.197255799999999814e+06,2.220441299999999814e+06,2.081405600000000093e+06,1.677504000000000000e+06,1.719712000000000000e+06,1.656621899999999907e+06,1.745664000000000000e+06,2.058258800000000047e+06,2.000314399999999907e+06,1.427136000000000000e+06,1.553568000000000000e+06,1.906336000000000000e+06,1.992598800000000047e+06,1.838208000000000000e+06,2.008960000000000000e+06,1.774464000000000000e+06,1.834048000000000000e+06,1.895232000000000000e+06,2.011926399999999907e+06,1.985472000000000000e+06,2.212688000000000000e+06,2.351722500000000000e+06,2.386481500000000000e+06,2.571772000000000000e+06,2.772532799999999814e+06,2.668371799999999814e+06,2.934869500000000000e+06,2.510085799999999814e+06,2.730174000000000000e+06,3.062254500000000000e+06,2.923141799999999814e+06,2.614285299999999814e+06,3.054461500000000000e+06,2.996594500000000000e+06,2.625858799999999814e+06,2.455999299999999814e+06,2.822761500000000000e+06,3.282381299999999814e+06,2.900072000000000000e+06,3.178066000000000000e+06,2.788118299999999814e+06,3.000452299999999814e+06,3.023599000000000000e+06,2.123918799999999814e+06,2.919284000000000000e+06,2.927076799999999814e+06,3.386542000000000000e+06,3.054461500000000000e+06,2.734031799999999814e+06,2.961797000000000000e+06,3.182001000000000000e+06,3.421416799999999814e+06,2.703169299999999814e+06,3.019818500000000000e+06,2.679945299999999814e+06,2.633651500000000000e+06,3.143268500000000000e+06,2.915503299999999814e+06,2.985021000000000000e+06,3.127914500000000000e+06,3.050681000000000000e+06,2.401951299999999814e+06,2.884640799999999814e+06,3.421416799999999814e+06,2.297637000000000000e+06,2.382586000000000000e+06,2.799691799999999814e+06,2.691441500000000000e+06,3.224359799999999814e+06,2.683803000000000000e+06,3.224359799999999814e+06,2.930934500000000000e+06,2.506151799999999814e+06,2.617600000000000000e+06,2.969589799999999814e+06,2.726239000000000000e+06,2.471469000000000000e+06,2.328538000000000000e+06,2.753243500000000000e+06,2.722381000000000000e+06,2.761036500000000000e+06,2.625858799999999814e+06,2.274451500000000000e+06,2.815123000000000000e+06,2.436672500000000000e+06,1.857422000000000000e+06,2.459857000000000000e+06,2.344007000000000000e+06,2.525517000000000000e+06,2.583422799999999814e+06,2.633651500000000000e+06,3.579741500000000000e+06,2.656721299999999814e+06,2.645225000000000000e+06,2.614285299999999814e+06,2.753243500000000000e+06,2.795834000000000000e+06,2.506151799999999814e+06,2.174071299999999814e+06,2.880783000000000000e+06,2.525517000000000000e+06,2.398093500000000000e+06,2.683803000000000000e+06,2.834412000000000000e+06,2.425060500000000000e+06,3.494715299999999814e+06,2.614285299999999814e+06,2.425060500000000000e+06,2.900072000000000000e+06,2.220441299999999814e+06,2.815123000000000000e+06,2.305390299999999814e+06,2.332433500000000000e+06,2.309248000000000000e+06,2.256512000000000000e+06,2.676087500000000000e+06,2.455999299999999814e+06,2.664514000000000000e+06,2.857559000000000000e+06,2.371050299999999814e+06,2.459857000000000000e+06,2.255162500000000000e+06,2.042788899999999907e+06,2.525517000000000000e+06,2.533194000000000000e+06,2.683803000000000000e+06,2.243648000000000000e+06,2.224299000000000000e+06,2.502331500000000000e+06,2.425060500000000000e+06,2.579565000000000000e+06,3.027457000000000000e+06,2.764894299999999814e+06,5.896589000000000000e+06,2.706950000000000000e+06,2.880783000000000000e+06,2.637509299999999814e+06,2.761036500000000000e+06,2.440568000000000000e+06,2.710807799999999814e+06,1.950124300000000047e+06,2.490720500000000000e+06,1.915365399999999907e+06,2.038893500000000000e+06,1.946228899999999907e+06,1.869033000000000000e+06,2.162535500000000000e+06,2.255162500000000000e+06,2.123328000000000000e+06,2.097920000000000000e+06,2.278385500000000000e+06,2.108411299999999814e+06,1.692640000000000000e+06,2.536974799999999814e+06,2.068672000000000000e+06,1.911168000000000000e+06,2.089184000000000000e+06,1.919520000000000000e+06,2.529336299999999814e+06,2.888421500000000000e+06,1.919185500000000000e+06,1.957839899999999907e+06,2.243589000000000000e+06,2.164864000000000000e+06,2.185682299999999814e+06,2.058258800000000047e+06,2.772532799999999814e+06,1.880606500000000000e+06,1.923081000000000000e+06,2.317002299999999814e+06,2.495936000000000000e+06,2.359476799999999814e+06,2.425060500000000000e+06,3.374968799999999814e+06,2.815123000000000000e+06,2.085302000000000000e+06,3.765070799999999814e+06,1.959232000000000000e+06,1.647648000000000000e+06,2.374908000000000000e+06,2.324680299999999814e+06,2.239731299999999814e+06,2.127776500000000000e+06,1.900288000000000000e+06,1.509909300000000047e+06,2.260736000000000000e+06,1.915365399999999907e+06,1.845810000000000000e+06,2.676087500000000000e+06,2.641290000000000000e+06,2.005984000000000000e+06,2.035073300000000047e+06,2.202304000000000000e+06,2.405771500000000000e+06,1.926901300000000047e+06,2.444425799999999814e+06,2.158848000000000000e+06,1.822663100000000093e+06,2.344007000000000000e+06,2.475289299999999814e+06,2.807330299999999814e+06,2.193398000000000000e+06,2.764894299999999814e+06,2.448246000000000000e+06,2.459857000000000000e+06,2.166393299999999814e+06,2.143207799999999814e+06,2.475289299999999814e+06,2.177929000000000000e+06,2.510085799999999814e+06,2.494616000000000000e+06,2.571772000000000000e+06,2.853624000000000000e+06,2.394198000000000000e+06,2.042788899999999907e+06,2.154781299999999814e+06,2.517763799999999814e+06,2.078080000000000000e+06,1.467434800000000047e+06,1.969451899999999907e+06,1.478970600000000093e+06,2.235872500000000000e+06,1.613376000000000000e+06,2.003776000000000000e+06,1.923081000000000000e+06,2.645225000000000000e+06,2.289959000000000000e+06,2.757101500000000000e+06,2.320860000000000000e+06,1.648906300000000047e+06,1.740864000000000000e+06,2.255162500000000000e+06,1.726139600000000093e+06,1.822663100000000093e+06,6.614914000000000000e+06,1.722244300000000047e+06,3.332610000000000000e+06,2.320860000000000000e+06,2.664514000000000000e+06,1.611648000000000000e+06,1.809856000000000000e+06,1.913792000000000000e+06,2.216545799999999814e+06,1.815232000000000000e+06,2.139350000000000000e+06,1.745429800000000047e+06,2.413524799999999814e+06,2.184576000000000000e+06,2.176320000000000000e+06,1.942944000000000000e+06,1.857920000000000000e+06,1.936224000000000000e+06,2.016928000000000000e+06,1.811051100000000093e+06,1.951104000000000000e+06,2.208867799999999814e+06,1.829120000000000000e+06,2.085302000000000000e+06,1.642560000000000000e+06,1.781024000000000000e+06,1.520864000000000000e+06,1.928320000000000000e+06,1.828032000000000000e+06,2.010080000000000000e+06,1.974784000000000000e+06,1.925664000000000000e+06,2.147028000000000000e+06,1.890720000000000000e+06,1.888284500000000000e+06,1.757040800000000047e+06,2.019642000000000000e+06,1.962656000000000000e+06,2.046976000000000000e+06,2.030400000000000000e+06,2.116164500000000000e+06,1.846432000000000000e+06,1.830976000000000000e+06,2.006656000000000000e+06,1.939648000000000000e+06,2.861416799999999814e+06,2.172864000000000000e+06,1.934688000000000000e+06,2.121984000000000000e+06,2.128448000000000000e+06,2.551488000000000000e+06,1.857600000000000000e+06,1.428780500000000000e+06,2.021792000000000000e+06,1.928960000000000000e+06,1.821472000000000000e+06,1.803424000000000000e+06,2.223104000000000000e+06,2.014368000000000000e+06,2.229248000000000000e+06,2.610427500000000000e+06,2.093017600000000093e+06,2.656721299999999814e+06,2.606492500000000000e+06,2.510085799999999814e+06,3.046823299999999814e+06,3.097052000000000000e+06,3.363472500000000000e+06,3.417559000000000000e+06,3.544944000000000000e+06,3.734208299999999814e+06,3.502508000000000000e+06,4.101086299999999814e+06,3.625958000000000000e+06,3.915679799999999814e+06,3.718777000000000000e+06,3.734208299999999814e+06,3.348041299999999814e+06,3.243726000000000000e+06,3.417559000000000000e+06,3.521720000000000000e+06,2.826696500000000000e+06,2.938727299999999814e+06,2.915503299999999814e+06,2.649082799999999814e+06,2.463677299999999814e+06,2.649082799999999814e+06,2.301494799999999814e+06,2.326208000000000000e+06,2.157952000000000000e+06,2.609664000000000000e+06,1.992416000000000000e+06,2.259020299999999814e+06,2.212688000000000000e+06,7.781208000000000000e+06,3.548801799999999814e+06,2.602634500000000000e+06,2.347864799999999814e+06,1.930797600000000093e+06,2.364032000000000000e+06,2.210176000000000000e+06,1.993184000000000000e+06,2.325888000000000000e+06,2.451904000000000000e+06,2.290176000000000000e+06,2.457664000000000000e+06,2.567552000000000000e+06,2.726239000000000000e+06,2.621248000000000000e+06,2.678592000000000000e+06,2.657984000000000000e+06,2.687808000000000000e+06,2.868160000000000000e+06,3.068992000000000000e+06,3.054461500000000000e+06,2.618066000000000000e+06,3.722634799999999814e+06,2.849843299999999814e+06,2.861416799999999814e+06,2.995584000000000000e+06,2.652940500000000000e+06,2.703169299999999814e+06,2.982720000000000000e+06,2.583422799999999814e+06,2.093017600000000093e+06,2.791899000000000000e+06,2.371050299999999814e+06,2.401951299999999814e+06,2.561408000000000000e+06,2.274451500000000000e+06,2.494616000000000000e+06,2.351232000000000000e+06,2.175808000000000000e+06,2.463616000000000000e+06,2.187712000000000000e+06,2.176576000000000000e+06,2.374908000000000000e+06,1.945568000000000000e+06,2.089184000000000000e+06,2.160192000000000000e+06,2.355640000000000000e+06,1.849056000000000000e+06,1.783968000000000000e+06,1.777312000000000000e+06,1.708736000000000000e+06,1.673696000000000000e+06,1.599424000000000000e+06,1.757856000000000000e+06,1.483360000000000000e+06,1.518368000000000000e+06,1.447008000000000000e+06,1.319392000000000000e+06,1.544800000000000000e+06,1.504480000000000000e+06,1.478624000000000000e+06,1.324512000000000000e+06,1.206912000000000000e+06,1.647905500000000000e+06,1.188736000000000000e+06,1.231776000000000000e+06,1.591642500000000000e+06,1.487776000000000000e+06,1.358208000000000000e+06,1.094496000000000000e+06,1.213504000000000000e+06,1.087200000000000000e+06,1.101472000000000000e+06,1.256576000000000000e+06,1.545390000000000000e+06,1.033744000000000000e+06,1.420881800000000047e+06,1.227008000000000000e+06,1.035744000000000000e+06,1.233280000000000000e+06,1.174848000000000000e+06,1.141056000000000000e+06,9.777760000000000000e+05,1.071264000000000000e+06,1.068960000000000000e+06,1.042912000000000000e+06,7.741440000000000000e+05,1.204795899999999907e+06,1.421873600000000093e+06,1.186944000000000000e+06,1.149632000000000000e+06,1.351040000000000000e+06,9.783040000000000000e+05,1.023632000000000000e+06,8.084000000000000000e+05,9.064640000000000000e+05,9.410400000000000000e+05,9.626560000000000000e+05,1.163488000000000000e+06,1.104377000000000000e+06,1.100556800000000047e+06,9.769534000000000233e+05,1.251165800000000047e+06,1.170037000000000000e+06,1.231552000000000000e+06,1.167424000000000000e+06,8.881841999999999534e+05,1.706813000000000000e+06,1.329120000000000000e+06,1.037424000000000000e+06,4.602987500000000000e+06,1.231838100000000093e+06,1.003996699999999953e+06,9.648640000000000000e+05,1.151328000000000000e+06,1.491374600000000093e+06,7.206575999999999767e+05,9.212320000000000000e+05,7.032320000000000000e+05,6.695680000000000000e+05,8.706880000000000000e+05,1.146889100000000093e+06,7.523200000000000000e+05,6.537440000000000000e+05,7.634579000000000233e+05,6.720640000000000000e+05,5.820160000000000000e+05,6.803360000000000000e+05,6.422720000000000000e+05,1.059789500000000000e+06,5.933440000000000000e+05,6.312160000000000000e+05,4.917520000000000000e+05,7.744640000000000000e+05,4.970880000000000000e+05,4.615200000000000000e+05,4.920640000000000000e+05,5.563680000000000000e+05,3.628277999999999884e+05,5.962400000000000000e+05,6.769280000000000000e+05,4.821120000000000000e+05,4.648960000000000000e+05,4.047520000000000000e+05,3.704640000000000000e+05,4.152720000000000000e+05,3.866800000000000000e+05,4.791440000000000000e+05,7.658175000000000000e+05,3.842320000000000000e+05,5.024240000000000000e+05,3.365360000000000000e+05,4.538400000000000000e+05,4.020960000000000000e+05,4.385840000000000000e+05,3.992400000000000000e+05,3.132400000000000000e+05,4.340880000000000000e+05,3.521200000000000000e+05,4.189520000000000000e+05,2.408103999999999942e+05,5.364160000000000000e+05,3.524240000000000000e+05,4.155840000000000000e+05,3.920880000000000000e+05,2.949440000000000000e+05,2.620640000000000000e+05,3.699520000000000000e+05,3.803520000000000000e+05,3.266640000000000000e+05,2.604400000000000000e+05,2.865200000000000000e+05,3.940320000000000000e+05,3.082560000000000000e+05,3.270720000000000000e+05,4.759600000000000000e+05,2.380440000000000000e+05,1.123310000000000000e+05,4.257040000000000000e+05,2.857040000000000000e+05,2.850960000000000000e+05,2.303440000000000000e+05,3.126320000000000000e+05,2.065640000000000000e+05,3.286000000000000000e+05,1.930160000000000000e+05,2.334840000000000000e+05,1.791760000000000000e+05,1.708960000000000000e+05,1.782680000000000000e+05,1.950400000000000000e+05,1.650400000000000000e+05,1.676640000000000000e+05,1.501080000000000000e+05,1.402280000000000000e+05,1.710960000000000000e+05,1.264240000000000000e+05,1.239060000000000000e+05,1.260200000000000000e+05,9.552200000000000000e+04,2.143520000000000000e+05,9.200200000000000000e+04,8.777800000000000000e+04,9.672800000000000000e+04,9.693000000000000000e+04,8.416000000000000000e+04,1.454720000000000000e+05,8.958800000000000000e+04,8.566800000000000000e+04,1.855400000000000000e+05,1.141380000000000000e+05,4.830600000000000000e+04,3.907700000000000000e+04,4.760400000000000000e+04,4.288800000000000000e+04,3.947800000000000000e+04,3.977900000000000000e+04,9.914400000000000000e+04,2.905000000000000000e+04,3.326000000000000000e+04,2.443900000000000000e+04,3.446400000000000000e+04,2.915000000000000000e+04,2.323600000000000000e+04,1.492000000000000000e+04,1.592200000000000000e+04,1.141400000000000000e+04,1.702400000000000000e+04,1.231600000000000000e+04,1.011200000000000000e+04,7.909000000000000000e+03,9.311000000000000000e+03,6.908000000000000000e+03,6.407000000000000000e+03,1.121400000000000000e+04,9.111000000000000000e+03,3.704000000000000000e+03,5.306000000000000000e+03,1.141400000000000000e+04,1.141400000000000000e+04,6.407000000000000000e+03,1.061300000000000000e+04,6.107000000000000000e+03,7.308000000000000000e+03,1.311700000000000000e+04,4.505000000000000000e+03,6.107000000000000000e+03,5.406000000000000000e+03,1.381800000000000000e+04,8.009000000000000000e+03,5.706000000000000000e+03,1.128280000000000000e+05,5.306000000000000000e+03,4.905000000000000000e+03,6.107000000000000000e+03,3.804000000000000000e+03,5.205000000000000000e+03,3.904000000000000000e+03,3.603000000000000000e+03,3.303000000000000000e+03,3.603000000000000000e+03,6.006000000000000000e+03,3.203000000000000000e+03,4.404000000000000000e+03,4.805000000000000000e+03,3.503000000000000000e+03,3.804000000000000000e+03,2.702000000000000000e+03,nan
4.795170000000000243e+01,8.544000000000000000e+05,8.649988000000000466e+05,1.211360000000000000e+06,1.317152000000000000e+06,1.587744000000000000e+06,2.193152000000000000e+06,1.729997500000000000e+06,1.795744000000000000e+06,1.803335500000000000e+06,2.158639000000000000e+06,2.108411299999999814e+06,2.502331500000000000e+06,2.479147000000000000e+06,2.714742799999999814e+06,2.872990000000000000e+06,2.768675000000000000e+06,3.004233000000000000e+06,3.359537500000000000e+06,3.436848000000000000e+06,4.413800500000000000e+06,4.043064799999999814e+06,3.703191500000000000e+06,3.683979500000000000e+06,4.699510000000000000e+06,3.374968799999999814e+06,4.155018500000000000e+06,3.931111000000000000e+06,3.718777000000000000e+06,4.046922500000000000e+06,3.795933299999999814e+06,4.548901000000000000e+06,4.506465000000000000e+06,4.321213000000000000e+06,4.595272000000000000e+06,5.178419000000000000e+06,4.270907000000000000e+06,4.433089500000000000e+06,4.070146500000000000e+06,3.896313500000000000e+06,3.738066000000000000e+06,4.178242500000000000e+06,4.518038500000000000e+06,3.992836000000000000e+06,4.124156000000000000e+06,3.830730799999999814e+06,4.112582500000000000e+06,3.398270000000000000e+06,4.838623000000000000e+06,4.270907000000000000e+06,4.178242500000000000e+06,4.097151299999999814e+06,3.321036500000000000e+06,3.660755500000000000e+06,3.541009000000000000e+06,3.402127799999999814e+06,3.251518799999999814e+06,3.158777000000000000e+06,3.514081500000000000e+06,3.591237799999999814e+06,3.718777000000000000e+06,3.714842000000000000e+06,3.568168000000000000e+06,3.822938000000000000e+06,3.046823299999999814e+06,3.741846799999999814e+06,3.734208299999999814e+06,4.591491500000000000e+06,3.676186799999999814e+06,3.348041299999999814e+06,4.019995000000000000e+06,3.861593299999999814e+06,4.062431000000000000e+06,3.680121799999999814e+06,4.606845500000000000e+06,3.896313500000000000e+06,3.981339799999999814e+06,3.985197500000000000e+06,4.572125000000000000e+06,3.973547000000000000e+06,4.776743500000000000e+06,3.467710500000000000e+06,3.958115500000000000e+06,4.483395500000000000e+06,3.950477299999999814e+06,4.205247000000000000e+06,3.780502000000000000e+06,4.155018500000000000e+06,4.394511500000000000e+06,3.514081500000000000e+06,4.742100500000000000e+06,4.232329000000000000e+06,3.919537500000000000e+06,4.896490000000000000e+06,3.973547000000000000e+06,3.973547000000000000e+06,3.514081500000000000e+06,4.352075500000000000e+06,3.795933299999999814e+06,3.749639500000000000e+06,3.904106299999999814e+06,3.714842000000000000e+06,4.070146500000000000e+06,4.610780500000000000e+06,3.143268500000000000e+06,3.819157299999999814e+06,5.054814500000000000e+06,3.459995000000000000e+06,3.572025799999999814e+06,3.490857500000000000e+06,3.239791000000000000e+06,3.784437000000000000e+06,3.228294799999999814e+06,3.046823299999999814e+06,3.417559000000000000e+06,3.591237799999999814e+06,3.533370500000000000e+06,3.027457000000000000e+06,2.564133799999999814e+06,3.081543500000000000e+06,2.788118299999999814e+06,2.946443000000000000e+06,2.606492500000000000e+06,2.614285299999999814e+06,2.915503299999999814e+06,2.811188000000000000e+06,2.842050500000000000e+06,2.625858799999999814e+06,2.502331500000000000e+06,2.587203500000000000e+06,2.251342299999999814e+06,2.297637000000000000e+06,2.274451500000000000e+06,1.923081000000000000e+06,2.425060500000000000e+06,2.185682299999999814e+06,2.247484500000000000e+06,2.036160000000000000e+06,2.432512000000000000e+06,2.268544000000000000e+06,2.114240000000000000e+06,2.355619000000000000e+06,2.266773500000000000e+06,2.297637000000000000e+06,1.822663100000000093e+06,1.928320000000000000e+06,2.172096000000000000e+06,2.289959000000000000e+06,2.536974799999999814e+06,2.679945299999999814e+06,1.913792000000000000e+06,2.270593799999999814e+06,2.208832000000000000e+06,1.641190600000000093e+06,2.409629299999999814e+06,1.490581600000000093e+06,1.591000500000000000e+06,1.989536000000000000e+06,1.780188600000000093e+06,2.409629299999999814e+06,2.818980799999999814e+06,2.286063500000000000e+06,2.340111500000000000e+06,1.679769800000000047e+06,1.880606500000000000e+06,2.807330299999999814e+06,2.432814799999999814e+06,2.664514000000000000e+06,2.390339299999999814e+06,2.560198799999999814e+06,3.100909799999999814e+06,2.483042500000000000e+06,2.177929000000000000e+06,2.610427500000000000e+06,2.788118299999999814e+06,2.718600500000000000e+06,2.471469000000000000e+06,2.969589799999999814e+06,2.220441299999999814e+06,2.598854000000000000e+06,2.046647800000000047e+06,2.374908000000000000e+06,2.606492500000000000e+06,2.390339299999999814e+06,2.668371799999999814e+06,2.243589000000000000e+06,2.175104000000000000e+06,2.112306799999999814e+06,2.872990000000000000e+06,2.498473799999999814e+06,2.355619000000000000e+06,2.332433500000000000e+06,2.332433500000000000e+06,2.444425799999999814e+06,2.498473799999999814e+06,2.475289299999999814e+06,2.598854000000000000e+06,2.351722500000000000e+06,2.869209500000000000e+06,2.525517000000000000e+06,2.428956000000000000e+06,2.649082799999999814e+06,2.830554299999999814e+06,3.050681000000000000e+06,2.536974799999999814e+06,2.618066000000000000e+06,2.282205799999999814e+06,2.398093500000000000e+06,2.008031000000000000e+06,2.205010000000000000e+06,2.444425799999999814e+06,2.270593799999999814e+06,2.104553500000000000e+06,2.749463000000000000e+06,3.541009000000000000e+06,2.517763799999999814e+06,2.405771500000000000e+06,3.108548299999999814e+06,2.842050500000000000e+06,3.093117000000000000e+06,3.174208000000000000e+06,2.869209500000000000e+06,3.649259299999999814e+06,2.710807799999999814e+06,3.178066000000000000e+06,2.710807799999999814e+06,3.089336299999999814e+06,2.795834000000000000e+06,3.012025799999999814e+06,2.996594500000000000e+06,3.205070500000000000e+06,3.027457000000000000e+06,3.116341000000000000e+06,3.417559000000000000e+06,3.039030500000000000e+06,2.490720500000000000e+06,3.069893000000000000e+06,3.328675000000000000e+06,2.934869500000000000e+06,3.471491299999999814e+06,3.309386000000000000e+06,2.884640799999999814e+06,2.969589799999999814e+06,3.031392000000000000e+06,3.568168000000000000e+06,3.274588500000000000e+06,4.043064799999999814e+06,3.046823299999999814e+06,2.687583799999999814e+06,3.328675000000000000e+06,2.614285299999999814e+06,3.247661000000000000e+06,4.259411000000000000e+06,3.027457000000000000e+06,3.042888299999999814e+06,2.977305500000000000e+06,3.116341000000000000e+06,2.687583799999999814e+06,2.842050500000000000e+06,2.811188000000000000e+06,3.104767500000000000e+06,3.328675000000000000e+06,3.348041299999999814e+06,2.359476799999999814e+06,2.849843299999999814e+06,3.216721299999999814e+06,3.012025799999999814e+06,2.957939299999999814e+06,2.749463000000000000e+06,2.996594500000000000e+06,3.166569799999999814e+06,3.135630000000000000e+06,3.004233000000000000e+06,2.714742799999999814e+06,2.865351799999999814e+06,2.884640799999999814e+06,3.537151000000000000e+06,2.745605299999999814e+06,3.266950000000000000e+06,3.123979500000000000e+06,3.015960799999999814e+06,3.224359799999999814e+06,3.340248500000000000e+06,2.772532799999999814e+06,3.023599000000000000e+06,2.197255799999999814e+06,2.425060500000000000e+06,3.672329000000000000e+06,2.969589799999999814e+06,3.135630000000000000e+06,2.571772000000000000e+06,2.923141799999999814e+06,2.629716500000000000e+06,2.676087500000000000e+06,2.730174000000000000e+06,2.672152500000000000e+06,3.031392000000000000e+06,2.340111500000000000e+06,3.108548299999999814e+06,2.544767500000000000e+06,3.309386000000000000e+06,2.479147000000000000e+06,2.367154799999999814e+06,3.224359799999999814e+06,3.151061299999999814e+06,2.409629299999999814e+06,2.529336299999999814e+06,2.517763799999999814e+06,2.872990000000000000e+06,2.652940500000000000e+06,2.587203500000000000e+06,2.567991500000000000e+06,3.255376500000000000e+06,2.722381000000000000e+06,2.795834000000000000e+06,2.761036500000000000e+06,2.452103799999999814e+06,2.645225000000000000e+06,2.892279299999999814e+06,2.807330299999999814e+06,3.274588500000000000e+06,2.691441500000000000e+06,2.649082799999999814e+06,2.985021000000000000e+06,2.799691799999999814e+06,2.483042500000000000e+06,2.764894299999999814e+06,2.710807799999999814e+06,2.861416799999999814e+06,2.513906000000000000e+06,2.490720500000000000e+06,3.031392000000000000e+06,3.255376500000000000e+06,3.112406000000000000e+06,3.232152500000000000e+06,2.730174000000000000e+06,2.552560299999999814e+06,2.842050500000000000e+06,2.679945299999999814e+06,2.259020299999999814e+06,2.776467799999999814e+06,3.417559000000000000e+06,2.676087500000000000e+06,2.529336299999999814e+06,3.255376500000000000e+06,2.780325500000000000e+06,2.525517000000000000e+06,2.571772000000000000e+06,2.417382500000000000e+06,3.394335000000000000e+06,2.757101500000000000e+06,2.490720500000000000e+06,2.803549500000000000e+06,2.510085799999999814e+06,2.753243500000000000e+06,2.371050299999999814e+06,2.853624000000000000e+06,2.606492500000000000e+06,2.660579000000000000e+06,2.737812500000000000e+06,3.100909799999999814e+06,2.791899000000000000e+06,2.865351799999999814e+06,2.892279299999999814e+06,2.594996299999999814e+06,2.536974799999999814e+06,2.764894299999999814e+06,3.019818500000000000e+06,2.629716500000000000e+06,2.784260500000000000e+06,3.135630000000000000e+06,3.205070500000000000e+06,3.158777000000000000e+06,3.042888299999999814e+06,2.583422799999999814e+06,3.120198799999999814e+06,2.907710500000000000e+06,2.826696500000000000e+06,3.189639500000000000e+06,3.170427500000000000e+06,3.050681000000000000e+06,2.884640799999999814e+06,3.324817000000000000e+06,2.938727299999999814e+06,3.205070500000000000e+06,3.321036500000000000e+06,2.544767500000000000e+06,3.081543500000000000e+06,2.695376500000000000e+06,2.915503299999999814e+06,3.587457000000000000e+06,2.818980799999999814e+06,2.475289299999999814e+06,2.969589799999999814e+06,2.463677299999999814e+06,2.764894299999999814e+06,3.123979500000000000e+06,3.077685799999999814e+06,2.807330299999999814e+06,2.019642000000000000e+06,3.123979500000000000e+06,2.382586000000000000e+06,3.031392000000000000e+06,2.479147000000000000e+06,2.471469000000000000e+06,2.259020299999999814e+06,2.004134600000000093e+06,2.923141799999999814e+06,1.992598800000000047e+06,2.869209500000000000e+06,2.050543100000000093e+06,2.340111500000000000e+06,2.652940500000000000e+06,2.560198799999999814e+06,2.741670299999999814e+06,2.699234299999999814e+06,2.363297000000000000e+06,3.270807799999999814e+06,2.710807799999999814e+06,2.205010000000000000e+06,3.147203500000000000e+06,3.170427500000000000e+06,3.680121799999999814e+06,2.811188000000000000e+06,2.799691799999999814e+06,2.093017600000000093e+06,2.386481500000000000e+06,2.417382500000000000e+06,2.973370500000000000e+06,2.444425799999999814e+06,2.340111500000000000e+06,2.687583799999999814e+06,2.309248000000000000e+06,2.869209500000000000e+06,3.104767500000000000e+06,2.455999299999999814e+06,2.594996299999999814e+06,2.544767500000000000e+06,2.378728299999999814e+06,2.340111500000000000e+06,2.467535000000000000e+06,2.428956000000000000e+06,2.459857000000000000e+06,3.247661000000000000e+06,2.892279299999999814e+06,2.536974799999999814e+06,2.575630000000000000e+06,2.761036500000000000e+06,2.641290000000000000e+06,3.127914500000000000e+06,2.992659500000000000e+06,2.606492500000000000e+06,2.525517000000000000e+06,2.687583799999999814e+06,2.726239000000000000e+06,2.394198000000000000e+06,2.579565000000000000e+06,2.506151799999999814e+06,2.386481500000000000e+06,2.761036500000000000e+06,2.903852500000000000e+06,2.830554299999999814e+06,2.780325500000000000e+06,2.753243500000000000e+06,2.548702500000000000e+06,2.888421500000000000e+06,2.981163299999999814e+06,2.679945299999999814e+06,3.004233000000000000e+06,2.853624000000000000e+06,3.116341000000000000e+06,3.409766299999999814e+06,4.077785000000000000e+06,2.745605299999999814e+06,2.857559000000000000e+06,3.405985500000000000e+06,3.004233000000000000e+06,2.606492500000000000e+06,2.425060500000000000e+06,2.564133799999999814e+06,2.594996299999999814e+06,2.100733299999999814e+06,3.359537500000000000e+06,2.930934500000000000e+06,2.734031799999999814e+06,2.641290000000000000e+06,2.405771500000000000e+06,2.780325500000000000e+06,3.019818500000000000e+06,2.811188000000000000e+06,2.734031799999999814e+06,3.004233000000000000e+06,2.621923799999999814e+06,2.915503299999999814e+06,2.521659299999999814e+06,2.510085799999999814e+06,2.270593799999999814e+06,2.251342299999999814e+06,2.629716500000000000e+06,2.683803000000000000e+06,2.830554299999999814e+06,2.942508000000000000e+06,2.313068299999999814e+06,2.745605299999999814e+06,2.490720500000000000e+06,2.413524799999999814e+06,2.517763799999999814e+06,2.448246000000000000e+06,2.718600500000000000e+06,2.394198000000000000e+06,2.714742799999999814e+06,2.344007000000000000e+06,2.486900299999999814e+06,2.344007000000000000e+06,1.934693000000000000e+06,2.162535500000000000e+06,2.231977000000000000e+06,2.521659299999999814e+06,2.262915799999999814e+06,2.116164500000000000e+06,2.108411299999999814e+06,1.951296000000000000e+06,2.049984000000000000e+06,2.517763799999999814e+06,2.100733299999999814e+06,2.162535500000000000e+06,2.455999299999999814e+06,2.734031799999999814e+06,2.070656000000000000e+06,2.637509299999999814e+06,2.625858799999999814e+06,2.803549500000000000e+06,2.390339299999999814e+06,2.255162500000000000e+06,2.513906000000000000e+06,2.139350000000000000e+06,2.614285299999999814e+06,2.927076799999999814e+06,2.907710500000000000e+06,2.193398000000000000e+06,2.205010000000000000e+06,2.316672000000000000e+06,2.784260500000000000e+06,2.467535000000000000e+06,2.317002299999999814e+06,2.363297000000000000e+06,2.795834000000000000e+06,2.525517000000000000e+06,2.432814799999999814e+06,2.390339299999999814e+06,4.425374000000000000e+06,2.764894299999999814e+06,2.332433500000000000e+06,2.471424000000000000e+06,2.452103799999999814e+06,2.706950000000000000e+06,2.259020299999999814e+06,2.251342299999999814e+06,1.768743800000000047e+06,1.834274100000000093e+06,2.865351799999999814e+06,2.923141799999999814e+06,2.344007000000000000e+06,2.270593799999999814e+06,2.560198799999999814e+06,3.089336299999999814e+06,2.818980799999999814e+06,2.046728800000000047e+06,2.188800000000000000e+06,2.637509299999999814e+06,2.831540000000000000e+06,2.109294799999999814e+06,2.378718000000000000e+06,2.251739500000000000e+06,2.485733299999999814e+06,2.278693799999999814e+06,2.351722500000000000e+06,2.166393299999999814e+06,2.510085799999999814e+06,2.023462300000000047e+06,2.255162500000000000e+06,1.984883100000000093e+06,2.448246000000000000e+06,2.471469000000000000e+06,2.228119299999999814e+06,2.533194000000000000e+06,1.930797600000000093e+06,2.436672500000000000e+06,2.618066000000000000e+06,2.531328000000000000e+06,3.961973500000000000e+06,2.726239000000000000e+06,2.502331500000000000e+06,4.440882500000000000e+06,2.304151000000000000e+06,2.216545799999999814e+06,2.146480299999999814e+06,2.004134600000000093e+06,2.351722500000000000e+06,2.985021000000000000e+06,2.278385500000000000e+06,2.725173000000000000e+06,2.764894299999999814e+06,2.286063500000000000e+06,2.189502500000000000e+06,2.401627299999999814e+06,2.664514000000000000e+06,2.901397299999999814e+06,1.959680000000000000e+06,2.546412299999999814e+06,2.489984500000000000e+06,2.897438500000000000e+06,2.371008000000000000e+06,3.683979500000000000e+06,2.355532500000000000e+06,2.284716000000000000e+06,2.430254299999999814e+06,2.368976000000000000e+06,2.535312299999999814e+06,2.529090500000000000e+06,2.287649299999999814e+06,2.723600799999999814e+06,2.605461799999999814e+06,2.260480000000000000e+06,2.401181000000000000e+06,2.272038000000000000e+06,2.443441000000000000e+06,2.749723799999999814e+06,2.405805000000000000e+06,2.542854299999999814e+06,2.923812000000000000e+06,2.056958100000000093e+06,2.850370299999999814e+06,2.247163299999999814e+06,2.073440300000000047e+06,2.313501500000000000e+06,2.651131299999999814e+06,2.439614799999999814e+06,5.388538000000000000e+06,2.021515000000000000e+06,2.391104000000000000e+06,2.230605299999999814e+06,2.391193000000000000e+06,2.437291000000000000e+06,2.417933000000000000e+06,3.149711299999999814e+06,2.675003500000000000e+06,2.358441799999999814e+06,2.447744000000000000e+06,2.658657299999999814e+06,2.822651500000000000e+06,2.685977000000000000e+06,2.754240799999999814e+06,2.551279500000000000e+06,2.733735500000000000e+06,2.201787799999999814e+06,2.191446000000000000e+06,2.399159500000000000e+06,2.775962799999999814e+06,2.251895000000000000e+06,2.512131500000000000e+06,2.403875299999999814e+06,2.529336299999999814e+06,2.259020299999999814e+06,2.520435000000000000e+06,2.365824000000000000e+06,2.037417800000000047e+06,2.561583000000000000e+06,2.246784000000000000e+06,2.293184000000000000e+06,2.290813799999999814e+06,2.373738799999999814e+06,1.999959300000000047e+06,2.432278000000000000e+06,1.973578800000000047e+06,2.705878000000000000e+06,2.239296000000000000e+06,2.587295299999999814e+06,2.285744000000000000e+06,2.622349799999999814e+06,2.105182799999999814e+06,2.218533000000000000e+06,2.261961500000000000e+06,2.436553500000000000e+06,1.996976000000000000e+06,1.943693800000000047e+06,2.118464000000000000e+06,2.439872799999999814e+06,2.181733000000000000e+06,2.023462300000000047e+06,1.956160000000000000e+06,2.099712000000000000e+06,2.594029000000000000e+06,2.385632799999999814e+06,3.700834299999999814e+06,1.842475000000000000e+06,2.864103500000000000e+06,2.129449799999999814e+06,1.766019100000000093e+06,2.324946799999999814e+06,2.432622500000000000e+06,1.796945899999999907e+06,2.447015500000000000e+06,2.602717500000000000e+06,2.414375799999999814e+06,1.939261800000000047e+06,2.225531299999999814e+06,2.495598500000000000e+06,2.515724299999999814e+06,2.268169799999999814e+06,2.335410500000000000e+06,2.537780799999999814e+06,2.295618500000000000e+06,2.480302000000000000e+06,2.972563000000000000e+06,3.937988500000000000e+06,2.797524799999999814e+06,3.457203799999999814e+06,2.889790000000000000e+06,2.977060500000000000e+06,3.456671000000000000e+06,2.759265000000000000e+06,3.283204799999999814e+06,3.061581299999999814e+06,4.165536500000000000e+06,2.998944500000000000e+06,3.004642299999999814e+06,3.840506299999999814e+06,2.600508000000000000e+06,3.171455000000000000e+06,3.423941500000000000e+06,2.667536000000000000e+06,3.331183000000000000e+06,2.498473799999999814e+06,2.969542500000000000e+06,2.857559000000000000e+06,2.482843000000000000e+06,3.072067000000000000e+06,2.706950000000000000e+06,2.591061299999999814e+06,2.676087500000000000e+06,2.799691799999999814e+06,2.670759000000000000e+06,3.019896299999999814e+06,2.127776500000000000e+06,2.621923799999999814e+06,2.729728000000000000e+06,2.317002299999999814e+06,2.123918799999999814e+06,2.340724500000000000e+06,2.309248000000000000e+06,2.224299000000000000e+06,2.239731299999999814e+06,2.629716500000000000e+06,2.911645500000000000e+06,2.274451500000000000e+06,2.266773500000000000e+06,2.660579000000000000e+06,2.927076799999999814e+06,2.606492500000000000e+06,2.749463000000000000e+06,2.317002299999999814e+06,2.594996299999999814e+06,2.498473799999999814e+06,2.313068299999999814e+06,2.490720500000000000e+06,2.455999299999999814e+06,2.673038500000000000e+06,2.231977000000000000e+06,2.699234299999999814e+06,2.081405600000000093e+06,2.830554299999999814e+06,2.490720500000000000e+06,2.324680299999999814e+06,2.818980799999999814e+06,2.274451500000000000e+06,2.811188000000000000e+06,2.878878500000000000e+06,2.741231799999999814e+06,2.506151799999999814e+06,2.455999299999999814e+06,2.398093500000000000e+06,2.274451500000000000e+06,2.259020299999999814e+06,2.155456000000000000e+06,2.293021500000000000e+06,2.625858799999999814e+06,2.208867799999999814e+06,3.035249799999999814e+06,2.771657000000000000e+06,2.459857000000000000e+06,2.703169299999999814e+06,2.385583799999999814e+06,2.637509299999999814e+06,2.368391000000000000e+06,2.525517000000000000e+06,2.205010000000000000e+06,2.235336500000000000e+06,2.451424500000000000e+06,2.153739299999999814e+06,2.708976799999999814e+06,1.865175300000000047e+06,2.417382500000000000e+06,2.540832500000000000e+06,4.135806500000000000e+06,2.826696500000000000e+06,2.340111500000000000e+06,2.166393299999999814e+06,2.231977000000000000e+06,2.540832500000000000e+06,3.738066000000000000e+06,2.567991500000000000e+06,2.548702500000000000e+06,3.201290000000000000e+06,2.621923799999999814e+06,2.676087500000000000e+06,2.436672500000000000e+06,2.907710500000000000e+06,2.706950000000000000e+06,2.710807799999999814e+06,3.189639500000000000e+06,2.795834000000000000e+06,2.915503299999999814e+06,2.791899000000000000e+06,2.521659299999999814e+06,2.907710500000000000e+06,2.687583799999999814e+06,3.321036500000000000e+06,2.432814799999999814e+06,3.749639500000000000e+06,2.799691799999999814e+06,2.923141799999999814e+06,2.776467799999999814e+06,2.822761500000000000e+06,2.629716500000000000e+06,2.919284000000000000e+06,2.668371799999999814e+06,2.382586000000000000e+06,3.274588500000000000e+06,2.888421500000000000e+06,2.552560299999999814e+06,2.791899000000000000e+06,1.950124300000000047e+06,2.139350000000000000e+06,2.448246000000000000e+06,2.757101500000000000e+06,3.714842000000000000e+06,3.359537500000000000e+06,2.981163299999999814e+06,2.706950000000000000e+06,2.880783000000000000e+06,2.328538000000000000e+06,2.788118299999999814e+06,2.699234299999999814e+06,3.135630000000000000e+06,3.722634799999999814e+06,6.788670000000000000e+06,3.089336299999999814e+06,2.004134600000000093e+06,2.521659299999999814e+06,2.594996299999999814e+06,2.714742799999999814e+06,2.502331500000000000e+06,2.791899000000000000e+06,2.668371799999999814e+06,3.332610000000000000e+06,2.575630000000000000e+06,2.521659299999999814e+06,2.938727299999999814e+06,3.255376500000000000e+06,2.587203500000000000e+06,2.691441500000000000e+06,3.170427500000000000e+06,2.432814799999999814e+06,2.560198799999999814e+06,2.486900299999999814e+06,2.571772000000000000e+06,2.096837899999999907e+06,2.131596799999999814e+06,2.273472000000000000e+06,1.997824000000000000e+06,2.691441500000000000e+06,1.919185500000000000e+06,2.710807799999999814e+06,2.946443000000000000e+06,2.386481500000000000e+06,2.818980799999999814e+06,2.479147000000000000e+06,2.536974799999999814e+06,2.317002299999999814e+06,2.826696500000000000e+06,2.656721299999999814e+06,2.961797000000000000e+06,3.313243799999999814e+06,3.359537500000000000e+06,3.807506500000000000e+06,2.340111500000000000e+06,3.784437000000000000e+06,2.444425799999999814e+06,2.483042500000000000e+06,2.394198000000000000e+06,2.726239000000000000e+06,2.398093500000000000e+06,2.687583799999999814e+06,2.432814799999999814e+06,2.884640799999999814e+06,2.123918799999999814e+06,2.602634500000000000e+06,2.946443000000000000e+06,2.923141799999999814e+06,2.587203500000000000e+06,2.396928000000000000e+06,2.554624000000000000e+06,2.722381000000000000e+06,2.780325500000000000e+06,2.452103799999999814e+06,2.212688000000000000e+06,2.313068299999999814e+06,2.730174000000000000e+06,2.660579000000000000e+06,2.900072000000000000e+06,2.355619000000000000e+06,2.710807799999999814e+06,2.275840000000000000e+06,2.305390299999999814e+06,2.096837899999999907e+06,2.730174000000000000e+06,2.320860000000000000e+06,2.494616000000000000e+06,2.594996299999999814e+06,2.764894299999999814e+06,2.432814799999999814e+06,2.544767500000000000e+06,2.455999299999999814e+06,2.127776500000000000e+06,2.757101500000000000e+06,2.251342299999999814e+06,3.066112299999999814e+06,2.621923799999999814e+06,3.004233000000000000e+06,2.282205799999999814e+06,2.428800000000000000e+06,2.027357600000000093e+06,2.154781299999999814e+06,2.417382500000000000e+06,2.112306799999999814e+06,2.075328000000000000e+06,2.166393299999999814e+06,2.073690000000000000e+06,1.969451899999999907e+06,1.853601800000000047e+06,1.957839899999999907e+06,2.008031000000000000e+06,2.347864799999999814e+06,2.212688000000000000e+06,1.910176000000000000e+06,2.266773500000000000e+06,2.150885799999999814e+06,2.428956000000000000e+06,1.942176000000000000e+06,1.971808000000000000e+06,1.906976000000000000e+06,2.428956000000000000e+06,2.143207799999999814e+06,2.000314399999999907e+06,1.793152000000000000e+06,2.077312000000000000e+06,2.248128000000000000e+06,2.286063500000000000e+06,2.606492500000000000e+06,3.151061299999999814e+06,2.409629299999999814e+06,3.139410799999999814e+06,2.703169299999999814e+06,2.880783000000000000e+06,3.259157299999999814e+06,2.521659299999999814e+06,2.977305500000000000e+06,2.313068299999999814e+06,2.158639000000000000e+06,2.317002299999999814e+06,2.301494799999999814e+06,2.602634500000000000e+06,2.834412000000000000e+06,2.483042500000000000e+06,2.795834000000000000e+06,1.857422000000000000e+06,2.579565000000000000e+06,2.687583799999999814e+06,2.409629299999999814e+06,2.486900299999999814e+06,2.151296000000000000e+06,1.857422000000000000e+06,1.787904300000000047e+06,2.401951299999999814e+06,2.013376000000000000e+06,1.872853300000000047e+06,2.212688000000000000e+06,2.256064000000000000e+06,2.142784000000000000e+06,2.394198000000000000e+06,2.220441299999999814e+06,2.374908000000000000e+06,2.000314399999999907e+06,2.060608000000000000e+06,2.197632000000000000e+06,1.932160000000000000e+06,1.787360000000000000e+06,1.817856000000000000e+06,1.720256000000000000e+06,2.085302000000000000e+06,1.931840000000000000e+06,2.186368000000000000e+06,2.062079000000000000e+06,1.805600000000000000e+06,1.910496000000000000e+06,2.398093500000000000e+06,1.610252000000000000e+06,1.783840000000000000e+06,2.235872500000000000e+06,2.201114500000000000e+06,1.711872000000000000e+06,2.035168000000000000e+06,1.797632000000000000e+06,2.054363300000000047e+06,1.845810000000000000e+06,1.780032000000000000e+06,1.668233899999999907e+06,1.732672000000000000e+06,1.784084000000000000e+06,1.791799600000000093e+06,1.767488000000000000e+06,1.856928000000000000e+06,1.887200000000000000e+06,1.723424000000000000e+06,1.560099399999999907e+06,2.058258800000000047e+06,1.770976000000000000e+06,1.713728000000000000e+06,1.984883100000000093e+06,1.629579600000000093e+06,1.685568000000000000e+06,2.081405600000000093e+06,2.054363300000000047e+06,2.060480000000000000e+06,2.382586000000000000e+06,1.873504000000000000e+06,2.086304000000000000e+06,1.950124300000000047e+06,2.262915799999999814e+06,2.355619000000000000e+06,2.722381000000000000e+06,1.931840000000000000e+06,2.222464000000000000e+06,2.156096000000000000e+06,2.413524799999999814e+06,1.687485399999999907e+06,1.873376000000000000e+06,2.083520000000000000e+06,1.876128000000000000e+06,2.058944000000000000e+06,1.977184000000000000e+06,1.984883100000000093e+06,1.722244300000000047e+06,2.093017600000000093e+06,2.058258800000000047e+06,2.247484500000000000e+06,1.893472000000000000e+06,1.847840000000000000e+06,1.758400000000000000e+06,2.073888000000000000e+06,1.752512000000000000e+06,1.701536000000000000e+06,2.085302000000000000e+06,1.816416000000000000e+06,1.749325100000000093e+06,1.846080000000000000e+06,1.490581600000000093e+06,2.270593799999999814e+06,1.841989800000000047e+06,2.270593799999999814e+06,1.820896000000000000e+06,1.783744000000000000e+06,1.529160800000000047e+06,2.259020299999999814e+06,2.506151799999999814e+06,2.185216000000000000e+06,1.645010899999999907e+06,1.930400000000000000e+06,1.671008000000000000e+06,1.895456000000000000e+06,1.571635300000000047e+06,1.839968000000000000e+06,1.525340500000000000e+06,1.861312000000000000e+06,1.973024000000000000e+06,1.730400000000000000e+06,1.837888000000000000e+06,1.312930399999999907e+06,1.755264000000000000e+06,1.835264000000000000e+06,1.711008000000000000e+06,1.688160000000000000e+06,2.019642000000000000e+06,1.775104000000000000e+06,1.962528000000000000e+06,1.759072000000000000e+06,2.355619000000000000e+06,2.069794500000000000e+06,1.791616000000000000e+06,2.023462300000000047e+06,2.282205799999999814e+06,1.971808000000000000e+06,1.905216000000000000e+06,2.163328000000000000e+06,2.251342299999999814e+06,1.738144000000000000e+06,2.262528000000000000e+06,1.793792000000000000e+06,2.243589000000000000e+06,1.941856000000000000e+06,1.876748600000000093e+06,2.069794500000000000e+06,2.270593799999999814e+06,1.791799600000000093e+06,2.772532799999999814e+06,2.112306799999999814e+06,2.058944000000000000e+06,2.015784300000000047e+06,3.811364500000000000e+06,2.401951299999999814e+06,1.567815000000000000e+06,2.270593799999999814e+06,2.320860000000000000e+06,2.320860000000000000e+06,1.637295300000000047e+06,1.907328000000000000e+06,1.628224000000000000e+06,2.309248000000000000e+06,1.787232000000000000e+06,1.703616000000000000e+06,1.563712000000000000e+06,1.671200000000000000e+06,2.258624000000000000e+06,1.386267399999999907e+06,1.856832000000000000e+06,2.405771500000000000e+06,1.839744000000000000e+06,2.066464000000000000e+06,1.850272000000000000e+06,1.862610800000000047e+06,1.817952000000000000e+06,2.037696000000000000e+06,1.621864000000000000e+06,2.181824500000000000e+06,1.911712000000000000e+06,1.637984000000000000e+06,1.847616000000000000e+06,1.858464000000000000e+06,2.173760000000000000e+06,1.992598800000000047e+06,1.661760000000000000e+06,1.844768000000000000e+06,1.740320000000000000e+06,1.776736000000000000e+06,1.679769800000000047e+06,1.949440000000000000e+06,1.570304000000000000e+06,1.921504000000000000e+06,2.071328000000000000e+06,1.741184000000000000e+06,2.048768000000000000e+06,1.802208000000000000e+06,2.042788899999999907e+06,2.341376000000000000e+06,2.270593799999999814e+06,2.502331500000000000e+06,2.436672500000000000e+06,2.536974799999999814e+06,2.324680299999999814e+06,2.320860000000000000e+06,2.652940500000000000e+06,2.726239000000000000e+06,2.498473799999999814e+06,2.255162500000000000e+06,2.965732000000000000e+06,2.544767500000000000e+06,2.776467799999999814e+06,2.722381000000000000e+06,2.606492500000000000e+06,2.614285299999999814e+06,3.019818500000000000e+06,2.992659500000000000e+06,2.768675000000000000e+06,2.815123000000000000e+06,3.440628799999999814e+06,3.151061299999999814e+06,2.575630000000000000e+06,2.853624000000000000e+06,2.575630000000000000e+06,2.996594500000000000e+06,3.054461500000000000e+06,2.575630000000000000e+06,3.143268500000000000e+06,2.950300799999999814e+06,2.154781299999999814e+06,3.008168000000000000e+06,2.946443000000000000e+06,3.328675000000000000e+06,2.969589799999999814e+06,2.845985500000000000e+06,3.015960799999999814e+06,3.127914500000000000e+06,3.050681000000000000e+06,3.699410799999999814e+06,2.880783000000000000e+06,2.645225000000000000e+06,3.162634799999999814e+06,2.788118299999999814e+06,2.672152500000000000e+06,3.151061299999999814e+06,2.575630000000000000e+06,3.633828000000000000e+06,2.382586000000000000e+06,2.811188000000000000e+06,2.483042500000000000e+06,2.494616000000000000e+06,3.305451000000000000e+06,3.015960799999999814e+06,2.915503299999999814e+06,3.436848000000000000e+06,2.614285299999999814e+06,2.869209500000000000e+06,2.401951299999999814e+06,2.517763799999999814e+06,2.116164500000000000e+06,2.521659299999999814e+06,2.869209500000000000e+06,3.085324000000000000e+06,2.714742799999999814e+06,2.552560299999999814e+06,2.830554299999999814e+06,2.347864799999999814e+06,2.513906000000000000e+06,2.915503299999999814e+06,2.278385500000000000e+06,3.205070500000000000e+06,2.371050299999999814e+06,2.679945299999999814e+06,2.583422799999999814e+06,2.618066000000000000e+06,2.494616000000000000e+06,2.409629299999999814e+06,2.158639000000000000e+06,2.174071299999999814e+06,2.695376500000000000e+06,2.664514000000000000e+06,2.359476799999999814e+06,2.602634500000000000e+06,3.123979500000000000e+06,2.220441299999999814e+06,2.560198799999999814e+06,2.521659299999999814e+06,2.757101500000000000e+06,2.428956000000000000e+06,2.799691799999999814e+06,2.162535500000000000e+06,2.490720500000000000e+06,2.089122300000000047e+06,2.049632000000000000e+06,2.386481500000000000e+06,3.459995000000000000e+06,2.533194000000000000e+06,2.691441500000000000e+06,2.564133799999999814e+06,2.598854000000000000e+06,2.664514000000000000e+06,2.633651500000000000e+06,2.668371799999999814e+06,2.479147000000000000e+06,2.876848000000000000e+06,4.104944000000000000e+06,2.367154799999999814e+06,2.637509299999999814e+06,2.614285299999999814e+06,2.564133799999999814e+06,2.455999299999999814e+06,2.614285299999999814e+06,2.382586000000000000e+06,2.135454500000000000e+06,2.803549500000000000e+06,2.479147000000000000e+06,2.201114500000000000e+06,2.390339299999999814e+06,2.197255799999999814e+06,2.378728299999999814e+06,2.259020299999999814e+06,2.672152500000000000e+06,2.212688000000000000e+06,2.405771500000000000e+06,2.413524799999999814e+06,2.378728299999999814e+06,1.896038800000000047e+06,1.951648000000000000e+06,2.024768000000000000e+06,2.490720500000000000e+06,2.060160000000000000e+06,1.780188600000000093e+06,1.977088000000000000e+06,1.807230899999999907e+06,1.556204000000000000e+06,2.143168000000000000e+06,1.841989800000000047e+06,1.907649800000000047e+06,1.382447100000000093e+06,2.297637000000000000e+06,2.579565000000000000e+06,2.035073300000000047e+06,1.976992000000000000e+06,2.112306799999999814e+06,2.262915799999999814e+06,2.082400000000000000e+06,2.448246000000000000e+06,2.243589000000000000e+06,2.355619000000000000e+06,1.637295300000000047e+06,3.097052000000000000e+06,2.815123000000000000e+06,2.606492500000000000e+06,2.046647800000000047e+06,2.386481500000000000e+06,2.320860000000000000e+06,1.992598800000000047e+06,1.799515300000000047e+06,1.996419000000000000e+06,1.656621899999999907e+06,2.166393299999999814e+06,1.965555500000000000e+06,2.427328000000000000e+06,2.351722500000000000e+06,1.942944000000000000e+06,2.320860000000000000e+06,2.699234299999999814e+06,2.706950000000000000e+06,1.896038800000000047e+06,2.201280000000000000e+06,2.085302000000000000e+06,1.787904300000000047e+06,2.100544000000000000e+06,2.517763799999999814e+06,2.201114500000000000e+06,2.326528000000000000e+06,2.471469000000000000e+06,1.984883100000000093e+06,1.980987800000000047e+06,2.270593799999999814e+06,2.189502500000000000e+06,2.154781299999999814e+06,2.780325500000000000e+06,2.533194000000000000e+06,2.197255799999999814e+06,2.583422799999999814e+06,2.286063500000000000e+06,2.077510300000000047e+06,2.467535000000000000e+06,2.251712000000000000e+06,1.980987800000000047e+06,2.119984799999999814e+06,2.849843299999999814e+06,2.228119299999999814e+06,2.162535500000000000e+06,2.161408000000000000e+06,2.201114500000000000e+06,2.486900299999999814e+06,2.212688000000000000e+06,2.305390299999999814e+06,1.960672000000000000e+06,2.038893500000000000e+06,1.766048000000000000e+06,2.494616000000000000e+06,1.706813000000000000e+06,1.831968000000000000e+06,1.721792000000000000e+06,1.946228899999999907e+06,2.065974399999999907e+06,2.100733299999999814e+06,2.656721299999999814e+06,2.344007000000000000e+06,2.278385500000000000e+06,2.927076799999999814e+06,2.320860000000000000e+06,2.344007000000000000e+06,1.548526000000000000e+06,2.093017600000000093e+06,1.594820800000000047e+06,1.929312000000000000e+06,1.786912000000000000e+06,1.803072000000000000e+06,1.760861000000000000e+06,2.131596799999999814e+06,1.984883100000000093e+06,1.957839899999999907e+06,1.567815000000000000e+06,1.834592000000000000e+06,1.652726500000000000e+06,2.109312000000000000e+06,1.831744000000000000e+06,2.002784000000000000e+06,2.278385500000000000e+06,1.849705399999999907e+06,1.787904300000000047e+06,1.690464000000000000e+06,1.648960000000000000e+06,1.685440000000000000e+06,1.783744000000000000e+06,1.693600000000000000e+06,1.506013899999999907e+06,1.777184000000000000e+06,1.482866000000000000e+06,1.775872000000000000e+06,1.872512000000000000e+06,1.801216000000000000e+06,1.702208000000000000e+06,2.286063500000000000e+06,2.467535000000000000e+06,1.745429800000000047e+06,1.904224000000000000e+06,1.697184000000000000e+06,2.019232000000000000e+06,2.390339299999999814e+06,1.672054100000000093e+06,1.841600000000000000e+06,1.946560000000000000e+06,2.054363300000000047e+06,2.324680299999999814e+06,1.726139600000000093e+06,2.277184000000000000e+06,2.087072000000000000e+06,1.869033000000000000e+06,1.923264000000000000e+06,1.850272000000000000e+06,2.448246000000000000e+06,1.857920000000000000e+06,2.119104000000000000e+06,1.850368000000000000e+06,1.848608000000000000e+06,2.111872000000000000e+06,2.235712000000000000e+06,2.207872000000000000e+06,1.992598800000000047e+06,2.050543100000000093e+06,2.444425799999999814e+06,2.714742799999999814e+06,3.317101500000000000e+06,3.297812500000000000e+06,3.054461500000000000e+06,2.633651500000000000e+06,3.232152500000000000e+06,3.158777000000000000e+06,3.757278000000000000e+06,3.572025799999999814e+06,3.529512799999999814e+06,3.738066000000000000e+06,3.703191500000000000e+06,3.888675000000000000e+06,3.529512799999999814e+06,3.471491299999999814e+06,3.483219000000000000e+06,3.456060000000000000e+06,3.151061299999999814e+06,3.286239000000000000e+06,2.919284000000000000e+06,2.544767500000000000e+06,2.625858799999999814e+06,2.567991500000000000e+06,2.652940500000000000e+06,2.540832500000000000e+06,2.168448000000000000e+06,2.113472000000000000e+06,1.942408600000000093e+06,2.313024000000000000e+06,2.100733299999999814e+06,2.131596799999999814e+06,2.788118299999999814e+06,2.394198000000000000e+06,2.247484500000000000e+06,2.328538000000000000e+06,2.641290000000000000e+06,2.421248000000000000e+06,1.879648000000000000e+06,2.371008000000000000e+06,2.662976000000000000e+06,2.119984799999999814e+06,2.174912000000000000e+06,2.269824000000000000e+06,1.992598800000000047e+06,2.355619000000000000e+06,2.618066000000000000e+06,2.452480000000000000e+06,2.417382500000000000e+06,2.943680000000000000e+06,2.684992000000000000e+06,2.723200000000000000e+06,2.988801799999999814e+06,2.927076799999999814e+06,3.058319500000000000e+06,2.799691799999999814e+06,2.911645500000000000e+06,2.804864000000000000e+06,2.830554299999999814e+06,2.903852500000000000e+06,2.672576000000000000e+06,2.621923799999999814e+06,2.625858799999999814e+06,2.668371799999999814e+06,2.552560299999999814e+06,2.718600500000000000e+06,2.374592000000000000e+06,2.471469000000000000e+06,2.332433500000000000e+06,2.523392000000000000e+06,2.592512000000000000e+06,2.238080000000000000e+06,2.351552000000000000e+06,2.220352000000000000e+06,2.540832500000000000e+06,2.081856000000000000e+06,2.042784000000000000e+06,1.781024000000000000e+06,1.926880000000000000e+06,1.703840000000000000e+06,1.623040000000000000e+06,1.770080000000000000e+06,1.755011899999999907e+06,1.624448000000000000e+06,1.702528000000000000e+06,1.474976000000000000e+06,1.443136000000000000e+06,1.475712000000000000e+06,1.373184000000000000e+06,1.389248000000000000e+06,1.402336000000000000e+06,1.476256000000000000e+06,1.574112000000000000e+06,1.263980100000000093e+06,1.305632000000000000e+06,1.277664000000000000e+06,1.231680000000000000e+06,1.310208000000000000e+06,1.252544000000000000e+06,1.202112000000000000e+06,1.215072000000000000e+06,1.107616000000000000e+06,1.156832000000000000e+06,1.269472000000000000e+06,1.023312000000000000e+06,1.075392000000000000e+06,1.001328000000000000e+06,1.327936000000000000e+06,1.002896000000000000e+06,1.082784000000000000e+06,7.604139000000000233e+05,9.935360000000000000e+05,1.064512000000000000e+06,1.043232000000000000e+06,1.178240000000000000e+06,9.699040000000000000e+05,1.115968000000000000e+06,9.316000000000000000e+05,7.809120000000000000e+05,1.060192000000000000e+06,9.613920000000000000e+05,9.480640000000000000e+05,8.859520000000000000e+05,7.611735000000000000e+05,8.420800000000000000e+05,8.690240000000000000e+05,7.626080000000000000e+05,7.535680000000000000e+05,1.019216000000000000e+06,9.514240000000000000e+05,1.200864000000000000e+06,1.382447100000000093e+06,1.417206000000000000e+06,1.336077300000000047e+06,8.736160000000000000e+05,1.092841100000000093e+06,9.147360000000000000e+05,1.038754599999999977e+06,1.239554800000000047e+06,1.119846800000000047e+06,1.126432000000000000e+06,8.211200000000000000e+05,1.525340500000000000e+06,1.243450100000000093e+06,1.397917000000000000e+06,7.607220999999999767e+05,9.546720000000000000e+05,9.331840000000000000e+05,9.799618000000000466e+05,7.136000000000000000e+05,7.596960000000000000e+05,7.037440000000000000e+05,7.270880000000000000e+05,7.574080000000000000e+05,7.554400000000000000e+05,7.124640000000000000e+05,1.139456899999999907e+06,6.201760000000000000e+05,5.842720000000000000e+05,6.836480000000000000e+05,5.785120000000000000e+05,5.707840000000000000e+05,5.426880000000000000e+05,5.069440000000000000e+05,7.203360000000000000e+05,6.191360000000000000e+05,2.577618999999999942e+05,5.143360000000000000e+05,5.339520000000000000e+05,4.697120000000000000e+05,8.937339000000000233e+05,4.460560000000000000e+05,4.437040000000000000e+05,7.581440000000000000e+05,4.276400000000000000e+05,5.102240000000000000e+05,6.301920000000000000e+05,4.047520000000000000e+05,4.791440000000000000e+05,4.061840000000000000e+05,3.878000000000000000e+05,5.488640000000000000e+05,2.958640000000000000e+05,3.099840000000000000e+05,3.935200000000000000e+05,4.886800000000000000e+05,3.748480000000000000e+05,4.950400000000000000e+05,3.758640000000000000e+05,3.342960000000000000e+05,2.686560000000000000e+05,3.213760000000000000e+05,7.339255999999999767e+05,3.809680000000000000e+05,3.019600000000000000e+05,5.295360000000000000e+05,5.904640000000000000e+05,3.158880000000000000e+05,3.750410000000000000e+05,3.356240000000000000e+05,4.897040000000000000e+05,4.038320000000000000e+05,2.705840000000000000e+05,4.558880000000000000e+05,2.568920000000000000e+05,2.956560000000000000e+05,3.002320000000000000e+05,2.753520000000000000e+05,2.397640000000000000e+05,8.799073000000000466e+05,3.315520000000000000e+05,2.529400000000000000e+05,2.134440000000000000e+05,2.872320000000000000e+05,1.968600000000000000e+05,2.751520000000000000e+05,2.245760000000000000e+05,1.717040000000000000e+05,1.678680000000000000e+05,2.056560000000000000e+05,1.894800000000000000e+05,1.346840000000000000e+05,2.031280000000000000e+05,1.430520000000000000e+05,1.265240000000000000e+05,1.411360000000000000e+05,1.452680000000000000e+05,1.491000000000000000e+05,1.637280000000000000e+05,1.116200000000000000e+05,1.049780000000000000e+05,1.527320000000000000e+05,1.201780000000000000e+05,7.883200000000000000e+04,8.958800000000000000e+04,7.792800000000000000e+04,8.989000000000000000e+04,7.692400000000000000e+04,7.652200000000000000e+04,1.008540000000000000e+05,6.798200000000000000e+04,5.733900000000000000e+04,5.854400000000000000e+04,5.161800000000000000e+04,1.071920000000000000e+05,4.539600000000000000e+04,3.987900000000000000e+04,4.158400000000000000e+04,6.145500000000000000e+04,3.927700000000000000e+04,1.025640000000000000e+05,3.005200000000000000e+04,1.090040000000000000e+05,2.023000000000000000e+04,1.922800000000000000e+04,1.832600000000000000e+04,1.722400000000000000e+04,3.205700000000000000e+04,1.111400000000000000e+04,1.492000000000000000e+04,1.482000000000000000e+04,7.308000000000000000e+03,8.310000000000000000e+03,8.109000000000000000e+03,5.406000000000000000e+03,8.810000000000000000e+03,2.884900000000000000e+04,6.307000000000000000e+03,6.207000000000000000e+03,5.406000000000000000e+03,1.301700000000000000e+04,4.905000000000000000e+03,1.131400000000000000e+04,1.782500000000000000e+04,4.705000000000000000e+03,1.331700000000000000e+04,1.902800000000000000e+04,5.105000000000000000e+03,5.806000000000000000e+03,5.306000000000000000e+03,7.508000000000000000e+03,6.607000000000000000e+03,6.307000000000000000e+03,6.707000000000000000e+03,6.607000000000000000e+03,7.008000000000000000e+03,5.606000000000000000e+03,5.406000000000000000e+03,7.108000000000000000e+03,3.804000000000000000e+03,4.705000000000000000e+03,3.904000000000000000e+03,2.502000000000000000e+03,4.304000000000000000e+03,2.802000000000000000e+03,2.502000000000000000e+03,5.205000000000000000e+03,3.704000000000000000e+03,3.003000000000000000e+03,3.103000000000000000e+03,nan
4.795250000000000057e+01,8.090240000000000000e+05,1.637295300000000047e+06,8.288573000000000466e+05,1.031039000000000000e+06,1.058459500000000000e+06,1.473024000000000000e+06,1.969451899999999907e+06,1.876748600000000093e+06,2.367154799999999814e+06,2.297637000000000000e+06,1.903754300000000047e+06,2.378728299999999814e+06,2.826696500000000000e+06,2.459857000000000000e+06,2.900072000000000000e+06,3.143268500000000000e+06,3.069893000000000000e+06,3.556594500000000000e+06,3.807506500000000000e+06,3.888675000000000000e+06,3.324817000000000000e+06,3.907887000000000000e+06,4.155018500000000000e+06,3.707203500000000000e+06,3.525577799999999814e+06,4.081720000000000000e+06,4.035426299999999814e+06,4.209105000000000000e+06,4.514258000000000000e+06,4.765170000000000000e+06,4.695729500000000000e+06,4.367429500000000000e+06,4.328851500000000000e+06,4.325071000000000000e+06,4.336567000000000000e+06,4.355856000000000000e+06,4.178242500000000000e+06,4.228394000000000000e+06,4.201466500000000000e+06,3.707203500000000000e+06,3.877024500000000000e+06,3.935046000000000000e+06,4.131948799999999814e+06,3.738066000000000000e+06,4.170604000000000000e+06,3.344106299999999814e+06,3.927176000000000000e+06,4.143445000000000000e+06,3.846162000000000000e+06,4.213040000000000000e+06,4.267126500000000000e+06,4.568344500000000000e+06,3.004233000000000000e+06,3.996771000000000000e+06,3.108548299999999814e+06,3.425197500000000000e+06,3.378903799999999814e+06,3.259157299999999814e+06,3.761213000000000000e+06,3.625958000000000000e+06,3.436848000000000000e+06,4.019995000000000000e+06,4.247837500000000000e+06,3.309386000000000000e+06,3.324817000000000000e+06,3.336467799999999814e+06,4.309562500000000000e+06,3.583599299999999814e+06,3.880959500000000000e+06,3.394335000000000000e+06,4.259411000000000000e+06,4.803902500000000000e+06,4.263191500000000000e+06,4.019995000000000000e+06,4.722734000000000000e+06,4.487176000000000000e+06,4.054715299999999814e+06,4.000628799999999814e+06,5.128267500000000000e+06,4.564409500000000000e+06,4.201466500000000000e+06,4.027633500000000000e+06,4.116517500000000000e+06,4.502684500000000000e+06,4.267126500000000000e+06,4.239967500000000000e+06,3.850019799999999814e+06,3.880959500000000000e+06,4.043064799999999814e+06,3.888675000000000000e+06,3.958115500000000000e+06,3.776567000000000000e+06,3.614461799999999814e+06,4.684156000000000000e+06,3.946542299999999814e+06,3.900248500000000000e+06,3.961973500000000000e+06,3.656897500000000000e+06,2.907710500000000000e+06,3.637685799999999814e+06,3.224359799999999814e+06,4.004409500000000000e+06,3.799868299999999814e+06,3.880959500000000000e+06,4.410020000000000000e+06,3.533370500000000000e+06,4.019995000000000000e+06,3.618319500000000000e+06,3.602888299999999814e+06,3.556594500000000000e+06,4.463952000000000000e+06,3.714842000000000000e+06,4.128013799999999814e+06,3.359537500000000000e+06,4.259411000000000000e+06,3.649259299999999814e+06,3.008168000000000000e+06,2.749463000000000000e+06,3.162634799999999814e+06,2.780325500000000000e+06,3.390400000000000000e+06,2.938727299999999814e+06,2.869209500000000000e+06,2.614285299999999814e+06,3.309386000000000000e+06,2.981163299999999814e+06,2.297637000000000000e+06,2.455999299999999814e+06,2.444425799999999814e+06,2.247484500000000000e+06,1.923081000000000000e+06,2.695376500000000000e+06,2.239731299999999814e+06,2.054363300000000047e+06,2.189502500000000000e+06,2.293816799999999814e+06,2.073690000000000000e+06,2.340111500000000000e+06,1.838094399999999907e+06,2.367154799999999814e+06,2.170251000000000000e+06,2.455999299999999814e+06,2.749463000000000000e+06,2.676087500000000000e+06,2.556352000000000000e+06,1.880416000000000000e+06,2.035073300000000047e+06,1.971808000000000000e+06,2.135454500000000000e+06,2.309184000000000000e+06,1.911470000000000000e+06,2.123072000000000000e+06,2.594996299999999814e+06,1.834274100000000093e+06,2.355619000000000000e+06,2.374908000000000000e+06,1.811296000000000000e+06,2.618066000000000000e+06,2.000314399999999907e+06,1.509909300000000047e+06,2.274451500000000000e+06,1.845810000000000000e+06,3.093117000000000000e+06,2.668371799999999814e+06,2.440568000000000000e+06,2.857559000000000000e+06,2.517763799999999814e+06,2.031215500000000000e+06,2.313068299999999814e+06,2.845985500000000000e+06,2.567991500000000000e+06,2.119984799999999814e+06,2.459857000000000000e+06,2.231977000000000000e+06,2.162535500000000000e+06,2.529336299999999814e+06,2.355619000000000000e+06,2.123918799999999814e+06,2.378728299999999814e+06,2.289959000000000000e+06,2.876848000000000000e+06,2.119552000000000000e+06,2.641290000000000000e+06,2.417382500000000000e+06,2.050543100000000093e+06,1.982816000000000000e+06,2.147028000000000000e+06,2.278385500000000000e+06,2.942508000000000000e+06,2.259020299999999814e+06,2.455999299999999814e+06,2.575630000000000000e+06,2.371050299999999814e+06,2.251342299999999814e+06,2.718600500000000000e+06,2.286063500000000000e+06,4.637785000000000000e+06,2.710807799999999814e+06,2.737812500000000000e+06,2.533194000000000000e+06,2.907710500000000000e+06,3.765070799999999814e+06,2.965732000000000000e+06,2.826696500000000000e+06,2.621923799999999814e+06,2.714742799999999814e+06,2.228119299999999814e+06,2.432814799999999814e+06,2.745605299999999814e+06,3.274588500000000000e+06,2.517763799999999814e+06,2.452103799999999814e+06,2.745605299999999814e+06,2.455999299999999814e+06,3.591237799999999814e+06,3.884817299999999814e+06,3.081543500000000000e+06,2.652940500000000000e+06,3.521720000000000000e+06,3.324817000000000000e+06,2.923141799999999814e+06,3.232152500000000000e+06,2.811188000000000000e+06,2.425060500000000000e+06,3.166569799999999814e+06,3.935046000000000000e+06,3.027457000000000000e+06,3.154842000000000000e+06,3.564233000000000000e+06,2.861416799999999814e+06,2.660579000000000000e+06,3.290019799999999814e+06,2.656721299999999814e+06,2.957939299999999814e+06,2.884640799999999814e+06,3.599030500000000000e+06,3.305451000000000000e+06,3.220502000000000000e+06,3.614461799999999814e+06,3.182001000000000000e+06,3.432990299999999814e+06,2.869209500000000000e+06,2.996594500000000000e+06,3.127914500000000000e+06,3.270807799999999814e+06,2.811188000000000000e+06,2.872990000000000000e+06,5.012301500000000000e+06,3.355679500000000000e+06,3.371111000000000000e+06,5.089535000000000000e+06,2.652940500000000000e+06,3.367330299999999814e+06,3.568168000000000000e+06,3.232152500000000000e+06,2.791899000000000000e+06,3.514081500000000000e+06,3.208928500000000000e+06,2.741670299999999814e+06,3.151061299999999814e+06,3.633828000000000000e+06,3.259157299999999814e+06,3.270807799999999814e+06,3.251518799999999814e+06,3.293877500000000000e+06,3.193497299999999814e+06,3.297812500000000000e+06,3.162634799999999814e+06,3.703191500000000000e+06,3.448421500000000000e+06,3.112406000000000000e+06,3.900248500000000000e+06,2.988801799999999814e+06,2.567991500000000000e+06,2.892279299999999814e+06,2.521659299999999814e+06,3.073750799999999814e+06,3.359537500000000000e+06,2.807330299999999814e+06,2.745605299999999814e+06,3.363472500000000000e+06,2.834412000000000000e+06,2.695376500000000000e+06,2.969589799999999814e+06,2.425060500000000000e+06,3.560375299999999814e+06,2.892279299999999814e+06,3.556594500000000000e+06,2.259020299999999814e+06,2.957939299999999814e+06,2.791899000000000000e+06,3.093117000000000000e+06,2.780325500000000000e+06,2.981163299999999814e+06,2.625858799999999814e+06,3.479284000000000000e+06,3.274588500000000000e+06,3.120198799999999814e+06,3.131772299999999814e+06,2.892279299999999814e+06,2.510085799999999814e+06,3.023599000000000000e+06,3.398270000000000000e+06,2.409629299999999814e+06,2.421202799999999814e+06,3.317101500000000000e+06,3.390400000000000000e+06,3.205070500000000000e+06,2.826696500000000000e+06,2.811188000000000000e+06,3.062254500000000000e+06,3.317101500000000000e+06,3.544944000000000000e+06,2.784260500000000000e+06,2.911645500000000000e+06,2.664514000000000000e+06,3.089336299999999814e+06,2.699234299999999814e+06,3.305451000000000000e+06,3.317101500000000000e+06,2.641290000000000000e+06,2.583422799999999814e+06,2.764894299999999814e+06,2.799691799999999814e+06,2.286063500000000000e+06,2.880783000000000000e+06,2.741670299999999814e+06,2.861416799999999814e+06,3.548801799999999814e+06,2.096837899999999907e+06,2.440568000000000000e+06,2.772532799999999814e+06,2.753243500000000000e+06,2.567991500000000000e+06,2.475289299999999814e+06,2.857559000000000000e+06,2.900072000000000000e+06,2.722381000000000000e+06,3.089336299999999814e+06,3.008168000000000000e+06,3.081543500000000000e+06,2.185682299999999814e+06,2.710807799999999814e+06,3.309386000000000000e+06,3.077685799999999814e+06,2.969589799999999814e+06,3.572025799999999814e+06,2.969589799999999814e+06,3.004233000000000000e+06,2.857559000000000000e+06,2.710807799999999814e+06,2.803549500000000000e+06,2.826696500000000000e+06,2.927076799999999814e+06,2.471469000000000000e+06,2.965732000000000000e+06,2.849843299999999814e+06,2.706950000000000000e+06,3.506288500000000000e+06,7.823644000000000000e+06,2.884640799999999814e+06,2.888421500000000000e+06,2.525517000000000000e+06,3.042888299999999814e+06,2.382586000000000000e+06,2.463677299999999814e+06,2.637509299999999814e+06,3.363472500000000000e+06,2.903852500000000000e+06,2.919284000000000000e+06,3.463852799999999814e+06,2.656721299999999814e+06,3.235933000000000000e+06,2.649082799999999814e+06,3.112406000000000000e+06,2.830554299999999814e+06,3.147203500000000000e+06,2.579565000000000000e+06,2.629716500000000000e+06,2.517763799999999814e+06,2.703169299999999814e+06,3.363472500000000000e+06,3.405985500000000000e+06,2.695376500000000000e+06,3.243726000000000000e+06,2.425060500000000000e+06,2.440568000000000000e+06,2.645225000000000000e+06,2.305390299999999814e+06,2.710807799999999814e+06,2.463677299999999814e+06,2.062079000000000000e+06,2.521659299999999814e+06,2.876848000000000000e+06,3.274588500000000000e+06,2.544767500000000000e+06,2.911645500000000000e+06,2.494616000000000000e+06,2.459857000000000000e+06,2.409629299999999814e+06,2.506151799999999814e+06,2.606492500000000000e+06,2.621923799999999814e+06,2.425060500000000000e+06,2.494616000000000000e+06,2.621923799999999814e+06,2.973370500000000000e+06,2.625858799999999814e+06,3.147203500000000000e+06,2.513906000000000000e+06,2.556341000000000000e+06,2.475289299999999814e+06,2.235872500000000000e+06,2.587203500000000000e+06,3.425197500000000000e+06,2.351722500000000000e+06,2.761036500000000000e+06,2.757101500000000000e+06,2.483042500000000000e+06,2.394198000000000000e+06,2.710807799999999814e+06,2.459857000000000000e+06,3.066112299999999814e+06,2.266773500000000000e+06,2.575630000000000000e+06,2.386481500000000000e+06,2.313068299999999814e+06,2.386481500000000000e+06,2.710807799999999814e+06,2.772532799999999814e+06,2.938727299999999814e+06,2.602634500000000000e+06,2.486900299999999814e+06,2.784260500000000000e+06,2.463677299999999814e+06,2.448246000000000000e+06,2.718600500000000000e+06,2.618066000000000000e+06,4.054715299999999814e+06,2.575630000000000000e+06,3.826795799999999814e+06,3.514081500000000000e+06,2.560198799999999814e+06,2.869209500000000000e+06,2.614285299999999814e+06,2.761036500000000000e+06,2.564133799999999814e+06,2.710807799999999814e+06,3.738066000000000000e+06,2.907710500000000000e+06,2.510085799999999814e+06,3.587457000000000000e+06,3.085324000000000000e+06,2.494616000000000000e+06,2.915503299999999814e+06,2.761036500000000000e+06,2.741670299999999814e+06,2.629716500000000000e+06,2.818980799999999814e+06,2.718600500000000000e+06,4.684156000000000000e+06,3.811364500000000000e+06,2.788118299999999814e+06,2.583422799999999814e+06,2.656721299999999814e+06,3.004233000000000000e+06,3.093117000000000000e+06,3.548801799999999814e+06,3.232152500000000000e+06,3.239791000000000000e+06,3.039030500000000000e+06,3.000452299999999814e+06,3.328675000000000000e+06,3.278523500000000000e+06,3.317101500000000000e+06,2.892279299999999814e+06,3.861593299999999814e+06,2.884640799999999814e+06,2.529336299999999814e+06,2.888421500000000000e+06,2.664514000000000000e+06,2.591061299999999814e+06,2.205010000000000000e+06,3.780502000000000000e+06,2.444425799999999814e+06,2.548702500000000000e+06,3.235933000000000000e+06,2.791899000000000000e+06,2.861416799999999814e+06,2.803549500000000000e+06,2.517763799999999814e+06,2.706950000000000000e+06,2.328538000000000000e+06,2.842050500000000000e+06,2.649082799999999814e+06,2.780325500000000000e+06,2.834412000000000000e+06,2.830554299999999814e+06,2.444425799999999814e+06,3.907887000000000000e+06,2.467535000000000000e+06,2.633651500000000000e+06,2.544767500000000000e+06,2.687583799999999814e+06,2.452103799999999814e+06,2.309248000000000000e+06,2.973370500000000000e+06,2.753243500000000000e+06,2.274451500000000000e+06,2.216545799999999814e+06,2.791899000000000000e+06,2.266773500000000000e+06,1.942408600000000093e+06,3.278523500000000000e+06,1.969451899999999907e+06,2.726239000000000000e+06,2.350336000000000000e+06,2.103552000000000000e+06,2.035073300000000047e+06,2.174071299999999814e+06,2.177929000000000000e+06,1.861317399999999907e+06,2.174071299999999814e+06,1.950124300000000047e+06,2.425060500000000000e+06,2.448246000000000000e+06,2.170251000000000000e+06,1.737714000000000000e+06,2.193398000000000000e+06,2.154781299999999814e+06,2.745605299999999814e+06,2.575630000000000000e+06,2.540832500000000000e+06,2.382586000000000000e+06,3.467710500000000000e+06,2.517763799999999814e+06,2.374908000000000000e+06,2.359476799999999814e+06,2.706950000000000000e+06,2.386481500000000000e+06,2.494616000000000000e+06,2.278385500000000000e+06,2.216545799999999814e+06,2.961797000000000000e+06,2.355619000000000000e+06,2.579565000000000000e+06,2.633651500000000000e+06,2.818980799999999814e+06,2.560198799999999814e+06,2.228119299999999814e+06,2.594996299999999814e+06,2.455999299999999814e+06,2.115200000000000000e+06,2.602634500000000000e+06,2.320860000000000000e+06,2.336291299999999814e+06,1.926901300000000047e+06,2.688010000000000000e+06,2.459857000000000000e+06,3.625958000000000000e+06,2.119984799999999814e+06,2.425060500000000000e+06,2.710807799999999814e+06,2.208867799999999814e+06,2.764894299999999814e+06,2.652940500000000000e+06,2.410151799999999814e+06,2.571731000000000000e+06,2.973370500000000000e+06,2.416527500000000000e+06,2.312542500000000000e+06,2.606928500000000000e+06,2.423173000000000000e+06,2.376508000000000000e+06,2.409549799999999814e+06,2.108411299999999814e+06,2.143207799999999814e+06,2.355619000000000000e+06,2.139350000000000000e+06,2.641290000000000000e+06,2.745605299999999814e+06,2.015784300000000047e+06,2.340111500000000000e+06,2.857559000000000000e+06,2.672152500000000000e+06,2.467535000000000000e+06,2.753243500000000000e+06,2.374908000000000000e+06,2.270593799999999814e+06,2.243589000000000000e+06,2.247484500000000000e+06,2.081405600000000093e+06,2.575630000000000000e+06,2.300282500000000000e+06,1.984883100000000093e+06,2.146480299999999814e+06,2.564133799999999814e+06,1.988703399999999907e+06,2.305390299999999814e+06,2.031215500000000000e+06,2.340257299999999814e+06,2.289959000000000000e+06,2.351722500000000000e+06,2.266773500000000000e+06,2.305849299999999814e+06,2.286063500000000000e+06,2.300122500000000000e+06,2.492544000000000000e+06,2.227171000000000000e+06,2.325211000000000000e+06,2.476994000000000000e+06,2.795008000000000000e+06,2.421202799999999814e+06,2.169903000000000000e+06,2.426605000000000000e+06,2.403452000000000000e+06,2.792133500000000000e+06,2.141514500000000000e+06,2.388009799999999814e+06,2.448546299999999814e+06,2.437590000000000000e+06,2.899132500000000000e+06,2.180870799999999814e+06,2.762671500000000000e+06,2.345086500000000000e+06,2.458697299999999814e+06,2.635431000000000000e+06,2.514114500000000000e+06,2.861713299999999814e+06,2.207310799999999814e+06,2.759182500000000000e+06,2.296420000000000000e+06,2.788788000000000000e+06,2.276974299999999814e+06,2.498360000000000000e+06,2.541172799999999814e+06,2.521939799999999814e+06,2.671712500000000000e+06,2.322902500000000000e+06,2.614832000000000000e+06,2.610091000000000000e+06,2.287512500000000000e+06,2.184101799999999814e+06,2.722996500000000000e+06,2.333291299999999814e+06,2.856401500000000000e+06,2.283247000000000000e+06,2.448960000000000000e+06,2.568544799999999814e+06,2.586061799999999814e+06,2.616403000000000000e+06,2.120940299999999814e+06,5.297308500000000000e+06,2.612109500000000000e+06,2.522091500000000000e+06,2.588451799999999814e+06,2.315030500000000000e+06,2.608886000000000000e+06,2.570796799999999814e+06,2.096025800000000047e+06,2.411356500000000000e+06,2.363297000000000000e+06,2.201114500000000000e+06,2.295529500000000000e+06,2.220352000000000000e+06,2.148276000000000000e+06,2.352221000000000000e+06,2.622976000000000000e+06,2.330368000000000000e+06,2.393438000000000000e+06,2.488191000000000000e+06,2.234451000000000000e+06,2.271409299999999814e+06,2.266964500000000000e+06,2.253064299999999814e+06,3.129040500000000000e+06,2.742232500000000000e+06,2.307915500000000000e+06,2.538818500000000000e+06,2.565740299999999814e+06,2.438161299999999814e+06,5.261159000000000000e+06,1.917983300000000047e+06,2.483870000000000000e+06,2.827163000000000000e+06,2.229568000000000000e+06,2.611078299999999814e+06,2.128663500000000000e+06,1.733855300000000047e+06,2.344881500000000000e+06,4.288885000000000000e+06,2.026208000000000000e+06,3.781332799999999814e+06,2.178295500000000000e+06,2.979314799999999814e+06,2.108353000000000000e+06,2.223785299999999814e+06,3.895201500000000000e+06,2.708572000000000000e+06,2.382556500000000000e+06,2.330678299999999814e+06,1.924849300000000047e+06,2.185344000000000000e+06,2.179485500000000000e+06,3.026403799999999814e+06,2.255856000000000000e+06,2.703148299999999814e+06,2.023232000000000000e+06,2.679179299999999814e+06,2.202734299999999814e+06,2.660330799999999814e+06,2.240694799999999814e+06,3.358687000000000000e+06,3.161461500000000000e+06,2.722774500000000000e+06,3.047294299999999814e+06,3.368787799999999814e+06,2.912186299999999814e+06,2.953885500000000000e+06,3.088601299999999814e+06,3.679020000000000000e+06,3.364033299999999814e+06,4.310851500000000000e+06,3.532853299999999814e+06,4.050278000000000000e+06,2.924394299999999814e+06,2.846085500000000000e+06,3.122849500000000000e+06,3.183011299999999814e+06,3.045117000000000000e+06,3.031068299999999814e+06,2.960674500000000000e+06,3.174208000000000000e+06,2.429557500000000000e+06,2.919284000000000000e+06,2.237976299999999814e+06,2.649019000000000000e+06,2.872990000000000000e+06,2.791899000000000000e+06,2.533194000000000000e+06,2.425060500000000000e+06,2.774567299999999814e+06,2.627344000000000000e+06,2.552560299999999814e+06,2.413524799999999814e+06,2.288576000000000000e+06,2.656721299999999814e+06,2.842050500000000000e+06,2.597326299999999814e+06,2.135454500000000000e+06,2.510085799999999814e+06,2.506151799999999814e+06,2.000314399999999907e+06,2.679945299999999814e+06,2.440568000000000000e+06,2.309248000000000000e+06,3.212863500000000000e+06,2.174071299999999814e+06,2.776467799999999814e+06,3.178066000000000000e+06,2.845985500000000000e+06,2.363297000000000000e+06,2.374908000000000000e+06,3.336467799999999814e+06,2.907710500000000000e+06,2.374908000000000000e+06,2.375602500000000000e+06,2.452103799999999814e+06,2.575630000000000000e+06,2.598854000000000000e+06,2.405771500000000000e+06,3.286239000000000000e+06,2.409629299999999814e+06,2.417382500000000000e+06,2.498473799999999814e+06,3.004233000000000000e+06,2.637930500000000000e+06,2.291487000000000000e+06,2.317002299999999814e+06,2.606492500000000000e+06,2.517763799999999814e+06,2.065974399999999907e+06,2.985021000000000000e+06,2.716771799999999814e+06,2.489564000000000000e+06,2.398093500000000000e+06,2.463677299999999814e+06,3.193497299999999814e+06,2.604271799999999814e+06,2.328538000000000000e+06,2.286063500000000000e+06,2.154119299999999814e+06,2.401951299999999814e+06,2.780791799999999814e+06,2.988801799999999814e+06,2.529336299999999814e+06,2.325366299999999814e+06,2.820765000000000000e+06,2.284488799999999814e+06,2.566980500000000000e+06,2.903852500000000000e+06,2.525517000000000000e+06,2.382586000000000000e+06,2.231977000000000000e+06,2.374908000000000000e+06,2.687583799999999814e+06,2.536974799999999814e+06,2.849843299999999814e+06,2.679945299999999814e+06,2.278385500000000000e+06,2.150885799999999814e+06,2.100733299999999814e+06,2.803549500000000000e+06,2.278385500000000000e+06,2.332433500000000000e+06,2.421202799999999814e+06,2.830554299999999814e+06,1.957839899999999907e+06,2.533194000000000000e+06,2.784260500000000000e+06,2.463677299999999814e+06,2.950300799999999814e+06,2.556341000000000000e+06,2.548702500000000000e+06,2.587203500000000000e+06,2.594996299999999814e+06,2.513906000000000000e+06,2.529336299999999814e+06,2.552560299999999814e+06,2.305390299999999814e+06,2.818980799999999814e+06,2.510085799999999814e+06,2.409629299999999814e+06,2.359476799999999814e+06,2.286063500000000000e+06,2.062079000000000000e+06,2.382586000000000000e+06,2.954158500000000000e+06,2.127776500000000000e+06,2.900072000000000000e+06,2.652940500000000000e+06,2.371050299999999814e+06,3.100909799999999814e+06,2.560198799999999814e+06,2.220441299999999814e+06,3.112406000000000000e+06,2.564133799999999814e+06,2.734031799999999814e+06,2.706950000000000000e+06,3.039030500000000000e+06,2.544767500000000000e+06,2.726239000000000000e+06,3.042888299999999814e+06,2.699234299999999814e+06,2.606492500000000000e+06,2.266773500000000000e+06,4.579918000000000000e+06,3.942684500000000000e+06,2.818980799999999814e+06,2.498473799999999814e+06,2.216545799999999814e+06,3.131772299999999814e+06,3.039030500000000000e+06,2.954158500000000000e+06,2.988801799999999814e+06,3.490857500000000000e+06,3.440628799999999814e+06,2.525517000000000000e+06,2.784260500000000000e+06,2.679945299999999814e+06,2.830554299999999814e+06,2.687583799999999814e+06,2.830554299999999814e+06,2.896214299999999814e+06,2.401951299999999814e+06,2.259020299999999814e+06,2.205010000000000000e+06,2.571772000000000000e+06,2.169536000000000000e+06,2.872990000000000000e+06,2.498473799999999814e+06,2.571772000000000000e+06,2.089122300000000047e+06,2.614285299999999814e+06,2.228119299999999814e+06,2.074560000000000000e+06,2.479147000000000000e+06,2.398093500000000000e+06,2.513906000000000000e+06,2.104553500000000000e+06,2.834412000000000000e+06,2.452103799999999814e+06,2.235872500000000000e+06,2.911645500000000000e+06,2.780325500000000000e+06,2.278385500000000000e+06,2.463677299999999814e+06,2.567991500000000000e+06,2.749463000000000000e+06,2.954158500000000000e+06,2.220441299999999814e+06,2.401951299999999814e+06,2.293816799999999814e+06,2.235872500000000000e+06,3.008168000000000000e+06,2.336291299999999814e+06,2.811188000000000000e+06,2.533194000000000000e+06,2.830554299999999814e+06,2.382586000000000000e+06,2.100733299999999814e+06,2.431360000000000000e+06,2.525517000000000000e+06,2.973370500000000000e+06,2.162535500000000000e+06,3.066112299999999814e+06,2.251342299999999814e+06,2.579565000000000000e+06,2.255162500000000000e+06,2.425060500000000000e+06,2.536974799999999814e+06,2.687583799999999814e+06,2.008031000000000000e+06,2.309248000000000000e+06,2.286063500000000000e+06,1.923081000000000000e+06,2.467535000000000000e+06,2.100733299999999814e+06,3.039030500000000000e+06,3.170427500000000000e+06,2.077510300000000047e+06,2.220441299999999814e+06,2.355619000000000000e+06,2.706950000000000000e+06,2.239731299999999814e+06,2.417382500000000000e+06,2.695376500000000000e+06,2.660579000000000000e+06,2.510085799999999814e+06,2.309248000000000000e+06,2.212688000000000000e+06,2.197255799999999814e+06,2.274451500000000000e+06,2.351722500000000000e+06,2.436672500000000000e+06,2.119552000000000000e+06,1.830378800000000047e+06,2.309248000000000000e+06,2.286063500000000000e+06,2.077510300000000047e+06,2.251342299999999814e+06,2.255162500000000000e+06,1.946228899999999907e+06,2.177929000000000000e+06,1.718424000000000000e+06,1.757040800000000047e+06,2.112306799999999814e+06,2.151744000000000000e+06,1.956608000000000000e+06,2.012736000000000000e+06,2.107904000000000000e+06,1.829664000000000000e+06,2.035073300000000047e+06,2.069794500000000000e+06,2.094816000000000000e+06,1.803335500000000000e+06,2.511872000000000000e+06,2.386481500000000000e+06,2.865351799999999814e+06,2.869209500000000000e+06,2.629716500000000000e+06,2.969589799999999814e+06,2.606492500000000000e+06,2.340111500000000000e+06,2.544767500000000000e+06,2.815123000000000000e+06,2.981163299999999814e+06,2.826696500000000000e+06,2.734031799999999814e+06,3.687760000000000000e+06,2.143207799999999814e+06,2.143207799999999814e+06,2.340111500000000000e+06,2.131596799999999814e+06,2.249216000000000000e+06,2.540832500000000000e+06,1.926976000000000000e+06,1.880606500000000000e+06,1.672054100000000093e+06,2.177929000000000000e+06,1.882720000000000000e+06,2.154781299999999814e+06,2.413524799999999814e+06,1.932704000000000000e+06,3.378903799999999814e+06,2.313068299999999814e+06,1.996928000000000000e+06,2.170752000000000000e+06,1.733855300000000047e+06,1.963328000000000000e+06,1.881408000000000000e+06,1.885472000000000000e+06,2.089122300000000047e+06,2.031616000000000000e+06,2.225664000000000000e+06,1.737714000000000000e+06,1.785504000000000000e+06,2.008640000000000000e+06,1.877664000000000000e+06,1.710708399999999907e+06,2.079072000000000000e+06,2.120896000000000000e+06,2.467535000000000000e+06,1.695201000000000000e+06,1.652726500000000000e+06,1.967072000000000000e+06,2.436672500000000000e+06,1.925792000000000000e+06,1.665792000000000000e+06,1.807230899999999907e+06,1.745536000000000000e+06,1.920288000000000000e+06,1.868448000000000000e+06,1.749325100000000093e+06,2.089122300000000047e+06,1.952288000000000000e+06,2.629716500000000000e+06,1.834496000000000000e+06,2.089122300000000047e+06,2.583422799999999814e+06,1.803335500000000000e+06,1.984256000000000000e+06,2.126656000000000000e+06,2.291584000000000000e+06,2.208867799999999814e+06,2.128000000000000000e+06,1.853760000000000000e+06,1.861440000000000000e+06,1.914240000000000000e+06,2.317002299999999814e+06,1.831200000000000000e+06,1.984883100000000093e+06,1.957839899999999907e+06,1.888544000000000000e+06,1.922048000000000000e+06,2.020224000000000000e+06,2.081856000000000000e+06,2.320860000000000000e+06,1.915365399999999907e+06,2.217856000000000000e+06,2.151296000000000000e+06,2.467535000000000000e+06,1.864608000000000000e+06,1.862080000000000000e+06,1.919185500000000000e+06,2.351722500000000000e+06,2.108800000000000000e+06,1.967840000000000000e+06,1.865175300000000047e+06,1.950124300000000047e+06,1.785152000000000000e+06,2.649082799999999814e+06,2.193398000000000000e+06,1.872853300000000047e+06,2.085302000000000000e+06,1.923808000000000000e+06,1.494401899999999907e+06,1.938112000000000000e+06,1.687485399999999907e+06,1.966944000000000000e+06,2.069888000000000000e+06,1.625759399999999907e+06,2.255162500000000000e+06,1.783520000000000000e+06,2.270593799999999814e+06,1.801440000000000000e+06,2.154781299999999814e+06,1.848064000000000000e+06,2.046647800000000047e+06,1.794656000000000000e+06,1.784192000000000000e+06,1.921152000000000000e+06,1.869033000000000000e+06,1.653504000000000000e+06,1.699135000000000000e+06,1.374731500000000000e+06,2.255162500000000000e+06,1.771616000000000000e+06,1.559840000000000000e+06,1.643744000000000000e+06,2.231977000000000000e+06,1.933376000000000000e+06,2.212688000000000000e+06,1.642656000000000000e+06,1.705888000000000000e+06,1.656224000000000000e+06,1.552160000000000000e+06,2.317002299999999814e+06,1.432675899999999907e+06,1.902912000000000000e+06,1.660518300000000047e+06,1.837344000000000000e+06,1.920384000000000000e+06,1.930720000000000000e+06,1.695680000000000000e+06,1.996512000000000000e+06,1.995936000000000000e+06,2.011926399999999907e+06,2.083968000000000000e+06,1.942408600000000093e+06,2.208867799999999814e+06,1.957248000000000000e+06,1.926432000000000000e+06,1.874816000000000000e+06,2.382586000000000000e+06,2.208320000000000000e+06,1.826720000000000000e+06,2.098048000000000000e+06,2.185024000000000000e+06,1.602536300000000047e+06,2.355619000000000000e+06,3.807506500000000000e+06,2.038464000000000000e+06,2.278385500000000000e+06,2.231977000000000000e+06,1.853601800000000047e+06,1.741609500000000000e+06,2.475289299999999814e+06,1.876748600000000093e+06,1.705888000000000000e+06,2.436672500000000000e+06,2.185682299999999814e+06,1.903584000000000000e+06,1.818944000000000000e+06,2.529336299999999814e+06,2.002912000000000000e+06,1.874816000000000000e+06,1.873280000000000000e+06,1.938513300000000047e+06,1.928416000000000000e+06,1.954624000000000000e+06,1.812928000000000000e+06,1.829888000000000000e+06,2.274451500000000000e+06,1.931488000000000000e+06,1.521445100000000093e+06,1.571635300000000047e+06,2.144000000000000000e+06,1.686752000000000000e+06,2.320433799999999814e+06,1.562208000000000000e+06,1.713408000000000000e+06,2.177929000000000000e+06,1.451927300000000047e+06,1.805600000000000000e+06,1.573024000000000000e+06,1.606431800000000047e+06,1.817856000000000000e+06,2.108992000000000000e+06,1.871520000000000000e+06,1.788096000000000000e+06,1.926784000000000000e+06,1.765280000000000000e+06,1.799515300000000047e+06,2.150885799999999814e+06,1.571635300000000047e+06,1.672054100000000093e+06,1.921376000000000000e+06,1.795619899999999907e+06,1.758208000000000000e+06,1.676864000000000000e+06,1.582208000000000000e+06,1.838094399999999907e+06,2.195392000000000000e+06,1.869033000000000000e+06,2.313068299999999814e+06,2.494616000000000000e+06,2.463677299999999814e+06,3.201290000000000000e+06,2.633651500000000000e+06,3.286239000000000000e+06,2.641290000000000000e+06,3.290019799999999814e+06,2.985021000000000000e+06,2.645225000000000000e+06,2.649082799999999814e+06,3.073750799999999814e+06,2.869209500000000000e+06,2.517763799999999814e+06,2.830554299999999814e+06,2.768675000000000000e+06,3.378903799999999814e+06,2.567991500000000000e+06,2.672152500000000000e+06,2.467535000000000000e+06,3.286239000000000000e+06,3.097052000000000000e+06,2.861416799999999814e+06,3.147203500000000000e+06,3.757278000000000000e+06,2.734031799999999814e+06,2.602634500000000000e+06,3.788294799999999814e+06,2.818980799999999814e+06,2.467535000000000000e+06,2.888421500000000000e+06,2.803549500000000000e+06,3.378903799999999814e+06,2.784260500000000000e+06,2.444425799999999814e+06,2.900072000000000000e+06,2.965732000000000000e+06,2.506151799999999814e+06,3.073750799999999814e+06,3.023599000000000000e+06,2.575630000000000000e+06,3.050681000000000000e+06,2.722381000000000000e+06,2.525517000000000000e+06,2.807330299999999814e+06,3.015960799999999814e+06,2.706950000000000000e+06,2.911645500000000000e+06,2.749463000000000000e+06,2.838192799999999814e+06,2.459857000000000000e+06,2.942508000000000000e+06,3.031392000000000000e+06,3.185858799999999814e+06,2.594996299999999814e+06,2.815123000000000000e+06,3.297812500000000000e+06,2.305390299999999814e+06,2.981163299999999814e+06,2.784260500000000000e+06,2.876848000000000000e+06,2.479147000000000000e+06,5.784558500000000000e+06,2.540832500000000000e+06,2.679945299999999814e+06,2.513906000000000000e+06,3.100909799999999814e+06,2.506151799999999814e+06,2.606492500000000000e+06,2.382586000000000000e+06,2.915503299999999814e+06,2.560198799999999814e+06,2.401951299999999814e+06,2.791899000000000000e+06,3.027457000000000000e+06,2.552560299999999814e+06,2.730174000000000000e+06,2.486900299999999814e+06,2.363297000000000000e+06,2.398093500000000000e+06,2.649082799999999814e+06,2.251342299999999814e+06,2.328538000000000000e+06,2.463677299999999814e+06,2.536974799999999814e+06,3.139410799999999814e+06,2.888421500000000000e+06,2.591061299999999814e+06,2.548702500000000000e+06,2.927076799999999814e+06,2.540832500000000000e+06,2.154781299999999814e+06,2.359476799999999814e+06,2.031215500000000000e+06,3.135630000000000000e+06,2.104553500000000000e+06,2.672152500000000000e+06,2.633651500000000000e+06,2.903852500000000000e+06,2.621923799999999814e+06,3.019818500000000000e+06,3.799868299999999814e+06,2.154781299999999814e+06,2.490720500000000000e+06,1.923081000000000000e+06,2.687583799999999814e+06,2.185682299999999814e+06,2.988801799999999814e+06,2.753243500000000000e+06,2.425060500000000000e+06,2.845985500000000000e+06,2.347864799999999814e+06,2.289959000000000000e+06,2.432814799999999814e+06,2.459857000000000000e+06,2.158639000000000000e+06,2.679945299999999814e+06,2.552560299999999814e+06,2.193398000000000000e+06,2.679945299999999814e+06,5.533492000000000000e+06,2.776467799999999814e+06,2.536974799999999814e+06,2.594996299999999814e+06,1.780188600000000093e+06,2.185682299999999814e+06,2.255162500000000000e+06,2.155456000000000000e+06,1.906432000000000000e+06,1.687485399999999907e+06,2.042016000000000000e+06,2.162535500000000000e+06,2.058258800000000047e+06,2.181824500000000000e+06,2.567991500000000000e+06,1.957839899999999907e+06,2.282205799999999814e+06,2.486900299999999814e+06,2.150885799999999814e+06,1.845810000000000000e+06,1.937888000000000000e+06,2.154781299999999814e+06,2.077510300000000047e+06,2.065974399999999907e+06,2.077510300000000047e+06,1.994848000000000000e+06,2.117888000000000000e+06,2.668371799999999814e+06,2.633651500000000000e+06,2.483042500000000000e+06,2.440568000000000000e+06,2.486900299999999814e+06,2.143207799999999814e+06,2.289959000000000000e+06,2.008031000000000000e+06,2.162535500000000000e+06,2.324680299999999814e+06,2.328538000000000000e+06,2.050543100000000093e+06,2.452103799999999814e+06,1.664576000000000000e+06,2.309248000000000000e+06,2.038893500000000000e+06,1.831200000000000000e+06,2.058272000000000000e+06,1.811296000000000000e+06,2.017248000000000000e+06,1.498297300000000047e+06,2.193398000000000000e+06,2.293816799999999814e+06,2.251342299999999814e+06,2.093017600000000093e+06,2.328704000000000000e+06,2.208867799999999814e+06,2.000314399999999907e+06,1.963104000000000000e+06,2.494616000000000000e+06,2.919284000000000000e+06,2.483042500000000000e+06,1.841989800000000047e+06,2.587203500000000000e+06,2.405771500000000000e+06,2.452103799999999814e+06,2.208867799999999814e+06,2.340111500000000000e+06,3.792075500000000000e+06,2.073690000000000000e+06,2.467535000000000000e+06,2.791899000000000000e+06,1.990528000000000000e+06,2.274451500000000000e+06,2.467535000000000000e+06,2.436672500000000000e+06,2.363297000000000000e+06,2.166393299999999814e+06,2.251342299999999814e+06,1.814947500000000000e+06,2.386481500000000000e+06,2.320860000000000000e+06,1.529160800000000047e+06,1.853601800000000047e+06,2.614285299999999814e+06,1.855200000000000000e+06,1.951744000000000000e+06,2.243589000000000000e+06,1.795619899999999907e+06,2.006336000000000000e+06,2.432814799999999814e+06,1.874720000000000000e+06,2.081405600000000093e+06,2.231977000000000000e+06,2.239731299999999814e+06,2.494616000000000000e+06,2.073690000000000000e+06,2.239731299999999814e+06,1.880096000000000000e+06,1.942408600000000093e+06,1.861317399999999907e+06,2.703169299999999814e+06,1.606431800000000047e+06,1.935680000000000000e+06,1.606431800000000047e+06,2.394198000000000000e+06,1.869033000000000000e+06,2.181824500000000000e+06,2.425060500000000000e+06,2.309248000000000000e+06,2.025760000000000000e+06,2.313068299999999814e+06,1.678720000000000000e+06,1.706813000000000000e+06,1.860352000000000000e+06,2.002240000000000000e+06,2.305390299999999814e+06,2.309248000000000000e+06,1.875136000000000000e+06,1.656621899999999907e+06,1.864960000000000000e+06,1.655584000000000000e+06,1.655264000000000000e+06,2.154781299999999814e+06,1.822432000000000000e+06,2.332433500000000000e+06,1.810624000000000000e+06,1.839200000000000000e+06,1.632480000000000000e+06,1.865175300000000047e+06,1.690784000000000000e+06,1.758208000000000000e+06,2.023462300000000047e+06,1.718424000000000000e+06,1.925440000000000000e+06,1.829984000000000000e+06,1.875264000000000000e+06,2.459857000000000000e+06,2.088960000000000000e+06,2.171200000000000000e+06,2.093017600000000093e+06,2.019642000000000000e+06,2.606492500000000000e+06,2.356288000000000000e+06,2.345408000000000000e+06,2.471469000000000000e+06,2.146752000000000000e+06,1.760861000000000000e+06,1.969451899999999907e+06,1.849705399999999907e+06,1.928640000000000000e+06,1.984883100000000093e+06,1.710708399999999907e+06,1.938880000000000000e+06,1.914464000000000000e+06,2.035073300000000047e+06,2.374908000000000000e+06,2.216545799999999814e+06,2.425060500000000000e+06,2.486900299999999814e+06,3.958115500000000000e+06,2.799691799999999814e+06,3.247661000000000000e+06,2.903852500000000000e+06,3.185858799999999814e+06,3.185858799999999814e+06,3.185858799999999814e+06,3.510146500000000000e+06,3.722634799999999814e+06,3.985197500000000000e+06,4.077785000000000000e+06,3.780502000000000000e+06,3.548801799999999814e+06,3.776567000000000000e+06,3.602888299999999814e+06,3.452279299999999814e+06,3.386542000000000000e+06,2.687583799999999814e+06,2.838192799999999814e+06,2.645225000000000000e+06,2.529336299999999814e+06,2.506151799999999814e+06,2.432814799999999814e+06,2.405771500000000000e+06,2.260416000000000000e+06,2.197952000000000000e+06,2.649082799999999814e+06,2.061920000000000000e+06,2.328538000000000000e+06,2.266773500000000000e+06,2.540832500000000000e+06,2.536974799999999814e+06,2.065974399999999907e+06,2.432814799999999814e+06,2.161536000000000000e+06,2.120448000000000000e+06,2.008031000000000000e+06,2.170304000000000000e+06,2.391232000000000000e+06,2.255162500000000000e+06,2.351424000000000000e+06,2.117568000000000000e+06,3.050681000000000000e+06,2.259020299999999814e+06,2.347864799999999814e+06,2.741696000000000000e+06,2.807330299999999814e+06,2.773760000000000000e+06,2.749463000000000000e+06,2.567991500000000000e+06,2.896214299999999814e+06,2.892279299999999814e+06,2.888421500000000000e+06,2.900072000000000000e+06,2.849843299999999814e+06,2.772224000000000000e+06,2.946443000000000000e+06,2.996594500000000000e+06,2.808576000000000000e+06,2.834412000000000000e+06,3.317101500000000000e+06,2.761036500000000000e+06,2.618066000000000000e+06,2.517763799999999814e+06,2.541248000000000000e+06,2.436672500000000000e+06,2.900072000000000000e+06,2.681216000000000000e+06,2.369664000000000000e+06,2.209728000000000000e+06,2.303168000000000000e+06,2.396608000000000000e+06,2.265024000000000000e+06,2.016160000000000000e+06,1.983808000000000000e+06,1.749325100000000093e+06,1.805504000000000000e+06,1.513729500000000000e+06,1.659040000000000000e+06,1.865504000000000000e+06,2.128561799999999814e+06,1.595744000000000000e+06,1.625728000000000000e+06,1.533056000000000000e+06,1.623360000000000000e+06,1.380304000000000000e+06,1.386048000000000000e+06,1.493792000000000000e+06,1.501344000000000000e+06,1.395680000000000000e+06,1.323360000000000000e+06,1.729257500000000000e+06,1.326959300000000047e+06,1.316096000000000000e+06,1.272032000000000000e+06,1.323136000000000000e+06,1.249856000000000000e+06,1.285366300000000047e+06,1.223904000000000000e+06,1.246144000000000000e+06,1.104320000000000000e+06,1.032291800000000047e+06,1.302432000000000000e+06,1.168704000000000000e+06,1.419392000000000000e+06,1.090368000000000000e+06,1.043536000000000000e+06,9.017600000000000000e+05,1.447483000000000000e+06,1.104320000000000000e+06,8.572539000000000233e+05,9.505920000000000000e+05,9.489120000000000000e+05,1.236896000000000000e+06,1.124096000000000000e+06,8.448000000000000000e+05,8.626560000000000000e+05,9.002880000000000000e+05,4.995397999999999884e+05,7.776800000000000000e+05,7.755040000000000000e+05,1.349403600000000093e+06,9.211200000000000000e+05,1.001744000000000000e+06,9.512160000000000000e+05,7.349760000000000000e+05,8.629600000000000000e+05,1.014160000000000000e+06,1.004272000000000000e+06,9.149440000000000000e+05,1.084256000000000000e+06,1.764756399999999907e+06,1.163488000000000000e+06,1.320646000000000000e+06,1.238048000000000000e+06,1.231838100000000093e+06,1.625759399999999907e+06,1.272672000000000000e+06,1.335968000000000000e+06,1.112160000000000000e+06,1.575530600000000093e+06,1.436496000000000000e+06,9.801920000000000000e+05,1.424921600000000093e+06,9.439840000000000000e+05,7.214880000000000000e+05,7.737280000000000000e+05,7.948640000000000000e+05,8.035040000000000000e+05,6.063360000000000000e+05,7.259255999999999767e+05,6.944320000000000000e+05,6.820960000000000000e+05,7.086240000000000000e+05,7.661440000000000000e+05,7.416160000000000000e+05,6.016960000000000000e+05,5.797440000000000000e+05,7.784160000000000000e+05,5.968480000000000000e+05,5.370400000000000000e+05,6.558240000000000000e+05,6.548800000000000000e+05,4.766800000000000000e+05,9.195403000000000466e+05,4.353120000000000000e+05,7.095520000000000000e+05,7.191040000000000000e+05,6.848960000000000000e+05,6.268913000000000466e+05,4.979120000000000000e+05,4.989360000000000000e+05,4.244720000000000000e+05,7.586960999999999767e+05,3.703600000000000000e+05,3.527280000000000000e+05,3.848119000000000233e+05,6.041760000000000000e+05,3.701600000000000000e+05,3.962720000000000000e+05,3.051120000000000000e+05,4.144560000000000000e+05,4.236560000000000000e+05,4.974960000000000000e+05,3.784160000000000000e+05,3.965840000000000000e+05,3.969920000000000000e+05,3.736240000000000000e+05,3.894400000000000000e+05,3.666880000000000000e+05,3.745440000000000000e+05,3.017520000000000000e+05,2.718427999999999884e+05,4.238560000000000000e+05,3.847440000000000000e+05,3.974094000000000233e+05,7.156338000000000466e+05,3.822960000000000000e+05,3.450880000000000000e+05,3.164960000000000000e+05,2.846880000000000000e+05,3.088720000000000000e+05,3.877040000000000000e+05,3.157840000000000000e+05,6.923520000000000000e+05,2.325720000000000000e+05,2.429040000000000000e+05,2.476680000000000000e+05,2.295360000000000000e+05,2.158720000000000000e+05,3.293120000000000000e+05,3.300240000000000000e+05,1.959480000000000000e+05,2.057560000000000000e+05,1.931200000000000000e+05,2.208320000000000000e+05,2.497960000000000000e+05,1.701880000000000000e+05,2.734240000000000000e+05,1.522280000000000000e+05,1.383120000000000000e+05,1.420440000000000000e+05,1.584800000000000000e+05,2.015080000000000000e+05,1.243080000000000000e+05,1.214880000000000000e+05,2.259920000000000000e+05,9.310800000000000000e+04,1.174600000000000000e+05,8.556800000000000000e+04,1.063880000000000000e+05,2.502000000000000000e+05,7.853200000000000000e+04,8.687400000000000000e+04,1.193740000000000000e+05,7.149800000000000000e+04,1.155480000000000000e+05,7.561800000000000000e+04,7.622000000000000000e+04,6.105400000000000000e+04,6.225800000000000000e+04,4.860700000000000000e+04,4.870700000000000000e+04,4.961100000000000000e+04,6.436700000000000000e+04,3.526600000000000000e+04,4.589800000000000000e+04,3.376200000000000000e+04,2.443900000000000000e+04,2.140520000000000000e+05,2.714500000000000000e+04,2.413800000000000000e+04,1.912800000000000000e+04,1.762500000000000000e+04,5.984900000000000000e+04,8.878400000000000000e+04,1.341700000000000000e+04,1.211500000000000000e+04,8.610000000000000000e+03,9.211000000000000000e+03,2.043000000000000000e+04,9.111000000000000000e+03,1.161400000000000000e+04,5.205000000000000000e+03,6.908000000000000000e+03,1.451900000000000000e+04,5.606000000000000000e+03,5.606000000000000000e+03,1.351800000000000000e+04,7.308000000000000000e+03,6.207000000000000000e+03,4.404000000000000000e+03,5.005000000000000000e+03,4.004000000000000000e+03,6.006000000000000000e+03,9.311000000000000000e+03,5.105000000000000000e+03,6.006000000000000000e+03,5.706000000000000000e+03,6.307000000000000000e+03,4.204000000000000000e+03,4.605000000000000000e+03,6.307000000000000000e+03,4.805000000000000000e+03,7.508000000000000000e+03,6.908000000000000000e+03,4.705000000000000000e+03,4.505000000000000000e+03,4.004000000000000000e+03,2.903000000000000000e+03,4.304000000000000000e+03,4.304000000000000000e+03,5.105000000000000000e+03,2.903000000000000000e+03,2.903000000000000000e+03,3.603000000000000000e+03,3.503000000000000000e+03,3.303000000000000000e+03,nan
4.795329999999999870e+01,9.417760000000000000e+05,1.014256000000000000e+06,1.522831800000000047e+06,1.319072000000000000e+06,1.292358300000000047e+06,1.683665100000000093e+06,1.635840000000000000e+06,2.224299000000000000e+06,1.563957300000000047e+06,1.841989800000000047e+06,2.730174000000000000e+06,2.830554299999999814e+06,2.649082799999999814e+06,3.139410799999999814e+06,3.081543500000000000e+06,3.039030500000000000e+06,3.216721299999999814e+06,3.023599000000000000e+06,3.950477299999999814e+06,4.000628799999999814e+06,3.270807799999999814e+06,3.487076799999999814e+06,3.707203500000000000e+06,3.726415500000000000e+06,3.402127799999999814e+06,4.440882500000000000e+06,4.749816000000000000e+06,4.394511500000000000e+06,4.359714000000000000e+06,4.494969000000000000e+06,4.606845500000000000e+06,3.969766299999999814e+06,3.942684500000000000e+06,4.618496000000000000e+06,3.988978000000000000e+06,4.321213000000000000e+06,4.297989000000000000e+06,4.900425000000000000e+06,4.151237799999999814e+06,4.209105000000000000e+06,3.996771000000000000e+06,4.247837500000000000e+06,4.421516000000000000e+06,3.579741500000000000e+06,4.139587000000000000e+06,3.664690500000000000e+06,4.054715299999999814e+06,3.815299500000000000e+06,3.915679799999999814e+06,4.394511500000000000e+06,3.390400000000000000e+06,4.274765000000000000e+06,3.873243799999999814e+06,3.444486500000000000e+06,3.637685799999999814e+06,4.128013799999999814e+06,3.178066000000000000e+06,4.224613500000000000e+06,3.529512799999999814e+06,3.699410799999999814e+06,3.286239000000000000e+06,3.405985500000000000e+06,4.016060000000000000e+06,3.641466500000000000e+06,3.328675000000000000e+06,3.544944000000000000e+06,3.931111000000000000e+06,3.174208000000000000e+06,4.232329000000000000e+06,3.629893000000000000e+06,3.919537500000000000e+06,3.776567000000000000e+06,4.008267299999999814e+06,4.340502000000000000e+06,3.714842000000000000e+06,5.772985000000000000e+06,4.077785000000000000e+06,4.120375299999999814e+06,4.147380000000000000e+06,4.209105000000000000e+06,4.239967500000000000e+06,4.830830000000000000e+06,3.915679799999999814e+06,3.784437000000000000e+06,3.170427500000000000e+06,4.066288799999999814e+06,3.699410799999999814e+06,4.073927299999999814e+06,4.494969000000000000e+06,4.487176000000000000e+06,4.158876299999999814e+06,3.718777000000000000e+06,3.699410799999999814e+06,4.008267299999999814e+06,3.494715299999999814e+06,3.432990299999999814e+06,4.421516000000000000e+06,3.027457000000000000e+06,4.104944000000000000e+06,3.633828000000000000e+06,4.321213000000000000e+06,3.900248500000000000e+06,3.691618000000000000e+06,3.290019799999999814e+06,3.552736799999999814e+06,3.552736799999999814e+06,3.931111000000000000e+06,3.699410799999999814e+06,4.336567000000000000e+06,3.154842000000000000e+06,3.749639500000000000e+06,3.869386000000000000e+06,3.340248500000000000e+06,3.371111000000000000e+06,3.239791000000000000e+06,3.205070500000000000e+06,2.772532799999999814e+06,2.923141799999999814e+06,2.807330299999999814e+06,2.954158500000000000e+06,3.317101500000000000e+06,3.587457000000000000e+06,3.031392000000000000e+06,2.811188000000000000e+06,2.730174000000000000e+06,2.834412000000000000e+06,2.845985500000000000e+06,2.344007000000000000e+06,2.517763799999999814e+06,2.710807799999999814e+06,2.672152500000000000e+06,2.409629299999999814e+06,2.556341000000000000e+06,2.251342299999999814e+06,2.081405600000000093e+06,2.004134600000000093e+06,3.324817000000000000e+06,2.463677299999999814e+06,3.490857500000000000e+06,1.857422000000000000e+06,2.220441299999999814e+06,1.969451899999999907e+06,2.005664000000000000e+06,2.085302000000000000e+06,2.296512000000000000e+06,1.784064000000000000e+06,2.421202799999999814e+06,2.011926399999999907e+06,2.405771500000000000e+06,2.062688000000000000e+06,2.046647800000000047e+06,1.745429800000000047e+06,2.035073300000000047e+06,2.069794500000000000e+06,1.881056000000000000e+06,2.085856000000000000e+06,1.587105000000000000e+06,2.215296000000000000e+06,1.907649800000000047e+06,1.946228899999999907e+06,1.926901300000000047e+06,2.363297000000000000e+06,2.965732000000000000e+06,2.772532799999999814e+06,3.459995000000000000e+06,2.386481500000000000e+06,2.510085799999999814e+06,2.405771500000000000e+06,2.340111500000000000e+06,3.429132500000000000e+06,2.768675000000000000e+06,2.486900299999999814e+06,3.097052000000000000e+06,3.127914500000000000e+06,2.409629299999999814e+06,2.166393299999999814e+06,2.247484500000000000e+06,1.787904300000000047e+06,2.208867799999999814e+06,2.428956000000000000e+06,2.405771500000000000e+06,2.220441299999999814e+06,1.961660100000000093e+06,2.050543100000000093e+06,2.483042500000000000e+06,2.289959000000000000e+06,3.031392000000000000e+06,2.405771500000000000e+06,2.652940500000000000e+06,2.718600500000000000e+06,2.270593799999999814e+06,2.560198799999999814e+06,2.479147000000000000e+06,2.536974799999999814e+06,2.448246000000000000e+06,2.857559000000000000e+06,2.475289299999999814e+06,2.108411299999999814e+06,2.425060500000000000e+06,2.328538000000000000e+06,2.444425799999999814e+06,3.015960799999999814e+06,2.900072000000000000e+06,2.483042500000000000e+06,2.803549500000000000e+06,2.544767500000000000e+06,2.737812500000000000e+06,2.649082799999999814e+06,2.062079000000000000e+06,2.552560299999999814e+06,2.085302000000000000e+06,3.201290000000000000e+06,3.008168000000000000e+06,3.232152500000000000e+06,2.791899000000000000e+06,2.969589799999999814e+06,2.571772000000000000e+06,3.270807799999999814e+06,3.691618000000000000e+06,3.328675000000000000e+06,3.950477299999999814e+06,2.977305500000000000e+06,2.857559000000000000e+06,3.205070500000000000e+06,3.135630000000000000e+06,2.822761500000000000e+06,3.182001000000000000e+06,3.089336299999999814e+06,3.452279299999999814e+06,2.830554299999999814e+06,2.981163299999999814e+06,2.556341000000000000e+06,2.749463000000000000e+06,2.718600500000000000e+06,3.456060000000000000e+06,3.768928500000000000e+06,3.838369000000000000e+06,3.154842000000000000e+06,3.637685799999999814e+06,3.317101500000000000e+06,3.077685799999999814e+06,3.745704500000000000e+06,3.961973500000000000e+06,3.290019799999999814e+06,3.386542000000000000e+06,2.691441500000000000e+06,2.969589799999999814e+06,3.066112299999999814e+06,3.205070500000000000e+06,3.371111000000000000e+06,2.992659500000000000e+06,3.440628799999999814e+06,2.730174000000000000e+06,2.784260500000000000e+06,2.390339299999999814e+06,2.919284000000000000e+06,3.807506500000000000e+06,3.004233000000000000e+06,2.811188000000000000e+06,2.428956000000000000e+06,3.286239000000000000e+06,3.432990299999999814e+06,3.151061299999999814e+06,3.425197500000000000e+06,3.564233000000000000e+06,3.456060000000000000e+06,2.807330299999999814e+06,3.108548299999999814e+06,3.166569799999999814e+06,3.000452299999999814e+06,2.521659299999999814e+06,2.903852500000000000e+06,2.629716500000000000e+06,2.417382500000000000e+06,2.405771500000000000e+06,2.911645500000000000e+06,2.838192799999999814e+06,3.027457000000000000e+06,2.602634500000000000e+06,2.398093500000000000e+06,3.174208000000000000e+06,4.510323000000000000e+06,2.954158500000000000e+06,2.313068299999999814e+06,2.896214299999999814e+06,2.471469000000000000e+06,3.066112299999999814e+06,3.274588500000000000e+06,2.706950000000000000e+06,3.255376500000000000e+06,2.575630000000000000e+06,2.803549500000000000e+06,2.486900299999999814e+06,3.344106299999999814e+06,3.637685799999999814e+06,2.540832500000000000e+06,2.915503299999999814e+06,3.259157299999999814e+06,2.710807799999999814e+06,3.008168000000000000e+06,2.884640799999999814e+06,2.224299000000000000e+06,3.019818500000000000e+06,2.726239000000000000e+06,2.591061299999999814e+06,2.610427500000000000e+06,2.961797000000000000e+06,3.069893000000000000e+06,3.321036500000000000e+06,2.857559000000000000e+06,3.147203500000000000e+06,3.367330299999999814e+06,3.958115500000000000e+06,2.896214299999999814e+06,3.166569799999999814e+06,2.224299000000000000e+06,3.069893000000000000e+06,2.668371799999999814e+06,3.463852799999999814e+06,3.645324299999999814e+06,2.776467799999999814e+06,2.772532799999999814e+06,2.479147000000000000e+06,2.845985500000000000e+06,3.166569799999999814e+06,2.730174000000000000e+06,2.919284000000000000e+06,2.239731299999999814e+06,2.892279299999999814e+06,2.502331500000000000e+06,3.290019799999999814e+06,2.371050299999999814e+06,2.428956000000000000e+06,3.027457000000000000e+06,2.745605299999999814e+06,2.687583799999999814e+06,2.703169299999999814e+06,2.649082799999999814e+06,3.027457000000000000e+06,2.421202799999999814e+06,3.359537500000000000e+06,2.880783000000000000e+06,2.517763799999999814e+06,2.548702500000000000e+06,2.405771500000000000e+06,2.494616000000000000e+06,2.872990000000000000e+06,2.274451500000000000e+06,2.706950000000000000e+06,2.652940500000000000e+06,2.857559000000000000e+06,2.305390299999999814e+06,2.745605299999999814e+06,2.845985500000000000e+06,2.807330299999999814e+06,2.567991500000000000e+06,2.923141799999999814e+06,3.000452299999999814e+06,3.081543500000000000e+06,2.506151799999999814e+06,2.799691799999999814e+06,2.842050500000000000e+06,2.540832500000000000e+06,3.131772299999999814e+06,2.907710500000000000e+06,2.954158500000000000e+06,2.807330299999999814e+06,2.988801799999999814e+06,2.637509299999999814e+06,3.174208000000000000e+06,2.888421500000000000e+06,3.208928500000000000e+06,3.340248500000000000e+06,2.757101500000000000e+06,3.066112299999999814e+06,2.521659299999999814e+06,3.127914500000000000e+06,2.900072000000000000e+06,2.761036500000000000e+06,2.737812500000000000e+06,2.853624000000000000e+06,2.772532799999999814e+06,2.985021000000000000e+06,2.768675000000000000e+06,2.776467799999999814e+06,2.618066000000000000e+06,2.900072000000000000e+06,5.804002000000000000e+06,2.741670299999999814e+06,3.954335000000000000e+06,2.687583799999999814e+06,2.425060500000000000e+06,2.467535000000000000e+06,2.432814799999999814e+06,2.876848000000000000e+06,2.336291299999999814e+06,2.425060500000000000e+06,2.865351799999999814e+06,3.054461500000000000e+06,2.649082799999999814e+06,2.764894299999999814e+06,2.494616000000000000e+06,2.776467799999999814e+06,2.181824500000000000e+06,2.262915799999999814e+06,2.656721299999999814e+06,2.023462300000000047e+06,2.417382500000000000e+06,3.371111000000000000e+06,2.162535500000000000e+06,2.131596799999999814e+06,2.328538000000000000e+06,2.818980799999999814e+06,2.536974799999999814e+06,2.382586000000000000e+06,2.621923799999999814e+06,2.409629299999999814e+06,2.181824500000000000e+06,2.313068299999999814e+06,2.780325500000000000e+06,2.930934500000000000e+06,2.197255799999999814e+06,2.706950000000000000e+06,3.629893000000000000e+06,2.788118299999999814e+06,3.008168000000000000e+06,2.660579000000000000e+06,2.444425799999999814e+06,4.440882500000000000e+06,2.490720500000000000e+06,2.961797000000000000e+06,2.583422799999999814e+06,2.598854000000000000e+06,3.042888299999999814e+06,2.401951299999999814e+06,2.668371799999999814e+06,2.228119299999999814e+06,2.282205799999999814e+06,2.432814799999999814e+06,2.502331500000000000e+06,2.888421500000000000e+06,3.116341000000000000e+06,2.652940500000000000e+06,2.506151799999999814e+06,2.567991500000000000e+06,2.919284000000000000e+06,2.660579000000000000e+06,2.637509299999999814e+06,2.382586000000000000e+06,2.483042500000000000e+06,3.123979500000000000e+06,2.413524799999999814e+06,3.649259299999999814e+06,2.235872500000000000e+06,2.220441299999999814e+06,2.602634500000000000e+06,2.513906000000000000e+06,2.625858799999999814e+06,2.448246000000000000e+06,2.660579000000000000e+06,2.398093500000000000e+06,2.888421500000000000e+06,3.510146500000000000e+06,2.853624000000000000e+06,3.552736799999999814e+06,2.849843299999999814e+06,2.695376500000000000e+06,2.741670299999999814e+06,3.046823299999999814e+06,3.459995000000000000e+06,2.981163299999999814e+06,2.664514000000000000e+06,2.780325500000000000e+06,3.042888299999999814e+06,2.761036500000000000e+06,3.529512799999999814e+06,2.826696500000000000e+06,2.579565000000000000e+06,2.977305500000000000e+06,2.571772000000000000e+06,2.208867799999999814e+06,2.498473799999999814e+06,2.398093500000000000e+06,2.587203500000000000e+06,2.780325500000000000e+06,2.896214299999999814e+06,2.930934500000000000e+06,2.467535000000000000e+06,2.757101500000000000e+06,2.587203500000000000e+06,3.147203500000000000e+06,2.301494799999999814e+06,2.625858799999999814e+06,3.344106299999999814e+06,2.957939299999999814e+06,2.880783000000000000e+06,2.359476799999999814e+06,2.490720500000000000e+06,2.734031799999999814e+06,2.625858799999999814e+06,2.664514000000000000e+06,2.768675000000000000e+06,2.903852500000000000e+06,3.575806500000000000e+06,2.363297000000000000e+06,2.888421500000000000e+06,3.189639500000000000e+06,2.699234299999999814e+06,2.938727299999999814e+06,2.452103799999999814e+06,2.042788899999999907e+06,1.888284500000000000e+06,2.436672500000000000e+06,2.042788899999999907e+06,2.351722500000000000e+06,2.108411299999999814e+06,1.742720000000000000e+06,1.977167500000000000e+06,1.764756399999999907e+06,2.216545799999999814e+06,2.602634500000000000e+06,2.838192799999999814e+06,2.475289299999999814e+06,2.533194000000000000e+06,3.232152500000000000e+06,2.428956000000000000e+06,2.139350000000000000e+06,2.633651500000000000e+06,2.672152500000000000e+06,2.691441500000000000e+06,2.510085799999999814e+06,2.714742799999999814e+06,2.903852500000000000e+06,2.274451500000000000e+06,2.544767500000000000e+06,2.409629299999999814e+06,2.440568000000000000e+06,2.510085799999999814e+06,2.297637000000000000e+06,2.023462300000000047e+06,2.270593799999999814e+06,2.606492500000000000e+06,2.621923799999999814e+06,2.401951299999999814e+06,2.761036500000000000e+06,2.869209500000000000e+06,2.428956000000000000e+06,2.672152500000000000e+06,2.571772000000000000e+06,2.629716500000000000e+06,2.220441299999999814e+06,2.668371799999999814e+06,1.865175300000000047e+06,2.324680299999999814e+06,2.011926399999999907e+06,3.089336299999999814e+06,2.305390299999999814e+06,1.722205000000000000e+06,2.123918799999999814e+06,2.004134600000000093e+06,2.266773500000000000e+06,2.548702500000000000e+06,2.220441299999999814e+06,2.371050299999999814e+06,3.015960799999999814e+06,2.618066000000000000e+06,2.846303299999999814e+06,2.324097299999999814e+06,2.382586000000000000e+06,2.544480000000000000e+06,2.523414500000000000e+06,4.200468000000000000e+06,2.461273500000000000e+06,2.357657799999999814e+06,2.305611000000000000e+06,2.096837899999999907e+06,2.822761500000000000e+06,2.734031799999999814e+06,2.019642000000000000e+06,2.444425799999999814e+06,1.934693000000000000e+06,2.386481500000000000e+06,2.772532799999999814e+06,2.042788899999999907e+06,2.289959000000000000e+06,2.807330299999999814e+06,2.525517000000000000e+06,2.409629299999999814e+06,2.548702500000000000e+06,4.089512799999999814e+06,2.494616000000000000e+06,2.448246000000000000e+06,2.359476799999999814e+06,2.172535299999999814e+06,2.147028000000000000e+06,2.006528500000000000e+06,2.332433500000000000e+06,2.625858799999999814e+06,2.031215500000000000e+06,2.235872500000000000e+06,2.270965799999999814e+06,2.390339299999999814e+06,2.247484500000000000e+06,2.853624000000000000e+06,2.960841000000000000e+06,2.695376500000000000e+06,2.176104299999999814e+06,2.423616000000000000e+06,2.097926299999999814e+06,2.269026799999999814e+06,2.484669799999999814e+06,1.882192300000000047e+06,2.324680299999999814e+06,2.374891500000000000e+06,2.606791799999999814e+06,2.564150000000000000e+06,2.636868500000000000e+06,2.443586500000000000e+06,2.815215799999999814e+06,3.015643799999999814e+06,3.116584799999999814e+06,2.140033000000000000e+06,2.211184299999999814e+06,2.267974299999999814e+06,2.656483500000000000e+06,2.317424500000000000e+06,2.258424500000000000e+06,2.432853500000000000e+06,2.456526299999999814e+06,2.904569799999999814e+06,2.346976000000000000e+06,2.716616000000000000e+06,2.516018500000000000e+06,2.564938000000000000e+06,2.294612299999999814e+06,2.871124299999999814e+06,2.368372000000000000e+06,2.430962299999999814e+06,2.749279799999999814e+06,2.238524500000000000e+06,2.613882299999999814e+06,2.847943799999999814e+06,2.237027299999999814e+06,2.455559000000000000e+06,2.681506799999999814e+06,2.829407799999999814e+06,3.061790500000000000e+06,2.026830800000000047e+06,2.553538500000000000e+06,2.586061799999999814e+06,2.566210799999999814e+06,2.880078000000000000e+06,2.306927000000000000e+06,2.999930000000000000e+06,2.473781500000000000e+06,3.161095000000000000e+06,2.186806000000000000e+06,2.472197299999999814e+06,2.673379799999999814e+06,2.341932299999999814e+06,2.254064299999999814e+06,2.490720500000000000e+06,2.286063500000000000e+06,2.470913000000000000e+06,2.093842899999999907e+06,2.427275000000000000e+06,2.210107000000000000e+06,1.827260800000000047e+06,2.567441500000000000e+06,2.644042500000000000e+06,2.125659500000000000e+06,2.868145000000000000e+06,2.631450500000000000e+06,2.491724500000000000e+06,2.275724000000000000e+06,2.552754299999999814e+06,2.383379500000000000e+06,2.906169799999999814e+06,2.500773799999999814e+06,2.131879799999999814e+06,2.266950000000000000e+06,2.111413500000000000e+06,2.467066500000000000e+06,2.255642000000000000e+06,1.990528000000000000e+06,1.783091000000000000e+06,1.817250800000000047e+06,2.026165899999999907e+06,2.085302000000000000e+06,2.223468000000000000e+06,2.180923299999999814e+06,1.991520000000000000e+06,2.051892000000000000e+06,2.031520000000000000e+06,2.365107000000000000e+06,1.933962899999999907e+06,2.450361000000000000e+06,2.465537799999999814e+06,2.290450500000000000e+06,2.209401299999999814e+06,2.837519799999999814e+06,2.054429100000000093e+06,1.938656300000000047e+06,2.903390500000000000e+06,2.667823299999999814e+06,2.252074799999999814e+06,2.299935000000000000e+06,2.208832000000000000e+06,2.392273799999999814e+06,2.566637299999999814e+06,2.564512000000000000e+06,2.350580299999999814e+06,2.983334799999999814e+06,3.958487000000000000e+06,3.220286799999999814e+06,3.324090799999999814e+06,3.207459299999999814e+06,3.522912799999999814e+06,4.322524000000000000e+06,3.255540500000000000e+06,3.804468799999999814e+06,3.052332299999999814e+06,3.563601500000000000e+06,3.540559500000000000e+06,3.196084000000000000e+06,2.424295500000000000e+06,2.865040500000000000e+06,3.683513299999999814e+06,2.654410000000000000e+06,3.175290299999999814e+06,3.440635000000000000e+06,3.350541500000000000e+06,2.073690000000000000e+06,2.813578500000000000e+06,3.235933000000000000e+06,2.999254500000000000e+06,2.492784500000000000e+06,2.811188000000000000e+06,2.475289299999999814e+06,2.687583799999999814e+06,2.699234299999999814e+06,3.108796000000000000e+06,2.467994299999999814e+06,2.938727299999999814e+06,2.664514000000000000e+06,2.760067799999999814e+06,2.085302000000000000e+06,2.189502500000000000e+06,2.659554000000000000e+06,3.494715299999999814e+06,2.459857000000000000e+06,2.428956000000000000e+06,2.625858799999999814e+06,2.714742799999999814e+06,2.035073300000000047e+06,2.691441500000000000e+06,2.417382500000000000e+06,2.398093500000000000e+06,2.405771500000000000e+06,2.649082799999999814e+06,2.923141799999999814e+06,2.390339299999999814e+06,2.907710500000000000e+06,2.081405600000000093e+06,2.660579000000000000e+06,2.108411299999999814e+06,2.413697299999999814e+06,2.336291299999999814e+06,2.861416799999999814e+06,2.286063500000000000e+06,2.328538000000000000e+06,2.147028000000000000e+06,2.262915799999999814e+06,2.533194000000000000e+06,2.374908000000000000e+06,2.672152500000000000e+06,2.828344500000000000e+06,2.341842500000000000e+06,2.471469000000000000e+06,2.853624000000000000e+06,2.567991500000000000e+06,2.239731299999999814e+06,2.421202799999999814e+06,2.677740799999999814e+06,2.454875500000000000e+06,3.042888299999999814e+06,2.417382500000000000e+06,3.162634799999999814e+06,3.013012299999999814e+06,2.845985500000000000e+06,2.533194000000000000e+06,2.478899500000000000e+06,2.633651500000000000e+06,2.262483299999999814e+06,2.656721299999999814e+06,2.270593799999999814e+06,2.548562500000000000e+06,2.646252299999999814e+06,2.334475799999999814e+06,2.447381299999999814e+06,2.058258800000000047e+06,2.506151799999999814e+06,2.046647800000000047e+06,2.436672500000000000e+06,2.691441500000000000e+06,2.927076799999999814e+06,2.594996299999999814e+06,2.734031799999999814e+06,2.135454500000000000e+06,2.162535500000000000e+06,3.313243799999999814e+06,2.761036500000000000e+06,2.791899000000000000e+06,2.452103799999999814e+06,2.927076799999999814e+06,2.540832500000000000e+06,2.872990000000000000e+06,2.548702500000000000e+06,2.459857000000000000e+06,2.872990000000000000e+06,2.807330299999999814e+06,3.367330299999999814e+06,3.734208299999999814e+06,3.158777000000000000e+06,2.517763799999999814e+06,2.842050500000000000e+06,2.900072000000000000e+06,2.536974799999999814e+06,2.340111500000000000e+06,2.795834000000000000e+06,2.911645500000000000e+06,2.652940500000000000e+06,3.587457000000000000e+06,2.652940500000000000e+06,2.815123000000000000e+06,3.046823299999999814e+06,2.355619000000000000e+06,3.313243799999999814e+06,2.471469000000000000e+06,3.069893000000000000e+06,2.536974799999999814e+06,2.602634500000000000e+06,2.556341000000000000e+06,2.483042500000000000e+06,2.957939299999999814e+06,2.347864799999999814e+06,3.857812500000000000e+06,3.012025799999999814e+06,2.710807799999999814e+06,2.486900299999999814e+06,2.996594500000000000e+06,2.737812500000000000e+06,2.857559000000000000e+06,2.900072000000000000e+06,2.776467799999999814e+06,4.494969000000000000e+06,3.996771000000000000e+06,2.791899000000000000e+06,2.957939299999999814e+06,2.139350000000000000e+06,2.297637000000000000e+06,2.139350000000000000e+06,2.919284000000000000e+06,2.710807799999999814e+06,2.517763799999999814e+06,3.062254500000000000e+06,2.286063500000000000e+06,2.652940500000000000e+06,2.776467799999999814e+06,3.216721299999999814e+06,2.621923799999999814e+06,2.591061299999999814e+06,2.610427500000000000e+06,2.621923799999999814e+06,1.977167500000000000e+06,2.540832500000000000e+06,2.309248000000000000e+06,2.803549500000000000e+06,3.614461799999999814e+06,2.409629299999999814e+06,3.575806500000000000e+06,2.262208000000000000e+06,2.475289299999999814e+06,2.297637000000000000e+06,2.826696500000000000e+06,2.104553500000000000e+06,2.973370500000000000e+06,2.629716500000000000e+06,2.317002299999999814e+06,2.081405600000000093e+06,2.428956000000000000e+06,2.842050500000000000e+06,2.907710500000000000e+06,2.602634500000000000e+06,2.606492500000000000e+06,2.239731299999999814e+06,2.795834000000000000e+06,2.629716500000000000e+06,2.471469000000000000e+06,3.131772299999999814e+06,2.324680299999999814e+06,2.313068299999999814e+06,2.293816799999999814e+06,2.463677299999999814e+06,2.455999299999999814e+06,4.186035299999999814e+06,2.575630000000000000e+06,2.529336299999999814e+06,2.444425799999999814e+06,3.039030500000000000e+06,2.621923799999999814e+06,2.158639000000000000e+06,3.807506500000000000e+06,2.224299000000000000e+06,2.371050299999999814e+06,2.498473799999999814e+06,2.123918799999999814e+06,2.502331500000000000e+06,2.301494799999999814e+06,2.367154799999999814e+06,2.174071299999999814e+06,2.452103799999999814e+06,3.193497299999999814e+06,2.594996299999999814e+06,2.328538000000000000e+06,2.602634500000000000e+06,2.486900299999999814e+06,2.703169299999999814e+06,4.085577799999999814e+06,2.540832500000000000e+06,2.471469000000000000e+06,2.815123000000000000e+06,2.251342299999999814e+06,2.788118299999999814e+06,3.703191500000000000e+06,2.301494799999999814e+06,2.313068299999999814e+06,3.139410799999999814e+06,2.672152500000000000e+06,2.467535000000000000e+06,2.494616000000000000e+06,1.977167500000000000e+06,2.359476799999999814e+06,2.193398000000000000e+06,1.884464300000000047e+06,1.969451899999999907e+06,2.359476799999999814e+06,2.938727299999999814e+06,2.351722500000000000e+06,2.251342299999999814e+06,2.081760000000000000e+06,2.093017600000000093e+06,2.552560299999999814e+06,1.973272100000000093e+06,2.282205799999999814e+06,2.633651500000000000e+06,2.011926399999999907e+06,2.097152000000000000e+06,2.161216000000000000e+06,2.206272000000000000e+06,1.942624000000000000e+06,1.921920000000000000e+06,2.093017600000000093e+06,2.239731299999999814e+06,2.041568000000000000e+06,2.510085799999999814e+06,2.370752000000000000e+06,2.405771500000000000e+06,2.374908000000000000e+06,2.764894299999999814e+06,2.598854000000000000e+06,2.772532799999999814e+06,2.969589799999999814e+06,2.664514000000000000e+06,2.772532799999999814e+06,2.513906000000000000e+06,2.544767500000000000e+06,2.274451500000000000e+06,2.490720500000000000e+06,2.417382500000000000e+06,2.571772000000000000e+06,2.378728299999999814e+06,2.158639000000000000e+06,2.761036500000000000e+06,2.174336000000000000e+06,2.355619000000000000e+06,2.189696000000000000e+06,2.734031799999999814e+06,2.432814799999999814e+06,2.413524799999999814e+06,2.165440000000000000e+06,2.479147000000000000e+06,2.058048000000000000e+06,1.783616000000000000e+06,1.880606500000000000e+06,2.274451500000000000e+06,1.826720000000000000e+06,2.089600000000000000e+06,1.903754300000000047e+06,2.123072000000000000e+06,1.752192000000000000e+06,1.741609500000000000e+06,2.282205799999999814e+06,1.606431800000000047e+06,1.691380800000000047e+06,2.108411299999999814e+06,2.043680000000000000e+06,2.312128000000000000e+06,2.053632000000000000e+06,2.498473799999999814e+06,1.834274100000000093e+06,1.883712000000000000e+06,1.478970600000000093e+06,2.282205799999999814e+06,2.544767500000000000e+06,1.969472000000000000e+06,1.988352000000000000e+06,1.769536000000000000e+06,1.797632000000000000e+06,2.065974399999999907e+06,1.772832000000000000e+06,2.166080000000000000e+06,1.989664000000000000e+06,2.378728299999999814e+06,2.262915799999999814e+06,2.182912000000000000e+06,1.833184000000000000e+06,1.950432000000000000e+06,1.732032000000000000e+06,1.944256000000000000e+06,2.023462300000000047e+06,2.139200000000000000e+06,1.421026300000000047e+06,1.904352000000000000e+06,1.635488000000000000e+06,1.979744000000000000e+06,1.716032000000000000e+06,1.848288000000000000e+06,1.977632000000000000e+06,1.892256000000000000e+06,1.892608000000000000e+06,2.031215500000000000e+06,2.224299000000000000e+06,1.780188600000000093e+06,1.529160800000000047e+06,1.827680000000000000e+06,1.818842899999999907e+06,1.988896000000000000e+06,2.911645500000000000e+06,1.936768000000000000e+06,2.083296000000000000e+06,2.838192799999999814e+06,1.988000000000000000e+06,1.919616000000000000e+06,2.444425799999999814e+06,2.035168000000000000e+06,1.962208000000000000e+06,2.162880000000000000e+06,2.317002299999999814e+06,2.065974399999999907e+06,2.241344000000000000e+06,2.278385500000000000e+06,2.336291299999999814e+06,2.255162500000000000e+06,2.205010000000000000e+06,2.344007000000000000e+06,2.490720500000000000e+06,1.695201000000000000e+06,2.359476799999999814e+06,2.185682299999999814e+06,1.912480000000000000e+06,2.344007000000000000e+06,1.703712000000000000e+06,1.905664000000000000e+06,2.013056000000000000e+06,1.849600000000000000e+06,1.768576500000000000e+06,1.614144000000000000e+06,1.894784000000000000e+06,1.828576000000000000e+06,1.544668100000000093e+06,1.974336000000000000e+06,2.351722500000000000e+06,1.995712000000000000e+06,2.119984799999999814e+06,2.011926399999999907e+06,2.378728299999999814e+06,1.791488000000000000e+06,1.557888000000000000e+06,1.537472000000000000e+06,1.678048000000000000e+06,1.629632000000000000e+06,1.740736000000000000e+06,1.584064000000000000e+06,1.748480000000000000e+06,1.882720000000000000e+06,2.152192000000000000e+06,1.856288000000000000e+06,1.934693000000000000e+06,1.602464000000000000e+06,1.822663100000000093e+06,1.575840000000000000e+06,1.838094399999999907e+06,1.668233899999999907e+06,2.097152000000000000e+06,1.856736000000000000e+06,1.591000500000000000e+06,1.861317399999999907e+06,1.923081000000000000e+06,2.216545799999999814e+06,2.144896000000000000e+06,1.851008000000000000e+06,1.980987800000000047e+06,1.652726500000000000e+06,1.748928000000000000e+06,1.841056000000000000e+06,1.871296000000000000e+06,1.899934100000000093e+06,1.952736000000000000e+06,2.216545799999999814e+06,1.560800000000000000e+06,2.231977000000000000e+06,2.033280000000000000e+06,2.320860000000000000e+06,2.107904000000000000e+06,2.351722500000000000e+06,2.513906000000000000e+06,2.073690000000000000e+06,2.567991500000000000e+06,1.888284500000000000e+06,1.791799600000000093e+06,1.950124300000000047e+06,2.145984000000000000e+06,1.583284899999999907e+06,1.828128000000000000e+06,1.695360000000000000e+06,1.699168000000000000e+06,1.570752000000000000e+06,2.042788899999999907e+06,1.745429800000000047e+06,1.912928000000000000e+06,1.660352000000000000e+06,1.894016000000000000e+06,1.753145300000000047e+06,1.563957300000000047e+06,1.973272100000000093e+06,2.000314399999999907e+06,1.856608000000000000e+06,1.672960000000000000e+06,1.776192000000000000e+06,1.715808000000000000e+06,1.886112000000000000e+06,2.201114500000000000e+06,2.208867799999999814e+06,1.533696000000000000e+06,1.749376000000000000e+06,2.162535500000000000e+06,1.966624000000000000e+06,1.713504000000000000e+06,1.882720000000000000e+06,1.902464000000000000e+06,1.642336000000000000e+06,1.992736000000000000e+06,2.224299000000000000e+06,1.807232000000000000e+06,2.174071299999999814e+06,2.119984799999999814e+06,1.877792000000000000e+06,2.139350000000000000e+06,1.557664000000000000e+06,1.996384000000000000e+06,2.010528000000000000e+06,2.011926399999999907e+06,1.956256000000000000e+06,2.618066000000000000e+06,2.135454500000000000e+06,2.826696500000000000e+06,2.564133799999999814e+06,2.347864799999999814e+06,2.552560299999999814e+06,2.552560299999999814e+06,2.822761500000000000e+06,2.455999299999999814e+06,2.730174000000000000e+06,2.888421500000000000e+06,2.788118299999999814e+06,2.610427500000000000e+06,3.019818500000000000e+06,2.668371799999999814e+06,3.062254500000000000e+06,2.919284000000000000e+06,2.927076799999999814e+06,3.313243799999999814e+06,2.347864799999999814e+06,3.123979500000000000e+06,3.008168000000000000e+06,2.830554299999999814e+06,2.977305500000000000e+06,2.239731299999999814e+06,2.869209500000000000e+06,2.969589799999999814e+06,3.185858799999999814e+06,2.479147000000000000e+06,2.815123000000000000e+06,2.957939299999999814e+06,3.046823299999999814e+06,2.266773500000000000e+06,2.965732000000000000e+06,2.865351799999999814e+06,2.795834000000000000e+06,2.896214299999999814e+06,3.031392000000000000e+06,2.695376500000000000e+06,2.842050500000000000e+06,2.950300799999999814e+06,3.239791000000000000e+06,2.842050500000000000e+06,3.046823299999999814e+06,3.085324000000000000e+06,2.923141799999999814e+06,2.695376500000000000e+06,2.888421500000000000e+06,2.571772000000000000e+06,3.027457000000000000e+06,2.791899000000000000e+06,2.761036500000000000e+06,2.548702500000000000e+06,2.448246000000000000e+06,2.872990000000000000e+06,3.027457000000000000e+06,3.506288500000000000e+06,3.058319500000000000e+06,2.637509299999999814e+06,2.517763799999999814e+06,2.946443000000000000e+06,2.371050299999999814e+06,2.428956000000000000e+06,3.243726000000000000e+06,2.297637000000000000e+06,2.853624000000000000e+06,2.780325500000000000e+06,2.378728299999999814e+06,2.224299000000000000e+06,2.162535500000000000e+06,2.923141799999999814e+06,3.131772299999999814e+06,2.100733299999999814e+06,2.915503299999999814e+06,2.842050500000000000e+06,2.822761500000000000e+06,2.826696500000000000e+06,2.706950000000000000e+06,2.479147000000000000e+06,2.579565000000000000e+06,2.475289299999999814e+06,2.452103799999999814e+06,3.019818500000000000e+06,3.220502000000000000e+06,3.413624000000000000e+06,2.772532799999999814e+06,3.228294799999999814e+06,3.089336299999999814e+06,2.687583799999999814e+06,2.506151799999999814e+06,2.069794500000000000e+06,2.900072000000000000e+06,2.803549500000000000e+06,2.544767500000000000e+06,2.428956000000000000e+06,2.490720500000000000e+06,2.668371799999999814e+06,2.309248000000000000e+06,3.726415500000000000e+06,2.865351799999999814e+06,2.579565000000000000e+06,2.757101500000000000e+06,2.517763799999999814e+06,2.344007000000000000e+06,2.382586000000000000e+06,2.656721299999999814e+06,2.645225000000000000e+06,2.344007000000000000e+06,2.421202799999999814e+06,2.571772000000000000e+06,2.224299000000000000e+06,3.900248500000000000e+06,2.668371799999999814e+06,2.274451500000000000e+06,2.714742799999999814e+06,2.977305500000000000e+06,2.486900299999999814e+06,2.621923799999999814e+06,2.660579000000000000e+06,2.714742799999999814e+06,1.776368399999999907e+06,1.969451899999999907e+06,2.148224000000000000e+06,2.193398000000000000e+06,2.166393299999999814e+06,2.513906000000000000e+06,2.108411299999999814e+06,2.208867799999999814e+06,1.737714000000000000e+06,2.274752000000000000e+06,2.193398000000000000e+06,1.826558500000000000e+06,2.428956000000000000e+06,2.096837899999999907e+06,2.436672500000000000e+06,1.826558500000000000e+06,2.305390299999999814e+06,2.018592000000000000e+06,1.984883100000000093e+06,2.313068299999999814e+06,2.174071299999999814e+06,1.679769800000000047e+06,2.540832500000000000e+06,1.961660100000000093e+06,2.486900299999999814e+06,2.297637000000000000e+06,1.846848000000000000e+06,1.915365399999999907e+06,2.123918799999999814e+06,3.054461500000000000e+06,2.174071299999999814e+06,2.645225000000000000e+06,2.367154799999999814e+06,2.510085799999999814e+06,1.977167500000000000e+06,2.309248000000000000e+06,2.363297000000000000e+06,2.100733299999999814e+06,2.672152500000000000e+06,2.309248000000000000e+06,2.189502500000000000e+06,1.853601800000000047e+06,1.993536000000000000e+06,2.228119299999999814e+06,1.992640000000000000e+06,1.822663100000000093e+06,1.780188600000000093e+06,2.344576000000000000e+06,2.432814799999999814e+06,2.471469000000000000e+06,1.791799600000000093e+06,2.452103799999999814e+06,2.371050299999999814e+06,2.293816799999999814e+06,2.000314399999999907e+06,1.934693000000000000e+06,1.896038800000000047e+06,2.540832500000000000e+06,2.274451500000000000e+06,1.992598800000000047e+06,2.811188000000000000e+06,2.170251000000000000e+06,2.687583799999999814e+06,2.934869500000000000e+06,2.382586000000000000e+06,2.896214299999999814e+06,2.116164500000000000e+06,2.243589000000000000e+06,2.529336299999999814e+06,3.629893000000000000e+06,2.452103799999999814e+06,2.355619000000000000e+06,2.293816799999999814e+06,2.135454500000000000e+06,1.857422000000000000e+06,2.436672500000000000e+06,2.147028000000000000e+06,2.405771500000000000e+06,1.993728000000000000e+06,2.043776000000000000e+06,2.668371799999999814e+06,2.289959000000000000e+06,1.755264000000000000e+06,1.972352000000000000e+06,1.916096000000000000e+06,1.985696000000000000e+06,2.046647800000000047e+06,1.881504000000000000e+06,1.844224000000000000e+06,1.614147399999999907e+06,2.069794500000000000e+06,2.077510300000000047e+06,2.147028000000000000e+06,2.969589799999999814e+06,2.046647800000000047e+06,2.123918799999999814e+06,2.996594500000000000e+06,2.085302000000000000e+06,2.382586000000000000e+06,2.154781299999999814e+06,1.953944500000000000e+06,1.839840000000000000e+06,2.208867799999999814e+06,1.540771800000000047e+06,2.185682299999999814e+06,1.961660100000000093e+06,1.870976000000000000e+06,1.818080000000000000e+06,2.255808000000000000e+06,1.906336000000000000e+06,1.954400000000000000e+06,2.564133799999999814e+06,1.896864000000000000e+06,2.026080000000000000e+06,1.620768000000000000e+06,1.655808000000000000e+06,1.813024000000000000e+06,1.803335500000000000e+06,1.726144000000000000e+06,1.847200000000000000e+06,1.867136000000000000e+06,1.763648000000000000e+06,1.544668100000000093e+06,1.568480000000000000e+06,1.894464000000000000e+06,1.764756399999999907e+06,2.039680000000000000e+06,2.243589000000000000e+06,1.852448000000000000e+06,2.021216000000000000e+06,1.780188600000000093e+06,2.417382500000000000e+06,1.652726500000000000e+06,1.862304000000000000e+06,1.710688000000000000e+06,2.193398000000000000e+06,2.025760000000000000e+06,2.158656000000000000e+06,1.937984000000000000e+06,2.035073300000000047e+06,2.034496000000000000e+06,1.714566300000000047e+06,2.079200000000000000e+06,1.903754300000000047e+06,2.050080000000000000e+06,2.490720500000000000e+06,2.278385500000000000e+06,2.336291299999999814e+06,1.848736000000000000e+06,2.185682299999999814e+06,2.096837899999999907e+06,1.992960000000000000e+06,2.049632000000000000e+06,2.093017600000000093e+06,2.745605299999999814e+06,2.119984799999999814e+06,2.189502500000000000e+06,2.567991500000000000e+06,2.842050500000000000e+06,2.892279299999999814e+06,3.378903799999999814e+06,3.402127799999999814e+06,2.973370500000000000e+06,3.398270000000000000e+06,3.259157299999999814e+06,3.467710500000000000e+06,3.803726000000000000e+06,4.263191500000000000e+06,3.946542299999999814e+06,3.892455799999999814e+06,3.741846799999999814e+06,3.432990299999999814e+06,3.324817000000000000e+06,3.336467799999999814e+06,3.120198799999999814e+06,3.436848000000000000e+06,3.459995000000000000e+06,2.934869500000000000e+06,2.510085799999999814e+06,2.594996299999999814e+06,2.428956000000000000e+06,2.139350000000000000e+06,2.372992000000000000e+06,2.406848000000000000e+06,2.340544000000000000e+06,2.256704000000000000e+06,2.506151799999999814e+06,2.224299000000000000e+06,2.139350000000000000e+06,3.676186799999999814e+06,2.251342299999999814e+06,1.969451899999999907e+06,1.799515300000000047e+06,1.930797600000000093e+06,2.378728299999999814e+06,2.163776000000000000e+06,2.512768000000000000e+06,2.278385500000000000e+06,2.252480000000000000e+06,2.320860000000000000e+06,2.027357600000000093e+06,2.506151799999999814e+06,2.498473799999999814e+06,2.603392000000000000e+06,2.788118299999999814e+06,2.378728299999999814e+06,2.718600500000000000e+06,2.544767500000000000e+06,2.757101500000000000e+06,2.876848000000000000e+06,2.718600500000000000e+06,2.730174000000000000e+06,2.973370500000000000e+06,2.753243500000000000e+06,3.220502000000000000e+06,2.718600500000000000e+06,2.999040000000000000e+06,2.830554299999999814e+06,2.633651500000000000e+06,2.861416799999999814e+06,2.621923799999999814e+06,2.506151799999999814e+06,2.436096000000000000e+06,2.413524799999999814e+06,3.143268500000000000e+06,2.460608000000000000e+06,2.403008000000000000e+06,2.722381000000000000e+06,2.265344000000000000e+06,1.884464300000000047e+06,2.123008000000000000e+06,1.845810000000000000e+06,2.158848000000000000e+06,2.413524799999999814e+06,1.932480000000000000e+06,2.177929000000000000e+06,1.968384000000000000e+06,1.836576000000000000e+06,1.768992000000000000e+06,1.647328000000000000e+06,1.533152000000000000e+06,1.767680000000000000e+06,1.400832000000000000e+06,1.863752300000000047e+06,1.462496000000000000e+06,1.424864000000000000e+06,1.702559600000000093e+06,1.355328000000000000e+06,1.348480000000000000e+06,1.298688000000000000e+06,1.809475800000000047e+06,1.209152000000000000e+06,1.364736000000000000e+06,1.435183800000000047e+06,1.092192000000000000e+06,1.536291500000000000e+06,1.247840000000000000e+06,1.050496000000000000e+06,1.341728000000000000e+06,1.577445000000000000e+06,1.301344000000000000e+06,1.078144000000000000e+06,1.251904000000000000e+06,1.158304000000000000e+06,9.116000000000000000e+05,1.144128000000000000e+06,9.490080000000000000e+05,9.129600000000000000e+05,1.324209399999999907e+06,9.298240000000000000e+05,9.639200000000000000e+05,9.402080000000000000e+05,1.156512000000000000e+06,9.561440000000000000e+05,1.092704000000000000e+06,9.621280000000000000e+05,1.187384600000000093e+06,9.055200000000000000e+05,9.899680000000000000e+05,7.798720000000000000e+05,9.552000000000000000e+05,9.396800000000000000e+05,9.271040000000000000e+05,9.178720000000000000e+05,1.113536000000000000e+06,1.065152000000000000e+06,9.483840000000000000e+05,8.506400000000000000e+05,8.186288000000000466e+05,1.513729500000000000e+06,1.351904000000000000e+06,1.405595000000000000e+06,8.858999000000000233e+05,1.478970600000000093e+06,1.359300300000000047e+06,1.114176000000000000e+06,6.799200000000000000e+05,9.976480000000000000e+05,9.977440000000000000e+05,1.554112000000000000e+06,1.220227100000000093e+06,7.656160000000000000e+05,7.480640000000000000e+05,8.850080000000000000e+05,6.921440000000000000e+05,9.756844000000000233e+05,7.495200000000000000e+05,7.117280000000000000e+05,1.031039000000000000e+06,7.037440000000000000e+05,8.800000000000000000e+05,6.282240000000000000e+05,5.846880000000000000e+05,6.998080000000000000e+05,3.924244000000000233e+05,7.760160000000000000e+05,4.962450999999999767e+05,5.538080000000000000e+05,6.187200000000000000e+05,7.775840000000000000e+05,5.431040000000000000e+05,5.704800000000000000e+05,4.859040000000000000e+05,4.678640000000000000e+05,4.127200000000000000e+05,4.012800000000000000e+05,5.309760000000000000e+05,8.999180999999999767e+05,4.050560000000000000e+05,5.207040000000000000e+05,4.432960000000000000e+05,8.085010000000000000e+05,3.935200000000000000e+05,4.067920000000000000e+05,7.810425000000000000e+05,4.610080000000000000e+05,3.131360000000000000e+05,3.517120000000000000e+05,3.891280000000000000e+05,2.835492000000000116e+05,5.755200000000000000e+05,4.941120000000000000e+05,4.685840000000000000e+05,3.753600000000000000e+05,2.889520000000000000e+05,2.222227000000000116e+05,3.161920000000000000e+05,3.786240000000000000e+05,3.213760000000000000e+05,4.238560000000000000e+05,5.934488000000000466e+05,3.479440000000000000e+05,2.934240000000000000e+05,6.964305999999999767e+05,2.578040000000000000e+05,6.135680000000000000e+05,2.965760000000000000e+05,2.824560000000000000e+05,3.008400000000000000e+05,2.635840000000000000e+05,3.079520000000000000e+05,3.271760000000000000e+05,3.216800000000000000e+05,2.489840000000000000e+05,3.342960000000000000e+05,2.365240000000000000e+05,4.392000000000000000e+05,3.328720000000000000e+05,2.699760000000000000e+05,2.903760000000000000e+05,3.263600000000000000e+05,2.209320000000000000e+05,2.222480000000000000e+05,1.972640000000000000e+05,1.808920000000000000e+05,2.428040000000000000e+05,1.932200000000000000e+05,1.447640000000000000e+05,2.896640000000000000e+05,1.134320000000000000e+05,1.446640000000000000e+05,1.497040000000000000e+05,1.050800000000000000e+05,1.192720000000000000e+05,1.217900000000000000e+05,1.094060000000000000e+05,9.683000000000000000e+04,8.948800000000000000e+04,1.394200000000000000e+05,1.034700000000000000e+05,9.160000000000000000e+04,7.571800000000000000e+04,6.999200000000000000e+04,8.174800000000000000e+04,7.802800000000000000e+04,5.442800000000000000e+04,5.553200000000000000e+04,8.556800000000000000e+04,2.156680000000000000e+05,6.497000000000000000e+04,4.930900000000000000e+04,4.629900000000000000e+04,3.887600000000000000e+04,3.847500000000000000e+04,3.837500000000000000e+04,2.965100000000000000e+04,2.894900000000000000e+04,3.396200000000000000e+04,2.123200000000000000e+04,2.353700000000000000e+04,1.972900000000000000e+04,2.233400000000000000e+04,2.113200000000000000e+04,1.772500000000000000e+04,1.111400000000000000e+04,1.191500000000000000e+04,1.221500000000000000e+04,7.421000000000000000e+04,1.562100000000000000e+04,6.497000000000000000e+04,5.706000000000000000e+03,5.005000000000000000e+03,7.208000000000000000e+03,5.706000000000000000e+03,5.506000000000000000e+03,6.607000000000000000e+03,5.205000000000000000e+03,6.607000000000000000e+03,7.709000000000000000e+03,7.108000000000000000e+03,1.051300000000000000e+04,5.506000000000000000e+03,4.304000000000000000e+03,5.806000000000000000e+03,7.508000000000000000e+03,4.104000000000000000e+03,9.611000000000000000e+03,6.307000000000000000e+03,6.707000000000000000e+03,9.011000000000000000e+03,7.008000000000000000e+03,5.806000000000000000e+03,9.111000000000000000e+03,5.205000000000000000e+03,7.008000000000000000e+03,4.705000000000000000e+03,4.805000000000000000e+03,2.802000000000000000e+03,3.403000000000000000e+03,4.104000000000000000e+03,3.403000000000000000e+03,4.404000000000000000e+03,4.905000000000000000e+03,4.004000000000000000e+03,5.105000000000000000e+03,2.903000000000000000e+03,nan
4.795409999999999684e+01,1.013216000000000000e+06,1.100556800000000047e+06,1.259136000000000000e+06,1.327936000000000000e+06,1.798618600000000093e+06,1.957839899999999907e+06,1.845810000000000000e+06,2.038688000000000000e+06,2.135454500000000000e+06,2.494616000000000000e+06,2.591061299999999814e+06,2.467535000000000000e+06,2.564133799999999814e+06,2.656721299999999814e+06,3.239791000000000000e+06,2.726239000000000000e+06,3.293877500000000000e+06,3.811364500000000000e+06,3.946542299999999814e+06,3.799868299999999814e+06,4.066288799999999814e+06,3.749639500000000000e+06,4.023852799999999814e+06,4.444663000000000000e+06,4.128013799999999814e+06,4.317278000000000000e+06,3.795933299999999814e+06,4.205247000000000000e+06,4.595272000000000000e+06,4.239967500000000000e+06,4.131948799999999814e+06,4.371364500000000000e+06,4.630069500000000000e+06,3.877024500000000000e+06,4.599207000000000000e+06,4.745881000000000000e+06,4.336567000000000000e+06,4.437024500000000000e+06,4.158876299999999814e+06,3.683979500000000000e+06,5.008521000000000000e+06,4.483395500000000000e+06,3.973547000000000000e+06,3.927176000000000000e+06,4.077785000000000000e+06,3.691618000000000000e+06,4.178242500000000000e+06,3.274588500000000000e+06,3.726415500000000000e+06,3.822938000000000000e+06,3.506288500000000000e+06,3.490857500000000000e+06,3.232152500000000000e+06,3.861593299999999814e+06,3.494715299999999814e+06,3.154842000000000000e+06,3.722634799999999814e+06,3.850019799999999814e+06,3.564233000000000000e+06,3.660755500000000000e+06,3.765070799999999814e+06,3.208928500000000000e+06,4.008267299999999814e+06,3.826795799999999814e+06,3.819157299999999814e+06,3.610604000000000000e+06,3.718777000000000000e+06,3.904106299999999814e+06,3.880959500000000000e+06,4.684156000000000000e+06,3.123979500000000000e+06,3.602888299999999814e+06,3.996771000000000000e+06,4.008267299999999814e+06,3.977404799999999814e+06,4.606845500000000000e+06,3.923318299999999814e+06,4.896490000000000000e+06,4.622354000000000000e+06,5.255729500000000000e+06,4.170604000000000000e+06,4.873343000000000000e+06,3.935046000000000000e+06,4.112582500000000000e+06,3.826795799999999814e+06,3.676186799999999814e+06,3.259157299999999814e+06,3.958115500000000000e+06,3.946542299999999814e+06,3.795933299999999814e+06,3.853800500000000000e+06,4.348140500000000000e+06,4.328851500000000000e+06,3.274588500000000000e+06,3.795933299999999814e+06,4.120375299999999814e+06,3.614461799999999814e+06,3.772709299999999814e+06,3.734208299999999814e+06,3.753497299999999814e+06,3.212863500000000000e+06,3.637685799999999814e+06,4.000628799999999814e+06,3.328675000000000000e+06,3.703191500000000000e+06,3.077685799999999814e+06,3.714842000000000000e+06,3.992836000000000000e+06,3.761213000000000000e+06,3.649259299999999814e+06,3.405985500000000000e+06,3.170427500000000000e+06,3.382761500000000000e+06,3.610604000000000000e+06,2.807330299999999814e+06,2.992659500000000000e+06,3.189639500000000000e+06,2.907710500000000000e+06,2.401951299999999814e+06,3.251518799999999814e+06,2.649082799999999814e+06,2.826696500000000000e+06,2.838192799999999814e+06,2.166393299999999814e+06,2.872990000000000000e+06,2.621923799999999814e+06,2.741670299999999814e+06,2.506151799999999814e+06,2.490720500000000000e+06,2.177929000000000000e+06,1.869033000000000000e+06,2.367154799999999814e+06,2.235872500000000000e+06,2.598854000000000000e+06,1.896038800000000047e+06,2.587203500000000000e+06,2.471469000000000000e+06,2.679945299999999814e+06,2.351722500000000000e+06,3.232152500000000000e+06,2.479147000000000000e+06,2.278385500000000000e+06,1.927552000000000000e+06,1.887008000000000000e+06,1.718424000000000000e+06,2.029952000000000000e+06,2.166393299999999814e+06,1.892218500000000000e+06,2.089122300000000047e+06,2.065974399999999907e+06,1.997280000000000000e+06,2.394198000000000000e+06,1.799515300000000047e+06,1.972352000000000000e+06,1.790400000000000000e+06,1.890496000000000000e+06,2.594996299999999814e+06,2.112306799999999814e+06,2.073690000000000000e+06,2.143207799999999814e+06,2.235872500000000000e+06,2.216640000000000000e+06,2.328538000000000000e+06,2.360960000000000000e+06,2.506151799999999814e+06,2.073690000000000000e+06,2.483042500000000000e+06,3.270807799999999814e+06,2.753243500000000000e+06,2.610427500000000000e+06,2.776467799999999814e+06,2.776467799999999814e+06,2.390339299999999814e+06,2.930934500000000000e+06,2.452103799999999814e+06,2.054363300000000047e+06,2.703169299999999814e+06,2.610427500000000000e+06,2.123918799999999814e+06,2.602634500000000000e+06,2.409629299999999814e+06,2.436672500000000000e+06,2.726239000000000000e+06,2.177929000000000000e+06,2.656721299999999814e+06,2.637509299999999814e+06,2.247484500000000000e+06,2.274451500000000000e+06,2.382586000000000000e+06,2.448246000000000000e+06,2.309248000000000000e+06,2.506151799999999814e+06,2.529336299999999814e+06,2.490720500000000000e+06,2.463677299999999814e+06,2.587203500000000000e+06,2.378728299999999814e+06,2.347864799999999814e+06,2.324680299999999814e+06,3.425197500000000000e+06,3.085324000000000000e+06,2.761036500000000000e+06,2.621923799999999814e+06,3.058319500000000000e+06,2.436672500000000000e+06,2.483042500000000000e+06,2.656721299999999814e+06,2.336291299999999814e+06,2.255162500000000000e+06,2.610427500000000000e+06,2.116164500000000000e+06,2.421202799999999814e+06,2.455999299999999814e+06,2.938727299999999814e+06,2.830554299999999814e+06,3.201290000000000000e+06,3.116341000000000000e+06,2.842050500000000000e+06,3.058319500000000000e+06,3.293877500000000000e+06,3.533370500000000000e+06,2.784260500000000000e+06,2.919284000000000000e+06,2.652940500000000000e+06,3.351899000000000000e+06,4.039284000000000000e+06,3.158777000000000000e+06,3.973547000000000000e+06,3.069893000000000000e+06,3.432990299999999814e+06,2.938727299999999814e+06,3.402127799999999814e+06,3.278523500000000000e+06,2.915503299999999814e+06,2.961797000000000000e+06,3.197432299999999814e+06,3.008168000000000000e+06,3.282381299999999814e+06,3.039030500000000000e+06,2.471469000000000000e+06,3.232152500000000000e+06,3.243726000000000000e+06,3.197432299999999814e+06,3.004233000000000000e+06,2.985021000000000000e+06,3.328675000000000000e+06,3.378903799999999814e+06,2.930934500000000000e+06,3.444486500000000000e+06,3.413624000000000000e+06,2.795834000000000000e+06,3.633828000000000000e+06,3.185858799999999814e+06,3.035249799999999814e+06,3.301670299999999814e+06,3.413624000000000000e+06,2.934869500000000000e+06,3.228294799999999814e+06,2.954158500000000000e+06,2.598854000000000000e+06,2.757101500000000000e+06,3.208928500000000000e+06,3.004233000000000000e+06,2.903852500000000000e+06,3.085324000000000000e+06,2.772532799999999814e+06,3.000452299999999814e+06,3.019818500000000000e+06,2.706950000000000000e+06,3.147203500000000000e+06,2.845985500000000000e+06,2.969589799999999814e+06,2.957939299999999814e+06,2.625858799999999814e+06,3.220502000000000000e+06,2.521659299999999814e+06,2.618066000000000000e+06,2.981163299999999814e+06,3.139410799999999814e+06,2.745605299999999814e+06,3.649259299999999814e+06,3.066112299999999814e+06,6.842833500000000000e+06,2.861416799999999814e+06,3.208928500000000000e+06,2.517763799999999814e+06,2.459857000000000000e+06,2.567991500000000000e+06,2.660579000000000000e+06,2.900072000000000000e+06,2.463677299999999814e+06,3.050681000000000000e+06,2.421202799999999814e+06,2.564133799999999814e+06,3.085324000000000000e+06,2.992659500000000000e+06,2.471469000000000000e+06,3.185858799999999814e+06,3.104767500000000000e+06,3.425197500000000000e+06,3.100909799999999814e+06,2.347864799999999814e+06,2.853624000000000000e+06,2.807330299999999814e+06,3.158777000000000000e+06,3.131772299999999814e+06,3.116341000000000000e+06,3.174208000000000000e+06,3.738066000000000000e+06,2.749463000000000000e+06,2.575630000000000000e+06,2.649082799999999814e+06,2.923141799999999814e+06,3.776567000000000000e+06,2.811188000000000000e+06,3.324817000000000000e+06,2.417382500000000000e+06,3.533370500000000000e+06,3.058319500000000000e+06,2.915503299999999814e+06,3.394335000000000000e+06,2.845985500000000000e+06,2.946443000000000000e+06,2.857559000000000000e+06,2.683803000000000000e+06,2.869209500000000000e+06,3.077685799999999814e+06,3.120198799999999814e+06,2.934869500000000000e+06,2.521659299999999814e+06,2.498473799999999814e+06,2.645225000000000000e+06,2.923141799999999814e+06,3.000452299999999814e+06,2.915503299999999814e+06,2.475289299999999814e+06,2.679945299999999814e+06,2.757101500000000000e+06,3.147203500000000000e+06,2.923141799999999814e+06,3.131772299999999814e+06,2.903852500000000000e+06,2.382586000000000000e+06,3.691618000000000000e+06,3.371111000000000000e+06,2.444425799999999814e+06,3.027457000000000000e+06,2.907710500000000000e+06,2.417382500000000000e+06,2.807330299999999814e+06,2.649082799999999814e+06,3.166569799999999814e+06,3.263015000000000000e+06,2.463677299999999814e+06,3.182001000000000000e+06,3.645324299999999814e+06,2.351722500000000000e+06,2.332433500000000000e+06,2.459857000000000000e+06,3.131772299999999814e+06,2.625858799999999814e+06,2.618066000000000000e+06,2.656721299999999814e+06,2.803549500000000000e+06,2.757101500000000000e+06,3.054461500000000000e+06,2.726239000000000000e+06,2.734031799999999814e+06,3.008168000000000000e+06,3.251518799999999814e+06,2.386481500000000000e+06,2.915503299999999814e+06,3.042888299999999814e+06,2.830554299999999814e+06,3.147203500000000000e+06,3.027457000000000000e+06,2.726239000000000000e+06,2.691441500000000000e+06,2.930934500000000000e+06,3.205070500000000000e+06,2.757101500000000000e+06,2.957939299999999814e+06,3.154842000000000000e+06,3.147203500000000000e+06,2.699234299999999814e+06,3.772709299999999814e+06,2.440568000000000000e+06,2.100733299999999814e+06,2.668371799999999814e+06,2.965732000000000000e+06,2.467535000000000000e+06,2.934869500000000000e+06,2.869209500000000000e+06,2.544767500000000000e+06,2.641290000000000000e+06,2.556341000000000000e+06,2.320860000000000000e+06,2.656721299999999814e+06,1.780188600000000093e+06,3.189639500000000000e+06,2.540832500000000000e+06,2.734031799999999814e+06,2.216545799999999814e+06,3.235933000000000000e+06,2.201114500000000000e+06,2.305390299999999814e+06,3.452279299999999814e+06,2.185682299999999814e+06,2.629716500000000000e+06,3.050681000000000000e+06,2.301494799999999814e+06,2.054363300000000047e+06,2.872990000000000000e+06,2.421202799999999814e+06,2.147028000000000000e+06,2.525517000000000000e+06,2.170251000000000000e+06,2.100733299999999814e+06,2.452103799999999814e+06,2.262915799999999814e+06,3.012025799999999814e+06,3.317101500000000000e+06,2.679945299999999814e+06,2.479147000000000000e+06,2.718600500000000000e+06,2.691441500000000000e+06,2.726239000000000000e+06,2.587203500000000000e+06,2.706950000000000000e+06,2.930934500000000000e+06,2.421202799999999814e+06,2.683803000000000000e+06,2.776467799999999814e+06,2.556341000000000000e+06,2.556341000000000000e+06,2.544767500000000000e+06,2.038893500000000000e+06,2.699234299999999814e+06,2.332433500000000000e+06,2.459857000000000000e+06,2.274451500000000000e+06,2.957939299999999814e+06,2.317002299999999814e+06,2.050543100000000093e+06,2.710807799999999814e+06,3.745704500000000000e+06,2.490720500000000000e+06,2.247484500000000000e+06,2.544767500000000000e+06,3.371111000000000000e+06,2.386481500000000000e+06,2.618066000000000000e+06,2.618066000000000000e+06,2.455999299999999814e+06,2.096837899999999907e+06,4.927352500000000000e+06,2.803549500000000000e+06,2.656721299999999814e+06,2.799691799999999814e+06,2.811188000000000000e+06,2.355619000000000000e+06,3.077685799999999814e+06,2.861416799999999814e+06,3.185858799999999814e+06,2.834412000000000000e+06,2.915503299999999814e+06,3.421416799999999814e+06,4.066288799999999814e+06,2.367154799999999814e+06,2.706950000000000000e+06,3.197432299999999814e+06,2.683803000000000000e+06,3.378903799999999814e+06,3.243726000000000000e+06,2.822761500000000000e+06,2.703169299999999814e+06,3.259157299999999814e+06,2.815123000000000000e+06,2.556341000000000000e+06,2.652940500000000000e+06,2.459857000000000000e+06,3.123979500000000000e+06,2.266773500000000000e+06,2.888421500000000000e+06,2.988801799999999814e+06,3.208928500000000000e+06,2.452103799999999814e+06,3.290019799999999814e+06,2.730174000000000000e+06,3.614461799999999814e+06,3.189639500000000000e+06,2.753243500000000000e+06,3.023599000000000000e+06,2.745605299999999814e+06,2.764894299999999814e+06,4.433089500000000000e+06,2.795834000000000000e+06,3.023599000000000000e+06,3.297812500000000000e+06,3.216721299999999814e+06,2.676087500000000000e+06,2.888421500000000000e+06,2.795834000000000000e+06,2.664514000000000000e+06,2.540832500000000000e+06,3.166569799999999814e+06,2.606492500000000000e+06,2.788118299999999814e+06,2.556341000000000000e+06,2.807330299999999814e+06,2.313068299999999814e+06,2.282205799999999814e+06,2.317002299999999814e+06,2.189502500000000000e+06,2.042788899999999907e+06,2.119984799999999814e+06,1.832192000000000000e+06,2.205010000000000000e+06,2.652940500000000000e+06,2.065974399999999907e+06,1.934693000000000000e+06,1.992598800000000047e+06,2.317002299999999814e+06,2.300480000000000000e+06,2.174071299999999814e+06,2.564133799999999814e+06,2.378728299999999814e+06,2.197255799999999814e+06,2.506151799999999814e+06,2.533194000000000000e+06,2.000314399999999907e+06,2.301494799999999814e+06,2.618066000000000000e+06,3.193497299999999814e+06,2.363297000000000000e+06,2.417382500000000000e+06,2.513906000000000000e+06,2.610427500000000000e+06,2.911645500000000000e+06,2.722381000000000000e+06,2.822761500000000000e+06,2.467535000000000000e+06,2.359476799999999814e+06,2.305390299999999814e+06,2.896214299999999814e+06,2.506151799999999814e+06,2.479147000000000000e+06,3.633828000000000000e+06,2.784260500000000000e+06,2.621923799999999814e+06,2.390339299999999814e+06,2.259020299999999814e+06,2.131596799999999814e+06,2.205010000000000000e+06,2.011926399999999907e+06,2.421202799999999814e+06,2.753243500000000000e+06,2.622057500000000000e+06,2.629716500000000000e+06,2.428956000000000000e+06,2.510085799999999814e+06,2.865351799999999814e+06,2.235872500000000000e+06,3.359537500000000000e+06,2.359476799999999814e+06,2.185682299999999814e+06,2.700842500000000000e+06,2.236476500000000000e+06,2.189502500000000000e+06,2.323411299999999814e+06,2.297179299999999814e+06,2.169903000000000000e+06,2.373616500000000000e+06,2.127919500000000000e+06,2.359522299999999814e+06,2.262915799999999814e+06,2.679945299999999814e+06,2.594996299999999814e+06,2.660579000000000000e+06,2.788118299999999814e+06,2.556341000000000000e+06,2.216545799999999814e+06,2.328538000000000000e+06,2.652940500000000000e+06,2.536974799999999814e+06,2.193398000000000000e+06,3.197432299999999814e+06,2.529336299999999814e+06,2.475289299999999814e+06,2.791899000000000000e+06,2.363297000000000000e+06,2.123918799999999814e+06,2.309248000000000000e+06,3.311031000000000000e+06,2.340111500000000000e+06,2.058094899999999907e+06,2.286063500000000000e+06,2.042788899999999907e+06,2.448246000000000000e+06,2.015784300000000047e+06,2.197827799999999814e+06,2.216545799999999814e+06,2.455999299999999814e+06,2.363297000000000000e+06,2.623797500000000000e+06,2.479147000000000000e+06,2.503100000000000000e+06,2.085632000000000000e+06,2.721144500000000000e+06,2.699684000000000000e+06,2.438731000000000000e+06,2.952883799999999814e+06,2.324680299999999814e+06,2.359435299999999814e+06,2.660330799999999814e+06,2.675182799999999814e+06,2.528160500000000000e+06,2.382386000000000000e+06,2.746619000000000000e+06,2.260815000000000000e+06,2.536788799999999814e+06,2.609272799999999814e+06,2.196027000000000000e+06,2.716976799999999814e+06,2.702571000000000000e+06,2.500652000000000000e+06,2.517333500000000000e+06,2.328446500000000000e+06,2.790447799999999814e+06,2.838992299999999814e+06,2.289787500000000000e+06,3.217202000000000000e+06,2.335502500000000000e+06,2.802996299999999814e+06,2.366286799999999814e+06,2.526016500000000000e+06,2.297202500000000000e+06,2.374497500000000000e+06,2.359693799999999814e+06,2.633816299999999814e+06,2.582932299999999814e+06,2.345104799999999814e+06,2.864243500000000000e+06,4.771753000000000000e+06,2.662101299999999814e+06,4.674469000000000000e+06,4.652923500000000000e+06,2.499882000000000000e+06,2.651229299999999814e+06,2.772219299999999814e+06,2.403897000000000000e+06,2.819026799999999814e+06,2.979163799999999814e+06,2.779392799999999814e+06,2.775476500000000000e+06,2.298317000000000000e+06,2.311335500000000000e+06,2.183568799999999814e+06,2.578384299999999814e+06,2.209529799999999814e+06,2.186658299999999814e+06,2.421202799999999814e+06,2.513906000000000000e+06,2.326042500000000000e+06,2.540872799999999814e+06,2.163551000000000000e+06,3.058911000000000000e+06,2.368113500000000000e+06,2.349120299999999814e+06,2.089472399999999907e+06,2.522578799999999814e+06,2.567783500000000000e+06,2.328846000000000000e+06,2.221251500000000000e+06,2.426724000000000000e+06,2.800363500000000000e+06,2.568503500000000000e+06,2.488863000000000000e+06,2.633816299999999814e+06,2.329832500000000000e+06,2.356275500000000000e+06,2.427934500000000000e+06,2.833108500000000000e+06,2.620784000000000000e+06,2.115520000000000000e+06,2.128914799999999814e+06,2.140225299999999814e+06,1.927495899999999907e+06,2.201114500000000000e+06,2.102054299999999814e+06,1.873778800000000047e+06,1.949295500000000000e+06,2.791402299999999814e+06,2.333952000000000000e+06,1.930239899999999907e+06,2.519235500000000000e+06,2.167206299999999814e+06,2.032064000000000000e+06,2.052586100000000093e+06,1.947613399999999907e+06,1.881489000000000000e+06,2.397475000000000000e+06,3.701785000000000000e+06,1.909935000000000000e+06,2.089728000000000000e+06,1.915203100000000093e+06,2.539518000000000000e+06,2.234061299999999814e+06,2.093710100000000093e+06,2.403624299999999814e+06,2.261775299999999814e+06,2.907774299999999814e+06,2.851749000000000000e+06,2.802683000000000000e+06,3.136748500000000000e+06,2.897417299999999814e+06,2.784950500000000000e+06,2.841426000000000000e+06,3.819935299999999814e+06,3.570465500000000000e+06,3.553571299999999814e+06,3.059946000000000000e+06,3.119156299999999814e+06,3.706475000000000000e+06,4.231896500000000000e+06,3.233714799999999814e+06,2.865040500000000000e+06,2.524320500000000000e+06,3.366762799999999814e+06,2.689453500000000000e+06,2.675182799999999814e+06,3.003093299999999814e+06,2.444425799999999814e+06,2.760400500000000000e+06,3.170427500000000000e+06,2.658802000000000000e+06,2.782444799999999814e+06,3.560375299999999814e+06,2.398093500000000000e+06,2.123918799999999814e+06,2.085302000000000000e+06,2.916612500000000000e+06,2.809991500000000000e+06,3.336467799999999814e+06,2.594996299999999814e+06,4.025257500000000000e+06,2.332433500000000000e+06,2.668371799999999814e+06,2.542868299999999814e+06,3.463852799999999814e+06,2.649082799999999814e+06,2.282205799999999814e+06,2.872990000000000000e+06,2.637509299999999814e+06,2.374908000000000000e+06,2.208867799999999814e+06,2.355619000000000000e+06,2.618066000000000000e+06,2.656721299999999814e+06,2.506151799999999814e+06,2.444425799999999814e+06,3.131772299999999814e+06,2.347864799999999814e+06,2.757101500000000000e+06,2.876848000000000000e+06,2.363297000000000000e+06,3.382268000000000000e+06,2.390339299999999814e+06,2.652940500000000000e+06,2.567991500000000000e+06,2.602634500000000000e+06,2.313068299999999814e+06,2.579565000000000000e+06,2.737812500000000000e+06,2.606492500000000000e+06,2.795834000000000000e+06,2.661295500000000000e+06,2.493061500000000000e+06,2.455999299999999814e+06,2.197255799999999814e+06,2.100733299999999814e+06,2.857559000000000000e+06,2.069794500000000000e+06,2.963395500000000000e+06,2.574341000000000000e+06,2.536974799999999814e+06,2.718600500000000000e+06,2.440568000000000000e+06,2.837926799999999814e+06,2.583422799999999814e+06,2.699234299999999814e+06,2.572291000000000000e+06,2.730174000000000000e+06,2.652206799999999814e+06,2.428956000000000000e+06,3.591237799999999814e+06,2.348871000000000000e+06,2.374344000000000000e+06,2.453736299999999814e+06,2.794831500000000000e+06,2.498473799999999814e+06,2.544767500000000000e+06,2.413524799999999814e+06,2.421202799999999814e+06,2.486900299999999814e+06,2.174071299999999814e+06,2.699234299999999814e+06,2.521659299999999814e+06,2.259020299999999814e+06,2.614285299999999814e+06,2.784260500000000000e+06,2.915503299999999814e+06,2.699234299999999814e+06,2.517763799999999814e+06,2.255162500000000000e+06,2.594996299999999814e+06,3.189639500000000000e+06,2.726239000000000000e+06,2.459857000000000000e+06,3.459995000000000000e+06,3.340248500000000000e+06,2.621923799999999814e+06,2.664514000000000000e+06,2.703169299999999814e+06,2.571772000000000000e+06,2.919284000000000000e+06,2.598854000000000000e+06,2.587203500000000000e+06,3.332610000000000000e+06,2.602634500000000000e+06,2.730174000000000000e+06,2.876848000000000000e+06,2.699234299999999814e+06,2.822761500000000000e+06,3.297812500000000000e+06,2.560198799999999814e+06,2.668371799999999814e+06,2.706950000000000000e+06,2.486900299999999814e+06,2.934869500000000000e+06,2.691441500000000000e+06,2.880783000000000000e+06,3.004233000000000000e+06,2.363297000000000000e+06,2.062079000000000000e+06,2.328538000000000000e+06,2.540832500000000000e+06,2.664514000000000000e+06,2.753243500000000000e+06,3.046823299999999814e+06,2.676087500000000000e+06,2.753243500000000000e+06,2.591061299999999814e+06,2.803549500000000000e+06,2.679945299999999814e+06,2.973370500000000000e+06,2.691441500000000000e+06,2.305390299999999814e+06,2.259020299999999814e+06,2.772532799999999814e+06,2.266773500000000000e+06,3.348041299999999814e+06,3.351899000000000000e+06,2.560198799999999814e+06,2.957939299999999814e+06,2.618066000000000000e+06,2.745605299999999814e+06,2.517763799999999814e+06,2.807330299999999814e+06,3.286239000000000000e+06,2.579565000000000000e+06,2.517763799999999814e+06,2.706950000000000000e+06,2.903852500000000000e+06,2.861416799999999814e+06,2.386481500000000000e+06,2.351722500000000000e+06,2.108411299999999814e+06,2.564133799999999814e+06,2.127776500000000000e+06,2.000314399999999907e+06,2.163520000000000000e+06,2.162535500000000000e+06,2.259020299999999814e+06,2.641290000000000000e+06,2.054363300000000047e+06,2.903852500000000000e+06,2.023462300000000047e+06,2.930934500000000000e+06,2.340111500000000000e+06,2.556341000000000000e+06,2.718600500000000000e+06,2.699234299999999814e+06,2.876848000000000000e+06,3.394335000000000000e+06,2.872990000000000000e+06,2.764894299999999814e+06,2.309248000000000000e+06,2.367154799999999814e+06,2.560198799999999814e+06,2.923141799999999814e+06,2.490720500000000000e+06,2.228119299999999814e+06,2.502331500000000000e+06,2.652940500000000000e+06,2.309248000000000000e+06,2.479147000000000000e+06,2.455999299999999814e+06,2.683803000000000000e+06,2.405771500000000000e+06,2.525517000000000000e+06,2.401951299999999814e+06,2.058258800000000047e+06,2.938727299999999814e+06,3.147203500000000000e+06,2.305390299999999814e+06,2.494616000000000000e+06,2.618066000000000000e+06,2.621923799999999814e+06,2.656721299999999814e+06,2.529336299999999814e+06,2.521659299999999814e+06,2.637509299999999814e+06,2.691441500000000000e+06,2.270593799999999814e+06,2.417382500000000000e+06,4.939003000000000000e+06,1.923081000000000000e+06,2.394198000000000000e+06,2.938727299999999814e+06,2.282205799999999814e+06,2.591061299999999814e+06,2.440568000000000000e+06,1.926901300000000047e+06,2.139350000000000000e+06,2.560198799999999814e+06,2.351722500000000000e+06,2.131596799999999814e+06,2.440568000000000000e+06,2.262915799999999814e+06,2.216545799999999814e+06,2.954158500000000000e+06,2.278385500000000000e+06,2.089122300000000047e+06,2.351722500000000000e+06,2.946443000000000000e+06,2.618066000000000000e+06,2.147028000000000000e+06,1.699135000000000000e+06,1.919185500000000000e+06,1.826558500000000000e+06,2.062079000000000000e+06,2.402240000000000000e+06,2.235872500000000000e+06,2.104553500000000000e+06,2.435648000000000000e+06,2.324680299999999814e+06,1.892160000000000000e+06,2.206080000000000000e+06,1.829120000000000000e+06,1.950124300000000047e+06,1.926432000000000000e+06,1.984883100000000093e+06,2.560198799999999814e+06,2.149760000000000000e+06,2.158639000000000000e+06,2.134528000000000000e+06,2.780325500000000000e+06,2.602634500000000000e+06,2.768675000000000000e+06,2.857559000000000000e+06,2.502331500000000000e+06,2.471469000000000000e+06,2.506151799999999814e+06,2.201114500000000000e+06,2.749463000000000000e+06,3.135630000000000000e+06,2.374908000000000000e+06,3.054461500000000000e+06,2.428956000000000000e+06,2.957939299999999814e+06,2.228119299999999814e+06,2.251342299999999814e+06,2.112306799999999814e+06,2.108411299999999814e+06,2.170251000000000000e+06,2.049856000000000000e+06,1.718424000000000000e+06,2.017152000000000000e+06,2.521659299999999814e+06,1.745429800000000047e+06,1.676224000000000000e+06,2.067008000000000000e+06,2.296896000000000000e+06,2.359476799999999814e+06,1.965312000000000000e+06,1.869440000000000000e+06,1.540771800000000047e+06,2.286063500000000000e+06,2.013952000000000000e+06,2.162304000000000000e+06,2.436672500000000000e+06,1.695201000000000000e+06,2.440568000000000000e+06,2.471469000000000000e+06,1.842688000000000000e+06,1.540771800000000047e+06,1.834274100000000093e+06,1.955168000000000000e+06,1.827136000000000000e+06,2.475289299999999814e+06,1.606431800000000047e+06,2.069794500000000000e+06,2.452103799999999814e+06,1.814880000000000000e+06,1.851584000000000000e+06,1.970240000000000000e+06,1.428780500000000000e+06,1.772160000000000000e+06,1.718424000000000000e+06,1.891936000000000000e+06,1.748704000000000000e+06,1.745888000000000000e+06,1.775008000000000000e+06,2.050752000000000000e+06,1.891488000000000000e+06,1.759072000000000000e+06,1.789408000000000000e+06,2.065568000000000000e+06,1.939648000000000000e+06,1.998720000000000000e+06,1.743360000000000000e+06,2.425060500000000000e+06,2.090720000000000000e+06,1.928192000000000000e+06,1.955808000000000000e+06,1.988703399999999907e+06,1.964736000000000000e+06,1.811051100000000093e+06,1.710708399999999907e+06,2.923141799999999814e+06,2.000704000000000000e+06,1.746848000000000000e+06,2.162535500000000000e+06,1.907649800000000047e+06,1.754176000000000000e+06,2.344007000000000000e+06,2.269824000000000000e+06,2.152064000000000000e+06,2.214976000000000000e+06,2.234816000000000000e+06,2.069888000000000000e+06,1.822663100000000093e+06,2.185600000000000000e+06,1.926560000000000000e+06,1.787904300000000047e+06,1.853601800000000047e+06,2.010944000000000000e+06,1.981824000000000000e+06,2.104553500000000000e+06,2.283904000000000000e+06,2.031215500000000000e+06,1.809856000000000000e+06,1.683665100000000093e+06,1.799515300000000047e+06,2.197255799999999814e+06,1.796192000000000000e+06,2.228119299999999814e+06,1.869120000000000000e+06,2.432814799999999814e+06,1.617967500000000000e+06,1.679769800000000047e+06,1.983360000000000000e+06,1.867584000000000000e+06,1.728992000000000000e+06,2.105920000000000000e+06,1.772472000000000000e+06,1.767904000000000000e+06,1.678592000000000000e+06,1.809984000000000000e+06,2.100733299999999814e+06,1.862432000000000000e+06,1.777184000000000000e+06,1.625632000000000000e+06,2.001920000000000000e+06,1.884464300000000047e+06,1.593792000000000000e+06,1.573120000000000000e+06,1.733024000000000000e+06,1.813152000000000000e+06,1.803335500000000000e+06,1.877120000000000000e+06,1.675949500000000000e+06,1.907520000000000000e+06,1.536192000000000000e+06,1.697312000000000000e+06,1.560099399999999907e+06,1.881952000000000000e+06,1.680352000000000000e+06,1.833920000000000000e+06,2.216545799999999814e+06,1.543936000000000000e+06,2.058258800000000047e+06,2.096837899999999907e+06,1.861984000000000000e+06,1.721792000000000000e+06,2.305390299999999814e+06,2.038893500000000000e+06,2.147028000000000000e+06,2.198080000000000000e+06,2.371456000000000000e+06,1.896038800000000047e+06,2.498473799999999814e+06,2.394198000000000000e+06,2.125952000000000000e+06,1.849504000000000000e+06,2.263872000000000000e+06,2.297637000000000000e+06,2.009760000000000000e+06,1.966720000000000000e+06,1.718848000000000000e+06,2.054363300000000047e+06,1.637295300000000047e+06,1.992598800000000047e+06,1.645010899999999907e+06,1.968832000000000000e+06,2.289959000000000000e+06,1.872853300000000047e+06,1.888284500000000000e+06,2.625858799999999814e+06,2.274451500000000000e+06,1.953944500000000000e+06,1.991200000000000000e+06,2.073690000000000000e+06,2.051200000000000000e+06,1.556204000000000000e+06,1.550208000000000000e+06,1.591000500000000000e+06,2.150885799999999814e+06,2.065974399999999907e+06,2.023552000000000000e+06,1.717120000000000000e+06,1.711776000000000000e+06,2.498473799999999814e+06,2.220441299999999814e+06,2.085302000000000000e+06,1.622720000000000000e+06,1.786912000000000000e+06,1.669568000000000000e+06,2.188032000000000000e+06,1.772064000000000000e+06,1.797728000000000000e+06,1.756576000000000000e+06,2.216545799999999814e+06,1.463538399999999907e+06,1.650784000000000000e+06,1.728544000000000000e+06,1.581120000000000000e+06,1.998272000000000000e+06,1.875584000000000000e+06,1.570432000000000000e+06,1.866368000000000000e+06,2.018816000000000000e+06,1.656621899999999907e+06,1.695680000000000000e+06,1.855840000000000000e+06,1.513729500000000000e+06,1.886336000000000000e+06,1.838752000000000000e+06,1.658720000000000000e+06,1.811488000000000000e+06,1.785280000000000000e+06,1.857422000000000000e+06,2.131328000000000000e+06,2.364480000000000000e+06,2.421202799999999814e+06,2.332433500000000000e+06,2.703169299999999814e+06,2.618066000000000000e+06,2.687583799999999814e+06,2.915503299999999814e+06,2.745605299999999814e+06,2.772532799999999814e+06,2.737812500000000000e+06,2.703169299999999814e+06,2.691441500000000000e+06,2.656721299999999814e+06,2.641290000000000000e+06,3.344106299999999814e+06,2.942508000000000000e+06,2.703169299999999814e+06,2.463677299999999814e+06,2.981163299999999814e+06,2.714742799999999814e+06,2.610427500000000000e+06,3.270807799999999814e+06,2.459857000000000000e+06,2.811188000000000000e+06,3.378903799999999814e+06,2.799691799999999814e+06,2.969589799999999814e+06,2.957939299999999814e+06,3.058319500000000000e+06,2.753243500000000000e+06,2.652940500000000000e+06,2.506151799999999814e+06,2.934869500000000000e+06,3.212863500000000000e+06,2.838192799999999814e+06,3.054461500000000000e+06,2.571772000000000000e+06,2.795834000000000000e+06,3.405985500000000000e+06,2.479147000000000000e+06,2.961797000000000000e+06,2.992659500000000000e+06,2.869209500000000000e+06,2.432814799999999814e+06,3.050681000000000000e+06,2.726239000000000000e+06,2.946443000000000000e+06,2.807330299999999814e+06,2.436672500000000000e+06,3.166569799999999814e+06,2.652940500000000000e+06,2.969589799999999814e+06,2.479147000000000000e+06,2.425060500000000000e+06,2.610427500000000000e+06,2.444425799999999814e+06,2.506151799999999814e+06,2.425060500000000000e+06,2.575630000000000000e+06,2.930934500000000000e+06,2.610427500000000000e+06,3.015960799999999814e+06,2.421202799999999814e+06,2.224299000000000000e+06,2.054363300000000047e+06,2.455999299999999814e+06,2.506151799999999814e+06,2.181824500000000000e+06,2.324680299999999814e+06,2.201114500000000000e+06,2.552560299999999814e+06,2.089122300000000047e+06,2.672152500000000000e+06,3.077685799999999814e+06,2.587203500000000000e+06,2.220441299999999814e+06,2.513906000000000000e+06,2.328538000000000000e+06,2.247484500000000000e+06,2.625858799999999814e+06,2.807330299999999814e+06,2.564133799999999814e+06,2.776467799999999814e+06,2.560198799999999814e+06,2.587203500000000000e+06,2.471469000000000000e+06,2.687583799999999814e+06,2.795834000000000000e+06,2.981163299999999814e+06,2.826696500000000000e+06,3.023599000000000000e+06,2.961797000000000000e+06,3.035249799999999814e+06,2.784260500000000000e+06,2.305390299999999814e+06,2.857559000000000000e+06,2.328538000000000000e+06,2.394198000000000000e+06,2.421202799999999814e+06,3.147203500000000000e+06,2.710807799999999814e+06,2.861416799999999814e+06,2.672152500000000000e+06,2.776467799999999814e+06,2.734031799999999814e+06,3.012025799999999814e+06,2.838192799999999814e+06,3.139410799999999814e+06,2.695376500000000000e+06,2.398093500000000000e+06,2.741670299999999814e+06,3.039030500000000000e+06,2.158639000000000000e+06,2.629716500000000000e+06,2.363297000000000000e+06,2.610427500000000000e+06,2.668371799999999814e+06,2.432814799999999814e+06,2.154781299999999814e+06,2.116164500000000000e+06,2.224299000000000000e+06,2.625858799999999814e+06,2.015784300000000047e+06,2.448246000000000000e+06,2.235872500000000000e+06,2.297637000000000000e+06,2.228119299999999814e+06,1.903754300000000047e+06,2.347864799999999814e+06,1.874272000000000000e+06,2.475289299999999814e+06,2.386481500000000000e+06,2.359476799999999814e+06,2.123918799999999814e+06,2.163008000000000000e+06,2.540832500000000000e+06,1.849705399999999907e+06,2.217792000000000000e+06,2.150885799999999814e+06,1.690016000000000000e+06,2.143207799999999814e+06,2.714742799999999814e+06,2.255162500000000000e+06,2.216545799999999814e+06,1.957839899999999907e+06,2.177929000000000000e+06,2.158848000000000000e+06,2.714742799999999814e+06,2.266773500000000000e+06,3.120198799999999814e+06,2.216545799999999814e+06,2.382586000000000000e+06,2.089122300000000047e+06,2.243589000000000000e+06,2.660579000000000000e+06,2.344007000000000000e+06,2.703169299999999814e+06,2.255162500000000000e+06,2.591061299999999814e+06,1.861317399999999907e+06,2.143207799999999814e+06,2.413524799999999814e+06,2.186688000000000000e+06,2.116164500000000000e+06,2.316480000000000000e+06,2.606492500000000000e+06,2.444425799999999814e+06,2.086080000000000000e+06,2.011968000000000000e+06,2.567991500000000000e+06,2.703169299999999814e+06,2.011926399999999907e+06,2.016704000000000000e+06,2.448246000000000000e+06,1.992598800000000047e+06,2.621923799999999814e+06,2.371050299999999814e+06,2.158639000000000000e+06,2.818980799999999814e+06,2.444425799999999814e+06,2.610427500000000000e+06,2.679945299999999814e+06,2.259020299999999814e+06,2.513906000000000000e+06,4.313343000000000000e+06,2.347864799999999814e+06,2.158639000000000000e+06,2.278385500000000000e+06,2.386481500000000000e+06,2.320860000000000000e+06,2.834412000000000000e+06,2.575630000000000000e+06,1.869033000000000000e+06,2.011926399999999907e+06,2.560198799999999814e+06,2.274451500000000000e+06,1.903754300000000047e+06,2.004448000000000000e+06,1.995168000000000000e+06,2.015488000000000000e+06,3.259157299999999814e+06,2.009632000000000000e+06,1.997056000000000000e+06,2.112192000000000000e+06,1.930080000000000000e+06,1.776544000000000000e+06,2.127776500000000000e+06,1.828672000000000000e+06,2.113088000000000000e+06,2.490720500000000000e+06,1.787904300000000047e+06,1.733855300000000047e+06,8.943490000000000000e+06,2.201114500000000000e+06,2.216545799999999814e+06,1.787904300000000047e+06,1.749325100000000093e+06,1.605792000000000000e+06,1.822663100000000093e+06,1.968704000000000000e+06,1.710708399999999907e+06,1.729997500000000000e+06,1.884464300000000047e+06,2.239731299999999814e+06,1.977167500000000000e+06,2.197696000000000000e+06,1.973024000000000000e+06,2.014272000000000000e+06,1.820160000000000000e+06,1.873952000000000000e+06,1.888320000000000000e+06,1.903680000000000000e+06,1.761792000000000000e+06,2.102592000000000000e+06,2.017376000000000000e+06,1.545792000000000000e+06,1.613920000000000000e+06,2.286063500000000000e+06,1.987136000000000000e+06,1.939744000000000000e+06,1.873824000000000000e+06,1.559520000000000000e+06,2.181824500000000000e+06,1.868352000000000000e+06,2.066784000000000000e+06,2.266773500000000000e+06,1.776544000000000000e+06,1.847200000000000000e+06,1.691200000000000000e+06,1.632672000000000000e+06,2.093017600000000093e+06,1.745344000000000000e+06,2.293816799999999814e+06,2.009632000000000000e+06,1.831104000000000000e+06,1.897856000000000000e+06,2.008192000000000000e+06,2.147028000000000000e+06,1.818842899999999907e+06,2.139350000000000000e+06,2.023456000000000000e+06,2.119984799999999814e+06,2.333952000000000000e+06,2.471469000000000000e+06,2.117760000000000000e+06,1.995392000000000000e+06,2.112896000000000000e+06,1.552383800000000047e+06,2.144640000000000000e+06,1.828352000000000000e+06,1.883360000000000000e+06,1.903904000000000000e+06,1.992598800000000047e+06,2.336291299999999814e+06,2.236736000000000000e+06,2.506151799999999814e+06,2.795834000000000000e+06,2.583422799999999814e+06,2.718600500000000000e+06,2.930934500000000000e+06,3.525577799999999814e+06,3.205070500000000000e+06,3.019818500000000000e+06,3.278523500000000000e+06,3.606669000000000000e+06,3.448421500000000000e+06,3.448421500000000000e+06,3.896313500000000000e+06,4.023852799999999814e+06,4.158876299999999814e+06,3.436848000000000000e+06,3.552736799999999814e+06,3.336467799999999814e+06,3.239791000000000000e+06,3.019818500000000000e+06,2.741670299999999814e+06,2.668371799999999814e+06,2.579565000000000000e+06,3.714842000000000000e+06,2.432814799999999814e+06,2.560198799999999814e+06,2.668371799999999814e+06,2.244352000000000000e+06,2.112306799999999814e+06,2.143207799999999814e+06,2.853624000000000000e+06,2.436672500000000000e+06,3.050681000000000000e+06,2.174071299999999814e+06,3.104767500000000000e+06,2.374908000000000000e+06,2.618066000000000000e+06,2.309248000000000000e+06,2.382586000000000000e+06,2.228119299999999814e+06,2.261888000000000000e+06,2.119680000000000000e+06,2.162535500000000000e+06,2.277376000000000000e+06,2.259020299999999814e+06,2.378728299999999814e+06,2.556341000000000000e+06,2.506151799999999814e+06,2.201114500000000000e+06,2.822761500000000000e+06,2.834412000000000000e+06,3.031392000000000000e+06,2.614285299999999814e+06,3.066112299999999814e+06,2.822761500000000000e+06,2.930934500000000000e+06,2.872990000000000000e+06,2.946443000000000000e+06,2.977305500000000000e+06,2.737812500000000000e+06,2.629716500000000000e+06,2.490720500000000000e+06,2.718600500000000000e+06,3.019818500000000000e+06,2.679945299999999814e+06,2.652940500000000000e+06,2.417382500000000000e+06,2.399104000000000000e+06,2.564133799999999814e+06,2.417382500000000000e+06,2.498473799999999814e+06,2.050543100000000093e+06,2.367154799999999814e+06,2.264320000000000000e+06,2.401951299999999814e+06,2.068576000000000000e+06,2.506151799999999814e+06,2.122752000000000000e+06,1.818842899999999907e+06,1.783072000000000000e+06,1.767136000000000000e+06,1.413348300000000047e+06,1.812160000000000000e+06,1.739232000000000000e+06,1.647008000000000000e+06,1.605472000000000000e+06,1.545792000000000000e+06,1.473664000000000000e+06,1.520224000000000000e+06,1.695232000000000000e+06,1.236894899999999907e+06,1.811657600000000093e+06,1.330304000000000000e+06,1.384864000000000000e+06,1.409088000000000000e+06,1.122304000000000000e+06,1.329120000000000000e+06,1.257312000000000000e+06,1.698916300000000047e+06,1.208192000000000000e+06,1.168800000000000000e+06,1.173828100000000093e+06,1.011744000000000000e+06,9.910500999999999767e+05,1.230912000000000000e+06,1.094176000000000000e+06,1.451296000000000000e+06,9.915520000000000000e+05,8.533876999999999534e+05,1.171136000000000000e+06,1.007424000000000000e+06,9.737920000000000000e+05,9.688480000000000000e+05,8.713280000000000000e+05,1.207744000000000000e+06,9.690560000000000000e+05,1.039328000000000000e+06,9.697920000000000000e+05,9.183040000000000000e+05,9.307680000000000000e+05,7.313440000000000000e+05,1.056704000000000000e+06,1.026576000000000000e+06,9.955360000000000000e+05,9.178720000000000000e+05,8.658880000000000000e+05,9.988000000000000000e+05,7.307200000000000000e+05,7.742560000000000000e+05,7.995363000000000466e+05,9.371680000000000000e+05,1.178976000000000000e+06,1.072224000000000000e+06,1.297498100000000093e+06,1.091136000000000000e+06,1.125696000000000000e+06,9.940640000000000000e+05,1.277033300000000047e+06,8.673440000000000000e+05,8.340600999999999767e+05,9.994240000000000000e+05,8.004800000000000000e+05,1.077088000000000000e+06,9.149440000000000000e+05,9.970080000000000000e+05,1.625759399999999907e+06,1.019427900000000023e+06,7.346560000000000000e+05,7.436960000000000000e+05,6.948320000000000000e+05,1.171588800000000047e+06,8.084960000000000000e+05,7.747680000000000000e+05,1.050366600000000093e+06,6.386560000000000000e+05,6.942240000000000000e+05,7.904800000000000000e+05,6.923520000000000000e+05,6.795040000000000000e+05,1.005839599999999977e+06,5.948960000000000000e+05,1.018980800000000047e+06,7.447360000000000000e+05,4.970880000000000000e+05,5.603840000000000000e+05,5.003760000000000000e+05,6.313280000000000000e+05,4.708400000000000000e+05,5.007840000000000000e+05,5.046800000000000000e+05,4.741200000000000000e+05,4.420640000000000000e+05,6.529280000000000000e+05,4.683840000000000000e+05,4.995520000000000000e+05,4.036240000000000000e+05,6.657440000000000000e+05,3.972065999999999767e+05,4.342880000000000000e+05,5.656320000000000000e+05,3.738240000000000000e+05,4.136400000000000000e+05,4.285600000000000000e+05,3.483520000000000000e+05,7.663905999999999767e+05,4.596882999999999884e+05,3.892320000000000000e+05,5.492714000000000233e+05,3.966880000000000000e+05,3.763760000000000000e+05,7.663905999999999767e+05,3.111040000000000000e+05,2.818480000000000000e+05,3.649600000000000000e+05,5.057120000000000000e+05,6.968385000000000000e+05,4.907280000000000000e+05,2.907840000000000000e+05,3.661840000000000000e+05,3.680160000000000000e+05,3.734160000000000000e+05,2.506080000000000000e+05,3.030720000000000000e+05,2.463520000000000000e+05,2.658160000000000000e+05,2.631760000000000000e+05,2.976880000000000000e+05,2.254880000000000000e+05,3.725040000000000000e+05,3.688320000000000000e+05,2.737280000000000000e+05,3.055120000000000000e+05,2.172880000000000000e+05,4.020960000000000000e+05,2.142520000000000000e+05,3.029760000000000000e+05,1.983760000000000000e+05,2.955600000000000000e+05,3.498800000000000000e+05,2.028240000000000000e+05,1.803880000000000000e+05,1.681680000000000000e+05,1.554560000000000000e+05,2.140520000000000000e+05,1.501080000000000000e+05,1.506120000000000000e+05,1.442600000000000000e+05,1.312600000000000000e+05,1.329720000000000000e+05,9.984800000000000000e+04,9.642800000000000000e+04,8.757800000000000000e+04,1.101120000000000000e+05,1.443600000000000000e+05,8.466200000000000000e+04,1.073940000000000000e+05,7.802800000000000000e+04,7.119600000000000000e+04,7.340600000000000000e+04,1.194740000000000000e+05,8.928600000000000000e+04,6.426700000000000000e+04,6.105400000000000000e+04,5.392600000000000000e+04,6.055100000000000000e+04,4.690100000000000000e+04,4.148400000000000000e+04,3.566700000000000000e+04,5.131700000000000000e+04,5.954700000000000000e+04,4.068100000000000000e+04,2.694500000000000000e+04,2.814700000000000000e+04,1.185680000000000000e+05,1.832600000000000000e+04,1.772500000000000000e+04,1.712400000000000000e+04,1.191500000000000000e+04,1.652300000000000000e+04,2.474000000000000000e+04,9.511000000000000000e+03,2.053100000000000000e+04,8.410000000000000000e+03,7.208000000000000000e+03,1.031200000000000000e+04,6.006000000000000000e+03,7.809000000000000000e+03,8.109000000000000000e+03,5.906000000000000000e+03,5.806000000000000000e+03,6.107000000000000000e+03,7.008000000000000000e+03,6.207000000000000000e+03,6.507000000000000000e+03,5.205000000000000000e+03,3.303000000000000000e+03,6.107000000000000000e+03,4.905000000000000000e+03,6.707000000000000000e+03,4.905000000000000000e+03,7.208000000000000000e+03,9.812000000000000000e+03,5.506000000000000000e+03,6.507000000000000000e+03,2.644300000000000000e+04,7.108000000000000000e+03,6.507000000000000000e+03,6.507000000000000000e+03,7.508000000000000000e+03,4.905000000000000000e+03,5.005000000000000000e+03,3.303000000000000000e+03,3.704000000000000000e+03,6.006000000000000000e+03,4.004000000000000000e+03,3.303000000000000000e+03,4.404000000000000000e+03,4.304000000000000000e+03,0.000000000000000000e+00,2.602000000000000000e+03,3.403000000000000000e+03,nan
4.795490000000000208e+01,1.019840000000000000e+06,1.729997500000000000e+06,1.102944000000000000e+06,1.348480000000000000e+06,1.391840000000000000e+06,2.027357600000000093e+06,1.992598800000000047e+06,1.765504000000000000e+06,1.823104000000000000e+06,1.977167500000000000e+06,2.042788899999999907e+06,2.714742799999999814e+06,2.625858799999999814e+06,2.668371799999999814e+06,2.745605299999999814e+06,3.212863500000000000e+06,3.599030500000000000e+06,3.301670299999999814e+06,3.807506500000000000e+06,4.178242500000000000e+06,4.101086299999999814e+06,3.973547000000000000e+06,4.247837500000000000e+06,3.660755500000000000e+06,3.629893000000000000e+06,3.448421500000000000e+06,4.985374000000000000e+06,4.236187000000000000e+06,4.263191500000000000e+06,4.178242500000000000e+06,4.216820500000000000e+06,4.645578000000000000e+06,4.155018500000000000e+06,4.348140500000000000e+06,4.892709500000000000e+06,4.487176000000000000e+06,4.209105000000000000e+06,3.664690500000000000e+06,4.386796000000000000e+06,4.321213000000000000e+06,3.676186799999999814e+06,5.162833500000000000e+06,4.340502000000000000e+06,4.382938000000000000e+06,3.865451000000000000e+06,4.124156000000000000e+06,3.718777000000000000e+06,4.050857500000000000e+06,3.799868299999999814e+06,4.012202299999999814e+06,3.834588500000000000e+06,3.718777000000000000e+06,3.772709299999999814e+06,3.699410799999999814e+06,3.359537500000000000e+06,3.062254500000000000e+06,4.186035299999999814e+06,3.035249799999999814e+06,3.869386000000000000e+06,3.757278000000000000e+06,3.892455799999999814e+06,3.332610000000000000e+06,3.340248500000000000e+06,3.625958000000000000e+06,3.151061299999999814e+06,3.919537500000000000e+06,3.606669000000000000e+06,3.282381299999999814e+06,3.529512799999999814e+06,3.795933299999999814e+06,4.657074000000000000e+06,4.174461799999999814e+06,4.093293500000000000e+06,4.093293500000000000e+06,3.911822000000000000e+06,3.556594500000000000e+06,3.510146500000000000e+06,4.131948799999999814e+06,4.108724500000000000e+06,4.255553000000000000e+06,4.209105000000000000e+06,4.186035299999999814e+06,4.085577799999999814e+06,4.201466500000000000e+06,4.046922500000000000e+06,3.992836000000000000e+06,3.969766299999999814e+06,4.201466500000000000e+06,4.286415500000000000e+06,3.857812500000000000e+06,3.973547000000000000e+06,3.378903799999999814e+06,3.950477299999999814e+06,3.907887000000000000e+06,3.247661000000000000e+06,3.961973500000000000e+06,3.869386000000000000e+06,3.251518799999999814e+06,3.359537500000000000e+06,3.235933000000000000e+06,3.494715299999999814e+06,3.641466500000000000e+06,3.637685799999999814e+06,3.842227000000000000e+06,3.753497299999999814e+06,3.649259299999999814e+06,3.668548299999999814e+06,3.459995000000000000e+06,4.382938000000000000e+06,3.757278000000000000e+06,3.409766299999999814e+06,3.514081500000000000e+06,3.996771000000000000e+06,3.517939299999999814e+06,3.722634799999999814e+06,3.529512799999999814e+06,2.652940500000000000e+06,2.992659500000000000e+06,2.683803000000000000e+06,2.930934500000000000e+06,2.892279299999999814e+06,2.753243500000000000e+06,2.629716500000000000e+06,2.649082799999999814e+06,2.861416799999999814e+06,2.587203500000000000e+06,2.753243500000000000e+06,2.286063500000000000e+06,2.363297000000000000e+06,2.734031799999999814e+06,2.567991500000000000e+06,2.085302000000000000e+06,2.332433500000000000e+06,2.606492500000000000e+06,2.340111500000000000e+06,2.475289299999999814e+06,2.498473799999999814e+06,2.042788899999999907e+06,1.830378800000000047e+06,2.830554299999999814e+06,2.197255799999999814e+06,2.336291299999999814e+06,1.799515300000000047e+06,2.177929000000000000e+06,2.440568000000000000e+06,2.019642000000000000e+06,2.239731299999999814e+06,2.475289299999999814e+06,2.629716500000000000e+06,1.907649800000000047e+06,1.990432000000000000e+06,2.023462300000000047e+06,2.313068299999999814e+06,1.706813000000000000e+06,1.649824000000000000e+06,1.873376000000000000e+06,1.563957300000000047e+06,1.811051100000000093e+06,1.706813000000000000e+06,2.676087500000000000e+06,2.181824500000000000e+06,1.818842899999999907e+06,2.058258800000000047e+06,1.633475000000000000e+06,2.309248000000000000e+06,4.502684500000000000e+06,2.594996299999999814e+06,2.865351799999999814e+06,2.691441500000000000e+06,2.652940500000000000e+06,3.100909799999999814e+06,2.776467799999999814e+06,2.695376500000000000e+06,2.961797000000000000e+06,2.162535500000000000e+06,2.031215500000000000e+06,2.502331500000000000e+06,2.010752000000000000e+06,1.938513300000000047e+06,2.309248000000000000e+06,2.251342299999999814e+06,2.100733299999999814e+06,1.952192000000000000e+06,2.212688000000000000e+06,3.081543500000000000e+06,2.464192000000000000e+06,2.591061299999999814e+06,2.235872500000000000e+06,2.394198000000000000e+06,2.274451500000000000e+06,2.139350000000000000e+06,1.984883100000000093e+06,2.259020299999999814e+06,2.332433500000000000e+06,2.444425799999999814e+06,2.332433500000000000e+06,1.984883100000000093e+06,2.189502500000000000e+06,2.448246000000000000e+06,2.517763799999999814e+06,3.324817000000000000e+06,2.822761500000000000e+06,2.621923799999999814e+06,2.401951299999999814e+06,2.560198799999999814e+06,2.621923799999999814e+06,2.166393299999999814e+06,2.174071299999999814e+06,2.467535000000000000e+06,2.031215500000000000e+06,2.734031799999999814e+06,2.845985500000000000e+06,2.714742799999999814e+06,2.826696500000000000e+06,2.919284000000000000e+06,2.954158500000000000e+06,2.946443000000000000e+06,3.313243799999999814e+06,2.985021000000000000e+06,2.822761500000000000e+06,3.568168000000000000e+06,3.120198799999999814e+06,3.355679500000000000e+06,3.259157299999999814e+06,3.151061299999999814e+06,3.398270000000000000e+06,3.305451000000000000e+06,3.127914500000000000e+06,3.471491299999999814e+06,3.629893000000000000e+06,2.544767500000000000e+06,3.220502000000000000e+06,3.425197500000000000e+06,3.544944000000000000e+06,3.533370500000000000e+06,3.923318299999999814e+06,3.104767500000000000e+06,3.073750799999999814e+06,2.776467799999999814e+06,3.363472500000000000e+06,3.838369000000000000e+06,2.981163299999999814e+06,3.089336299999999814e+06,3.212863500000000000e+06,3.270807799999999814e+06,2.621923799999999814e+06,2.699234299999999814e+06,3.606669000000000000e+06,2.903852500000000000e+06,2.822761500000000000e+06,2.915503299999999814e+06,2.567991500000000000e+06,2.946443000000000000e+06,3.274588500000000000e+06,2.772532799999999814e+06,2.672152500000000000e+06,2.764894299999999814e+06,3.487076799999999814e+06,3.174208000000000000e+06,2.896214299999999814e+06,2.911645500000000000e+06,3.266950000000000000e+06,3.012025799999999814e+06,2.834412000000000000e+06,3.015960799999999814e+06,3.027457000000000000e+06,3.120198799999999814e+06,3.012025799999999814e+06,3.494715299999999814e+06,3.467710500000000000e+06,2.753243500000000000e+06,3.093117000000000000e+06,3.927176000000000000e+06,2.440568000000000000e+06,2.691441500000000000e+06,2.301494799999999814e+06,3.154842000000000000e+06,3.042888299999999814e+06,3.436848000000000000e+06,3.046823299999999814e+06,3.100909799999999814e+06,2.876848000000000000e+06,2.598854000000000000e+06,2.919284000000000000e+06,2.842050500000000000e+06,2.784260500000000000e+06,3.023599000000000000e+06,3.147203500000000000e+06,2.764894299999999814e+06,2.768675000000000000e+06,3.216721299999999814e+06,3.031392000000000000e+06,2.591061299999999814e+06,3.421416799999999814e+06,3.127914500000000000e+06,3.355679500000000000e+06,2.652940500000000000e+06,2.641290000000000000e+06,2.676087500000000000e+06,2.973370500000000000e+06,3.374968799999999814e+06,2.830554299999999814e+06,3.309386000000000000e+06,3.452279299999999814e+06,3.039030500000000000e+06,2.386481500000000000e+06,3.290019799999999814e+06,3.459995000000000000e+06,4.193673799999999814e+06,3.162634799999999814e+06,2.803549500000000000e+06,2.633651500000000000e+06,3.232152500000000000e+06,2.506151799999999814e+06,2.649082799999999814e+06,3.197432299999999814e+06,3.595095500000000000e+06,2.865351799999999814e+06,2.517763799999999814e+06,2.803549500000000000e+06,2.703169299999999814e+06,2.672152500000000000e+06,2.772532799999999814e+06,2.772532799999999814e+06,2.683803000000000000e+06,2.398093500000000000e+06,2.633651500000000000e+06,2.621923799999999814e+06,2.757101500000000000e+06,2.815123000000000000e+06,2.421202799999999814e+06,2.822761500000000000e+06,2.903852500000000000e+06,2.197255799999999814e+06,2.737812500000000000e+06,2.718600500000000000e+06,2.973370500000000000e+06,2.772532799999999814e+06,2.455999299999999814e+06,2.363297000000000000e+06,2.564133799999999814e+06,2.969589799999999814e+06,2.293816799999999814e+06,2.621923799999999814e+06,3.502508000000000000e+06,2.745605299999999814e+06,2.861416799999999814e+06,2.463677299999999814e+06,2.919284000000000000e+06,2.598854000000000000e+06,2.359476799999999814e+06,2.247484500000000000e+06,2.320860000000000000e+06,2.374908000000000000e+06,2.656721299999999814e+06,2.598854000000000000e+06,2.625858799999999814e+06,2.753243500000000000e+06,2.919284000000000000e+06,3.602888299999999814e+06,2.452103799999999814e+06,2.602634500000000000e+06,2.305390299999999814e+06,2.706950000000000000e+06,2.869209500000000000e+06,2.772532799999999814e+06,3.371111000000000000e+06,3.077685799999999814e+06,2.687583799999999814e+06,2.849843299999999814e+06,3.054461500000000000e+06,3.185858799999999814e+06,2.776467799999999814e+06,3.166569799999999814e+06,3.073750799999999814e+06,2.440568000000000000e+06,2.695376500000000000e+06,2.652940500000000000e+06,3.351899000000000000e+06,2.548702500000000000e+06,2.440568000000000000e+06,2.710807799999999814e+06,2.795834000000000000e+06,2.780325500000000000e+06,2.425060500000000000e+06,3.058319500000000000e+06,3.340248500000000000e+06,2.815123000000000000e+06,3.548801799999999814e+06,2.633651500000000000e+06,2.822761500000000000e+06,2.413524799999999814e+06,2.706950000000000000e+06,2.788118299999999814e+06,2.571772000000000000e+06,2.872990000000000000e+06,2.625858799999999814e+06,3.004233000000000000e+06,2.845985500000000000e+06,2.633651500000000000e+06,3.027457000000000000e+06,2.730174000000000000e+06,2.745605299999999814e+06,2.471469000000000000e+06,2.610427500000000000e+06,2.652940500000000000e+06,2.371050299999999814e+06,2.579565000000000000e+06,2.309248000000000000e+06,2.564133799999999814e+06,2.386481500000000000e+06,2.954158500000000000e+06,2.776467799999999814e+06,2.235872500000000000e+06,2.571772000000000000e+06,2.320860000000000000e+06,2.807330299999999814e+06,2.332433500000000000e+06,3.000452299999999814e+06,2.722381000000000000e+06,2.158639000000000000e+06,2.749463000000000000e+06,2.510085799999999814e+06,2.332433500000000000e+06,2.347864799999999814e+06,2.529336299999999814e+06,2.818980799999999814e+06,2.150885799999999814e+06,2.382586000000000000e+06,2.606492500000000000e+06,3.591237799999999814e+06,2.633651500000000000e+06,2.911645500000000000e+06,2.367154799999999814e+06,2.575630000000000000e+06,2.085302000000000000e+06,2.371050299999999814e+06,2.359476799999999814e+06,2.177929000000000000e+06,3.073750799999999814e+06,2.907710500000000000e+06,2.753243500000000000e+06,2.371050299999999814e+06,3.062254500000000000e+06,2.425060500000000000e+06,3.235933000000000000e+06,3.826795799999999814e+06,3.336467799999999814e+06,2.880783000000000000e+06,3.170427500000000000e+06,2.463677299999999814e+06,3.089336299999999814e+06,2.498473799999999814e+06,2.610427500000000000e+06,2.745605299999999814e+06,2.799691799999999814e+06,2.513906000000000000e+06,2.579565000000000000e+06,2.536974799999999814e+06,2.490720500000000000e+06,3.116341000000000000e+06,3.680121799999999814e+06,2.734031799999999814e+06,2.579565000000000000e+06,2.502331500000000000e+06,2.544767500000000000e+06,2.567991500000000000e+06,3.046823299999999814e+06,2.575630000000000000e+06,3.344106299999999814e+06,2.965732000000000000e+06,3.591237799999999814e+06,2.857559000000000000e+06,2.428956000000000000e+06,2.730174000000000000e+06,2.950300799999999814e+06,2.884640799999999814e+06,3.309386000000000000e+06,4.854054000000000000e+06,2.409629299999999814e+06,2.822761500000000000e+06,2.486900299999999814e+06,2.065974399999999907e+06,2.170251000000000000e+06,2.842050500000000000e+06,2.710807799999999814e+06,2.954158500000000000e+06,2.494616000000000000e+06,2.567991500000000000e+06,2.494616000000000000e+06,2.784260500000000000e+06,2.784260500000000000e+06,2.757101500000000000e+06,2.440568000000000000e+06,2.498473799999999814e+06,2.737812500000000000e+06,2.838192799999999814e+06,2.483042500000000000e+06,2.486900299999999814e+06,2.560198799999999814e+06,2.807330299999999814e+06,3.012025799999999814e+06,2.965732000000000000e+06,2.637509299999999814e+06,2.201114500000000000e+06,3.182001000000000000e+06,2.726239000000000000e+06,3.100909799999999814e+06,2.359476799999999814e+06,2.116164500000000000e+06,2.208867799999999814e+06,2.259020299999999814e+06,2.247484500000000000e+06,2.073690000000000000e+06,1.884464300000000047e+06,2.363297000000000000e+06,1.856288000000000000e+06,1.822880000000000000e+06,2.029504000000000000e+06,1.892218500000000000e+06,2.448246000000000000e+06,2.432814799999999814e+06,2.004134600000000093e+06,2.224299000000000000e+06,3.093117000000000000e+06,2.201114500000000000e+06,2.668371799999999814e+06,2.444425799999999814e+06,2.459857000000000000e+06,2.440568000000000000e+06,3.035249799999999814e+06,2.517763799999999814e+06,2.135454500000000000e+06,3.077685799999999814e+06,2.544767500000000000e+06,2.490720500000000000e+06,2.672152500000000000e+06,2.305390299999999814e+06,2.722381000000000000e+06,2.502331500000000000e+06,2.861416799999999814e+06,2.409629299999999814e+06,2.293816799999999814e+06,2.371050299999999814e+06,2.212688000000000000e+06,2.529336299999999814e+06,3.788294799999999814e+06,2.818980799999999814e+06,2.216545799999999814e+06,2.475289299999999814e+06,3.344106299999999814e+06,2.564133799999999814e+06,2.313068299999999814e+06,2.293816799999999814e+06,2.475289299999999814e+06,2.529336299999999814e+06,2.026080000000000000e+06,2.214336000000000000e+06,2.417382500000000000e+06,2.274451500000000000e+06,2.421202799999999814e+06,3.602888299999999814e+06,2.239731299999999814e+06,2.517763799999999814e+06,2.255162500000000000e+06,2.575630000000000000e+06,2.241835500000000000e+06,2.236476500000000000e+06,2.089122300000000047e+06,2.249747500000000000e+06,1.952021899999999907e+06,2.873780500000000000e+06,2.167887799999999814e+06,2.063881800000000047e+06,2.371058299999999814e+06,2.305390299999999814e+06,2.317002299999999814e+06,2.618066000000000000e+06,2.444425799999999814e+06,2.035073300000000047e+06,2.158639000000000000e+06,4.371364500000000000e+06,2.417382500000000000e+06,2.544767500000000000e+06,2.992659500000000000e+06,2.506151799999999814e+06,2.633651500000000000e+06,2.046647800000000047e+06,2.556341000000000000e+06,2.313068299999999814e+06,3.668548299999999814e+06,2.154781299999999814e+06,2.320860000000000000e+06,2.571403500000000000e+06,2.471469000000000000e+06,2.632360500000000000e+06,2.224299000000000000e+06,3.050681000000000000e+06,2.015784300000000047e+06,2.490720500000000000e+06,2.267082000000000000e+06,2.564133799999999814e+06,2.567991500000000000e+06,2.112306799999999814e+06,2.619894299999999814e+06,3.374968799999999814e+06,2.484251500000000000e+06,2.368192000000000000e+06,2.561599799999999814e+06,2.811977500000000000e+06,2.473175299999999814e+06,2.384576000000000000e+06,2.602634500000000000e+06,2.452250000000000000e+06,2.388269799999999814e+06,2.598561000000000000e+06,2.877719500000000000e+06,2.026753300000000047e+06,2.452834799999999814e+06,2.529012500000000000e+06,5.634242500000000000e+06,2.342203299999999814e+06,2.681443799999999814e+06,2.309829500000000000e+06,2.448897799999999814e+06,2.248695000000000000e+06,2.597308000000000000e+06,2.583666799999999814e+06,2.629182299999999814e+06,2.334462299999999814e+06,2.469127500000000000e+06,2.869456299999999814e+06,2.504544500000000000e+06,2.879791799999999814e+06,3.611733299999999814e+06,2.506995299999999814e+06,2.979201500000000000e+06,2.020776899999999907e+06,2.278803299999999814e+06,2.382994799999999814e+06,2.311888500000000000e+06,2.464122799999999814e+06,2.225664500000000000e+06,2.545933299999999814e+06,2.685372500000000000e+06,2.528311799999999814e+06,2.749591500000000000e+06,2.776825799999999814e+06,2.377066000000000000e+06,2.900120000000000000e+06,3.095699799999999814e+06,2.521545000000000000e+06,2.467335799999999814e+06,4.315481000000000000e+06,2.548293500000000000e+06,2.569305000000000000e+06,2.831478000000000000e+06,2.874600299999999814e+06,2.282320000000000000e+06,2.500792500000000000e+06,2.377653500000000000e+06,2.259020299999999814e+06,2.317002299999999814e+06,1.971352500000000000e+06,2.216182799999999814e+06,3.042627299999999814e+06,2.236258500000000000e+06,2.472470000000000000e+06,2.288870000000000000e+06,3.214022500000000000e+06,2.396613799999999814e+06,2.194124799999999814e+06,2.206281299999999814e+06,2.358353500000000000e+06,2.283301299999999814e+06,2.653374500000000000e+06,2.202102799999999814e+06,2.300573299999999814e+06,2.614832000000000000e+06,2.839869500000000000e+06,2.754627000000000000e+06,1.984079300000000047e+06,2.073120000000000000e+06,3.423420000000000000e+06,1.966757100000000093e+06,2.309580000000000000e+06,2.443760299999999814e+06,2.508105000000000000e+06,1.397917000000000000e+06,1.961686399999999907e+06,2.276974299999999814e+06,2.597840000000000000e+06,2.040523899999999907e+06,1.952064000000000000e+06,2.513770500000000000e+06,1.929312000000000000e+06,2.718465799999999814e+06,2.110013000000000000e+06,2.608842299999999814e+06,2.263236500000000000e+06,2.488142500000000000e+06,2.086720000000000000e+06,2.503440000000000000e+06,2.772519799999999814e+06,2.036480000000000000e+06,2.592727500000000000e+06,2.595444500000000000e+06,2.477176500000000000e+06,2.655861299999999814e+06,2.293710000000000000e+06,2.027896100000000093e+06,2.695920500000000000e+06,3.118786299999999814e+06,2.715743000000000000e+06,3.326511799999999814e+06,3.224121500000000000e+06,3.580080500000000000e+06,2.792987500000000000e+06,2.505372000000000000e+06,4.374912000000000000e+06,2.591974799999999814e+06,3.718263500000000000e+06,2.463934500000000000e+06,3.313071000000000000e+06,2.713003500000000000e+06,3.206940000000000000e+06,3.173727500000000000e+06,3.889372000000000000e+06,3.730745500000000000e+06,3.316852500000000000e+06,3.268350799999999814e+06,2.987668299999999814e+06,2.695376500000000000e+06,2.463818500000000000e+06,3.247661000000000000e+06,2.635870799999999814e+06,2.363167500000000000e+06,2.317002299999999814e+06,2.050543100000000093e+06,2.347864799999999814e+06,2.556341000000000000e+06,2.282668299999999814e+06,2.619500500000000000e+06,2.374908000000000000e+06,2.139350000000000000e+06,2.351327299999999814e+06,2.401951299999999814e+06,2.602634500000000000e+06,2.406759799999999814e+06,2.401951299999999814e+06,2.359476799999999814e+06,3.093117000000000000e+06,2.822761500000000000e+06,3.050681000000000000e+06,2.583422799999999814e+06,2.726239000000000000e+06,2.486900299999999814e+06,2.313068299999999814e+06,2.332433500000000000e+06,2.768675000000000000e+06,2.351722500000000000e+06,2.536974799999999814e+06,2.803549500000000000e+06,2.540832500000000000e+06,2.197255799999999814e+06,2.594996299999999814e+06,3.065785000000000000e+06,2.262915799999999814e+06,2.992659500000000000e+06,2.436672500000000000e+06,3.116341000000000000e+06,2.459857000000000000e+06,2.842050500000000000e+06,2.425060500000000000e+06,2.432814799999999814e+06,3.039030500000000000e+06,6.534783000000000000e+06,2.380653500000000000e+06,2.428956000000000000e+06,2.467535000000000000e+06,2.981163299999999814e+06,2.764894299999999814e+06,2.108411299999999814e+06,3.010483299999999814e+06,2.320010000000000000e+06,2.660579000000000000e+06,2.517763799999999814e+06,2.687583799999999814e+06,2.265652299999999814e+06,2.668371799999999814e+06,2.428956000000000000e+06,2.717898000000000000e+06,2.475289299999999814e+06,2.519766500000000000e+06,2.421202799999999814e+06,4.019995000000000000e+06,3.284405299999999814e+06,3.198256500000000000e+06,2.699905299999999814e+06,2.185824000000000000e+06,2.297637000000000000e+06,2.224299000000000000e+06,2.259020299999999814e+06,3.305451000000000000e+06,2.212688000000000000e+06,2.903852500000000000e+06,2.845985500000000000e+06,2.625858799999999814e+06,2.486900299999999814e+06,2.961797000000000000e+06,2.560198799999999814e+06,5.197708000000000000e+06,2.517763799999999814e+06,2.567991500000000000e+06,4.197531500000000000e+06,2.977305500000000000e+06,3.263015000000000000e+06,2.664514000000000000e+06,2.212688000000000000e+06,2.409629299999999814e+06,2.811188000000000000e+06,2.529336299999999814e+06,2.317002299999999814e+06,2.571772000000000000e+06,3.127914500000000000e+06,2.309248000000000000e+06,2.382586000000000000e+06,2.842050500000000000e+06,2.633651500000000000e+06,2.699234299999999814e+06,2.625858799999999814e+06,2.903852500000000000e+06,3.575806500000000000e+06,2.676087500000000000e+06,2.985021000000000000e+06,2.660579000000000000e+06,2.278385500000000000e+06,2.502331500000000000e+06,2.934869500000000000e+06,3.479284000000000000e+06,2.154781299999999814e+06,2.359476799999999814e+06,2.235872500000000000e+06,2.239731299999999814e+06,2.784260500000000000e+06,2.714742799999999814e+06,2.594996299999999814e+06,2.757101500000000000e+06,2.757101500000000000e+06,3.537151000000000000e+06,2.988801799999999814e+06,2.683803000000000000e+06,2.471469000000000000e+06,2.919284000000000000e+06,2.293816799999999814e+06,2.471469000000000000e+06,3.012025799999999814e+06,3.135630000000000000e+06,2.479147000000000000e+06,2.502331500000000000e+06,2.780325500000000000e+06,2.865351799999999814e+06,2.803549500000000000e+06,2.672152500000000000e+06,2.428956000000000000e+06,3.012025799999999814e+06,3.054461500000000000e+06,2.938727299999999814e+06,2.606492500000000000e+06,2.679945299999999814e+06,2.896214299999999814e+06,2.911645500000000000e+06,2.309248000000000000e+06,2.154781299999999814e+06,2.185682299999999814e+06,3.340248500000000000e+06,2.807330299999999814e+06,2.100733299999999814e+06,2.706950000000000000e+06,2.008031000000000000e+06,2.205010000000000000e+06,1.687485399999999907e+06,2.579565000000000000e+06,2.170251000000000000e+06,2.618066000000000000e+06,2.108411299999999814e+06,2.575630000000000000e+06,2.317002299999999814e+06,2.158639000000000000e+06,2.676087500000000000e+06,4.954511500000000000e+06,2.594996299999999814e+06,2.741670299999999814e+06,2.305390299999999814e+06,2.525517000000000000e+06,2.498473799999999814e+06,2.467535000000000000e+06,2.869209500000000000e+06,2.444425799999999814e+06,3.378903799999999814e+06,2.583422799999999814e+06,2.174071299999999814e+06,2.544767500000000000e+06,2.761036500000000000e+06,2.973370500000000000e+06,3.992836000000000000e+06,2.656721299999999814e+06,2.641290000000000000e+06,2.606492500000000000e+06,2.703169299999999814e+06,2.791899000000000000e+06,2.490720500000000000e+06,2.610427500000000000e+06,2.529336299999999814e+06,2.444425799999999814e+06,2.726239000000000000e+06,2.270593799999999814e+06,3.232152500000000000e+06,2.548702500000000000e+06,2.571772000000000000e+06,2.320860000000000000e+06,2.386481500000000000e+06,2.305390299999999814e+06,2.425060500000000000e+06,1.791799600000000093e+06,2.818980799999999814e+06,2.691441500000000000e+06,2.772532799999999814e+06,2.718600500000000000e+06,2.533194000000000000e+06,2.919284000000000000e+06,2.641290000000000000e+06,2.753243500000000000e+06,2.714742799999999814e+06,2.239731299999999814e+06,2.784260500000000000e+06,2.347864799999999814e+06,2.726239000000000000e+06,2.371050299999999814e+06,2.320860000000000000e+06,3.104767500000000000e+06,2.691441500000000000e+06,2.058258800000000047e+06,2.521659299999999814e+06,2.220441299999999814e+06,2.548702500000000000e+06,1.899934100000000093e+06,2.208867799999999814e+06,2.069794500000000000e+06,2.166393299999999814e+06,2.270593799999999814e+06,2.143207799999999814e+06,2.423168000000000000e+06,2.038893500000000000e+06,2.046647800000000047e+06,2.095168000000000000e+06,2.224299000000000000e+06,1.805696000000000000e+06,1.852000000000000000e+06,2.179648000000000000e+06,2.320860000000000000e+06,1.821344000000000000e+06,2.386481500000000000e+06,2.058258800000000047e+06,1.938513300000000047e+06,2.147028000000000000e+06,2.084288000000000000e+06,2.641290000000000000e+06,2.610427500000000000e+06,3.290019799999999814e+06,2.838192799999999814e+06,2.803549500000000000e+06,2.896214299999999814e+06,2.506151799999999814e+06,2.818980799999999814e+06,2.741670299999999814e+06,2.737812500000000000e+06,2.560198799999999814e+06,2.166393299999999814e+06,2.035073300000000047e+06,2.463677299999999814e+06,1.957839899999999907e+06,2.371050299999999814e+06,2.691441500000000000e+06,2.510085799999999814e+06,2.425060500000000000e+06,2.135168000000000000e+06,2.494616000000000000e+06,2.340480000000000000e+06,2.185682299999999814e+06,2.212688000000000000e+06,1.963424000000000000e+06,1.926901300000000047e+06,1.956160000000000000e+06,2.104553500000000000e+06,1.897760000000000000e+06,2.068352000000000000e+06,2.116164500000000000e+06,2.011926399999999907e+06,2.039808000000000000e+06,1.672054100000000093e+06,2.031215500000000000e+06,2.347864799999999814e+06,1.817088000000000000e+06,1.757040800000000047e+06,1.712768000000000000e+06,2.355619000000000000e+06,2.305390299999999814e+06,2.176576000000000000e+06,2.090176000000000000e+06,1.753145300000000047e+06,1.977167500000000000e+06,1.956256000000000000e+06,2.068352000000000000e+06,1.867456000000000000e+06,1.971456000000000000e+06,2.058496000000000000e+06,2.089122300000000047e+06,1.783840000000000000e+06,2.270593799999999814e+06,1.837984000000000000e+06,1.937888000000000000e+06,2.037920000000000000e+06,1.444211800000000047e+06,1.822208000000000000e+06,1.591000500000000000e+06,1.758848000000000000e+06,1.776000000000000000e+06,1.739872000000000000e+06,1.825184000000000000e+06,1.572256000000000000e+06,2.041472000000000000e+06,2.017696000000000000e+06,1.715680000000000000e+06,2.023648000000000000e+06,1.694464000000000000e+06,2.494616000000000000e+06,2.100480000000000000e+06,2.085302000000000000e+06,2.378728299999999814e+06,2.181824500000000000e+06,2.105472000000000000e+06,1.881632000000000000e+06,1.660518300000000047e+06,2.023462300000000047e+06,1.683665100000000093e+06,2.140672000000000000e+06,1.947136000000000000e+06,2.425060500000000000e+06,2.102912000000000000e+06,2.001792000000000000e+06,1.854528000000000000e+06,2.428956000000000000e+06,1.949536000000000000e+06,1.997728000000000000e+06,2.008031000000000000e+06,2.772532799999999814e+06,2.083200000000000000e+06,3.494715299999999814e+06,1.903360000000000000e+06,1.931712000000000000e+06,1.926901300000000047e+06,1.861664000000000000e+06,2.374908000000000000e+06,2.096837899999999907e+06,1.978752000000000000e+06,1.863744000000000000e+06,2.560198799999999814e+06,1.933600000000000000e+06,1.930797600000000093e+06,2.486900299999999814e+06,2.166393299999999814e+06,1.847744000000000000e+06,1.683665100000000093e+06,1.706813000000000000e+06,1.945152000000000000e+06,2.313068299999999814e+06,1.805376000000000000e+06,1.644512000000000000e+06,1.689568000000000000e+06,1.747520000000000000e+06,1.440391500000000000e+06,1.692736000000000000e+06,1.453568000000000000e+06,1.710912000000000000e+06,2.119984799999999814e+06,1.668233899999999907e+06,1.691380800000000047e+06,1.732672000000000000e+06,2.048320000000000000e+06,2.181824500000000000e+06,1.503392000000000000e+06,2.205010000000000000e+06,1.865056000000000000e+06,1.706336000000000000e+06,1.997280000000000000e+06,2.150885799999999814e+06,2.141952000000000000e+06,1.986240000000000000e+06,1.782976000000000000e+06,1.351776000000000000e+06,1.984800000000000000e+06,1.779904000000000000e+06,2.081405600000000093e+06,1.906208000000000000e+06,1.716896000000000000e+06,2.104553500000000000e+06,1.806464000000000000e+06,2.174071299999999814e+06,2.015784300000000047e+06,1.973272100000000093e+06,2.359476799999999814e+06,1.982176000000000000e+06,1.901056000000000000e+06,1.961660100000000093e+06,2.184448000000000000e+06,2.057376000000000000e+06,1.606431800000000047e+06,1.969056000000000000e+06,1.919185500000000000e+06,4.263191500000000000e+06,2.239731299999999814e+06,2.533194000000000000e+06,2.405771500000000000e+06,3.591237799999999814e+06,1.910400000000000000e+06,1.984883100000000093e+06,2.243589000000000000e+06,2.205010000000000000e+06,1.780480000000000000e+06,1.826944000000000000e+06,2.347864799999999814e+06,1.997280000000000000e+06,1.737248000000000000e+06,2.112306799999999814e+06,2.270593799999999814e+06,1.767488000000000000e+06,2.239731299999999814e+06,2.035073300000000047e+06,2.046647800000000047e+06,1.749152000000000000e+06,2.108544000000000000e+06,2.012832000000000000e+06,1.901696000000000000e+06,1.836896000000000000e+06,1.876748600000000093e+06,1.667840000000000000e+06,2.075200000000000000e+06,1.905984000000000000e+06,1.603872000000000000e+06,1.758976000000000000e+06,1.733440000000000000e+06,2.116164500000000000e+06,1.699135000000000000e+06,2.174071299999999814e+06,1.926901300000000047e+06,1.866368000000000000e+06,1.857376000000000000e+06,1.777504000000000000e+06,1.683616000000000000e+06,1.600384000000000000e+06,2.146304000000000000e+06,1.685664000000000000e+06,2.189502500000000000e+06,2.064480000000000000e+06,1.436496000000000000e+06,1.907649800000000047e+06,1.882048000000000000e+06,1.884464300000000047e+06,2.071680000000000000e+06,1.859904000000000000e+06,1.929408000000000000e+06,2.386481500000000000e+06,1.757040800000000047e+06,2.266773500000000000e+06,2.008031000000000000e+06,2.571772000000000000e+06,2.652940500000000000e+06,2.903852500000000000e+06,2.645225000000000000e+06,2.888421500000000000e+06,2.610427500000000000e+06,2.147028000000000000e+06,2.845985500000000000e+06,2.560198799999999814e+06,2.201114500000000000e+06,2.490720500000000000e+06,2.691441500000000000e+06,2.355619000000000000e+06,3.093117000000000000e+06,2.710807799999999814e+06,2.849843299999999814e+06,3.417559000000000000e+06,2.498473799999999814e+06,2.560198799999999814e+06,3.085324000000000000e+06,2.981163299999999814e+06,3.201290000000000000e+06,3.193497299999999814e+06,2.954158500000000000e+06,2.772532799999999814e+06,2.776467799999999814e+06,2.363297000000000000e+06,2.428956000000000000e+06,2.865351799999999814e+06,3.224359799999999814e+06,2.587203500000000000e+06,3.618319500000000000e+06,2.915503299999999814e+06,2.367154799999999814e+06,3.479284000000000000e+06,2.706950000000000000e+06,2.652940500000000000e+06,3.935046000000000000e+06,3.185858799999999814e+06,2.869209500000000000e+06,2.938727299999999814e+06,2.521659299999999814e+06,3.081543500000000000e+06,2.564133799999999814e+06,3.653117000000000000e+06,2.610427500000000000e+06,3.127914500000000000e+06,3.185858799999999814e+06,3.158777000000000000e+06,2.734031799999999814e+06,3.714842000000000000e+06,2.679945299999999814e+06,3.031392000000000000e+06,2.876848000000000000e+06,2.869209500000000000e+06,2.784260500000000000e+06,2.888421500000000000e+06,2.510085799999999814e+06,2.521659299999999814e+06,2.795834000000000000e+06,2.459857000000000000e+06,2.139350000000000000e+06,2.374908000000000000e+06,2.459857000000000000e+06,2.255162500000000000e+06,2.938727299999999814e+06,2.838192799999999814e+06,2.448246000000000000e+06,2.652940500000000000e+06,2.479147000000000000e+06,2.942508000000000000e+06,2.455999299999999814e+06,2.575630000000000000e+06,3.069893000000000000e+06,2.579565000000000000e+06,3.421416799999999814e+06,2.822761500000000000e+06,2.278385500000000000e+06,1.961660100000000093e+06,2.598854000000000000e+06,2.344007000000000000e+06,2.637509299999999814e+06,3.042888299999999814e+06,2.548702500000000000e+06,2.367154799999999814e+06,2.177929000000000000e+06,2.996594500000000000e+06,2.691441500000000000e+06,2.425060500000000000e+06,2.791899000000000000e+06,2.363297000000000000e+06,2.540832500000000000e+06,3.008168000000000000e+06,2.625858799999999814e+06,2.266773500000000000e+06,2.560198799999999814e+06,2.119984799999999814e+06,3.104767500000000000e+06,2.374908000000000000e+06,2.533194000000000000e+06,2.251342299999999814e+06,2.486900299999999814e+06,2.436672500000000000e+06,2.243589000000000000e+06,3.718777000000000000e+06,2.764894299999999814e+06,2.297637000000000000e+06,3.127914500000000000e+06,2.243589000000000000e+06,2.668371799999999814e+06,2.529336299999999814e+06,2.502331500000000000e+06,2.691441500000000000e+06,2.035073300000000047e+06,2.205010000000000000e+06,2.502331500000000000e+06,2.440568000000000000e+06,2.201114500000000000e+06,2.618066000000000000e+06,2.425060500000000000e+06,2.231977000000000000e+06,2.077510300000000047e+06,2.328538000000000000e+06,1.729997500000000000e+06,2.000314399999999907e+06,2.274451500000000000e+06,1.767040000000000000e+06,2.029632000000000000e+06,2.027648000000000000e+06,2.174071299999999814e+06,2.065974399999999907e+06,3.266950000000000000e+06,1.903754300000000047e+06,2.139350000000000000e+06,2.510085799999999814e+06,2.085302000000000000e+06,2.374908000000000000e+06,1.625759399999999907e+06,2.297637000000000000e+06,1.544668100000000093e+06,2.112306799999999814e+06,1.903754300000000047e+06,2.270593799999999814e+06,2.282205799999999814e+06,1.822663100000000093e+06,2.564133799999999814e+06,2.645225000000000000e+06,2.286063500000000000e+06,2.483042500000000000e+06,2.262915799999999814e+06,2.853624000000000000e+06,2.324680299999999814e+06,2.153536000000000000e+06,2.594996299999999814e+06,2.652940500000000000e+06,2.116164500000000000e+06,2.231977000000000000e+06,2.440568000000000000e+06,2.147028000000000000e+06,1.970368000000000000e+06,1.602536300000000047e+06,2.293816799999999814e+06,1.770848000000000000e+06,1.811296000000000000e+06,2.176000000000000000e+06,2.071328000000000000e+06,2.108411299999999814e+06,2.177929000000000000e+06,2.071552000000000000e+06,2.262915799999999814e+06,2.096032000000000000e+06,2.421202799999999814e+06,2.398093500000000000e+06,2.567991500000000000e+06,2.116164500000000000e+06,2.131596799999999814e+06,2.181824500000000000e+06,2.042788899999999907e+06,2.336291299999999814e+06,2.162535500000000000e+06,2.494616000000000000e+06,2.498473799999999814e+06,2.398093500000000000e+06,2.367154799999999814e+06,1.907649800000000047e+06,2.691441500000000000e+06,2.594996299999999814e+06,1.915365399999999907e+06,2.610427500000000000e+06,2.826696500000000000e+06,2.506151799999999814e+06,2.521659299999999814e+06,1.915365399999999907e+06,2.162535500000000000e+06,1.942408600000000093e+06,1.633475000000000000e+06,1.767136000000000000e+06,1.803072000000000000e+06,2.042788899999999907e+06,1.755904000000000000e+06,2.103104000000000000e+06,1.695201000000000000e+06,1.869033000000000000e+06,1.890080000000000000e+06,1.820160000000000000e+06,2.120896000000000000e+06,1.656621899999999907e+06,1.714566300000000047e+06,2.004134600000000093e+06,2.177929000000000000e+06,1.865175300000000047e+06,1.745429800000000047e+06,1.822663100000000093e+06,2.193398000000000000e+06,2.780325500000000000e+06,2.004134600000000093e+06,2.313068299999999814e+06,1.775104000000000000e+06,2.455999299999999814e+06,2.235872500000000000e+06,2.208867799999999814e+06,2.044544000000000000e+06,2.459857000000000000e+06,4.734307500000000000e+06,1.950304000000000000e+06,2.332433500000000000e+06,2.024672000000000000e+06,1.850272000000000000e+06,1.533056100000000093e+06,2.124992000000000000e+06,1.651232000000000000e+06,1.859008000000000000e+06,2.019642000000000000e+06,1.716576000000000000e+06,1.928960000000000000e+06,3.228294799999999814e+06,1.834274100000000093e+06,1.691380800000000047e+06,1.665024000000000000e+06,1.784084000000000000e+06,1.877984000000000000e+06,1.692512000000000000e+06,1.822208000000000000e+06,1.635072000000000000e+06,1.925568000000000000e+06,1.813696000000000000e+06,1.857152000000000000e+06,1.769120000000000000e+06,1.610368000000000000e+06,1.839616000000000000e+06,2.148864000000000000e+06,1.902912000000000000e+06,1.899296000000000000e+06,1.823424000000000000e+06,2.016384000000000000e+06,2.205010000000000000e+06,2.286063500000000000e+06,2.096837899999999907e+06,2.048992000000000000e+06,2.591061299999999814e+06,1.869033000000000000e+06,1.961660100000000093e+06,2.038893500000000000e+06,1.923081000000000000e+06,1.863072000000000000e+06,2.340111500000000000e+06,1.978976000000000000e+06,2.194688000000000000e+06,1.722244300000000047e+06,2.095392000000000000e+06,2.181824500000000000e+06,2.228119299999999814e+06,2.136896000000000000e+06,2.737812500000000000e+06,2.162535500000000000e+06,2.154781299999999814e+06,2.757101500000000000e+06,2.637509299999999814e+06,3.000452299999999814e+06,3.436848000000000000e+06,2.784260500000000000e+06,3.738066000000000000e+06,3.394335000000000000e+06,3.355679500000000000e+06,3.452279299999999814e+06,3.510146500000000000e+06,3.838369000000000000e+06,3.467710500000000000e+06,3.494715299999999814e+06,3.374968799999999814e+06,3.185858799999999814e+06,3.243726000000000000e+06,3.178066000000000000e+06,2.807330299999999814e+06,3.174208000000000000e+06,2.660579000000000000e+06,2.679945299999999814e+06,2.459857000000000000e+06,2.417382500000000000e+06,2.328538000000000000e+06,2.337536000000000000e+06,2.336291299999999814e+06,2.664514000000000000e+06,2.444425799999999814e+06,2.513906000000000000e+06,3.332610000000000000e+06,2.374908000000000000e+06,2.618066000000000000e+06,2.158639000000000000e+06,2.486900299999999814e+06,2.768675000000000000e+06,2.606492500000000000e+06,2.154781299999999814e+06,2.151296000000000000e+06,1.988352000000000000e+06,2.174071299999999814e+06,2.162535500000000000e+06,2.235872500000000000e+06,2.529336299999999814e+06,2.490720500000000000e+06,2.459857000000000000e+06,2.641290000000000000e+06,2.533194000000000000e+06,2.872990000000000000e+06,2.946443000000000000e+06,2.649082799999999814e+06,3.992836000000000000e+06,2.706950000000000000e+06,2.938727299999999814e+06,3.158777000000000000e+06,3.127914500000000000e+06,3.247661000000000000e+06,2.672152500000000000e+06,2.768675000000000000e+06,2.772532799999999814e+06,2.780325500000000000e+06,2.734031799999999814e+06,2.907710500000000000e+06,2.371050299999999814e+06,3.135630000000000000e+06,2.473984000000000000e+06,2.753243500000000000e+06,2.687583799999999814e+06,2.301494799999999814e+06,2.652940500000000000e+06,2.305390299999999814e+06,2.327424000000000000e+06,2.660579000000000000e+06,2.221888000000000000e+06,2.061696000000000000e+06,1.992544000000000000e+06,2.506151799999999814e+06,1.943040000000000000e+06,1.566624000000000000e+06,2.197255799999999814e+06,1.737600000000000000e+06,1.885344000000000000e+06,1.783616000000000000e+06,1.528192000000000000e+06,1.481952000000000000e+06,1.513728000000000000e+06,1.412000000000000000e+06,1.363008000000000000e+06,1.734838000000000000e+06,1.596064000000000000e+06,1.560800000000000000e+06,1.234240000000000000e+06,1.370944000000000000e+06,1.427328000000000000e+06,1.334688000000000000e+06,1.189824000000000000e+06,1.396768000000000000e+06,1.187808000000000000e+06,1.343104000000000000e+06,1.650341000000000000e+06,1.106752000000000000e+06,1.504086100000000093e+06,1.241098500000000000e+06,1.365600000000000000e+06,1.226240000000000000e+06,1.101376000000000000e+06,1.861317399999999907e+06,1.028272000000000000e+06,1.122944000000000000e+06,1.127712000000000000e+06,8.817760000000000000e+05,1.137440000000000000e+06,1.024272000000000000e+06,7.623746999999999534e+05,1.361995399999999907e+06,1.131296000000000000e+06,7.954880000000000000e+05,9.179840000000000000e+05,8.615040000000000000e+05,8.814560000000000000e+05,1.258881399999999907e+06,7.226240000000000000e+05,6.104640000000000000e+05,1.026368000000000000e+06,7.974560000000000000e+05,7.923680000000000000e+05,9.839840000000000000e+05,1.270123800000000047e+06,8.531520000000000000e+05,8.663040000000000000e+05,1.074848000000000000e+06,9.622400000000000000e+05,1.099904000000000000e+06,9.175680000000000000e+05,9.475520000000000000e+05,8.909760000000000000e+05,8.355040000000000000e+05,2.371050299999999814e+06,8.302023000000000466e+05,1.315552000000000000e+06,6.931840000000000000e+05,1.057440000000000000e+06,1.251040000000000000e+06,7.452908000000000466e+05,1.173932399999999907e+06,8.426080000000000000e+05,6.756800000000000000e+05,7.740480000000000000e+05,5.492998000000000466e+05,9.127520000000000000e+05,2.216855299999999814e+06,7.061280000000000000e+05,7.001280000000000000e+05,7.077920000000000000e+05,9.627680000000000000e+05,7.951680000000000000e+05,7.402720000000000000e+05,6.331840000000000000e+05,6.608800000000000000e+05,8.189280000000000000e+05,5.967520000000000000e+05,6.149120000000000000e+05,6.802400000000000000e+05,8.195259000000000233e+05,5.238880000000000000e+05,6.930720000000000000e+05,5.645120000000000000e+05,8.095520000000000000e+05,5.210950999999999767e+05,4.692000000000000000e+05,4.917520000000000000e+05,3.720960000000000000e+05,4.067920000000000000e+05,4.097600000000000000e+05,4.490240000000000000e+05,7.905975000000000000e+05,4.079200000000000000e+05,4.772960000000000000e+05,2.923842999999999884e+05,3.575200000000000000e+05,3.567040000000000000e+05,3.635280000000000000e+05,4.015840000000000000e+05,7.825934000000000233e+05,3.423440000000000000e+05,9.498380999999999767e+05,4.294800000000000000e+05,5.219360000000000000e+05,3.275840000000000000e+05,3.064320000000000000e+05,1.604746000000000058e+05,4.461600000000000000e+05,1.504627999999999884e+05,5.401280000000000000e+05,2.883440000000000000e+05,2.939280000000000000e+05,4.704320000000000000e+05,2.870240000000000000e+05,3.198480000000000000e+05,3.899440000000000000e+05,2.920000000000000000e+05,3.309360000000000000e+05,4.443200000000000000e+05,2.480720000000000000e+05,4.465680000000000000e+05,3.798480000000000000e+05,3.813760000000000000e+05,2.739280000000000000e+05,2.349040000000000000e+05,2.808320000000000000e+05,4.356240000000000000e+05,3.017520000000000000e+05,2.916960000000000000e+05,1.984760000000000000e+05,2.036320000000000000e+05,1.952400000000000000e+05,2.338920000000000000e+05,3.680160000000000000e+05,1.762480000000000000e+05,1.740240000000000000e+05,1.562600000000000000e+05,1.620120000000000000e+05,1.600960000000000000e+05,1.316600000000000000e+05,1.900880000000000000e+05,1.095080000000000000e+05,1.061860000000000000e+05,1.045760000000000000e+05,1.159500000000000000e+05,2.046440000000000000e+05,8.868400000000000000e+04,1.160500000000000000e+05,2.021160000000000000e+05,7.481400000000000000e+04,1.014560000000000000e+05,6.326300000000000000e+04,7.320600000000000000e+04,6.145500000000000000e+04,2.200200000000000000e+05,5.121600000000000000e+04,5.663600000000000000e+04,7.652200000000000000e+04,7.933600000000000000e+04,5.181800000000000000e+04,6.366400000000000000e+04,4.389100000000000000e+04,3.496500000000000000e+04,3.436300000000000000e+04,3.205700000000000000e+04,5.191900000000000000e+04,3.085400000000000000e+04,3.346100000000000000e+04,2.093100000000000000e+04,1.822600000000000000e+04,1.802600000000000000e+04,1.472000000000000000e+04,1.371800000000000000e+04,1.361800000000000000e+04,9.812000000000000000e+03,1.136340000000000000e+05,7.883200000000000000e+04,9.411000000000000000e+03,7.809000000000000000e+03,6.006000000000000000e+03,2.133200000000000000e+04,7.008000000000000000e+03,7.008000000000000000e+03,2.955100000000000000e+04,6.607000000000000000e+03,5.205000000000000000e+03,2.183300000000000000e+04,7.508000000000000000e+03,5.606000000000000000e+03,6.507000000000000000e+03,6.207000000000000000e+03,4.304000000000000000e+03,6.507000000000000000e+03,6.507000000000000000e+03,5.406000000000000000e+03,5.506000000000000000e+03,5.506000000000000000e+03,4.805000000000000000e+03,7.508000000000000000e+03,6.207000000000000000e+03,1.441900000000000000e+04,5.906000000000000000e+03,5.406000000000000000e+03,4.505000000000000000e+03,4.404000000000000000e+03,5.506000000000000000e+03,4.705000000000000000e+03,4.404000000000000000e+03,5.005000000000000000e+03,2.602000000000000000e+03,2.702000000000000000e+03,4.004000000000000000e+03,3.900247999999999884e+05,3.804000000000000000e+03,4.605000000000000000e+03,nan
[truncated: 481,570 more chars]
