# Supplementary material for: Otolith microchemistry and diadromy in Patagonian river fishes
Source: PeerJ. 2019 Jan 3;7:e6149. doi: 10.7717/peerj.6149 (PMC6321752; doi:10.7717/peerj.6149)
Supplement: Supplemental Information 3 — Raw data. This archive contains the raw data used to generate the analyses reported in the paper cited above. The python script provided allows to convert from the isotopic intensities measured by LA-ICP-MS to molar concentrations of Sr:Ca. [file peerj-07-6149-s003.zip › Dataset S1/Alo_etAl_scripts/samples/3624.txt]

4.794870000000000232e+01	6.900154000000000000e+06	1.297297200000000000e+07	6.462581500000000000e+06	1.303417700000000000e+07	8.939370000000000000e+06	7.268695500000000000e+06	7.892880000000000000e+06	1.136494600000000000e+07	7.044214500000000000e+06	1.739294600000000000e+07	1.193235300000000000e+07	7.870635500000000000e+06	1.135063800000000000e+07	1.076116800000000000e+07	1.398871600000000000e+07	1.205129600000000000e+07	7.848310500000000000e+06	1.087672800000000000e+07	8.277249000000000000e+06	9.348904000000000000e+06	1.038637600000000000e+07	8.640283000000000000e+06	1.037693500000000000e+07	1.263110900000000000e+07	9.246682000000000000e+06	1.014663700000000000e+07	1.065412600000000000e+07	9.780841000000000000e+06	1.022417900000000000e+07	1.241407200000000000e+07	1.213800000000000000e+07	9.542805000000000000e+06	1.195055800000000000e+07	9.290660000000000000e+06	9.297191000000000000e+06	1.119091500000000000e+07	1.331947600000000000e+07	1.163355100000000000e+07	1.286314600000000000e+07	1.359034600000000000e+07	1.026105700000000000e+07	1.240099700000000000e+07	9.905940000000000000e+06	1.289063800000000000e+07	1.088118200000000000e+07	1.296734000000000000e+07	1.023444700000000000e+07	1.211122300000000000e+07	1.166960000000000000e+07
4.794950000000000045e+01	6.456428500000000000e+06	9.026720000000000000e+06	6.747450500000000000e+06	7.909082500000000000e+06	8.999026000000000000e+06	8.728411000000000000e+06	8.113928000000000000e+06	1.532210700000000000e+07	9.632139000000000000e+06	9.715691000000000000e+06	1.189016700000000000e+07	1.860422000000000000e+07	1.043577600000000000e+07	9.548432000000000000e+06	1.045225900000000000e+07	1.306348300000000000e+07	7.284804000000000000e+06	9.762212000000000000e+06	1.386939900000000000e+07	9.295804000000000000e+06	9.454486000000000000e+06	9.418980000000000000e+06	1.155150700000000000e+07	1.418026500000000000e+07	1.089422200000000000e+07	9.469825000000000000e+06	9.195138000000000000e+06	9.728383000000000000e+06	1.234301200000000000e+07	1.141602800000000000e+07	1.121904000000000000e+07	1.165423800000000000e+07	1.340619700000000000e+07	1.304116500000000000e+07	1.415322500000000000e+07	1.034491800000000000e+07	1.207003300000000000e+07	1.428553800000000000e+07	1.845442000000000000e+07	1.062193800000000000e+07	1.091850800000000000e+07	9.048037000000000000e+06	1.209280000000000000e+07	1.239623400000000000e+07	9.426434000000000000e+06	1.185401200000000000e+07	1.178892100000000000e+07	1.086524500000000000e+07	1.180300000000000000e+07
4.795029999999999859e+01	6.760343500000000000e+06	9.469068000000000000e+06	7.494571000000000000e+06	1.406309000000000000e+07	7.589707000000000000e+06	1.012214500000000000e+07	6.392612500000000000e+06	1.087531100000000000e+07	1.151874700000000000e+07	8.015946500000000000e+06	1.079815400000000000e+07	1.707535000000000000e+07	8.888880000000000000e+06	9.683289000000000000e+06	1.334134800000000000e+07	1.074145000000000000e+07	1.058292800000000000e+07	1.444979000000000000e+07	1.142294200000000000e+07	1.161686400000000000e+07	1.218075200000000000e+07	9.859299000000000000e+06	9.371254000000000000e+06	1.191616600000000000e+07	1.265020000000000000e+07	1.221054800000000000e+07	1.365500500000000000e+07	1.143350200000000000e+07	1.208349400000000000e+07	1.362475200000000000e+07	1.036032000000000000e+07	9.489480000000000000e+06	1.125565200000000000e+07	1.374490000000000000e+07	1.488228100000000000e+07	1.077095800000000000e+07	1.409580300000000000e+07	1.157296600000000000e+07	1.056733800000000000e+07	1.169016900000000000e+07	1.112746800000000000e+07	1.050464300000000000e+07	1.206918100000000000e+07	1.665890100000000000e+07	1.325469200000000000e+07	1.177290000000000000e+07	1.102909700000000000e+07	1.365055800000000000e+07	1.144316800000000000e+07
4.795109999999999673e+01	7.404735000000000000e+06	9.517518000000000000e+06	6.487980000000000000e+06	1.031136900000000000e+07	8.258334000000000000e+06	9.069075000000000000e+06	6.718257500000000000e+06	8.404198000000000000e+06	9.656302000000000000e+06	9.116876000000000000e+06	8.849404000000000000e+06	1.046795100000000000e+07	1.057430400000000000e+07	9.554550000000000000e+06	7.341872500000000000e+06	1.081878000000000000e+07	1.231400400000000000e+07	7.690956500000000000e+06	8.895637000000000000e+06	1.127419200000000000e+07	1.304300800000000000e+07	1.063229300000000000e+07	1.331290000000000000e+07	8.778173000000000000e+06	1.240530200000000000e+07	1.358079800000000000e+07	1.257633700000000000e+07	1.170305200000000000e+07	1.204683300000000000e+07	9.939612000000000000e+06	1.212000000000000000e+07	1.018317900000000000e+07	1.032735600000000000e+07	1.105072500000000000e+07	1.239206800000000000e+07	1.004053400000000000e+07	1.330129800000000000e+07	9.700620000000000000e+06	9.194582000000000000e+06	9.683640000000000000e+06	1.072101000000000000e+07	1.350902800000000000e+07	1.266035900000000000e+07	1.312001100000000000e+07	9.834259000000000000e+06	1.031125300000000000e+07	9.910657000000000000e+06	9.771127000000000000e+06	1.225006400000000000e+07
4.795190000000000197e+01	6.541335000000000000e+06	9.244987000000000000e+06	8.008229000000000000e+06	9.403363000000000000e+06	1.055175900000000000e+07	8.668406000000000000e+06	1.073187200000000000e+07	1.531003500000000000e+07	1.099248800000000000e+07	9.951639000000000000e+06	1.237855900000000000e+07	9.181181000000000000e+06	9.111824000000000000e+06	8.335695500000000000e+06	1.049441100000000000e+07	9.211036000000000000e+06	1.076362900000000000e+07	1.033119200000000000e+07	1.209031500000000000e+07	1.064242000000000000e+07	8.856284000000000000e+06	1.106025600000000000e+07	1.315585700000000000e+07	9.986977000000000000e+06	1.429227300000000000e+07	1.193299500000000000e+07	1.024968400000000000e+07	1.358451400000000000e+07	1.361045200000000000e+07	1.226043600000000000e+07	8.360160000000000000e+06	1.407400800000000000e+07	1.426866500000000000e+07	1.054681000000000000e+07	1.260578600000000000e+07	1.433913600000000000e+07	1.096019800000000000e+07	1.975799200000000000e+07	1.569708600000000000e+07	1.200262000000000000e+07	1.211949600000000000e+07	1.442388700000000000e+07	1.014803200000000000e+07	1.125684100000000000e+07	9.432757000000000000e+06	9.777996000000000000e+06	1.142959900000000000e+07	1.080846600000000000e+07	1.017737600000000000e+07
4.795270000000000010e+01	7.459517500000000000e+06	6.747147000000000000e+06	6.711689500000000000e+06	1.288933200000000000e+07	8.491471000000000000e+06	8.829773000000000000e+06	1.065586500000000000e+07	8.271407500000000000e+06	8.404684000000000000e+06	1.297641500000000000e+07	1.018898900000000000e+07	1.020823200000000000e+07	1.150119100000000000e+07	1.041191000000000000e+07	9.859257000000000000e+06	1.033671900000000000e+07	9.652613000000000000e+06	1.346398000000000000e+07	9.817474000000000000e+06	9.177568000000000000e+06	1.060492800000000000e+07	9.597674000000000000e+06	1.098745200000000000e+07	1.108762200000000000e+07	1.186379200000000000e+07	1.294832400000000000e+07	1.350254900000000000e+07	1.119346000000000000e+07	9.119782000000000000e+06	9.644140000000000000e+06	1.227024000000000000e+07	1.129826400000000000e+07	1.271751500000000000e+07	1.075342000000000000e+07	1.071431400000000000e+07	1.016219000000000000e+07	9.904412000000000000e+06	1.144045100000000000e+07	1.264420500000000000e+07	1.369646200000000000e+07	1.027299700000000000e+07	1.417105600000000000e+07	1.282592600000000000e+07	1.069593800000000000e+07	1.208617600000000000e+07	1.041577200000000000e+07	9.922187000000000000e+06	1.225204300000000000e+07	9.422680000000000000e+06
4.795349999999999824e+01	6.924447500000000000e+06	9.432488000000000000e+06	7.270861500000000000e+06	7.213146000000000000e+06	7.876534000000000000e+06	9.960539000000000000e+06	1.119721200000000000e+07	1.384209500000000000e+07	6.578724000000000000e+06	1.553582200000000000e+07	1.242701300000000000e+07	1.139796900000000000e+07	1.242206600000000000e+07	1.288021400000000000e+07	1.121363000000000000e+07	1.316508200000000000e+07	9.207170000000000000e+06	9.351243000000000000e+06	1.089689000000000000e+07	1.307558000000000000e+07	1.070259800000000000e+07	1.370074500000000000e+07	1.592920400000000000e+07	1.263677800000000000e+07	1.128195800000000000e+07	8.970585000000000000e+06	1.282832300000000000e+07	1.210163900000000000e+07	1.209531200000000000e+07	1.304018000000000000e+07	1.114704000000000000e+07	9.264093000000000000e+06	1.228592200000000000e+07	1.386033000000000000e+07	9.623217000000000000e+06	1.086220000000000000e+07	1.387742300000000000e+07	1.070353300000000000e+07	1.282153300000000000e+07	1.461707400000000000e+07	1.665573900000000000e+07	1.176879900000000000e+07	1.315092000000000000e+07	1.113613100000000000e+07	1.386947000000000000e+07	1.303732800000000000e+07	1.127664600000000000e+07	1.134425900000000000e+07	1.362025600000000000e+07
4.795430000000000348e+01	8.985043000000000000e+06	7.414182500000000000e+06	7.428535000000000000e+06	9.911653000000000000e+06	8.252607000000000000e+06	1.427992000000000000e+07	8.381696000000000000e+06	8.518881000000000000e+06	9.317785000000000000e+06	9.564597000000000000e+06	9.446757000000000000e+06	9.833618000000000000e+06	9.948523000000000000e+06	9.481126000000000000e+06	8.690497000000000000e+06	8.860079000000000000e+06	1.284439000000000000e+07	1.058954200000000000e+07	1.032185200000000000e+07	1.493596800000000000e+07	1.430858600000000000e+07	1.294533500000000000e+07	1.130130600000000000e+07	1.059965600000000000e+07	9.976593000000000000e+06	9.125988000000000000e+06	1.198478000000000000e+07	1.296321500000000000e+07	1.552355100000000000e+07	1.361295200000000000e+07	1.573536000000000000e+07	1.068751500000000000e+07	1.334611400000000000e+07	9.387660000000000000e+06	1.012718300000000000e+07	1.256100800000000000e+07	1.335583200000000000e+07	1.226764300000000000e+07	1.087494300000000000e+07	1.072215900000000000e+07	1.155780900000000000e+07	1.234109700000000000e+07	1.561577300000000000e+07	1.550746000000000000e+07	1.048575900000000000e+07	1.252122100000000000e+07	1.417381300000000000e+07	1.047613000000000000e+07	1.182620000000000000e+07
4.795510000000000161e+01	7.283145000000000000e+06	8.220027000000000000e+06	7.052435000000000000e+06	1.059549800000000000e+07	1.081448500000000000e+07	7.645577500000000000e+06	1.054545700000000000e+07	9.141307000000000000e+06	1.109542000000000000e+07	9.310518000000000000e+06	9.772674000000000000e+06	1.274508300000000000e+07	8.672430000000000000e+06	9.346513000000000000e+06	8.474708000000000000e+06	9.348088000000000000e+06	1.002482900000000000e+07	1.180369400000000000e+07	8.358313500000000000e+06	9.620540000000000000e+06	1.040912700000000000e+07	1.113748400000000000e+07	1.026681900000000000e+07	9.254574000000000000e+06	1.633825700000000000e+07	1.090658200000000000e+07	1.145106600000000000e+07	1.160352200000000000e+07	1.164260300000000000e+07	1.131549200000000000e+07	1.135128000000000000e+07	1.712230200000000000e+07	1.118982400000000000e+07	9.363410000000000000e+06	1.111142100000000000e+07	1.371187600000000000e+07	1.205791400000000000e+07	9.658621000000000000e+06	1.456715100000000000e+07	1.200262000000000000e+07	1.138467000000000000e+07	1.079379900000000000e+07	1.594596300000000000e+07	1.044271300000000000e+07	1.251832000000000000e+07	1.350129200000000000e+07	1.104698100000000000e+07	1.148530500000000000e+07	1.106570400000000000e+07
4.795589999999999975e+01	7.033891000000000000e+06	9.796590000000000000e+06	6.767566000000000000e+06	7.582273000000000000e+06	1.055748600000000000e+07	8.943567000000000000e+06	7.526675000000000000e+06	8.095882000000000000e+06	1.011563100000000000e+07	1.463409400000000000e+07	9.507264000000000000e+06	1.378999500000000000e+07	1.309618700000000000e+07	1.010572800000000000e+07	1.214265000000000000e+07	8.353747500000000000e+06	1.137805600000000000e+07	1.117024400000000000e+07	1.007800800000000000e+07	1.181770000000000000e+07	1.527977400000000000e+07	1.337377300000000000e+07	1.060367200000000000e+07	1.091166400000000000e+07	1.063770500000000000e+07	8.437870000000000000e+06	1.041993900000000000e+07	1.176792200000000000e+07	1.042943000000000000e+07	1.535534000000000000e+07	1.085280000000000000e+07	1.284042300000000000e+07	1.439481600000000000e+07	1.927341600000000000e+07	1.029896200000000000e+07	9.778486000000000000e+06	1.256714400000000000e+07	1.116866300000000000e+07	1.257303700000000000e+07	1.131829300000000000e+07	1.244260900000000000e+07	1.350301400000000000e+07	1.160814300000000000e+07	1.036440800000000000e+07	1.324861200000000000e+07	1.118147400000000000e+07	1.143571700000000000e+07	9.184639000000000000e+06	1.000337600000000000e+07
8.789879999999999427e+01	1.130145200000000000e+07	9.323718000000000000e+06	9.488044000000000000e+06	8.895315000000000000e+06	1.186539000000000000e+07	1.217999500000000000e+07	1.312249200000000000e+07	8.186663000000000000e+06	1.920387200000000000e+07	2.517294400000000000e+07	7.468237000000000000e+06	1.122297200000000000e+07	1.077897000000000000e+07	1.447280200000000000e+07	1.094994000000000000e+07	1.007475000000000000e+07	9.754229000000000000e+06	1.043668900000000000e+07	9.291206000000000000e+06	1.103205600000000000e+07	1.219798800000000000e+07	9.912527000000000000e+06	8.563039000000000000e+06	8.846198000000000000e+06	9.053041000000000000e+06	9.569806000000000000e+06	9.704730000000000000e+06	1.335032700000000000e+07	9.638576000000000000e+06	1.001631200000000000e+07	7.495440000000000000e+06	6.393430500000000000e+06	8.535873000000000000e+06	8.653370000000000000e+06	8.526196000000000000e+06	9.382860000000000000e+06	7.787993500000000000e+06	8.722327000000000000e+06	1.006419900000000000e+07	7.942872500000000000e+06	7.099657000000000000e+06	1.394228100000000000e+07	9.202574000000000000e+06	1.129900500000000000e+07	1.134348100000000000e+07	9.093406000000000000e+06	1.077613600000000000e+07	8.970592000000000000e+06	8.516952000000000000e+06
8.790019999999999811e+01	1.079687100000000000e+07	1.164544200000000000e+07	1.035748300000000000e+07	1.377267300000000000e+07	9.476515000000000000e+06	1.112142700000000000e+07	1.641427100000000000e+07	1.354585100000000000e+07	9.613776000000000000e+06	1.880234800000000000e+07	9.428919000000000000e+06	9.712930000000000000e+06	1.222942500000000000e+07	1.463213400000000000e+07	8.408845000000000000e+06	1.275416400000000000e+07	1.186878700000000000e+07	9.556845000000000000e+06	7.615294500000000000e+06	9.213204000000000000e+06	1.093241000000000000e+07	9.716249000000000000e+06	1.238876100000000000e+07	1.107038800000000000e+07	1.247364600000000000e+07	8.787471000000000000e+06	8.679223000000000000e+06	8.450656000000000000e+06	9.638576000000000000e+06	9.018268000000000000e+06	1.025208000000000000e+07	1.390787100000000000e+07	1.013537700000000000e+07	9.411910000000000000e+06	8.656512000000000000e+06	1.610436800000000000e+07	9.583023000000000000e+06	9.320213000000000000e+06	8.537995000000000000e+06	9.565498000000000000e+06	9.239178000000000000e+06	9.481290000000000000e+06	7.955267500000000000e+06	1.128093500000000000e+07	1.018736800000000000e+07	9.568958000000000000e+06	1.089967500000000000e+07	8.226159500000000000e+06	9.573712000000000000e+06
8.790170000000000528e+01	7.179896500000000000e+06	9.802404000000000000e+06	8.521887000000000000e+06	1.050481900000000000e+07	1.984357800000000000e+07	8.022459500000000000e+06	1.123184500000000000e+07	1.369699100000000000e+07	2.082420800000000000e+07	1.329745900000000000e+07	1.561795700000000000e+07	1.314359300000000000e+07	1.567194200000000000e+07	1.016716000000000000e+07	1.500156200000000000e+07	1.429647500000000000e+07	1.444568600000000000e+07	1.210283600000000000e+07	7.973365500000000000e+06	1.212473600000000000e+07	8.154667000000000000e+06	1.057288700000000000e+07	1.125507600000000000e+07	1.041802900000000000e+07	1.247364600000000000e+07	9.952439000000000000e+06	9.464688000000000000e+06	1.008575300000000000e+07	9.499893000000000000e+06	7.429516000000000000e+06	1.010808000000000000e+07	8.837019000000000000e+06	9.883794000000000000e+06	8.902418000000000000e+06	1.078539500000000000e+07	9.644421000000000000e+06	9.358826000000000000e+06	9.670448000000000000e+06	8.685768000000000000e+06	7.134389500000000000e+06	8.432231000000000000e+06	1.046879900000000000e+07	1.040854700000000000e+07	1.007480200000000000e+07	7.923535000000000000e+06	8.890394000000000000e+06	1.231908000000000000e+07	9.387871000000000000e+06	1.171600000000000000e+07
8.790319999999999823e+01	9.818076000000000000e+06	1.260959700000000000e+07	1.103897400000000000e+07	1.224175800000000000e+07	1.145925000000000000e+07	1.033156400000000000e+07	8.521159000000000000e+06	9.400852000000000000e+06	8.743201000000000000e+06	1.120994800000000000e+07	1.357302400000000000e+07	9.833618000000000000e+06	1.023736400000000000e+07	1.149003400000000000e+07	1.086611500000000000e+07	1.732042200000000000e+07	1.274277400000000000e+07	1.117024400000000000e+07	1.086979600000000000e+07	1.045338400000000000e+07	1.468226100000000000e+07	1.114366200000000000e+07	9.568952000000000000e+06	1.058831800000000000e+07	1.064909500000000000e+07	9.902559000000000000e+06	8.638006000000000000e+06	1.041408400000000000e+07	1.345343900000000000e+07	8.498596000000000000e+06	1.464264000000000000e+07	9.435918000000000000e+06	7.979087000000000000e+06	1.022549800000000000e+07	8.526196000000000000e+06	1.198265400000000000e+07	9.747111000000000000e+06	1.236467600000000000e+07	9.892545000000000000e+06	1.092873000000000000e+07	9.358584000000000000e+06	8.235176000000000000e+06	8.191691000000000000e+06	8.501480000000000000e+06	1.094173500000000000e+07	9.656096000000000000e+06	1.079943200000000000e+07	1.001942200000000000e+07	1.079287200000000000e+07
8.790460000000000207e+01	9.714828000000000000e+06	1.035425000000000000e+07	8.811836000000000000e+06	1.215688200000000000e+07	2.633465600000000000e+07	1.633753100000000000e+07	1.005129500000000000e+07	1.655440400000000000e+07	9.039433000000000000e+06	1.144589600000000000e+07	8.602074000000000000e+06	1.155510400000000000e+07	1.175371600000000000e+07	9.940276000000000000e+06	1.207080000000000000e+07	9.032345000000000000e+06	1.118090800000000000e+07	1.235509100000000000e+07	9.057982000000000000e+06	1.061858400000000000e+07	1.325604500000000000e+07	1.256466000000000000e+07	1.047009200000000000e+07	1.041802900000000000e+07	9.394988000000000000e+06	9.541873000000000000e+06	1.399481100000000000e+07	7.225972500000000000e+06	1.073139700000000000e+07	7.901988000000000000e+06	1.396992000000000000e+07	7.775259000000000000e+06	8.356342000000000000e+06	1.066224000000000000e+07	1.052452700000000000e+07	1.186099800000000000e+07	7.587792000000000000e+06	1.072139500000000000e+07	9.981682000000000000e+06	1.205025500000000000e+07	9.006097000000000000e+06	1.041443200000000000e+07	8.771059000000000000e+06	9.375601000000000000e+06	1.012657100000000000e+07	9.337208000000000000e+06	1.238967400000000000e+07	7.583343000000000000e+06	9.393680000000000000e+06
8.790609999999999502e+01	1.043829600000000000e+07	1.095454500000000000e+07	9.884666000000000000e+06	1.081941700000000000e+07	9.440960000000000000e+06	1.277239200000000000e+07	1.645471600000000000e+07	1.132245300000000000e+07	1.211749400000000000e+07	1.103467900000000000e+07	1.103343100000000000e+07	1.263043000000000000e+07	9.671708000000000000e+06	1.229256900000000000e+07	1.301179600000000000e+07	9.407811000000000000e+06	9.951828000000000000e+06	1.122885300000000000e+07	1.312638000000000000e+07	9.768276000000000000e+06	1.197920600000000000e+07	1.258271900000000000e+07	1.067359800000000000e+07	9.300378000000000000e+06	1.226838700000000000e+07	8.986990000000000000e+06	1.015624400000000000e+07	1.310958200000000000e+07	1.024251000000000000e+07	1.164046400000000000e+07	1.295472000000000000e+07	1.071121500000000000e+07	9.805997000000000000e+06	9.746075000000000000e+06	9.794996000000000000e+06	9.376534000000000000e+06	1.079635200000000000e+07	1.002068300000000000e+07	8.673710000000000000e+06	8.544902000000000000e+06	1.029687900000000000e+07	1.036656000000000000e+07	1.294402000000000000e+07	7.844202000000000000e+06	9.274685000000000000e+06	8.501749000000000000e+06	1.022856400000000000e+07	9.680777000000000000e+06	1.172180000000000000e+07
8.790760000000000218e+01	1.015843200000000000e+07	1.022101200000000000e+07	8.888031000000000000e+06	1.251403900000000000e+07	1.072476200000000000e+07	8.931614000000000000e+06	1.216252500000000000e+07	1.456109600000000000e+07	1.382240000000000000e+07	1.142800600000000000e+07	8.198053500000000000e+06	1.175448000000000000e+07	1.098363500000000000e+07	8.513384000000000000e+06	1.056051300000000000e+07	1.249790500000000000e+07	9.416035000000000000e+06	9.169554000000000000e+06	1.139064600000000000e+07	1.210113600000000000e+07	1.214030500000000000e+07	9.145711000000000000e+06	1.311520200000000000e+07	1.145087500000000000e+07	9.104299000000000000e+06	8.021984000000000000e+06	1.023212000000000000e+07	9.195138000000000000e+06	1.035707400000000000e+07	9.543840000000000000e+06	1.112904000000000000e+07	1.047990300000000000e+07	8.517920000000000000e+06	9.224215000000000000e+06	8.573583000000000000e+06	8.920080000000000000e+06	8.145739000000000000e+06	9.875617000000000000e+06	9.745008000000000000e+06	7.724628000000000000e+06	8.109595000000000000e+06	1.073943200000000000e+07	9.515758000000000000e+06	9.158516000000000000e+06	1.073526900000000000e+07	1.003315300000000000e+07	1.112934000000000000e+07	8.852303000000000000e+06	9.939344000000000000e+06
8.790900000000000603e+01	1.015843200000000000e+07	9.657054000000000000e+06	9.503283000000000000e+06	1.191482700000000000e+07	1.221187300000000000e+07	1.542885500000000000e+07	7.980276500000000000e+06	9.636495000000000000e+06	1.264327000000000000e+07	1.425285500000000000e+07	1.284332800000000000e+07	1.877945800000000000e+07	1.191629400000000000e+07	1.253144500000000000e+07	1.026065900000000000e+07	1.130726600000000000e+07	9.150842000000000000e+06	1.139319400000000000e+07	1.066366600000000000e+07	1.058318400000000000e+07	1.174939400000000000e+07	8.515292000000000000e+06	1.063271100000000000e+07	9.396747000000000000e+06	1.094593500000000000e+07	1.082344900000000000e+07	8.210614000000000000e+06	1.278734000000000000e+07	1.007319600000000000e+07	8.214924000000000000e+06	1.263048000000000000e+07	1.163053800000000000e+07	9.225034000000000000e+06	9.715520000000000000e+06	9.225635000000000000e+06	1.011936700000000000e+07	9.079610000000000000e+06	1.093308100000000000e+07	7.313012000000000000e+06	8.468027000000000000e+06	1.048195800000000000e+07	9.962896000000000000e+06	8.759486000000000000e+06	9.966621000000000000e+06	8.720704000000000000e+06	9.099432000000000000e+06	8.526784000000000000e+06	9.726290000000000000e+06	8.871216000000000000e+06
8.791049999999999898e+01	9.039947000000000000e+06	1.039058700000000000e+07	1.095241600000000000e+07	1.324624700000000000e+07	1.033675800000000000e+07	1.414245900000000000e+07	1.433814000000000000e+07	9.830128000000000000e+06	9.783155000000000000e+06	1.125829800000000000e+07	1.137115900000000000e+07	8.885014000000000000e+06	1.316208400000000000e+07	1.200474300000000000e+07	1.006307200000000000e+07	1.754075200000000000e+07	1.148530500000000000e+07	1.272479900000000000e+07	1.328352400000000000e+07	9.827276000000000000e+06	1.163425800000000000e+07	1.362922000000000000e+07	1.090614300000000000e+07	1.206355400000000000e+07	8.152270500000000000e+06	8.732049000000000000e+06	7.694464500000000000e+06	1.105856800000000000e+07	8.987129000000000000e+06	1.226633600000000000e+07	9.693600000000000000e+06	1.041449100000000000e+07	9.722216000000000000e+06	8.137815000000000000e+06	9.314961000000000000e+06	1.064930200000000000e+07	9.570904000000000000e+06	7.804136500000000000e+06	8.502056000000000000e+06	8.792741000000000000e+06	1.067921700000000000e+07	8.993670000000000000e+06	9.427188000000000000e+06	1.063594500000000000e+07	9.311163000000000000e+06	1.060719800000000000e+07	1.031680600000000000e+07	8.632398000000000000e+06	1.034000800000000000e+07
8.791200000000000614e+01	8.973140000000000000e+06	8.244736500000000000e+06	9.523398000000000000e+06	1.083755300000000000e+07	1.298788200000000000e+07	1.048097800000000000e+07	8.620410000000000000e+06	8.416270000000000000e+06	1.232311700000000000e+07	1.690219200000000000e+07	1.458669200000000000e+07	9.513313000000000000e+06	1.074265400000000000e+07	1.167384100000000000e+07	1.418654300000000000e+07	9.598399000000000000e+06	1.217318400000000000e+07	1.416213500000000000e+07	1.047379400000000000e+07	1.238457200000000000e+07	8.143406000000000000e+06	1.317725700000000000e+07	1.421427300000000000e+07	1.316465200000000000e+07	1.006794600000000000e+07	9.641633000000000000e+06	1.455732900000000000e+07	1.176792200000000000e+07	1.118989400000000000e+07	9.065468000000000000e+06	9.189120000000000000e+06	1.075269000000000000e+07	7.727504000000000000e+06	1.492248000000000000e+07	8.704136000000000000e+06	1.064321900000000000e+07	8.794577000000000000e+06	1.120486900000000000e+07	1.053778300000000000e+07	7.482684500000000000e+06	9.675250000000000000e+06	8.752867000000000000e+06	1.238236600000000000e+07	9.442100000000000000e+06	1.103341700000000000e+07	1.015482200000000000e+07	8.832690000000000000e+06	8.705399000000000000e+06	8.650584000000000000e+06
[truncated: 130 more columns]
