# Supplementary material for: Otolith microchemistry and diadromy in Patagonian river fishes
Source: PeerJ. 2019 Jan 3;7:e6149. doi: 10.7717/peerj.6149 (PMC6321752; doi:10.7717/peerj.6149)
Supplement: Supplemental Information 3 — Raw data. This archive contains the raw data used to generate the analyses reported in the paper cited above. The python script provided allows to convert from the isotopic intensities measured by LA-ICP-MS to molar concentrations of Sr:Ca. [file peerj-07-6149-s003.zip › Dataset S1/Alo_etAl_scripts/samples/3426.txt]

4.794870000000000232e+01	1.472000000000000000e+04	1.331700000000000000e+04	1.311700000000000000e+04	1.482000000000000000e+04	1.391800000000000000e+04	1.371800000000000000e+04	1.431900000000000000e+04	1.742500000000000000e+04	1.391800000000000000e+04	1.411900000000000000e+04	1.482000000000000000e+04	1.532100000000000000e+04	1.782500000000000000e+04	1.492000000000000000e+04	1.431900000000000000e+04	1.552100000000000000e+04	2.824800000000000000e+04	1.668560000000000000e+05	6.528160000000000000e+05	1.499520000000000000e+06	2.612863799999999814e+06	3.104407799999999814e+06	4.168914799999999814e+06	6.393271500000000000e+06	7.627278500000000000e+06	8.992859000000000000e+06	8.193043000000000000e+06	6.047419000000000000e+06	6.882588000000000000e+06	6.952763500000000000e+06	5.295273000000000000e+06	1.563002200000000000e+07	6.800224500000000000e+06	8.744085000000000000e+06	5.216013500000000000e+06	5.819285000000000000e+06	1.228890900000000000e+07	7.854579500000000000e+06	5.592249000000000000e+06	5.834694000000000000e+06	6.332533000000000000e+06	3.904877500000000000e+06	8.962954000000000000e+06	5.387735500000000000e+06	6.180550500000000000e+06	7.829347500000000000e+06	8.688847000000000000e+06	8.917516000000000000e+06	4.368999000000000000e+06
4.794950000000000045e+01	1.461900000000000000e+04	1.482000000000000000e+04	1.762500000000000000e+04	1.522100000000000000e+04	1.672300000000000000e+04	1.662300000000000000e+04	1.411900000000000000e+04	1.692400000000000000e+04	1.381800000000000000e+04	1.612200000000000000e+04	1.512000000000000000e+04	1.762500000000000000e+04	1.692400000000000000e+04	1.211500000000000000e+04	1.572100000000000000e+04	1.772500000000000000e+04	2.494000000000000000e+04	1.604000000000000000e+05	5.952000000000000000e+05	1.754904500000000000e+06	2.991940799999999814e+06	3.320935000000000000e+06	1.184640000000000000e+07	5.210082000000000000e+06	8.947131000000000000e+06	7.533092000000000000e+06	8.309403500000000000e+06	8.992850000000000000e+06	7.281949000000000000e+06	1.041499300000000000e+07	6.964830500000000000e+06	8.201810500000000000e+06	1.217500000000000000e+07	9.304866000000000000e+06	7.226836500000000000e+06	7.044090000000000000e+06	1.023674700000000000e+07	1.192492600000000000e+07	7.384221000000000000e+06	1.374667600000000000e+07	1.227702600000000000e+07	1.170276500000000000e+07	5.904558000000000000e+06	7.451044500000000000e+06	9.337092000000000000e+06	4.714190000000000000e+06	7.499492000000000000e+06	8.935310000000000000e+06	1.045029000000000000e+07
4.795029999999999859e+01	1.411900000000000000e+04	1.401800000000000000e+04	1.091300000000000000e+04	1.772500000000000000e+04	1.602200000000000000e+04	1.421900000000000000e+04	1.582200000000000000e+04	1.792500000000000000e+04	1.361800000000000000e+04	1.882700000000000000e+04	1.582200000000000000e+04	1.572100000000000000e+04	1.632200000000000000e+04	1.451900000000000000e+04	1.522100000000000000e+04	1.612200000000000000e+04	2.804700000000000000e+04	1.604000000000000000e+05	6.422720000000000000e+05	2.632357799999999814e+06	3.604312500000000000e+06	3.788021500000000000e+06	8.963005000000000000e+06	6.982102500000000000e+06	6.178836500000000000e+06	9.209340000000000000e+06	6.524003500000000000e+06	9.421125000000000000e+06	6.593216000000000000e+06	7.915802000000000000e+06	6.946690000000000000e+06	1.246135600000000000e+07	6.477343500000000000e+06	9.067210000000000000e+06	1.130351400000000000e+07	6.684562000000000000e+06	8.178977500000000000e+06	9.554453000000000000e+06	5.885100000000000000e+06	8.244400500000000000e+06	1.256942700000000000e+07	1.064432500000000000e+07	1.037986400000000000e+07	6.904676500000000000e+06	1.219178700000000000e+07	5.076829500000000000e+06	5.231991500000000000e+06	7.730079500000000000e+06	6.166637500000000000e+06
4.795109999999999673e+01	1.882700000000000000e+04	1.472000000000000000e+04	1.632200000000000000e+04	1.562100000000000000e+04	1.572100000000000000e+04	1.482000000000000000e+04	1.542100000000000000e+04	1.652300000000000000e+04	1.622200000000000000e+04	1.562100000000000000e+04	1.792500000000000000e+04	1.451900000000000000e+04	1.682300000000000000e+04	1.502000000000000000e+04	1.622200000000000000e+04	1.892700000000000000e+04	3.245800000000000000e+04	1.661520000000000000e+05	6.085120000000000000e+05	2.577569299999999814e+06	6.363072500000000000e+06	4.391797000000000000e+06	7.579151000000000000e+06	9.171927000000000000e+06	7.557032500000000000e+06	9.517199000000000000e+06	7.066630500000000000e+06	7.054397000000000000e+06	1.004890900000000000e+07	9.848220000000000000e+06	8.786941000000000000e+06	5.490194500000000000e+06	5.874194000000000000e+06	7.086824000000000000e+06	6.343418500000000000e+06	7.537542500000000000e+06	6.542201000000000000e+06	7.946014000000000000e+06	1.094441400000000000e+07	6.143275000000000000e+06	6.451902000000000000e+06	6.598330000000000000e+06	1.245719200000000000e+07	5.707311500000000000e+06	7.966905500000000000e+06	9.107434000000000000e+06	7.704351500000000000e+06	1.040175200000000000e+07	8.384679000000000000e+06
4.795190000000000197e+01	1.722400000000000000e+04	1.722400000000000000e+04	1.662300000000000000e+04	1.441900000000000000e+04	1.572100000000000000e+04	1.712400000000000000e+04	1.662300000000000000e+04	1.632200000000000000e+04	1.762500000000000000e+04	1.612200000000000000e+04	1.922800000000000000e+04	1.391800000000000000e+04	1.512000000000000000e+04	1.862700000000000000e+04	1.522100000000000000e+04	1.562100000000000000e+04	2.884900000000000000e+04	1.563640000000000000e+05	6.520960000000000000e+05	1.727904000000000000e+06	3.884336299999999814e+06	5.286135500000000000e+06	6.264941000000000000e+06	4.874380000000000000e+06	1.346713800000000000e+07	9.819590000000000000e+06	7.253530500000000000e+06	9.328625000000000000e+06	5.134328000000000000e+06	8.148353500000000000e+06	9.999571000000000000e+06	1.062682700000000000e+07	9.298778000000000000e+06	6.270247000000000000e+06	7.117261500000000000e+06	8.537110000000000000e+06	7.296342500000000000e+06	7.458527000000000000e+06	7.073820000000000000e+06	9.704527000000000000e+06	5.759536500000000000e+06	6.945307500000000000e+06	5.547245000000000000e+06	5.916569000000000000e+06	8.648984000000000000e+06	9.791376000000000000e+06	8.214041500000000000e+06	1.020578300000000000e+07	8.993916000000000000e+06
4.795270000000000010e+01	1.482000000000000000e+04	1.632200000000000000e+04	1.652300000000000000e+04	1.522100000000000000e+04	1.472000000000000000e+04	1.492000000000000000e+04	1.732400000000000000e+04	1.632200000000000000e+04	1.622200000000000000e+04	1.482000000000000000e+04	1.692400000000000000e+04	1.692400000000000000e+04	1.752500000000000000e+04	1.862700000000000000e+04	1.762500000000000000e+04	2.023000000000000000e+04	3.195700000000000000e+04	1.712000000000000000e+05	6.441280000000000000e+05	1.815840399999999907e+06	3.079397500000000000e+06	5.325970000000000000e+06	4.290502500000000000e+06	8.441711000000000000e+06	5.542189500000000000e+06	8.142885000000000000e+06	6.354826000000000000e+06	7.372597000000000000e+06	9.284884000000000000e+06	1.445509100000000000e+07	1.098672000000000000e+07	8.195723000000000000e+06	6.745559000000000000e+06	9.426616000000000000e+06	8.549285000000000000e+06	4.533605000000000000e+06	6.302385000000000000e+06	7.799792000000000000e+06	1.008961200000000000e+07	7.698276000000000000e+06	7.335187000000000000e+06	8.668210000000000000e+06	5.238453000000000000e+06	1.409385900000000000e+07	6.228788000000000000e+06	8.215861500000000000e+06	1.430176000000000000e+07	6.602074500000000000e+06	7.470702000000000000e+06
4.795349999999999824e+01	1.762500000000000000e+04	1.552100000000000000e+04	1.582200000000000000e+04	1.632200000000000000e+04	1.792500000000000000e+04	1.662300000000000000e+04	1.662300000000000000e+04	1.612200000000000000e+04	1.622200000000000000e+04	1.572100000000000000e+04	1.672300000000000000e+04	1.682300000000000000e+04	1.902800000000000000e+04	1.211500000000000000e+04	1.632200000000000000e+04	1.672300000000000000e+04	3.777300000000000000e+04	1.817000000000000000e+05	7.644800000000000000e+05	2.687266000000000000e+06	4.770789500000000000e+06	1.110172600000000000e+07	5.784375000000000000e+06	4.138518000000000000e+06	5.004843500000000000e+06	8.359594500000000000e+06	6.220626500000000000e+06	6.950219000000000000e+06	7.200989500000000000e+06	6.414521500000000000e+06	9.030441000000000000e+06	8.177460500000000000e+06	9.987396000000000000e+06	5.642625500000000000e+06	1.012716500000000000e+07	6.306772000000000000e+06	8.044409500000000000e+06	6.617599500000000000e+06	9.422010000000000000e+06	5.698192500000000000e+06	6.684678000000000000e+06	1.238497000000000000e+07	8.581320000000000000e+06	7.886745500000000000e+06	5.836496500000000000e+06	7.217149000000000000e+06	6.105043500000000000e+06	7.807186000000000000e+06	8.427292000000000000e+06
4.795430000000000348e+01	1.712400000000000000e+04	1.542100000000000000e+04	1.602200000000000000e+04	1.722400000000000000e+04	1.812600000000000000e+04	1.472000000000000000e+04	1.712400000000000000e+04	1.862700000000000000e+04	1.602200000000000000e+04	1.482000000000000000e+04	1.772500000000000000e+04	1.421900000000000000e+04	1.912800000000000000e+04	1.762500000000000000e+04	1.852700000000000000e+04	1.522100000000000000e+04	3.556700000000000000e+04	1.902880000000000000e+05	6.150080000000000000e+05	1.060259899999999907e+06	3.691827500000000000e+06	4.391797000000000000e+06	5.060518500000000000e+06	6.411033000000000000e+06	5.127599000000000000e+06	4.442081500000000000e+06	7.533472000000000000e+06	5.850625000000000000e+06	8.300418000000000000e+06	1.045484600000000000e+07	8.469904000000000000e+06	6.684562000000000000e+06	5.807110000000000000e+06	6.215337500000000000e+06	7.202486500000000000e+06	8.183548000000000000e+06	8.898309000000000000e+06	1.337521200000000000e+07	7.589088000000000000e+06	8.724942000000000000e+06	7.048629000000000000e+06	5.627897500000000000e+06	8.666020000000000000e+06	1.222262100000000000e+07	6.693435500000000000e+06	8.524693000000000000e+06	6.901771000000000000e+06	9.030447000000000000e+06	1.057812700000000000e+07
4.795510000000000161e+01	1.872700000000000000e+04	1.802600000000000000e+04	1.712400000000000000e+04	1.492000000000000000e+04	1.622200000000000000e+04	1.662300000000000000e+04	1.632200000000000000e+04	1.922800000000000000e+04	1.642300000000000000e+04	1.702400000000000000e+04	1.792500000000000000e+04	1.852700000000000000e+04	1.622200000000000000e+04	1.782500000000000000e+04	1.702400000000000000e+04	1.702400000000000000e+04	3.707100000000000000e+04	1.737240000000000000e+05	7.994400000000000000e+05	2.492222500000000000e+06	3.406092000000000000e+06	3.457623799999999814e+06	4.718777500000000000e+06	7.841353000000000000e+06	8.368827500000000000e+06	9.465928000000000000e+06	4.703392000000000000e+06	5.630590500000000000e+06	7.137263000000000000e+06	6.493888000000000000e+06	1.115083900000000000e+07	6.940480500000000000e+06	5.947244000000000000e+06	1.013349600000000000e+07	5.764375500000000000e+06	1.074906400000000000e+07	6.343386000000000000e+06	5.928981500000000000e+06	6.699069000000000000e+06	1.056528000000000000e+07	1.054623200000000000e+07	9.603275000000000000e+06	1.104609000000000000e+07	1.292006800000000000e+07	1.113562700000000000e+07	6.438419000000000000e+06	6.292343500000000000e+06	6.049875000000000000e+06	1.614794600000000000e+07
4.795589999999999975e+01	1.592200000000000000e+04	1.772500000000000000e+04	1.632200000000000000e+04	1.592200000000000000e+04	1.732400000000000000e+04	1.612200000000000000e+04	2.003000000000000000e+04	1.872700000000000000e+04	1.952900000000000000e+04	2.013000000000000000e+04	1.822600000000000000e+04	1.872700000000000000e+04	1.752500000000000000e+04	1.622200000000000000e+04	1.842600000000000000e+04	1.962900000000000000e+04	3.376200000000000000e+04	1.775600000000000000e+05	7.563680000000000000e+05	1.577568000000000000e+06	3.021131000000000000e+06	5.069664000000000000e+06	6.253256500000000000e+06	4.927429000000000000e+06	5.004843500000000000e+06	7.635635500000000000e+06	5.975546500000000000e+06	6.261440500000000000e+06	7.623135000000000000e+06	5.275541000000000000e+06	9.018510000000000000e+06	6.885693000000000000e+06	7.342742500000000000e+06	6.757734000000000000e+06	1.003609600000000000e+07	9.828878000000000000e+06	5.273500500000000000e+06	1.060880800000000000e+07	1.175265000000000000e+07	9.751964000000000000e+06	1.158442200000000000e+07	7.503902500000000000e+06	8.114986000000000000e+06	8.496866000000000000e+06	6.409799000000000000e+06	5.606000000000000000e+06	1.334067700000000000e+07	1.043710200000000000e+07	1.191250700000000000e+07
8.789879999999999427e+01	1.532100000000000000e+04	1.492000000000000000e+04	1.732400000000000000e+04	1.622200000000000000e+04	1.682300000000000000e+04	1.662300000000000000e+04	1.522100000000000000e+04	1.952900000000000000e+04	1.582200000000000000e+04	1.662300000000000000e+04	1.502000000000000000e+04	1.872700000000000000e+04	1.722400000000000000e+04	1.722400000000000000e+04	1.622200000000000000e+04	1.632200000000000000e+04	3.777300000000000000e+04	1.767520000000000000e+05	6.401120000000000000e+05	1.501664000000000000e+06	1.918746300000000047e+06	2.665830299999999814e+06	3.086080799999999814e+06	4.556439500000000000e+06	5.366925000000000000e+06	3.968899000000000000e+06	4.329825500000000000e+06	6.683934500000000000e+06	4.983975000000000000e+06	3.059963299999999814e+06	5.295273000000000000e+06	6.343418500000000000e+06	8.006767000000000000e+06	6.873518000000000000e+06	8.951304000000000000e+06	7.946014000000000000e+06	8.114731000000000000e+06	5.520754000000000000e+06	7.296354000000000000e+06	7.389814000000000000e+06	7.490331000000000000e+06	6.192485000000000000e+06	7.067368000000000000e+06	5.050508500000000000e+06	3.874918500000000000e+06	4.173379299999999814e+06	4.581592000000000000e+06	4.061008299999999814e+06	5.837425500000000000e+06
8.790019999999999811e+01	1.492000000000000000e+04	1.592200000000000000e+04	1.502000000000000000e+04	1.592200000000000000e+04	1.482000000000000000e+04	1.732400000000000000e+04	1.431900000000000000e+04	1.672300000000000000e+04	1.712400000000000000e+04	1.822600000000000000e+04	1.431900000000000000e+04	1.742500000000000000e+04	1.732400000000000000e+04	1.752500000000000000e+04	1.942800000000000000e+04	1.592200000000000000e+04	3.747200000000000000e+04	1.746320000000000000e+05	6.517760000000000000e+05	1.706560000000000000e+06	3.890162799999999814e+06	6.100691500000000000e+06	4.041311500000000000e+06	5.015647500000000000e+06	5.857712500000000000e+06	7.207914000000000000e+06	4.137329299999999814e+06	4.733687500000000000e+06	5.203837500000000000e+06	6.663716000000000000e+06	5.599769500000000000e+06	8.652529000000000000e+06	6.312737500000000000e+06	8.884341000000000000e+06	7.129436500000000000e+06	4.582305000000000000e+06	6.261500500000000000e+06	5.484229000000000000e+06	7.226037000000000000e+06	7.804892000000000000e+06	5.831086500000000000e+06	9.015305000000000000e+06	4.735819000000000000e+06	9.101413000000000000e+06	7.568705000000000000e+06	5.808047000000000000e+06	1.028815500000000000e+07	8.299954000000000000e+06	5.715675500000000000e+06
8.790170000000000528e+01	1.602200000000000000e+04	1.552100000000000000e+04	1.702400000000000000e+04	1.842600000000000000e+04	1.532100000000000000e+04	1.662300000000000000e+04	1.391800000000000000e+04	1.682300000000000000e+04	1.982900000000000000e+04	1.792500000000000000e+04	1.872700000000000000e+04	1.772500000000000000e+04	1.552100000000000000e+04	1.682300000000000000e+04	1.712400000000000000e+04	1.381800000000000000e+04	3.285900000000000000e+04	1.662520000000000000e+05	5.941760000000000000e+05	1.054172399999999907e+06	2.887003500000000000e+06	3.201318000000000000e+06	3.780956799999999814e+06	8.035905000000000000e+06	5.162722000000000000e+06	4.100041000000000000e+06	4.131383000000000000e+06	5.954687500000000000e+06	4.590281000000000000e+06	6.165214000000000000e+06	8.354241500000000000e+06	6.922218000000000000e+06	1.117518900000000000e+07	5.691325500000000000e+06	7.458527000000000000e+06	4.746789000000000000e+06	5.565648500000000000e+06	8.147023000000000000e+06	5.562999000000000000e+06	7.253312500000000000e+06	1.169222400000000000e+07	7.098175000000000000e+06	1.262078400000000000e+07	6.509503000000000000e+06	5.057822500000000000e+06	5.118640500000000000e+06	6.034689000000000000e+06	7.302555000000000000e+06	8.323804000000000000e+06
8.790319999999999823e+01	1.572100000000000000e+04	1.522100000000000000e+04	1.762500000000000000e+04	1.612200000000000000e+04	1.612200000000000000e+04	1.582200000000000000e+04	1.542100000000000000e+04	1.872700000000000000e+04	1.612200000000000000e+04	1.742500000000000000e+04	1.482000000000000000e+04	1.712400000000000000e+04	1.472000000000000000e+04	1.692400000000000000e+04	1.802600000000000000e+04	1.572100000000000000e+04	3.526600000000000000e+04	1.918040000000000000e+05	5.895360000000000000e+05	2.504458500000000000e+06	2.927847799999999814e+06	3.537350500000000000e+06	4.545130500000000000e+06	5.357113000000000000e+06	5.898436500000000000e+06	5.394599000000000000e+06	4.195509500000000000e+06	4.837750000000000000e+06	5.985211000000000000e+06	4.147769000000000000e+06	8.610160000000000000e+06	7.019740000000000000e+06	7.659536000000000000e+06	5.862019000000000000e+06	5.203838500000000000e+06	7.196521000000000000e+06	5.483763000000000000e+06	6.556603000000000000e+06	8.069256000000000000e+06	5.704003500000000000e+06	9.931140000000000000e+06	8.768320000000000000e+06	6.013579000000000000e+06	8.531936000000000000e+06	4.605113500000000000e+06	7.912732000000000000e+06	4.493678000000000000e+06	5.295894500000000000e+06	8.731910000000000000e+06
8.790460000000000207e+01	1.832600000000000000e+04	1.522100000000000000e+04	1.702400000000000000e+04	1.742500000000000000e+04	1.592200000000000000e+04	1.602200000000000000e+04	1.972900000000000000e+04	1.572100000000000000e+04	1.421900000000000000e+04	1.762500000000000000e+04	1.542100000000000000e+04	1.522100000000000000e+04	1.752500000000000000e+04	1.562100000000000000e+04	1.632200000000000000e+04	1.592200000000000000e+04	4.088200000000000000e+04	1.709960000000000000e+05	6.972160000000000000e+05	1.236980000000000000e+06	3.067801799999999814e+06	9.575501000000000000e+06	4.724677500000000000e+06	4.015011799999999814e+06	9.881331000000000000e+06	4.487770000000000000e+06	4.819985500000000000e+06	6.446672000000000000e+06	7.496028500000000000e+06	7.111383000000000000e+06	4.789401500000000000e+06	6.117937500000000000e+06	5.977681500000000000e+06	6.983215000000000000e+06	8.945216000000000000e+06	1.177882600000000000e+07	6.191413000000000000e+06	5.916806500000000000e+06	6.336018000000000000e+06	6.914964500000000000e+06	7.245630000000000000e+06	6.027867500000000000e+06	6.831176000000000000e+06	4.655335000000000000e+06	5.908732000000000000e+06	4.975865500000000000e+06	1.011232700000000000e+07	5.509657000000000000e+06	5.636538000000000000e+06
8.790609999999999502e+01	1.522100000000000000e+04	1.682300000000000000e+04	1.502000000000000000e+04	1.652300000000000000e+04	1.742500000000000000e+04	1.472000000000000000e+04	1.622200000000000000e+04	1.431900000000000000e+04	1.792500000000000000e+04	1.832600000000000000e+04	1.632200000000000000e+04	1.712400000000000000e+04	1.652300000000000000e+04	1.532100000000000000e+04	1.401800000000000000e+04	1.812600000000000000e+04	3.316000000000000000e+04	1.809920000000000000e+05	7.714400000000000000e+05	2.455697500000000000e+06	8.380927500000000000e+06	3.605750799999999814e+06	6.618135000000000000e+06	5.151034000000000000e+06	5.986185500000000000e+06	8.120098000000000000e+06	9.097344000000000000e+06	6.319369000000000000e+06	6.841992500000000000e+06	9.831237000000000000e+06	6.952655500000000000e+06	7.562136000000000000e+06	7.062474000000000000e+06	7.342742500000000000e+06	6.581074500000000000e+06	8.537110000000000000e+06	8.185052000000000000e+06	7.470702000000000000e+06	6.898086000000000000e+06	1.163381000000000000e+07	7.920108000000000000e+06	9.956245000000000000e+06	5.292903000000000000e+06	1.138582400000000000e+07	6.234817500000000000e+06	4.541957500000000000e+06	7.780442000000000000e+06	7.557836000000000000e+06	7.403617500000000000e+06
8.790760000000000218e+01	1.421900000000000000e+04	1.712400000000000000e+04	1.762500000000000000e+04	1.592200000000000000e+04	1.482000000000000000e+04	1.802600000000000000e+04	1.952900000000000000e+04	1.522100000000000000e+04	1.802600000000000000e+04	1.542100000000000000e+04	1.652300000000000000e+04	1.532100000000000000e+04	1.612200000000000000e+04	1.431900000000000000e+04	1.692400000000000000e+04	1.762500000000000000e+04	3.757200000000000000e+04	1.736200000000000000e+05	6.815840000000000000e+05	2.949272000000000000e+06	3.435224799999999814e+06	4.722194500000000000e+06	5.234281000000000000e+06	1.076127600000000000e+07	7.714911000000000000e+06	5.388902000000000000e+06	6.028013500000000000e+06	5.821719000000000000e+06	6.471545500000000000e+06	5.218931500000000000e+06	7.793704500000000000e+06	6.008241000000000000e+06	5.325588500000000000e+06	4.515220500000000000e+06	7.592573500000000000e+06	1.086448300000000000e+07	5.922394000000000000e+06	8.530779000000000000e+06	6.552702000000000000e+06	8.357064500000000000e+06	7.072479000000000000e+06	5.769132500000000000e+06	7.473081000000000000e+06	6.462937000000000000e+06	6.699586000000000000e+06	4.197135500000000000e+06	1.003014900000000000e+07	5.420569500000000000e+06	4.905307500000000000e+06
8.790900000000000603e+01	1.602200000000000000e+04	1.231600000000000000e+04	1.902800000000000000e+04	1.632200000000000000e+04	1.802600000000000000e+04	1.612200000000000000e+04	1.692400000000000000e+04	1.802600000000000000e+04	1.752500000000000000e+04	1.441900000000000000e+04	1.922800000000000000e+04	1.672300000000000000e+04	1.542100000000000000e+04	1.912800000000000000e+04	1.832600000000000000e+04	1.662300000000000000e+04	4.168500000000000000e+04	1.714000000000000000e+05	6.312160000000000000e+05	1.846338800000000047e+06	8.153458500000000000e+06	4.648102500000000000e+06	4.857834000000000000e+06	4.238734500000000000e+06	5.962848000000000000e+06	4.790160500000000000e+06	5.456004500000000000e+06	6.822800000000000000e+06	7.675411500000000000e+06	7.026469000000000000e+06	4.204514500000000000e+06	8.768435000000000000e+06	4.874870000000000000e+06	8.475992000000000000e+06	1.041985200000000000e+07	6.337331000000000000e+06	5.478039000000000000e+06	6.507903000000000000e+06	9.878778000000000000e+06	1.062457700000000000e+07	5.102946000000000000e+06	5.727890000000000000e+06	5.099182000000000000e+06	1.060081900000000000e+07	5.540680000000000000e+06	6.872327000000000000e+06	1.054616100000000000e+07	4.268602000000000000e+06	8.299454000000000000e+06
8.791049999999999898e+01	1.972900000000000000e+04	1.622200000000000000e+04	1.482000000000000000e+04	1.522100000000000000e+04	1.772500000000000000e+04	2.113200000000000000e+04	1.682300000000000000e+04	1.672300000000000000e+04	1.752500000000000000e+04	1.622200000000000000e+04	1.892700000000000000e+04	1.682300000000000000e+04	1.512000000000000000e+04	1.672300000000000000e+04	1.632200000000000000e+04	1.722400000000000000e+04	4.700200000000000000e+04	1.792760000000000000e+05	6.814720000000000000e+05	5.087932500000000000e+06	2.560309000000000000e+06	1.098245100000000000e+07	4.180483500000000000e+06	4.162043000000000000e+06	5.349538500000000000e+06	7.755498000000000000e+06	5.812082000000000000e+06	6.365734500000000000e+06	7.675411500000000000e+06	7.332386000000000000e+06	8.213985500000000000e+06	6.507903000000000000e+06	1.419799800000000000e+07	6.538218500000000000e+06	8.183548000000000000e+06	7.440142500000000000e+06	5.653491500000000000e+06	4.216689500000000000e+06	5.814783000000000000e+06	4.528739500000000000e+06	7.591813000000000000e+06	5.257420000000000000e+06	4.996211000000000000e+06	6.584868000000000000e+06	1.104518200000000000e+07	8.887451000000000000e+06	7.182955000000000000e+06	6.132912500000000000e+06	4.326264500000000000e+06
8.791200000000000614e+01	1.842600000000000000e+04	1.502000000000000000e+04	1.602200000000000000e+04	1.852700000000000000e+04	1.752500000000000000e+04	1.682300000000000000e+04	2.023000000000000000e+04	1.461900000000000000e+04	1.712400000000000000e+04	1.742500000000000000e+04	1.512000000000000000e+04	1.622200000000000000e+04	1.732400000000000000e+04	1.492000000000000000e+04	1.542100000000000000e+04	1.612200000000000000e+04	3.536600000000000000e+04	1.671600000000000000e+05	6.554080000000000000e+05	2.480047500000000000e+06	2.904483299999999814e+06	5.758912500000000000e+06	3.410295000000000000e+06	5.227725500000000000e+06	4.771352000000000000e+06	5.234858500000000000e+06	4.662467500000000000e+06	7.482440500000000000e+06	4.862304500000000000e+06	5.762834500000000000e+06	1.082211400000000000e+07	4.728526500000000000e+06	7.623011000000000000e+06	8.920866000000000000e+06	6.489518500000000000e+06	4.368999000000000000e+06	6.898829500000000000e+06	7.970364000000000000e+06	5.164848000000000000e+06	7.128670500000000000e+06	7.764964000000000000e+06	4.604707500000000000e+06	1.198480800000000000e+07	6.114213500000000000e+06	5.546589000000000000e+06	5.540551500000000000e+06	7.341223500000000000e+06	6.922718000000000000e+06	6.507903000000000000e+06
[truncated: 230 more columns]
