# Supplementary material for: Otolith microchemistry and diadromy in Patagonian river fishes
Source: PeerJ. 2019 Jan 3;7:e6149. doi: 10.7717/peerj.6149 (PMC6321752; doi:10.7717/peerj.6149)
Supplement: Supplemental Information 3 — Raw data. This archive contains the raw data used to generate the analyses reported in the paper cited above. The python script provided allows to convert from the isotopic intensities measured by LA-ICP-MS to molar concentrations of Sr:Ca. [file peerj-07-6149-s003.zip › Dataset S1/Alo_etAl_scripts/samples/1153.txt]

4.794870000000000232e+01	1.919616000000000000e+06	2.427374799999999814e+06	2.799138000000000000e+06	3.269471500000000000e+06	4.483215500000000000e+06	6.254432500000000000e+06	6.324051000000000000e+06	8.252142500000000000e+06	7.706331500000000000e+06	7.449286500000000000e+06	8.495808000000000000e+06	1.344178800000000000e+07	7.722003000000000000e+06	1.112907500000000000e+07	8.173344500000000000e+06	7.014969500000000000e+06	9.053246000000000000e+06	8.551005000000000000e+06	8.019981000000000000e+06	9.401198000000000000e+06	6.373170000000000000e+06	7.570362000000000000e+06	7.276032500000000000e+06	7.990505000000000000e+06	6.136443000000000000e+06	8.258516500000000000e+06	5.871819000000000000e+06	8.057339000000000000e+06	7.160920000000000000e+06	7.272232000000000000e+06	7.317535500000000000e+06	1.012774600000000000e+07	9.218645000000000000e+06	1.125695400000000000e+07	1.056645700000000000e+07	1.016626400000000000e+07	1.365428200000000000e+07	9.793060000000000000e+06	1.236302000000000000e+07	1.062934900000000000e+07	9.657148000000000000e+06	9.511503000000000000e+06	7.229845000000000000e+06	8.920119000000000000e+06	5.596342500000000000e+06	9.143542000000000000e+06	1.086673500000000000e+07	7.687669500000000000e+06	7.908028500000000000e+06
4.794950000000000045e+01	1.649381300000000047e+06	3.385618799999999814e+06	3.658582299999999814e+06	4.436803000000000000e+06	8.495808000000000000e+06	7.717702500000000000e+06	7.084868000000000000e+06	5.917710000000000000e+06	9.314989000000000000e+06	1.268488600000000000e+07	1.185259200000000000e+07	9.433388000000000000e+06	9.815585000000000000e+06	8.689364000000000000e+06	1.026950800000000000e+07	7.079371000000000000e+06	9.716248000000000000e+06	8.574555000000000000e+06	6.148956000000000000e+06	8.252685000000000000e+06	6.687012000000000000e+06	8.616740000000000000e+06	6.952373500000000000e+06	6.639114000000000000e+06	6.336593000000000000e+06	6.436964500000000000e+06	7.059136500000000000e+06	1.011699300000000000e+07	9.513930000000000000e+06	8.581005000000000000e+06	6.132940500000000000e+06	9.328162000000000000e+06	8.874381000000000000e+06	1.046798100000000000e+07	7.532023000000000000e+06	8.595999000000000000e+06	7.417011000000000000e+06	7.252292000000000000e+06	1.175645800000000000e+07	9.059597000000000000e+06	8.075440000000000000e+06	7.210147500000000000e+06	9.834976000000000000e+06	1.074525300000000000e+07	6.331579000000000000e+06	9.971958000000000000e+06	7.214584000000000000e+06	9.259640000000000000e+06	8.112853500000000000e+06
4.795029999999999859e+01	2.646276799999999814e+06	3.144704000000000000e+06	3.728259000000000000e+06	8.188325500000000000e+06	4.976812500000000000e+06	7.468235500000000000e+06	6.573866500000000000e+06	6.115079000000000000e+06	8.234738000000000000e+06	1.051861000000000000e+07	7.381096000000000000e+06	7.739795500000000000e+06	9.663282000000000000e+06	7.763740000000000000e+06	6.895597500000000000e+06	6.247303000000000000e+06	6.503958500000000000e+06	7.543536000000000000e+06	6.730880500000000000e+06	9.690171000000000000e+06	9.585576000000000000e+06	7.114029500000000000e+06	7.830629000000000000e+06	9.752914000000000000e+06	8.858945000000000000e+06	5.887114000000000000e+06	7.005874000000000000e+06	7.245531500000000000e+06	7.964857000000000000e+06	6.942407000000000000e+06	9.267248000000000000e+06	1.074695000000000000e+07	7.993095000000000000e+06	8.847672000000000000e+06	1.142644800000000000e+07	8.947746000000000000e+06	1.075038100000000000e+07	8.161812000000000000e+06	9.192486000000000000e+06	9.640951000000000000e+06	1.020609000000000000e+07	9.517251000000000000e+06	8.354197500000000000e+06	7.733771000000000000e+06	6.574512500000000000e+06	8.893207000000000000e+06	9.878872000000000000e+06	7.393539500000000000e+06	9.112669000000000000e+06
4.795109999999999673e+01	1.965408000000000000e+06	2.642321799999999814e+06	5.325138000000000000e+06	4.059237299999999814e+06	7.044141000000000000e+06	5.122083500000000000e+06	1.174793200000000000e+07	7.909386000000000000e+06	8.914217000000000000e+06	1.161660800000000000e+07	1.156228200000000000e+07	9.602241000000000000e+06	6.602340500000000000e+06	8.048483500000000000e+06	7.472701500000000000e+06	6.411234000000000000e+06	8.602735000000000000e+06	9.718143000000000000e+06	6.462712000000000000e+06	6.354295500000000000e+06	7.194882000000000000e+06	8.073113000000000000e+06	8.697337000000000000e+06	6.788563500000000000e+06	6.118269500000000000e+06	5.770597000000000000e+06	7.136480000000000000e+06	6.108375500000000000e+06	7.994853000000000000e+06	8.476423000000000000e+06	1.138728800000000000e+07	9.845286000000000000e+06	1.138603500000000000e+07	9.034687000000000000e+06	9.502865000000000000e+06	1.006936400000000000e+07	8.651024000000000000e+06	1.035062100000000000e+07	1.116813100000000000e+07	9.137414000000000000e+06	7.918668000000000000e+06	6.502904000000000000e+06	8.432464000000000000e+06	8.727329000000000000e+06	7.650050500000000000e+06	5.942540000000000000e+06	1.245918300000000000e+07	8.131322500000000000e+06	8.625037000000000000e+06
4.795190000000000197e+01	1.994400000000000000e+06	3.141778299999999814e+06	3.281131799999999814e+06	4.378671500000000000e+06	5.348576500000000000e+06	5.586556500000000000e+06	1.236939500000000000e+07	7.311361000000000000e+06	8.606502000000000000e+06	8.629723000000000000e+06	7.862741500000000000e+06	7.468450000000000000e+06	9.117568000000000000e+06	8.915167000000000000e+06	7.455053000000000000e+06	6.768838500000000000e+06	8.061539000000000000e+06	7.313688000000000000e+06	7.164189500000000000e+06	6.348414500000000000e+06	9.277320000000000000e+06	5.969850000000000000e+06	6.264526000000000000e+06	9.840269000000000000e+06	5.881772500000000000e+06	7.792003500000000000e+06	7.920117000000000000e+06	5.864740500000000000e+06	9.466079000000000000e+06	9.153889000000000000e+06	6.665668500000000000e+06	1.060283700000000000e+07	1.178458000000000000e+07	1.015508700000000000e+07	9.013079000000000000e+06	1.069969800000000000e+07	7.519875500000000000e+06	7.870673500000000000e+06	1.071752800000000000e+07	1.091715300000000000e+07	7.496228000000000000e+06	6.083300000000000000e+06	7.948855500000000000e+06	1.054644500000000000e+07	8.415396000000000000e+06	8.946799000000000000e+06	8.327814000000000000e+06	8.563465000000000000e+06	1.097414700000000000e+07
4.795270000000000010e+01	2.045984000000000000e+06	2.758469000000000000e+06	3.536632500000000000e+06	4.291532000000000000e+06	4.837459000000000000e+06	5.365865000000000000e+06	5.487814000000000000e+06	6.144087000000000000e+06	7.851138500000000000e+06	7.154089000000000000e+06	1.414049600000000000e+07	1.010229800000000000e+07	1.119357700000000000e+07	9.520469000000000000e+06	6.860183000000000000e+06	9.734238000000000000e+06	6.315293500000000000e+06	6.411958500000000000e+06	7.586444000000000000e+06	6.048256000000000000e+06	7.765452000000000000e+06	8.628287000000000000e+06	7.252707500000000000e+06	7.685384500000000000e+06	8.203974500000000000e+06	8.075418000000000000e+06	7.741942000000000000e+06	6.387014000000000000e+06	8.304334000000000000e+06	5.928984500000000000e+06	9.029196000000000000e+06	6.377338500000000000e+06	1.099352100000000000e+07	8.305885000000000000e+06	9.819604000000000000e+06	8.402199000000000000e+06	8.632651000000000000e+06	1.121810000000000000e+07	1.047759100000000000e+07	7.974945000000000000e+06	7.731627000000000000e+06	7.677651500000000000e+06	8.245494500000000000e+06	7.300052000000000000e+06	1.557957800000000000e+07	7.021529500000000000e+06	1.071074400000000000e+07	1.084408100000000000e+07	1.537102600000000000e+07
4.795349999999999824e+01	1.999712000000000000e+06	2.665528000000000000e+06	3.948891500000000000e+06	4.930400000000000000e+06	8.623907000000000000e+06	5.900073000000000000e+06	1.055188200000000000e+07	1.050523700000000000e+07	8.733904000000000000e+06	9.526755000000000000e+06	1.105708200000000000e+07	7.793992500000000000e+06	7.253143500000000000e+06	7.728043000000000000e+06	8.485369000000000000e+06	7.354775500000000000e+06	9.004621000000000000e+06	5.934600000000000000e+06	8.430268000000000000e+06	7.473864500000000000e+06	7.953552000000000000e+06	6.553544500000000000e+06	5.848376500000000000e+06	7.255702000000000000e+06	6.967332500000000000e+06	7.719874000000000000e+06	8.881691000000000000e+06	6.827805500000000000e+06	5.999175000000000000e+06	6.004297000000000000e+06	8.762832000000000000e+06	1.086704300000000000e+07	6.526295000000000000e+06	7.035055000000000000e+06	8.720448000000000000e+06	1.115464400000000000e+07	1.021780600000000000e+07	1.064769600000000000e+07	8.550173000000000000e+06	9.868656000000000000e+06	6.657378000000000000e+06	8.510393000000000000e+06	6.317101000000000000e+06	6.944677000000000000e+06	8.786170000000000000e+06	9.072086000000000000e+06	7.543911500000000000e+06	8.413822000000000000e+06	7.902252000000000000e+06
4.795430000000000348e+01	1.987456000000000000e+06	2.984962000000000000e+06	3.617970500000000000e+06	4.372753500000000000e+06	4.651693000000000000e+06	6.033741000000000000e+06	8.234738000000000000e+06	7.595986000000000000e+06	6.811846500000000000e+06	8.830216000000000000e+06	8.077631500000000000e+06	8.456880000000000000e+06	1.268872500000000000e+07	1.091560600000000000e+07	8.079219500000000000e+06	7.800083000000000000e+06	6.637799000000000000e+06	7.248808000000000000e+06	6.610985500000000000e+06	6.533145000000000000e+06	5.968128000000000000e+06	7.570362000000000000e+06	7.368407500000000000e+06	8.326860000000000000e+06	7.713170500000000000e+06	1.025795100000000000e+07	9.784190000000000000e+06	6.021329500000000000e+06	6.690270500000000000e+06	5.772575000000000000e+06	8.904621000000000000e+06	7.813900000000000000e+06	9.309355000000000000e+06	6.625405000000000000e+06	1.066193200000000000e+07	6.577572000000000000e+06	6.600258500000000000e+06	7.622182000000000000e+06	8.784352000000000000e+06	1.076726500000000000e+07	9.101693000000000000e+06	9.667418000000000000e+06	7.556196000000000000e+06	1.038999800000000000e+07	7.370573500000000000e+06	8.690271000000000000e+06	6.364409000000000000e+06	8.557469000000000000e+06	1.054042800000000000e+07
4.795510000000000161e+01	2.014272000000000000e+06	2.793279299999999814e+06	3.629516500000000000e+06	4.355349000000000000e+06	4.761922500000000000e+06	5.818851000000000000e+06	8.217101000000000000e+06	9.576059000000000000e+06	8.031219000000000000e+06	6.982961500000000000e+06	1.002904500000000000e+07	8.396662000000000000e+06	1.037863800000000000e+07	7.799199500000000000e+06	6.877831500000000000e+06	7.829356500000000000e+06	9.284458000000000000e+06	6.417846000000000000e+06	7.922651500000000000e+06	7.317962000000000000e+06	6.344670000000000000e+06	8.656923000000000000e+06	6.831016000000000000e+06	6.975468500000000000e+06	5.808957500000000000e+06	5.987097000000000000e+06	6.210256000000000000e+06	6.033036000000000000e+06	7.958905500000000000e+06	7.260779000000000000e+06	1.139295000000000000e+07	1.300086900000000000e+07	7.419764500000000000e+06	7.498860000000000000e+06	9.282080000000000000e+06	9.444843000000000000e+06	7.447109000000000000e+06	7.513141500000000000e+06	1.086772900000000000e+07	7.669662000000000000e+06	7.465959000000000000e+06	1.300580800000000000e+07	1.002267000000000000e+07	9.516302000000000000e+06	9.959198000000000000e+06	1.255867400000000000e+07	8.327814000000000000e+06	1.399497800000000000e+07	8.757415000000000000e+06
4.795589999999999975e+01	1.893920000000000000e+06	2.799138000000000000e+06	3.809538000000000000e+06	3.978015500000000000e+06	7.415905500000000000e+06	5.969924000000000000e+06	6.120880500000000000e+06	7.694728500000000000e+06	1.103944500000000000e+07	7.183455000000000000e+06	1.083058900000000000e+07	1.102484900000000000e+07	1.243074700000000000e+07	7.994879000000000000e+06	9.934188000000000000e+06	9.833533000000000000e+06	8.365445000000000000e+06	6.453171000000000000e+06	7.209891000000000000e+06	8.195259500000000000e+06	5.717100000000000000e+06	6.536108500000000000e+06	8.379567000000000000e+06	7.330240000000000000e+06	6.245726000000000000e+06	9.774793000000000000e+06	8.074566500000000000e+06	7.083147000000000000e+06	8.733561000000000000e+06	9.235102000000000000e+06	7.481974500000000000e+06	7.206826000000000000e+06	1.186925900000000000e+07	7.125313000000000000e+06	6.582285000000000000e+06	8.590185000000000000e+06	8.977870000000000000e+06	7.628240000000000000e+06	7.925855500000000000e+06	9.886614000000000000e+06	9.596368000000000000e+06	1.030855900000000000e+07	8.202979500000000000e+06	6.890402000000000000e+06	9.393930000000000000e+06	7.289728500000000000e+06	7.909126500000000000e+06	6.805279000000000000e+06	1.169091400000000000e+07
8.789879999999999427e+01	3.153664000000000000e+06	5.075555000000000000e+06	4.291532000000000000e+06	5.412277500000000000e+06	6.829367500000000000e+06	7.508846500000000000e+06	1.180618000000000000e+07	1.080738300000000000e+07	1.260192200000000000e+07	1.537645500000000000e+07	1.561595000000000000e+07	1.284538200000000000e+07	1.389660600000000000e+07	1.268407600000000000e+07	2.023875800000000000e+07	1.129322400000000000e+07	1.165687100000000000e+07	1.353112400000000000e+07	1.302822400000000000e+07	1.285849700000000000e+07	1.535397600000000000e+07	1.446500100000000000e+07	1.498507200000000000e+07	2.291292600000000000e+07	1.776683800000000000e+07	1.272944700000000000e+07	1.462883500000000000e+07	1.412549500000000000e+07	1.154531700000000000e+07	1.636839300000000000e+07	1.320110000000000000e+07	1.331335300000000000e+07	1.981386200000000000e+07	1.078135600000000000e+07	1.942391200000000000e+07	1.450084300000000000e+07	1.555371200000000000e+07	1.288545200000000000e+07	1.574277900000000000e+07	1.328375300000000000e+07	1.494421900000000000e+07	2.055724400000000000e+07	1.455631500000000000e+07	1.554576500000000000e+07	1.382331600000000000e+07	1.438890700000000000e+07	1.338723400000000000e+07	1.656337000000000000e+07	1.932191200000000000e+07
8.790019999999999811e+01	3.199488000000000000e+06	4.825739500000000000e+06	5.476327000000000000e+06	6.289358000000000000e+06	7.160404500000000000e+06	1.079578000000000000e+07	9.930186000000000000e+06	1.143464800000000000e+07	1.389683100000000000e+07	1.369443100000000000e+07	1.701482200000000000e+07	1.438216400000000000e+07	1.122286600000000000e+07	1.108756700000000000e+07	1.331421700000000000e+07	9.857186000000000000e+06	1.090269800000000000e+07	1.290634200000000000e+07	1.564016000000000000e+07	1.416867800000000000e+07	1.592443200000000000e+07	1.270849100000000000e+07	1.384077700000000000e+07	1.575702300000000000e+07	2.148342600000000000e+07	1.650016500000000000e+07	1.708105200000000000e+07	1.333061000000000000e+07	1.853364200000000000e+07	1.219971000000000000e+07	1.892588800000000000e+07	1.354177100000000000e+07	1.415100100000000000e+07	1.288953800000000000e+07	2.003972600000000000e+07	2.216296800000000000e+07	1.184502500000000000e+07	1.469237600000000000e+07	1.479454600000000000e+07	1.566256500000000000e+07	1.563811500000000000e+07	1.380885200000000000e+07	1.717944200000000000e+07	1.058254800000000000e+07	1.303976000000000000e+07	1.936559600000000000e+07	1.267450800000000000e+07	1.241653200000000000e+07	1.090795800000000000e+07
8.790170000000000528e+01	2.549700799999999814e+06	4.059237299999999814e+06	5.110480500000000000e+06	6.388100500000000000e+06	7.177693000000000000e+06	7.746942500000000000e+06	1.285742300000000000e+07	9.094065000000000000e+06	1.241000600000000000e+07	1.256671200000000000e+07	1.662635000000000000e+07	1.572672900000000000e+07	1.282368900000000000e+07	1.550376100000000000e+07	1.348481800000000000e+07	1.289904800000000000e+07	1.334245700000000000e+07	1.171000200000000000e+07	1.440291500000000000e+07	1.175034400000000000e+07	1.233001200000000000e+07	1.627416600000000000e+07	1.943477600000000000e+07	1.584388000000000000e+07	2.207854600000000000e+07	1.821130400000000000e+07	1.733633200000000000e+07	1.253039300000000000e+07	1.548358500000000000e+07	1.240794700000000000e+07	1.536621300000000000e+07	1.702160800000000000e+07	1.243667900000000000e+07	1.823737400000000000e+07	1.573284800000000000e+07	1.192451400000000000e+07	1.527569900000000000e+07	1.083597300000000000e+07	1.432043000000000000e+07	1.448213800000000000e+07	1.550546200000000000e+07	1.623618400000000000e+07	1.639967800000000000e+07	1.359427100000000000e+07	1.271754800000000000e+07	2.041457400000000000e+07	1.339943600000000000e+07	1.766171200000000000e+07	1.209454700000000000e+07
8.790319999999999823e+01	3.268642299999999814e+06	4.599246500000000000e+06	7.183494500000000000e+06	6.085955000000000000e+06	7.026852500000000000e+06	7.323080500000000000e+06	1.723574600000000000e+07	1.141724300000000000e+07	1.226473500000000000e+07	1.312149000000000000e+07	1.486685200000000000e+07	1.649752900000000000e+07	1.043721600000000000e+07	1.067794400000000000e+07	1.138277200000000000e+07	1.305103500000000000e+07	1.880571800000000000e+07	1.298876700000000000e+07	1.221220700000000000e+07	1.566912400000000000e+07	1.283776800000000000e+07	1.251196300000000000e+07	1.659701600000000000e+07	1.543921000000000000e+07	1.363759000000000000e+07	1.240186800000000000e+07	1.667155800000000000e+07	1.328447900000000000e+07	1.806894400000000000e+07	1.613701800000000000e+07	1.640901900000000000e+07	1.724450200000000000e+07	1.550369000000000000e+07	1.571448700000000000e+07	1.724421800000000000e+07	1.374914100000000000e+07	1.773188000000000000e+07	1.412245700000000000e+07	2.045035200000000000e+07	1.443449000000000000e+07	1.589136200000000000e+07	1.330518300000000000e+07	1.407874600000000000e+07	1.085380300000000000e+07	1.553101600000000000e+07	1.161711900000000000e+07	1.457869900000000000e+07	1.336475100000000000e+07	1.742433000000000000e+07
8.790460000000000207e+01	3.177982500000000000e+06	6.579552000000000000e+06	5.151091500000000000e+06	8.077631500000000000e+06	7.212618500000000000e+06	1.018011800000000000e+07	8.420620000000000000e+06	1.055745100000000000e+07	1.231718100000000000e+07	1.295637800000000000e+07	1.835707200000000000e+07	1.326739500000000000e+07	1.048970200000000000e+07	1.536097400000000000e+07	1.786539600000000000e+07	1.142202700000000000e+07	1.141958100000000000e+07	1.241132100000000000e+07	1.221220700000000000e+07	1.259858200000000000e+07	1.586743200000000000e+07	1.270248600000000000e+07	1.340753800000000000e+07	1.657208800000000000e+07	1.321887400000000000e+07	1.295182900000000000e+07	1.529977800000000000e+07	1.507708500000000000e+07	1.413710400000000000e+07	1.278462600000000000e+07	1.728195000000000000e+07	1.467209400000000000e+07	2.345480800000000000e+07	1.857481800000000000e+07	1.195227700000000000e+07	2.620127600000000000e+07	1.514249500000000000e+07	1.447429500000000000e+07	1.348568700000000000e+07	1.073111000000000000e+07	1.215585000000000000e+07	1.428809100000000000e+07	1.340792700000000000e+07	1.371437400000000000e+07	1.507550000000000000e+07	1.586090600000000000e+07	2.107505400000000000e+07	2.362105200000000000e+07	2.069527400000000000e+07
8.790609999999999502e+01	3.921186500000000000e+06	3.978015500000000000e+06	5.040629500000000000e+06	6.347373500000000000e+06	6.893184500000000000e+06	1.081898600000000000e+07	8.966431000000000000e+06	1.124876600000000000e+07	1.349629100000000000e+07	1.024711800000000000e+07	1.113227000000000000e+07	1.754629800000000000e+07	1.519235400000000000e+07	1.381214000000000000e+07	1.279017600000000000e+07	1.459831200000000000e+07	1.294713600000000000e+07	1.065519800000000000e+07	1.222360400000000000e+07	1.192331200000000000e+07	2.074572000000000000e+07	1.352300700000000000e+07	1.827916400000000000e+07	2.123102800000000000e+07	2.076182000000000000e+07	2.007202800000000000e+07	1.733633200000000000e+07	1.177607500000000000e+07	1.513768000000000000e+07	1.471267400000000000e+07	1.478818500000000000e+07	1.994276800000000000e+07	1.961459000000000000e+07	1.438300400000000000e+07	1.838514400000000000e+07	2.063001000000000000e+07	1.503346600000000000e+07	1.459545100000000000e+07	1.089772100000000000e+07	1.025175600000000000e+07	2.212654200000000000e+07	1.907090600000000000e+07	1.063334000000000000e+07	1.500373700000000000e+07	1.124731800000000000e+07	1.270801800000000000e+07	1.597376600000000000e+07	1.389281800000000000e+07	1.605096800000000000e+07
8.790760000000000218e+01	3.329062000000000000e+06	4.187103799999999814e+06	5.632969000000000000e+06	6.451801500000000000e+06	6.649403000000000000e+06	1.048806500000000000e+07	8.263513500000000000e+06	1.570877500000000000e+07	1.626015500000000000e+07	1.378288400000000000e+07	2.156232000000000000e+07	1.875211800000000000e+07	1.732647200000000000e+07	1.564014400000000000e+07	1.261345600000000000e+07	1.455170900000000000e+07	1.448636000000000000e+07	1.514594700000000000e+07	1.071784900000000000e+07	1.485547900000000000e+07	2.659984800000000000e+07	2.219217000000000000e+07	1.622751600000000000e+07	1.367667700000000000e+07	2.147179600000000000e+07	1.134677700000000000e+07	1.675459500000000000e+07	1.238504600000000000e+07	1.555500400000000000e+07	1.837163800000000000e+07	1.471978200000000000e+07	1.559729600000000000e+07	1.800883000000000000e+07	1.666568400000000000e+07	1.920957000000000000e+07	1.732572000000000000e+07	1.571109100000000000e+07	1.184253900000000000e+07	1.529289600000000000e+07	1.447016600000000000e+07	1.440082300000000000e+07	1.324554800000000000e+07	1.392173000000000000e+07	1.509375400000000000e+07	1.194588900000000000e+07	1.247554700000000000e+07	1.271661600000000000e+07	1.510507000000000000e+07	1.796636000000000000e+07
8.790900000000000603e+01	3.347229299999999814e+06	4.175268500000000000e+06	8.188325500000000000e+06	5.621482000000000000e+06	9.593696000000000000e+06	1.518013600000000000e+07	1.262489600000000000e+07	1.613252100000000000e+07	1.254970800000000000e+07	1.465066800000000000e+07	1.232878400000000000e+07	1.603938400000000000e+07	1.719150800000000000e+07	1.099862200000000000e+07	1.140042000000000000e+07	1.406506700000000000e+07	1.270376800000000000e+07	1.664278500000000000e+07	1.286251300000000000e+07	1.389169700000000000e+07	1.231291200000000000e+07	1.419919200000000000e+07	1.610650500000000000e+07	2.143660000000000000e+07	2.020401600000000000e+07	1.482897600000000000e+07	1.794179400000000000e+07	1.465935900000000000e+07	1.592971400000000000e+07	1.362382300000000000e+07	1.823415600000000000e+07	1.399260300000000000e+07	1.421155500000000000e+07	1.159463900000000000e+07	1.346316800000000000e+07	1.430074400000000000e+07	1.107698500000000000e+07	1.334051500000000000e+07	1.099993500000000000e+07	1.091715300000000000e+07	1.065879900000000000e+07	1.116573000000000000e+07	1.291803800000000000e+07	1.612991400000000000e+07	1.113756700000000000e+07	1.696943000000000000e+07	2.095447200000000000e+07	2.069246200000000000e+07	1.711769600000000000e+07
8.791049999999999898e+01	2.996723299999999814e+06	4.140575299999999814e+06	5.731711500000000000e+06	8.031219000000000000e+06	7.700530000000000000e+06	8.438025000000000000e+06	8.600468000000000000e+06	1.336819200000000000e+07	1.939624800000000000e+07	1.522903400000000000e+07	1.061546700000000000e+07	1.547959100000000000e+07	1.587842100000000000e+07	1.391863700000000000e+07	1.088814500000000000e+07	1.027919200000000000e+07	1.601318500000000000e+07	1.133885400000000000e+07	1.700960800000000000e+07	1.390299800000000000e+07	1.466929200000000000e+07	1.525065100000000000e+07	1.751014400000000000e+07	1.559475600000000000e+07	1.528071100000000000e+07	1.461236500000000000e+07	1.304969900000000000e+07	2.338339000000000000e+07	1.776517600000000000e+07	1.989454800000000000e+07	1.127947400000000000e+07	1.538112700000000000e+07	1.432639000000000000e+07	1.959292600000000000e+07	1.434130000000000000e+07	1.634993700000000000e+07	2.180875200000000000e+07	1.770626000000000000e+07	1.619386200000000000e+07	1.447016600000000000e+07	1.348334600000000000e+07	1.606853400000000000e+07	1.287600600000000000e+07	1.301589900000000000e+07	9.539618000000000000e+06	1.546146500000000000e+07	1.545890000000000000e+07	1.361679400000000000e+07	1.423281500000000000e+07
8.791200000000000614e+01	3.190113799999999814e+06	4.610966000000000000e+06	4.982614000000000000e+06	5.708621500000000000e+06	8.234738000000000000e+06	1.182335200000000000e+07	1.232878400000000000e+07	1.455310400000000000e+07	1.371118100000000000e+07	1.463274200000000000e+07	1.057485600000000000e+07	1.673262300000000000e+07	1.414872600000000000e+07	1.299882400000000000e+07	1.162396700000000000e+07	1.455732900000000000e+07	1.955454400000000000e+07	1.120320600000000000e+07	1.528138600000000000e+07	1.078656200000000000e+07	1.506304800000000000e+07	1.455206500000000000e+07	1.522155200000000000e+07	1.690209600000000000e+07	2.064696400000000000e+07	1.827744000000000000e+07	1.622600200000000000e+07	1.873137800000000000e+07	1.995154200000000000e+07	1.357199500000000000e+07	1.705545000000000000e+07	1.670360000000000000e+07	1.891400000000000000e+07	1.129907500000000000e+07	1.286573400000000000e+07	1.800450400000000000e+07	1.468873000000000000e+07	1.657175200000000000e+07	1.675819500000000000e+07	1.750192400000000000e+07	1.520976600000000000e+07	1.398871600000000000e+07	1.305717800000000000e+07	1.402173200000000000e+07	1.618685200000000000e+07	1.369149400000000000e+07	1.287236800000000000e+07	1.388658300000000000e+07	1.260624800000000000e+07
[truncated: 117 more columns]
