# Supplementary material for: Otolith microchemistry and diadromy in Patagonian river fishes
Source: PeerJ. 2019 Jan 3;7:e6149. doi: 10.7717/peerj.6149 (PMC6321752; doi:10.7717/peerj.6149)
Supplement: Supplemental Information 3 — Raw data. This archive contains the raw data used to generate the analyses reported in the paper cited above. The python script provided allows to convert from the isotopic intensities measured by LA-ICP-MS to molar concentrations of Sr:Ca. [file peerj-07-6149-s003.zip › Dataset S1/Alo_etAl_scripts/samples/3745.txt]

4.794870000000000232e+01	2.092288000000000000e+06	3.296099299999999814e+06	3.983165799999999814e+06	6.623440500000000000e+06	6.802707000000000000e+06	7.442485500000000000e+06	5.800000000000000000e+06	8.509537000000000000e+06	6.119926500000000000e+06	5.006437500000000000e+06	5.730234500000000000e+06	6.563086000000000000e+06	4.815234500000000000e+06	3.724337000000000000e+06	4.938398500000000000e+06	3.935390500000000000e+06	3.307968799999999814e+06	4.252148500000000000e+06	3.577793000000000000e+06	4.920820500000000000e+06	4.844648500000000000e+06	4.533750000000000000e+06	7.048180500000000000e+06	9.515473000000000000e+06	8.358961500000000000e+06	9.164638000000000000e+06	1.030139800000000000e+07	9.274815000000000000e+06	8.945252000000000000e+06	7.943698500000000000e+06	7.048844000000000000e+06	8.729658000000000000e+06	6.176441000000000000e+06	5.946958000000000000e+06	5.553853500000000000e+06	5.366484500000000000e+06	4.973672000000000000e+06	5.929687500000000000e+06	4.668633000000000000e+06	4.193554799999999814e+06	4.328437500000000000e+06	4.199297000000000000e+06	4.785937500000000000e+06	3.759609500000000000e+06	3.847500000000000000e+06	4.516172000000000000e+06	4.404609500000000000e+06	4.762500000000000000e+06	4.387148500000000000e+06
4.794950000000000045e+01	2.195712000000000000e+06	4.722985500000000000e+06	5.622662000000000000e+06	6.377586500000000000e+06	5.794204000000000000e+06	7.384149500000000000e+06	8.859616000000000000e+06	7.805716000000000000e+06	7.134140000000000000e+06	8.003114500000000000e+06	6.791836000000000000e+06	5.366484500000000000e+06	4.592461000000000000e+06	4.181836000000000000e+06	5.654062500000000000e+06	5.612812500000000000e+06	4.316719000000000000e+06	5.472187500000000000e+06	4.568789000000000000e+06	4.627500000000000000e+06	4.609922000000000000e+06	5.953125000000000000e+06	6.364435000000000000e+06	7.875283500000000000e+06	9.363606000000000000e+06	9.182066000000000000e+06	1.134806400000000000e+07	1.004097600000000000e+07	9.383901000000000000e+06	9.223813000000000000e+06	8.880064000000000000e+06	7.625638500000000000e+06	1.580374600000000000e+07	6.197940500000000000e+06	5.752243000000000000e+06	5.659922000000000000e+06	5.894414000000000000e+06	5.483789000000000000e+06	6.580664000000000000e+06	5.343047000000000000e+06	5.026289000000000000e+06	5.970586000000000000e+06	5.302148500000000000e+06	4.698047000000000000e+06	5.008711000000000000e+06	4.516172000000000000e+06	4.774219000000000000e+06	5.601211000000000000e+06	5.255039000000000000e+06
4.795029999999999859e+01	2.052736000000000000e+06	3.649890299999999814e+06	5.501551000000000000e+06	5.552579000000000000e+06	6.073962000000000000e+06	6.611750000000000000e+06	7.820256000000000000e+06	7.485998500000000000e+06	6.567480000000000000e+06	5.535352500000000000e+06	5.607070500000000000e+06	6.181875000000000000e+06	4.621758000000000000e+06	4.967812500000000000e+06	5.865234500000000000e+06	5.161289000000000000e+06	4.709648500000000000e+06	4.627500000000000000e+06	5.372461000000000000e+06	5.724375000000000000e+06	4.703789000000000000e+06	5.483789000000000000e+06	7.344402000000000000e+06	7.835318000000000000e+06	1.112421300000000000e+07	1.062418500000000000e+07	1.093525500000000000e+07	9.835326000000000000e+06	9.608991000000000000e+06	9.153660000000000000e+06	7.451908000000000000e+06	7.660110000000000000e+06	7.257823500000000000e+06	6.169547000000000000e+06	6.662363000000000000e+06	6.363750000000000000e+06	5.343047000000000000e+06	5.231719000000000000e+06	5.425312500000000000e+06	5.595234500000000000e+06	5.126133000000000000e+06	5.237461000000000000e+06	4.844648500000000000e+06	6.123164000000000000e+06	5.313750000000000000e+06	4.739062500000000000e+06	4.674375000000000000e+06	5.313750000000000000e+06	4.926797000000000000e+06
4.795109999999999673e+01	2.210944000000000000e+06	3.449432299999999814e+06	5.045366500000000000e+06	5.827543000000000000e+06	7.251577500000000000e+06	7.927880500000000000e+06	7.617024000000000000e+06	6.218052000000000000e+06	6.448374000000000000e+06	8.602591000000000000e+06	6.598359500000000000e+06	6.979570500000000000e+06	4.973672000000000000e+06	5.225859500000000000e+06	5.026289000000000000e+06	4.334297000000000000e+06	4.862109500000000000e+06	4.557187500000000000e+06	5.061562500000000000e+06	5.208164000000000000e+06	5.964844000000000000e+06	4.944375000000000000e+06	5.532464500000000000e+06	7.926668000000000000e+06	9.883114000000000000e+06	1.046733200000000000e+07	1.055126800000000000e+07	9.566381000000000000e+06	8.858768000000000000e+06	8.619184000000000000e+06	7.826091000000000000e+06	8.235331000000000000e+06	8.045506000000000000e+06	5.969764000000000000e+06	7.432258000000000000e+06	6.357773500000000000e+06	6.398789000000000000e+06	5.296172000000000000e+06	5.249297000000000000e+06	5.284570500000000000e+06	4.645195500000000000e+06	4.797539000000000000e+06	6.228750000000000000e+06	4.633359500000000000e+06	4.961836000000000000e+06	4.727344000000000000e+06	4.956094000000000000e+06	4.967812500000000000e+06	5.372461000000000000e+06
4.795190000000000197e+01	2.023648000000000000e+06	4.304397500000000000e+06	4.548927000000000000e+06	7.583007000000000000e+06	6.546126000000000000e+06	6.845679500000000000e+06	9.579512000000000000e+06	7.567584000000000000e+06	6.289754500000000000e+06	8.202940000000000000e+06	5.266875000000000000e+06	6.961875000000000000e+06	6.428086000000000000e+06	6.574922000000000000e+06	4.803398500000000000e+06	4.827070500000000000e+06	4.662773500000000000e+06	4.821211000000000000e+06	5.131875000000000000e+06	5.454609500000000000e+06	5.372461000000000000e+06	4.903125000000000000e+06	6.712000000000000000e+06	7.218134500000000000e+06	9.028647000000000000e+06	9.001743000000000000e+06	9.550857000000000000e+06	8.754292000000000000e+06	9.591694000000000000e+06	8.489906000000000000e+06	8.989603000000000000e+06	7.723538500000000000e+06	7.453279000000000000e+06	6.694432500000000000e+06	6.627277500000000000e+06	5.712539000000000000e+06	5.788945500000000000e+06	5.642344000000000000e+06	5.577773500000000000e+06	4.633359500000000000e+06	4.873945500000000000e+06	5.149570500000000000e+06	5.495625000000000000e+06	5.366484500000000000e+06	4.797539000000000000e+06	5.137734500000000000e+06	5.190586000000000000e+06	5.108437500000000000e+06	6.234609500000000000e+06
4.795270000000000010e+01	2.048096000000000000e+06	3.626327799999999814e+06	5.120570500000000000e+06	8.401818000000000000e+06	5.572680500000000000e+06	6.547451500000000000e+06	1.010197600000000000e+07	6.415740000000000000e+06	6.414521500000000000e+06	6.087631500000000000e+06	6.569062500000000000e+06	5.783086000000000000e+06	7.425234500000000000e+06	4.627500000000000000e+06	5.548359500000000000e+06	5.431172000000000000e+06	6.334336000000000000e+06	4.850508000000000000e+06	4.926797000000000000e+06	5.308008000000000000e+06	5.284570500000000000e+06	4.662773500000000000e+06	6.256169500000000000e+06	8.738313000000000000e+06	1.020653800000000000e+07	1.004278300000000000e+07	1.074349400000000000e+07	9.829613000000000000e+06	8.968545000000000000e+06	9.517328000000000000e+06	8.816549000000000000e+06	8.022295000000000000e+06	8.033785500000000000e+06	5.935440500000000000e+06	6.393919500000000000e+06	6.281484500000000000e+06	5.806523500000000000e+06	5.630625000000000000e+06	4.821211000000000000e+06	5.548359500000000000e+06	5.102695500000000000e+06	6.862148500000000000e+06	4.903125000000000000e+06	4.281562500000000000e+06	5.308008000000000000e+06	4.756523500000000000e+06	5.220000000000000000e+06	8.369297000000000000e+06	4.985273500000000000e+06
4.795349999999999824e+01	1.953504000000000000e+06	3.543800000000000000e+06	4.681803000000000000e+06	5.511779000000000000e+06	6.283838500000000000e+06	8.220847500000000000e+06	7.297792000000000000e+06	7.288194000000000000e+06	8.335391000000000000e+06	8.467574000000000000e+06	9.343125000000000000e+06	5.519062500000000000e+06	4.598320500000000000e+06	4.492734500000000000e+06	5.478047000000000000e+06	4.346133000000000000e+06	4.768359500000000000e+06	4.586484500000000000e+06	3.964804799999999814e+06	5.888672000000000000e+06	5.319609500000000000e+06	6.586523500000000000e+06	7.566511000000000000e+06	7.663580000000000000e+06	9.051947000000000000e+06	1.012969100000000000e+07	9.306798000000000000e+06	9.126062000000000000e+06	9.314944000000000000e+06	9.012416000000000000e+06	9.104666000000000000e+06	7.389965500000000000e+06	6.521504000000000000e+06	6.614725000000000000e+06	5.868922000000000000e+06	7.870781000000000000e+06	5.284570500000000000e+06	5.853398500000000000e+06	5.349023500000000000e+06	5.823984500000000000e+06	5.519062500000000000e+06	5.026289000000000000e+06	5.489648500000000000e+06	5.061562500000000000e+06	4.633359500000000000e+06	5.237461000000000000e+06	5.571797000000000000e+06	5.354883000000000000e+06	5.296172000000000000e+06
4.795430000000000348e+01	2.140736000000000000e+06	3.962270000000000000e+06	5.536154000000000000e+06	6.366013000000000000e+06	6.720945500000000000e+06	6.775418500000000000e+06	6.775328000000000000e+06	7.224390000000000000e+06	6.629750500000000000e+06	6.610676500000000000e+06	6.058711000000000000e+06	5.747812500000000000e+06	5.483789000000000000e+06	8.387109500000000000e+06	4.727344000000000000e+06	4.961836000000000000e+06	3.900234500000000000e+06	4.164140500000000000e+06	4.645195500000000000e+06	5.190586000000000000e+06	5.431172000000000000e+06	4.891523500000000000e+06	5.794647000000000000e+06	8.115077000000000000e+06	9.346073000000000000e+06	1.004278300000000000e+07	9.138048000000000000e+06	1.061862400000000000e+07	9.234225000000000000e+06	9.059340000000000000e+06	7.693539000000000000e+06	6.878058500000000000e+06	7.567955500000000000e+06	6.112303000000000000e+06	7.263242500000000000e+06	6.088008000000000000e+06	6.299062500000000000e+06	5.014687500000000000e+06	5.085000000000000000e+06	5.700937500000000000e+06	5.043984500000000000e+06	5.349023500000000000e+06	5.184844000000000000e+06	5.214023500000000000e+06	4.750664000000000000e+06	5.442773500000000000e+06	4.961836000000000000e+06	4.779961000000000000e+06	5.131875000000000000e+06
4.795510000000000161e+01	2.133632000000000000e+06	3.579143799999999814e+06	5.455413500000000000e+06	6.412775500000000000e+06	5.438625000000000000e+06	6.032479500000000000e+06	7.390708000000000000e+06	1.004548400000000000e+07	7.094513500000000000e+06	5.870312500000000000e+06	6.639375000000000000e+06	7.777031000000000000e+06	5.419336000000000000e+06	8.111484500000000000e+06	4.023398500000000000e+06	4.041093799999999814e+06	4.351875000000000000e+06	5.859375000000000000e+06	4.398750000000000000e+06	5.190586000000000000e+06	4.762500000000000000e+06	5.554336000000000000e+06	5.845990500000000000e+06	8.269459000000000000e+06	8.838100000000000000e+06	9.484386000000000000e+06	9.120383000000000000e+06	1.029255400000000000e+07	8.656971000000000000e+06	8.989188000000000000e+06	8.033203500000000000e+06	7.677576000000000000e+06	7.608402500000000000e+06	7.111217000000000000e+06	5.798868000000000000e+06	5.595234500000000000e+06	5.718398500000000000e+06	6.058711000000000000e+06	5.190586000000000000e+06	4.692187500000000000e+06	4.779961000000000000e+06	5.530898500000000000e+06	5.155312500000000000e+06	5.090859500000000000e+06	4.920820500000000000e+06	5.043984500000000000e+06	4.774219000000000000e+06	5.167148500000000000e+06	5.378320500000000000e+06
4.795589999999999975e+01	1.614863300000000047e+06	3.885692000000000000e+06	5.316885500000000000e+06	6.576678000000000000e+06	6.452834500000000000e+06	7.518591500000000000e+06	6.502496000000000000e+06	6.689086500000000000e+06	6.896041000000000000e+06	8.620202000000000000e+06	6.322500000000000000e+06	5.700937500000000000e+06	6.029297000000000000e+06	5.730234500000000000e+06	5.777109500000000000e+06	4.592461000000000000e+06	4.181836000000000000e+06	4.216875000000000000e+06	4.434023500000000000e+06	5.630625000000000000e+06	4.897383000000000000e+06	5.871094000000000000e+06	7.350208000000000000e+06	8.480934000000000000e+06	1.087622400000000000e+07	1.170589100000000000e+07	8.724774000000000000e+06	9.326228000000000000e+06	9.562866000000000000e+06	9.370688000000000000e+06	7.785589000000000000e+06	7.947835500000000000e+06	6.642270500000000000e+06	5.827111000000000000e+06	6.335521500000000000e+06	5.648086000000000000e+06	5.812383000000000000e+06	5.788945500000000000e+06	5.448750000000000000e+06	5.079258000000000000e+06	4.662773500000000000e+06	5.090859500000000000e+06	5.173125000000000000e+06	5.043984500000000000e+06	4.645195500000000000e+06	5.067422000000000000e+06	5.067422000000000000e+06	5.220000000000000000e+06	5.161289000000000000e+06
8.789879999999999427e+01	1.420256000000000000e+06	2.523136000000000000e+06	3.134640500000000000e+06	3.639408500000000000e+06	4.022015299999999814e+06	5.072913000000000000e+06	4.331092000000000000e+06	3.932029000000000000e+06	7.944333000000000000e+06	3.895774299999999814e+06	2.926699299999999814e+06	4.862109500000000000e+06	3.818261799999999814e+06	2.398770500000000000e+06	2.885626000000000000e+06	3.871054799999999814e+06	3.044004000000000000e+06	2.475117299999999814e+06	2.475117299999999814e+06	2.469200299999999814e+06	3.120293000000000000e+06	3.636387799999999814e+06	5.492619500000000000e+06	6.189305000000000000e+06	6.777252500000000000e+06	6.931514000000000000e+06	8.695952000000000000e+06	8.480092000000000000e+06	8.345165500000000000e+06	7.210026000000000000e+06	5.384465000000000000e+06	6.170810500000000000e+06	4.704262000000000000e+06	5.501780000000000000e+06	4.777897000000000000e+06	4.486875000000000000e+06	4.152422000000000000e+06	3.818261799999999814e+06	3.501504000000000000e+06	3.659825299999999814e+06	3.847500000000000000e+06	3.747774500000000000e+06	3.964804799999999814e+06	3.665742299999999814e+06	3.519083000000000000e+06	3.783047000000000000e+06	5.237461000000000000e+06	4.557187500000000000e+06	4.005937500000000000e+06
8.790019999999999811e+01	1.511488000000000000e+06	3.891582500000000000e+06	4.479605000000000000e+06	5.365412500000000000e+06	4.080482799999999814e+06	4.534442500000000000e+06	5.457452000000000000e+06	5.298994000000000000e+06	4.765490500000000000e+06	5.041542000000000000e+06	4.944375000000000000e+06	3.595313500000000000e+06	4.017656299999999814e+06	3.401836000000000000e+06	2.920782299999999814e+06	3.319687500000000000e+06	3.654023500000000000e+06	3.384199299999999814e+06	2.885626000000000000e+06	3.794708000000000000e+06	3.864961000000000000e+06	4.170117299999999814e+06	4.991137500000000000e+06	6.029328500000000000e+06	7.597001000000000000e+06	9.251546000000000000e+06	7.794094000000000000e+06	8.966112000000000000e+06	7.566114500000000000e+06	6.904662000000000000e+06	6.064024000000000000e+06	6.584932500000000000e+06	6.970098000000000000e+06	5.096398500000000000e+06	5.390549500000000000e+06	5.032148500000000000e+06	4.991250000000000000e+06	4.914961000000000000e+06	5.114297000000000000e+06	4.703789000000000000e+06	4.504336000000000000e+06	4.340273500000000000e+06	4.568789000000000000e+06	4.234687500000000000e+06	3.835782299999999814e+06	4.076250000000000000e+06	4.334297000000000000e+06	4.580625000000000000e+06	4.709648500000000000e+06
8.790170000000000528e+01	1.747840000000000000e+06	2.429352799999999814e+06	3.960097000000000000e+06	4.247905500000000000e+06	4.616705000000000000e+06	5.178245500000000000e+06	5.155504000000000000e+06	5.223335500000000000e+06	4.810778000000000000e+06	4.042649500000000000e+06	6.175898500000000000e+06	3.741972799999999814e+06	4.950234500000000000e+06	3.167169000000000000e+06	3.096797000000000000e+06	2.674511799999999814e+06	3.219961000000000000e+06	2.762462000000000000e+06	3.953086000000000000e+06	3.695097799999999814e+06	3.829980500000000000e+06	3.812344799999999814e+06	5.714842500000000000e+06	6.503549000000000000e+06	7.025588000000000000e+06	7.309588000000000000e+06	9.050419000000000000e+06	8.205435000000000000e+06	8.166200500000000000e+06	8.055615000000000000e+06	7.860840000000000000e+06	6.561836500000000000e+06	6.481402000000000000e+06	6.785771500000000000e+06	5.326323500000000000e+06	4.568789000000000000e+06	5.542500000000000000e+06	4.827070500000000000e+06	4.158398500000000000e+06	4.791797000000000000e+06	4.574883000000000000e+06	4.046836000000000000e+06	4.117265500000000000e+06	4.457461000000000000e+06	4.445625000000000000e+06	4.140703000000000000e+06	5.055820500000000000e+06	5.835820500000000000e+06	4.961836000000000000e+06
8.790319999999999823e+01	1.641344000000000000e+06	2.564897000000000000e+06	3.250156299999999814e+06	4.306241500000000000e+06	4.284419500000000000e+06	4.985116500000000000e+06	5.695484000000000000e+06	4.717203000000000000e+06	4.584114000000000000e+06	6.375629000000000000e+06	4.046836000000000000e+06	3.501504000000000000e+06	3.871054799999999814e+06	3.495587000000000000e+06	3.090937500000000000e+06	3.431075299999999814e+06	2.856270500000000000e+06	2.897344799999999814e+06	2.991212000000000000e+06	3.777187500000000000e+06	5.049961000000000000e+06	5.636484500000000000e+06	5.811837500000000000e+06	6.818021500000000000e+06	7.562167000000000000e+06	7.972554000000000000e+06	8.509537000000000000e+06	8.034060000000000000e+06	8.662506000000000000e+06	7.755998500000000000e+06	6.789608000000000000e+06	6.182301000000000000e+06	6.279971500000000000e+06	6.129522000000000000e+06	5.332035000000000000e+06	4.662773500000000000e+06	4.668633000000000000e+06	4.398750000000000000e+06	4.568789000000000000e+06	4.070273500000000000e+06	4.844648500000000000e+06	4.387148500000000000e+06	4.299023500000000000e+06	4.322461000000000000e+06	4.134961000000000000e+06	4.305000000000000000e+06	5.565937500000000000e+06	4.733086000000000000e+06	4.897383000000000000e+06
8.790460000000000207e+01	1.666752000000000000e+06	2.942250500000000000e+06	4.260337000000000000e+06	4.282977500000000000e+06	5.467742000000000000e+06	4.914855500000000000e+06	5.619968000000000000e+06	4.537064000000000000e+06	5.530509500000000000e+06	4.565577000000000000e+06	4.299023500000000000e+06	5.055820500000000000e+06	3.454512799999999814e+06	3.478066500000000000e+06	3.671544000000000000e+06	3.788906299999999814e+06	3.513222799999999814e+06	3.800625000000000000e+06	4.193554799999999814e+06	3.689179799999999814e+06	4.563047000000000000e+06	5.143711000000000000e+06	5.543963000000000000e+06	6.617965000000000000e+06	6.529148500000000000e+06	8.553724000000000000e+06	8.154837000000000000e+06	8.348476000000000000e+06	8.449178000000000000e+06	7.104445000000000000e+06	6.605393000000000000e+06	6.279971500000000000e+06	6.009712000000000000e+06	5.501780000000000000e+06	5.192160000000000000e+06	4.774219000000000000e+06	4.504336000000000000e+06	4.592461000000000000e+06	4.592461000000000000e+06	4.216875000000000000e+06	4.140703000000000000e+06	5.167148500000000000e+06	4.111523500000000000e+06	5.102695500000000000e+06	4.334297000000000000e+06	5.308008000000000000e+06	4.216875000000000000e+06	4.199297000000000000e+06	4.516172000000000000e+06
8.790609999999999502e+01	1.544160000000000000e+06	3.366846500000000000e+06	4.369913500000000000e+06	4.897203000000000000e+06	5.216984500000000000e+06	6.366013000000000000e+06	4.905872000000000000e+06	6.188881000000000000e+06	3.711423799999999814e+06	3.978076000000000000e+06	4.463437500000000000e+06	4.434023500000000000e+06	3.501504000000000000e+06	3.126094799999999814e+06	3.536718799999999814e+06	3.976523500000000000e+06	3.683262799999999814e+06	2.944336000000000000e+06	3.313770500000000000e+06	3.407637799999999814e+06	4.170117299999999814e+06	4.856250000000000000e+06	5.931373000000000000e+06	7.589586500000000000e+06	7.510608500000000000e+06	9.606615000000000000e+06	8.102539000000000000e+06	8.245651000000000000e+06	7.583180500000000000e+06	7.632938000000000000e+06	7.486426500000000000e+06	8.022295000000000000e+06	5.998221000000000000e+06	5.741473500000000000e+06	5.664704500000000000e+06	4.785937500000000000e+06	4.305000000000000000e+06	4.205273500000000000e+06	4.175859500000000000e+06	4.557187500000000000e+06	4.439883000000000000e+06	4.334297000000000000e+06	4.434023500000000000e+06	4.175859500000000000e+06	4.428047000000000000e+06	4.439883000000000000e+06	4.475039000000000000e+06	4.744922000000000000e+06	4.850508000000000000e+06
8.790760000000000218e+01	1.799488000000000000e+06	3.402190500000000000e+06	4.826098000000000000e+06	4.680809500000000000e+06	4.575824000000000000e+06	4.575477000000000000e+06	5.056788000000000000e+06	5.200092000000000000e+06	5.060199000000000000e+06	5.670369500000000000e+06	4.011797000000000000e+06	3.771270500000000000e+06	4.868086000000000000e+06	4.269844000000000000e+06	4.082109500000000000e+06	3.132011799999999814e+06	4.099687500000000000e+06	2.991212000000000000e+06	3.542520500000000000e+06	3.953086000000000000e+06	3.431075299999999814e+06	4.516172000000000000e+06	5.059558000000000000e+06	6.006491000000000000e+06	7.452705500000000000e+06	7.164237500000000000e+06	1.031859800000000000e+07	8.845692000000000000e+06	8.385525000000000000e+06	7.022209000000000000e+06	7.141009000000000000e+06	6.136338500000000000e+06	6.291577000000000000e+06	5.678528000000000000e+06	6.312209000000000000e+06	5.389922000000000000e+06	4.680234500000000000e+06	4.668633000000000000e+06	4.152422000000000000e+06	4.709648500000000000e+06	4.175859500000000000e+06	4.322461000000000000e+06	4.510312500000000000e+06	4.005937500000000000e+06	4.334297000000000000e+06	4.621758000000000000e+06	4.428047000000000000e+06	4.252148500000000000e+06	5.137734500000000000e+06
8.790900000000000603e+01	1.058590800000000047e+06	2.452915299999999814e+06	3.579232000000000000e+06	4.815485500000000000e+06	4.808994500000000000e+06	5.119675500000000000e+06	4.894272000000000000e+06	4.851087000000000000e+06	6.102830500000000000e+06	4.959475000000000000e+06	3.583594799999999814e+06	3.841523500000000000e+06	3.284531299999999814e+06	4.387148500000000000e+06	4.011797000000000000e+06	3.530859500000000000e+06	2.950137799999999814e+06	2.733106500000000000e+06	2.997129000000000000e+06	3.448711000000000000e+06	4.322461000000000000e+06	5.436914000000000000e+06	5.407123000000000000e+06	5.755050000000000000e+06	8.128043500000000000e+06	7.146809500000000000e+06	8.631799000000000000e+06	8.039772500000000000e+06	7.300780500000000000e+06	7.533105000000000000e+06	8.252282500000000000e+06	6.199537000000000000e+06	5.699120000000000000e+06	5.250683000000000000e+06	5.740470000000000000e+06	4.715625000000000000e+06	5.120273500000000000e+06	4.287422000000000000e+06	4.299023500000000000e+06	4.187578000000000000e+06	4.252148500000000000e+06	4.539609500000000000e+06	4.492734500000000000e+06	4.387148500000000000e+06	4.258125000000000000e+06	4.357734500000000000e+06	4.340273500000000000e+06	4.879687500000000000e+06	5.220000000000000000e+06
8.791049999999999898e+01	1.967687000000000000e+06	2.912855299999999814e+06	3.688866299999999814e+06	5.119675500000000000e+06	4.016308500000000000e+06	5.365412500000000000e+06	5.672168000000000000e+06	4.554380500000000000e+06	5.218931500000000000e+06	5.429569500000000000e+06	3.806484500000000000e+06	3.624668000000000000e+06	3.929648500000000000e+06	3.249316500000000000e+06	3.894492299999999814e+06	2.973575299999999814e+06	3.137813500000000000e+06	3.044004000000000000e+06	2.809337000000000000e+06	2.803535299999999814e+06	3.958828000000000000e+06	4.545469000000000000e+06	6.073792000000000000e+06	6.589304000000000000e+06	7.343014000000000000e+06	8.641097000000000000e+06	9.329809000000000000e+06	8.039772500000000000e+06	7.952872500000000000e+06	6.992881000000000000e+06	7.457661000000000000e+06	7.113961000000000000e+06	6.026947500000000000e+06	5.632915500000000000e+06	4.754584500000000000e+06	5.055820500000000000e+06	4.698047000000000000e+06	4.445625000000000000e+06	4.117265500000000000e+06	4.393008000000000000e+06	4.369570500000000000e+06	3.917929799999999814e+06	4.369570500000000000e+06	4.128984500000000000e+06	4.117265500000000000e+06	4.457461000000000000e+06	4.551211000000000000e+06	4.715625000000000000e+06	4.422187500000000000e+06
8.791200000000000614e+01	2.374405299999999814e+06	2.529552299999999814e+06	3.486785000000000000e+06	4.013859299999999814e+06	3.946310799999999814e+06	4.399883500000000000e+06	4.714240000000000000e+06	6.409929000000000000e+06	4.380207000000000000e+06	5.723320000000000000e+06	3.859218799999999814e+06	3.401836000000000000e+06	4.035234500000000000e+06	2.961856500000000000e+06	4.885547000000000000e+06	3.677461000000000000e+06	3.871054799999999814e+06	4.134961000000000000e+06	3.871054799999999814e+06	3.114376000000000000e+06	3.436992299999999814e+06	4.140703000000000000e+06	5.412929000000000000e+06	6.806488500000000000e+06	7.955028000000000000e+06	9.676095000000000000e+06	9.108761000000000000e+06	9.486406000000000000e+06	9.545569000000000000e+06	6.693499500000000000e+06	7.100622000000000000e+06	7.085234500000000000e+06	5.929277500000000000e+06	5.952659500000000000e+06	4.918005000000000000e+06	4.545469000000000000e+06	4.609922000000000000e+06	4.510312500000000000e+06	4.281562500000000000e+06	4.387148500000000000e+06	4.340273500000000000e+06	4.322461000000000000e+06	4.873945500000000000e+06	4.621758000000000000e+06	4.175859500000000000e+06	4.099687500000000000e+06	5.607070500000000000e+06	5.818125000000000000e+06	4.698047000000000000e+06
[truncated: 92 more columns]
