# Supplementary material for: Otolith microchemistry and diadromy in Patagonian river fishes
Source: PeerJ. 2019 Jan 3;7:e6149. doi: 10.7717/peerj.6149 (PMC6321752; doi:10.7717/peerj.6149)
Supplement: Supplemental Information 3 — Raw data. This archive contains the raw data used to generate the analyses reported in the paper cited above. The python script provided allows to convert from the isotopic intensities measured by LA-ICP-MS to molar concentrations of Sr:Ca. [file peerj-07-6149-s003.zip › Dataset S1/Alo_etAl_scripts/samples/3143.txt]

4.794870000000000232e+01	1.461900000000000000e+04	1.381800000000000000e+04	1.411900000000000000e+04	1.241600000000000000e+04	1.512000000000000000e+04	1.411900000000000000e+04	2.303600000000000000e+04	7.680160000000000000e+05	3.350839500000000000e+06	5.987784500000000000e+06	9.574315000000000000e+06	8.671538000000000000e+06	8.356212500000000000e+06	8.347805000000000000e+06	9.533401000000000000e+06	8.694181000000000000e+06	7.289413500000000000e+06	6.668410000000000000e+06	8.672470000000000000e+06	9.171920000000000000e+06	1.022360900000000000e+07	1.015990500000000000e+07	8.799628000000000000e+06	6.330277500000000000e+06	8.423474000000000000e+06	1.077222300000000000e+07	1.093561400000000000e+07	8.127282000000000000e+06	1.029053100000000000e+07	8.296163500000000000e+06	7.863201500000000000e+06	9.661683000000000000e+06	5.851061500000000000e+06	7.113608000000000000e+06	7.336573000000000000e+06	6.974265500000000000e+06	9.530283000000000000e+06	8.957452000000000000e+06	9.559762000000000000e+06	1.103808900000000000e+07	1.036410600000000000e+07	1.049122300000000000e+07	1.116358700000000000e+07	1.045999200000000000e+07	1.021492700000000000e+07	9.747619000000000000e+06	9.559607000000000000e+06	9.040754000000000000e+06	7.683812000000000000e+06
4.794950000000000045e+01	1.421900000000000000e+04	1.291700000000000000e+04	1.461900000000000000e+04	1.231600000000000000e+04	1.351800000000000000e+04	1.241600000000000000e+04	2.714500000000000000e+04	6.218240000000000000e+05	3.933491500000000000e+06	4.965885000000000000e+06	7.192814500000000000e+06	1.139589000000000000e+07	8.557298000000000000e+06	8.104899500000000000e+06	7.984707000000000000e+06	1.246531400000000000e+07	9.306560000000000000e+06	6.822279500000000000e+06	7.523991000000000000e+06	8.093995000000000000e+06	8.659317000000000000e+06	7.006313500000000000e+06	9.967696000000000000e+06	1.221252800000000000e+07	9.382760000000000000e+06	1.349292100000000000e+07	9.675669000000000000e+06	8.752526000000000000e+06	7.728990500000000000e+06	9.354771000000000000e+06	8.693136000000000000e+06	7.796107000000000000e+06	7.308100000000000000e+06	7.070895500000000000e+06	8.224387500000000000e+06	7.521957500000000000e+06	8.884383000000000000e+06	1.014401000000000000e+07	1.020061400000000000e+07	9.693612000000000000e+06	1.068292200000000000e+07	1.070570800000000000e+07	1.011722700000000000e+07	1.022400600000000000e+07	9.976831000000000000e+06	9.336879000000000000e+06	8.519069000000000000e+06	1.038761100000000000e+07	1.014333500000000000e+07
4.795029999999999859e+01	1.371800000000000000e+04	1.532100000000000000e+04	1.361800000000000000e+04	1.542100000000000000e+04	1.492000000000000000e+04	1.261600000000000000e+04	2.554100000000000000e+04	7.480640000000000000e+05	2.214467500000000000e+06	5.423425500000000000e+06	8.997242000000000000e+06	8.080922000000000000e+06	1.227267700000000000e+07	1.431390500000000000e+07	1.134021100000000000e+07	1.291644500000000000e+07	8.607423000000000000e+06	8.162546500000000000e+06	8.481728000000000000e+06	9.414044000000000000e+06	1.228457100000000000e+07	1.340028100000000000e+07	9.578340000000000000e+06	9.658050000000000000e+06	8.839742000000000000e+06	1.057560800000000000e+07	8.421471000000000000e+06	1.077882600000000000e+07	7.592411000000000000e+06	7.075493500000000000e+06	7.711693000000000000e+06	8.528830000000000000e+06	8.211865500000000000e+06	9.183999000000000000e+06	6.800850000000000000e+06	8.029852500000000000e+06	8.872082000000000000e+06	9.285370000000000000e+06	1.080827600000000000e+07	9.776317000000000000e+06	9.515754000000000000e+06	9.360893000000000000e+06	9.298824000000000000e+06	1.027115600000000000e+07	9.140710000000000000e+06	8.794546000000000000e+06	1.032385900000000000e+07	9.489864000000000000e+06	9.094149000000000000e+06
4.795109999999999673e+01	1.592200000000000000e+04	1.562100000000000000e+04	1.361800000000000000e+04	1.391800000000000000e+04	1.271600000000000000e+04	1.461900000000000000e+04	3.065400000000000000e+04	6.760960000000000000e+05	2.459276500000000000e+06	4.775985000000000000e+06	7.186806000000000000e+06	9.273843000000000000e+06	1.108799400000000000e+07	9.236328000000000000e+06	1.565198500000000000e+07	7.785274000000000000e+06	9.541514000000000000e+06	9.178612000000000000e+06	9.709011000000000000e+06	8.906989000000000000e+06	1.263083300000000000e+07	9.016460000000000000e+06	9.254034000000000000e+06	9.571095000000000000e+06	1.131841600000000000e+07	1.141504100000000000e+07	7.696675000000000000e+06	6.776639000000000000e+06	9.390992000000000000e+06	8.597170000000000000e+06	7.078091500000000000e+06	8.468072000000000000e+06	7.810593000000000000e+06	9.555876000000000000e+06	8.744046000000000000e+06	9.491049000000000000e+06	9.174049000000000000e+06	9.565864000000000000e+06	9.576468000000000000e+06	9.947381000000000000e+06	8.302845500000000000e+06	1.042775800000000000e+07	9.369360000000000000e+06	9.929083000000000000e+06	1.013950700000000000e+07	9.644991000000000000e+06	9.065533000000000000e+06	1.050024300000000000e+07	9.387443000000000000e+06
4.795190000000000197e+01	1.552100000000000000e+04	1.371800000000000000e+04	1.502000000000000000e+04	1.492000000000000000e+04	1.391800000000000000e+04	1.502000000000000000e+04	2.594200000000000000e+04	7.785844000000000233e+05	3.956779000000000000e+06	4.538254000000000000e+06	8.402020000000000000e+06	8.608741000000000000e+06	7.332397500000000000e+06	8.412674000000000000e+06	9.773934000000000000e+06	9.038521000000000000e+06	7.037284500000000000e+06	8.349341000000000000e+06	8.151289000000000000e+06	9.200717000000000000e+06	9.779074000000000000e+06	1.103768500000000000e+07	9.070905000000000000e+06	8.552745000000000000e+06	1.191338100000000000e+07	1.462774000000000000e+07	9.779112000000000000e+06	5.939262000000000000e+06	7.456080000000000000e+06	8.533362000000000000e+06	7.089410000000000000e+06	1.140041800000000000e+07	7.121795000000000000e+06	8.690678000000000000e+06	8.157450000000000000e+06	1.082658300000000000e+07	1.041761200000000000e+07	8.247757500000000000e+06	8.333523000000000000e+06	8.797531000000000000e+06	1.067723200000000000e+07	1.045671100000000000e+07	1.017001200000000000e+07	9.675416000000000000e+06	1.039500800000000000e+07	9.639518000000000000e+06	9.665564000000000000e+06	1.000981100000000000e+07	8.197133000000000000e+06
4.795270000000000010e+01	1.451900000000000000e+04	1.401800000000000000e+04	1.411900000000000000e+04	1.371800000000000000e+04	1.461900000000000000e+04	1.261600000000000000e+04	2.754600000000000000e+04	1.414490600000000093e+06	2.243634299999999814e+06	5.067007000000000000e+06	7.868110500000000000e+06	7.427279500000000000e+06	8.114679500000000000e+06	9.923613000000000000e+06	9.750256000000000000e+06	1.615291300000000000e+07	1.198288300000000000e+07	8.739173000000000000e+06	1.139523800000000000e+07	9.131835000000000000e+06	9.548156000000000000e+06	9.068162000000000000e+06	7.997584000000000000e+06	1.339944000000000000e+07	7.886228000000000000e+06	7.912969500000000000e+06	9.376371000000000000e+06	7.876337000000000000e+06	9.142869000000000000e+06	9.580410000000000000e+06	7.173569000000000000e+06	8.710377000000000000e+06	6.997554000000000000e+06	9.707742000000000000e+06	7.532254000000000000e+06	7.459240000000000000e+06	1.075527400000000000e+07	8.993199000000000000e+06	8.846294000000000000e+06	8.019025500000000000e+06	8.815089000000000000e+06	9.929069000000000000e+06	1.060840900000000000e+07	1.014715200000000000e+07	9.349566000000000000e+06	9.068449000000000000e+06	8.172066000000000000e+06	9.335910000000000000e+06	8.140548000000000000e+06
4.795349999999999824e+01	1.522100000000000000e+04	1.472000000000000000e+04	1.361800000000000000e+04	1.642300000000000000e+04	1.391800000000000000e+04	1.702400000000000000e+04	3.035300000000000000e+04	7.619840000000000000e+05	3.263510299999999814e+06	5.274828500000000000e+06	6.781653000000000000e+06	1.120108100000000000e+07	1.438327500000000000e+07	8.655817000000000000e+06	1.101762500000000000e+07	9.430324000000000000e+06	7.879661000000000000e+06	7.052974000000000000e+06	1.014019400000000000e+07	8.220932000000000000e+06	7.851218500000000000e+06	1.123987600000000000e+07	1.322913900000000000e+07	9.873578000000000000e+06	1.262378300000000000e+07	9.869179000000000000e+06	1.289162000000000000e+07	6.966465000000000000e+06	7.635913500000000000e+06	1.128148800000000000e+07	9.310377000000000000e+06	8.686413000000000000e+06	1.001352900000000000e+07	8.715259000000000000e+06	7.107870000000000000e+06	8.069763500000000000e+06	7.580764500000000000e+06	9.297524000000000000e+06	8.974598000000000000e+06	1.022447600000000000e+07	1.043260300000000000e+07	1.092598300000000000e+07	1.087700600000000000e+07	1.069597800000000000e+07	9.796983000000000000e+06	9.000030000000000000e+06	9.765177000000000000e+06	9.412887000000000000e+06	1.079214400000000000e+07
4.795430000000000348e+01	1.552100000000000000e+04	1.221500000000000000e+04	1.672300000000000000e+04	1.381800000000000000e+04	1.612200000000000000e+04	1.371800000000000000e+04	2.674400000000000000e+04	8.283040000000000000e+05	2.651573000000000000e+06	5.815331500000000000e+06	9.015390000000000000e+06	1.027195500000000000e+07	1.128907900000000000e+07	9.046928000000000000e+06	1.243761300000000000e+07	1.530997900000000000e+07	7.707682000000000000e+06	1.272156200000000000e+07	1.020198400000000000e+07	8.030412000000000000e+06	1.344516000000000000e+07	1.273623400000000000e+07	8.841110000000000000e+06	1.320739500000000000e+07	8.689212000000000000e+06	8.422088000000000000e+06	8.692034000000000000e+06	6.380256500000000000e+06	9.037522000000000000e+06	7.411062000000000000e+06	7.622043000000000000e+06	9.643528000000000000e+06	9.990960000000000000e+06	1.014046300000000000e+07	6.761691500000000000e+06	7.898488500000000000e+06	8.407314000000000000e+06	9.303482000000000000e+06	8.623321000000000000e+06	1.021245900000000000e+07	9.584250000000000000e+06	8.526348000000000000e+06	1.020481300000000000e+07	1.047154400000000000e+07	1.083058900000000000e+07	8.714724000000000000e+06	9.788906000000000000e+06	8.260597000000000000e+06	8.140548000000000000e+06
4.795510000000000161e+01	1.672300000000000000e+04	2.053100000000000000e+04	1.522100000000000000e+04	1.742500000000000000e+04	1.431900000000000000e+04	1.131400000000000000e+04	2.804700000000000000e+04	8.868960000000000000e+05	2.925492299999999814e+06	5.542231500000000000e+06	8.402020000000000000e+06	9.451922000000000000e+06	1.100710000000000000e+07	8.075306000000000000e+06	1.088258900000000000e+07	1.104001500000000000e+07	6.435587000000000000e+06	1.231526700000000000e+07	8.633292000000000000e+06	9.495136000000000000e+06	1.190947300000000000e+07	1.007335000000000000e+07	1.061630800000000000e+07	1.292793000000000000e+07	7.135307500000000000e+06	7.669860000000000000e+06	9.255917000000000000e+06	9.115226000000000000e+06	1.020997100000000000e+07	1.007815700000000000e+07	7.908026500000000000e+06	1.030363200000000000e+07	8.251135000000000000e+06	7.089270500000000000e+06	7.219544000000000000e+06	8.303755500000000000e+06	8.154067000000000000e+06	9.601611000000000000e+06	9.381562000000000000e+06	9.198329000000000000e+06	9.737627000000000000e+06	9.244849000000000000e+06	1.001796300000000000e+07	1.008208400000000000e+07	8.786118000000000000e+06	9.188410000000000000e+06	1.007670400000000000e+07	9.643345000000000000e+06	8.315262000000000000e+06
4.795589999999999975e+01	1.361800000000000000e+04	1.642300000000000000e+04	1.572100000000000000e+04	1.702400000000000000e+04	1.562100000000000000e+04	1.522100000000000000e+04	3.085400000000000000e+04	7.289600000000000000e+05	3.123553500000000000e+06	4.704654000000000000e+06	8.082459000000000000e+06	7.977558500000000000e+06	9.816901000000000000e+06	7.316759000000000000e+06	1.043668900000000000e+07	9.234304000000000000e+06	9.157481000000000000e+06	9.255437000000000000e+06	7.647122000000000000e+06	7.396535000000000000e+06	9.554154000000000000e+06	6.653863000000000000e+06	1.554641900000000000e+07	9.791970000000000000e+06	1.178062800000000000e+07	9.197679000000000000e+06	7.995972000000000000e+06	6.101205500000000000e+06	8.398749000000000000e+06	8.116762000000000000e+06	6.769583500000000000e+06	8.547227000000000000e+06	7.262962500000000000e+06	8.678509000000000000e+06	8.207653000000000000e+06	1.015288600000000000e+07	1.220987600000000000e+07	8.253477000000000000e+06	9.008010000000000000e+06	9.133532000000000000e+06	9.658208000000000000e+06	1.038120100000000000e+07	1.035102300000000000e+07	8.967223000000000000e+06	9.012611000000000000e+06	9.787530000000000000e+06	8.165957500000000000e+06	8.171814000000000000e+06	7.728674000000000000e+06
8.789879999999999427e+01	1.391800000000000000e+04	1.401800000000000000e+04	1.181500000000000000e+04	1.161400000000000000e+04	1.161400000000000000e+04	1.461900000000000000e+04	3.667000000000000000e+04	6.228480000000000000e+05	1.712224000000000000e+06	3.962026000000000000e+06	4.467964500000000000e+06	5.098734500000000000e+06	4.899832500000000000e+06	6.795435000000000000e+06	4.488071500000000000e+06	4.857787000000000000e+06	5.839614500000000000e+06	6.569415500000000000e+06	7.764880500000000000e+06	7.258310000000000000e+06	6.811971000000000000e+06	5.706608000000000000e+06	6.057169000000000000e+06	4.346239000000000000e+06	6.245630500000000000e+06	4.300909000000000000e+06	3.894312500000000000e+06	4.638584500000000000e+06	6.047778000000000000e+06	4.807544000000000000e+06	4.262633500000000000e+06	5.221530000000000000e+06	5.506549500000000000e+06	6.267028000000000000e+06	5.075536000000000000e+06	4.577214500000000000e+06	5.528620500000000000e+06	4.651741000000000000e+06	5.969923000000000000e+06	5.961312500000000000e+06	6.451966000000000000e+06	6.028156500000000000e+06	5.745404000000000000e+06	6.507289500000000000e+06	6.022138000000000000e+06	5.427545500000000000e+06	5.973286000000000000e+06	6.665336500000000000e+06	4.964472000000000000e+06
8.790019999999999811e+01	1.461900000000000000e+04	1.341700000000000000e+04	1.121400000000000000e+04	1.251600000000000000e+04	1.001200000000000000e+04	1.231600000000000000e+04	3.346100000000000000e+04	7.379840000000000000e+05	1.538488800000000047e+06	3.368114000000000000e+06	4.983480000000000000e+06	5.265010000000000000e+06	6.136338500000000000e+06	7.263608500000000000e+06	4.699182500000000000e+06	7.536214500000000000e+06	6.836680500000000000e+06	6.415765500000000000e+06	7.238326500000000000e+06	5.430630000000000000e+06	6.719581000000000000e+06	5.573775500000000000e+06	6.729585000000000000e+06	7.290270000000000000e+06	6.216540000000000000e+06	5.429598500000000000e+06	4.964495500000000000e+06	5.699358500000000000e+06	5.526869000000000000e+06	5.177906500000000000e+06	8.076568500000000000e+06	6.566429500000000000e+06	4.772388000000000000e+06	5.919853500000000000e+06	5.030911000000000000e+06	5.398923500000000000e+06	5.920912000000000000e+06	7.770775000000000000e+06	6.393593000000000000e+06	6.291541000000000000e+06	6.417831500000000000e+06	6.294757000000000000e+06	6.224791000000000000e+06	6.979261000000000000e+06	7.183494500000000000e+06	6.780070000000000000e+06	6.143733000000000000e+06	5.973962500000000000e+06	5.246607000000000000e+06
8.790170000000000528e+01	1.311700000000000000e+04	1.011200000000000000e+04	1.231600000000000000e+04	1.431900000000000000e+04	1.211500000000000000e+04	1.111400000000000000e+04	3.466400000000000000e+04	6.752640000000000000e+05	2.610704500000000000e+06	3.766132500000000000e+06	4.645893500000000000e+06	6.016286500000000000e+06	5.538251500000000000e+06	6.019369000000000000e+06	6.083770500000000000e+06	7.268882000000000000e+06	4.934148500000000000e+06	6.613535000000000000e+06	5.697619000000000000e+06	4.940507000000000000e+06	4.219966500000000000e+06	6.365116500000000000e+06	7.667386000000000000e+06	5.521410000000000000e+06	6.881114000000000000e+06	6.934517500000000000e+06	7.288417000000000000e+06	5.565298000000000000e+06	6.420086500000000000e+06	6.005211000000000000e+06	4.340965000000000000e+06	5.076050500000000000e+06	4.794844000000000000e+06	5.359482500000000000e+06	5.745580500000000000e+06	5.992456000000000000e+06	6.126162500000000000e+06	6.142624000000000000e+06	6.672365000000000000e+06	6.680558000000000000e+06	6.161710000000000000e+06	6.231060000000000000e+06	6.259825500000000000e+06	6.914312000000000000e+06	6.800359500000000000e+06	6.003973500000000000e+06	6.772778000000000000e+06	7.055297000000000000e+06	6.188597500000000000e+06
8.790319999999999823e+01	1.421900000000000000e+04	9.611000000000000000e+03	1.451900000000000000e+04	1.171500000000000000e+04	1.251600000000000000e+04	1.181500000000000000e+04	3.306000000000000000e+04	8.618080000000000000e+05	2.062924300000000047e+06	4.241298000000000000e+06	4.922167500000000000e+06	5.087275000000000000e+06	5.912041500000000000e+06	5.136646500000000000e+06	5.690736000000000000e+06	6.342414000000000000e+06	5.295167000000000000e+06	6.223483500000000000e+06	4.862901000000000000e+06	5.372921000000000000e+06	6.846574500000000000e+06	9.940633000000000000e+06	5.614783500000000000e+06	8.814540000000000000e+06	5.245942000000000000e+06	7.397605000000000000e+06	6.028702000000000000e+06	4.554824500000000000e+06	5.967343000000000000e+06	4.998505000000000000e+06	5.518854000000000000e+06	4.609717000000000000e+06	4.681887000000000000e+06	5.328939000000000000e+06	4.896813000000000000e+06	5.684344000000000000e+06	6.928834500000000000e+06	5.951616500000000000e+06	5.908778000000000000e+06	6.515620500000000000e+06	6.771008500000000000e+06	6.839770500000000000e+06	6.189640000000000000e+06	6.330123000000000000e+06	6.550544000000000000e+06	6.974265500000000000e+06	6.443631000000000000e+06	6.210205500000000000e+06	5.867236500000000000e+06
8.790460000000000207e+01	1.341700000000000000e+04	1.271600000000000000e+04	1.171500000000000000e+04	1.331700000000000000e+04	1.171500000000000000e+04	1.221500000000000000e+04	3.667000000000000000e+04	6.775520000000000000e+05	1.777418500000000000e+06	3.896748000000000000e+06	4.946692500000000000e+06	5.259165500000000000e+06	5.423230500000000000e+06	4.958729000000000000e+06	7.479963000000000000e+06	5.891045500000000000e+06	6.779430500000000000e+06	5.141348500000000000e+06	5.059015500000000000e+06	4.398665000000000000e+06	6.413574000000000000e+06	5.157967000000000000e+06	7.809034000000000000e+06	6.708439000000000000e+06	5.638891000000000000e+06	5.302261000000000000e+06	8.220330000000000000e+06	5.319594500000000000e+06	5.979736500000000000e+06	7.775298000000000000e+06	4.772966000000000000e+06	5.269942500000000000e+06	5.450127500000000000e+06	5.785754000000000000e+06	4.974906500000000000e+06	5.575786000000000000e+06	6.379530000000000000e+06	5.874284000000000000e+06	5.245428500000000000e+06	6.444815000000000000e+06	6.275605000000000000e+06	7.546806000000000000e+06	7.317630000000000000e+06	6.878831500000000000e+06	6.277755000000000000e+06	6.226562500000000000e+06	6.443631000000000000e+06	6.381750500000000000e+06	5.675276500000000000e+06
8.790609999999999502e+01	1.171500000000000000e+04	1.321700000000000000e+04	1.421900000000000000e+04	1.081300000000000000e+04	1.051300000000000000e+04	1.281600000000000000e+04	4.329000000000000000e+04	7.293760000000000000e+05	2.511674299999999814e+06	4.668929000000000000e+06	4.719591000000000000e+06	4.611252500000000000e+06	7.251963000000000000e+06	6.096431000000000000e+06	6.347747000000000000e+06	6.960138500000000000e+06	6.303797500000000000e+06	7.547288000000000000e+06	5.070097000000000000e+06	6.237864000000000000e+06	6.148168000000000000e+06	6.642322000000000000e+06	6.063179000000000000e+06	4.863900000000000000e+06	6.788648500000000000e+06	6.483227000000000000e+06	6.943374500000000000e+06	5.799736500000000000e+06	6.482055000000000000e+06	5.426548500000000000e+06	5.356251500000000000e+06	6.015011000000000000e+06	5.630790500000000000e+06	5.438579500000000000e+06	6.052712000000000000e+06	5.187737500000000000e+06	5.812257000000000000e+06	5.957812500000000000e+06	5.947648000000000000e+06	6.120359500000000000e+06	6.047815000000000000e+06	7.616061500000000000e+06	7.732553500000000000e+06	6.802095000000000000e+06	6.283556500000000000e+06	5.981053000000000000e+06	5.391228500000000000e+06	5.601711500000000000e+06	6.431281000000000000e+06
8.790760000000000218e+01	1.151400000000000000e+04	1.141400000000000000e+04	1.171500000000000000e+04	1.211500000000000000e+04	1.371800000000000000e+04	1.131400000000000000e+04	4.609900000000000000e+04	7.131840000000000000e+05	1.736607100000000093e+06	3.302776500000000000e+06	6.487108000000000000e+06	5.201983500000000000e+06	5.187328000000000000e+06	7.233896000000000000e+06	6.863978500000000000e+06	6.514703000000000000e+06	6.704891000000000000e+06	5.893794500000000000e+06	5.938508000000000000e+06	6.543226000000000000e+06	8.809264000000000000e+06	6.810007500000000000e+06	6.877007500000000000e+06	7.319332500000000000e+06	6.418787000000000000e+06	8.393174000000000000e+06	7.524383500000000000e+06	4.923435500000000000e+06	6.804664500000000000e+06	5.004284500000000000e+06	4.806585000000000000e+06	6.626824000000000000e+06	5.749276000000000000e+06	5.414242000000000000e+06	5.544433000000000000e+06	5.598820500000000000e+06	5.564798500000000000e+06	5.778840000000000000e+06	6.599860000000000000e+06	6.232517000000000000e+06	7.032933000000000000e+06	7.326530500000000000e+06	6.072742000000000000e+06	6.188555500000000000e+06	6.649403000000000000e+06	6.294981000000000000e+06	5.943919000000000000e+06	6.677143000000000000e+06	5.071667500000000000e+06
8.790900000000000603e+01	1.291700000000000000e+04	1.181500000000000000e+04	1.221500000000000000e+04	1.321700000000000000e+04	1.191500000000000000e+04	1.331700000000000000e+04	4.680100000000000000e+04	4.873500000000000000e+05	2.109557500000000000e+06	3.041368299999999814e+06	5.051046500000000000e+06	4.897851500000000000e+06	4.859500000000000000e+06	5.539476500000000000e+06	6.834791000000000000e+06	7.969428500000000000e+06	6.515737000000000000e+06	5.256696000000000000e+06	5.624859500000000000e+06	4.744688500000000000e+06	5.438112000000000000e+06	4.713076000000000000e+06	5.361301500000000000e+06	7.662502500000000000e+06	4.893626500000000000e+06	7.310863000000000000e+06	5.545504500000000000e+06	4.772533500000000000e+06	5.917644000000000000e+06	5.710100000000000000e+06	5.513363000000000000e+06	4.845970000000000000e+06	5.681683000000000000e+06	5.657982000000000000e+06	5.393824000000000000e+06	4.714166000000000000e+06	7.574614000000000000e+06	7.359090000000000000e+06	6.722595000000000000e+06	6.179383500000000000e+06	6.286983000000000000e+06	6.996117500000000000e+06	6.861716000000000000e+06	6.542652000000000000e+06	6.475124000000000000e+06	6.854418500000000000e+06	5.367617000000000000e+06	5.914813000000000000e+06	5.156206500000000000e+06
8.791049999999999898e+01	1.221500000000000000e+04	1.071300000000000000e+04	1.141400000000000000e+04	1.161400000000000000e+04	1.221500000000000000e+04	1.321700000000000000e+04	4.158400000000000000e+04	1.509609399999999907e+06	2.150367799999999814e+06	3.326573299999999814e+06	5.247369000000000000e+06	5.115923500000000000e+06	6.630895000000000000e+06	5.385352000000000000e+06	4.476232500000000000e+06	5.819970500000000000e+06	5.243527500000000000e+06	7.816395000000000000e+06	5.299905000000000000e+06	6.145483500000000000e+06	6.119332000000000000e+06	6.498064500000000000e+06	7.201549500000000000e+06	9.704550000000000000e+06	5.673522000000000000e+06	6.523706500000000000e+06	5.418958500000000000e+06	5.269517000000000000e+06	4.410316000000000000e+06	4.946488000000000000e+06	4.756044500000000000e+06	5.591038500000000000e+06	4.631220500000000000e+06	5.584848000000000000e+06	5.231835000000000000e+06	5.650134500000000000e+06	5.884734000000000000e+06	6.631522000000000000e+06	5.869574000000000000e+06	6.061571000000000000e+06	6.076146500000000000e+06	6.184735000000000000e+06	7.025560000000000000e+06	7.014623500000000000e+06	6.068666500000000000e+06	6.865707500000000000e+06	6.102501500000000000e+06	6.552941000000000000e+06	5.240971000000000000e+06
8.791200000000000614e+01	1.241600000000000000e+04	1.341700000000000000e+04	1.101400000000000000e+04	1.061300000000000000e+04	1.331700000000000000e+04	1.231600000000000000e+04	4.920900000000000000e+04	6.296640000000000000e+05	2.424287000000000000e+06	3.273046299999999814e+06	4.449571000000000000e+06	6.532646000000000000e+06	6.878058500000000000e+06	5.296571000000000000e+06	5.596726500000000000e+06	4.644087000000000000e+06	8.143240000000000000e+06	5.355580500000000000e+06	6.213091000000000000e+06	5.690147500000000000e+06	8.953674000000000000e+06	7.162227500000000000e+06	5.956883500000000000e+06	5.387722500000000000e+06	5.245942000000000000e+06	7.310863000000000000e+06	6.431328000000000000e+06	5.185757000000000000e+06	4.590149000000000000e+06	5.096991000000000000e+06	3.987632000000000000e+06	5.839516000000000000e+06	4.817525500000000000e+06	5.450870000000000000e+06	5.153629500000000000e+06	4.771067500000000000e+06	6.065745000000000000e+06	6.470661000000000000e+06	5.953328000000000000e+06	6.686448500000000000e+06	5.859734500000000000e+06	5.877484500000000000e+06	6.411758000000000000e+06	7.085348500000000000e+06	6.643601500000000000e+06	6.169547000000000000e+06	6.414146000000000000e+06	5.796632500000000000e+06	5.884031500000000000e+06
[truncated: 67 more columns]
