# Supplementary material for: Otolith microchemistry and diadromy in Patagonian river fishes
Source: PeerJ. 2019 Jan 3;7:e6149. doi: 10.7717/peerj.6149 (PMC6321752; doi:10.7717/peerj.6149)
Supplement: Supplemental Information 3 — Raw data. This archive contains the raw data used to generate the analyses reported in the paper cited above. The python script provided allows to convert from the isotopic intensities measured by LA-ICP-MS to molar concentrations of Sr:Ca. [file peerj-07-6149-s003.zip › Dataset S1/Alo_etAl_scripts/samples/BJ11.txt]

4.794850000000000279e+01,7.670768500000000000e+06,6.694145000000000000e+06,7.014042500000000000e+06,6.733593000000000000e+06,6.087559500000000000e+06,6.408953000000000000e+06,5.369314500000000000e+06,5.827727500000000000e+06,6.054370000000000000e+06,6.428859500000000000e+06,6.552194000000000000e+06,5.476592000000000000e+06,5.288448000000000000e+06,5.409107000000000000e+06,6.880869000000000000e+06,6.293348500000000000e+06,5.335125000000000000e+06,5.635764500000000000e+06,5.976977500000000000e+06,5.875350000000000000e+06,4.971355000000000000e+06,4.998687000000000000e+06,4.776061500000000000e+06,4.738942500000000000e+06,5.152270500000000000e+06,6.127359000000000000e+06,4.403176000000000000e+06,4.888519500000000000e+06,3.800843500000000000e+06,3.545598000000000000e+06,3.888070000000000000e+06,3.732636299999999814e+06,5.015644000000000000e+06,3.864719799999999814e+06,3.524403799999999814e+06,4.021104500000000000e+06,3.853599799999999814e+06,2.987868799999999814e+06,3.365432299999999814e+06,3.315059500000000000e+06,3.208810500000000000e+06,4.013274500000000000e+06,3.267887500000000000e+06,3.191435000000000000e+06,3.251367799999999814e+06,2.861344299999999814e+06,2.869360000000000000e+06,3.091403500000000000e+06,3.310017299999999814e+06,3.412680299999999814e+06,2.729460500000000000e+06,2.954874799999999814e+06,3.585471299999999814e+06,2.957312000000000000e+06,2.849802299999999814e+06,2.397748500000000000e+06,2.926978000000000000e+06,2.768137000000000000e+06,2.905512799999999814e+06,2.967680000000000000e+06,3.112264799999999814e+06,2.711808000000000000e+06,2.562707000000000000e+06,3.010352000000000000e+06,1.956440899999999907e+06,2.853184000000000000e+06,2.321451000000000000e+06,2.224174500000000000e+06,2.243525299999999814e+06,1.975121500000000000e+06,2.447168000000000000e+06,2.343913000000000000e+06,2.071388800000000047e+06,1.884805899999999907e+06,2.358208000000000000e+06,1.992182399999999907e+06,2.311744000000000000e+06,2.422679299999999814e+06,1.739963899999999907e+06,1.911847000000000000e+06,1.842587000000000000e+06,1.894335399999999907e+06,2.128202000000000000e+06,1.488790000000000000e+06,2.336000000000000000e+06,3.753770299999999814e+06,2.226496000000000000e+06,1.846937500000000000e+06,1.691829899999999907e+06,2.284032000000000000e+06,2.102144000000000000e+06,1.917408000000000000e+06,1.725280000000000000e+06,1.997920000000000000e+06,1.850688000000000000e+06,1.564083300000000047e+06,1.986144000000000000e+06,2.013504000000000000e+06,1.712768000000000000e+06,1.724960000000000000e+06,1.466737300000000047e+06,1.172112800000000047e+06,1.898208000000000000e+06,1.833280000000000000e+06,1.637024000000000000e+06,1.540064000000000000e+06,1.778816000000000000e+06,1.569984000000000000e+06,1.402656000000000000e+06,1.761696000000000000e+06,1.758752000000000000e+06,1.721888000000000000e+06,1.828576000000000000e+06,1.647648000000000000e+06,1.729952000000000000e+06,1.335847500000000000e+06,1.628041000000000000e+06,1.736928000000000000e+06,1.373387300000000047e+06,1.619232000000000000e+06,1.835584000000000000e+06,1.490688000000000000e+06,1.767040000000000000e+06,1.507584000000000000e+06,1.586528000000000000e+06,1.548437600000000093e+06,1.531424000000000000e+06,1.468512000000000000e+06,1.308993000000000000e+06,1.469568000000000000e+06,1.469472000000000000e+06,1.600384000000000000e+06,1.284370399999999907e+06,1.164640399999999907e+06,1.525920000000000000e+06,1.613056000000000000e+06,1.713184000000000000e+06,1.656992000000000000e+06,1.607648000000000000e+06,1.680992000000000000e+06,1.687392000000000000e+06,1.442592000000000000e+06,1.630848000000000000e+06,1.648462399999999907e+06,1.535744000000000000e+06,1.824161899999999907e+06,1.405633000000000000e+06,1.622292000000000000e+06,1.639200000000000000e+06,1.807680000000000000e+06,1.889856000000000000e+06,1.760169399999999907e+06,1.339096500000000000e+06,1.786784000000000000e+06,1.648871399999999907e+06,1.269772800000000047e+06,1.490048000000000000e+06,1.748608000000000000e+06,1.728320000000000000e+06,1.510884399999999907e+06,1.696550800000000047e+06,1.727232000000000000e+06,1.603744000000000000e+06,1.806048000000000000e+06,1.614464000000000000e+06,1.750112000000000000e+06,1.537696000000000000e+06,1.491968000000000000e+06,1.619776000000000000e+06,1.514048000000000000e+06,1.649735399999999907e+06,1.571936000000000000e+06,1.279872399999999907e+06,1.679584000000000000e+06,1.536704000000000000e+06,1.782432000000000000e+06,1.729728000000000000e+06,1.437536000000000000e+06,1.623584000000000000e+06,1.553017800000000047e+06,1.484448000000000000e+06,1.563168000000000000e+06,1.763872000000000000e+06,1.457352600000000093e+06,1.544160000000000000e+06,1.642656000000000000e+06,1.461184000000000000e+06,1.567488000000000000e+06,2.972706000000000000e+06,1.577984000000000000e+06,1.557792000000000000e+06,1.163832500000000000e+06,1.272448000000000000e+06,1.504896000000000000e+06,1.478176000000000000e+06,1.549770300000000047e+06,1.536512000000000000e+06,1.663488000000000000e+06,1.671893899999999907e+06,1.889856000000000000e+06,1.580882500000000000e+06,2.152921500000000000e+06,1.936672000000000000e+06,1.472217300000000047e+06,2.112896000000000000e+06,2.134080000000000000e+06,2.111360000000000000e+06,1.969920000000000000e+06,2.132736000000000000e+06,1.943712000000000000e+06,1.546221000000000000e+06,1.827264000000000000e+06,1.757120000000000000e+06,1.712224000000000000e+06,2.012832000000000000e+06,1.444000000000000000e+06,1.807680000000000000e+06,1.436896000000000000e+06,1.360879500000000000e+06,1.924032000000000000e+06,1.631344800000000047e+06,1.834144000000000000e+06,1.529920000000000000e+06,1.786368000000000000e+06,1.792250800000000047e+06,1.561984000000000000e+06,1.597696000000000000e+06,1.728640000000000000e+06,1.692640000000000000e+06,1.728992000000000000e+06,1.383368600000000093e+06,1.836896000000000000e+06,1.669568000000000000e+06,1.260006300000000047e+06,1.633536000000000000e+06,1.751872000000000000e+06,1.522592000000000000e+06,1.521824000000000000e+06,1.372908500000000000e+06,1.831968000000000000e+06,1.498752000000000000e+06,1.699168000000000000e+06,1.575392000000000000e+06,1.557888000000000000e+06,1.509532600000000093e+06,1.701312000000000000e+06,1.573984000000000000e+06,1.427136000000000000e+06,1.581248000000000000e+06,1.459040000000000000e+06,1.629984000000000000e+06,1.504160000000000000e+06,1.463456000000000000e+06,1.679040000000000000e+06,1.595520000000000000e+06,1.428418399999999907e+06,1.601248000000000000e+06,1.400682399999999907e+06,1.572704000000000000e+06,1.619776000000000000e+06,1.280536800000000047e+06,1.699264000000000000e+06,1.686432000000000000e+06,1.711232000000000000e+06,1.669696000000000000e+06,1.559296000000000000e+06,1.691200000000000000e+06,1.493472000000000000e+06,1.490688000000000000e+06,1.203412500000000000e+06,1.360573300000000047e+06,1.625088000000000000e+06,1.616000000000000000e+06,1.641568000000000000e+06,1.452896000000000000e+06,1.709280000000000000e+06,1.550528000000000000e+06,1.649504000000000000e+06,1.556928000000000000e+06,1.779360000000000000e+06,1.130494399999999907e+06,1.580576000000000000e+06,1.402432000000000000e+06,1.474976000000000000e+06,1.676320000000000000e+06,1.418656000000000000e+06,1.517312000000000000e+06,1.330080000000000000e+06,1.614784000000000000e+06,1.447008000000000000e+06,1.651232000000000000e+06,1.471424000000000000e+06,1.691200000000000000e+06,1.623776000000000000e+06,1.834144000000000000e+06,1.925568000000000000e+06,1.560384000000000000e+06,1.588800000000000000e+06,1.770080000000000000e+06,1.618272000000000000e+06,1.640346500000000000e+06,1.288825899999999907e+06,1.770080000000000000e+06,1.645152000000000000e+06,1.494488800000000047e+06,1.489504000000000000e+06,1.364204500000000000e+06,1.650368000000000000e+06,1.546752000000000000e+06,1.292290300000000047e+06,1.316376399999999907e+06,1.917632000000000000e+06,1.342012000000000000e+06,1.634011500000000000e+06,1.890624000000000000e+06,1.466474500000000000e+06,2.148864000000000000e+06,1.761024000000000000e+06,1.903808000000000000e+06,1.972672000000000000e+06,1.841280000000000000e+06,2.031392000000000000e+06,1.737645800000000047e+06,1.912576000000000000e+06,1.869536000000000000e+06,1.463533300000000047e+06,1.850816000000000000e+06,1.786592000000000000e+06,1.546656000000000000e+06,1.746848000000000000e+06,1.713728000000000000e+06,1.398048000000000000e+06,1.614592000000000000e+06,1.727456000000000000e+06,1.537568000000000000e+06,1.540384000000000000e+06,1.452781100000000093e+06,1.292234800000000047e+06,1.137230600000000093e+06,1.893152000000000000e+06,1.797504000000000000e+06,1.715360000000000000e+06,1.829888000000000000e+06,1.626720000000000000e+06,1.663168000000000000e+06,1.857824000000000000e+06,1.749696000000000000e+06,1.738784000000000000e+06,1.514400000000000000e+06,1.835904000000000000e+06,1.860768000000000000e+06,1.759296000000000000e+06,1.683808000000000000e+06,1.744448000000000000e+06,1.561344000000000000e+06,1.449248000000000000e+06,1.728864000000000000e+06,1.615648000000000000e+06,1.531872000000000000e+06,1.627488000000000000e+06,1.519008000000000000e+06,1.706016000000000000e+06,1.621952000000000000e+06,1.557664000000000000e+06,1.651232000000000000e+06,1.670560000000000000e+06,1.969964300000000047e+06,1.984480000000000000e+06,1.723648000000000000e+06,2.003552000000000000e+06,1.601696000000000000e+06,1.962880000000000000e+06,2.260992000000000000e+06,2.246279500000000000e+06,1.875360000000000000e+06,1.736267600000000093e+06,1.911808000000000000e+06,1.838836000000000000e+06,1.821789600000000093e+06,2.095488000000000000e+06,1.805056000000000000e+06,1.998272000000000000e+06,1.760502800000000047e+06,2.052736000000000000e+06,1.879200000000000000e+06,1.895232000000000000e+06,1.897216000000000000e+06,2.111104000000000000e+06,1.570389100000000093e+06,2.031744000000000000e+06,1.725376000000000000e+06,1.888192000000000000e+06,1.891264000000000000e+06,1.788448000000000000e+06,1.587563100000000093e+06,1.993536000000000000e+06,1.826944000000000000e+06,1.250040399999999907e+06,1.686976000000000000e+06,1.606784000000000000e+06,1.379804899999999907e+06,1.683392000000000000e+06,1.846432000000000000e+06,1.940736000000000000e+06,1.651456000000000000e+06,1.566339100000000093e+06,1.556576000000000000e+06,1.830112000000000000e+06,1.817054800000000047e+06,1.423264000000000000e+06,1.582976000000000000e+06,1.751776000000000000e+06,1.213853000000000000e+06,1.708512000000000000e+06,1.403430000000000000e+06,1.521176899999999907e+06,1.853888000000000000e+06,1.557344000000000000e+06,1.715136000000000000e+06,1.583392000000000000e+06,1.525504000000000000e+06,1.868352000000000000e+06,1.654816000000000000e+06,1.747072000000000000e+06,1.705248000000000000e+06,1.490144000000000000e+06,1.482720000000000000e+06,1.640480000000000000e+06,1.636160000000000000e+06,1.619136000000000000e+06,1.691648000000000000e+06,1.852128000000000000e+06,1.344083300000000047e+06,1.736160000000000000e+06,1.521184000000000000e+06,1.275896000000000000e+06,1.685024000000000000e+06,1.744768000000000000e+06,1.717440000000000000e+06,1.756768000000000000e+06,1.580160000000000000e+06,2.237092500000000000e+06,1.318191899999999907e+06,1.786592000000000000e+06,1.921824000000000000e+06,1.701536000000000000e+06,1.710464000000000000e+06,1.918904100000000093e+06,1.838432000000000000e+06,1.787232000000000000e+06,1.892800000000000000e+06,2.006656000000000000e+06,1.730272000000000000e+06,1.812608000000000000e+06,1.883936000000000000e+06,1.720928000000000000e+06,1.734208000000000000e+06,1.869440000000000000e+06,1.713088000000000000e+06,1.625216000000000000e+06,1.680544000000000000e+06,1.741088000000000000e+06,1.621952000000000000e+06,1.779808000000000000e+06,1.695008000000000000e+06,1.762668300000000047e+06,1.619680000000000000e+06,1.888768000000000000e+06,1.494471000000000000e+06,1.582752000000000000e+06,1.978976000000000000e+06,1.710592000000000000e+06,1.780352000000000000e+06,1.651008000000000000e+06,1.650048000000000000e+06,1.813152000000000000e+06,2.063040000000000000e+06,1.619904000000000000e+06,1.573568000000000000e+06,1.809536000000000000e+06,1.714496000000000000e+06,1.586179399999999907e+06,1.793024000000000000e+06,1.615591899999999907e+06,1.787776000000000000e+06,1.893792000000000000e+06,1.929408000000000000e+06,1.718080000000000000e+06,1.860992000000000000e+06,1.772480000000000000e+06,1.708064000000000000e+06,1.509440000000000000e+06,1.615232000000000000e+06,1.701216000000000000e+06,1.729408000000000000e+06,1.722112000000000000e+06,1.751776000000000000e+06,1.394741800000000047e+06,1.662080000000000000e+06,1.741952000000000000e+06,1.310107300000000047e+06,2.050624000000000000e+06,1.727904000000000000e+06,1.576384000000000000e+06,1.548064000000000000e+06,1.706880000000000000e+06,1.787680000000000000e+06,1.942272000000000000e+06,1.977312000000000000e+06,1.538274800000000047e+06,1.624224000000000000e+06,1.867680000000000000e+06,1.593532500000000000e+06,1.823648000000000000e+06,1.600928000000000000e+06,1.662208000000000000e+06,1.387388600000000093e+06,1.746432000000000000e+06,1.893376000000000000e+06,1.818400000000000000e+06,1.565760000000000000e+06,1.845440000000000000e+06,1.804736000000000000e+06,1.866144000000000000e+06,1.778400000000000000e+06,1.884704000000000000e+06,1.770848000000000000e+06,1.173927399999999907e+06,1.627488000000000000e+06,1.666432000000000000e+06,1.701856000000000000e+06,1.431544100000000093e+06,1.774688000000000000e+06,1.643200000000000000e+06,1.827680000000000000e+06,1.725728000000000000e+06,1.684032000000000000e+06,1.579072000000000000e+06,2.484106299999999814e+06,1.816000000000000000e+06,1.563616000000000000e+06,1.917400899999999907e+06,1.551200000000000000e+06,1.625312000000000000e+06,1.714969399999999907e+06,1.479448800000000047e+06,1.880736000000000000e+06,1.939200000000000000e+06,1.681632000000000000e+06,1.486801899999999907e+06,1.737056000000000000e+06,1.797280000000000000e+06,1.641328800000000047e+06,1.649824000000000000e+06,1.654496000000000000e+06,1.442646399999999907e+06,1.738016000000000000e+06,1.661120000000000000e+06,1.258598600000000093e+06,1.483089500000000000e+06,1.757440000000000000e+06,1.593532500000000000e+06,1.126131100000000093e+06,1.780128000000000000e+06,1.554528000000000000e+06,1.721344000000000000e+06,1.734656000000000000e+06,1.624672000000000000e+06,1.538976000000000000e+06,1.966176000000000000e+06,1.659712000000000000e+06,1.511904000000000000e+06,1.619360000000000000e+06,1.767040000000000000e+06,1.812064000000000000e+06,1.464320000000000000e+06,1.515136000000000000e+06,1.118778000000000000e+06,1.560576000000000000e+06,1.251245500000000000e+06,1.725152000000000000e+06,1.480672000000000000e+06,1.690784000000000000e+06,1.725920000000000000e+06,1.589344000000000000e+06,1.924032000000000000e+06,1.766368000000000000e+06,1.770528000000000000e+06,1.402131600000000093e+06,1.600704000000000000e+06,1.656768000000000000e+06,1.442646399999999907e+06,1.538784000000000000e+06,1.769312000000000000e+06,1.544384000000000000e+06,1.638976000000000000e+06,1.642560000000000000e+06,1.656128000000000000e+06,1.674592000000000000e+06,1.718304000000000000e+06,1.536384000000000000e+06,1.457216000000000000e+06,1.643968000000000000e+06,1.702304000000000000e+06,1.402131600000000093e+06,1.587072000000000000e+06,1.505184800000000047e+06,1.324850300000000047e+06,1.577440000000000000e+06,1.545024000000000000e+06,1.277017300000000047e+06,1.240214899999999907e+06,1.648717800000000047e+06,1.677312000000000000e+06,1.571840000000000000e+06,1.549120000000000000e+06,1.445056000000000000e+06,1.508862300000000047e+06,1.698816000000000000e+06,1.541024000000000000e+06,1.556730100000000093e+06,1.641344000000000000e+06,1.452800000000000000e+06,1.528288000000000000e+06,1.912928000000000000e+06,1.667101500000000000e+06,1.701984000000000000e+06,1.602112000000000000e+06,1.657536000000000000e+06,1.507264000000000000e+06,1.656544000000000000e+06,1.763200000000000000e+06,1.469152000000000000e+06,1.782656000000000000e+06,1.585248000000000000e+06,1.632352000000000000e+06,1.717312000000000000e+06,1.571936000000000000e+06,1.470880000000000000e+06,1.825824000000000000e+06,1.568896000000000000e+06,1.456352000000000000e+06,1.622272000000000000e+06,1.613184000000000000e+06,1.459808000000000000e+06,1.722322500000000000e+06,1.533280000000000000e+06,1.533280000000000000e+06,1.482816000000000000e+06,1.626272000000000000e+06,1.498880000000000000e+06,1.530688000000000000e+06,1.162933500000000000e+06,1.686752000000000000e+06,1.509632000000000000e+06,1.855296000000000000e+06,1.549248000000000000e+06,1.710592000000000000e+06,1.649056000000000000e+06,1.380035500000000000e+06,1.489280000000000000e+06,1.657536000000000000e+06,1.694464000000000000e+06,1.765728000000000000e+06,1.679584000000000000e+06,1.540160000000000000e+06,1.713728000000000000e+06,1.658496000000000000e+06,1.535648000000000000e+06,1.685664000000000000e+06,1.650048000000000000e+06,1.589120000000000000e+06,1.727008000000000000e+06,1.498656000000000000e+06,1.521728000000000000e+06,1.719616000000000000e+06,1.577248000000000000e+06,1.656992000000000000e+06,1.647104000000000000e+06,1.251245500000000000e+06,1.606240000000000000e+06,1.581024000000000000e+06,1.517504000000000000e+06,1.508992000000000000e+06,2.811688000000000000e+06,1.678167000000000000e+06,1.457536000000000000e+06,1.477440000000000000e+06,1.408896000000000000e+06,1.428416000000000000e+06,1.520960000000000000e+06,1.104071800000000047e+06,1.414240000000000000e+06,1.400736000000000000e+06,1.549984000000000000e+06,1.404256000000000000e+06,1.346432000000000000e+06,1.517952000000000000e+06,1.491872000000000000e+06,1.506624000000000000e+06,1.612192000000000000e+06,1.376832000000000000e+06,1.400736000000000000e+06,1.581984000000000000e+06,1.148227300000000047e+06,1.514592000000000000e+06,1.410720000000000000e+06,1.475808000000000000e+06,1.433248000000000000e+06,1.602112000000000000e+06,1.521952000000000000e+06,1.453568000000000000e+06,1.410816000000000000e+06,1.377696000000000000e+06,1.383040000000000000e+06,1.330304000000000000e+06,1.733722399999999907e+06,1.410176000000000000e+06,1.817632000000000000e+06,1.451840000000000000e+06,1.515680000000000000e+06,1.107712500000000000e+06,1.577024000000000000e+06,1.619136000000000000e+06,1.214443100000000093e+06,1.516544000000000000e+06,1.465600000000000000e+06,1.577120000000000000e+06,1.607008000000000000e+06,1.536288000000000000e+06,1.506208000000000000e+06,1.522688000000000000e+06,1.627904000000000000e+06,1.493696000000000000e+06,1.565248000000000000e+06,1.513856000000000000e+06,1.473888000000000000e+06,1.651328000000000000e+06,1.744768000000000000e+06,1.483136000000000000e+06,2.675434500000000000e+06,1.427232000000000000e+06,1.610144000000000000e+06,1.576704000000000000e+06,1.420550300000000047e+06,1.393856000000000000e+06,1.385728000000000000e+06,1.504032000000000000e+06,1.591392000000000000e+06,1.608416000000000000e+06,1.553792000000000000e+06,1.497152000000000000e+06,1.387968000000000000e+06,1.495424000000000000e+06,1.976226899999999907e+06,1.695008000000000000e+06,1.467200000000000000e+06,1.638528000000000000e+06,1.663488000000000000e+06,1.591520000000000000e+06,1.563840000000000000e+06,1.482720000000000000e+06,1.678176000000000000e+06,1.582112000000000000e+06,1.505760000000000000e+06,1.932107100000000093e+06,1.673824000000000000e+06,1.627680000000000000e+06,1.735744000000000000e+06,1.874592000000000000e+06,1.959552000000000000e+06,1.214443100000000093e+06,1.535104000000000000e+06,1.741408000000000000e+06,1.199735899999999907e+06,1.443776000000000000e+06,1.659808000000000000e+06,1.421984000000000000e+06,1.542240000000000000e+06,1.821024000000000000e+06,1.486801899999999907e+06,1.836992000000000000e+06,1.504160000000000000e+06,1.589248000000000000e+06,1.568256000000000000e+06,1.372682399999999907e+06,1.612736000000000000e+06,1.514592000000000000e+06,1.600288000000000000e+06,1.381536000000000000e+06,1.505440000000000000e+06,1.159221100000000093e+06,1.474112000000000000e+06,1.376608000000000000e+06,1.615008000000000000e+06,1.452800000000000000e+06,1.340544000000000000e+06,1.525280000000000000e+06,1.595744000000000000e+06,1.572256000000000000e+06,1.553888000000000000e+06,1.823968000000000000e+06,1.735616000000000000e+06,1.660128000000000000e+06,1.726688000000000000e+06,1.792032000000000000e+06,1.687936000000000000e+06,1.939104000000000000e+06,1.714816000000000000e+06,1.650048000000000000e+06,1.810176000000000000e+06,1.655360000000000000e+06,1.633536000000000000e+06,1.680672000000000000e+06,1.660032000000000000e+06,1.484768000000000000e+06,1.728992000000000000e+06,1.085616399999999907e+06,1.666656000000000000e+06,1.690112000000000000e+06,1.607872000000000000e+06,1.418112000000000000e+06,1.334016000000000000e+06,1.435616000000000000e+06,1.452704000000000000e+06,1.406465100000000093e+06,1.557440000000000000e+06,1.459264000000000000e+06,1.357888000000000000e+06,1.504576000000000000e+06,1.637248000000000000e+06,1.587296000000000000e+06,1.672736000000000000e+06,1.410048000000000000e+06,1.531872000000000000e+06,1.511808000000000000e+06,1.594880000000000000e+06,1.742176000000000000e+06,1.643296000000000000e+06,1.372682399999999907e+06,1.687296000000000000e+06,1.767584000000000000e+06,1.518592000000000000e+06,1.574848000000000000e+06,1.536832000000000000e+06,1.743680000000000000e+06,1.558752000000000000e+06,1.614240000000000000e+06,1.713952000000000000e+06,1.932064000000000000e+06,1.647968000000000000e+06,1.758400000000000000e+06,1.772832000000000000e+06,1.702944000000000000e+06,1.539424000000000000e+06,1.776192000000000000e+06,1.747392000000000000e+06,1.630528000000000000e+06,1.538016000000000000e+06,1.512768000000000000e+06,1.718752000000000000e+06,1.501664000000000000e+06,1.506080000000000000e+06,1.521408000000000000e+06,1.698400000000000000e+06,1.640384000000000000e+06,1.520640000000000000e+06,1.129771899999999907e+06,1.327616000000000000e+06,1.545024000000000000e+06,1.696448000000000000e+06,1.563712000000000000e+06,1.680128000000000000e+06,1.735520000000000000e+06,1.582208000000000000e+06,1.677728000000000000e+06,1.676640000000000000e+06,1.512224000000000000e+06,1.939968000000000000e+06,1.684256000000000000e+06,1.760384000000000000e+06,1.697184000000000000e+06,1.723744000000000000e+06,1.697856000000000000e+06,1.842592000000000000e+06,1.932256000000000000e+06,1.716128000000000000e+06,1.885792000000000000e+06,1.575392000000000000e+06,1.594016000000000000e+06,1.540064000000000000e+06,1.608736000000000000e+06,1.531744000000000000e+06,1.639840000000000000e+06,1.462368000000000000e+06,1.588384000000000000e+06,1.530688000000000000e+06,1.658944000000000000e+06,1.665344000000000000e+06,1.420550300000000047e+06,1.745664000000000000e+06,1.698080000000000000e+06,1.394741800000000047e+06,1.735840000000000000e+06,1.519927800000000047e+06,1.699168000000000000e+06,1.929184000000000000e+06,1.825184000000000000e+06,1.748160000000000000e+06,1.937120000000000000e+06,1.835904000000000000e+06,1.791264000000000000e+06,1.787008000000000000e+06,1.394741800000000047e+06,1.523136000000000000e+06,1.721152000000000000e+06,1.666880000000000000e+06,1.534656000000000000e+06,1.479584000000000000e+06,1.325920000000000000e+06,1.447552000000000000e+06,1.254957899999999907e+06,2.543004799999999814e+06,1.321216000000000000e+06,1.251245500000000000e+06,1.096681899999999907e+06,1.140874100000000093e+06,1.571072000000000000e+06,1.410272000000000000e+06,1.572704000000000000e+06,1.583936000000000000e+06,1.507904000000000000e+06,1.501440000000000000e+06,1.383680000000000000e+06,1.562432000000000000e+06,1.411776000000000000e+06,1.566848000000000000e+06,1.447968000000000000e+06,1.609824000000000000e+06,1.660800000000000000e+06,1.626944000000000000e+06,1.598656000000000000e+06,1.690336000000000000e+06,1.723200000000000000e+06,1.810944000000000000e+06,1.448512000000000000e+06,1.516864000000000000e+06,1.516864000000000000e+06,1.527104000000000000e+06,1.666208000000000000e+06,1.595424000000000000e+06,1.130145900000000000e+07,1.675232000000000000e+06,1.707520000000000000e+06,1.574112000000000000e+06,1.610144000000000000e+06,1.792480000000000000e+06,1.660128000000000000e+06,1.835136000000000000e+06,1.680128000000000000e+06,1.676416000000000000e+06,1.678176000000000000e+06,1.618912000000000000e+06,1.742048000000000000e+06,1.674240000000000000e+06,1.524640000000000000e+06,1.683488000000000000e+06,1.609280000000000000e+06,1.645376000000000000e+06,1.530880000000000000e+06,1.803424000000000000e+06,1.480032000000000000e+06,1.629632000000000000e+06,1.567936000000000000e+06,1.526464000000000000e+06,1.704704000000000000e+06,1.543424000000000000e+06,1.793568000000000000e+06,2.240896000000000000e+06,1.995616000000000000e+06,1.593532500000000000e+06,1.284370399999999907e+06,1.626622500000000000e+06,1.696544000000000000e+06,1.692512000000000000e+06,1.534880000000000000e+06,1.826944000000000000e+06,1.730944000000000000e+06,1.686656000000000000e+06,1.451569500000000000e+06,1.618144000000000000e+06,1.613376000000000000e+06,1.741408000000000000e+06,1.508448000000000000e+06,1.893696000000000000e+06,1.724416000000000000e+06,1.887776000000000000e+06,1.743680000000000000e+06,1.799568000000000000e+06,2.075776000000000000e+06,1.811392000000000000e+06,1.614144000000000000e+06,1.700128000000000000e+06,1.670784000000000000e+06,1.460993399999999907e+06,1.529280000000000000e+06,1.617184000000000000e+06,1.497344000000000000e+06,1.589248000000000000e+06,1.668832000000000000e+06,1.876886100000000093e+06,1.849600000000000000e+06,1.587616000000000000e+06,1.628672000000000000e+06,1.500160000000000000e+06,1.504032000000000000e+06,1.440448000000000000e+06,1.565984000000000000e+06,1.730944000000000000e+06,1.604064000000000000e+06,1.467200000000000000e+06,1.506400000000000000e+06,1.566112000000000000e+06,1.541376000000000000e+06,1.528288000000000000e+06,1.570624000000000000e+06,1.832512000000000000e+06,1.747936000000000000e+06,1.690016000000000000e+06,1.512128000000000000e+06,1.690784000000000000e+06,1.722784000000000000e+06,1.584576000000000000e+06,1.647872000000000000e+06,1.637888000000000000e+06,1.708512000000000000e+06,1.539520000000000000e+06,1.592704000000000000e+06,1.591200000000000000e+06,1.588704000000000000e+06,1.543424000000000000e+06,1.703712000000000000e+06,1.656768000000000000e+06,1.684352000000000000e+06,1.602560000000000000e+06,1.679680000000000000e+06,1.748064000000000000e+06,1.685760000000000000e+06,1.693728000000000000e+06,1.525824000000000000e+06,1.490144000000000000e+06,1.575712000000000000e+06,1.608512000000000000e+06,1.669056000000000000e+06,1.803744000000000000e+06,1.628128000000000000e+06,1.592384000000000000e+06,2.877866000000000000e+06,4.747398000000000000e+06,2.936691000000000000e+06,2.973603799999999814e+06,1.523568500000000000e+06,3.904730000000000000e+06,2.105089500000000000e+06,2.038837800000000047e+06,2.219137299999999814e+06,1.177676500000000000e+06,1.640480000000000000e+06,1.950526800000000047e+06,1.496928000000000000e+06,1.744418600000000093e+06,1.643104000000000000e+06,1.644832000000000000e+06,1.583072000000000000e+06,1.600928000000000000e+06,1.524416000000000000e+06,1.663296000000000000e+06,1.437664000000000000e+06,1.613728000000000000e+06,1.428192000000000000e+06,1.551392000000000000e+06,1.525600000000000000e+06,1.573984000000000000e+06,1.596288000000000000e+06,1.543744000000000000e+06,1.676864000000000000e+06,1.587392000000000000e+06,1.513088000000000000e+06,1.477440000000000000e+06,1.607424000000000000e+06,1.713184000000000000e+06,1.476896000000000000e+06,1.509632000000000000e+06,1.686528000000000000e+06,1.557664000000000000e+06,1.480768000000000000e+06,1.648640000000000000e+06,1.479264000000000000e+06,1.441856000000000000e+06,1.518176000000000000e+06,1.574624000000000000e+06,1.487872000000000000e+06,1.455712000000000000e+06,1.388736000000000000e+06,1.309568000000000000e+06,1.496384000000000000e+06,1.479360000000000000e+06,1.634944000000000000e+06,1.551840000000000000e+06,1.419616000000000000e+06,1.562976000000000000e+06,1.886656000000000000e+06,1.412416000000000000e+06,1.597568000000000000e+06,1.291760300000000047e+06,1.576704000000000000e+06,1.523648000000000000e+06,1.612736000000000000e+06,1.396864000000000000e+06,1.602240000000000000e+06,1.640608000000000000e+06,1.701760000000000000e+06,1.537056000000000000e+06,1.578208000000000000e+06,1.774144000000000000e+06,1.476256000000000000e+06,1.485504000000000000e+06,1.621632000000000000e+06,1.468512000000000000e+06,1.526048000000000000e+06,1.662752000000000000e+06,1.538274800000000047e+06,1.460864000000000000e+06,1.628032000000000000e+06,1.572576000000000000e+06,1.462592000000000000e+06,1.556928000000000000e+06,1.680768000000000000e+06,1.573568000000000000e+06,1.506528000000000000e+06,1.196023500000000000e+06,1.715808000000000000e+06,1.479178500000000000e+06,1.533152000000000000e+06,1.539744000000000000e+06,1.420800000000000000e+06,1.446560000000000000e+06,1.429504000000000000e+06,1.557440000000000000e+06,1.562208000000000000e+06,1.089328800000000047e+06,1.528512000000000000e+06,1.593568000000000000e+06,1.603328000000000000e+06,1.417888000000000000e+06,1.558848000000000000e+06,1.661216000000000000e+06,1.625408000000000000e+06,1.606144000000000000e+06,1.580384000000000000e+06,1.486272000000000000e+06,1.383488000000000000e+06,1.637248000000000000e+06,1.792704000000000000e+06,1.530880000000000000e+06,1.612512000000000000e+06,1.669472000000000000e+06,1.811392000000000000e+06,1.511040000000000000e+06,1.637792000000000000e+06,1.603872000000000000e+06,1.680224000000000000e+06,1.784928000000000000e+06,1.647328000000000000e+06,1.491552000000000000e+06,1.617952000000000000e+06,1.641152000000000000e+06,1.744418600000000093e+06,1.606688000000000000e+06,1.746624000000000000e+06,1.715360000000000000e+06,1.776320000000000000e+06,1.240214899999999907e+06,1.836576000000000000e+06,1.214443100000000093e+06,1.758528000000000000e+06,1.719520000000000000e+06,2.051968000000000000e+06,1.717536000000000000e+06,2.000704000000000000e+06,1.944800000000000000e+06,2.105216000000000000e+06,1.787232000000000000e+06,1.914240000000000000e+06,1.852448000000000000e+06,1.829888000000000000e+06,1.722336000000000000e+06,1.807776000000000000e+06,1.794560000000000000e+06,1.965233000000000000e+06,1.640704000000000000e+06,1.807776000000000000e+06,1.860992000000000000e+06,1.712320000000000000e+06,2.008192000000000000e+06,1.821344000000000000e+06,1.925984000000000000e+06,2.103808000000000000e+06,1.879424000000000000e+06,1.717120000000000000e+06,1.759392000000000000e+06,1.642656000000000000e+06,1.918208000000000000e+06,1.751008000000000000e+06,1.752416000000000000e+06,1.854752000000000000e+06,1.760928000000000000e+06,1.893152000000000000e+06,1.853312000000000000e+06,1.933696000000000000e+06,1.992192000000000000e+06,2.014272000000000000e+06,1.936128000000000000e+06,1.978976000000000000e+06,1.863424000000000000e+06,1.841056000000000000e+06,1.832192000000000000e+06,1.719072000000000000e+06,1.581248000000000000e+06,1.643424000000000000e+06,1.679680000000000000e+06,1.740192000000000000e+06,1.777728000000000000e+06,1.759840000000000000e+06,1.690656000000000000e+06,1.600885600000000093e+06,1.826368000000000000e+06,1.696224000000000000e+06,1.754912000000000000e+06,1.918752000000000000e+06,1.885344000000000000e+06,1.859456000000000000e+06,1.781344000000000000e+06,1.985152000000000000e+06,1.523568500000000000e+06,1.974656000000000000e+06,2.027296000000000000e+06,1.936448000000000000e+06,1.930720000000000000e+06,1.837120000000000000e+06,1.849152000000000000e+06,1.823744000000000000e+06,2.123456000000000000e+06,1.919616000000000000e+06,1.800256000000000000e+06,1.708736000000000000e+06,1.585792000000000000e+06,1.570208000000000000e+06,1.416704000000000000e+06,1.400832000000000000e+06,1.365056000000000000e+06,1.378432000000000000e+06,1.485952000000000000e+06,1.418752000000000000e+06,1.519136000000000000e+06,1.585248000000000000e+06,1.373088000000000000e+06,1.342688000000000000e+06,1.272768000000000000e+06,1.445376000000000000e+06,1.192160000000000000e+06,1.307328000000000000e+06,1.233920000000000000e+06,1.333824000000000000e+06,1.392032000000000000e+06,1.172416000000000000e+06,1.221248000000000000e+06,1.221344000000000000e+06,1.326016000000000000e+06,1.367616000000000000e+06,1.185472000000000000e+06,1.295360000000000000e+06,1.312224000000000000e+06,1.339392000000000000e+06,1.273952000000000000e+06,1.158208000000000000e+06,1.335840000000000000e+06,1.221152000000000000e+06,1.175584000000000000e+06,1.154080000000000000e+06,1.157344000000000000e+06,1.156704000000000000e+06,1.101152000000000000e+06,1.347488000000000000e+06,1.231680000000000000e+06,1.181312000000000000e+06,1.157248000000000000e+06,1.261888000000000000e+06,1.066208000000000000e+06,1.215392000000000000e+06,1.072128000000000000e+06,1.172512000000000000e+06,1.328992000000000000e+06,1.082560000000000000e+06,1.079488000000000000e+06,9.652800000000000000e+05,1.312448000000000000e+06,1.056512000000000000e+06,8.669280000000000000e+05,9.133760000000000000e+05,1.203712000000000000e+06,1.130784000000000000e+06,9.066720000000000000e+05,9.894400000000000000e+05,9.154720000000000000e+05,9.484960000000000000e+05,1.009536000000000000e+06,9.076160000000000000e+05,8.525120000000000000e+05,8.491840000000000000e+05,8.323680000000000000e+05,6.187200000000000000e+05,6.921440000000000000e+05,8.051680000000000000e+05,6.533280000000000000e+05,6.841760000000000000e+05,6.511680000000000000e+05,3.972719000000000233e+05,6.225440000000000000e+05,5.021200000000000000e+05,4.640800000000000000e+05,4.417600000000000000e+05,5.388800000000000000e+05,4.629520000000000000e+05,5.211120000000000000e+05,6.127360000000000000e+05,6.231680000000000000e+05,3.919920000000000000e+05,4.553760000000000000e+05,4.080160000000000000e+05,4.416560000000000000e+05,4.924645000000000000e+05,3.444800000000000000e+05,4.210960000000000000e+05,3.708720000000000000e+05,4.520960000000000000e+05,3.943360000000000000e+05,3.583360000000000000e+05,4.131280000000000000e+05,3.567040000000000000e+05,3.929040000000000000e+05,4.095520000000000000e+05,4.493280000000000000e+05,2.775042999999999884e+05,3.164960000000000000e+05,3.758640000000000000e+05,3.448880000000000000e+05,3.030720000000000000e+05,3.362320000000000000e+05,4.050560000000000000e+05,5.237840000000000000e+05,3.840320000000000000e+05,3.214800000000000000e+05,3.570080000000000000e+05,3.747440000000000000e+05,4.085280000000000000e+05,4.210000000000000000e+05,3.787200000000000000e+05,3.454960000000000000e+05,3.200560000000000000e+05,2.487840000000000000e+05,2.776880000000000000e+05,2.748480000000000000e+05,2.661200000000000000e+05,2.577040000000000000e+05,3.312480000000000000e+05,2.597320000000000000e+05,4.671520000000000000e+05,2.639920000000000000e+05,2.671360000000000000e+05,3.490640000000000000e+05,2.523320000000000000e+05,2.494920000000000000e+05,2.973840000000000000e+05,3.505920000000000000e+05,2.775840000000000000e+05,3.424400000000000000e+05,3.324640000000000000e+05,3.545600000000000000e+05,2.982000000000000000e+05,4.856000000000000000e+05,4.181360000000000000e+05,2.862160000000000000e+05,2.847920000000000000e+05,3.247360000000000000e+05,2.314600000000000000e+05,2.364240000000000000e+05,2.448320000000000000e+05,2.541560000000000000e+05,2.659200000000000000e+05,5.021200000000000000e+05,3.636320000000000000e+05,2.816480000000000000e+05,2.800240000000000000e+05,2.714960000000000000e+05,2.716000000000000000e+05,3.403040000000000000e+05,3.069360000000000000e+05,2.758560000000000000e+05,3.851520000000000000e+05,2.476680000000000000e+05,2.910880000000000000e+05,3.280880000000000000e+05,2.261960000000000000e+05,2.354080000000000000e+05,2.513160000000000000e+05,3.251440000000000000e+05,4.818080000000000000e+05,3.641440000000000000e+05,3.466160000000000000e+05,2.283200000000000000e+05,3.779040000000000000e+05,2.541560000000000000e+05,4.340880000000000000e+05,3.444800000000000000e+05,2.764720000000000000e+05,3.094800000000000000e+05,2.843840000000000000e+05,2.412840000000000000e+05,3.397920000000000000e+05,3.675040000000000000e+05,2.687600000000000000e+05,3.089680000000000000e+05,2.878400000000000000e+05,2.935280000000000000e+05,2.470600000000000000e+05,2.476680000000000000e+05,3.132400000000000000e+05,2.657120000000000000e+05,2.609480000000000000e+05,3.106000000000000000e+05,2.597320000000000000e+05,2.604400000000000000e+05,2.659200000000000000e+05,2.714960000000000000e+05,2.418920000000000000e+05,2.793120000000000000e+05,3.200560000000000000e+05,3.324640000000000000e+05,3.425440000000000000e+05,2.487840000000000000e+05,2.620640000000000000e+05,2.998240000000000000e+05,3.386720000000000000e+05,2.134440000000000000e+05,1.961520000000000000e+05,3.482480000000000000e+05,2.134440000000000000e+05,0.000000000000000000e+00,2.418920000000000000e+05,2.901760000000000000e+05,3.140560000000000000e+05,3.179200000000000000e+05,2.447280000000000000e+05,3.218880000000000000e+05,3.232080000000000000e+05,3.813760000000000000e+05,2.311560000000000000e+05,3.039920000000000000e+05,3.175120000000000000e+05,2.244720000000000000e+05,2.823520000000000000e+05,1.999920000000000000e+05,1.996880000000000000e+05,2.649040000000000000e+05,2.082840000000000000e+05,2.074760000000000000e+05,2.460480000000000000e+05,2.687600000000000000e+05,1.699880000000000000e+05,2.089920000000000000e+05,2.417920000000000000e+05,1.893800000000000000e+05,2.118240000000000000e+05,1.682720000000000000e+05,1.578760000000000000e+05,1.665560000000000000e+05,1.694800000000000000e+05,1.486960000000000000e+05,1.513200000000000000e+05,1.685720000000000000e+05,1.475880000000000000e+05,1.374040000000000000e+05,1.766520000000000000e+05,1.555560000000000000e+05,1.390200000000000000e+05,1.323680000000000000e+05,1.232000000000000000e+05,2.091960000000000000e+05,1.219920000000000000e+05,1.296480000000000000e+05,2.229560000000000000e+05,1.186680000000000000e+05,1.156480000000000000e+05,1.031680000000000000e+05,1.134320000000000000e+05,1.127280000000000000e+05,9.200200000000000000e+04,9.894200000000000000e+04,1.035700000000000000e+05,9.713200000000000000e+04,9.361000000000000000e+04,1.029660000000000000e+05,7.903400000000000000e+04,9.300800000000000000e+04,8.948800000000000000e+04,8.305400000000000000e+04,8.798000000000000000e+04,1.076960000000000000e+05,7.682200000000000000e+04,8.355600000000000000e+04,7.993800000000000000e+04,7.330600000000000000e+04,7.451200000000000000e+04,6.948800000000000000e+04,6.989000000000000000e+04,6.346300000000000000e+04,8.184800000000000000e+04,7.511400000000000000e+04,7.833000000000000000e+04,7.943600000000000000e+04,8.255200000000000000e+04,8.215000000000000000e+04,8.144600000000000000e+04,7.943600000000000000e+04,7.531600000000000000e+04,7.149800000000000000e+04,8.969000000000000000e+04,7.702400000000000000e+04,8.406000000000000000e+04,6.547200000000000000e+04,6.838400000000000000e+04,6.758000000000000000e+04,6.446800000000000000e+04,7.290400000000000000e+04,1.091040000000000000e+05,6.125400000000000000e+04,6.697800000000000000e+04,6.748000000000000000e+04,6.617400000000000000e+04,6.938800000000000000e+04,6.195700000000000000e+04,6.065200000000000000e+04,6.557200000000000000e+04,6.245900000000000000e+04,7.431000000000000000e+04,5.382600000000000000e+04,5.804200000000000000e+04,5.201900000000000000e+04,6.065200000000000000e+04,5.834300000000000000e+04,6.115400000000000000e+04,5.984900000000000000e+04,5.784100000000000000e+04,1.049780000000000000e+05,4.910900000000000000e+04,5.302300000000000000e+04,4.920900000000000000e+04,4.278800000000000000e+04,4.991200000000000000e+04,3.857500000000000000e+04,3.466400000000000000e+04,3.606800000000000000e+04,3.737200000000000000e+04,4.339000000000000000e+04,3.887600000000000000e+04,3.255900000000000000e+04,3.155600000000000000e+04,2.985200000000000000e+04,8.375800000000000000e+04,3.105500000000000000e+04,3.245800000000000000e+04,2.905000000000000000e+04,2.624300000000000000e+04,3.075400000000000000e+04,2.965100000000000000e+04,3.145600000000000000e+04,2.463900000000000000e+04,2.644300000000000000e+04,2.243400000000000000e+04,2.544100000000000000e+04,2.103200000000000000e+04,2.193300000000000000e+04,2.163300000000000000e+04,1.752500000000000000e+04,1.622200000000000000e+04,1.522100000000000000e+04,1.582200000000000000e+04,1.451900000000000000e+04,1.331700000000000000e+04,9.211000000000000000e+03,8.710000000000000000e+03,7.008000000000000000e+03,9.311000000000000000e+03,9.111000000000000000e+03,8.510000000000000000e+03,1.011200000000000000e+04,8.410000000000000000e+03,7.408000000000000000e+03,9.211000000000000000e+03,9.011000000000000000e+03,8.810000000000000000e+03,1.051300000000000000e+04,1.131400000000000000e+04,7.208000000000000000e+03,1.101400000000000000e+04,8.510000000000000000e+03,1.001200000000000000e+04,9.712000000000000000e+03,8.009000000000000000e+03,8.410000000000000000e+03,8.009000000000000000e+03,8.109000000000000000e+03,9.511000000000000000e+03,9.211000000000000000e+03,8.310000000000000000e+03,7.108000000000000000e+03,6.707000000000000000e+03,8.710000000000000000e+03,8.810000000000000000e+03,8.510000000000000000e+03,1.121400000000000000e+04,6.107000000000000000e+03,8.610000000000000000e+03,1.141400000000000000e+04,9.011000000000000000e+03,9.611000000000000000e+03,9.812000000000000000e+03,8.810000000000000000e+03,6.707000000000000000e+03,8.410000000000000000e+03,8.710000000000000000e+03,6.507000000000000000e+03,8.610000000000000000e+03,7.408000000000000000e+03,7.308000000000000000e+03,6.307000000000000000e+03,1.001200000000000000e+04,9.511000000000000000e+03,8.710000000000000000e+03,8.209000000000000000e+03,8.209000000000000000e+03,6.908000000000000000e+03,8.410000000000000000e+03,8.209000000000000000e+03,8.109000000000000000e+03,8.710000000000000000e+03,1.031200000000000000e+04,9.311000000000000000e+03,7.108000000000000000e+03,8.209000000000000000e+03,6.507000000000000000e+03,8.610000000000000000e+03,8.209000000000000000e+03,8.510000000000000000e+03,8.109000000000000000e+03,9.411000000000000000e+03,7.308000000000000000e+03,9.311000000000000000e+03,8.810000000000000000e+03,7.809000000000000000e+03,1.051300000000000000e+04,9.211000000000000000e+03,9.211000000000000000e+03,1.021200000000000000e+04,1.001200000000000000e+04,7.008000000000000000e+03,9.411000000000000000e+03,9.411000000000000000e+03,8.410000000000000000e+03,8.209000000000000000e+03,8.710000000000000000e+03,1.061300000000000000e+04,7.408000000000000000e+03,8.209000000000000000e+03,9.211000000000000000e+03,8.310000000000000000e+03,6.607000000000000000e+03,6.607000000000000000e+03,7.909000000000000000e+03,1.221500000000000000e+04,9.111000000000000000e+03,8.209000000000000000e+03,8.209000000000000000e+03,8.310000000000000000e+03,6.908000000000000000e+03,7.909000000000000000e+03,8.109000000000000000e+03,6.107000000000000000e+03,9.912000000000000000e+03,8.109000000000000000e+03,7.508000000000000000e+03,8.310000000000000000e+03,1.011200000000000000e+04,8.510000000000000000e+03,9.211000000000000000e+03,8.009000000000000000e+03,8.610000000000000000e+03,7.508000000000000000e+03,9.611000000000000000e+03,9.511000000000000000e+03,7.108000000000000000e+03,8.910000000000000000e+03,8.209000000000000000e+03,8.810000000000000000e+03,9.011000000000000000e+03,7.508000000000000000e+03,5.906000000000000000e+03,7.308000000000000000e+03,9.511000000000000000e+03,7.308000000000000000e+03,7.208000000000000000e+03,8.710000000000000000e+03,7.508000000000000000e+03,8.310000000000000000e+03,8.910000000000000000e+03,6.607000000000000000e+03,7.909000000000000000e+03,8.810000000000000000e+03,7.508000000000000000e+03,8.610000000000000000e+03,7.709000000000000000e+03,6.807000000000000000e+03,7.809000000000000000e+03,7.909000000000000000e+03,8.209000000000000000e+03,8.910000000000000000e+03,1.051300000000000000e+04,6.908000000000000000e+03,7.408000000000000000e+03,9.511000000000000000e+03,1.001200000000000000e+04,7.709000000000000000e+03,7.609000000000000000e+03,7.508000000000000000e+03,7.909000000000000000e+03,6.707000000000000000e+03,8.310000000000000000e+03,6.607000000000000000e+03,1.001200000000000000e+04,nan
4.794930000000000092e+01,6.401090000000000000e+06,7.326836500000000000e+06,7.384714000000000000e+06,6.238466000000000000e+06,6.992920000000000000e+06,6.598470500000000000e+06,7.301401000000000000e+06,7.066087500000000000e+06,5.536092500000000000e+06,6.486303500000000000e+06,6.071137000000000000e+06,5.944053000000000000e+06,5.150720000000000000e+06,5.667296000000000000e+06,5.728671000000000000e+06,5.536028500000000000e+06,6.261725000000000000e+06,5.997090500000000000e+06,6.074254000000000000e+06,5.423080000000000000e+06,5.115636000000000000e+06,5.596665000000000000e+06,5.022363500000000000e+06,5.192639500000000000e+06,5.010732000000000000e+06,6.145889000000000000e+06,5.182708000000000000e+06,4.884994500000000000e+06,5.014834000000000000e+06,4.614734000000000000e+06,3.806676799999999814e+06,5.069555000000000000e+06,4.187397500000000000e+06,3.556749799999999814e+06,3.884630799999999814e+06,4.302754000000000000e+06,4.216063500000000000e+06,3.565444299999999814e+06,4.117258500000000000e+06,4.056061299999999814e+06,3.418693500000000000e+06,4.116889000000000000e+06,3.340209500000000000e+06,3.539510000000000000e+06,4.036528500000000000e+06,3.396137500000000000e+06,3.071055000000000000e+06,3.166463500000000000e+06,3.560888500000000000e+06,3.275787500000000000e+06,4.105625500000000000e+06,2.825676799999999814e+06,3.032407299999999814e+06,2.945438500000000000e+06,2.675367500000000000e+06,2.746386500000000000e+06,2.940003000000000000e+06,3.257968500000000000e+06,3.228362000000000000e+06,2.728784500000000000e+06,2.859603000000000000e+06,2.379771500000000000e+06,2.920416000000000000e+06,3.086589000000000000e+06,2.349656000000000000e+06,2.273518500000000000e+06,2.754810000000000000e+06,2.091051000000000000e+06,2.501153000000000000e+06,2.507152000000000000e+06,2.420352000000000000e+06,2.780492000000000000e+06,2.740794000000000000e+06,2.897683000000000000e+06,1.960022100000000093e+06,2.438583799999999814e+06,2.106112000000000000e+06,2.296665000000000000e+06,2.243690000000000000e+06,2.466305299999999814e+06,2.175009500000000000e+06,2.085529000000000000e+06,2.508528000000000000e+06,2.499398299999999814e+06,1.958290000000000000e+06,2.189688000000000000e+06,1.478586800000000047e+06,2.536340000000000000e+06,2.232485000000000000e+06,2.187136000000000000e+06,1.597900800000000047e+06,1.854752000000000000e+06,1.698159300000000047e+06,1.905568000000000000e+06,1.882176000000000000e+06,2.186011500000000000e+06,1.864288000000000000e+06,1.709280000000000000e+06,1.472565000000000000e+06,1.535743300000000047e+06,1.845202899999999907e+06,1.957124300000000047e+06,1.885472000000000000e+06,1.490464000000000000e+06,1.519552000000000000e+06,1.606464000000000000e+06,1.762656000000000000e+06,1.679264000000000000e+06,1.623040000000000000e+06,1.656474000000000000e+06,1.658848300000000047e+06,2.122624000000000000e+06,1.472928000000000000e+06,1.806912000000000000e+06,1.076041100000000093e+06,1.804287300000000047e+06,1.959544000000000000e+06,1.426753500000000000e+06,1.759293399999999907e+06,1.437760000000000000e+06,1.491648000000000000e+06,1.694688000000000000e+06,1.469888000000000000e+06,1.529472000000000000e+06,1.523232000000000000e+06,2.100897000000000000e+06,1.364511899999999907e+06,1.594656000000000000e+06,2.089073600000000093e+06,1.819392000000000000e+06,1.839840000000000000e+06,1.639200000000000000e+06,1.806993800000000047e+06,1.878271899999999907e+06,1.559520000000000000e+06,1.786048000000000000e+06,1.896992000000000000e+06,1.679040000000000000e+06,1.514272000000000000e+06,2.136768000000000000e+06,1.781888000000000000e+06,1.726550500000000000e+06,2.028288000000000000e+06,1.853168000000000000e+06,1.786144000000000000e+06,1.776553399999999907e+06,2.081880800000000047e+06,1.773114000000000000e+06,1.745760000000000000e+06,1.560256000000000000e+06,1.786240000000000000e+06,1.895018100000000093e+06,2.061310500000000000e+06,1.572256000000000000e+06,2.011264600000000093e+06,2.017862800000000047e+06,1.665984000000000000e+06,1.732896000000000000e+06,2.670248000000000000e+06,1.787854800000000047e+06,2.057184800000000047e+06,1.470432000000000000e+06,1.335552600000000093e+06,1.516531899999999907e+06,1.822432000000000000e+06,1.930421300000000047e+06,1.569440000000000000e+06,1.755360000000000000e+06,1.918624000000000000e+06,1.719712000000000000e+06,1.873177399999999907e+06,1.526542800000000047e+06,1.722338899999999907e+06,1.686304000000000000e+06,1.465824000000000000e+06,1.764640000000000000e+06,1.424864000000000000e+06,1.271712000000000000e+06,1.403840000000000000e+06,2.016741600000000093e+06,1.883360000000000000e+06,1.570208000000000000e+06,1.557792000000000000e+06,1.898945500000000000e+06,1.500800000000000000e+06,1.340532000000000000e+06,1.819040000000000000e+06,1.441184000000000000e+06,1.917789899999999907e+06,1.544800000000000000e+06,1.442048000000000000e+06,1.821362000000000000e+06,1.927648000000000000e+06,1.489504000000000000e+06,1.517824000000000000e+06,1.607992899999999907e+06,1.594432000000000000e+06,1.737376000000000000e+06,1.649065800000000047e+06,1.929632000000000000e+06,1.795841000000000000e+06,1.873208600000000093e+06,1.485265000000000000e+06,1.977849800000000047e+06,2.133952000000000000e+06,1.891072000000000000e+06,2.163328000000000000e+06,1.978080000000000000e+06,1.818944000000000000e+06,3.672812500000000000e+06,2.050135899999999907e+06,1.741824000000000000e+06,1.956800000000000000e+06,1.841920000000000000e+06,1.707328000000000000e+06,1.763648000000000000e+06,1.529600000000000000e+06,1.527968000000000000e+06,2.035556500000000000e+06,1.418336000000000000e+06,2.104454799999999814e+06,1.688732399999999907e+06,1.959456000000000000e+06,1.413197100000000093e+06,1.858502399999999907e+06,1.648416000000000000e+06,1.657625399999999907e+06,1.834816000000000000e+06,2.015584399999999907e+06,1.659264000000000000e+06,1.945690899999999907e+06,1.577664000000000000e+06,1.234961800000000047e+06,2.116379299999999814e+06,1.290077500000000000e+06,1.677312000000000000e+06,1.628448000000000000e+06,1.691552000000000000e+06,1.794758899999999907e+06,1.764960000000000000e+06,1.622592000000000000e+06,1.337760000000000000e+06,1.496384000000000000e+06,1.567488000000000000e+06,1.948466800000000047e+06,1.659360000000000000e+06,1.729856000000000000e+06,1.286400000000000000e+06,1.408128000000000000e+06,1.758208000000000000e+06,1.468384000000000000e+06,1.663296000000000000e+06,1.506208000000000000e+06,1.564576000000000000e+06,1.596832000000000000e+06,2.207606299999999814e+06,1.478080000000000000e+06,1.992870399999999907e+06,1.471616000000000000e+06,1.777312000000000000e+06,2.026310500000000000e+06,1.555616000000000000e+06,1.552160000000000000e+06,1.789408000000000000e+06,1.453568000000000000e+06,1.528832000000000000e+06,1.786144000000000000e+06,1.432608000000000000e+06,1.222118300000000047e+06,2.105089500000000000e+06,1.786278800000000047e+06,1.849824000000000000e+06,1.716768000000000000e+06,1.714816000000000000e+06,1.426496000000000000e+06,1.602656000000000000e+06,1.713728000000000000e+06,1.585344000000000000e+06,1.332096000000000000e+06,1.695136000000000000e+06,1.749236100000000093e+06,1.552704000000000000e+06,1.759840000000000000e+06,1.477120000000000000e+06,1.464640000000000000e+06,1.379616000000000000e+06,1.541754399999999907e+06,1.206855300000000047e+06,1.573344000000000000e+06,1.519776000000000000e+06,1.485632000000000000e+06,1.898080000000000000e+06,1.246991399999999907e+06,1.802432000000000000e+06,1.996086899999999907e+06,1.625408000000000000e+06,1.646560000000000000e+06,1.757540899999999907e+06,1.838304000000000000e+06,2.674063500000000000e+06,2.024939600000000093e+06,1.826444000000000000e+06,2.004371899999999907e+06,1.558112000000000000e+06,1.710611500000000000e+06,1.343734000000000000e+06,1.919408899999999907e+06,1.638336000000000000e+06,1.685760000000000000e+06,1.655344500000000000e+06,1.779707000000000000e+06,1.872832000000000000e+06,1.919790300000000047e+06,2.112406799999999814e+06,1.836768000000000000e+06,2.072993800000000047e+06,1.533252600000000093e+06,1.611945800000000047e+06,2.057600000000000000e+06,1.868448000000000000e+06,2.220800000000000000e+06,1.462325000000000000e+06,1.830587000000000000e+06,1.874816000000000000e+06,1.837238399999999907e+06,2.061081500000000000e+06,1.823424000000000000e+06,1.908736000000000000e+06,1.733568000000000000e+06,1.762240000000000000e+06,1.553344000000000000e+06,1.634432000000000000e+06,1.659712000000000000e+06,1.703616000000000000e+06,1.531104000000000000e+06,1.718624000000000000e+06,2.151873299999999814e+06,1.956657899999999907e+06,1.919593800000000047e+06,1.614240000000000000e+06,1.753184000000000000e+06,1.505014800000000047e+06,2.152006500000000000e+06,1.589248000000000000e+06,1.734304000000000000e+06,1.730080000000000000e+06,1.787360000000000000e+06,1.749376000000000000e+06,1.674592000000000000e+06,1.290098399999999907e+06,1.575936000000000000e+06,1.425408000000000000e+06,1.552480000000000000e+06,1.606240000000000000e+06,1.366976000000000000e+06,1.580256000000000000e+06,1.590336000000000000e+06,1.508256000000000000e+06,1.624320000000000000e+06,1.585120000000000000e+06,1.513536000000000000e+06,1.294771100000000093e+06,1.599968000000000000e+06,1.281843000000000000e+06,1.397728000000000000e+06,1.667424000000000000e+06,1.973815500000000000e+06,1.925794800000000047e+06,1.872960000000000000e+06,1.792160000000000000e+06,1.697312000000000000e+06,1.821120000000000000e+06,1.856512000000000000e+06,3.313852500000000000e+06,1.829216000000000000e+06,2.209847299999999814e+06,1.858592000000000000e+06,2.373617000000000000e+06,2.249862299999999814e+06,1.869409300000000047e+06,1.808320000000000000e+06,1.974208000000000000e+06,2.147052299999999814e+06,2.114112000000000000e+06,1.656480000000000000e+06,2.158784000000000000e+06,1.909184000000000000e+06,1.874496000000000000e+06,1.950122899999999907e+06,1.821792000000000000e+06,1.411967800000000047e+06,2.016160000000000000e+06,1.554455600000000093e+06,1.826592000000000000e+06,2.228711299999999814e+06,2.027424000000000000e+06,1.336202500000000000e+06,2.284455000000000000e+06,1.862848000000000000e+06,1.971456000000000000e+06,2.101809000000000000e+06,2.205824000000000000e+06,2.182784000000000000e+06,1.802976000000000000e+06,1.659584000000000000e+06,2.153775000000000000e+06,1.818720000000000000e+06,1.528640000000000000e+06,1.894103399999999907e+06,1.731392000000000000e+06,1.595840000000000000e+06,1.776864000000000000e+06,2.021848300000000047e+06,1.903427000000000000e+06,1.915886800000000047e+06,2.030737800000000047e+06,1.326011100000000093e+06,1.713312000000000000e+06,1.186808500000000000e+06,1.895136000000000000e+06,1.569984000000000000e+06,1.790176000000000000e+06,1.618144000000000000e+06,1.549472000000000000e+06,1.578432000000000000e+06,1.420653600000000093e+06,1.737056000000000000e+06,1.474848000000000000e+06,1.653280000000000000e+06,1.445376000000000000e+06,1.525920000000000000e+06,1.735840000000000000e+06,1.972063300000000047e+06,1.624864000000000000e+06,1.636384000000000000e+06,1.992951000000000000e+06,1.603104000000000000e+06,1.841504000000000000e+06,1.452896000000000000e+06,1.391236000000000000e+06,1.627734800000000047e+06,2.259330000000000000e+06,2.026219100000000093e+06,1.789856000000000000e+06,1.894688000000000000e+06,1.705960000000000000e+06,1.898208000000000000e+06,1.771006399999999907e+06,2.002016000000000000e+06,1.820704000000000000e+06,1.742816000000000000e+06,1.777952000000000000e+06,1.937760000000000000e+06,1.318527800000000047e+06,1.273725300000000047e+06,1.619456000000000000e+06,1.814464000000000000e+06,2.044992000000000000e+06,1.623584000000000000e+06,1.603520000000000000e+06,1.612416000000000000e+06,1.586441899999999907e+06,1.442176000000000000e+06,1.572160000000000000e+06,1.564428399999999907e+06,1.887214300000000047e+06,1.878112000000000000e+06,1.764096000000000000e+06,2.058103100000000093e+06,1.802528000000000000e+06,1.511301500000000000e+06,1.405926399999999907e+06,1.679456000000000000e+06,1.883264000000000000e+06,1.754176000000000000e+06,1.779808000000000000e+06,1.776000000000000000e+06,1.782336000000000000e+06,1.733353100000000093e+06,1.450752000000000000e+06,1.703936000000000000e+06,1.994682300000000047e+06,1.739328000000000000e+06,2.075640100000000093e+06,1.512574600000000093e+06,1.794336000000000000e+06,1.758976000000000000e+06,1.361688500000000000e+06,1.383747899999999907e+06,1.873504000000000000e+06,1.658176000000000000e+06,1.332239300000000047e+06,1.438934000000000000e+06,1.791840000000000000e+06,1.914560000000000000e+06,1.576160000000000000e+06,1.507584000000000000e+06,2.035125399999999907e+06,1.653824000000000000e+06,1.582432000000000000e+06,1.928394800000000047e+06,1.478528000000000000e+06,1.328562600000000093e+06,1.586179399999999907e+06,1.787680000000000000e+06,1.683712000000000000e+06,1.740096000000000000e+06,1.702528000000000000e+06,1.730624000000000000e+06,1.976226899999999907e+06,1.658816000000000000e+06,1.986784000000000000e+06,2.105089500000000000e+06,1.556730100000000093e+06,1.826272000000000000e+06,2.145532500000000000e+06,2.200717799999999814e+06,1.654496000000000000e+06,1.571616000000000000e+06,1.625728000000000000e+06,1.885024000000000000e+06,1.576896000000000000e+06,1.633216000000000000e+06,1.288047899999999907e+06,1.722432000000000000e+06,1.611104000000000000e+06,1.453640300000000047e+06,1.917400899999999907e+06,1.615591899999999907e+06,1.773867899999999907e+06,1.993088000000000000e+06,2.057184800000000047e+06,1.693056000000000000e+06,1.649184000000000000e+06,1.490478500000000000e+06,1.525600000000000000e+06,1.904032000000000000e+06,1.835584000000000000e+06,1.854790000000000000e+06,1.639072000000000000e+06,1.813152000000000000e+06,2.024131500000000000e+06,1.882400000000000000e+06,1.551936000000000000e+06,2.049831600000000093e+06,2.049831600000000093e+06,1.814016000000000000e+06,1.584256000000000000e+06,1.913568000000000000e+06,1.932107100000000093e+06,1.748160000000000000e+06,1.671552000000000000e+06,2.035125399999999907e+06,1.654592000000000000e+06,1.756000000000000000e+06,2.064610500000000000e+06,1.609504000000000000e+06,1.438848000000000000e+06,1.954167500000000000e+06,2.358993799999999814e+06,1.634432000000000000e+06,1.990969899999999907e+06,1.825340800000000047e+06,1.626624000000000000e+06,1.734432000000000000e+06,1.485184000000000000e+06,1.618368000000000000e+06,1.744032000000000000e+06,1.469376000000000000e+06,1.409484800000000047e+06,1.376394800000000047e+06,1.719712000000000000e+06,1.674240000000000000e+06,1.720800000000000000e+06,1.514176000000000000e+06,1.755136000000000000e+06,1.689792000000000000e+06,1.946813399999999907e+06,1.563296000000000000e+06,2.134538799999999814e+06,1.600384000000000000e+06,1.653088000000000000e+06,1.446287100000000093e+06,1.862432000000000000e+06,1.854848000000000000e+06,1.840384000000000000e+06,1.564083300000000047e+06,1.638112000000000000e+06,1.825340800000000047e+06,1.766514800000000047e+06,1.575168000000000000e+06,2.005676100000000093e+06,1.895456000000000000e+06,1.677632000000000000e+06,1.622176000000000000e+06,1.800896000000000000e+06,1.810528000000000000e+06,1.972586100000000093e+06,1.778272000000000000e+06,1.650912000000000000e+06,1.655680000000000000e+06,1.243855600000000093e+06,1.203412500000000000e+06,1.593888000000000000e+06,1.873208600000000093e+06,1.623360000000000000e+06,2.082993300000000047e+06,2.068287000000000000e+06,1.618912000000000000e+06,1.631808000000000000e+06,1.910011000000000000e+06,1.795927300000000047e+06,1.847436899999999907e+06,1.622816000000000000e+06,1.493280000000000000e+06,1.542432000000000000e+06,1.555936000000000000e+06,1.887951600000000093e+06,1.579520000000000000e+06,1.630944000000000000e+06,2.090346399999999907e+06,1.522048000000000000e+06,1.849056000000000000e+06,1.785696000000000000e+06,1.196023500000000000e+06,2.134538799999999814e+06,1.568160000000000000e+06,2.911028799999999814e+06,1.652640000000000000e+06,1.236502500000000000e+06,1.562848000000000000e+06,1.468346500000000000e+06,1.306466500000000000e+06,1.607008000000000000e+06,1.586179399999999907e+06,1.880096000000000000e+06,1.634848000000000000e+06,1.425088000000000000e+06,1.526048000000000000e+06,1.660256000000000000e+06,1.627584000000000000e+06,1.728096000000000000e+06,1.479168000000000000e+06,1.516215399999999907e+06,1.556800000000000000e+06,1.659748399999999907e+06,1.512992000000000000e+06,1.640928000000000000e+06,1.658816000000000000e+06,1.886880000000000000e+06,1.487136000000000000e+06,1.463328000000000000e+06,1.674454600000000093e+06,1.908096000000000000e+06,1.628576000000000000e+06,1.653184000000000000e+06,1.468346500000000000e+06,1.492416000000000000e+06,1.491744000000000000e+06,1.685520100000000093e+06,1.600064000000000000e+06,1.531424000000000000e+06,1.515456000000000000e+06,1.692736000000000000e+06,1.547200000000000000e+06,1.810528000000000000e+06,1.593532500000000000e+06,1.477216000000000000e+06,1.666112000000000000e+06,1.725152000000000000e+06,1.671104000000000000e+06,1.604832000000000000e+06,1.706336000000000000e+06,1.581248000000000000e+06,1.627584000000000000e+06,1.620640000000000000e+06,1.926432000000000000e+06,1.689568000000000000e+06,1.674048000000000000e+06,1.921077500000000000e+06,1.707200000000000000e+06,1.737152000000000000e+06,1.520416000000000000e+06,1.649376000000000000e+06,1.626622500000000000e+06,1.954167500000000000e+06,1.672832000000000000e+06,1.648512000000000000e+06,1.558752000000000000e+06,1.369440000000000000e+06,1.527232000000000000e+06,1.714969399999999907e+06,1.578656000000000000e+06,1.225508600000000093e+06,1.374144000000000000e+06,1.640288000000000000e+06,1.271392000000000000e+06,1.496608000000000000e+06,1.748480000000000000e+06,1.610368000000000000e+06,1.428000000000000000e+06,1.510176000000000000e+06,1.137125000000000000e+06,1.122418800000000047e+06,1.593532500000000000e+06,1.607328000000000000e+06,1.555712000000000000e+06,1.548608000000000000e+06,1.743264000000000000e+06,1.530784000000000000e+06,1.288047899999999907e+06,1.321172800000000047e+06,1.771616000000000000e+06,1.363328000000000000e+06,1.465920000000000000e+06,1.496928000000000000e+06,1.790591000000000000e+06,1.351136000000000000e+06,1.389792000000000000e+06,1.564480000000000000e+06,1.589120000000000000e+06,1.725963300000000047e+06,1.422400000000000000e+06,1.478176000000000000e+06,1.880598500000000000e+06,1.595072000000000000e+06,1.442816000000000000e+06,1.666880000000000000e+06,1.688832000000000000e+06,1.501664000000000000e+06,1.548480000000000000e+06,1.552480000000000000e+06,1.432832000000000000e+06,1.203412500000000000e+06,1.621952000000000000e+06,1.476352000000000000e+06,1.508576000000000000e+06,1.411136000000000000e+06,1.052490500000000000e+06,1.467872000000000000e+06,1.696550800000000047e+06,1.496064000000000000e+06,1.553664000000000000e+06,1.166574300000000047e+06,1.829053100000000093e+06,1.661888000000000000e+06,1.470112000000000000e+06,1.295401000000000000e+06,1.502848000000000000e+06,1.761472000000000000e+06,1.857504000000000000e+06,1.522048000000000000e+06,1.769120000000000000e+06,1.493376000000000000e+06,1.766514800000000047e+06,1.629984000000000000e+06,1.548160000000000000e+06,1.613920000000000000e+06,1.640608000000000000e+06,1.444960000000000000e+06,1.678912000000000000e+06,1.660800000000000000e+06,1.576800000000000000e+06,1.337075600000000093e+06,1.784861800000000047e+06,1.773867899999999907e+06,1.593696000000000000e+06,1.313819600000000093e+06,1.620864000000000000e+06,1.799040000000000000e+06,1.490688000000000000e+06,1.884239300000000047e+06,1.791488000000000000e+06,1.594336000000000000e+06,1.990969899999999907e+06,1.446287100000000093e+06,1.613056000000000000e+06,1.592608000000000000e+06,2.271040000000000000e+06,1.608288000000000000e+06,1.751771800000000047e+06,1.557568000000000000e+06,1.815648000000000000e+06,1.654272000000000000e+06,1.576160000000000000e+06,1.784861800000000047e+06,1.533920000000000000e+06,1.631488000000000000e+06,1.516960000000000000e+06,1.343328000000000000e+06,1.454080000000000000e+06,1.751771800000000047e+06,1.573568000000000000e+06,1.552928000000000000e+06,1.173927399999999907e+06,1.754592000000000000e+06,1.446287100000000093e+06,1.580480000000000000e+06,1.476160000000000000e+06,1.575936000000000000e+06,1.538880000000000000e+06,1.619360000000000000e+06,1.586336000000000000e+06,1.988128000000000000e+06,1.295401000000000000e+06,1.697312000000000000e+06,1.586336000000000000e+06,1.665248000000000000e+06,1.742176000000000000e+06,1.791072000000000000e+06,2.031484600000000093e+06,1.868896000000000000e+06,1.651680000000000000e+06,1.560480000000000000e+06,1.571168000000000000e+06,1.520640000000000000e+06,1.561344000000000000e+06,1.714969399999999907e+06,1.567072000000000000e+06,1.593024000000000000e+06,1.523008000000000000e+06,1.493152000000000000e+06,1.620640000000000000e+06,1.618496000000000000e+06,1.484864000000000000e+06,1.849554000000000000e+06,1.468064000000000000e+06,1.534016000000000000e+06,1.861440000000000000e+06,1.512768000000000000e+06,1.631936000000000000e+06,1.546016000000000000e+06,1.651136000000000000e+06,1.552160000000000000e+06,1.760608000000000000e+06,1.460544000000000000e+06,1.816864000000000000e+06,1.600832000000000000e+06,1.832416000000000000e+06,2.046190899999999907e+06,1.670784000000000000e+06,1.578848000000000000e+06,1.763968000000000000e+06,1.582467000000000000e+06,1.413197100000000093e+06,1.645056000000000000e+06,1.891712000000000000e+06,1.814560000000000000e+06,1.756224000000000000e+06,1.642112000000000000e+06,1.623904000000000000e+06,1.608192000000000000e+06,1.782656000000000000e+06,1.616416000000000000e+06,1.658304000000000000e+06,1.583392000000000000e+06,1.831424000000000000e+06,1.925216000000000000e+06,1.630304000000000000e+06,1.487680000000000000e+06,5.431900500000000000e+06,1.542205399999999907e+06,1.356160000000000000e+06,1.606688000000000000e+06,1.455392000000000000e+06,1.483040000000000000e+06,1.496608000000000000e+06,1.751771800000000047e+06,1.394741800000000047e+06,1.653952000000000000e+06,1.618912000000000000e+06,1.612832000000000000e+06,1.472064000000000000e+06,1.428629600000000093e+06,1.612192000000000000e+06,1.643104000000000000e+06,1.616416000000000000e+06,1.683936000000000000e+06,1.634528000000000000e+06,1.797728000000000000e+06,1.533280000000000000e+06,1.645600000000000000e+06,1.540704000000000000e+06,1.520544000000000000e+06,1.724416000000000000e+06,1.920160000000000000e+06,1.507488000000000000e+06,1.661664000000000000e+06,1.696640000000000000e+06,1.921077500000000000e+06,1.586432000000000000e+06,1.548800000000000000e+06,1.644928000000000000e+06,1.746848000000000000e+06,1.778496000000000000e+06,1.550432000000000000e+06,1.571520000000000000e+06,1.591936000000000000e+06,1.387388600000000093e+06,1.902657899999999907e+06,1.893248000000000000e+06,1.911808000000000000e+06,1.906298600000000093e+06,1.631040000000000000e+06,2.082993300000000047e+06,1.391101000000000000e+06,1.402131600000000093e+06,1.764864000000000000e+06,1.794336000000000000e+06,1.578112000000000000e+06,1.398490899999999907e+06,1.790720000000000000e+06,1.322940300000000047e+06,1.910011000000000000e+06,1.240214899999999907e+06,1.722336000000000000e+06,1.560256000000000000e+06,1.801804000000000000e+06,1.323040000000000000e+06,1.454752000000000000e+06,1.444000000000000000e+06,1.634011500000000000e+06,1.678167000000000000e+06,1.310107300000000047e+06,4.051866000000000000e+06,1.718610100000000093e+06,1.821700000000000000e+06,1.528832000000000000e+06,1.876886100000000093e+06,1.656448000000000000e+06,2.811688000000000000e+06,1.542752000000000000e+06,1.475392000000000000e+06,1.391616000000000000e+06,1.317696000000000000e+06,1.656864000000000000e+06,1.590112000000000000e+06,1.439168000000000000e+06,1.405844000000000000e+06,1.421856000000000000e+06,1.636032000000000000e+06,1.579168000000000000e+06,1.552704000000000000e+06,1.673280000000000000e+06,1.700032000000000000e+06,1.431544100000000093e+06,1.521600000000000000e+06,1.731392000000000000e+06,1.520000000000000000e+06,1.622368000000000000e+06,1.754368000000000000e+06,1.847436899999999907e+06,1.694144000000000000e+06,1.760256000000000000e+06,1.534880000000000000e+06,1.655264000000000000e+06,1.770208000000000000e+06,1.665792000000000000e+06,1.649184000000000000e+06,1.923264000000000000e+06,1.832960000000000000e+06,1.784512000000000000e+06,1.626080000000000000e+06,1.796512000000000000e+06,1.683168000000000000e+06,1.706016000000000000e+06,1.732576000000000000e+06,1.665984000000000000e+06,1.676000000000000000e+06,1.332239300000000047e+06,1.556576000000000000e+06,1.594880000000000000e+06,1.559296000000000000e+06,1.782528000000000000e+06,1.578848000000000000e+06,1.570432000000000000e+06,1.998720000000000000e+06,1.431544100000000093e+06,1.413197100000000093e+06,2.852056500000000000e+06,2.156562299999999814e+06,1.711257000000000000e+06,1.965233000000000000e+06,1.719840000000000000e+06,1.595744000000000000e+06,1.545664600000000093e+06,1.794656000000000000e+06,1.722240000000000000e+06,1.654912000000000000e+06,2.132526000000000000e+06,1.694464000000000000e+06,1.468201500000000000e+06,1.357932399999999907e+06,1.665440000000000000e+06,1.692192000000000000e+06,1.483089500000000000e+06,1.486816000000000000e+06,1.818816000000000000e+06,1.913688500000000000e+06,1.680768000000000000e+06,1.623904000000000000e+06,1.743488000000000000e+06,1.676416000000000000e+06,1.703392000000000000e+06,1.957879899999999907e+06,1.567936000000000000e+06,1.524192000000000000e+06,1.526688000000000000e+06,1.718304000000000000e+06,1.516000000000000000e+06,1.957879899999999907e+06,1.501760000000000000e+06,1.585024000000000000e+06,1.656000000000000000e+06,1.724960000000000000e+06,1.704928000000000000e+06,1.385184000000000000e+06,1.560160000000000000e+06,1.456896000000000000e+06,1.394520399999999907e+06,1.788864000000000000e+06,1.376736000000000000e+06,1.539424000000000000e+06,1.695136000000000000e+06,1.526240000000000000e+06,1.563712000000000000e+06,1.754720000000000000e+06,1.652768000000000000e+06,1.768576000000000000e+06,1.559520000000000000e+06,1.665120000000000000e+06,1.578789500000000000e+06,1.678176000000000000e+06,1.654272000000000000e+06,1.493792000000000000e+06,1.448832000000000000e+06,1.586848000000000000e+06,1.727360000000000000e+06,1.544288000000000000e+06,1.619904000000000000e+06,1.515680000000000000e+06,1.566624000000000000e+06,1.915680000000000000e+06,1.596288000000000000e+06,1.465504000000000000e+06,1.658400000000000000e+06,1.598880000000000000e+06,1.550112000000000000e+06,1.639200000000000000e+06,1.657632000000000000e+06,1.910011000000000000e+06,1.625728000000000000e+06,1.764864000000000000e+06,1.554656000000000000e+06,1.651008000000000000e+06,1.576576000000000000e+06,1.571072000000000000e+06,4.165986500000000000e+06,2.325903799999999814e+06,3.190668000000000000e+06,7.996964500000000000e+06,3.908333000000000000e+06,2.233879500000000000e+06,2.296454500000000000e+06,2.141856000000000000e+06,2.152921500000000000e+06,1.943101000000000000e+06,1.431544100000000093e+06,1.965233000000000000e+06,1.537920000000000000e+06,1.950526800000000047e+06,1.491968000000000000e+06,1.574848000000000000e+06,1.618816000000000000e+06,1.521600000000000000e+06,1.678048000000000000e+06,1.581984000000000000e+06,1.576160000000000000e+06,1.595840000000000000e+06,1.115065600000000093e+06,1.636480000000000000e+06,1.583616000000000000e+06,1.638528000000000000e+06,1.553248000000000000e+06,1.243855600000000093e+06,1.529472000000000000e+06,1.876256000000000000e+06,1.495648000000000000e+06,1.590752000000000000e+06,1.704928000000000000e+06,1.682176000000000000e+06,1.496608000000000000e+06,1.451072000000000000e+06,1.643968000000000000e+06,1.357523000000000000e+06,1.624128000000000000e+06,1.719936000000000000e+06,1.656544000000000000e+06,1.572256000000000000e+06,1.628768000000000000e+06,1.587840000000000000e+06,1.490240000000000000e+06,1.460448000000000000e+06,1.562848000000000000e+06,1.378112000000000000e+06,1.306144000000000000e+06,1.504576000000000000e+06,1.407584000000000000e+06,1.454528000000000000e+06,1.501664000000000000e+06,1.442496000000000000e+06,1.487872000000000000e+06,1.525280000000000000e+06,1.469376000000000000e+06,1.847436899999999907e+06,1.610784000000000000e+06,1.719168000000000000e+06,1.508672000000000000e+06,1.569664000000000000e+06,1.533152000000000000e+06,1.584704000000000000e+06,1.619456000000000000e+06,1.494016000000000000e+06,1.631264000000000000e+06,1.540512000000000000e+06,1.603648000000000000e+06,1.437536000000000000e+06,1.493376000000000000e+06,1.513728000000000000e+06,1.483776000000000000e+06,1.630176000000000000e+06,1.803281399999999907e+06,1.427008000000000000e+06,1.612960000000000000e+06,1.471520000000000000e+06,1.593888000000000000e+06,1.605600000000000000e+06,1.484448000000000000e+06,1.574528000000000000e+06,1.406080000000000000e+06,1.527280899999999907e+06,1.634208000000000000e+06,1.863144800000000047e+06,1.536928000000000000e+06,1.569888000000000000e+06,1.514048000000000000e+06,1.609504000000000000e+06,1.644928000000000000e+06,1.587840000000000000e+06,1.562528000000000000e+06,1.957879899999999907e+06,1.525920000000000000e+06,1.530880000000000000e+06,1.506528000000000000e+06,1.476896000000000000e+06,1.531872000000000000e+06,1.524640000000000000e+06,1.335915800000000047e+06,1.511168000000000000e+06,1.581024000000000000e+06,1.603328000000000000e+06,1.454848000000000000e+06,1.452160000000000000e+06,1.670336000000000000e+06,1.754646899999999907e+06,1.635840000000000000e+06,1.645280000000000000e+06,1.522048000000000000e+06,1.526368000000000000e+06,1.627360000000000000e+06,1.556160000000000000e+06,1.668064000000000000e+06,1.618912000000000000e+06,1.861312000000000000e+06,1.657088000000000000e+06,1.789760000000000000e+06,1.803072000000000000e+06,1.932107100000000093e+06,1.731392000000000000e+06,1.676320000000000000e+06,1.690560000000000000e+06,1.687744000000000000e+06,2.075640100000000093e+06,1.752192000000000000e+06,2.038837800000000047e+06,1.865696000000000000e+06,1.774560000000000000e+06,1.893696000000000000e+06,1.339556500000000000e+06,1.851456000000000000e+06,1.815872000000000000e+06,1.900608000000000000e+06,1.757984000000000000e+06,1.883584000000000000e+06,1.892608000000000000e+06,1.816416000000000000e+06,1.896224000000000000e+06,1.254957899999999907e+06,1.916096000000000000e+06,2.042478500000000000e+06,1.785504000000000000e+06,1.887552000000000000e+06,1.761568000000000000e+06,1.755456000000000000e+06,1.805824000000000000e+06,1.823104000000000000e+06,1.852448000000000000e+06,1.774240000000000000e+06,1.888096000000000000e+06,1.821024000000000000e+06,1.847392000000000000e+06,1.740960000000000000e+06,1.884800000000000000e+06,1.877120000000000000e+06,1.851584000000000000e+06,1.910048000000000000e+06,1.910176000000000000e+06,1.866816000000000000e+06,1.966080000000000000e+06,1.938752000000000000e+06,1.751104000000000000e+06,1.549377000000000000e+06,1.905216000000000000e+06,1.696992000000000000e+06,1.880288000000000000e+06,1.724064000000000000e+06,1.622981800000000047e+06,1.721344000000000000e+06,1.803968000000000000e+06,1.661760000000000000e+06,1.912800000000000000e+06,1.512448000000000000e+06,1.734304000000000000e+06,1.840608000000000000e+06,1.759840000000000000e+06,2.211820000000000000e+06,1.852672000000000000e+06,1.798816000000000000e+06,1.650784000000000000e+06,1.865280000000000000e+06,1.910496000000000000e+06,1.797056000000000000e+06,1.847616000000000000e+06,1.935904000000000000e+06,2.171305299999999814e+06,1.933152000000000000e+06,1.853664000000000000e+06,1.943264000000000000e+06,1.897984000000000000e+06,2.034816000000000000e+06,1.768672000000000000e+06,1.742816000000000000e+06,1.724608000000000000e+06,1.805280000000000000e+06,1.694464000000000000e+06,1.583296000000000000e+06,1.668928000000000000e+06,1.507392000000000000e+06,1.571392000000000000e+06,1.325696000000000000e+06,1.472256000000000000e+06,1.400416000000000000e+06,1.414240000000000000e+06,1.330816000000000000e+06,1.318336000000000000e+06,1.310112000000000000e+06,1.370944000000000000e+06,1.429056000000000000e+06,1.342784000000000000e+06,1.285024000000000000e+06,1.343232000000000000e+06,1.357760000000000000e+06,1.345152000000000000e+06,1.310112000000000000e+06,1.118778000000000000e+06,1.324000000000000000e+06,1.326112000000000000e+06,1.212416000000000000e+06,1.469376000000000000e+06,1.362176000000000000e+06,1.368896000000000000e+06,1.256032000000000000e+06,1.259872000000000000e+06,1.334016000000000000e+06,1.206368000000000000e+06,1.301024000000000000e+06,1.167104000000000000e+06,1.302944000000000000e+06,1.229344000000000000e+06,1.140928000000000000e+06,1.133728000000000000e+06,1.130560000000000000e+06,1.319168000000000000e+06,1.053664000000000000e+06,1.062208000000000000e+06,1.081408000000000000e+06,1.116608000000000000e+06,1.066304000000000000e+06,1.186400000000000000e+06,1.116608000000000000e+06,1.205312000000000000e+06,1.129408000000000000e+06,1.060608000000000000e+06,1.180576000000000000e+06,9.991200000000000000e+05,9.838720000000000000e+05,1.233376000000000000e+06,1.014688000000000000e+06,1.139552000000000000e+06,1.286208000000000000e+06,1.158400000000000000e+06,9.497440000000000000e+05,1.009536000000000000e+06,1.022160000000000000e+06,1.104640000000000000e+06,9.442880000000000000e+05,1.029632000000000000e+06,9.288800000000000000e+05,9.697920000000000000e+05,9.411520000000000000e+05,7.109120000000000000e+05,8.450080000000000000e+05,7.407840000000000000e+05,6.886240000000000000e+05,7.529440000000000000e+05,8.165280000000000000e+05,6.235840000000000000e+05,1.084501600000000093e+06,4.811920000000000000e+05,5.209040000000000000e+05,4.671520000000000000e+05,6.352480000000000000e+05,4.766800000000000000e+05,4.415520000000000000e+05,5.618240000000000000e+05,4.060800000000000000e+05,5.257280000000000000e+05,7.130880000000000000e+05,4.606960000000000000e+05,4.020960000000000000e+05,4.318320000000000000e+05,1.032239000000000000e+06,3.393840000000000000e+05,4.863200000000000000e+05,3.904560000000000000e+05,4.024000000000000000e+05,3.966880000000000000e+05,3.767840000000000000e+05,4.654080000000000000e+05,5.042720000000000000e+05,3.873920000000000000e+05,3.670960000000000000e+05,4.154800000000000000e+05,7.969405999999999767e+05,4.959600000000000000e+05,4.753520000000000000e+05,4.005680000000000000e+05,3.572080000000000000e+05,4.542480000000000000e+05,4.197680000000000000e+05,2.731200000000000000e+05,3.966880000000000000e+05,4.706320000000000000e+05,3.737280000000000000e+05,2.976880000000000000e+05,4.318320000000000000e+05,3.003360000000000000e+05,4.548640000000000000e+05,4.213040000000000000e+05,2.398680000000000000e+05,3.323680000000000000e+05,4.026080000000000000e+05,2.734240000000000000e+05,2.625680000000000000e+05,3.448880000000000000e+05,2.974880000000000000e+05,2.812400000000000000e+05,2.276120000000000000e+05,2.670320000000000000e+05,2.602400000000000000e+05,4.516880000000000000e+05,2.919040000000000000e+05,3.377600000000000000e+05,2.973840000000000000e+05,3.075440000000000000e+05,2.815440000000000000e+05,2.723040000000000000e+05,2.819520000000000000e+05,2.380440000000000000e+05,3.087680000000000000e+05,3.513040000000000000e+05,2.844880000000000000e+05,2.676400000000000000e+05,3.562960000000000000e+05,3.126320000000000000e+05,2.497767000000000116e+05,2.724080000000000000e+05,2.700720000000000000e+05,2.342960000000000000e+05,2.752480000000000000e+05,2.778880000000000000e+05,3.918880000000000000e+05,2.947440000000000000e+05,3.369440000000000000e+05,5.509280000000000000e+05,2.771760000000000000e+05,4.121040000000000000e+05,2.283200000000000000e+05,3.214800000000000000e+05,2.368280000000000000e+05,2.565880000000000000e+05,1.909960000000000000e+05,2.907840000000000000e+05,3.281920000000000000e+05,2.772800000000000000e+05,2.747440000000000000e+05,3.226960000000000000e+05,3.091760000000000000e+05,2.482760000000000000e+05,2.204240000000000000e+05,3.218880000000000000e+05,2.182000000000000000e+05,3.514080000000000000e+05,2.541560000000000000e+05,2.402720000000000000e+05,2.459440000000000000e+05,4.424720000000000000e+05,3.576160000000000000e+05,2.542560000000000000e+05,3.349120000000000000e+05,4.787280000000000000e+05,2.989120000000000000e+05,2.510120000000000000e+05,2.656160000000000000e+05,3.520160000000000000e+05,2.398680000000000000e+05,2.722080000000000000e+05,2.275120000000000000e+05,2.253840000000000000e+05,2.864160000000000000e+05,2.446280000000000000e+05,2.920000000000000000e+05,2.505080000000000000e+05,2.641920000000000000e+05,2.555760000000000000e+05,2.559800000000000000e+05,2.565880000000000000e+05,2.212360000000000000e+05,2.617600000000000000e+05,2.496960000000000000e+05,1.897840000000000000e+05,1.993840000000000000e+05,2.301440000000000000e+05,2.495920000000000000e+05,2.114200000000000000e+05,1.998920000000000000e+05,3.219840000000000000e+05,2.798160000000000000e+05,6.440715000000000000e+05,2.280160000000000000e+05,2.236640000000000000e+05,2.729200000000000000e+05,3.502880000000000000e+05,2.329800000000000000e+05,2.936240000000000000e+05,2.517240000000000000e+05,2.229560000000000000e+05,2.997200000000000000e+05,2.366240000000000000e+05,2.776880000000000000e+05,2.733200000000000000e+05,3.152720000000000000e+05,2.400680000000000000e+05,2.310560000000000000e+05,2.839760000000000000e+05,2.314600000000000000e+05,2.196160000000000000e+05,2.333840000000000000e+05,2.251840000000000000e+05,2.093960000000000000e+05,2.455400000000000000e+05,1.971600000000000000e+05,1.700880000000000000e+05,1.854400000000000000e+05,1.797800000000000000e+05,1.945320000000000000e+05,1.513200000000000000e+05,1.467800000000000000e+05,1.736200000000000000e+05,2.027200000000000000e+05,2.076760000000000000e+05,1.299500000000000000e+05,1.792760000000000000e+05,1.791760000000000000e+05,1.368000000000000000e+05,1.440600000000000000e+05,1.953400000000000000e+05,1.150440000000000000e+05,1.291440000000000000e+05,1.128280000000000000e+05,1.126280000000000000e+05,1.193740000000000000e+05,1.311560000000000000e+05,1.096080000000000000e+05,1.472840000000000000e+05,9.823800000000000000e+04,2.020160000000000000e+05,1.014560000000000000e+05,1.173600000000000000e+05,9.200200000000000000e+04,8.576800000000000000e+04,8.878400000000000000e+04,9.683000000000000000e+04,8.416000000000000000e+04,7.350800000000000000e+04,8.657200000000000000e+04,9.743200000000000000e+04,9.190200000000000000e+04,9.381200000000000000e+04,8.576800000000000000e+04,7.270400000000000000e+04,8.375800000000000000e+04,8.526600000000000000e+04,6.617400000000000000e+04,7.260400000000000000e+04,7.200000000000000000e+04,7.009200000000000000e+04,7.823000000000000000e+04,6.748000000000000000e+04,7.260400000000000000e+04,8.416000000000000000e+04,7.250200000000000000e+04,8.818000000000000000e+04,7.702400000000000000e+04,7.893400000000000000e+04,7.421000000000000000e+04,7.099600000000000000e+04,9.501800000000000000e+04,7.411000000000000000e+04,7.983800000000000000e+04,6.848400000000000000e+04,7.039200000000000000e+04,7.732600000000000000e+04,6.999200000000000000e+04,6.436700000000000000e+04,6.647600000000000000e+04,6.647600000000000000e+04,6.346300000000000000e+04,6.687800000000000000e+04,6.717800000000000000e+04,6.778200000000000000e+04,7.411000000000000000e+04,6.768000000000000000e+04,7.451200000000000000e+04,6.687800000000000000e+04,6.657600000000000000e+04,6.025000000000000000e+04,5.422700000000000000e+04,6.416600000000000000e+04,5.673700000000000000e+04,5.984900000000000000e+04,6.476900000000000000e+04,5.884500000000000000e+04,4.820600000000000000e+04,5.743900000000000000e+04,4.690100000000000000e+04,5.181800000000000000e+04,5.071400000000000000e+04,4.419200000000000000e+04,3.476400000000000000e+04,3.586700000000000000e+04,4.078200000000000000e+04,3.807400000000000000e+04,3.356100000000000000e+04,3.837500000000000000e+04,3.737200000000000000e+04,3.877600000000000000e+04,2.915000000000000000e+04,2.714500000000000000e+04,3.506500000000000000e+04,2.894900000000000000e+04,3.115500000000000000e+04,3.035300000000000000e+04,3.366100000000000000e+04,2.784700000000000000e+04,2.814700000000000000e+04,2.664400000000000000e+04,2.724500000000000000e+04,2.383800000000000000e+04,2.043000000000000000e+04,2.213400000000000000e+04,1.872700000000000000e+04,1.982900000000000000e+04,1.952900000000000000e+04,2.103200000000000000e+04,1.421900000000000000e+04,1.341700000000000000e+04,1.261600000000000000e+04,1.371800000000000000e+04,1.161400000000000000e+04,1.231600000000000000e+04,1.271600000000000000e+04,9.611000000000000000e+03,1.131400000000000000e+04,7.709000000000000000e+03,1.041300000000000000e+04,1.101400000000000000e+04,8.209000000000000000e+03,8.710000000000000000e+03,6.908000000000000000e+03,1.371800000000000000e+04,8.910000000000000000e+03,9.011000000000000000e+03,1.081300000000000000e+04,6.908000000000000000e+03,1.091300000000000000e+04,9.311000000000000000e+03,7.308000000000000000e+03,8.710000000000000000e+03,9.311000000000000000e+03,8.510000000000000000e+03,1.041300000000000000e+04,8.009000000000000000e+03,1.091300000000000000e+04,8.510000000000000000e+03,9.712000000000000000e+03,8.610000000000000000e+03,7.508000000000000000e+03,8.610000000000000000e+03,9.511000000000000000e+03,1.011200000000000000e+04,6.006000000000000000e+03,7.909000000000000000e+03,8.310000000000000000e+03,8.610000000000000000e+03,7.508000000000000000e+03,8.310000000000000000e+03,1.932800000000000000e+04,9.011000000000000000e+03,6.006000000000000000e+03,7.208000000000000000e+03,7.208000000000000000e+03,8.910000000000000000e+03,9.311000000000000000e+03,9.912000000000000000e+03,7.909000000000000000e+03,9.912000000000000000e+03,7.408000000000000000e+03,9.712000000000000000e+03,8.710000000000000000e+03,8.810000000000000000e+03,9.211000000000000000e+03,6.707000000000000000e+03,8.310000000000000000e+03,7.609000000000000000e+03,9.411000000000000000e+03,7.308000000000000000e+03,8.610000000000000000e+03,9.111000000000000000e+03,8.810000000000000000e+03,8.510000000000000000e+03,6.908000000000000000e+03,8.610000000000000000e+03,9.011000000000000000e+03,7.108000000000000000e+03,9.111000000000000000e+03,9.511000000000000000e+03,8.209000000000000000e+03,8.209000000000000000e+03,1.061300000000000000e+04,8.109000000000000000e+03,8.209000000000000000e+03,8.009000000000000000e+03,9.311000000000000000e+03,7.809000000000000000e+03,9.011000000000000000e+03,7.508000000000000000e+03,8.310000000000000000e+03,1.001200000000000000e+04,8.610000000000000000e+03,8.310000000000000000e+03,9.712000000000000000e+03,6.908000000000000000e+03,8.009000000000000000e+03,9.611000000000000000e+03,9.211000000000000000e+03,1.161400000000000000e+04,8.610000000000000000e+03,7.709000000000000000e+03,8.410000000000000000e+03,7.609000000000000000e+03,8.910000000000000000e+03,8.710000000000000000e+03,9.211000000000000000e+03,8.109000000000000000e+03,8.710000000000000000e+03,9.111000000000000000e+03,8.109000000000000000e+03,1.001200000000000000e+04,8.009000000000000000e+03,9.712000000000000000e+03,6.307000000000000000e+03,7.208000000000000000e+03,7.609000000000000000e+03,8.910000000000000000e+03,8.910000000000000000e+03,9.211000000000000000e+03,9.111000000000000000e+03,7.809000000000000000e+03,8.910000000000000000e+03,7.408000000000000000e+03,8.510000000000000000e+03,7.108000000000000000e+03,6.307000000000000000e+03,6.607000000000000000e+03,8.009000000000000000e+03,9.311000000000000000e+03,6.507000000000000000e+03,9.211000000000000000e+03,9.511000000000000000e+03,9.311000000000000000e+03,7.609000000000000000e+03,6.807000000000000000e+03,7.408000000000000000e+03,8.610000000000000000e+03,9.311000000000000000e+03,9.011000000000000000e+03,8.610000000000000000e+03,6.507000000000000000e+03,7.909000000000000000e+03,9.912000000000000000e+03,8.510000000000000000e+03,8.810000000000000000e+03,7.909000000000000000e+03,8.310000000000000000e+03,7.909000000000000000e+03,8.510000000000000000e+03,8.710000000000000000e+03,8.610000000000000000e+03,7.709000000000000000e+03,8.009000000000000000e+03,8.109000000000000000e+03,7.709000000000000000e+03,8.910000000000000000e+03,9.812000000000000000e+03,7.609000000000000000e+03,6.607000000000000000e+03,7.408000000000000000e+03,9.211000000000000000e+03,9.111000000000000000e+03,nan
4.795009999999999906e+01,6.978667000000000000e+06,6.425873500000000000e+06,6.150645000000000000e+06,6.289841000000000000e+06,6.676290500000000000e+06,6.174782500000000000e+06,6.415578000000000000e+06,6.069626000000000000e+06,6.432112500000000000e+06,5.654070000000000000e+06,5.963860000000000000e+06,5.876297500000000000e+06,6.252544000000000000e+06,6.164568000000000000e+06,5.359696000000000000e+06,5.676248500000000000e+06,6.470312500000000000e+06,6.054734000000000000e+06,5.479686000000000000e+06,6.246240000000000000e+06,6.001587000000000000e+06,5.105473500000000000e+06,5.025429500000000000e+06,4.800009500000000000e+06,5.155353000000000000e+06,5.170717500000000000e+06,5.643021500000000000e+06,4.640711000000000000e+06,4.921037000000000000e+06,4.067361500000000000e+06,4.721716000000000000e+06,3.809387799999999814e+06,3.860495500000000000e+06,4.000890000000000000e+06,3.828233799999999814e+06,3.146917500000000000e+06,3.853599799999999814e+06,3.552550500000000000e+06,4.107503799999999814e+06,3.627019000000000000e+06,3.922245000000000000e+06,4.298360500000000000e+06,3.550606500000000000e+06,3.829020000000000000e+06,3.828033299999999814e+06,3.248490799999999814e+06,3.474445000000000000e+06,3.261005299999999814e+06,2.987477799999999814e+06,3.591969500000000000e+06,2.895804500000000000e+06,2.885311799999999814e+06,2.800850299999999814e+06,3.232028299999999814e+06,3.267709299999999814e+06,3.002952500000000000e+06,2.539093500000000000e+06,3.014662000000000000e+06,2.739234000000000000e+06,3.362242000000000000e+06,2.370822299999999814e+06,2.476663500000000000e+06,2.145992799999999814e+06,2.832768000000000000e+06,2.799196799999999814e+06,2.548166500000000000e+06,2.304669799999999814e+06,2.175453500000000000e+06,2.768619500000000000e+06,3.268592000000000000e+06,2.807350000000000000e+06,2.614784000000000000e+06,2.528695500000000000e+06,2.622797500000000000e+06,3.214058299999999814e+06,3.221492000000000000e+06,2.430464000000000000e+06,1.899022300000000047e+06,2.101188299999999814e+06,2.286281799999999814e+06,2.496532500000000000e+06,2.511313799999999814e+06,2.087936000000000000e+06,2.266368000000000000e+06,2.110953799999999814e+06,2.090346399999999907e+06,2.187461500000000000e+06,2.214784000000000000e+06,1.934020600000000093e+06,1.519389000000000000e+06,2.238513500000000000e+06,2.083692100000000093e+06,2.189097500000000000e+06,2.109696000000000000e+06,1.455702300000000047e+06,2.296454500000000000e+06,1.980160000000000000e+06,1.633215300000000047e+06,2.034742399999999907e+06,2.227927500000000000e+06,1.302938300000000047e+06,1.746528000000000000e+06,1.715904000000000000e+06,1.528832000000000000e+06,1.466956000000000000e+06,1.783200000000000000e+06,1.690336000000000000e+06,1.527872000000000000e+06,1.224769300000000047e+06,1.652820899999999907e+06,1.768436500000000000e+06,2.025216000000000000e+06,1.717984000000000000e+06,1.650368000000000000e+06,1.820990899999999907e+06,1.119909399999999907e+06,1.604512000000000000e+06,1.763313600000000093e+06,1.640832000000000000e+06,1.541833000000000000e+06,1.517632000000000000e+06,1.457312000000000000e+06,1.578656000000000000e+06,1.285308300000000047e+06,1.412960000000000000e+06,1.395168000000000000e+06,1.903523500000000000e+06,1.619360000000000000e+06,1.343282100000000093e+06,1.319505000000000000e+06,1.713632000000000000e+06,1.658942399999999907e+06,2.370059299999999814e+06,1.758080000000000000e+06,1.343938500000000000e+06,1.793696000000000000e+06,1.555200000000000000e+06,1.678176000000000000e+06,1.367306100000000093e+06,1.856288000000000000e+06,1.659040000000000000e+06,1.970098399999999907e+06,1.614985100000000093e+06,1.937263500000000000e+06,1.519597899999999907e+06,1.629088000000000000e+06,1.360050300000000047e+06,1.816000000000000000e+06,1.548608000000000000e+06,1.581888000000000000e+06,1.777184000000000000e+06,1.562208000000000000e+06,1.715360000000000000e+06,1.526144000000000000e+06,1.613376000000000000e+06,1.798496000000000000e+06,1.635296000000000000e+06,2.193467000000000000e+06,1.957220000000000000e+06,1.769120000000000000e+06,1.813792000000000000e+06,1.703168000000000000e+06,2.160356000000000000e+06,1.847695300000000047e+06,1.690560000000000000e+06,1.886885000000000000e+06,1.583392000000000000e+06,1.662528000000000000e+06,1.762770899999999907e+06,1.531872000000000000e+06,1.767808000000000000e+06,1.763911100000000093e+06,1.847296000000000000e+06,1.647776000000000000e+06,1.519136000000000000e+06,1.410285800000000047e+06,1.594112000000000000e+06,1.489056000000000000e+06,1.749024000000000000e+06,1.812704000000000000e+06,1.528192000000000000e+06,1.698080000000000000e+06,1.481408000000000000e+06,1.573440000000000000e+06,1.543424000000000000e+06,2.093688000000000000e+06,1.935680000000000000e+06,1.655808000000000000e+06,1.740000000000000000e+06,1.509760000000000000e+06,1.459040000000000000e+06,1.468192000000000000e+06,1.518048000000000000e+06,1.527968000000000000e+06,1.442467300000000047e+06,1.738904000000000000e+06,1.582432000000000000e+06,1.896320000000000000e+06,2.132718500000000000e+06,1.427363500000000000e+06,1.709696000000000000e+06,1.642784000000000000e+06,2.374231299999999814e+06,1.976992000000000000e+06,2.099328000000000000e+06,1.460993399999999907e+06,2.080736000000000000e+06,1.884896000000000000e+06,1.643403300000000047e+06,1.656107600000000093e+06,1.728000000000000000e+06,1.771392000000000000e+06,1.940512000000000000e+06,1.756992000000000000e+06,1.955392000000000000e+06,1.802432000000000000e+06,1.887008000000000000e+06,1.500067300000000047e+06,1.742400000000000000e+06,1.872715899999999907e+06,1.954272000000000000e+06,1.776255300000000047e+06,1.859776000000000000e+06,2.267005299999999814e+06,1.777632000000000000e+06,1.928096000000000000e+06,2.021055300000000047e+06,1.915776000000000000e+06,2.391123500000000000e+06,1.709504000000000000e+06,1.600821500000000000e+06,1.638208000000000000e+06,1.870784600000000093e+06,1.673600000000000000e+06,1.826721100000000093e+06,1.296755500000000000e+06,1.514496000000000000e+06,1.481216000000000000e+06,1.460000000000000000e+06,1.653504000000000000e+06,1.488640000000000000e+06,1.757312000000000000e+06,1.601472000000000000e+06,1.702752000000000000e+06,1.526912000000000000e+06,1.394944000000000000e+06,1.490368000000000000e+06,1.667072000000000000e+06,1.520096000000000000e+06,1.715488000000000000e+06,1.642784000000000000e+06,1.356384000000000000e+06,1.416384000000000000e+06,1.555072000000000000e+06,1.583296000000000000e+06,1.852409600000000093e+06,1.575168000000000000e+06,1.631392000000000000e+06,1.515904000000000000e+06,1.490464000000000000e+06,1.633120000000000000e+06,1.804928000000000000e+06,1.645600000000000000e+06,1.662624000000000000e+06,1.480992000000000000e+06,1.436435000000000000e+06,1.493472000000000000e+06,1.513390100000000093e+06,1.532176800000000047e+06,1.490478500000000000e+06,1.430560000000000000e+06,1.569760000000000000e+06,1.470656000000000000e+06,1.348054500000000000e+06,1.352979500000000000e+06,1.582208000000000000e+06,1.641696000000000000e+06,1.746848000000000000e+06,1.489184000000000000e+06,1.343328000000000000e+06,1.614688000000000000e+06,1.634528000000000000e+06,1.281028300000000047e+06,1.134762100000000093e+06,1.457632000000000000e+06,1.607104000000000000e+06,2.144075500000000000e+06,1.952209600000000093e+06,1.349120000000000000e+06,1.985024000000000000e+06,1.538240000000000000e+06,1.751648000000000000e+06,1.947523500000000000e+06,1.725824000000000000e+06,2.050310500000000000e+06,1.632480000000000000e+06,1.614048000000000000e+06,2.091035100000000093e+06,1.948320000000000000e+06,1.889325000000000000e+06,1.802486300000000047e+06,1.450112000000000000e+06,2.322073500000000000e+06,1.645472000000000000e+06,1.780212800000000047e+06,1.823383000000000000e+06,1.653088000000000000e+06,1.719840000000000000e+06,1.624128000000000000e+06,2.043750300000000047e+06,2.062819899999999907e+06,1.761783300000000047e+06,1.568725000000000000e+06,1.630334899999999907e+06,1.888640000000000000e+06,1.824416000000000000e+06,2.143657299999999814e+06,2.247938500000000000e+06,2.170880000000000000e+06,2.008864000000000000e+06,1.846257399999999907e+06,2.017493800000000047e+06,1.998608000000000000e+06,1.927552000000000000e+06,1.939493300000000047e+06,2.057952000000000000e+06,1.562656000000000000e+06,1.695971600000000093e+06,1.654342500000000000e+06,1.585344000000000000e+06,1.524864000000000000e+06,1.730176000000000000e+06,1.921255899999999907e+06,1.692288000000000000e+06,1.843399500000000000e+06,1.868672000000000000e+06,1.525376000000000000e+06,1.861888000000000000e+06,1.562848000000000000e+06,1.650272000000000000e+06,1.622176000000000000e+06,2.448434500000000000e+06,1.828275800000000047e+06,1.154969000000000000e+06,1.780256000000000000e+06,1.611872000000000000e+06,1.248620000000000000e+06,1.703840000000000000e+06,1.470672399999999907e+06,1.786552800000000047e+06,1.683264000000000000e+06,1.602016000000000000e+06,1.501420300000000047e+06,1.422496000000000000e+06,1.726368000000000000e+06,1.692512000000000000e+06,1.574304000000000000e+06,1.709824000000000000e+06,1.687200000000000000e+06,1.456992000000000000e+06,1.532608000000000000e+06,1.706951100000000093e+06,1.433344000000000000e+06,1.866176800000000047e+06,1.531552000000000000e+06,1.638112000000000000e+06,2.088314600000000093e+06,1.991455100000000093e+06,1.709845500000000000e+06,1.647776000000000000e+06,1.681570899999999907e+06,1.913472000000000000e+06,1.624099000000000000e+06,2.694764000000000000e+06,2.023552000000000000e+06,1.604137899999999907e+06,1.901402500000000000e+06,1.846848000000000000e+06,2.125493299999999814e+06,2.125493299999999814e+06,1.759101100000000093e+06,1.462920000000000000e+06,2.147052299999999814e+06,1.904448000000000000e+06,2.456829500000000000e+06,1.961664000000000000e+06,1.985344000000000000e+06,1.885888000000000000e+06,2.186080799999999814e+06,1.767488000000000000e+06,2.022988000000000000e+06,1.870304000000000000e+06,2.283715500000000000e+06,1.481480000000000000e+06,2.318400000000000000e+06,2.129216000000000000e+06,2.055965600000000093e+06,1.792160000000000000e+06,1.841376000000000000e+06,1.712416000000000000e+06,1.523428500000000000e+06,1.877888000000000000e+06,1.626400000000000000e+06,1.862208000000000000e+06,2.195456000000000000e+06,1.954259800000000047e+06,1.401185300000000047e+06,1.677408000000000000e+06,2.044604800000000047e+06,1.573054100000000093e+06,1.518148500000000000e+06,2.027424000000000000e+06,1.820160000000000000e+06,1.644585399999999907e+06,1.775008000000000000e+06,1.617600000000000000e+06,1.758256500000000000e+06,1.734714899999999907e+06,2.087929600000000093e+06,1.524864000000000000e+06,1.849152000000000000e+06,1.416384000000000000e+06,1.338408899999999907e+06,1.446937600000000093e+06,1.584704000000000000e+06,1.886854899999999907e+06,1.584704000000000000e+06,1.621312000000000000e+06,1.616864000000000000e+06,1.518816000000000000e+06,1.726048000000000000e+06,1.719936000000000000e+06,1.600608000000000000e+06,1.743264000000000000e+06,1.838656000000000000e+06,1.835680000000000000e+06,1.156265300000000047e+06,1.687296000000000000e+06,1.666528000000000000e+06,2.034802000000000000e+06,2.211514000000000000e+06,1.298484800000000047e+06,1.431179800000000047e+06,1.911040000000000000e+06,1.690336000000000000e+06,1.842855300000000047e+06,1.805920000000000000e+06,1.985501500000000000e+06,1.739552000000000000e+06,1.593820100000000093e+06,1.846432000000000000e+06,1.683392000000000000e+06,1.874592000000000000e+06,2.064750300000000047e+06,2.353014299999999814e+06,1.755904000000000000e+06,1.767360000000000000e+06,1.806464000000000000e+06,1.657632000000000000e+06,1.711136000000000000e+06,1.719168000000000000e+06,1.759019899999999907e+06,1.260824600000000093e+06,1.388572800000000047e+06,1.825166500000000000e+06,1.513536000000000000e+06,1.665120000000000000e+06,1.546880000000000000e+06,1.884896000000000000e+06,1.705696000000000000e+06,2.259640299999999814e+06,1.857430500000000000e+06,1.779488000000000000e+06,1.158979600000000093e+06,1.824512000000000000e+06,1.667072000000000000e+06,1.638851300000000047e+06,1.566528000000000000e+06,1.814346899999999907e+06,1.654496000000000000e+06,1.824864000000000000e+06,1.644384000000000000e+06,1.743584000000000000e+06,1.804384000000000000e+06,2.248622500000000000e+06,1.486801899999999907e+06,1.599110800000000047e+06,2.366382799999999814e+06,1.847436899999999907e+06,1.753952000000000000e+06,1.541987100000000093e+06,2.035125399999999907e+06,2.167627799999999814e+06,1.757856000000000000e+06,1.662080000000000000e+06,1.734304000000000000e+06,1.600832000000000000e+06,1.680128000000000000e+06,1.813696000000000000e+06,1.549377000000000000e+06,1.728000000000000000e+06,1.628576000000000000e+06,1.659748399999999907e+06,2.116083299999999814e+06,1.684480000000000000e+06,1.597173300000000047e+06,1.643648000000000000e+06,1.686432000000000000e+06,1.653952000000000000e+06,1.798272000000000000e+06,1.794560000000000000e+06,1.652416000000000000e+06,1.809984000000000000e+06,2.020382399999999907e+06,1.416837899999999907e+06,1.972586100000000093e+06,1.819712000000000000e+06,1.497795800000000047e+06,1.575392000000000000e+06,1.765728000000000000e+06,1.757536000000000000e+06,1.829760000000000000e+06,1.629632000000000000e+06,2.002035399999999907e+06,1.738336000000000000e+06,1.302754100000000093e+06,2.042478500000000000e+06,1.549377000000000000e+06,2.237556000000000000e+06,2.068287000000000000e+06,1.774016000000000000e+06,1.416837899999999907e+06,1.673184000000000000e+06,1.236502500000000000e+06,2.215460799999999814e+06,1.627360000000000000e+06,1.901280000000000000e+06,1.779264000000000000e+06,1.910011000000000000e+06,1.537152000000000000e+06,1.764096000000000000e+06,1.657312000000000000e+06,1.221796300000000047e+06,1.750880000000000000e+06,1.769216000000000000e+06,1.413197100000000093e+06,1.748480000000000000e+06,1.677632000000000000e+06,1.746752000000000000e+06,1.687392000000000000e+06,1.592288000000000000e+06,1.811296000000000000e+06,1.843136000000000000e+06,1.686112000000000000e+06,1.567724000000000000e+06,1.380035500000000000e+06,1.424191000000000000e+06,1.744352000000000000e+06,1.450016000000000000e+06,1.623264000000000000e+06,1.763776000000000000e+06,2.141856000000000000e+06,1.760704000000000000e+06,1.610560000000000000e+06,1.564032000000000000e+06,1.495968000000000000e+06,1.872064000000000000e+06,1.598336000000000000e+06,1.759124899999999907e+06,1.806993800000000047e+06,1.825340800000000047e+06,1.608288000000000000e+06,1.115065600000000093e+06,1.621184000000000000e+06,1.753056000000000000e+06,1.574304000000000000e+06,1.601152000000000000e+06,1.475712000000000000e+06,1.436576000000000000e+06,1.716032000000000000e+06,1.570848000000000000e+06,1.541376000000000000e+06,1.943101000000000000e+06,1.383747899999999907e+06,1.641792000000000000e+06,2.100800000000000000e+06,1.814346899999999907e+06,1.409484800000000047e+06,1.724512000000000000e+06,1.862143100000000093e+06,1.988672000000000000e+06,1.522688000000000000e+06,1.668608000000000000e+06,1.819264000000000000e+06,1.813568000000000000e+06,1.840064000000000000e+06,1.598336000000000000e+06,1.910011000000000000e+06,1.575520000000000000e+06,1.574848000000000000e+06,1.771168000000000000e+06,1.865855500000000000e+06,1.898945500000000000e+06,1.738016000000000000e+06,1.232861800000000047e+06,1.575168000000000000e+06,1.716768000000000000e+06,1.580928000000000000e+06,1.829344000000000000e+06,1.763872000000000000e+06,1.767904000000000000e+06,1.698496000000000000e+06,1.807680000000000000e+06,1.579072000000000000e+06,1.744576000000000000e+06,1.572576000000000000e+06,1.452064000000000000e+06,1.587200000000000000e+06,1.596288000000000000e+06,1.673504000000000000e+06,1.434848000000000000e+06,1.876886100000000093e+06,1.742944000000000000e+06,1.585248000000000000e+06,2.057184800000000047e+06,2.042478500000000000e+06,1.488736000000000000e+06,1.924754000000000000e+06,1.742816000000000000e+06,1.891592399999999907e+06,1.229149399999999907e+06,1.895304800000000047e+06,1.876886100000000093e+06,1.317460399999999907e+06,1.725963300000000047e+06,1.614784000000000000e+06,1.710784000000000000e+06,1.505024000000000000e+06,1.744576000000000000e+06,1.482176000000000000e+06,1.619456000000000000e+06,1.501120000000000000e+06,2.370059299999999814e+06,1.858502399999999907e+06,1.525920000000000000e+06,1.518688000000000000e+06,1.310107300000000047e+06,1.552160000000000000e+06,1.668288000000000000e+06,1.572576000000000000e+06,1.639840000000000000e+06,1.556928000000000000e+06,1.965233000000000000e+06,2.601829799999999814e+06,1.486592000000000000e+06,1.523008000000000000e+06,1.939460300000000047e+06,1.598976000000000000e+06,1.737152000000000000e+06,1.694272000000000000e+06,1.567488000000000000e+06,1.676320000000000000e+06,1.391712000000000000e+06,1.728992000000000000e+06,1.721152000000000000e+06,1.647424000000000000e+06,1.924754000000000000e+06,1.866272000000000000e+06,1.740544000000000000e+06,1.726592000000000000e+06,1.754368000000000000e+06,1.540384000000000000e+06,1.690656000000000000e+06,1.766912000000000000e+06,1.679584000000000000e+06,1.511680000000000000e+06,1.594752000000000000e+06,1.662752000000000000e+06,1.748608000000000000e+06,1.675008000000000000e+06,1.450112000000000000e+06,1.636384000000000000e+06,2.035125399999999907e+06,1.581440000000000000e+06,1.921077500000000000e+06,1.498976000000000000e+06,1.538432000000000000e+06,1.340448000000000000e+06,1.662624000000000000e+06,1.676096000000000000e+06,1.546432000000000000e+06,1.407808000000000000e+06,1.398784000000000000e+06,1.836406300000000047e+06,1.388288000000000000e+06,1.431104000000000000e+06,1.302528000000000000e+06,1.435392000000000000e+06,1.378112000000000000e+06,1.579520000000000000e+06,1.680224000000000000e+06,1.393984000000000000e+06,1.663460800000000047e+06,1.696550800000000047e+06,1.428096000000000000e+06,1.488416000000000000e+06,1.416064000000000000e+06,1.214443100000000093e+06,1.413197100000000093e+06,1.631584000000000000e+06,1.685520100000000093e+06,1.788574100000000093e+06,1.460993399999999907e+06,1.349120000000000000e+06,1.413696000000000000e+06,1.450752000000000000e+06,1.391840000000000000e+06,1.353824000000000000e+06,1.344736000000000000e+06,1.622912000000000000e+06,1.539840000000000000e+06,1.363456000000000000e+06,1.435296000000000000e+06,1.533152000000000000e+06,1.445056000000000000e+06,1.485504000000000000e+06,1.597248000000000000e+06,1.625408000000000000e+06,1.483904000000000000e+06,1.688928000000000000e+06,1.269472000000000000e+06,1.527776000000000000e+06,1.497795800000000047e+06,1.910011000000000000e+06,1.394624000000000000e+06,2.069977500000000000e+06,1.652768000000000000e+06,1.591392000000000000e+06,1.943101000000000000e+06,1.391392000000000000e+06,1.646336000000000000e+06,1.575712000000000000e+06,1.623680000000000000e+06,1.884239300000000047e+06,1.599104000000000000e+06,1.561888000000000000e+06,1.459584000000000000e+06,1.748059399999999907e+06,1.371488000000000000e+06,1.598784000000000000e+06,1.587520000000000000e+06,1.560800000000000000e+06,1.611552000000000000e+06,1.566624000000000000e+06,1.484768000000000000e+06,1.508352000000000000e+06,1.493376000000000000e+06,1.847840000000000000e+06,1.494784000000000000e+06,1.457352600000000093e+06,1.697856000000000000e+06,1.658624000000000000e+06,1.655904000000000000e+06,1.995952500000000000e+06,2.013029300000000047e+06,1.935360000000000000e+06,1.532736000000000000e+06,1.957879899999999907e+06,7.279299500000000000e+06,1.721152000000000000e+06,1.580160000000000000e+06,1.718610100000000093e+06,1.609696000000000000e+06,1.436672000000000000e+06,1.527648000000000000e+06,2.112406799999999814e+06,1.495968000000000000e+06,1.501664000000000000e+06,1.739456000000000000e+06,1.636160000000000000e+06,1.687296000000000000e+06,1.728768000000000000e+06,1.687840000000000000e+06,1.586848000000000000e+06,1.628352000000000000e+06,1.559296000000000000e+06,1.601696000000000000e+06,1.567616000000000000e+06,1.494560000000000000e+06,1.459456000000000000e+06,1.427008000000000000e+06,1.588608000000000000e+06,1.554304000000000000e+06,1.354262800000000047e+06,1.821700000000000000e+06,1.448832000000000000e+06,1.751771800000000047e+06,1.508896000000000000e+06,1.593888000000000000e+06,1.478176000000000000e+06,1.736608000000000000e+06,1.781221000000000000e+06,1.595616000000000000e+06,1.676864000000000000e+06,2.130789500000000000e+06,1.652000000000000000e+06,1.683712000000000000e+06,1.486801899999999907e+06,1.782976000000000000e+06,1.631168000000000000e+06,2.071927800000000047e+06,1.589792000000000000e+06,1.590208000000000000e+06,1.792250800000000047e+06,1.534784000000000000e+06,1.586432000000000000e+06,1.563936000000000000e+06,1.580384000000000000e+06,1.668160000000000000e+06,1.692736000000000000e+06,1.608288000000000000e+06,1.462048000000000000e+06,1.505856000000000000e+06,1.418752000000000000e+06,1.543200000000000000e+06,1.544608000000000000e+06,1.438944000000000000e+06,1.487456000000000000e+06,1.529056000000000000e+06,1.460993399999999907e+06,1.527648000000000000e+06,1.346945500000000000e+06,1.625856000000000000e+06,1.547520000000000000e+06,1.515904000000000000e+06,1.666976000000000000e+06,1.476896000000000000e+06,1.889952000000000000e+06,1.626624000000000000e+06,1.597376000000000000e+06,1.612960000000000000e+06,1.545664600000000093e+06,1.754272000000000000e+06,1.935783800000000047e+06,1.784861800000000047e+06,1.807456000000000000e+06,1.640832000000000000e+06,1.495968000000000000e+06,1.707744000000000000e+06,1.775232000000000000e+06,1.731040000000000000e+06,1.915776000000000000e+06,1.666432000000000000e+06,1.651552000000000000e+06,1.856608000000000000e+06,1.807456000000000000e+06,1.568384000000000000e+06,1.861760000000000000e+06,1.749472000000000000e+06,1.560370899999999907e+06,1.714969399999999907e+06,1.979334800000000047e+06,1.493600000000000000e+06,1.586976000000000000e+06,1.386272000000000000e+06,1.578976000000000000e+06,1.463872000000000000e+06,1.558656000000000000e+06,1.810634500000000000e+06,1.465504000000000000e+06,1.533696000000000000e+06,1.462144000000000000e+06,1.745888000000000000e+06,2.057714399999999907e+06,1.442660800000000047e+06,1.471296000000000000e+06,1.678272000000000000e+06,1.656864000000000000e+06,1.414688000000000000e+06,1.763328000000000000e+06,1.721888000000000000e+06,1.584928000000000000e+06,1.623904000000000000e+06,1.757856000000000000e+06,1.768352000000000000e+06,1.898080000000000000e+06,1.599744000000000000e+06,1.553248000000000000e+06,1.632480000000000000e+06,1.950526800000000047e+06,1.350622000000000000e+06,1.574528000000000000e+06,1.604832000000000000e+06,1.574528000000000000e+06,1.696448000000000000e+06,1.398490899999999907e+06,1.571520000000000000e+06,1.717984000000000000e+06,1.939460300000000047e+06,1.779040000000000000e+06,1.782528000000000000e+06,1.343268899999999907e+06,1.773376000000000000e+06,1.615591899999999907e+06,1.778720000000000000e+06,2.097700500000000000e+06,1.998323000000000000e+06,1.629088000000000000e+06,1.655136000000000000e+06,1.676640000000000000e+06,1.998323000000000000e+06,1.291760300000000047e+06,2.099021799999999814e+06,1.506720000000000000e+06,1.799568000000000000e+06,1.389888000000000000e+06,1.709152000000000000e+06,1.927039100000000093e+06,1.591840000000000000e+06,1.799568000000000000e+06,1.148227300000000047e+06,1.472160000000000000e+06,1.388096000000000000e+06,1.759124899999999907e+06,1.777544500000000000e+06,1.511680000000000000e+06,1.563072000000000000e+06,1.776640000000000000e+06,1.678167000000000000e+06,1.569440000000000000e+06,1.703903899999999907e+06,1.639616000000000000e+06,1.207089000000000000e+06,1.610560000000000000e+06,1.477344000000000000e+06,1.563296000000000000e+06,1.479168000000000000e+06,1.530464000000000000e+06,1.608238800000000047e+06,1.541248000000000000e+06,9.310821000000000000e+06,1.562528000000000000e+06,1.479448800000000047e+06,2.966177000000000000e+06,1.825340800000000047e+06,1.832693899999999907e+06,1.529376000000000000e+06,1.503072000000000000e+06,1.620960000000000000e+06,1.516224000000000000e+06,1.641344000000000000e+06,1.528192000000000000e+06,1.413197100000000093e+06,1.488192000000000000e+06,1.752320000000000000e+06,1.756352000000000000e+06,1.752096000000000000e+06,1.693184000000000000e+06,1.787776000000000000e+06,1.674464000000000000e+06,1.413197100000000093e+06,1.824416000000000000e+06,1.908736000000000000e+06,1.687072000000000000e+06,1.487232000000000000e+06,1.630400000000000000e+06,1.743808000000000000e+06,1.667840000000000000e+06,1.707200000000000000e+06,1.898945500000000000e+06,1.581664000000000000e+06,1.760064000000000000e+06,1.774880000000000000e+06,1.777544500000000000e+06,1.625728000000000000e+06,1.609504000000000000e+06,1.693280000000000000e+06,1.858502399999999907e+06,1.946813399999999907e+06,2.094023000000000000e+06,1.612096000000000000e+06,1.792160000000000000e+06,1.567724000000000000e+06,1.573664000000000000e+06,1.731392000000000000e+06,2.035125399999999907e+06,1.537792000000000000e+06,1.752096000000000000e+06,1.346945500000000000e+06,1.655040000000000000e+06,1.517952000000000000e+06,2.147713500000000000e+06,2.085409100000000093e+06,1.797824000000000000e+06,1.666880000000000000e+06,2.027772300000000047e+06,1.927744000000000000e+06,1.723968000000000000e+06,1.519927800000000047e+06,1.795815399999999907e+06,1.837216000000000000e+06,1.610560000000000000e+06,1.567072000000000000e+06,1.753728000000000000e+06,1.517088000000000000e+06,1.647776000000000000e+06,1.601696000000000000e+06,1.691200000000000000e+06,1.675456000000000000e+06,1.676000000000000000e+06,1.588928000000000000e+06,1.662400000000000000e+06,1.609696000000000000e+06,1.722240000000000000e+06,1.641568000000000000e+06,1.733984000000000000e+06,1.660448000000000000e+06,1.549472000000000000e+06,1.332239300000000047e+06,1.769392399999999907e+06,1.655584000000000000e+06,1.493792000000000000e+06,1.614240000000000000e+06,1.752192000000000000e+06,1.545024000000000000e+06,1.593024000000000000e+06,1.655904000000000000e+06,1.683936000000000000e+06,1.701664000000000000e+06,1.697536000000000000e+06,1.861440000000000000e+06,1.781221000000000000e+06,1.650048000000000000e+06,1.585344000000000000e+06,1.631392000000000000e+06,1.485824000000000000e+06,1.684480000000000000e+06,1.599520000000000000e+06,1.459904000000000000e+06,1.760800000000000000e+06,1.623264000000000000e+06,1.388288000000000000e+06,1.782528000000000000e+06,1.672416000000000000e+06,1.598240000000000000e+06,1.498880000000000000e+06,1.523456000000000000e+06,1.628992000000000000e+06,1.573760000000000000e+06,1.488864000000000000e+06,2.005676100000000093e+06,1.585792000000000000e+06,1.587840000000000000e+06,1.595616000000000000e+06,1.647424000000000000e+06,1.586208000000000000e+06,1.707328000000000000e+06,4.906122800000000000e+07,5.247925500000000000e+06,2.513592299999999814e+06,2.554034500000000000e+06,2.866836500000000000e+06,2.160238799999999814e+06,4.489818000000000000e+06,1.619456000000000000e+06,2.171305299999999814e+06,1.533696000000000000e+06,1.895304800000000047e+06,1.512574600000000093e+06,1.594208000000000000e+06,1.613824000000000000e+06,1.581664000000000000e+06,1.484320000000000000e+06,1.431520000000000000e+06,1.565984000000000000e+06,1.518496000000000000e+06,1.645472000000000000e+06,1.648960000000000000e+06,1.556576000000000000e+06,1.795927300000000047e+06,1.525056000000000000e+06,1.598240000000000000e+06,1.528192000000000000e+06,1.599968000000000000e+06,2.060933899999999907e+06,1.605280000000000000e+06,1.513713100000000093e+06,1.570112000000000000e+06,1.487328000000000000e+06,1.426368000000000000e+06,1.414368000000000000e+06,1.669792000000000000e+06,1.601472000000000000e+06,1.502112000000000000e+06,1.851957800000000047e+06,1.462912000000000000e+06,1.499840000000000000e+06,1.546112000000000000e+06,1.412096000000000000e+06,1.596832000000000000e+06,1.443680000000000000e+06,1.455072000000000000e+06,1.447648000000000000e+06,1.459264000000000000e+06,1.309888000000000000e+06,1.623584000000000000e+06,1.488192000000000000e+06,1.415968000000000000e+06,1.402880000000000000e+06,1.682528000000000000e+06,1.568256000000000000e+06,1.634304000000000000e+06,1.604288000000000000e+06,1.397088000000000000e+06,1.485728000000000000e+06,1.477856000000000000e+06,1.400960000000000000e+06,1.571168000000000000e+06,1.456128000000000000e+06,1.621632000000000000e+06,1.484096000000000000e+06,1.608288000000000000e+06,1.557664000000000000e+06,1.581440000000000000e+06,1.504256000000000000e+06,1.451520000000000000e+06,1.585472000000000000e+06,1.495296000000000000e+06,1.496465800000000047e+06,1.461824000000000000e+06,1.578432000000000000e+06,1.646688000000000000e+06,1.580032000000000000e+06,1.555072000000000000e+06,1.602016000000000000e+06,1.622592000000000000e+06,1.466144000000000000e+06,1.496384000000000000e+06,1.582304000000000000e+06,1.473248000000000000e+06,1.725963300000000047e+06,1.515136000000000000e+06,1.458176000000000000e+06,1.615552000000000000e+06,1.748064000000000000e+06,1.384544000000000000e+06,1.575936000000000000e+06,1.661344000000000000e+06,2.080510399999999907e+06,1.552576000000000000e+06,1.412000000000000000e+06,1.325592000000000000e+06,1.570976000000000000e+06,1.550976000000000000e+06,1.580576000000000000e+06,1.499744000000000000e+06,1.371760100000000093e+06,1.659748399999999907e+06,1.483776000000000000e+06,1.561760000000000000e+06,1.376394800000000047e+06,1.442368000000000000e+06,1.876256000000000000e+06,1.517952000000000000e+06,2.065215899999999907e+06,1.612832000000000000e+06,1.483040000000000000e+06,1.497248000000000000e+06,1.663712000000000000e+06,1.603648000000000000e+06,1.617600000000000000e+06,1.578208000000000000e+06,1.732480000000000000e+06,1.507392000000000000e+06,1.749696000000000000e+06,1.663392000000000000e+06,1.678496000000000000e+06,1.892032000000000000e+06,1.953728000000000000e+06,1.666976000000000000e+06,1.750016000000000000e+06,1.662752000000000000e+06,1.714400000000000000e+06,1.910816000000000000e+06,1.801120000000000000e+06,1.849920000000000000e+06,1.919168000000000000e+06,1.902464000000000000e+06,2.086634000000000000e+06,1.778048000000000000e+06,1.905984000000000000e+06,1.884576000000000000e+06,1.920288000000000000e+06,1.357975100000000093e+06,1.852000000000000000e+06,1.810528000000000000e+06,1.903680000000000000e+06,2.038837800000000047e+06,1.670656000000000000e+06,1.945920000000000000e+06,1.652960000000000000e+06,1.899168000000000000e+06,1.814112000000000000e+06,1.789760000000000000e+06,1.734752000000000000e+06,1.688608000000000000e+06,1.754176000000000000e+06,1.923680000000000000e+06,1.765504000000000000e+06,1.708064000000000000e+06,1.834048000000000000e+06,1.771168000000000000e+06,2.002912000000000000e+06,1.845536000000000000e+06,1.881504000000000000e+06,1.790944000000000000e+06,1.690016000000000000e+06,1.929312000000000000e+06,1.971680000000000000e+06,1.844448000000000000e+06,1.996736000000000000e+06,2.094023000000000000e+06,1.903680000000000000e+06,1.918080000000000000e+06,1.874144000000000000e+06,1.821024000000000000e+06,2.182370799999999814e+06,1.820352000000000000e+06,1.935008000000000000e+06,1.662752000000000000e+06,1.321172800000000047e+06,1.894560000000000000e+06,1.722336000000000000e+06,1.779168000000000000e+06,1.718624000000000000e+06,1.767136000000000000e+06,1.692096000000000000e+06,1.740320000000000000e+06,1.846848000000000000e+06,1.990208000000000000e+06,1.761376000000000000e+06,1.836576000000000000e+06,1.838528000000000000e+06,1.995392000000000000e+06,1.991520000000000000e+06,2.185216000000000000e+06,1.885888000000000000e+06,2.069440000000000000e+06,2.077440000000000000e+06,1.802208000000000000e+06,1.868768000000000000e+06,1.922144000000000000e+06,1.873280000000000000e+06,1.654272000000000000e+06,1.769760000000000000e+06,1.571616000000000000e+06,1.750016000000000000e+06,1.611008000000000000e+06,1.422400000000000000e+06,9.605388000000000466e+05,1.277024000000000000e+06,1.299328000000000000e+06,1.361184000000000000e+06,1.091598000000000000e+06,1.388192000000000000e+06,1.337568000000000000e+06,1.548704000000000000e+06,1.342592000000000000e+06,1.428416000000000000e+06,1.337984000000000000e+06,1.296320000000000000e+06,1.228896000000000000e+06,1.272032000000000000e+06,1.500928000000000000e+06,1.494155000000000000e+06,1.340672000000000000e+06,1.236256000000000000e+06,1.291520000000000000e+06,1.336160000000000000e+06,1.168896000000000000e+06,1.246368000000000000e+06,1.326560000000000000e+06,1.190752000000000000e+06,1.220192000000000000e+06,1.346208000000000000e+06,8.795440999999999767e+05,1.370848000000000000e+06,1.163616000000000000e+06,1.230912000000000000e+06,1.239008000000000000e+06,1.141344000000000000e+06,1.209984000000000000e+06,1.072864000000000000e+06,1.089312000000000000e+06,1.147072000000000000e+06,1.082144000000000000e+06,1.023520000000000000e+06,1.148672000000000000e+06,1.129824000000000000e+06,1.120096000000000000e+06,1.165408000000000000e+06,1.206688000000000000e+06,9.734720000000000000e+05,1.012480000000000000e+06,1.210304000000000000e+06,1.098304000000000000e+06,1.060096000000000000e+06,9.103360000000000000e+05,7.443330000000000000e+05,8.924480000000000000e+05,9.936480000000000000e+05,1.100416000000000000e+06,8.631680000000000000e+05,9.896480000000000000e+05,1.020048000000000000e+06,1.019520000000000000e+06,8.896160000000000000e+05,8.509440000000000000e+05,8.848000000000000000e+05,9.572000000000000000e+05,8.118400000000000000e+05,7.975680000000000000e+05,8.818720000000000000e+05,6.549920000000000000e+05,6.442400000000000000e+05,7.039520000000000000e+05,5.680000000000000000e+05,5.884000000000000000e+05,6.074720000000000000e+05,5.998400000000000000e+05,6.336000000000000000e+05,6.052160000000000000e+05,5.804640000000000000e+05,5.498880000000000000e+05,4.497440000000000000e+05,4.095520000000000000e+05,6.500320000000000000e+05,5.014000000000000000e+05,4.598800000000000000e+05,4.156800000000000000e+05,3.529360000000000000e+05,4.575200000000000000e+05,4.463600000000000000e+05,3.769920000000000000e+05,4.559840000000000000e+05,3.836240000000000000e+05,5.653280000000000000e+05,3.933120000000000000e+05,4.502560000000000000e+05,3.192400000000000000e+05,2.589185000000000000e+05,3.162880000000000000e+05,4.447280000000000000e+05,3.248320000000000000e+05,3.321600000000000000e+05,3.585360000000000000e+05,2.978960000000000000e+05,3.589440000000000000e+05,3.289040000000000000e+05,3.022640000000000000e+05,3.795360000000000000e+05,3.585360000000000000e+05,3.955600000000000000e+05,4.291760000000000000e+05,3.355200000000000000e+05,3.133440000000000000e+05,3.735200000000000000e+05,3.216800000000000000e+05,3.885200000000000000e+05,4.133360000000000000e+05,2.876320000000000000e+05,2.641920000000000000e+05,2.986080000000000000e+05,3.650560000000000000e+05,2.900720000000000000e+05,3.081600000000000000e+05,2.260920000000000000e+05,2.770800000000000000e+05,5.358080000000000000e+05,2.724080000000000000e+05,2.761600000000000000e+05,2.489840000000000000e+05,3.405040000000000000e+05,2.585160000000000000e+05,4.753520000000000000e+05,3.705680000000000000e+05,3.912720000000000000e+05,3.850480000000000000e+05,3.558880000000000000e+05,2.627760000000000000e+05,2.892640000000000000e+05,2.817440000000000000e+05,2.366240000000000000e+05,2.773840000000000000e+05,3.433600000000000000e+05,6.660713000000000466e+05,3.324640000000000000e+05,3.338880000000000000e+05,4.555760000000000000e+05,2.399680000000000000e+05,3.781120000000000000e+05,2.968800000000000000e+05,3.099840000000000000e+05,2.599360000000000000e+05,2.797200000000000000e+05,2.990080000000000000e+05,2.462480000000000000e+05,2.834720000000000000e+05,3.284960000000000000e+05,4.457520000000000000e+05,2.677440000000000000e+05,1.914000000000000000e+05,3.187280000000000000e+05,2.943360000000000000e+05,2.457440000000000000e+05,2.357120000000000000e+05,3.016560000000000000e+05,2.514200000000000000e+05,2.796160000000000000e+05,2.616600000000000000e+05,2.035320000000000000e+05,2.305480000000000000e+05,2.256880000000000000e+05,2.602400000000000000e+05,2.349040000000000000e+05,2.256880000000000000e+05,3.620000000000000000e+05,2.403720000000000000e+05,2.582120000000000000e+05,2.805280000000000000e+05,2.749440000000000000e+05,2.974880000000000000e+05,3.027680000000000000e+05,2.488840000000000000e+05,3.515040000000000000e+05,3.911680000000000000e+05,2.274080000000000000e+05,2.845920000000000000e+05,3.314480000000000000e+05,2.924080000000000000e+05,3.660800000000000000e+05,2.500000000000000000e+05,2.974880000000000000e+05,3.294160000000000000e+05,2.381440000000000000e+05,2.972880000000000000e+05,2.630800000000000000e+05,2.539520000000000000e+05,2.782960000000000000e+05,2.107120000000000000e+05,1.967560000000000000e+05,2.855040000000000000e+05,2.147600000000000000e+05,2.283200000000000000e+05,2.906800000000000000e+05,2.391560000000000000e+05,2.660160000000000000e+05,2.886480000000000000e+05,3.478400000000000000e+05,2.563840000000000000e+05,2.388520000000000000e+05,2.191080000000000000e+05,2.228560000000000000e+05,2.686560000000000000e+05,2.960640000000000000e+05,2.773840000000000000e+05,2.428040000000000000e+05,2.265000000000000000e+05,3.313440000000000000e+05,2.736240000000000000e+05,2.450320000000000000e+05,2.750480000000000000e+05,2.762640000000000000e+05,2.503040000000000000e+05,2.038360000000000000e+05,2.136440000000000000e+05,2.146560000000000000e+05,2.089920000000000000e+05,2.075760000000000000e+05,2.086880000000000000e+05,2.190080000000000000e+05,2.058560000000000000e+05,2.231600000000000000e+05,2.023160000000000000e+05,1.738240000000000000e+05,1.644360000000000000e+05,1.824080000000000000e+05,1.705920000000000000e+05,1.412360000000000000e+05,1.412360000000000000e+05,1.447640000000000000e+05,1.339800000000000000e+05,2.162760000000000000e+05,1.506120000000000000e+05,1.685720000000000000e+05,1.423440000000000000e+05,1.065880000000000000e+05,1.346840000000000000e+05,1.480920000000000000e+05,1.327680000000000000e+05,1.091040000000000000e+05,1.332720000000000000e+05,1.246100000000000000e+05,1.132320000000000000e+05,1.121240000000000000e+05,9.974600000000000000e+04,9.652800000000000000e+04,9.351000000000000000e+04,2.606440000000000000e+05,9.099600000000000000e+04,9.079600000000000000e+04,7.863200000000000000e+04,9.180000000000000000e+04,8.355600000000000000e+04,9.310800000000000000e+04,1.071920000000000000e+05,8.677400000000000000e+04,2.044400000000000000e+05,8.576800000000000000e+04,8.365800000000000000e+04,8.637200000000000000e+04,7.843000000000000000e+04,6.677600000000000000e+04,5.874400000000000000e+04,6.296100000000000000e+04,5.914600000000000000e+04,7.833000000000000000e+04,8.908600000000000000e+04,7.340600000000000000e+04,7.823000000000000000e+04,7.692400000000000000e+04,8.948800000000000000e+04,8.375800000000000000e+04,8.044000000000000000e+04,7.340600000000000000e+04,7.491400000000000000e+04,6.959000000000000000e+04,7.752600000000000000e+04,7.722400000000000000e+04,7.802800000000000000e+04,7.069400000000000000e+04,6.818400000000000000e+04,8.034000000000000000e+04,7.330600000000000000e+04,6.276000000000000000e+04,6.908800000000000000e+04,7.230200000000000000e+04,6.286100000000000000e+04,6.768000000000000000e+04,6.657600000000000000e+04,7.109600000000000000e+04,6.717800000000000000e+04,6.647600000000000000e+04,6.597400000000000000e+04,6.165600000000000000e+04,6.185700000000000000e+04,6.577200000000000000e+04,5.974800000000000000e+04,7.069400000000000000e+04,7.169800000000000000e+04,6.808200000000000000e+04,6.768000000000000000e+04,5.814200000000000000e+04,6.256000000000000000e+04,5.513000000000000000e+04,6.055100000000000000e+04,5.272200000000000000e+04,4.900800000000000000e+04,4.469400000000000000e+04,4.268800000000000000e+04,4.479400000000000000e+04,4.539600000000000000e+04,3.677000000000000000e+04,3.787300000000000000e+04,3.155600000000000000e+04,3.667000000000000000e+04,3.386200000000000000e+04,3.486500000000000000e+04,3.486500000000000000e+04,3.105500000000000000e+04,3.035300000000000000e+04,3.285900000000000000e+04,2.935000000000000000e+04,2.874900000000000000e+04,2.393800000000000000e+04,2.634300000000000000e+04,2.053100000000000000e+04,2.443900000000000000e+04,2.804700000000000000e+04,2.634300000000000000e+04,2.524100000000000000e+04,2.564200000000000000e+04,1.742500000000000000e+04,2.083100000000000000e+04,1.722400000000000000e+04,1.802600000000000000e+04,1.482000000000000000e+04,1.502000000000000000e+04,1.351800000000000000e+04,1.311700000000000000e+04,1.401800000000000000e+04,1.001200000000000000e+04,9.111000000000000000e+03,1.261600000000000000e+04,9.411000000000000000e+03,9.511000000000000000e+03,7.709000000000000000e+03,9.211000000000000000e+03,7.909000000000000000e+03,1.111400000000000000e+04,8.510000000000000000e+03,8.710000000000000000e+03,9.511000000000000000e+03,1.041300000000000000e+04,8.109000000000000000e+03,7.308000000000000000e+03,9.712000000000000000e+03,9.712000000000000000e+03,1.071300000000000000e+04,8.910000000000000000e+03,1.001200000000000000e+04,8.910000000000000000e+03,7.308000000000000000e+03,1.011200000000000000e+04,7.609000000000000000e+03,8.710000000000000000e+03,9.011000000000000000e+03,9.712000000000000000e+03,8.209000000000000000e+03,7.809000000000000000e+03,1.031200000000000000e+04,6.908000000000000000e+03,7.008000000000000000e+03,8.009000000000000000e+03,8.009000000000000000e+03,7.108000000000000000e+03,7.208000000000000000e+03,7.909000000000000000e+03,7.108000000000000000e+03,1.682300000000000000e+04,8.710000000000000000e+03,6.607000000000000000e+03,6.807000000000000000e+03,8.910000000000000000e+03,8.209000000000000000e+03,8.209000000000000000e+03,7.709000000000000000e+03,1.001200000000000000e+04,7.909000000000000000e+03,6.908000000000000000e+03,8.910000000000000000e+03,6.307000000000000000e+03,9.111000000000000000e+03,7.809000000000000000e+03,1.061300000000000000e+04,8.009000000000000000e+03,9.812000000000000000e+03,8.710000000000000000e+03,7.609000000000000000e+03,9.011000000000000000e+03,7.809000000000000000e+03,7.709000000000000000e+03,9.211000000000000000e+03,8.009000000000000000e+03,7.008000000000000000e+03,1.011200000000000000e+04,7.909000000000000000e+03,1.021200000000000000e+04,8.310000000000000000e+03,1.071300000000000000e+04,8.109000000000000000e+03,1.171500000000000000e+04,8.310000000000000000e+03,8.910000000000000000e+03,8.710000000000000000e+03,7.809000000000000000e+03,8.410000000000000000e+03,1.161400000000000000e+04,7.208000000000000000e+03,6.407000000000000000e+03,8.310000000000000000e+03,7.809000000000000000e+03,8.209000000000000000e+03,7.508000000000000000e+03,9.011000000000000000e+03,9.511000000000000000e+03,8.310000000000000000e+03,7.208000000000000000e+03,7.508000000000000000e+03,8.109000000000000000e+03,1.111400000000000000e+04,8.710000000000000000e+03,7.609000000000000000e+03,6.807000000000000000e+03,9.611000000000000000e+03,8.510000000000000000e+03,9.111000000000000000e+03,7.508000000000000000e+03,7.709000000000000000e+03,8.310000000000000000e+03,8.610000000000000000e+03,8.109000000000000000e+03,9.211000000000000000e+03,8.410000000000000000e+03,8.810000000000000000e+03,9.611000000000000000e+03,8.310000000000000000e+03,7.809000000000000000e+03,8.109000000000000000e+03,8.109000000000000000e+03,7.408000000000000000e+03,8.209000000000000000e+03,9.111000000000000000e+03,8.009000000000000000e+03,7.909000000000000000e+03,8.209000000000000000e+03,7.709000000000000000e+03,6.207000000000000000e+03,7.508000000000000000e+03,9.011000000000000000e+03,8.410000000000000000e+03,7.208000000000000000e+03,8.510000000000000000e+03,7.108000000000000000e+03,7.208000000000000000e+03,7.709000000000000000e+03,8.009000000000000000e+03,8.009000000000000000e+03,8.310000000000000000e+03,5.406000000000000000e+03,6.807000000000000000e+03,8.109000000000000000e+03,7.609000000000000000e+03,9.712000000000000000e+03,7.408000000000000000e+03,6.807000000000000000e+03,7.008000000000000000e+03,7.709000000000000000e+03,8.510000000000000000e+03,8.610000000000000000e+03,7.609000000000000000e+03,7.809000000000000000e+03,8.810000000000000000e+03,7.609000000000000000e+03,8.009000000000000000e+03,8.710000000000000000e+03,9.211000000000000000e+03,7.208000000000000000e+03,8.710000000000000000e+03,9.812000000000000000e+03,nan
4.795089999999999719e+01,6.946058000000000000e+06,7.304619000000000000e+06,7.323429000000000000e+06,6.508570500000000000e+06,6.043158000000000000e+06,6.550481500000000000e+06,5.847559000000000000e+06,5.556703500000000000e+06,6.067157000000000000e+06,5.929391500000000000e+06,5.924897500000000000e+06,5.985917000000000000e+06,6.278272000000000000e+06,5.814032000000000000e+06,6.162156000000000000e+06,6.593485000000000000e+06,5.437753000000000000e+06,5.664394500000000000e+06,5.603067000000000000e+06,5.449080000000000000e+06,5.250555000000000000e+06,5.444814000000000000e+06,5.223697500000000000e+06,5.218352000000000000e+06,5.029998000000000000e+06,9.218907000000000000e+06,4.515030000000000000e+06,5.437954000000000000e+06,4.205658000000000000e+06,3.928893799999999814e+06,4.695691000000000000e+06,3.735767799999999814e+06,4.129077500000000000e+06,3.803112799999999814e+06,3.953546500000000000e+06,2.648306299999999814e+06,3.399655500000000000e+06,3.700893000000000000e+06,3.518450799999999814e+06,3.802545299999999814e+06,4.483911000000000000e+06,3.355732000000000000e+06,4.010944500000000000e+06,3.428880000000000000e+06,4.183184799999999814e+06,3.268159500000000000e+06,3.357315000000000000e+06,3.257812500000000000e+06,3.215566299999999814e+06,3.510433000000000000e+06,4.043727299999999814e+06,3.683599000000000000e+06,2.627182500000000000e+06,3.798263299999999814e+06,2.932055500000000000e+06,3.065451000000000000e+06,3.236647500000000000e+06,2.850377799999999814e+06,2.700140299999999814e+06,2.768701000000000000e+06,2.417395000000000000e+06,2.713550500000000000e+06,2.680785000000000000e+06,2.473575799999999814e+06,2.091937000000000000e+06,2.526500799999999814e+06,2.207204299999999814e+06,2.451366799999999814e+06,2.465252000000000000e+06,2.370822299999999814e+06,2.383986799999999814e+06,2.501356000000000000e+06,3.118704500000000000e+06,2.630464000000000000e+06,2.551171799999999814e+06,1.822249300000000047e+06,2.217216000000000000e+06,2.727550299999999814e+06,2.081289399999999907e+06,2.334656000000000000e+06,1.726942500000000000e+06,2.084736000000000000e+06,2.077856000000000000e+06,1.680764600000000093e+06,2.517769000000000000e+06,1.887951600000000093e+06,2.169508000000000000e+06,1.614720000000000000e+06,1.890872500000000000e+06,2.235695299999999814e+06,2.184512000000000000e+06,2.151837299999999814e+06,2.203628799999999814e+06,2.026080000000000000e+06,2.388526500000000000e+06,1.759124899999999907e+06,1.507758800000000047e+06,1.880896000000000000e+06,1.707328000000000000e+06,2.148656299999999814e+06,2.038161100000000093e+06,1.609848000000000000e+06,1.696448000000000000e+06,1.447104000000000000e+06,1.796242399999999907e+06,1.671249399999999907e+06,1.838112000000000000e+06,1.491361300000000047e+06,1.716114500000000000e+06,2.142814500000000000e+06,1.642240000000000000e+06,1.838432000000000000e+06,1.579616000000000000e+06,1.488236000000000000e+06,1.345942300000000047e+06,1.936057500000000000e+06,1.843904000000000000e+06,1.207217399999999907e+06,1.482272000000000000e+06,1.929098000000000000e+06,1.411776000000000000e+06,1.468736000000000000e+06,1.344278399999999907e+06,1.598595100000000093e+06,1.542684000000000000e+06,1.420032000000000000e+06,1.421856000000000000e+06,1.735296000000000000e+06,2.039652399999999907e+06,1.764343800000000047e+06,1.849600000000000000e+06,1.964747899999999907e+06,1.813248000000000000e+06,1.168334100000000093e+06,1.910030000000000000e+06,1.693376000000000000e+06,1.541152000000000000e+06,1.600642800000000047e+06,1.816834800000000047e+06,1.641792000000000000e+06,1.836224000000000000e+06,1.599648000000000000e+06,2.307712299999999814e+06,1.812608000000000000e+06,1.607117500000000000e+06,1.640928000000000000e+06,1.865321300000000047e+06,1.561568000000000000e+06,1.518388500000000000e+06,1.512544000000000000e+06,1.586976000000000000e+06,1.694368000000000000e+06,1.706560000000000000e+06,1.389672300000000047e+06,1.834496000000000000e+06,1.911040000000000000e+06,1.741088000000000000e+06,2.045969000000000000e+06,1.404214500000000000e+06,1.620416000000000000e+06,1.640064000000000000e+06,1.697952000000000000e+06,1.369570800000000047e+06,1.702944000000000000e+06,1.662624000000000000e+06,1.699168000000000000e+06,1.758848000000000000e+06,1.574976000000000000e+06,2.214868500000000000e+06,1.462601300000000047e+06,1.581024000000000000e+06,1.651008000000000000e+06,1.730176000000000000e+06,1.449472000000000000e+06,1.549792000000000000e+06,1.794602899999999907e+06,1.128338300000000047e+06,1.409856000000000000e+06,1.601920000000000000e+06,1.701536000000000000e+06,1.635712000000000000e+06,1.513536000000000000e+06,1.602784000000000000e+06,1.675328000000000000e+06,1.810080000000000000e+06,1.555200000000000000e+06,1.388553100000000093e+06,1.466688000000000000e+06,1.365920000000000000e+06,1.419168000000000000e+06,1.416928000000000000e+06,1.291840000000000000e+06,1.484640000000000000e+06,1.507808000000000000e+06,1.856756100000000093e+06,1.891764899999999907e+06,2.003136000000000000e+06,1.704704000000000000e+06,1.944032000000000000e+06,2.104392299999999814e+06,1.680992000000000000e+06,2.049312000000000000e+06,2.108352000000000000e+06,2.093600000000000000e+06,2.015712000000000000e+06,2.292778000000000000e+06,1.925984000000000000e+06,1.614526800000000047e+06,1.873473600000000093e+06,2.193400500000000000e+06,1.782112000000000000e+06,1.985024000000000000e+06,1.698400000000000000e+06,1.827488000000000000e+06,2.000677399999999907e+06,1.813792000000000000e+06,1.310085000000000000e+06,2.171251299999999814e+06,1.672416000000000000e+06,2.058206300000000047e+06,1.620096000000000000e+06,1.754272000000000000e+06,1.920832000000000000e+06,1.402131600000000093e+06,1.343268899999999907e+06,1.526144000000000000e+06,2.084109000000000000e+06,1.584576000000000000e+06,2.279993000000000000e+06,1.633888000000000000e+06,1.822019600000000093e+06,1.790400000000000000e+06,1.356243800000000047e+06,1.519008000000000000e+06,1.499593800000000047e+06,2.102451000000000000e+06,1.616640000000000000e+06,1.520960000000000000e+06,1.524320000000000000e+06,1.575296000000000000e+06,1.689696000000000000e+06,1.653728000000000000e+06,1.608832000000000000e+06,1.636704000000000000e+06,1.659808000000000000e+06,1.603968000000000000e+06,1.256009899999999907e+06,1.333184000000000000e+06,1.393984000000000000e+06,1.683808000000000000e+06,1.573984000000000000e+06,1.619904000000000000e+06,1.772480000000000000e+06,1.620768000000000000e+06,1.702080000000000000e+06,1.435488000000000000e+06,1.845664000000000000e+06,1.184338100000000093e+06,1.473024000000000000e+06,1.539520000000000000e+06,1.723872000000000000e+06,1.620416000000000000e+06,1.733120000000000000e+06,1.825056000000000000e+06,1.517408000000000000e+06,1.773982899999999907e+06,1.691872000000000000e+06,1.946316899999999907e+06,1.748451500000000000e+06,1.840083800000000047e+06,1.254221800000000047e+06,1.566624000000000000e+06,1.365056000000000000e+06,1.804814100000000093e+06,1.736880500000000000e+06,1.689376000000000000e+06,1.447552000000000000e+06,1.483264000000000000e+06,1.653952000000000000e+06,1.375104000000000000e+06,1.616544000000000000e+06,1.490560000000000000e+06,2.030610800000000047e+06,1.842217100000000093e+06,1.793696000000000000e+06,1.548928000000000000e+06,1.992549100000000093e+06,1.539844800000000047e+06,1.385513600000000093e+06,1.639200000000000000e+06,1.635072000000000000e+06,1.545248000000000000e+06,1.371040000000000000e+06,1.569440000000000000e+06,1.844672000000000000e+06,1.793568000000000000e+06,1.692068300000000047e+06,1.808992000000000000e+06,1.600608000000000000e+06,1.951030600000000093e+06,1.870334300000000047e+06,1.425088000000000000e+06,1.609152000000000000e+06,1.517312000000000000e+06,1.391392000000000000e+06,1.663840000000000000e+06,1.595851500000000000e+06,1.732480000000000000e+06,1.145916000000000000e+06,1.568199100000000093e+06,1.651008000000000000e+06,1.870313500000000000e+06,2.190377299999999814e+06,2.057184800000000047e+06,1.983808000000000000e+06,1.864064000000000000e+06,1.872608000000000000e+06,1.800576000000000000e+06,1.846304000000000000e+06,1.711343000000000000e+06,2.084112800000000047e+06,1.880640000000000000e+06,2.264768000000000000e+06,1.929312000000000000e+06,2.553166500000000000e+06,1.881952000000000000e+06,1.701085899999999907e+06,2.051124300000000047e+06,2.177979500000000000e+06,1.703296000000000000e+06,1.836515600000000093e+06,1.620416000000000000e+06,1.835794100000000093e+06,1.432288000000000000e+06,1.872245399999999907e+06,1.745760000000000000e+06,1.657408000000000000e+06,1.645056000000000000e+06,1.592064000000000000e+06,1.533317000000000000e+06,1.858368000000000000e+06,1.637179300000000047e+06,2.052671300000000047e+06,2.063823500000000000e+06,1.645792000000000000e+06,1.486642100000000093e+06,1.968852500000000000e+06,1.707575500000000000e+06,1.791148000000000000e+06,1.793793500000000000e+06,1.492832000000000000e+06,1.476475000000000000e+06,1.708448000000000000e+06,1.736512000000000000e+06,1.615872000000000000e+06,1.770432000000000000e+06,1.623904000000000000e+06,1.830752000000000000e+06,1.662297500000000000e+06,1.495200000000000000e+06,1.476800000000000000e+06,1.401056000000000000e+06,1.495840000000000000e+06,1.782528000000000000e+06,1.661120000000000000e+06,1.912480000000000000e+06,1.828691399999999907e+06,1.813696000000000000e+06,1.856339899999999907e+06,1.861312000000000000e+06,2.306214299999999814e+06,2.068829300000000047e+06,2.207022500000000000e+06,1.849637899999999907e+06,1.879104000000000000e+06,2.151063299999999814e+06,2.336231799999999814e+06,1.888320000000000000e+06,1.854718399999999907e+06,2.129112299999999814e+06,2.275340000000000000e+06,2.236174799999999814e+06,2.395842500000000000e+06,1.825824000000000000e+06,2.505098799999999814e+06,1.933376000000000000e+06,1.948320000000000000e+06,1.527489399999999907e+06,1.847072000000000000e+06,1.881504000000000000e+06,1.877888000000000000e+06,1.675136000000000000e+06,2.000352000000000000e+06,2.277757000000000000e+06,1.709677500000000000e+06,1.830656000000000000e+06,1.763104000000000000e+06,1.620960000000000000e+06,1.764192000000000000e+06,1.686976000000000000e+06,2.033792300000000047e+06,1.639840000000000000e+06,1.817632000000000000e+06,1.784288000000000000e+06,1.766592000000000000e+06,1.821664000000000000e+06,2.098097000000000000e+06,1.736288000000000000e+06,1.646336000000000000e+06,1.824168600000000093e+06,2.229365000000000000e+06,1.671872000000000000e+06,1.763008000000000000e+06,1.880570300000000047e+06,1.681440000000000000e+06,1.575072000000000000e+06,1.658816000000000000e+06,1.842443399999999907e+06,1.527459800000000047e+06,1.750656000000000000e+06,1.846080000000000000e+06,1.926432000000000000e+06,2.059374500000000000e+06,1.862934500000000000e+06,1.825728000000000000e+06,1.557888000000000000e+06,1.615648000000000000e+06,1.630624000000000000e+06,1.620640000000000000e+06,1.360949600000000093e+06,1.530921600000000093e+06,1.425824000000000000e+06,1.588384000000000000e+06,1.633120000000000000e+06,1.541888000000000000e+06,1.949664000000000000e+06,1.853727600000000093e+06,1.702848000000000000e+06,1.675680000000000000e+06,1.649417000000000000e+06,1.629984000000000000e+06,1.914315300000000047e+06,2.304908500000000000e+06,1.762112000000000000e+06,2.003776000000000000e+06,2.020454100000000093e+06,1.878336000000000000e+06,1.919168000000000000e+06,1.815552000000000000e+06,2.446552000000000000e+06,1.628448000000000000e+06,1.648883000000000000e+06,1.374242100000000093e+06,1.745216000000000000e+06,1.835427399999999907e+06,1.654048000000000000e+06,1.671872000000000000e+06,1.742176000000000000e+06,1.957696000000000000e+06,1.665664000000000000e+06,1.599584500000000000e+06,1.550656000000000000e+06,2.288684500000000000e+06,1.949052100000000093e+06,1.745216000000000000e+06,1.929408000000000000e+06,1.802880000000000000e+06,1.796640000000000000e+06,1.789312000000000000e+06,1.438133500000000000e+06,1.288587800000000047e+06,1.888192000000000000e+06,1.604384000000000000e+06,1.892489300000000047e+06,1.568500600000000093e+06,1.596064000000000000e+06,2.130149799999999814e+06,1.710368000000000000e+06,1.962336000000000000e+06,1.801888000000000000e+06,1.970912000000000000e+06,1.346945500000000000e+06,1.706112000000000000e+06,2.576093799999999814e+06,1.739648000000000000e+06,1.939460300000000047e+06,2.084985800000000047e+06,2.156562299999999814e+06,2.001024000000000000e+06,1.594336000000000000e+06,2.038837800000000047e+06,1.802656000000000000e+06,1.376192000000000000e+06,1.741728000000000000e+06,1.826720000000000000e+06,1.674592000000000000e+06,1.670560000000000000e+06,1.457440000000000000e+06,1.725963300000000047e+06,2.097700500000000000e+06,1.832736000000000000e+06,1.754496000000000000e+06,1.759124899999999907e+06,1.578208000000000000e+06,1.680224000000000000e+06,2.182370799999999814e+06,1.775872000000000000e+06,1.647648000000000000e+06,1.543424000000000000e+06,1.714400000000000000e+06,1.748704000000000000e+06,1.879328000000000000e+06,2.458296799999999814e+06,1.829024000000000000e+06,2.219137299999999814e+06,1.641472000000000000e+06,1.759712000000000000e+06,1.917400899999999907e+06,1.769536000000000000e+06,1.904896000000000000e+06,1.648960000000000000e+06,1.258598600000000093e+06,1.974784000000000000e+06,1.596064000000000000e+06,1.811840000000000000e+06,1.987329100000000093e+06,1.643840000000000000e+06,1.718610100000000093e+06,1.505760000000000000e+06,1.711257000000000000e+06,1.522592000000000000e+06,1.987329100000000093e+06,1.597696000000000000e+06,2.119795799999999814e+06,1.394741800000000047e+06,1.934592000000000000e+06,1.969920000000000000e+06,1.813024000000000000e+06,1.601920000000000000e+06,1.650784000000000000e+06,1.693920000000000000e+06,1.627040000000000000e+06,2.049831600000000093e+06,1.860352000000000000e+06,1.638112000000000000e+06,1.829053100000000093e+06,1.619776000000000000e+06,1.630624000000000000e+06,1.718528000000000000e+06,1.793888000000000000e+06,1.556576000000000000e+06,1.928960000000000000e+06,1.633120000000000000e+06,1.714944000000000000e+06,1.810634500000000000e+06,2.016741600000000093e+06,1.917400899999999907e+06,1.862080000000000000e+06,1.565248000000000000e+06,1.753504000000000000e+06,1.783072000000000000e+06,1.627168000000000000e+06,1.634304000000000000e+06,1.512352000000000000e+06,1.547840000000000000e+06,1.520736000000000000e+06,1.534634000000000000e+06,1.671200000000000000e+06,1.806993800000000047e+06,1.851149300000000047e+06,1.983936000000000000e+06,1.544928000000000000e+06,1.858502399999999907e+06,1.262311000000000000e+06,1.801760000000000000e+06,1.607424000000000000e+06,1.604384000000000000e+06,1.460128000000000000e+06,1.483089500000000000e+06,1.857920000000000000e+06,1.781568000000000000e+06,1.704608000000000000e+06,1.884896000000000000e+06,2.075640100000000093e+06,1.825408000000000000e+06,1.836406300000000047e+06,1.755456000000000000e+06,1.858502399999999907e+06,1.479448800000000047e+06,2.101377000000000000e+06,1.541987100000000093e+06,1.725824000000000000e+06,1.540608000000000000e+06,1.841920000000000000e+06,1.764512000000000000e+06,1.691968000000000000e+06,1.701856000000000000e+06,1.468832000000000000e+06,1.876288899999999907e+06,1.566112000000000000e+06,1.664800000000000000e+06,1.424448000000000000e+06,1.870976000000000000e+06,1.761472000000000000e+06,1.810634500000000000e+06,1.632256000000000000e+06,1.675456000000000000e+06,1.779584000000000000e+06,1.639200000000000000e+06,1.542880000000000000e+06,1.867584000000000000e+06,1.833280000000000000e+06,1.620640000000000000e+06,1.284370399999999907e+06,1.612736000000000000e+06,1.607552000000000000e+06,2.079316800000000047e+06,1.605696000000000000e+06,1.611328000000000000e+06,1.637792000000000000e+06,1.730272000000000000e+06,1.821700000000000000e+06,1.613920000000000000e+06,1.520544000000000000e+06,1.444736000000000000e+06,1.749472000000000000e+06,1.589792000000000000e+06,1.678720000000000000e+06,1.501984000000000000e+06,1.825340800000000047e+06,1.891592399999999907e+06,1.821120000000000000e+06,1.737472000000000000e+06,1.817987600000000093e+06,1.568256000000000000e+06,1.643744000000000000e+06,1.726048000000000000e+06,1.450208000000000000e+06,1.658400000000000000e+06,1.579168000000000000e+06,1.516960000000000000e+06,1.698176000000000000e+06,1.887951600000000093e+06,1.573120000000000000e+06,1.752864000000000000e+06,1.477440000000000000e+06,1.777544500000000000e+06,1.483904000000000000e+06,1.569440000000000000e+06,1.504896000000000000e+06,1.525056000000000000e+06,1.483264000000000000e+06,1.507808000000000000e+06,1.928394800000000047e+06,1.754272000000000000e+06,1.509632000000000000e+06,1.638432000000000000e+06,1.642656000000000000e+06,1.532288000000000000e+06,1.604384000000000000e+06,1.575936000000000000e+06,1.548608000000000000e+06,1.634848000000000000e+06,1.631936000000000000e+06,1.651328000000000000e+06,1.411680000000000000e+06,1.600928000000000000e+06,1.673920000000000000e+06,1.497795800000000047e+06,1.722112000000000000e+06,1.688608000000000000e+06,1.655680000000000000e+06,1.640384000000000000e+06,1.804928000000000000e+06,1.567936000000000000e+06,1.694272000000000000e+06,1.552928000000000000e+06,1.542560000000000000e+06,1.649728000000000000e+06,1.489376000000000000e+06,1.490560000000000000e+06,1.886240000000000000e+06,1.707616300000000047e+06,1.616192000000000000e+06,1.840083800000000047e+06,2.005676100000000093e+06,1.490048000000000000e+06,1.262311000000000000e+06,1.432704000000000000e+06,1.542240000000000000e+06,1.530240000000000000e+06,1.467744000000000000e+06,1.759936000000000000e+06,1.618144000000000000e+06,1.133484300000000047e+06,1.551296000000000000e+06,1.588800000000000000e+06,1.484096000000000000e+06,1.606688000000000000e+06,1.557984000000000000e+06,1.527968000000000000e+06,1.385088000000000000e+06,1.615328000000000000e+06,1.661440000000000000e+06,1.657312000000000000e+06,1.397312000000000000e+06,1.585024000000000000e+06,1.656107600000000093e+06,1.608238800000000047e+06,1.717856000000000000e+06,1.482720000000000000e+06,1.479808000000000000e+06,1.843796100000000093e+06,1.328562600000000093e+06,1.366112000000000000e+06,1.458496000000000000e+06,1.366112000000000000e+06,1.456128000000000000e+06,1.414240000000000000e+06,1.430880000000000000e+06,1.366336000000000000e+06,1.560704000000000000e+06,1.461184000000000000e+06,1.614464000000000000e+06,1.478848000000000000e+06,1.477120000000000000e+06,1.450432000000000000e+06,1.844672000000000000e+06,1.561984000000000000e+06,1.649184000000000000e+06,1.633120000000000000e+06,1.483040000000000000e+06,1.921077500000000000e+06,1.452384000000000000e+06,1.557568000000000000e+06,1.749950800000000047e+06,1.490880000000000000e+06,1.587936000000000000e+06,1.667744000000000000e+06,1.675456000000000000e+06,1.491104000000000000e+06,1.480768000000000000e+06,1.678592000000000000e+06,1.591520000000000000e+06,1.698080000000000000e+06,1.240214899999999907e+06,1.658080000000000000e+06,1.447648000000000000e+06,1.620096000000000000e+06,1.575392000000000000e+06,1.502432000000000000e+06,1.603744000000000000e+06,1.532192000000000000e+06,1.585024000000000000e+06,1.710240000000000000e+06,1.516960000000000000e+06,1.574304000000000000e+06,1.538656000000000000e+06,1.159221100000000093e+06,1.829053100000000093e+06,1.343268899999999907e+06,1.676864000000000000e+06,1.614144000000000000e+06,1.419520000000000000e+06,1.608608000000000000e+06,1.615648000000000000e+06,1.730848000000000000e+06,1.105910000000000000e+07,1.862143100000000093e+06,1.769312000000000000e+06,1.813568000000000000e+06,1.788574100000000093e+06,1.620096000000000000e+06,1.645376000000000000e+06,2.018816000000000000e+06,1.460993399999999907e+06,1.607424000000000000e+06,1.709504000000000000e+06,1.506208000000000000e+06,1.949216000000000000e+06,1.538336000000000000e+06,1.666112000000000000e+06,1.730624000000000000e+06,1.529376000000000000e+06,1.479448800000000047e+06,1.597376000000000000e+06,1.661664000000000000e+06,1.777408000000000000e+06,1.445600000000000000e+06,1.563168000000000000e+06,1.463552000000000000e+06,1.646016000000000000e+06,1.421440000000000000e+06,1.740706300000000047e+06,1.547616000000000000e+06,1.463872000000000000e+06,1.481632000000000000e+06,1.557888000000000000e+06,1.581792000000000000e+06,1.494464000000000000e+06,1.723104000000000000e+06,1.910011000000000000e+06,1.457352600000000093e+06,1.808864000000000000e+06,1.829053100000000093e+06,1.755584000000000000e+06,1.746528000000000000e+06,2.024131500000000000e+06,1.800448000000000000e+06,1.321172800000000047e+06,1.652224000000000000e+06,1.709504000000000000e+06,1.600288000000000000e+06,2.123472299999999814e+06,1.523136000000000000e+06,1.870208000000000000e+06,1.680896000000000000e+06,1.585120000000000000e+06,1.694816000000000000e+06,1.645472000000000000e+06,1.535424000000000000e+06,1.461728000000000000e+06,1.438934000000000000e+06,1.571712000000000000e+06,1.464000000000000000e+06,1.514912000000000000e+06,1.566304000000000000e+06,1.678476600000000093e+06,1.418976000000000000e+06,2.064610500000000000e+06,1.396448000000000000e+06,1.784861800000000047e+06,1.843796100000000093e+06,1.544160000000000000e+06,1.589792000000000000e+06,1.717760000000000000e+06,1.713856000000000000e+06,1.628768000000000000e+06,1.580704000000000000e+06,1.567616000000000000e+06,1.688288000000000000e+06,1.891592399999999907e+06,1.857824000000000000e+06,1.718528000000000000e+06,1.690240000000000000e+06,1.710784000000000000e+06,1.604288000000000000e+06,1.633216000000000000e+06,1.736704000000000000e+06,1.632352000000000000e+06,1.676416000000000000e+06,1.721152000000000000e+06,1.895008000000000000e+06,1.738016000000000000e+06,1.549344000000000000e+06,1.671648000000000000e+06,1.705472000000000000e+06,1.582304000000000000e+06,1.365329300000000047e+06,1.873208600000000093e+06,1.527552000000000000e+06,1.577760000000000000e+06,1.555616000000000000e+06,1.463136000000000000e+06,1.599424000000000000e+06,1.589472000000000000e+06,1.536192000000000000e+06,1.541696000000000000e+06,1.115065600000000093e+06,1.929952000000000000e+06,1.830112000000000000e+06,1.564083300000000047e+06,1.555616000000000000e+06,1.455072000000000000e+06,2.001911899999999907e+06,1.726464000000000000e+06,1.729952000000000000e+06,1.736704000000000000e+06,1.907104000000000000e+06,1.862976000000000000e+06,1.741184000000000000e+06,1.632800000000000000e+06,1.895680000000000000e+06,1.749792000000000000e+06,1.409484800000000047e+06,1.313819600000000093e+06,1.757536000000000000e+06,1.745536000000000000e+06,1.476256000000000000e+06,1.714272000000000000e+06,1.939460300000000047e+06,1.526912000000000000e+06,1.569248000000000000e+06,1.569888000000000000e+06,1.837216000000000000e+06,1.873208600000000093e+06,1.808672000000000000e+06,1.738144000000000000e+06,1.650592000000000000e+06,1.383747899999999907e+06,1.668608000000000000e+06,1.939460300000000047e+06,1.402131600000000093e+06,1.862143100000000093e+06,1.710048000000000000e+06,1.705472000000000000e+06,1.582304000000000000e+06,1.582304000000000000e+06,1.637568000000000000e+06,1.734112000000000000e+06,1.870976000000000000e+06,1.887951600000000093e+06,1.591200000000000000e+06,1.744576000000000000e+06,1.602560000000000000e+06,1.608832000000000000e+06,1.453568000000000000e+06,1.453984000000000000e+06,1.480544000000000000e+06,1.740706300000000047e+06,1.781221000000000000e+06,1.786368000000000000e+06,1.170286600000000093e+06,1.423264000000000000e+06,1.530016000000000000e+06,1.430880000000000000e+06,1.598016000000000000e+06,1.677728000000000000e+06,1.917400899999999907e+06,1.440672000000000000e+06,1.620864000000000000e+06,1.637344000000000000e+06,1.910011000000000000e+06,1.467744000000000000e+06,1.590432000000000000e+06,1.508352000000000000e+06,1.447872000000000000e+06,1.700224000000000000e+06,1.825340800000000047e+06,1.664800000000000000e+06,1.939460300000000047e+06,1.424191000000000000e+06,1.659748399999999907e+06,2.174981799999999814e+06,1.788574100000000093e+06,1.592160000000000000e+06,5.678524500000000000e+06,1.588160000000000000e+06,1.662080000000000000e+06,1.531648000000000000e+06,1.544288000000000000e+06,1.446368000000000000e+06,1.541987100000000093e+06,1.509632000000000000e+06,1.669472000000000000e+06,1.479712000000000000e+06,1.712096000000000000e+06,1.779264000000000000e+06,1.677088000000000000e+06,1.733760000000000000e+06,2.009388500000000000e+06,1.751776000000000000e+06,1.907328000000000000e+06,1.877888000000000000e+06,1.681856000000000000e+06,1.830656000000000000e+06,1.663936000000000000e+06,1.553568000000000000e+06,1.582528000000000000e+06,1.667744000000000000e+06,1.559936000000000000e+06,1.606016000000000000e+06,1.352551000000000000e+06,1.921077500000000000e+06,1.703712000000000000e+06,1.700992000000000000e+06,1.800992000000000000e+06,3.234786799999999814e+06,1.568576000000000000e+06,1.494155000000000000e+06,1.365329300000000047e+06,1.581248000000000000e+06,1.972586100000000093e+06,1.792384000000000000e+06,1.618688000000000000e+06,1.733353100000000093e+06,1.692736000000000000e+06,1.635616000000000000e+06,1.858502399999999907e+06,1.584480000000000000e+06,1.686208000000000000e+06,1.695552000000000000e+06,1.584800000000000000e+06,1.768576000000000000e+06,1.785920000000000000e+06,1.987329100000000093e+06,1.795328000000000000e+06,1.750016000000000000e+06,1.869496300000000047e+06,2.265012799999999814e+06,1.695552000000000000e+06,1.700576000000000000e+06,1.784192000000000000e+06,1.643200000000000000e+06,1.516215399999999907e+06,1.697312000000000000e+06,1.607566800000000047e+06,1.763872000000000000e+06,1.692640000000000000e+06,1.756000000000000000e+06,1.677088000000000000e+06,1.575072000000000000e+06,1.566208000000000000e+06,1.633984000000000000e+06,1.493376000000000000e+06,1.622368000000000000e+06,1.595616000000000000e+06,1.564032000000000000e+06,1.773867899999999907e+06,1.813248000000000000e+06,1.524192000000000000e+06,1.585472000000000000e+06,1.442646399999999907e+06,1.479264000000000000e+06,1.452576000000000000e+06,1.706880000000000000e+06,1.754368000000000000e+06,1.704160000000000000e+06,1.827040000000000000e+06,1.684160000000000000e+06,1.639744000000000000e+06,1.578208000000000000e+06,1.492928000000000000e+06,1.571168000000000000e+06,1.686976000000000000e+06,1.740706300000000047e+06,1.758752000000000000e+06,1.707328000000000000e+06,1.835680000000000000e+06,1.744768000000000000e+06,1.570976000000000000e+06,1.572160000000000000e+06,1.647232000000000000e+06,1.713504000000000000e+06,1.662208000000000000e+06,1.760064000000000000e+06,1.679360000000000000e+06,1.664032000000000000e+06,1.668704000000000000e+06,1.527552000000000000e+06,1.529824000000000000e+06,1.680768000000000000e+06,1.523552000000000000e+06,1.736704000000000000e+06,1.456576000000000000e+06,1.490464000000000000e+06,1.539840000000000000e+06,4.710706000000000000e+06,3.860537799999999814e+06,4.132897500000000000e+06,3.654356000000000000e+06,3.536632500000000000e+06,1.703903899999999907e+06,1.946813399999999907e+06,1.615591899999999907e+06,4.434596000000000000e+06,1.692192000000000000e+06,1.983580000000000000e+06,2.046190899999999907e+06,1.607424000000000000e+06,1.321172800000000047e+06,1.565440000000000000e+06,1.456896000000000000e+06,1.232861800000000047e+06,1.324850300000000047e+06,1.821248000000000000e+06,1.492736000000000000e+06,1.667968000000000000e+06,1.501440000000000000e+06,1.452576000000000000e+06,1.549344000000000000e+06,1.693376000000000000e+06,1.680768000000000000e+06,1.555616000000000000e+06,1.577664000000000000e+06,1.601696000000000000e+06,1.442912000000000000e+06,1.567392000000000000e+06,1.615648000000000000e+06,1.644512000000000000e+06,1.492064000000000000e+06,1.547200000000000000e+06,1.597024000000000000e+06,1.569664000000000000e+06,1.596384000000000000e+06,1.530688000000000000e+06,1.569888000000000000e+06,1.446287100000000093e+06,1.015723900000000023e+06,1.450656000000000000e+06,1.481632000000000000e+06,1.430240000000000000e+06,1.607424000000000000e+06,1.549024000000000000e+06,1.393760000000000000e+06,1.363776000000000000e+06,1.500480000000000000e+06,1.513216000000000000e+06,1.539840000000000000e+06,1.441504000000000000e+06,1.416384000000000000e+06,1.606784000000000000e+06,1.521184000000000000e+06,1.453664000000000000e+06,1.550432000000000000e+06,1.513952000000000000e+06,1.512768000000000000e+06,1.395040000000000000e+06,1.398048000000000000e+06,1.580576000000000000e+06,1.606688000000000000e+06,1.491104000000000000e+06,1.625536000000000000e+06,1.565568000000000000e+06,1.585024000000000000e+06,1.676000000000000000e+06,1.763776000000000000e+06,1.566304000000000000e+06,2.045027100000000093e+06,1.617824000000000000e+06,1.502822800000000047e+06,1.444736000000000000e+06,1.519927800000000047e+06,1.737696000000000000e+06,1.571072000000000000e+06,1.557568000000000000e+06,1.765408000000000000e+06,1.384864000000000000e+06,1.497472000000000000e+06,1.532512000000000000e+06,1.519552000000000000e+06,1.682304000000000000e+06,1.508032000000000000e+06,1.382693300000000047e+06,1.251245500000000000e+06,1.512544000000000000e+06,1.467008000000000000e+06,1.466784000000000000e+06,2.104852799999999814e+06,1.612960000000000000e+06,1.542240000000000000e+06,2.105637000000000000e+06,1.600832000000000000e+06,1.452576000000000000e+06,1.713184000000000000e+06,1.546752000000000000e+06,1.890662100000000093e+06,1.902657899999999907e+06,1.643424000000000000e+06,1.525920000000000000e+06,1.659748399999999907e+06,1.569664000000000000e+06,1.658624000000000000e+06,1.776736000000000000e+06,1.678720000000000000e+06,1.547744000000000000e+06,1.603104000000000000e+06,1.635072000000000000e+06,1.463872000000000000e+06,1.659808000000000000e+06,1.654368000000000000e+06,1.656992000000000000e+06,1.706432000000000000e+06,1.933600000000000000e+06,1.755904000000000000e+06,1.265951800000000047e+06,1.713312000000000000e+06,1.873056000000000000e+06,1.887648000000000000e+06,1.793248000000000000e+06,1.748384000000000000e+06,1.860672000000000000e+06,2.048192000000000000e+06,2.025984000000000000e+06,1.697536000000000000e+06,1.864960000000000000e+06,1.940192000000000000e+06,1.808672000000000000e+06,1.701536000000000000e+06,2.080320000000000000e+06,1.875264000000000000e+06,1.989536000000000000e+06,1.943101000000000000e+06,2.130789500000000000e+06,1.879968000000000000e+06,1.890848000000000000e+06,1.800128000000000000e+06,1.990969899999999907e+06,1.725280000000000000e+06,1.464705800000000047e+06,1.354262800000000047e+06,1.770752000000000000e+06,1.794784000000000000e+06,1.567724000000000000e+06,1.915232000000000000e+06,1.667101500000000000e+06,1.870656000000000000e+06,1.845984000000000000e+06,1.718610100000000093e+06,1.661440000000000000e+06,1.938208000000000000e+06,1.829120000000000000e+06,1.895232000000000000e+06,2.005888000000000000e+06,1.702208000000000000e+06,1.833056000000000000e+06,1.730944000000000000e+06,1.832960000000000000e+06,1.879968000000000000e+06,1.936768000000000000e+06,1.931168000000000000e+06,1.852992000000000000e+06,1.978624000000000000e+06,1.962880000000000000e+06,1.681216000000000000e+06,1.737696000000000000e+06,1.748704000000000000e+06,1.741184000000000000e+06,1.597696000000000000e+06,1.630528000000000000e+06,1.876886100000000093e+06,1.917088000000000000e+06,1.755360000000000000e+06,1.779360000000000000e+06,1.655680000000000000e+06,1.891936000000000000e+06,2.046190899999999907e+06,1.772160000000000000e+06,2.091936000000000000e+06,1.796512000000000000e+06,1.867136000000000000e+06,2.150528000000000000e+06,1.877568000000000000e+06,2.101440000000000000e+06,1.946912000000000000e+06,2.043008000000000000e+06,1.796864000000000000e+06,2.072224000000000000e+06,1.969472000000000000e+06,1.806816000000000000e+06,1.829024000000000000e+06,1.809216000000000000e+06,1.726464000000000000e+06,1.705472000000000000e+06,1.720064000000000000e+06,1.549472000000000000e+06,1.528096000000000000e+06,1.518816000000000000e+06,1.404480000000000000e+06,2.255939799999999814e+06,1.460640000000000000e+06,1.372320000000000000e+06,1.437344000000000000e+06,1.694023300000000047e+06,1.491872000000000000e+06,1.298368000000000000e+06,1.307008000000000000e+06,1.256032000000000000e+06,1.430240000000000000e+06,1.369984000000000000e+06,1.346752000000000000e+06,1.378880000000000000e+06,1.435293300000000047e+06,1.232192000000000000e+06,1.317472000000000000e+06,1.221664000000000000e+06,1.117024000000000000e+06,1.308384000000000000e+06,1.200544000000000000e+06,1.309888000000000000e+06,1.264128000000000000e+06,1.236128000000000000e+06,1.275008000000000000e+06,1.333696000000000000e+06,1.472384000000000000e+06,1.667101500000000000e+06,1.181312000000000000e+06,1.132256000000000000e+06,1.313088000000000000e+06,9.200240000000000000e+05,1.174640500000000000e+06,1.346336000000000000e+06,1.193088000000000000e+06,1.257156399999999907e+06,1.056608000000000000e+06,1.232736000000000000e+06,1.304032000000000000e+06,1.150464000000000000e+06,1.072320000000000000e+06,1.157344000000000000e+06,1.023744000000000000e+06,1.119360000000000000e+06,1.191936000000000000e+06,1.112352000000000000e+06,9.339200000000000000e+05,1.102112000000000000e+06,1.042800000000000000e+06,1.088160000000000000e+06,1.353344500000000000e+06,9.789280000000000000e+05,9.828160000000000000e+05,9.662240000000000000e+05,1.027952000000000000e+06,9.365280000000000000e+05,8.677600000000000000e+05,1.083936000000000000e+06,9.679040000000000000e+05,8.868960000000000000e+05,9.058400000000000000e+05,8.440640000000000000e+05,7.906880000000000000e+05,7.341440000000000000e+05,8.053760000000000000e+05,7.585600000000000000e+05,6.802400000000000000e+05,6.593280000000000000e+05,6.055200000000000000e+05,5.443360000000000000e+05,6.584000000000000000e+05,5.121760000000000000e+05,5.066320000000000000e+05,4.828320000000000000e+05,5.835520000000000000e+05,5.024240000000000000e+05,4.243680000000000000e+05,4.759600000000000000e+05,4.181360000000000000e+05,5.166960000000000000e+05,3.812720000000000000e+05,3.519120000000000000e+05,4.050560000000000000e+05,6.456800000000000000e+05,3.702560000000000000e+05,3.313440000000000000e+05,3.740320000000000000e+05,3.378640000000000000e+05,3.645520000000000000e+05,4.531200000000000000e+05,3.592480000000000000e+05,3.797440000000000000e+05,7.130405999999999767e+05,4.774000000000000000e+05,3.842320000000000000e+05,3.454960000000000000e+05,3.363360000000000000e+05,3.713840000000000000e+05,3.467200000000000000e+05,4.155840000000000000e+05,3.150720000000000000e+05,4.464640000000000000e+05,3.119200000000000000e+05,3.186320000000000000e+05,2.869280000000000000e+05,3.118160000000000000e+05,3.254480000000000000e+05,3.023680000000000000e+05,3.058160000000000000e+05,3.012480000000000000e+05,3.964800000000000000e+05,6.370855999999999767e+05,3.691360000000000000e+05,3.810720000000000000e+05,3.338880000000000000e+05,2.573000000000000000e+05,2.990080000000000000e+05,2.298400000000000000e+05,2.665280000000000000e+05,2.936240000000000000e+05,2.611520000000000000e+05,2.931200000000000000e+05,2.452360000000000000e+05,3.059200000000000000e+05,3.867840000000000000e+05,2.736240000000000000e+05,3.063280000000000000e+05,3.109040000000000000e+05,3.383680000000000000e+05,2.675360000000000000e+05,2.554720000000000000e+05,3.442720000000000000e+05,3.001280000000000000e+05,2.430080000000000000e+05,4.096560000000000000e+05,3.073440000000000000e+05,2.414880000000000000e+05,3.871920000000000000e+05,3.790320000000000000e+05,2.919040000000000000e+05,4.004640000000000000e+05,2.354080000000000000e+05,2.406760000000000000e+05,2.164800000000000000e+05,4.200800000000000000e+05,2.868240000000000000e+05,3.562960000000000000e+05,2.672320000000000000e+05,2.372320000000000000e+05,2.671360000000000000e+05,2.686560000000000000e+05,2.725120000000000000e+05,2.490880000000000000e+05,3.257520000000000000e+05,3.656720000000000000e+05,2.625680000000000000e+05,3.763760000000000000e+05,2.575000000000000000e+05,2.502000000000000000e+05,2.472640000000000000e+05,2.545600000000000000e+05,2.562840000000000000e+05,2.139480000000000000e+05,2.382440000000000000e+05,2.748480000000000000e+05,2.533440000000000000e+05,3.047040000000000000e+05,3.468240000000000000e+05,3.278880000000000000e+05,2.912880000000000000e+05,2.590200000000000000e+05,2.585160000000000000e+05,3.157840000000000000e+05,4.605920000000000000e+05,2.796160000000000000e+05,3.452960000000000000e+05,2.793120000000000000e+05,2.763680000000000000e+05,2.705840000000000000e+05,2.898720000000000000e+05,2.539520000000000000e+05,2.535480000000000000e+05,3.428480000000000000e+05,2.577040000000000000e+05,2.596320000000000000e+05,2.710880000000000000e+05,2.533440000000000000e+05,3.363360000000000000e+05,2.137480000000000000e+05,2.172880000000000000e+05,2.271040000000000000e+05,2.082840000000000000e+05,4.247760000000000000e+05,2.255880000000000000e+05,2.358160000000000000e+05,2.196160000000000000e+05,2.464520000000000000e+05,2.930160000000000000e+05,2.252840000000000000e+05,3.294160000000000000e+05,3.639360000000000000e+05,2.480720000000000000e+05,2.856080000000000000e+05,2.598320000000000000e+05,2.813440000000000000e+05,2.439200000000000000e+05,3.098880000000000000e+05,2.508120000000000000e+05,2.825600000000000000e+05,2.949440000000000000e+05,3.204640000000000000e+05,2.649040000000000000e+05,3.204640000000000000e+05,2.462480000000000000e+05,2.176920000000000000e+05,1.869520000000000000e+05,2.062600000000000000e+05,1.963520000000000000e+05,2.041360000000000000e+05,1.874600000000000000e+05,2.147600000000000000e+05,2.792080000000000000e+05,1.828120000000000000e+05,2.062600000000000000e+05,2.755520000000000000e+05,2.368280000000000000e+05,1.677640000000000000e+05,1.835200000000000000e+05,1.894800000000000000e+05,1.767520000000000000e+05,1.833160000000000000e+05,1.539400000000000000e+05,1.480920000000000000e+05,1.477880000000000000e+05,2.043400000000000000e+05,2.248800000000000000e+05,1.444600000000000000e+05,1.428480000000000000e+05,1.368000000000000000e+05,1.674640000000000000e+05,1.150440000000000000e+05,1.439560000000000000e+05,1.175600000000000000e+05,1.196760000000000000e+05,1.167560000000000000e+05,1.247100000000000000e+05,1.105140000000000000e+05,1.014560000000000000e+05,1.045760000000000000e+05,1.056820000000000000e+05,1.253160000000000000e+05,9.884200000000000000e+04,8.687400000000000000e+04,8.838200000000000000e+04,8.566800000000000000e+04,9.039400000000000000e+04,9.874000000000000000e+04,1.070920000000000000e+05,9.592400000000000000e+04,9.783600000000000000e+04,1.166540000000000000e+05,9.451600000000000000e+04,8.868400000000000000e+04,7.471200000000000000e+04,7.722400000000000000e+04,9.270600000000000000e+04,7.059400000000000000e+04,8.255200000000000000e+04,6.848400000000000000e+04,7.833000000000000000e+04,7.230200000000000000e+04,2.461480000000000000e+05,7.149800000000000000e+04,7.893400000000000000e+04,8.134600000000000000e+04,8.526600000000000000e+04,8.094400000000000000e+04,8.194800000000000000e+04,7.079400000000000000e+04,6.868600000000000000e+04,6.728000000000000000e+04,7.391000000000000000e+04,7.772800000000000000e+04,7.270400000000000000e+04,7.692400000000000000e+04,7.310600000000000000e+04,6.778200000000000000e+04,7.652200000000000000e+04,6.386500000000000000e+04,7.089600000000000000e+04,6.115400000000000000e+04,6.738000000000000000e+04,6.597400000000000000e+04,6.788200000000000000e+04,7.049400000000000000e+04,6.165600000000000000e+04,6.035100000000000000e+04,6.195700000000000000e+04,6.195700000000000000e+04,5.422700000000000000e+04,6.577200000000000000e+04,6.205800000000000000e+04,1.583800000000000000e+05,6.627400000000000000e+04,5.191900000000000000e+04,4.158400000000000000e+04,5.573300000000000000e+04,5.743900000000000000e+04,4.569700000000000000e+04,4.188500000000000000e+04,4.278800000000000000e+04,4.288800000000000000e+04,3.937800000000000000e+04,4.088200000000000000e+04,3.416300000000000000e+04,3.667000000000000000e+04,2.874900000000000000e+04,3.526600000000000000e+04,3.546600000000000000e+04,3.085400000000000000e+04,3.717100000000000000e+04,3.326000000000000000e+04,2.955100000000000000e+04,2.925000000000000000e+04,2.985200000000000000e+04,2.644300000000000000e+04,2.343700000000000000e+04,2.343700000000000000e+04,2.133200000000000000e+04,2.544100000000000000e+04,2.524100000000000000e+04,2.063100000000000000e+04,2.203400000000000000e+04,2.153300000000000000e+04,1.932800000000000000e+04,1.792500000000000000e+04,1.612200000000000000e+04,1.492000000000000000e+04,1.772500000000000000e+04,1.542100000000000000e+04,1.612200000000000000e+04,9.812000000000000000e+03,9.611000000000000000e+03,1.241600000000000000e+04,9.611000000000000000e+03,1.101400000000000000e+04,1.051300000000000000e+04,7.308000000000000000e+03,1.081300000000000000e+04,9.611000000000000000e+03,9.011000000000000000e+03,8.209000000000000000e+03,7.809000000000000000e+03,8.810000000000000000e+03,7.408000000000000000e+03,9.111000000000000000e+03,9.311000000000000000e+03,9.611000000000000000e+03,9.311000000000000000e+03,1.031200000000000000e+04,8.910000000000000000e+03,9.111000000000000000e+03,7.308000000000000000e+03,9.111000000000000000e+03,8.710000000000000000e+03,9.411000000000000000e+03,7.609000000000000000e+03,8.310000000000000000e+03,9.111000000000000000e+03,9.111000000000000000e+03,8.410000000000000000e+03,7.809000000000000000e+03,7.709000000000000000e+03,9.111000000000000000e+03,8.410000000000000000e+03,8.710000000000000000e+03,8.610000000000000000e+03,1.081300000000000000e+04,7.039200000000000000e+04,1.081300000000000000e+04,7.008000000000000000e+03,7.709000000000000000e+03,7.709000000000000000e+03,7.909000000000000000e+03,8.910000000000000000e+03,8.810000000000000000e+03,9.311000000000000000e+03,8.610000000000000000e+03,9.011000000000000000e+03,9.912000000000000000e+03,8.810000000000000000e+03,6.407000000000000000e+03,1.091300000000000000e+04,1.041300000000000000e+04,8.410000000000000000e+03,6.407000000000000000e+03,7.809000000000000000e+03,9.712000000000000000e+03,8.009000000000000000e+03,8.910000000000000000e+03,7.408000000000000000e+03,9.912000000000000000e+03,8.009000000000000000e+03,8.510000000000000000e+03,9.411000000000000000e+03,8.410000000000000000e+03,9.111000000000000000e+03,9.712000000000000000e+03,8.710000000000000000e+03,1.151400000000000000e+04,9.111000000000000000e+03,9.111000000000000000e+03,7.709000000000000000e+03,9.611000000000000000e+03,1.041300000000000000e+04,8.109000000000000000e+03,9.011000000000000000e+03,6.407000000000000000e+03,8.610000000000000000e+03,8.810000000000000000e+03,7.609000000000000000e+03,9.511000000000000000e+03,7.609000000000000000e+03,7.909000000000000000e+03,9.411000000000000000e+03,7.108000000000000000e+03,9.812000000000000000e+03,7.208000000000000000e+03,7.108000000000000000e+03,9.011000000000000000e+03,7.408000000000000000e+03,8.510000000000000000e+03,8.910000000000000000e+03,8.810000000000000000e+03,9.812000000000000000e+03,8.109000000000000000e+03,9.411000000000000000e+03,1.041300000000000000e+04,1.051300000000000000e+04,8.109000000000000000e+03,8.209000000000000000e+03,8.910000000000000000e+03,9.511000000000000000e+03,8.910000000000000000e+03,7.208000000000000000e+03,9.712000000000000000e+03,8.710000000000000000e+03,7.709000000000000000e+03,8.710000000000000000e+03,6.607000000000000000e+03,9.812000000000000000e+03,8.710000000000000000e+03,9.111000000000000000e+03,8.310000000000000000e+03,1.001200000000000000e+04,7.609000000000000000e+03,6.707000000000000000e+03,6.507000000000000000e+03,1.001200000000000000e+04,9.411000000000000000e+03,9.411000000000000000e+03,7.108000000000000000e+03,8.009000000000000000e+03,7.909000000000000000e+03,7.809000000000000000e+03,9.511000000000000000e+03,6.908000000000000000e+03,9.812000000000000000e+03,9.611000000000000000e+03,7.709000000000000000e+03,7.809000000000000000e+03,7.709000000000000000e+03,9.211000000000000000e+03,1.031200000000000000e+04,1.341700000000000000e+04,7.308000000000000000e+03,6.807000000000000000e+03,8.810000000000000000e+03,5.906000000000000000e+03,9.211000000000000000e+03,9.111000000000000000e+03,8.610000000000000000e+03,6.707000000000000000e+03,9.211000000000000000e+03,9.712000000000000000e+03,9.111000000000000000e+03,7.108000000000000000e+03,7.709000000000000000e+03,6.807000000000000000e+03,7.909000000000000000e+03,1.011200000000000000e+04,9.411000000000000000e+03,nan
4.795170000000000243e+01,7.252847000000000000e+06,6.585610500000000000e+06,6.144207500000000000e+06,6.518074500000000000e+06,6.609878000000000000e+06,5.927396000000000000e+06,5.943874500000000000e+06,6.240385000000000000e+06,7.059339500000000000e+06,6.323183000000000000e+06,6.019187000000000000e+06,5.753797000000000000e+06,5.945088000000000000e+06,5.539921000000000000e+06,6.508687500000000000e+06,5.858991500000000000e+06,6.319637500000000000e+06,6.975878500000000000e+06,5.616055000000000000e+06,5.133570000000000000e+06,5.359696000000000000e+06,5.102116000000000000e+06,5.127885000000000000e+06,4.864419500000000000e+06,5.062107000000000000e+06,5.612199000000000000e+06,5.770709000000000000e+06,4.586350500000000000e+06,4.364207000000000000e+06,4.617951000000000000e+06,4.819309500000000000e+06,3.694164799999999814e+06,3.967372299999999814e+06,3.699398000000000000e+06,4.426630000000000000e+06,3.182495500000000000e+06,3.602126299999999814e+06,3.955867000000000000e+06,4.084743000000000000e+06,3.549029299999999814e+06,4.658319000000000000e+06,3.828631799999999814e+06,3.281025000000000000e+06,3.783520000000000000e+06,3.997407299999999814e+06,3.219053299999999814e+06,3.132870000000000000e+06,3.319711000000000000e+06,3.616218299999999814e+06,3.021539500000000000e+06,3.065341000000000000e+06,3.488147500000000000e+06,2.697921799999999814e+06,3.314504299999999814e+06,2.866239799999999814e+06,2.976665000000000000e+06,2.803175500000000000e+06,2.715587000000000000e+06,2.758846000000000000e+06,3.173940299999999814e+06,2.138059500000000000e+06,3.413525500000000000e+06,2.431516500000000000e+06,2.600468500000000000e+06,2.587698799999999814e+06,2.884344799999999814e+06,2.311382299999999814e+06,2.104026000000000000e+06,2.501153000000000000e+06,2.214561299999999814e+06,4.508268000000000000e+06,2.322463000000000000e+06,2.154261500000000000e+06,2.308048799999999814e+06,2.196497299999999814e+06,2.172068500000000000e+06,2.361536000000000000e+06,2.091287500000000000e+06,2.048147000000000000e+06,2.365056000000000000e+06,2.482095000000000000e+06,2.049408000000000000e+06,2.307200000000000000e+06,2.242213799999999814e+06,2.220352000000000000e+06,2.303771799999999814e+06,2.799590000000000000e+06,2.474715000000000000e+06,1.628828600000000093e+06,2.130779000000000000e+06,2.072949399999999907e+06,2.600118799999999814e+06,1.272755899999999907e+06,1.944800000000000000e+06,1.777952000000000000e+06,1.961520600000000093e+06,2.267272500000000000e+06,1.873689300000000047e+06,1.664788399999999907e+06,1.643744000000000000e+06,1.804608000000000000e+06,2.051162100000000093e+06,1.712224000000000000e+06,1.432826800000000047e+06,2.977839500000000000e+06,2.024450600000000093e+06,1.454304000000000000e+06,1.741740000000000000e+06,1.582423300000000047e+06,1.711343000000000000e+06,1.687616000000000000e+06,1.803744000000000000e+06,1.690656000000000000e+06,1.978090100000000093e+06,1.806609600000000093e+06,1.618496000000000000e+06,1.252344899999999907e+06,2.121838500000000000e+06,1.827366500000000000e+06,1.943734500000000000e+06,1.573875800000000047e+06,1.616640000000000000e+06,1.845583500000000000e+06,1.782215600000000093e+06,1.773971800000000047e+06,1.593792000000000000e+06,1.537920000000000000e+06,1.606016000000000000e+06,1.967936000000000000e+06,1.722112000000000000e+06,1.605600000000000000e+06,1.788448000000000000e+06,1.554848000000000000e+06,1.970726500000000000e+06,1.815456000000000000e+06,1.628896000000000000e+06,1.608288000000000000e+06,1.984794000000000000e+06,2.209612799999999814e+06,1.729728000000000000e+06,1.642432000000000000e+06,1.611424000000000000e+06,1.771616000000000000e+06,1.862976000000000000e+06,2.157398000000000000e+06,1.545793300000000047e+06,1.696864000000000000e+06,1.155089300000000047e+06,1.753144000000000000e+06,1.734699300000000047e+06,1.545888000000000000e+06,1.587936000000000000e+06,1.559616000000000000e+06,1.794429800000000047e+06,1.406057000000000000e+06,1.663168000000000000e+06,1.807456000000000000e+06,1.808448000000000000e+06,1.840811000000000000e+06,1.298637500000000000e+06,1.313819600000000093e+06,1.975424000000000000e+06,1.948466800000000047e+06,1.660576000000000000e+06,1.444812600000000093e+06,1.679040000000000000e+06,1.564256000000000000e+06,1.872416000000000000e+06,1.543296000000000000e+06,1.758036500000000000e+06,1.825728000000000000e+06,1.571936000000000000e+06,1.746432000000000000e+06,1.231402500000000000e+06,1.203088399999999907e+06,1.654272000000000000e+06,1.885694300000000047e+06,1.653408000000000000e+06,1.711232000000000000e+06,1.339556500000000000e+06,1.685024000000000000e+06,1.747936000000000000e+06,1.526688000000000000e+06,1.155580399999999907e+06,1.548064000000000000e+06,1.572800000000000000e+06,1.823828100000000093e+06,1.464640000000000000e+06,1.569248000000000000e+06,1.390208000000000000e+06,1.226841800000000047e+06,1.668928000000000000e+06,1.611008000000000000e+06,1.477856000000000000e+06,1.602240000000000000e+06,1.699360000000000000e+06,1.534880000000000000e+06,1.617651800000000047e+06,1.412909800000000047e+06,1.412701899999999907e+06,1.811072000000000000e+06,1.895776000000000000e+06,1.806816000000000000e+06,1.457361000000000000e+06,1.583815300000000047e+06,1.578789500000000000e+06,2.171520000000000000e+06,1.976224300000000047e+06,2.034186399999999907e+06,1.736384000000000000e+06,1.773024000000000000e+06,1.918628100000000093e+06,1.987136000000000000e+06,1.715136000000000000e+06,2.090944800000000047e+06,1.922496000000000000e+06,2.157161000000000000e+06,1.481632000000000000e+06,1.719840000000000000e+06,1.487273500000000000e+06,1.644736000000000000e+06,1.641888000000000000e+06,1.316952100000000093e+06,1.836406300000000047e+06,2.082993300000000047e+06,1.827671800000000047e+06,1.879200000000000000e+06,1.838304000000000000e+06,1.804846100000000093e+06,2.007424000000000000e+06,1.457856000000000000e+06,1.750464000000000000e+06,1.918628100000000093e+06,1.789216000000000000e+06,1.867148500000000000e+06,1.588160000000000000e+06,1.482080000000000000e+06,1.701984000000000000e+06,1.812480000000000000e+06,1.628992000000000000e+06,1.504800000000000000e+06,1.653088000000000000e+06,1.650144000000000000e+06,1.566528000000000000e+06,1.873600000000000000e+06,1.366112000000000000e+06,1.859279300000000047e+06,1.483360000000000000e+06,1.701440000000000000e+06,1.139765500000000000e+06,1.409728000000000000e+06,1.495520000000000000e+06,1.489280000000000000e+06,1.837344000000000000e+06,1.452384000000000000e+06,1.511680000000000000e+06,1.424448000000000000e+06,1.776451300000000047e+06,1.764960000000000000e+06,1.443940000000000000e+06,1.555296000000000000e+06,1.557024000000000000e+06,1.669376000000000000e+06,1.585248000000000000e+06,1.806048000000000000e+06,1.686752000000000000e+06,1.832192000000000000e+06,1.420800000000000000e+06,1.575392000000000000e+06,1.526688000000000000e+06,2.086534800000000047e+06,1.758752000000000000e+06,1.591936000000000000e+06,1.460960000000000000e+06,1.557440000000000000e+06,1.326264000000000000e+06,1.801664000000000000e+06,1.313312000000000000e+06,1.503712000000000000e+06,1.604384000000000000e+06,1.472608000000000000e+06,1.543296000000000000e+06,1.369664000000000000e+06,1.634432000000000000e+06,1.704800000000000000e+06,1.534880000000000000e+06,1.984980399999999907e+06,1.978742000000000000e+06,1.863822300000000047e+06,1.398464000000000000e+06,1.540288000000000000e+06,1.640608000000000000e+06,1.687154300000000047e+06,1.575072000000000000e+06,1.767584000000000000e+06,1.525824000000000000e+06,2.001720100000000093e+06,1.592704000000000000e+06,1.606464000000000000e+06,1.590528000000000000e+06,1.724192000000000000e+06,1.441353300000000047e+06,1.702848000000000000e+06,1.626816000000000000e+06,1.750656000000000000e+06,1.491328000000000000e+06,1.926791500000000000e+06,1.482592000000000000e+06,1.870236000000000000e+06,1.978399600000000093e+06,1.712768000000000000e+06,1.421700899999999907e+06,1.916544000000000000e+06,1.269664100000000093e+06,1.990528000000000000e+06,1.839616000000000000e+06,1.809216000000000000e+06,2.038688000000000000e+06,1.733519500000000000e+06,1.839348500000000000e+06,1.740569500000000000e+06,2.000128000000000000e+06,1.856608000000000000e+06,2.047552000000000000e+06,1.905396000000000000e+06,1.641330899999999907e+06,1.923799500000000000e+06,1.801760000000000000e+06,1.480544000000000000e+06,1.525333600000000093e+06,1.974172899999999907e+06,1.783616000000000000e+06,1.561344000000000000e+06,1.571392000000000000e+06,1.595424000000000000e+06,1.713632000000000000e+06,1.953056000000000000e+06,1.855072000000000000e+06,1.824166899999999907e+06,1.918487000000000000e+06,1.781440000000000000e+06,2.063013000000000000e+06,1.795744000000000000e+06,1.704160000000000000e+06,1.624864000000000000e+06,2.294230299999999814e+06,1.591392000000000000e+06,2.610941000000000000e+06,1.478206800000000047e+06,1.714816000000000000e+06,1.862432000000000000e+06,2.004303800000000047e+06,1.770976000000000000e+06,1.587936000000000000e+06,1.526144000000000000e+06,1.581344000000000000e+06,1.629984000000000000e+06,1.444416000000000000e+06,1.888461000000000000e+06,1.557120000000000000e+06,1.702304000000000000e+06,1.604853300000000047e+06,1.833348500000000000e+06,1.560256000000000000e+06,1.835904000000000000e+06,1.965952000000000000e+06,2.191446000000000000e+06,1.520937800000000047e+06,2.123617299999999814e+06,1.653916600000000093e+06,1.948000000000000000e+06,1.962788899999999907e+06,2.114880000000000000e+06,2.227800000000000000e+06,2.217344000000000000e+06,1.988224000000000000e+06,1.981952000000000000e+06,2.097472000000000000e+06,2.348648500000000000e+06,1.792552100000000093e+06,2.053532600000000093e+06,2.314816000000000000e+06,1.806422300000000047e+06,1.832064000000000000e+06,1.843232000000000000e+06,1.763968000000000000e+06,1.710343399999999907e+06,2.210015500000000000e+06,1.914112000000000000e+06,1.401819800000000047e+06,1.799452100000000093e+06,1.800672000000000000e+06,2.059264000000000000e+06,1.437006000000000000e+06,2.255437000000000000e+06,2.091616000000000000e+06,1.838752000000000000e+06,1.839968000000000000e+06,2.063040000000000000e+06,1.780256000000000000e+06,1.843584000000000000e+06,1.935232000000000000e+06,1.649600000000000000e+06,1.523892300000000047e+06,1.874048000000000000e+06,1.611872000000000000e+06,1.621184000000000000e+06,1.726272000000000000e+06,1.956928000000000000e+06,1.870752000000000000e+06,1.834912000000000000e+06,1.541568000000000000e+06,1.653728000000000000e+06,1.515127000000000000e+06,1.476092399999999907e+06,1.167858100000000093e+06,1.764512000000000000e+06,1.581792000000000000e+06,1.626372600000000093e+06,1.378896600000000093e+06,1.474847800000000047e+06,1.715808000000000000e+06,1.591936000000000000e+06,1.716224000000000000e+06,1.769312000000000000e+06,1.653952000000000000e+06,1.404795100000000093e+06,1.435760000000000000e+06,1.552160000000000000e+06,2.167477000000000000e+06,1.560370899999999907e+06,1.759520000000000000e+06,1.501344000000000000e+06,1.581984000000000000e+06,1.618816000000000000e+06,1.613728000000000000e+06,1.740416000000000000e+06,1.687936000000000000e+06,1.618048000000000000e+06,1.703394000000000000e+06,1.695136000000000000e+06,1.884256000000000000e+06,1.762880000000000000e+06,1.778048000000000000e+06,1.597152000000000000e+06,1.846552100000000093e+06,1.905567399999999907e+06,1.829024000000000000e+06,1.925120000000000000e+06,1.927552000000000000e+06,1.888960000000000000e+06,1.883904100000000093e+06,1.943187899999999907e+06,1.863968000000000000e+06,1.850096100000000093e+06,1.502624000000000000e+06,1.917216000000000000e+06,1.896768000000000000e+06,1.549120000000000000e+06,1.788768000000000000e+06,1.785837300000000047e+06,1.801664000000000000e+06,1.598432000000000000e+06,1.616960000000000000e+06,1.652864000000000000e+06,1.786592000000000000e+06,1.836032000000000000e+06,1.750656000000000000e+06,1.755040000000000000e+06,2.101885500000000000e+06,2.471268500000000000e+06,1.262759399999999907e+06,1.411221300000000047e+06,1.687296000000000000e+06,1.999732500000000000e+06,1.664384000000000000e+06,1.911397600000000093e+06,1.885568000000000000e+06,2.021440000000000000e+06,1.804512000000000000e+06,1.989664000000000000e+06,2.075640100000000093e+06,2.016160000000000000e+06,1.832693899999999907e+06,1.446287100000000093e+06,1.486816000000000000e+06,1.593344000000000000e+06,1.684032000000000000e+06,1.658720000000000000e+06,1.607872000000000000e+06,1.569248000000000000e+06,1.968064000000000000e+06,1.619305300000000047e+06,1.472095600000000093e+06,2.131200000000000000e+06,1.639744000000000000e+06,1.519927800000000047e+06,2.051072000000000000e+06,2.296454500000000000e+06,1.711136000000000000e+06,1.798496000000000000e+06,1.235926300000000047e+06,1.976226899999999907e+06,1.855520000000000000e+06,1.764960000000000000e+06,1.881728000000000000e+06,1.690336000000000000e+06,1.637024000000000000e+06,1.715360000000000000e+06,1.324850300000000047e+06,1.626622500000000000e+06,1.907872000000000000e+06,1.994682300000000047e+06,1.665120000000000000e+06,1.935783800000000047e+06,1.736704000000000000e+06,1.864608000000000000e+06,1.685520100000000093e+06,1.545664600000000093e+06,1.749376000000000000e+06,1.886784000000000000e+06,2.027772300000000047e+06,1.853440000000000000e+06,1.254957899999999907e+06,1.871072000000000000e+06,1.806048000000000000e+06,1.438934000000000000e+06,1.924754000000000000e+06,1.409484800000000047e+06,2.130789500000000000e+06,1.486831300000000047e+06,1.438934000000000000e+06,1.365329300000000047e+06,1.302754100000000093e+06,1.895304800000000047e+06,1.313819600000000093e+06,1.915328000000000000e+06,1.578976000000000000e+06,1.674592000000000000e+06,1.809984000000000000e+06,1.453640300000000047e+06,1.526144000000000000e+06,1.625952000000000000e+06,1.848512000000000000e+06,1.974112000000000000e+06,1.739776000000000000e+06,1.580160000000000000e+06,1.759168000000000000e+06,1.770155500000000000e+06,1.832288000000000000e+06,1.628768000000000000e+06,1.375454300000000047e+06,1.668608000000000000e+06,1.767808000000000000e+06,1.862143100000000093e+06,1.589344000000000000e+06,1.549984000000000000e+06,1.302754100000000093e+06,1.277017300000000047e+06,1.617824000000000000e+06,1.622720000000000000e+06,1.654272000000000000e+06,1.711257000000000000e+06,1.567724000000000000e+06,1.751424000000000000e+06,1.620768000000000000e+06,2.046190899999999907e+06,1.730720000000000000e+06,1.840083800000000047e+06,1.681984000000000000e+06,1.807904000000000000e+06,1.564384000000000000e+06,1.891592399999999907e+06,2.049831600000000093e+06,1.538976000000000000e+06,1.653408000000000000e+06,1.842144000000000000e+06,1.738240000000000000e+06,1.968873800000000047e+06,1.525600000000000000e+06,1.688288000000000000e+06,1.551712000000000000e+06,1.538274800000000047e+06,1.887008000000000000e+06,1.800576000000000000e+06,1.812064000000000000e+06,1.339556500000000000e+06,1.649376000000000000e+06,2.160238799999999814e+06,1.372682399999999907e+06,2.002035399999999907e+06,1.449999500000000000e+06,1.610784000000000000e+06,1.613280000000000000e+06,1.591072000000000000e+06,1.488192000000000000e+06,1.438934000000000000e+06,1.547200000000000000e+06,2.095067399999999907e+06,1.727680000000000000e+06,1.645056000000000000e+06,1.566304000000000000e+06,1.474976000000000000e+06,1.785696000000000000e+06,1.530921600000000093e+06,1.714720000000000000e+06,1.632128000000000000e+06,1.440000000000000000e+06,1.616320000000000000e+06,1.155580399999999907e+06,1.593568000000000000e+06,1.717440000000000000e+06,1.655904000000000000e+06,1.645041100000000093e+06,1.573120000000000000e+06,1.761376000000000000e+06,1.784861800000000047e+06,1.625536000000000000e+06,1.547840000000000000e+06,1.620224000000000000e+06,1.703392000000000000e+06,1.558848000000000000e+06,1.719712000000000000e+06,1.567296000000000000e+06,1.593344000000000000e+06,1.590336000000000000e+06,1.856832000000000000e+06,1.576704000000000000e+06,1.662752000000000000e+06,1.524000000000000000e+06,1.862143100000000093e+06,1.538112000000000000e+06,1.789408000000000000e+06,1.680768000000000000e+06,1.603520000000000000e+06,1.750016000000000000e+06,1.518496000000000000e+06,1.518272000000000000e+06,1.540288000000000000e+06,1.790624000000000000e+06,1.690560000000000000e+06,1.196023500000000000e+06,1.803281399999999907e+06,1.610144000000000000e+06,1.534880000000000000e+06,1.511904000000000000e+06,1.742592000000000000e+06,1.672512000000000000e+06,1.525280000000000000e+06,1.828256000000000000e+06,1.699680000000000000e+06,1.492192000000000000e+06,1.674912000000000000e+06,1.661440000000000000e+06,1.493376000000000000e+06,1.487328000000000000e+06,1.533920000000000000e+06,1.677952000000000000e+06,1.795927300000000047e+06,1.754176000000000000e+06,1.615776000000000000e+06,1.596704000000000000e+06,1.803968000000000000e+06,1.885248000000000000e+06,1.653280000000000000e+06,1.653632000000000000e+06,1.240214899999999907e+06,1.774016000000000000e+06,2.130789500000000000e+06,1.763776000000000000e+06,1.619680000000000000e+06,1.247568000000000000e+06,1.400192000000000000e+06,1.689472000000000000e+06,1.659488000000000000e+06,1.716576000000000000e+06,1.822112000000000000e+06,1.527552000000000000e+06,1.452800000000000000e+06,1.896864000000000000e+06,1.636032000000000000e+06,1.357975100000000093e+06,1.924754000000000000e+06,1.674592000000000000e+06,1.702848000000000000e+06,1.817987600000000093e+06,1.465056000000000000e+06,1.505184800000000047e+06,1.429824000000000000e+06,1.428512000000000000e+06,1.334688000000000000e+06,1.574976000000000000e+06,1.359808000000000000e+06,1.483904000000000000e+06,1.538274800000000047e+06,1.382720000000000000e+06,1.637440000000000000e+06,1.375552000000000000e+06,1.399872000000000000e+06,1.749152000000000000e+06,1.572160000000000000e+06,1.394624000000000000e+06,1.288047899999999907e+06,1.700128000000000000e+06,1.950526800000000047e+06,1.375008000000000000e+06,1.631936000000000000e+06,1.413824000000000000e+06,1.518912000000000000e+06,1.428000000000000000e+06,1.584480000000000000e+06,1.335744000000000000e+06,1.466016000000000000e+06,1.762765600000000093e+06,1.320672000000000000e+06,1.594208000000000000e+06,1.409088000000000000e+06,1.510816000000000000e+06,1.487456000000000000e+06,1.515360000000000000e+06,1.472064000000000000e+06,1.619680000000000000e+06,1.515360000000000000e+06,1.590752000000000000e+06,1.583712000000000000e+06,1.333600000000000000e+06,1.425184000000000000e+06,1.173927399999999907e+06,1.585984000000000000e+06,1.506080000000000000e+06,1.543296000000000000e+06,1.185029600000000093e+06,1.705888000000000000e+06,1.489184000000000000e+06,1.629632000000000000e+06,1.960630000000000000e+06,1.328562600000000093e+06,1.659360000000000000e+06,1.549568000000000000e+06,1.609376000000000000e+06,1.614368000000000000e+06,1.618368000000000000e+06,1.772608000000000000e+06,1.188706300000000047e+06,1.524096000000000000e+06,1.567724000000000000e+06,1.480896000000000000e+06,1.500800000000000000e+06,1.561760000000000000e+06,1.524960000000000000e+06,1.582656000000000000e+06,1.562528000000000000e+06,1.668512000000000000e+06,1.621728000000000000e+06,1.779584000000000000e+06,1.366240000000000000e+06,1.443232000000000000e+06,1.661120000000000000e+06,1.784861800000000047e+06,1.758752000000000000e+06,2.094023000000000000e+06,1.660256000000000000e+06,1.669056000000000000e+06,1.618496000000000000e+06,1.380035500000000000e+06,1.835456000000000000e+06,1.494560000000000000e+06,2.090346399999999907e+06,1.508862300000000047e+06,1.596064000000000000e+06,1.490784000000000000e+06,1.586528000000000000e+06,1.812704000000000000e+06,1.566624000000000000e+06,1.824096000000000000e+06,1.935783800000000047e+06,1.550752000000000000e+06,1.527104000000000000e+06,1.728640000000000000e+06,1.453640300000000047e+06,1.269664100000000093e+06,1.660800000000000000e+06,1.644064000000000000e+06,1.660128000000000000e+06,1.810634500000000000e+06,1.674464000000000000e+06,1.500576000000000000e+06,1.225508600000000093e+06,1.452704000000000000e+06,1.527328000000000000e+06,1.488416000000000000e+06,1.538432000000000000e+06,1.435840000000000000e+06,1.488000000000000000e+06,1.397312000000000000e+06,1.529824000000000000e+06,1.459680000000000000e+06,1.675456000000000000e+06,1.593568000000000000e+06,1.580480000000000000e+06,1.508448000000000000e+06,1.662528000000000000e+06,1.784861800000000047e+06,1.628768000000000000e+06,2.075640100000000093e+06,1.977984000000000000e+06,1.549120000000000000e+06,1.683616000000000000e+06,1.847840000000000000e+06,2.119795799999999814e+06,1.868352000000000000e+06,1.778272000000000000e+06,1.590112000000000000e+06,1.840960000000000000e+06,1.495296000000000000e+06,1.703296000000000000e+06,1.438934000000000000e+06,1.588064000000000000e+06,1.533696000000000000e+06,1.554304000000000000e+06,1.611968000000000000e+06,1.708736000000000000e+06,1.599200000000000000e+06,1.490464000000000000e+06,1.542240000000000000e+06,1.396768000000000000e+06,1.411040000000000000e+06,1.896872399999999907e+06,1.490464000000000000e+06,1.232861800000000047e+06,1.464000000000000000e+06,1.487232000000000000e+06,1.902657899999999907e+06,1.761568000000000000e+06,1.628448000000000000e+06,1.620768000000000000e+06,1.483040000000000000e+06,1.617600000000000000e+06,1.574848000000000000e+06,1.767808000000000000e+06,1.638112000000000000e+06,2.034272000000000000e+06,1.901920000000000000e+06,1.232861800000000047e+06,1.549344000000000000e+06,1.844000000000000000e+06,1.799808000000000000e+06,1.688704000000000000e+06,1.678272000000000000e+06,1.652320000000000000e+06,1.784928000000000000e+06,1.623040000000000000e+06,1.713088000000000000e+06,1.729728000000000000e+06,1.716576000000000000e+06,1.668928000000000000e+06,1.519456000000000000e+06,1.595520000000000000e+06,1.917400899999999907e+06,1.755412500000000000e+06,1.449472000000000000e+06,1.728379600000000093e+06,1.520320000000000000e+06,1.431424000000000000e+06,1.369216000000000000e+06,1.448704000000000000e+06,1.708288000000000000e+06,1.456352000000000000e+06,1.858502399999999907e+06,1.641696000000000000e+06,1.660128000000000000e+06,1.803281399999999907e+06,1.511168000000000000e+06,1.710784000000000000e+06,1.660800000000000000e+06,1.577888000000000000e+06,1.753504000000000000e+06,1.876352000000000000e+06,1.295401000000000000e+06,1.914688000000000000e+06,1.623904000000000000e+06,1.637248000000000000e+06,1.625856000000000000e+06,1.578752000000000000e+06,1.792250800000000047e+06,1.998323000000000000e+06,1.247568000000000000e+06,1.575077100000000093e+06,1.703296000000000000e+06,1.667744000000000000e+06,1.634624000000000000e+06,1.835456000000000000e+06,1.708608000000000000e+06,1.832736000000000000e+06,1.645920000000000000e+06,1.677504000000000000e+06,1.335915800000000047e+06,1.810400000000000000e+06,1.599296000000000000e+06,1.895304800000000047e+06,1.768224000000000000e+06,1.658304000000000000e+06,1.928394800000000047e+06,1.770624000000000000e+06,1.681440000000000000e+06,1.878880000000000000e+06,1.832288000000000000e+06,1.726368000000000000e+06,1.737152000000000000e+06,1.834688000000000000e+06,1.986144000000000000e+06,1.960352000000000000e+06,1.851008000000000000e+06,1.614784000000000000e+06,1.466464000000000000e+06,1.500256000000000000e+06,1.258598600000000093e+06,1.718080000000000000e+06,1.427648000000000000e+06,1.454848000000000000e+06,1.476480000000000000e+06,1.645600000000000000e+06,1.460993399999999907e+06,1.683392000000000000e+06,1.547392000000000000e+06,1.556800000000000000e+06,1.932107100000000093e+06,1.196023500000000000e+06,1.678167000000000000e+06,1.412096000000000000e+06,1.284370399999999907e+06,1.394400000000000000e+06,1.551840000000000000e+06,1.556480000000000000e+06,1.585888000000000000e+06,1.451392000000000000e+06,1.462272000000000000e+06,1.476896000000000000e+06,1.614688000000000000e+06,1.511360000000000000e+06,1.769440000000000000e+06,1.733353100000000093e+06,1.979939300000000047e+06,1.575077100000000093e+06,1.539520000000000000e+06,1.277017300000000047e+06,1.810634500000000000e+06,3.345304299999999814e+06,1.546880000000000000e+06,1.564032000000000000e+06,1.608608000000000000e+06,1.529824000000000000e+06,1.505184800000000047e+06,1.546528000000000000e+06,1.584064000000000000e+06,1.576480000000000000e+06,1.733440000000000000e+06,1.624992000000000000e+06,1.700224000000000000e+06,1.815776000000000000e+06,1.754496000000000000e+06,1.849280000000000000e+06,1.664480000000000000e+06,1.796640000000000000e+06,1.629536000000000000e+06,1.634624000000000000e+06,1.564256000000000000e+06,1.398490899999999907e+06,1.558752000000000000e+06,1.634624000000000000e+06,1.643648000000000000e+06,1.563840000000000000e+06,2.018681500000000000e+06,1.637248000000000000e+06,1.614464000000000000e+06,1.642016000000000000e+06,1.730944000000000000e+06,2.112406799999999814e+06,1.591520000000000000e+06,2.127113000000000000e+06,2.024131500000000000e+06,1.622496000000000000e+06,1.687840000000000000e+06,1.587296000000000000e+06,1.690560000000000000e+06,1.928394800000000047e+06,1.825340800000000047e+06,1.655904000000000000e+06,1.870432000000000000e+06,1.747296000000000000e+06,1.602976000000000000e+06,1.528512000000000000e+06,1.768448000000000000e+06,1.826048000000000000e+06,1.678167000000000000e+06,1.793568000000000000e+06,1.657536000000000000e+06,1.808992000000000000e+06,1.892928000000000000e+06,1.732672000000000000e+06,1.638432000000000000e+06,1.959456000000000000e+06,1.824416000000000000e+06,1.651552000000000000e+06,2.031484600000000093e+06,1.558848000000000000e+06,2.065172500000000000e+06,1.571936000000000000e+06,1.795328000000000000e+06,1.650784000000000000e+06,1.789536000000000000e+06,1.700224000000000000e+06,1.603520000000000000e+06,1.551936000000000000e+06,1.510400000000000000e+06,1.501440000000000000e+06,1.496160000000000000e+06,1.562208000000000000e+06,1.486816000000000000e+06,1.529472000000000000e+06,1.591744000000000000e+06,1.430464000000000000e+06,1.799568000000000000e+06,1.584064000000000000e+06,1.728096000000000000e+06,1.676768000000000000e+06,1.317460399999999907e+06,1.727136000000000000e+06,1.592064000000000000e+06,1.668704000000000000e+06,1.797504000000000000e+06,1.452704000000000000e+06,1.750464000000000000e+06,1.489920000000000000e+06,1.406624000000000000e+06,1.722322500000000000e+06,1.568032000000000000e+06,1.556800000000000000e+06,1.521952000000000000e+06,1.609056000000000000e+06,1.618688000000000000e+06,1.693504000000000000e+06,1.727360000000000000e+06,1.515680000000000000e+06,1.400096000000000000e+06,1.585984000000000000e+06,1.475616000000000000e+06,1.408224000000000000e+06,1.590752000000000000e+06,1.671104000000000000e+06,1.669248000000000000e+06,1.778496000000000000e+06,1.612736000000000000e+06,1.467744000000000000e+06,1.520320000000000000e+06,1.585120000000000000e+06,1.438720000000000000e+06,4.191796000000000000e+06,2.145532500000000000e+06,5.501755000000000000e+06,3.801639299999999814e+06,4.923946500000000000e+06,1.873208600000000093e+06,2.130789500000000000e+06,1.910011000000000000e+06,2.189688000000000000e+06,2.020382399999999907e+06,1.632576000000000000e+06,2.513592299999999814e+06,1.613824000000000000e+06,1.692910000000000000e+06,1.556064000000000000e+06,1.602976000000000000e+06,1.744418600000000093e+06,1.876886100000000093e+06,1.541792000000000000e+06,1.647008000000000000e+06,1.598016000000000000e+06,1.759520000000000000e+06,1.503392000000000000e+06,1.493280000000000000e+06,1.705152000000000000e+06,1.494976000000000000e+06,1.591072000000000000e+06,1.701984000000000000e+06,1.576384000000000000e+06,1.593888000000000000e+06,1.429696000000000000e+06,1.631712000000000000e+06,1.506944000000000000e+06,1.541376000000000000e+06,1.544480000000000000e+06,1.537472000000000000e+06,1.534144000000000000e+06,1.513312000000000000e+06,1.569984000000000000e+06,1.524640000000000000e+06,1.751771800000000047e+06,1.663460800000000047e+06,1.707872000000000000e+06,1.462912000000000000e+06,1.396864000000000000e+06,1.420480000000000000e+06,1.330400000000000000e+06,1.506528000000000000e+06,1.581344000000000000e+06,1.357975100000000093e+06,1.337440000000000000e+06,1.506944000000000000e+06,1.440864000000000000e+06,1.520736000000000000e+06,1.547200000000000000e+06,1.504480000000000000e+06,1.232861800000000047e+06,1.497888000000000000e+06,1.629536000000000000e+06,1.359712000000000000e+06,1.549664000000000000e+06,1.702080000000000000e+06,1.594880000000000000e+06,1.601056000000000000e+06,1.501568000000000000e+06,1.445920000000000000e+06,1.455808000000000000e+06,1.619776000000000000e+06,1.482496000000000000e+06,1.643840000000000000e+06,1.536704000000000000e+06,1.522784000000000000e+06,1.487680000000000000e+06,2.064383000000000000e+06,1.353280000000000000e+06,1.836406300000000047e+06,1.489504000000000000e+06,1.583296000000000000e+06,1.651872000000000000e+06,1.557120000000000000e+06,1.549888000000000000e+06,1.557568000000000000e+06,1.459904000000000000e+06,1.669376000000000000e+06,1.783200000000000000e+06,1.455584000000000000e+06,1.989158500000000000e+06,1.928394800000000047e+06,1.584704000000000000e+06,1.575616000000000000e+06,1.486801899999999907e+06,1.467424000000000000e+06,1.561024000000000000e+06,1.809088000000000000e+06,1.566624000000000000e+06,1.466688000000000000e+06,1.506400000000000000e+06,1.625856000000000000e+06,1.511168000000000000e+06,1.549248000000000000e+06,1.569440000000000000e+06,1.597472000000000000e+06,1.744352000000000000e+06,1.669152000000000000e+06,1.653184000000000000e+06,1.523456000000000000e+06,1.485824000000000000e+06,1.550336000000000000e+06,1.699584000000000000e+06,1.527280899999999907e+06,1.254957899999999907e+06,1.637568000000000000e+06,1.539648000000000000e+06,1.670336000000000000e+06,1.573984000000000000e+06,1.721152000000000000e+06,1.841824000000000000e+06,1.490478500000000000e+06,1.873208600000000093e+06,1.631808000000000000e+06,1.728000000000000000e+06,1.650592000000000000e+06,1.819936000000000000e+06,1.757120000000000000e+06,1.644064000000000000e+06,1.924128000000000000e+06,1.784064000000000000e+06,1.881184000000000000e+06,1.861312000000000000e+06,1.860448000000000000e+06,1.946368000000000000e+06,1.310107300000000047e+06,1.786240000000000000e+06,2.044896000000000000e+06,1.781440000000000000e+06,2.274322500000000000e+06,1.943101000000000000e+06,1.837536000000000000e+06,1.818496000000000000e+06,2.044992000000000000e+06,1.733568000000000000e+06,1.786368000000000000e+06,1.876886100000000093e+06,1.983580000000000000e+06,1.746432000000000000e+06,1.715136000000000000e+06,2.064610500000000000e+06,1.940288000000000000e+06,1.998323000000000000e+06,1.669248000000000000e+06,1.752096000000000000e+06,2.075640100000000093e+06,2.197077000000000000e+06,1.791392000000000000e+06,1.904576000000000000e+06,1.675136000000000000e+06,1.819712000000000000e+06,1.752736000000000000e+06,1.702624000000000000e+06,1.804384000000000000e+06,1.823968000000000000e+06,1.831296000000000000e+06,2.098112000000000000e+06,1.717536000000000000e+06,1.963968000000000000e+06,2.022240000000000000e+06,1.939968000000000000e+06,2.055392000000000000e+06,1.750656000000000000e+06,1.832416000000000000e+06,1.835360000000000000e+06,1.607424000000000000e+06,1.631488000000000000e+06,1.686304000000000000e+06,1.520864000000000000e+06,1.573760000000000000e+06,1.752736000000000000e+06,1.804832000000000000e+06,1.841280000000000000e+06,2.009388500000000000e+06,1.776320000000000000e+06,1.896096000000000000e+06,1.928640000000000000e+06,1.831104000000000000e+06,1.757440000000000000e+06,1.833824000000000000e+06,1.901600000000000000e+06,1.889856000000000000e+06,2.062464000000000000e+06,1.868224000000000000e+06,1.935904000000000000e+06,1.900736000000000000e+06,1.771936000000000000e+06,2.168576000000000000e+06,1.808992000000000000e+06,1.797280000000000000e+06,1.280658000000000000e+06,1.785280000000000000e+06,1.605472000000000000e+06,1.243855600000000093e+06,1.617408000000000000e+06,1.407264000000000000e+06,1.610560000000000000e+06,1.331584000000000000e+06,1.363776000000000000e+06,1.474752000000000000e+06,1.439680000000000000e+06,1.382400000000000000e+06,1.282880000000000000e+06,1.468288000000000000e+06,1.333600000000000000e+06,1.396544000000000000e+06,1.438848000000000000e+06,1.380256000000000000e+06,1.319808000000000000e+06,1.637688000000000000e+06,1.444640000000000000e+06,1.302208000000000000e+06,1.363456000000000000e+06,1.181952000000000000e+06,1.323232000000000000e+06,1.310432000000000000e+06,1.304544000000000000e+06,1.248160000000000000e+06,1.093248000000000000e+06,1.179520000000000000e+06,1.270944000000000000e+06,1.235808000000000000e+06,1.229216000000000000e+06,1.187264000000000000e+06,1.203296000000000000e+06,1.180352000000000000e+06,1.453640300000000047e+06,1.613126300000000047e+06,1.270208000000000000e+06,1.131200000000000000e+06,1.562387300000000047e+06,1.250944000000000000e+06,1.262976000000000000e+06,1.748059399999999907e+06,1.034064000000000000e+06,1.077920000000000000e+06,1.079072000000000000e+06,1.265728000000000000e+06,9.743040000000000000e+05,1.050496000000000000e+06,1.067456000000000000e+06,1.122848000000000000e+06,1.008480000000000000e+06,9.809280000000000000e+05,9.410400000000000000e+05,1.299840000000000000e+06,9.627680000000000000e+05,1.012160000000000000e+06,9.686400000000000000e+05,9.902880000000000000e+05,1.036688000000000000e+06,1.108992000000000000e+06,9.136960000000000000e+05,9.675840000000000000e+05,8.740320000000000000e+05,7.790400000000000000e+05,8.295520000000000000e+05,8.951680000000000000e+05,8.988320000000000000e+05,1.130884300000000047e+06,7.498240000000000000e+05,7.178560000000000000e+05,6.163520000000000000e+05,8.242400000000000000e+05,6.738240000000000000e+05,5.114560000000000000e+05,6.172800000000000000e+05,6.012960000000000000e+05,6.090240000000000000e+05,6.344160000000000000e+05,4.832400000000000000e+05,4.409360000000000000e+05,3.982160000000000000e+05,3.482480000000000000e+05,4.478960000000000000e+05,2.416640000000000000e+05,4.111840000000000000e+05,3.581280000000000000e+05,5.112560000000000000e+05,3.542560000000000000e+05,3.664880000000000000e+05,3.707680000000000000e+05,4.759600000000000000e+05,4.589600000000000000e+05,4.936000000000000000e+05,4.218160000000000000e+05,3.855600000000000000e+05,3.984160000000000000e+05,3.376560000000000000e+05,5.228560000000000000e+05,4.450320000000000000e+05,3.087680000000000000e+05,4.679680000000000000e+05,4.576240000000000000e+05,3.589440000000000000e+05,3.349120000000000000e+05,3.541520000000000000e+05,3.991360000000000000e+05,4.180320000000000000e+05,3.117120000000000000e+05,2.984000000000000000e+05,3.621040000000000000e+05,3.647520000000000000e+05,3.731120000000000000e+05,3.154800000000000000e+05,3.465120000000000000e+05,6.449919000000000233e+05,2.743360000000000000e+05,2.756560000000000000e+05,2.527360000000000000e+05,2.951520000000000000e+05,3.737280000000000000e+05,2.685520000000000000e+05,2.888560000000000000e+05,2.528360000000000000e+05,3.394880000000000000e+05,5.735680000000000000e+05,3.299200000000000000e+05,2.668320000000000000e+05,2.220440000000000000e+05,2.561840000000000000e+05,2.229560000000000000e+05,4.357200000000000000e+05,4.476960000000000000e+05,6.769865000000000000e+05,2.556760000000000000e+05,2.124320000000000000e+05,3.075440000000000000e+05,3.060240000000000000e+05,9.420339999999999418e+04,3.918880000000000000e+05,2.190080000000000000e+05,2.766720000000000000e+05,2.890560000000000000e+05,2.277120000000000000e+05,2.798160000000000000e+05,2.090920000000000000e+05,2.666240000000000000e+05,3.079520000000000000e+05,3.904560000000000000e+05,3.784160000000000000e+05,2.800240000000000000e+05,2.695680000000000000e+05,2.760640000000000000e+05,2.646000000000000000e+05,3.862720000000000000e+05,2.331800000000000000e+05,4.473840000000000000e+05,2.272080000000000000e+05,5.124880000000000000e+05,2.583120000000000000e+05,2.320680000000000000e+05,2.979920000000000000e+05,2.362200000000000000e+05,2.315600000000000000e+05,2.927120000000000000e+05,2.155680000000000000e+05,2.550680000000000000e+05,2.350040000000000000e+05,1.983760000000000000e+05,2.930160000000000000e+05,3.207680000000000000e+05,2.150640000000000000e+05,3.681419000000000233e+05,3.154800000000000000e+05,4.699200000000000000e+05,3.561920000000000000e+05,2.438160000000000000e+05,2.626720000000000000e+05,2.514200000000000000e+05,2.536480000000000000e+05,3.664880000000000000e+05,2.252840000000000000e+05,3.062240000000000000e+05,2.291320000000000000e+05,3.372480000000000000e+05,2.613560000000000000e+05,2.317640000000000000e+05,2.531400000000000000e+05,2.348000000000000000e+05,2.882480000000000000e+05,2.718000000000000000e+05,2.212360000000000000e+05,2.663200000000000000e+05,2.352080000000000000e+05,1.974640000000000000e+05,2.653040000000000000e+05,2.272080000000000000e+05,2.004960000000000000e+05,2.056560000000000000e+05,2.441200000000000000e+05,1.956440000000000000e+05,2.198200000000000000e+05,2.723040000000000000e+05,2.325720000000000000e+05,2.623680000000000000e+05,4.203840000000000000e+05,3.382720000000000000e+05,2.453360000000000000e+05,2.658160000000000000e+05,2.337880000000000000e+05,2.618600000000000000e+05,2.554720000000000000e+05,2.397640000000000000e+05,3.150720000000000000e+05,3.144640000000000000e+05,3.020560000000000000e+05,2.677440000000000000e+05,2.771760000000000000e+05,3.037840000000000000e+05,2.048440000000000000e+05,1.974640000000000000e+05,2.770800000000000000e+05,2.489840000000000000e+05,2.067680000000000000e+05,1.843280000000000000e+05,2.634800000000000000e+05,2.242720000000000000e+05,2.323720000000000000e+05,1.894800000000000000e+05,2.119240000000000000e+05,2.418920000000000000e+05,1.780640000000000000e+05,1.691800000000000000e+05,1.666560000000000000e+05,2.293320000000000000e+05,1.591880000000000000e+05,1.548480000000000000e+05,1.534360000000000000e+05,1.549520000000000000e+05,1.494040000000000000e+05,1.319640000000000000e+05,1.505120000000000000e+05,1.414360000000000000e+05,1.427480000000000000e+05,1.187700000000000000e+05,1.231000000000000000e+05,1.381120000000000000e+05,9.994800000000000000e+04,1.867520000000000000e+05,1.280360000000000000e+05,1.243080000000000000e+05,1.100100000000000000e+05,1.030660000000000000e+05,1.055820000000000000e+05,8.757800000000000000e+04,9.562200000000000000e+04,7.702400000000000000e+04,9.481800000000000000e+04,8.184800000000000000e+04,7.712400000000000000e+04,8.446200000000000000e+04,9.190200000000000000e+04,9.099600000000000000e+04,1.049780000000000000e+05,9.039400000000000000e+04,1.164540000000000000e+05,8.426000000000000000e+04,7.762600000000000000e+04,6.316200000000000000e+04,7.401000000000000000e+04,6.517100000000000000e+04,7.501400000000000000e+04,7.069400000000000000e+04,7.190000000000000000e+04,6.768000000000000000e+04,8.607000000000000000e+04,7.792800000000000000e+04,8.154600000000000000e+04,7.571800000000000000e+04,8.828200000000000000e+04,8.094400000000000000e+04,7.069400000000000000e+04,7.531600000000000000e+04,8.164600000000000000e+04,8.094400000000000000e+04,8.204800000000000000e+04,6.959000000000000000e+04,7.109600000000000000e+04,6.788200000000000000e+04,7.200000000000000000e+04,6.808200000000000000e+04,6.687800000000000000e+04,6.667600000000000000e+04,6.657600000000000000e+04,6.155600000000000000e+04,6.296100000000000000e+04,7.732600000000000000e+04,6.707800000000000000e+04,6.989000000000000000e+04,6.738000000000000000e+04,6.778200000000000000e+04,5.603400000000000000e+04,6.135500000000000000e+04,5.141700000000000000e+04,6.125400000000000000e+04,6.276000000000000000e+04,6.376500000000000000e+04,5.493000000000000000e+04,5.412700000000000000e+04,6.035100000000000000e+04,5.151700000000000000e+04,4.820600000000000000e+04,5.031300000000000000e+04,5.101500000000000000e+04,4.308900000000000000e+04,3.807400000000000000e+04,3.987900000000000000e+04,3.997900000000000000e+04,4.088200000000000000e+04,3.416300000000000000e+04,3.546600000000000000e+04,3.506500000000000000e+04,3.275900000000000000e+04,3.606800000000000000e+04,3.005200000000000000e+04,3.145600000000000000e+04,3.115500000000000000e+04,2.915000000000000000e+04,2.624300000000000000e+04,2.784700000000000000e+04,2.844800000000000000e+04,2.494000000000000000e+04,2.694500000000000000e+04,2.343700000000000000e+04,2.123200000000000000e+04,2.243400000000000000e+04,2.343700000000000000e+04,2.083100000000000000e+04,1.872700000000000000e+04,1.702400000000000000e+04,1.862700000000000000e+04,1.532100000000000000e+04,1.582200000000000000e+04,1.632200000000000000e+04,1.421900000000000000e+04,1.371800000000000000e+04,1.111400000000000000e+04,1.271600000000000000e+04,1.111400000000000000e+04,7.909000000000000000e+03,1.181500000000000000e+04,8.810000000000000000e+03,9.311000000000000000e+03,7.909000000000000000e+03,6.507000000000000000e+03,6.807000000000000000e+03,8.209000000000000000e+03,9.712000000000000000e+03,7.809000000000000000e+03,1.021200000000000000e+04,1.001200000000000000e+04,9.011000000000000000e+03,7.809000000000000000e+03,7.208000000000000000e+03,9.411000000000000000e+03,1.001200000000000000e+04,9.111000000000000000e+03,8.209000000000000000e+03,7.508000000000000000e+03,1.071300000000000000e+04,9.511000000000000000e+03,7.809000000000000000e+03,9.311000000000000000e+03,8.810000000000000000e+03,8.310000000000000000e+03,9.111000000000000000e+03,9.111000000000000000e+03,9.011000000000000000e+03,9.011000000000000000e+03,9.011000000000000000e+03,1.111400000000000000e+04,8.610000000000000000e+03,9.511000000000000000e+03,8.910000000000000000e+03,7.809000000000000000e+03,8.710000000000000000e+03,9.912000000000000000e+03,8.910000000000000000e+03,8.610000000000000000e+03,8.209000000000000000e+03,7.208000000000000000e+03,8.510000000000000000e+03,8.310000000000000000e+03,8.109000000000000000e+03,1.001200000000000000e+04,9.111000000000000000e+03,8.910000000000000000e+03,7.609000000000000000e+03,9.311000000000000000e+03,1.001200000000000000e+04,9.411000000000000000e+03,8.109000000000000000e+03,9.812000000000000000e+03,6.407000000000000000e+03,8.209000000000000000e+03,7.208000000000000000e+03,7.008000000000000000e+03,6.207000000000000000e+03,9.211000000000000000e+03,8.310000000000000000e+03,1.011200000000000000e+04,9.511000000000000000e+03,7.809000000000000000e+03,8.009000000000000000e+03,8.410000000000000000e+03,7.408000000000000000e+03,9.011000000000000000e+03,7.408000000000000000e+03,9.111000000000000000e+03,9.812000000000000000e+03,6.507000000000000000e+03,7.308000000000000000e+03,9.411000000000000000e+03,9.611000000000000000e+03,8.710000000000000000e+03,8.109000000000000000e+03,9.411000000000000000e+03,1.021200000000000000e+04,9.611000000000000000e+03,9.511000000000000000e+03,7.208000000000000000e+03,9.812000000000000000e+03,1.101400000000000000e+04,6.707000000000000000e+03,7.008000000000000000e+03,9.311000000000000000e+03,8.410000000000000000e+03,1.041300000000000000e+04,8.009000000000000000e+03,8.610000000000000000e+03,8.209000000000000000e+03,7.609000000000000000e+03,1.041300000000000000e+04,7.709000000000000000e+03,8.610000000000000000e+03,8.109000000000000000e+03,8.009000000000000000e+03,7.609000000000000000e+03,8.310000000000000000e+03,7.408000000000000000e+03,8.610000000000000000e+03,8.810000000000000000e+03,9.411000000000000000e+03,9.712000000000000000e+03,8.510000000000000000e+03,7.709000000000000000e+03,9.411000000000000000e+03,6.807000000000000000e+03,7.308000000000000000e+03,7.809000000000000000e+03,5.906000000000000000e+03,9.812000000000000000e+03,9.511000000000000000e+03,7.408000000000000000e+03,9.311000000000000000e+03,8.510000000000000000e+03,6.407000000000000000e+03,8.109000000000000000e+03,8.009000000000000000e+03,8.510000000000000000e+03,9.111000000000000000e+03,7.909000000000000000e+03,1.001200000000000000e+04,5.906000000000000000e+03,8.810000000000000000e+03,6.707000000000000000e+03,8.209000000000000000e+03,8.910000000000000000e+03,6.908000000000000000e+03,9.111000000000000000e+03,6.707000000000000000e+03,1.031200000000000000e+04,6.307000000000000000e+03,8.009000000000000000e+03,7.909000000000000000e+03,7.108000000000000000e+03,1.021200000000000000e+04,8.109000000000000000e+03,7.208000000000000000e+03,9.111000000000000000e+03,8.910000000000000000e+03,8.610000000000000000e+03,6.807000000000000000e+03,1.001200000000000000e+04,8.009000000000000000e+03,9.611000000000000000e+03,nan
4.795250000000000057e+01,7.249586000000000000e+06,6.508870500000000000e+06,6.601785000000000000e+06,6.306153000000000000e+06,6.103372000000000000e+06,5.908277500000000000e+06,6.085078000000000000e+06,6.891848500000000000e+06,6.736071500000000000e+06,6.377556500000000000e+06,6.197895000000000000e+06,6.601769500000000000e+06,6.114816000000000000e+06,6.084958500000000000e+06,5.809084000000000000e+06,7.425937500000000000e+06,6.284275000000000000e+06,5.770095500000000000e+06,5.070060000000000000e+06,7.254650000000000000e+06,5.427027000000000000e+06,5.525517000000000000e+06,5.118304000000000000e+06,4.738942500000000000e+06,4.625163000000000000e+06,6.237803000000000000e+06,4.658678500000000000e+06,4.830634000000000000e+06,4.302754000000000000e+06,5.278246500000000000e+06,4.549040000000000000e+06,4.158060299999999814e+06,3.957673799999999814e+06,3.949065000000000000e+06,4.119420000000000000e+06,3.648698500000000000e+06,3.961327500000000000e+06,3.804236500000000000e+06,3.541211799999999814e+06,3.978136299999999814e+06,3.744741000000000000e+06,3.712008500000000000e+06,3.511194000000000000e+06,3.842085000000000000e+06,3.306762500000000000e+06,3.599643500000000000e+06,3.484195000000000000e+06,3.358804799999999814e+06,2.730097000000000000e+06,2.953028000000000000e+06,3.133820299999999814e+06,2.881936000000000000e+06,2.804062799999999814e+06,2.877281299999999814e+06,2.737895799999999814e+06,2.756244500000000000e+06,2.601027500000000000e+06,3.336925000000000000e+06,2.889288799999999814e+06,2.685397000000000000e+06,2.646737000000000000e+06,3.313119500000000000e+06,3.041837799999999814e+06,2.343024500000000000e+06,2.336449799999999814e+06,2.110846799999999814e+06,2.603644500000000000e+06,2.097538500000000000e+06,2.210882000000000000e+06,3.285268000000000000e+06,3.088454799999999814e+06,2.819888500000000000e+06,2.505452500000000000e+06,2.409351000000000000e+06,2.311189500000000000e+06,2.291946500000000000e+06,2.324672000000000000e+06,2.372949000000000000e+06,1.938786600000000093e+06,1.864980800000000047e+06,1.899520000000000000e+06,2.024544000000000000e+06,2.152192000000000000e+06,2.455901000000000000e+06,2.295296000000000000e+06,2.336933500000000000e+06,1.890250000000000000e+06,1.676417500000000000e+06,1.910756899999999907e+06,2.083724899999999907e+06,1.817430500000000000e+06,1.950984800000000047e+06,2.105469299999999814e+06,1.451155000000000000e+06,1.829568000000000000e+06,2.208143500000000000e+06,2.113116000000000000e+06,1.873056000000000000e+06,1.922307000000000000e+06,1.843040000000000000e+06,1.772928000000000000e+06,1.371031800000000047e+06,1.549664000000000000e+06,2.143563799999999814e+06,1.744968100000000093e+06,1.573440000000000000e+06,1.616096000000000000e+06,1.518048000000000000e+06,1.925709899999999907e+06,1.752416000000000000e+06,1.469888000000000000e+06,1.640384000000000000e+06,1.712578500000000000e+06,1.595520000000000000e+06,1.489376000000000000e+06,1.555392000000000000e+06,1.727466100000000093e+06,1.964468600000000093e+06,1.747917500000000000e+06,1.293377500000000000e+06,1.469186300000000047e+06,1.500576000000000000e+06,1.436896000000000000e+06,1.699040000000000000e+06,1.386272000000000000e+06,1.629088000000000000e+06,1.598656000000000000e+06,1.560576000000000000e+06,1.611424000000000000e+06,1.551712000000000000e+06,1.687616000000000000e+06,1.779040000000000000e+06,1.714969399999999907e+06,1.688384000000000000e+06,1.790528000000000000e+06,1.563072000000000000e+06,1.556101100000000093e+06,2.127919500000000000e+06,1.812800000000000000e+06,1.697729000000000000e+06,1.619008000000000000e+06,1.206738000000000000e+06,1.840903800000000047e+06,1.513208500000000000e+06,1.654446600000000093e+06,1.780212800000000047e+06,1.710784000000000000e+06,1.912911000000000000e+06,1.999360000000000000e+06,1.920743000000000000e+06,1.691008000000000000e+06,1.602880000000000000e+06,2.007552000000000000e+06,1.561601100000000093e+06,2.036643000000000000e+06,1.551936000000000000e+06,1.437512500000000000e+06,1.342556800000000047e+06,1.626720000000000000e+06,1.712279100000000093e+06,1.486801899999999907e+06,1.722976000000000000e+06,1.504896000000000000e+06,1.617280000000000000e+06,2.121580299999999814e+06,1.875808000000000000e+06,1.791840000000000000e+06,1.668512000000000000e+06,1.800725000000000000e+06,1.754392800000000047e+06,1.530537500000000000e+06,1.802528000000000000e+06,1.684576000000000000e+06,1.866126100000000093e+06,1.760889399999999907e+06,1.489184000000000000e+06,1.479712000000000000e+06,1.523776000000000000e+06,1.508386000000000000e+06,1.711257000000000000e+06,1.598976000000000000e+06,1.627264000000000000e+06,1.312364000000000000e+06,1.876886100000000093e+06,1.758189000000000000e+06,1.604928000000000000e+06,1.396864000000000000e+06,1.720480000000000000e+06,1.416384000000000000e+06,1.590528000000000000e+06,2.109070299999999814e+06,1.611872000000000000e+06,1.497472000000000000e+06,1.553440000000000000e+06,1.574304000000000000e+06,1.550848000000000000e+06,1.528416000000000000e+06,1.975065300000000047e+06,1.957512800000000047e+06,1.932401300000000047e+06,2.026880000000000000e+06,2.019232000000000000e+06,1.963328000000000000e+06,2.040989800000000047e+06,2.346111799999999814e+06,2.219137299999999814e+06,1.970464000000000000e+06,2.289422299999999814e+06,1.548469899999999907e+06,1.773867899999999907e+06,1.808544000000000000e+06,1.933315600000000093e+06,1.850368000000000000e+06,1.860992000000000000e+06,1.986246100000000093e+06,1.754272000000000000e+06,2.026080000000000000e+06,1.756000000000000000e+06,1.679904000000000000e+06,1.941812000000000000e+06,1.926656000000000000e+06,1.603872000000000000e+06,1.899033600000000093e+06,1.876886100000000093e+06,2.016741600000000093e+06,2.415183000000000000e+06,1.379514500000000000e+06,2.047552000000000000e+06,1.977264899999999907e+06,1.526240000000000000e+06,1.357151500000000000e+06,1.929088000000000000e+06,1.523648000000000000e+06,1.659168000000000000e+06,1.658816000000000000e+06,1.431744000000000000e+06,1.343724800000000047e+06,1.696448000000000000e+06,1.531744000000000000e+06,1.577984000000000000e+06,1.722112000000000000e+06,1.709600000000000000e+06,1.918976000000000000e+06,1.655680000000000000e+06,1.612320000000000000e+06,1.604928000000000000e+06,1.654272000000000000e+06,1.511264000000000000e+06,1.581984000000000000e+06,1.732270100000000093e+06,1.568480000000000000e+06,1.615872000000000000e+06,1.458176000000000000e+06,1.612320000000000000e+06,1.519552000000000000e+06,1.371144899999999907e+06,1.081080000000000000e+06,1.530784000000000000e+06,1.456921300000000047e+06,1.965966300000000047e+06,1.665120000000000000e+06,1.493376000000000000e+06,1.725600000000000000e+06,1.765184000000000000e+06,1.323859100000000093e+06,1.475392000000000000e+06,1.357773600000000093e+06,1.724416000000000000e+06,1.756448000000000000e+06,1.527280899999999907e+06,1.417639300000000047e+06,1.659766100000000093e+06,1.493696000000000000e+06,1.443872600000000093e+06,1.438304000000000000e+06,1.863361500000000000e+06,1.821120000000000000e+06,1.843789899999999907e+06,1.478944000000000000e+06,1.306339899999999907e+06,1.256561600000000093e+06,1.718208000000000000e+06,1.441728000000000000e+06,1.393664000000000000e+06,1.374464000000000000e+06,1.591392000000000000e+06,1.441088000000000000e+06,1.525184000000000000e+06,1.400096000000000000e+06,1.637440000000000000e+06,1.809984000000000000e+06,1.766592000000000000e+06,1.712767000000000000e+06,1.840288000000000000e+06,1.871424000000000000e+06,2.001344000000000000e+06,1.721568000000000000e+06,1.902144000000000000e+06,1.521952000000000000e+06,1.690464000000000000e+06,1.800576000000000000e+06,2.150620799999999814e+06,1.475616000000000000e+06,1.547744000000000000e+06,1.197786600000000093e+06,1.761472000000000000e+06,1.690016000000000000e+06,1.616864000000000000e+06,1.052244000000000000e+06,1.772704000000000000e+06,1.706784000000000000e+06,1.566443100000000093e+06,1.846432000000000000e+06,2.215460799999999814e+06,1.440176300000000047e+06,2.035488000000000000e+06,1.917856000000000000e+06,6.118558000000000000e+06,1.897340500000000000e+06,2.058755100000000093e+06,2.042621300000000047e+06,1.860544000000000000e+06,1.861440000000000000e+06,1.595137000000000000e+06,2.155391799999999814e+06,2.072452800000000047e+06,1.693792100000000093e+06,1.676544000000000000e+06,1.619008000000000000e+06,2.014134600000000093e+06,1.945186800000000047e+06,1.715680000000000000e+06,1.567712000000000000e+06,1.675328000000000000e+06,1.893472000000000000e+06,1.753184000000000000e+06,1.365408399999999907e+06,1.711232000000000000e+06,1.892868100000000093e+06,1.959224000000000000e+06,1.735616000000000000e+06,1.780346300000000047e+06,1.626944000000000000e+06,1.863616000000000000e+06,1.757536000000000000e+06,1.713856000000000000e+06,1.483853500000000000e+06,1.748064000000000000e+06,2.058882000000000000e+06,1.728096000000000000e+06,1.514592000000000000e+06,1.495424000000000000e+06,1.512128000000000000e+06,2.208870000000000000e+06,1.560759600000000093e+06,1.788768000000000000e+06,1.512352000000000000e+06,1.539200000000000000e+06,1.990208100000000093e+06,1.263241500000000000e+06,1.506400000000000000e+06,1.787223000000000000e+06,1.860040300000000047e+06,1.893152000000000000e+06,1.598016000000000000e+06,1.935584000000000000e+06,2.051840000000000000e+06,2.148246799999999814e+06,1.783110500000000000e+06,1.927670000000000000e+06,1.941728000000000000e+06,1.929888300000000047e+06,1.741728000000000000e+06,1.910048000000000000e+06,1.551418100000000093e+06,2.016256000000000000e+06,1.859456000000000000e+06,1.906336000000000000e+06,1.761024000000000000e+06,2.114457000000000000e+06,2.275340000000000000e+06,1.684393300000000047e+06,2.395842500000000000e+06,1.917632000000000000e+06,2.100672000000000000e+06,2.001792000000000000e+06,2.176790299999999814e+06,2.010528000000000000e+06,1.810528000000000000e+06,2.213782500000000000e+06,2.056485800000000047e+06,1.957472000000000000e+06,1.895136000000000000e+06,2.214783000000000000e+06,1.876800000000000000e+06,1.718610100000000093e+06,1.719296000000000000e+06,1.643424000000000000e+06,1.815456000000000000e+06,1.570064899999999907e+06,1.644064000000000000e+06,1.752960000000000000e+06,1.713088000000000000e+06,1.790098800000000047e+06,1.825408000000000000e+06,1.560160000000000000e+06,1.810080000000000000e+06,1.475808000000000000e+06,1.625088000000000000e+06,1.738336000000000000e+06,1.879104000000000000e+06,1.691968000000000000e+06,1.405742899999999907e+06,1.895782800000000047e+06,2.080313000000000000e+06,1.937772800000000047e+06,1.649280000000000000e+06,1.693376000000000000e+06,1.904777899999999907e+06,1.682849100000000093e+06,2.078574100000000093e+06,1.610144000000000000e+06,1.601248000000000000e+06,1.461824000000000000e+06,1.673920000000000000e+06,1.717856000000000000e+06,1.849996100000000093e+06,1.693832899999999907e+06,1.433248000000000000e+06,1.245741800000000047e+06,1.781221000000000000e+06,1.542336000000000000e+06,1.384476300000000047e+06,1.612512000000000000e+06,1.788320000000000000e+06,1.852992000000000000e+06,1.492288000000000000e+06,1.778720000000000000e+06,1.695680000000000000e+06,1.988563500000000000e+06,1.879424000000000000e+06,1.745344000000000000e+06,1.780672000000000000e+06,2.120320000000000000e+06,1.530132500000000000e+06,2.183337500000000000e+06,2.243596799999999814e+06,1.715808000000000000e+06,1.938656000000000000e+06,1.544704000000000000e+06,1.822016000000000000e+06,1.779808000000000000e+06,1.798048000000000000e+06,1.751776000000000000e+06,1.765824000000000000e+06,1.532832000000000000e+06,1.678816000000000000e+06,1.954048000000000000e+06,1.762656000000000000e+06,2.041888000000000000e+06,1.745536000000000000e+06,1.742592000000000000e+06,1.745440000000000000e+06,1.515584000000000000e+06,1.690880000000000000e+06,1.688608000000000000e+06,1.669568000000000000e+06,1.633664000000000000e+06,1.658816000000000000e+06,1.968387399999999907e+06,1.712416000000000000e+06,2.319937299999999814e+06,2.142667299999999814e+06,1.305653000000000000e+06,1.530688000000000000e+06,1.733664000000000000e+06,1.608832000000000000e+06,1.678048000000000000e+06,1.369041600000000093e+06,1.442646399999999907e+06,1.739008000000000000e+06,1.635072000000000000e+06,1.949888000000000000e+06,2.123472299999999814e+06,2.094023000000000000e+06,1.866912000000000000e+06,1.808864000000000000e+06,1.539424000000000000e+06,1.343268899999999907e+06,1.817728000000000000e+06,1.840960000000000000e+06,1.706432000000000000e+06,1.847436899999999907e+06,1.854790000000000000e+06,1.728768000000000000e+06,1.917536000000000000e+06,1.777544500000000000e+06,1.519927800000000047e+06,1.538274800000000047e+06,1.906112000000000000e+06,1.587744000000000000e+06,1.835659800000000047e+06,2.090346399999999907e+06,1.784832000000000000e+06,1.652224000000000000e+06,1.663072000000000000e+06,1.823104000000000000e+06,1.678592000000000000e+06,1.626622500000000000e+06,1.667101500000000000e+06,2.414178000000000000e+06,1.986912000000000000e+06,1.693376000000000000e+06,1.607648000000000000e+06,1.686848000000000000e+06,1.763776000000000000e+06,1.754048000000000000e+06,1.718610100000000093e+06,1.891592399999999907e+06,1.711552000000000000e+06,1.391101000000000000e+06,1.553664000000000000e+06,1.681807800000000047e+06,1.946813399999999907e+06,1.618688000000000000e+06,1.800672000000000000e+06,2.204394299999999814e+06,1.350622000000000000e+06,1.825340800000000047e+06,1.789216000000000000e+06,1.927783800000000047e+06,2.016741600000000093e+06,1.935783800000000047e+06,1.586179399999999907e+06,1.497795800000000047e+06,2.016741600000000093e+06,1.775456000000000000e+06,1.863616000000000000e+06,1.640288000000000000e+06,1.663460800000000047e+06,1.795927300000000047e+06,1.615232000000000000e+06,1.704480000000000000e+06,1.797632000000000000e+06,2.392155500000000000e+06,1.785376000000000000e+06,1.643648000000000000e+06,1.793792000000000000e+06,1.965233000000000000e+06,1.254957899999999907e+06,1.617600000000000000e+06,2.206375799999999814e+06,1.588480000000000000e+06,1.637120000000000000e+06,1.527280899999999907e+06,1.529696000000000000e+06,1.638432000000000000e+06,2.064610500000000000e+06,1.784861800000000047e+06,1.641152000000000000e+06,1.944032000000000000e+06,1.765056000000000000e+06,2.138215299999999814e+06,1.821700000000000000e+06,1.736704000000000000e+06,1.684576000000000000e+06,1.628992000000000000e+06,1.662304000000000000e+06,1.653408000000000000e+06,1.763424000000000000e+06,1.700352000000000000e+06,1.416837899999999907e+06,1.496704000000000000e+06,1.727904000000000000e+06,1.556704000000000000e+06,1.518496000000000000e+06,1.616192000000000000e+06,1.798176000000000000e+06,1.965233000000000000e+06,1.420672000000000000e+06,1.695680000000000000e+06,1.591200000000000000e+06,1.865855500000000000e+06,1.591200000000000000e+06,1.782880000000000000e+06,1.761152000000000000e+06,1.972586100000000093e+06,1.946560000000000000e+06,1.343268899999999907e+06,1.626622500000000000e+06,1.834272000000000000e+06,1.770155500000000000e+06,1.771168000000000000e+06,1.214443100000000093e+06,1.243855600000000093e+06,1.251245500000000000e+06,1.898945500000000000e+06,1.602560000000000000e+06,1.713088000000000000e+06,1.681760000000000000e+06,1.581568000000000000e+06,1.607200000000000000e+06,1.834368000000000000e+06,2.071927800000000047e+06,1.983580000000000000e+06,1.738144000000000000e+06,1.509312000000000000e+06,1.442646399999999907e+06,1.662848000000000000e+06,1.876886100000000093e+06,1.229149399999999907e+06,1.498880000000000000e+06,1.749472000000000000e+06,1.928394800000000047e+06,1.667200000000000000e+06,1.607872000000000000e+06,1.703296000000000000e+06,1.830880000000000000e+06,1.630304000000000000e+06,1.830752000000000000e+06,1.485728000000000000e+06,1.508862300000000047e+06,1.438304000000000000e+06,1.673600000000000000e+06,1.593472000000000000e+06,1.619232000000000000e+06,1.569568000000000000e+06,1.781664000000000000e+06,1.513536000000000000e+06,1.627264000000000000e+06,2.024131500000000000e+06,1.551840000000000000e+06,1.604526399999999907e+06,1.508352000000000000e+06,1.560160000000000000e+06,1.579072000000000000e+06,1.667101500000000000e+06,1.570528000000000000e+06,1.525824000000000000e+06,1.660352000000000000e+06,1.717216000000000000e+06,1.965233000000000000e+06,1.571520000000000000e+06,1.439904000000000000e+06,1.700352000000000000e+06,1.148227300000000047e+06,1.484864000000000000e+06,1.588160000000000000e+06,1.530880000000000000e+06,1.658624000000000000e+06,1.622816000000000000e+06,1.692096000000000000e+06,1.399008000000000000e+06,1.616736000000000000e+06,1.516544000000000000e+06,1.503168000000000000e+06,1.590336000000000000e+06,1.435296000000000000e+06,1.637688000000000000e+06,1.162933500000000000e+06,1.544704000000000000e+06,1.480544000000000000e+06,1.687616000000000000e+06,1.546016000000000000e+06,1.529600000000000000e+06,1.313819600000000093e+06,2.222849799999999814e+06,1.744896000000000000e+06,1.728000000000000000e+06,1.629856000000000000e+06,1.791168000000000000e+06,1.898945500000000000e+06,1.291760300000000047e+06,1.760064000000000000e+06,1.715904000000000000e+06,1.738560000000000000e+06,1.324850300000000047e+06,1.662848000000000000e+06,1.764512000000000000e+06,1.280658000000000000e+06,1.670656000000000000e+06,1.795927300000000047e+06,1.454752000000000000e+06,1.664256000000000000e+06,1.577344000000000000e+06,1.583712000000000000e+06,1.801344000000000000e+06,1.928394800000000047e+06,1.565440000000000000e+06,1.473568000000000000e+06,1.681216000000000000e+06,1.380035500000000000e+06,1.185029600000000093e+06,1.427008000000000000e+06,1.663460800000000047e+06,1.436352000000000000e+06,1.408128000000000000e+06,1.380672000000000000e+06,1.519136000000000000e+06,1.592064000000000000e+06,1.459584000000000000e+06,1.577760000000000000e+06,1.806993800000000047e+06,1.659712000000000000e+06,1.766514800000000047e+06,1.413184000000000000e+06,1.320992000000000000e+06,1.491744000000000000e+06,1.506080000000000000e+06,1.566528000000000000e+06,1.590016000000000000e+06,1.532416000000000000e+06,1.535968000000000000e+06,1.359072000000000000e+06,1.428192000000000000e+06,1.412640000000000000e+06,1.395488000000000000e+06,1.045173199999999953e+06,1.480224000000000000e+06,1.456992000000000000e+06,1.479360000000000000e+06,1.650368000000000000e+06,1.682944000000000000e+06,1.557248000000000000e+06,1.553024000000000000e+06,1.506528000000000000e+06,1.580256000000000000e+06,1.744418600000000093e+06,1.488512000000000000e+06,1.351040000000000000e+06,1.837344000000000000e+06,1.571436399999999907e+06,1.614592000000000000e+06,1.584256000000000000e+06,1.402131600000000093e+06,1.560160000000000000e+06,1.902657899999999907e+06,1.785056000000000000e+06,1.126131100000000093e+06,1.527280899999999907e+06,1.477120000000000000e+06,1.558432000000000000e+06,1.534656000000000000e+06,1.943101000000000000e+06,1.447744000000000000e+06,1.645041100000000093e+06,1.527328000000000000e+06,1.391840000000000000e+06,1.240214899999999907e+06,1.342272000000000000e+06,1.553248000000000000e+06,1.577888000000000000e+06,1.682944000000000000e+06,1.251245500000000000e+06,1.516864000000000000e+06,1.663296000000000000e+06,1.572576000000000000e+06,1.695776000000000000e+06,1.652224000000000000e+06,1.549472000000000000e+06,1.780576000000000000e+06,1.518592000000000000e+06,1.575168000000000000e+06,1.614688000000000000e+06,1.928394800000000047e+06,1.806993800000000047e+06,1.851149300000000047e+06,1.346945500000000000e+06,1.795927300000000047e+06,1.841280000000000000e+06,1.483089500000000000e+06,1.592704000000000000e+06,1.549377000000000000e+06,1.618816000000000000e+06,1.578789500000000000e+06,1.633664000000000000e+06,1.712320000000000000e+06,1.642880000000000000e+06,1.650144000000000000e+06,1.869496300000000047e+06,1.843796100000000093e+06,1.692416000000000000e+06,1.643296000000000000e+06,1.438934000000000000e+06,1.539840000000000000e+06,1.861536000000000000e+06,1.696448000000000000e+06,1.968873800000000047e+06,1.425312000000000000e+06,1.473024000000000000e+06,1.555392000000000000e+06,1.490560000000000000e+06,1.501440000000000000e+06,1.597568000000000000e+06,1.490048000000000000e+06,1.328562600000000093e+06,1.566304000000000000e+06,1.483904000000000000e+06,1.717856000000000000e+06,1.493920000000000000e+06,1.555072000000000000e+06,1.782976000000000000e+06,1.626496000000000000e+06,1.732896000000000000e+06,1.776096000000000000e+06,1.446240000000000000e+06,1.817952000000000000e+06,1.608832000000000000e+06,1.766368000000000000e+06,1.840512000000000000e+06,1.797728000000000000e+06,1.965408000000000000e+06,1.722976000000000000e+06,1.974112000000000000e+06,1.752416000000000000e+06,1.575936000000000000e+06,1.928394800000000047e+06,1.729312000000000000e+06,1.843680000000000000e+06,1.470016000000000000e+06,1.576256000000000000e+06,1.469376000000000000e+06,1.598112000000000000e+06,1.460000000000000000e+06,1.476256000000000000e+06,1.422176000000000000e+06,1.605472000000000000e+06,1.668160000000000000e+06,1.505856000000000000e+06,1.990969899999999907e+06,1.460960000000000000e+06,1.471296000000000000e+06,1.622720000000000000e+06,1.453024000000000000e+06,1.427903399999999907e+06,1.630944000000000000e+06,1.564896000000000000e+06,1.782432000000000000e+06,1.843360000000000000e+06,1.667296000000000000e+06,1.743584000000000000e+06,1.265951800000000047e+06,1.622176000000000000e+06,2.057184800000000047e+06,1.537152000000000000e+06,1.675680000000000000e+06,1.566752000000000000e+06,1.391101000000000000e+06,1.731168000000000000e+06,1.983360000000000000e+06,1.918400000000000000e+06,1.944608000000000000e+06,1.714720000000000000e+06,1.802976000000000000e+06,1.694144000000000000e+06,1.612640000000000000e+06,1.813152000000000000e+06,1.638976000000000000e+06,1.522592000000000000e+06,1.232861800000000047e+06,1.590752000000000000e+06,1.975291000000000000e+06,1.500256000000000000e+06,1.339488000000000000e+06,1.364096000000000000e+06,1.605280000000000000e+06,1.386144000000000000e+06,1.497888000000000000e+06,1.665792000000000000e+06,1.577024000000000000e+06,1.344111100000000093e+06,1.624320000000000000e+06,1.582976000000000000e+06,1.737472000000000000e+06,1.479904000000000000e+06,1.848608000000000000e+06,1.718304000000000000e+06,1.880192000000000000e+06,1.714969399999999907e+06,1.777088000000000000e+06,1.676416000000000000e+06,1.806368000000000000e+06,1.569760000000000000e+06,1.662080000000000000e+06,1.648832000000000000e+06,1.594880000000000000e+06,1.961520600000000093e+06,1.777544500000000000e+06,1.730496000000000000e+06,1.724512000000000000e+06,1.499616000000000000e+06,1.677952000000000000e+06,1.335915800000000047e+06,1.618272000000000000e+06,1.521504000000000000e+06,1.589792000000000000e+06,1.814346899999999907e+06,1.830336000000000000e+06,1.863744000000000000e+06,1.453640300000000047e+06,1.776736000000000000e+06,1.770208000000000000e+06,1.725152000000000000e+06,1.726464000000000000e+06,1.663488000000000000e+06,1.516215399999999907e+06,1.804608000000000000e+06,1.805696000000000000e+06,2.028736000000000000e+06,1.887552000000000000e+06,1.751648000000000000e+06,1.831296000000000000e+06,1.799264000000000000e+06,1.598432000000000000e+06,1.291760300000000047e+06,1.480128000000000000e+06,1.869496300000000047e+06,1.418848000000000000e+06,1.529920000000000000e+06,1.497795800000000047e+06,1.696640000000000000e+06,1.368800000000000000e+06,1.619305300000000047e+06,1.689160899999999907e+06,1.689568000000000000e+06,1.418112000000000000e+06,1.667101500000000000e+06,2.057184800000000047e+06,1.218155500000000000e+06,1.713184000000000000e+06,1.770155500000000000e+06,1.583072000000000000e+06,1.423584000000000000e+06,1.588928000000000000e+06,1.562112000000000000e+06,1.221796300000000047e+06,1.509856000000000000e+06,1.479904000000000000e+06,1.735296000000000000e+06,1.744768000000000000e+06,8.501242000000000000e+06,1.862143100000000093e+06,1.660032000000000000e+06,2.134538799999999814e+06,1.725600000000000000e+06,2.182370799999999814e+06,1.528416000000000000e+06,2.141856000000000000e+06,1.633760000000000000e+06,1.825184000000000000e+06,1.556160000000000000e+06,1.532192000000000000e+06,1.939460300000000047e+06,1.576032000000000000e+06,1.724416000000000000e+06,1.664704000000000000e+06,1.741088000000000000e+06,1.534634000000000000e+06,1.458426399999999907e+06,1.683616000000000000e+06,1.612192000000000000e+06,1.771744000000000000e+06,1.827360000000000000e+06,1.842144000000000000e+06,1.626944000000000000e+06,1.563712000000000000e+06,1.653408000000000000e+06,1.781221000000000000e+06,1.743808000000000000e+06,1.599520000000000000e+06,1.577248000000000000e+06,1.516864000000000000e+06,1.746304000000000000e+06,1.734976000000000000e+06,1.530560000000000000e+06,1.809632000000000000e+06,1.842912000000000000e+06,1.913696000000000000e+06,1.673824000000000000e+06,1.939460300000000047e+06,2.086634000000000000e+06,1.896448000000000000e+06,1.660896000000000000e+06,1.704928000000000000e+06,1.653504000000000000e+06,1.937216000000000000e+06,1.939460300000000047e+06,1.719712000000000000e+06,1.633664000000000000e+06,1.834272000000000000e+06,1.867584000000000000e+06,1.667072000000000000e+06,1.717856000000000000e+06,1.756768000000000000e+06,1.961520600000000093e+06,1.817408000000000000e+06,2.421457500000000000e+06,1.810624000000000000e+06,1.565760000000000000e+06,1.664256000000000000e+06,1.851360000000000000e+06,1.494112000000000000e+06,1.711232000000000000e+06,2.118080000000000000e+06,1.516215399999999907e+06,1.632992000000000000e+06,1.676224000000000000e+06,1.772480000000000000e+06,1.516128000000000000e+06,1.749152000000000000e+06,1.500800000000000000e+06,1.566848000000000000e+06,1.632672000000000000e+06,1.568384000000000000e+06,1.516320000000000000e+06,1.468346500000000000e+06,1.501344000000000000e+06,1.538976000000000000e+06,1.545248000000000000e+06,1.580032000000000000e+06,1.605920000000000000e+06,1.481408000000000000e+06,1.656000000000000000e+06,1.845440000000000000e+06,1.655264000000000000e+06,1.641024000000000000e+06,1.670813899999999907e+06,1.766272000000000000e+06,1.603520000000000000e+06,1.468928000000000000e+06,1.578208000000000000e+06,1.749152000000000000e+06,1.697728000000000000e+06,1.653088000000000000e+06,1.709920000000000000e+06,1.671328000000000000e+06,1.380035500000000000e+06,1.651872000000000000e+06,1.586656000000000000e+06,1.608832000000000000e+06,1.549984000000000000e+06,1.513312000000000000e+06,1.418752000000000000e+06,1.446464000000000000e+06,1.547744000000000000e+06,1.562304000000000000e+06,1.695360000000000000e+06,1.659584000000000000e+06,1.535968000000000000e+06,1.813248000000000000e+06,1.582528000000000000e+06,1.690112000000000000e+06,1.454528000000000000e+06,1.673696000000000000e+06,1.476480000000000000e+06,1.527424000000000000e+06,1.734304000000000000e+06,3.256993299999999814e+06,2.458296799999999814e+06,4.522907000000000000e+06,3.124490000000000000e+06,1.946813399999999907e+06,2.517195299999999814e+06,1.420550300000000047e+06,1.751771800000000047e+06,1.630334899999999907e+06,1.714969399999999907e+06,1.548800000000000000e+06,3.238610500000000000e+06,1.678400000000000000e+06,1.965233000000000000e+06,1.510176000000000000e+06,1.607328000000000000e+06,1.598656000000000000e+06,1.514272000000000000e+06,1.262311000000000000e+06,1.567168000000000000e+06,1.722432000000000000e+06,1.439040000000000000e+06,1.526240000000000000e+06,1.538976000000000000e+06,1.608736000000000000e+06,1.651680000000000000e+06,1.571168000000000000e+06,1.229149399999999907e+06,1.584064000000000000e+06,1.814464000000000000e+06,1.491104000000000000e+06,1.651776000000000000e+06,1.596608000000000000e+06,1.464640000000000000e+06,1.553120000000000000e+06,1.696864000000000000e+06,1.541568000000000000e+06,1.587392000000000000e+06,1.440768000000000000e+06,1.369041600000000093e+06,1.420480000000000000e+06,1.414880000000000000e+06,1.370624000000000000e+06,1.460448000000000000e+06,1.503488000000000000e+06,1.451840000000000000e+06,1.519776000000000000e+06,1.417888000000000000e+06,1.489504000000000000e+06,1.748059399999999907e+06,1.440128000000000000e+06,1.439680000000000000e+06,1.420480000000000000e+06,1.526688000000000000e+06,1.504672000000000000e+06,1.577664000000000000e+06,1.692910000000000000e+06,1.554112000000000000e+06,1.412864000000000000e+06,1.457312000000000000e+06,1.402135899999999907e+06,1.477216000000000000e+06,1.447552000000000000e+06,1.538432000000000000e+06,1.438176000000000000e+06,1.479360000000000000e+06,1.580480000000000000e+06,1.652768000000000000e+06,1.543200000000000000e+06,1.595296000000000000e+06,1.614368000000000000e+06,1.579392000000000000e+06,1.565760000000000000e+06,1.659264000000000000e+06,1.791488000000000000e+06,1.577888000000000000e+06,1.615456000000000000e+06,1.556384000000000000e+06,1.656768000000000000e+06,1.809632000000000000e+06,1.585792000000000000e+06,1.605920000000000000e+06,1.516000000000000000e+06,1.461632000000000000e+06,1.576896000000000000e+06,1.607872000000000000e+06,1.458272000000000000e+06,1.607424000000000000e+06,1.640064000000000000e+06,1.443232000000000000e+06,1.843796100000000093e+06,1.491232000000000000e+06,1.512352000000000000e+06,1.686656000000000000e+06,1.622048000000000000e+06,1.484544000000000000e+06,1.564032000000000000e+06,1.501664000000000000e+06,1.513088000000000000e+06,1.570208000000000000e+06,1.669152000000000000e+06,1.556704000000000000e+06,1.599648000000000000e+06,1.560800000000000000e+06,1.511264000000000000e+06,1.605280000000000000e+06,1.819584000000000000e+06,1.830528000000000000e+06,1.439168000000000000e+06,1.781221000000000000e+06,1.950526800000000047e+06,1.516000000000000000e+06,1.608416000000000000e+06,1.570208000000000000e+06,1.608288000000000000e+06,1.700224000000000000e+06,1.539200000000000000e+06,1.829053100000000093e+06,1.641888000000000000e+06,1.679040000000000000e+06,1.756576000000000000e+06,1.809856000000000000e+06,1.755040000000000000e+06,1.800032000000000000e+06,1.681536000000000000e+06,1.731168000000000000e+06,1.868128000000000000e+06,2.074560000000000000e+06,1.920832000000000000e+06,1.801984000000000000e+06,1.767136000000000000e+06,2.094023000000000000e+06,1.886112000000000000e+06,1.910048000000000000e+06,1.967936000000000000e+06,2.098560000000000000e+06,1.985152000000000000e+06,1.776864000000000000e+06,1.705888000000000000e+06,1.815232000000000000e+06,1.847072000000000000e+06,1.750336000000000000e+06,1.568384000000000000e+06,1.642336000000000000e+06,1.981504000000000000e+06,1.621408000000000000e+06,1.830112000000000000e+06,1.821792000000000000e+06,1.675552000000000000e+06,1.912352000000000000e+06,1.867232000000000000e+06,1.681088000000000000e+06,2.020382399999999907e+06,1.575077100000000093e+06,1.864192000000000000e+06,1.825408000000000000e+06,1.372682399999999907e+06,1.742816000000000000e+06,1.687072000000000000e+06,1.952192000000000000e+06,1.788000000000000000e+06,1.806144000000000000e+06,1.970368000000000000e+06,1.882816000000000000e+06,1.987008000000000000e+06,1.895680000000000000e+06,2.105984000000000000e+06,1.856064000000000000e+06,1.705792000000000000e+06,1.816192000000000000e+06,1.747840000000000000e+06,1.797184000000000000e+06,1.661344000000000000e+06,1.640384000000000000e+06,1.744768000000000000e+06,1.729312000000000000e+06,1.740000000000000000e+06,1.640160000000000000e+06,1.650592000000000000e+06,1.795648000000000000e+06,1.924672000000000000e+06,1.867680000000000000e+06,1.959136000000000000e+06,1.808768000000000000e+06,1.982176000000000000e+06,1.823744000000000000e+06,2.302336000000000000e+06,1.930848000000000000e+06,2.042016000000000000e+06,1.840288000000000000e+06,1.910496000000000000e+06,1.874144000000000000e+06,1.966496000000000000e+06,1.890944000000000000e+06,1.972224000000000000e+06,1.711328000000000000e+06,1.954167500000000000e+06,1.792704000000000000e+06,1.659584000000000000e+06,1.714969399999999907e+06,1.625536000000000000e+06,1.352960000000000000e+06,1.346016000000000000e+06,1.388288000000000000e+06,1.445824000000000000e+06,1.236502500000000000e+06,1.311904000000000000e+06,1.365792000000000000e+06,1.185024000000000000e+06,1.530880000000000000e+06,1.323040000000000000e+06,1.357888000000000000e+06,1.319296000000000000e+06,1.506304000000000000e+06,1.404064000000000000e+06,1.389792000000000000e+06,1.417472000000000000e+06,1.337120000000000000e+06,1.465824000000000000e+06,1.271808000000000000e+06,1.262336000000000000e+06,1.106240000000000000e+06,1.351232000000000000e+06,1.301664000000000000e+06,1.486272000000000000e+06,1.252960000000000000e+06,1.281920000000000000e+06,1.263616000000000000e+06,1.288960000000000000e+06,1.277664000000000000e+06,9.752450000000000000e+05,1.457312000000000000e+06,1.209344000000000000e+06,1.130464000000000000e+06,1.242944000000000000e+06,1.183872000000000000e+06,1.041744000000000000e+06,1.046496000000000000e+06,3.392611500000000000e+06,1.376394800000000047e+06,1.007536000000000000e+06,1.157248000000000000e+06,1.157344000000000000e+06,1.290240000000000000e+06,1.075168000000000000e+06,9.531040000000000000e+05,1.090176000000000000e+06,1.460864000000000000e+06,9.633920000000000000e+05,1.084160000000000000e+06,1.120928000000000000e+06,1.125152000000000000e+06,1.099584000000000000e+06,9.988000000000000000e+05,9.029120000000000000e+05,7.258524000000000233e+05,1.023104000000000000e+06,1.011104000000000000e+06,8.855360000000000000e+05,9.034240000000000000e+05,1.063136000000000000e+06,8.866880000000000000e+05,9.619200000000000000e+05,8.617120000000000000e+05,7.470240000000000000e+05,1.090781800000000047e+06,7.816480000000000000e+05,6.945280000000000000e+05,6.910080000000000000e+05,6.421760000000000000e+05,5.864480000000000000e+05,5.836640000000000000e+05,5.317920000000000000e+05,5.191600000000000000e+05,5.212160000000000000e+05,5.270720000000000000e+05,2.034850800000000047e+06,5.452640000000000000e+05,4.531200000000000000e+05,3.826000000000000000e+05,4.714560000000000000e+05,7.646098000000000466e+05,3.353200000000000000e+05,4.339840000000000000e+05,3.323680000000000000e+05,3.249360000000000000e+05,4.267200000000000000e+05,4.602880000000000000e+05,5.353920000000000000e+05,3.576160000000000000e+05,3.490640000000000000e+05,3.991360000000000000e+05,4.544480000000000000e+05,4.868320000000000000e+05,3.297200000000000000e+05,3.136480000000000000e+05,3.919920000000000000e+05,4.360320000000000000e+05,3.772960000000000000e+05,3.832160000000000000e+05,3.474320000000000000e+05,3.010400000000000000e+05,3.286000000000000000e+05,3.955600000000000000e+05,3.146640000000000000e+05,3.609840000000000000e+05,3.275840000000000000e+05,3.164960000000000000e+05,3.243280000000000000e+05,2.754560000000000000e+05,4.192560000000000000e+05,3.151760000000000000e+05,3.558880000000000000e+05,8.777030000000000291e+04,2.642960000000000000e+05,2.609480000000000000e+05,3.132400000000000000e+05,2.764720000000000000e+05,2.569920000000000000e+05,3.615920000000000000e+05,2.885520000000000000e+05,2.654080000000000000e+05,3.555840000000000000e+05,2.651040000000000000e+05,2.534440000000000000e+05,3.001280000000000000e+05,1.178208000000000029e+05,2.950480000000000000e+05,3.030720000000000000e+05,2.793120000000000000e+05,6.574005000000000000e+05,2.861120000000000000e+05,2.871280000000000000e+05,2.591240000000000000e+05,2.974880000000000000e+05,7.969250000000000000e+05,2.517240000000000000e+05,2.870240000000000000e+05,3.087680000000000000e+05,2.723040000000000000e+05,2.774800000000000000e+05,3.263600000000000000e+05,2.186040000000000000e+05,3.348080000000000000e+05,2.404760000000000000e+05,4.699200000000000000e+05,2.371320000000000000e+05,2.991120000000000000e+05,2.842880000000000000e+05,2.569920000000000000e+05,2.554720000000000000e+05,3.177120000000000000e+05,3.173120000000000000e+05,2.149600000000000000e+05,2.540520000000000000e+05,5.315840000000000000e+05,4.106800000000000000e+05,2.470600000000000000e+05,2.892640000000000000e+05,2.818480000000000000e+05,2.420960000000000000e+05,3.324640000000000000e+05,2.643920000000000000e+05,2.370280000000000000e+05,1.997880000000000000e+05,2.160720000000000000e+05,2.393600000000000000e+05,2.449320000000000000e+05,3.699520000000000000e+05,6.174859000000000233e+05,3.044000000000000000e+05,2.398680000000000000e+05,3.074480000000000000e+05,2.668320000000000000e+05,3.053120000000000000e+05,2.703760000000000000e+05,2.930160000000000000e+05,3.527280000000000000e+05,3.199520000000000000e+05,2.405760000000000000e+05,2.422960000000000000e+05,3.106000000000000000e+05,4.531200000000000000e+05,2.707840000000000000e+05,2.946400000000000000e+05,3.005360000000000000e+05,4.271280000000000000e+05,2.739280000000000000e+05,2.592240000000000000e+05,4.278480000000000000e+05,2.695680000000000000e+05,4.284640000000000000e+05,2.588200000000000000e+05,3.060240000000000000e+05,2.568920000000000000e+05,3.128320000000000000e+05,2.114200000000000000e+05,3.127360000000000000e+05,1.965560000000000000e+05,2.855040000000000000e+05,2.042400000000000000e+05,2.080800000000000000e+05,2.271040000000000000e+05,2.574000000000000000e+05,3.300240000000000000e+05,2.880400000000000000e+05,2.242720000000000000e+05,3.626160000000000000e+05,2.868240000000000000e+05,3.190400000000000000e+05,2.646960000000000000e+05,2.838800000000000000e+05,2.316640000000000000e+05,3.214800000000000000e+05,2.326760000000000000e+05,2.473640000000000000e+05,2.152640000000000000e+05,2.436160000000000000e+05,2.305480000000000000e+05,2.041360000000000000e+05,2.676400000000000000e+05,2.235640000000000000e+05,3.106960000000000000e+05,1.950400000000000000e+05,1.709960000000000000e+05,1.771560000000000000e+05,2.322680000000000000e+05,1.778640000000000000e+05,1.712000000000000000e+05,1.708960000000000000e+05,1.571680000000000000e+05,1.998920000000000000e+05,1.313600000000000000e+05,1.735200000000000000e+05,1.242080000000000000e+05,1.485960000000000000e+05,2.160720000000000000e+05,2.290280000000000000e+05,1.267260000000000000e+05,1.276320000000000000e+05,1.805880000000000000e+05,1.149420000000000000e+05,1.255160000000000000e+05,1.335760000000000000e+05,1.194740000000000000e+05,1.120240000000000000e+05,1.205820000000000000e+05,1.027640000000000000e+05,2.216400000000000000e+05,1.040720000000000000e+05,9.783600000000000000e+04,1.129300000000000000e+05,9.763400000000000000e+04,9.642800000000000000e+04,8.275200000000000000e+04,9.310800000000000000e+04,8.204800000000000000e+04,1.534360000000000000e+05,7.762600000000000000e+04,1.009540000000000000e+05,8.918600000000000000e+04,9.180000000000000000e+04,1.076960000000000000e+05,8.154600000000000000e+04,7.561800000000000000e+04,8.486400000000000000e+04,7.411000000000000000e+04,6.175600000000000000e+04,7.169800000000000000e+04,7.511400000000000000e+04,6.878600000000000000e+04,8.134600000000000000e+04,1.016580000000000000e+05,8.064200000000000000e+04,8.225000000000000000e+04,7.823000000000000000e+04,8.255200000000000000e+04,8.456200000000000000e+04,8.496400000000000000e+04,8.215000000000000000e+04,7.813000000000000000e+04,8.255200000000000000e+04,6.627400000000000000e+04,7.119600000000000000e+04,7.149800000000000000e+04,7.782800000000000000e+04,7.149800000000000000e+04,6.406600000000000000e+04,6.738000000000000000e+04,6.677600000000000000e+04,6.115400000000000000e+04,6.155600000000000000e+04,7.109600000000000000e+04,7.169800000000000000e+04,5.663600000000000000e+04,7.370800000000000000e+04,7.370800000000000000e+04,6.215800000000000000e+04,6.356400000000000000e+04,5.683700000000000000e+04,5.764000000000000000e+04,5.683700000000000000e+04,5.272200000000000000e+04,5.754000000000000000e+04,5.181800000000000000e+04,5.874400000000000000e+04,5.583300000000000000e+04,5.011200000000000000e+04,5.703800000000000000e+04,4.910900000000000000e+04,5.121600000000000000e+04,4.609900000000000000e+04,4.449300000000000000e+04,4.028000000000000000e+04,3.646900000000000000e+04,3.667000000000000000e+04,3.626900000000000000e+04,4.058100000000000000e+04,3.566700000000000000e+04,3.476400000000000000e+04,3.516600000000000000e+04,3.285900000000000000e+04,2.925000000000000000e+04,2.894900000000000000e+04,2.674400000000000000e+04,2.985200000000000000e+04,2.734600000000000000e+04,3.045300000000000000e+04,2.233400000000000000e+04,2.514000000000000000e+04,2.133200000000000000e+04,2.323600000000000000e+04,2.043000000000000000e+04,2.474000000000000000e+04,2.263500000000000000e+04,2.103200000000000000e+04,1.862700000000000000e+04,1.712400000000000000e+04,1.562100000000000000e+04,1.732400000000000000e+04,1.622200000000000000e+04,1.181500000000000000e+04,1.181500000000000000e+04,9.411000000000000000e+03,1.141400000000000000e+04,1.071300000000000000e+04,9.912000000000000000e+03,9.411000000000000000e+03,3.426300000000000000e+04,7.008000000000000000e+03,8.109000000000000000e+03,9.712000000000000000e+03,9.211000000000000000e+03,8.209000000000000000e+03,9.211000000000000000e+03,9.611000000000000000e+03,1.041300000000000000e+04,1.001200000000000000e+04,8.109000000000000000e+03,9.311000000000000000e+03,8.109000000000000000e+03,9.712000000000000000e+03,8.610000000000000000e+03,8.310000000000000000e+03,8.410000000000000000e+03,9.611000000000000000e+03,1.031200000000000000e+04,8.510000000000000000e+03,8.310000000000000000e+03,7.609000000000000000e+03,8.610000000000000000e+03,9.311000000000000000e+03,7.809000000000000000e+03,1.191500000000000000e+04,9.411000000000000000e+03,8.610000000000000000e+03,9.611000000000000000e+03,7.609000000000000000e+03,6.807000000000000000e+03,1.041300000000000000e+04,7.709000000000000000e+03,7.308000000000000000e+03,8.710000000000000000e+03,6.908000000000000000e+03,9.211000000000000000e+03,7.108000000000000000e+03,8.310000000000000000e+03,8.710000000000000000e+03,8.710000000000000000e+03,1.241600000000000000e+04,8.510000000000000000e+03,9.511000000000000000e+03,8.510000000000000000e+03,8.209000000000000000e+03,8.910000000000000000e+03,8.510000000000000000e+03,7.809000000000000000e+03,9.411000000000000000e+03,1.091300000000000000e+04,8.109000000000000000e+03,9.011000000000000000e+03,8.510000000000000000e+03,8.310000000000000000e+03,8.009000000000000000e+03,6.807000000000000000e+03,1.001200000000000000e+04,1.001200000000000000e+04,7.909000000000000000e+03,8.209000000000000000e+03,8.610000000000000000e+03,8.810000000000000000e+03,1.071300000000000000e+04,1.001200000000000000e+04,9.712000000000000000e+03,8.009000000000000000e+03,9.611000000000000000e+03,8.109000000000000000e+03,9.411000000000000000e+03,7.609000000000000000e+03,9.712000000000000000e+03,7.208000000000000000e+03,9.311000000000000000e+03,8.610000000000000000e+03,9.411000000000000000e+03,1.061300000000000000e+04,7.408000000000000000e+03,7.809000000000000000e+03,8.209000000000000000e+03,7.809000000000000000e+03,8.810000000000000000e+03,8.209000000000000000e+03,8.710000000000000000e+03,1.091300000000000000e+04,8.310000000000000000e+03,6.207000000000000000e+03,9.812000000000000000e+03,7.909000000000000000e+03,1.111400000000000000e+04,8.710000000000000000e+03,8.710000000000000000e+03,8.009000000000000000e+03,7.709000000000000000e+03,6.507000000000000000e+03,9.411000000000000000e+03,7.709000000000000000e+03,7.508000000000000000e+03,7.508000000000000000e+03,1.001200000000000000e+04,8.310000000000000000e+03,7.709000000000000000e+03,8.109000000000000000e+03,7.609000000000000000e+03,7.108000000000000000e+03,8.209000000000000000e+03,9.311000000000000000e+03,9.411000000000000000e+03,8.810000000000000000e+03,7.208000000000000000e+03,9.011000000000000000e+03,7.609000000000000000e+03,8.610000000000000000e+03,8.810000000000000000e+03,7.508000000000000000e+03,1.011200000000000000e+04,7.508000000000000000e+03,9.511000000000000000e+03,8.410000000000000000e+03,9.611000000000000000e+03,7.008000000000000000e+03,7.008000000000000000e+03,1.141400000000000000e+04,1.031200000000000000e+04,8.109000000000000000e+03,2.283500000000000000e+04,8.510000000000000000e+03,9.011000000000000000e+03,1.041300000000000000e+04,8.610000000000000000e+03,7.709000000000000000e+03,8.310000000000000000e+03,7.008000000000000000e+03,1.011200000000000000e+04,7.909000000000000000e+03,7.709000000000000000e+03,6.607000000000000000e+03,8.310000000000000000e+03,8.810000000000000000e+03,7.709000000000000000e+03,6.507000000000000000e+03,7.709000000000000000e+03,1.001200000000000000e+04,8.810000000000000000e+03,8.410000000000000000e+03,nan
4.795329999999999870e+01,7.321587500000000000e+06,6.630173500000000000e+06,6.298707500000000000e+06,6.437801000000000000e+06,6.597228000000000000e+06,6.145784000000000000e+06,6.049809000000000000e+06,6.511409500000000000e+06,5.923298000000000000e+06,6.191791000000000000e+06,6.324653000000000000e+06,6.011679500000000000e+06,5.250048000000000000e+06,5.842564000000000000e+06,6.075459000000000000e+06,5.992951000000000000e+06,5.367284500000000000e+06,5.309331000000000000e+06,5.239157500000000000e+06,5.543460000000000000e+06,5.263380000000000000e+06,1.256644500000000000e+07,5.690496000000000000e+06,5.562513500000000000e+06,4.486707000000000000e+06,4.813723500000000000e+06,4.677831500000000000e+06,5.241253000000000000e+06,4.432129000000000000e+06,4.070578799999999814e+06,4.405642000000000000e+06,4.369142500000000000e+06,3.679264000000000000e+06,3.855067500000000000e+06,3.706050799999999814e+06,3.671403799999999814e+06,4.369531500000000000e+06,3.823512500000000000e+06,3.677907500000000000e+06,3.835079000000000000e+06,3.360579000000000000e+06,3.426987299999999814e+06,4.027300500000000000e+06,3.744455000000000000e+06,3.889937500000000000e+06,3.278125000000000000e+06,3.259750000000000000e+06,3.580531500000000000e+06,3.033108500000000000e+06,2.780316500000000000e+06,3.398028799999999814e+06,3.004515500000000000e+06,2.524318299999999814e+06,3.343141799999999814e+06,2.731320799999999814e+06,3.355008000000000000e+06,3.842896000000000000e+06,3.063993500000000000e+06,2.540312000000000000e+06,2.837470299999999814e+06,2.610263000000000000e+06,2.896648500000000000e+06,2.477410299999999814e+06,3.035788500000000000e+06,3.106572299999999814e+06,2.309664000000000000e+06,2.072821000000000000e+06,2.022867399999999907e+06,2.572955299999999814e+06,2.324249500000000000e+06,2.273650299999999814e+06,2.487056000000000000e+06,2.379504500000000000e+06,2.557599799999999814e+06,2.422159799999999814e+06,3.784477500000000000e+06,1.778071100000000093e+06,2.465721500000000000e+06,2.183960500000000000e+06,2.477096000000000000e+06,1.979851500000000000e+06,2.302144000000000000e+06,2.279872000000000000e+06,2.086462800000000047e+06,2.118177799999999814e+06,2.156562299999999814e+06,2.237534299999999814e+06,2.387570000000000000e+06,2.000368100000000093e+06,2.011406500000000000e+06,2.688359000000000000e+06,1.771665000000000000e+06,1.973568000000000000e+06,2.147846500000000000e+06,1.437533100000000093e+06,1.519927800000000047e+06,1.831840000000000000e+06,1.794656000000000000e+06,1.699168000000000000e+06,1.630944000000000000e+06,1.701216000000000000e+06,2.130779000000000000e+06,1.621184000000000000e+06,1.719168000000000000e+06,1.673504000000000000e+06,1.804160000000000000e+06,1.567616000000000000e+06,1.811392000000000000e+06,2.189447000000000000e+06,1.599744000000000000e+06,1.552576000000000000e+06,1.624128000000000000e+06,1.544800000000000000e+06,1.523232000000000000e+06,1.266808399999999907e+06,1.832512000000000000e+06,1.226550300000000047e+06,1.593888000000000000e+06,1.649184000000000000e+06,1.658742500000000000e+06,1.754368500000000000e+06,1.670464000000000000e+06,1.513312000000000000e+06,1.531648000000000000e+06,1.588064000000000000e+06,1.447872000000000000e+06,1.326818000000000000e+06,1.656544000000000000e+06,1.448288000000000000e+06,1.520960000000000000e+06,1.782528000000000000e+06,1.781294100000000093e+06,1.350622000000000000e+06,1.903360000000000000e+06,1.719520000000000000e+06,1.441632000000000000e+06,1.770878500000000000e+06,1.594752000000000000e+06,2.003232000000000000e+06,2.269973500000000000e+06,1.665664000000000000e+06,1.762899300000000047e+06,1.731724600000000093e+06,2.068829300000000047e+06,1.822097399999999907e+06,1.816768000000000000e+06,1.587996800000000047e+06,1.615552000000000000e+06,1.239626600000000093e+06,2.277551000000000000e+06,1.554848000000000000e+06,1.532192000000000000e+06,1.558848000000000000e+06,1.912580399999999907e+06,1.466688000000000000e+06,1.415840000000000000e+06,1.924418000000000000e+06,1.947661300000000047e+06,1.532192000000000000e+06,1.738688000000000000e+06,1.457352600000000093e+06,1.404228399999999907e+06,1.824864000000000000e+06,1.421120000000000000e+06,1.590976000000000000e+06,1.929856000000000000e+06,1.505024000000000000e+06,1.480006000000000000e+06,2.036262000000000000e+06,1.812729300000000047e+06,2.025859000000000000e+06,1.733568000000000000e+06,1.429796600000000093e+06,1.504480000000000000e+06,1.680224000000000000e+06,1.728992000000000000e+06,1.658304000000000000e+06,1.809760000000000000e+06,2.076342800000000047e+06,1.851456000000000000e+06,1.815648000000000000e+06,1.879328000000000000e+06,2.022455600000000093e+06,1.622981800000000047e+06,1.983601600000000093e+06,1.142316000000000000e+06,1.602976000000000000e+06,1.712096000000000000e+06,1.478624000000000000e+06,1.417152000000000000e+06,1.524736000000000000e+06,1.280970800000000047e+06,1.465696000000000000e+06,1.665888000000000000e+06,1.803200000000000000e+06,1.593024000000000000e+06,1.665792000000000000e+06,1.500576000000000000e+06,1.763328000000000000e+06,1.699488000000000000e+06,1.610031399999999907e+06,1.672192000000000000e+06,2.006432000000000000e+06,1.821024000000000000e+06,2.045984000000000000e+06,2.079316800000000047e+06,1.849152000000000000e+06,1.974656000000000000e+06,2.388414000000000000e+06,2.082993300000000047e+06,2.018368000000000000e+06,1.903868300000000047e+06,1.521312600000000093e+06,1.832960000000000000e+06,1.531192800000000047e+06,1.908192000000000000e+06,1.647776000000000000e+06,1.368015399999999907e+06,1.552928000000000000e+06,1.479360000000000000e+06,1.866144000000000000e+06,1.595968000000000000e+06,1.805920000000000000e+06,1.556704000000000000e+06,1.802528000000000000e+06,1.883808000000000000e+06,2.380780500000000000e+06,1.561984000000000000e+06,1.433097899999999907e+06,1.637888000000000000e+06,1.893255500000000000e+06,1.670560000000000000e+06,1.584064000000000000e+06,1.625915100000000093e+06,1.907520000000000000e+06,1.166324899999999907e+06,1.875161899999999907e+06,1.330850300000000047e+06,1.624544000000000000e+06,1.696224000000000000e+06,1.652640000000000000e+06,1.534656000000000000e+06,1.623456000000000000e+06,1.573568000000000000e+06,1.415001600000000093e+06,1.359584000000000000e+06,1.577440000000000000e+06,1.150889600000000093e+06,1.562656000000000000e+06,1.603968000000000000e+06,1.444960000000000000e+06,1.600384000000000000e+06,1.492064000000000000e+06,1.982994600000000093e+06,1.537152000000000000e+06,1.753051800000000047e+06,1.884672000000000000e+06,1.488640000000000000e+06,1.780290100000000093e+06,1.651008000000000000e+06,1.499392000000000000e+06,1.607070399999999907e+06,1.839744000000000000e+06,1.540160000000000000e+06,1.730082800000000047e+06,1.583936000000000000e+06,1.672643800000000047e+06,1.471520000000000000e+06,1.585664000000000000e+06,2.715950299999999814e+06,1.691280000000000000e+06,1.817484399999999907e+06,1.506208000000000000e+06,1.779019500000000000e+06,1.401696000000000000e+06,1.705344000000000000e+06,1.628672000000000000e+06,1.527424000000000000e+06,1.570848000000000000e+06,1.986104000000000000e+06,1.741604899999999907e+06,1.400182100000000093e+06,1.189301500000000000e+06,1.426592000000000000e+06,1.651776000000000000e+06,1.469696000000000000e+06,1.466464000000000000e+06,1.463232000000000000e+06,1.518391899999999907e+06,1.422176000000000000e+06,1.743136000000000000e+06,1.535648000000000000e+06,2.145601799999999814e+06,1.502342300000000047e+06,1.615872000000000000e+06,1.700224000000000000e+06,1.845120000000000000e+06,1.427791399999999907e+06,1.253322500000000000e+06,1.630848000000000000e+06,1.519683500000000000e+06,1.599520000000000000e+06,1.616864000000000000e+06,1.703072000000000000e+06,1.780212800000000047e+06,1.758976000000000000e+06,1.772360100000000093e+06,1.656864000000000000e+06,1.708092000000000000e+06,1.743584000000000000e+06,1.356820899999999907e+06,1.928175600000000093e+06,1.928864000000000000e+06,1.317460399999999907e+06,2.044781000000000000e+06,1.639271899999999907e+06,1.558625100000000093e+06,1.688701600000000093e+06,2.175501299999999814e+06,2.051448899999999907e+06,2.066784000000000000e+06,1.407877500000000000e+06,1.899968000000000000e+06,2.095061800000000047e+06,1.689496399999999907e+06,2.170760500000000000e+06,1.752250500000000000e+06,1.932384000000000000e+06,1.593617600000000093e+06,1.999936000000000000e+06,1.807529500000000000e+06,1.708456100000000093e+06,1.594336000000000000e+06,1.563840000000000000e+06,2.014944000000000000e+06,1.844000000000000000e+06,1.860617600000000093e+06,1.390845300000000047e+06,1.435296000000000000e+06,1.839424000000000000e+06,1.841152000000000000e+06,1.919846000000000000e+06,1.702944000000000000e+06,1.267246500000000000e+06,1.636800000000000000e+06,1.431633399999999907e+06,1.744466800000000047e+06,1.525600000000000000e+06,1.674464000000000000e+06,1.685888000000000000e+06,1.676320000000000000e+06,1.520960000000000000e+06,1.506720000000000000e+06,1.812579300000000047e+06,1.894910399999999907e+06,1.555001300000000047e+06,1.517312000000000000e+06,1.619360000000000000e+06,1.655456000000000000e+06,1.873120500000000000e+06,1.513536000000000000e+06,1.308288000000000000e+06,1.623040000000000000e+06,1.245322100000000093e+06,1.648960000000000000e+06,1.857696000000000000e+06,1.701664000000000000e+06,1.739745899999999907e+06,1.903929000000000000e+06,1.885886300000000047e+06,1.787680000000000000e+06,2.204047500000000000e+06,1.955936000000000000e+06,1.907744000000000000e+06,2.139184000000000000e+06,2.102464000000000000e+06,1.812943000000000000e+06,2.024096000000000000e+06,1.859360000000000000e+06,1.664491899999999907e+06,2.187359000000000000e+06,1.829565500000000000e+06,1.875357899999999907e+06,1.778496000000000000e+06,1.864384000000000000e+06,1.587734300000000047e+06,1.858048000000000000e+06,1.612303800000000047e+06,1.635296000000000000e+06,1.693110800000000047e+06,1.852672000000000000e+06,1.831200000000000000e+06,1.780576000000000000e+06,2.120192000000000000e+06,1.886336000000000000e+06,2.138215299999999814e+06,1.966304000000000000e+06,1.635168000000000000e+06,1.947008000000000000e+06,2.301849500000000000e+06,1.958144000000000000e+06,1.950112000000000000e+06,1.597173300000000047e+06,1.640704000000000000e+06,2.365956000000000000e+06,3.040410799999999814e+06,1.714400000000000000e+06,1.754592000000000000e+06,1.715264000000000000e+06,1.618688000000000000e+06,1.919520000000000000e+06,1.609376000000000000e+06,2.066189100000000093e+06,1.757984000000000000e+06,1.585024000000000000e+06,1.883040000000000000e+06,1.439526000000000000e+06,1.895008000000000000e+06,1.944160000000000000e+06,1.719953500000000000e+06,2.066016000000000000e+06,1.384942800000000047e+06,2.073440000000000000e+06,1.082399600000000093e+06,1.469792000000000000e+06,1.293140899999999907e+06,1.419376399999999907e+06,1.810106500000000000e+06,1.362024000000000000e+06,1.742614000000000000e+06,1.664256000000000000e+06,1.594016000000000000e+06,1.623201800000000047e+06,1.436576000000000000e+06,1.596832000000000000e+06,1.641024000000000000e+06,2.427328000000000000e+06,1.929504000000000000e+06,2.196009000000000000e+06,1.740320000000000000e+06,1.742720000000000000e+06,1.673696000000000000e+06,1.610368000000000000e+06,1.434435800000000047e+06,1.676044500000000000e+06,1.788992000000000000e+06,1.717120000000000000e+06,2.004768000000000000e+06,1.625088000000000000e+06,2.028640000000000000e+06,1.727904000000000000e+06,1.932064000000000000e+06,1.692192000000000000e+06,1.839072000000000000e+06,1.512349100000000093e+06,1.797056000000000000e+06,1.619232000000000000e+06,1.925440000000000000e+06,1.899744000000000000e+06,1.586047300000000047e+06,1.702400000000000000e+06,1.487311300000000047e+06,1.567488000000000000e+06,1.751776000000000000e+06,1.868448000000000000e+06,1.720928000000000000e+06,2.115328000000000000e+06,1.214443100000000093e+06,1.850454399999999907e+06,1.790848000000000000e+06,1.917856000000000000e+06,1.875803100000000093e+06,1.724512000000000000e+06,2.211592500000000000e+06,1.942720000000000000e+06,1.354708500000000000e+06,1.655040000000000000e+06,1.497330000000000000e+06,2.027772300000000047e+06,1.652394300000000047e+06,1.630720000000000000e+06,1.394741800000000047e+06,1.688002100000000093e+06,1.729088000000000000e+06,1.802752000000000000e+06,1.565440000000000000e+06,1.606144000000000000e+06,1.907520000000000000e+06,2.002035399999999907e+06,1.820704000000000000e+06,1.346945500000000000e+06,1.669920000000000000e+06,1.726816000000000000e+06,1.813024000000000000e+06,1.704608000000000000e+06,1.634944000000000000e+06,1.965233000000000000e+06,1.817987600000000093e+06,1.987329100000000093e+06,1.354262800000000047e+06,1.907520000000000000e+06,1.466364399999999907e+06,1.631488000000000000e+06,1.763552000000000000e+06,1.696640000000000000e+06,1.961984000000000000e+06,2.017152000000000000e+06,1.549472000000000000e+06,2.002035399999999907e+06,1.865855500000000000e+06,1.990969899999999907e+06,1.939968000000000000e+06,1.824096000000000000e+06,1.812480000000000000e+06,1.821344000000000000e+06,1.796416000000000000e+06,1.575712000000000000e+06,1.987329100000000093e+06,1.291760300000000047e+06,1.332239300000000047e+06,2.002035399999999907e+06,1.671008000000000000e+06,2.005676100000000093e+06,1.759124899999999907e+06,1.780825399999999907e+06,1.453640300000000047e+06,1.804288000000000000e+06,2.016741600000000093e+06,1.483089500000000000e+06,1.554752000000000000e+06,1.697312000000000000e+06,1.573344000000000000e+06,1.792160000000000000e+06,1.634011500000000000e+06,1.685520100000000093e+06,1.442646399999999907e+06,1.225508600000000093e+06,1.902912000000000000e+06,1.697184000000000000e+06,2.248622500000000000e+06,1.460993399999999907e+06,1.806993800000000047e+06,1.838304000000000000e+06,1.661760000000000000e+06,1.836406300000000047e+06,1.725600000000000000e+06,1.712000000000000000e+06,1.729856000000000000e+06,1.683712000000000000e+06,1.847436899999999907e+06,1.872736000000000000e+06,1.611232000000000000e+06,1.775104000000000000e+06,1.771072000000000000e+06,1.825340800000000047e+06,1.757536000000000000e+06,1.646144000000000000e+06,1.557344000000000000e+06,1.785696000000000000e+06,1.846848000000000000e+06,1.595424000000000000e+06,1.397088000000000000e+06,1.666208000000000000e+06,1.821700000000000000e+06,1.642112000000000000e+06,1.678167000000000000e+06,1.582432000000000000e+06,1.705152000000000000e+06,1.791488000000000000e+06,1.690560000000000000e+06,1.526240000000000000e+06,1.891592399999999907e+06,1.713312000000000000e+06,1.650784000000000000e+06,1.773024000000000000e+06,1.536064000000000000e+06,1.691200000000000000e+06,1.460640000000000000e+06,1.611008000000000000e+06,1.646144000000000000e+06,1.738912000000000000e+06,1.785824000000000000e+06,1.845312000000000000e+06,1.711257000000000000e+06,1.438934000000000000e+06,1.908192000000000000e+06,2.040128000000000000e+06,1.579168000000000000e+06,1.641328800000000047e+06,1.865855500000000000e+06,1.680000000000000000e+06,1.603104000000000000e+06,1.584160000000000000e+06,1.832693899999999907e+06,1.876886100000000093e+06,1.637688000000000000e+06,1.681312000000000000e+06,1.916000000000000000e+06,1.818816000000000000e+06,1.534560000000000000e+06,1.566848000000000000e+06,1.897856000000000000e+06,1.786784000000000000e+06,1.943101000000000000e+06,1.707616300000000047e+06,1.489280000000000000e+06,1.744768000000000000e+06,1.703903899999999907e+06,1.888544000000000000e+06,1.735296000000000000e+06,1.670813899999999907e+06,1.604512000000000000e+06,1.820800000000000000e+06,1.730848000000000000e+06,2.428884299999999814e+06,1.536064000000000000e+06,1.694368000000000000e+06,1.599200000000000000e+06,1.148227300000000047e+06,1.832192000000000000e+06,1.394176000000000000e+06,1.950526800000000047e+06,1.247568000000000000e+06,1.685984000000000000e+06,1.715136000000000000e+06,1.752960000000000000e+06,1.817312000000000000e+06,1.606880000000000000e+06,1.680672000000000000e+06,1.695232000000000000e+06,1.825340800000000047e+06,1.623360000000000000e+06,1.733353100000000093e+06,1.558848000000000000e+06,1.750464000000000000e+06,1.616640000000000000e+06,1.876886100000000093e+06,1.751328000000000000e+06,1.491648000000000000e+06,1.465824000000000000e+06,1.486592000000000000e+06,1.579936000000000000e+06,1.581984000000000000e+06,1.505760000000000000e+06,1.650272000000000000e+06,2.013029300000000047e+06,1.596384000000000000e+06,1.591936000000000000e+06,1.605376000000000000e+06,1.847392000000000000e+06,1.569888000000000000e+06,1.593344000000000000e+06,1.496064000000000000e+06,1.580384000000000000e+06,1.699040000000000000e+06,1.720064000000000000e+06,1.306466500000000000e+06,1.497795800000000047e+06,1.598880000000000000e+06,2.068287000000000000e+06,1.558752000000000000e+06,1.650048000000000000e+06,1.686656000000000000e+06,1.420550300000000047e+06,1.611648000000000000e+06,2.141856000000000000e+06,1.788224000000000000e+06,1.877216000000000000e+06,1.716768000000000000e+06,1.612320000000000000e+06,1.740640000000000000e+06,1.786464000000000000e+06,2.009388500000000000e+06,1.507808000000000000e+06,1.612416000000000000e+06,1.229149399999999907e+06,1.910011000000000000e+06,1.690560000000000000e+06,1.524864000000000000e+06,1.876886100000000093e+06,1.746208000000000000e+06,1.692512000000000000e+06,1.472095600000000093e+06,1.757856000000000000e+06,1.653088000000000000e+06,1.524096000000000000e+06,1.284370399999999907e+06,1.207089000000000000e+06,1.570848000000000000e+06,1.611008000000000000e+06,1.596160000000000000e+06,1.733353100000000093e+06,1.615591899999999907e+06,1.659584000000000000e+06,1.371264000000000000e+06,1.401696000000000000e+06,1.475712000000000000e+06,1.304224000000000000e+06,1.558528000000000000e+06,1.637248000000000000e+06,1.541568000000000000e+06,1.496928000000000000e+06,1.485632000000000000e+06,1.654816000000000000e+06,1.710688000000000000e+06,1.677632000000000000e+06,1.547744000000000000e+06,1.419840000000000000e+06,1.540512000000000000e+06,1.580576000000000000e+06,1.699168000000000000e+06,1.551296000000000000e+06,1.452160000000000000e+06,1.362048000000000000e+06,1.403296000000000000e+06,1.514400000000000000e+06,1.376416000000000000e+06,1.681807800000000047e+06,1.383488000000000000e+06,1.419712000000000000e+06,1.514720000000000000e+06,1.686112000000000000e+06,1.470016000000000000e+06,1.617408000000000000e+06,1.538784000000000000e+06,1.607872000000000000e+06,1.606464000000000000e+06,1.566624000000000000e+06,1.392480000000000000e+06,1.543296000000000000e+06,1.705792000000000000e+06,1.711257000000000000e+06,1.623040000000000000e+06,1.656544000000000000e+06,2.005676100000000093e+06,1.837984000000000000e+06,1.439680000000000000e+06,1.656672000000000000e+06,1.725963300000000047e+06,1.722322500000000000e+06,1.630624000000000000e+06,1.578976000000000000e+06,1.571392000000000000e+06,1.703488000000000000e+06,1.593568000000000000e+06,1.699488000000000000e+06,1.646016000000000000e+06,1.561568000000000000e+06,1.711257000000000000e+06,1.605376000000000000e+06,1.807776000000000000e+06,1.602656000000000000e+06,1.565984000000000000e+06,1.755412500000000000e+06,1.567840000000000000e+06,1.619680000000000000e+06,1.502304000000000000e+06,1.561344000000000000e+06,1.642240000000000000e+06,1.547936000000000000e+06,1.600512000000000000e+06,1.680896000000000000e+06,1.582112000000000000e+06,1.883584000000000000e+06,1.457760000000000000e+06,2.057184800000000047e+06,1.784861800000000047e+06,2.086634000000000000e+06,1.683936000000000000e+06,1.306466500000000000e+06,1.619305300000000047e+06,1.492608000000000000e+06,1.924754000000000000e+06,1.582208000000000000e+06,1.910011000000000000e+06,1.479448800000000047e+06,1.636160000000000000e+06,1.647424000000000000e+06,1.716992000000000000e+06,1.535840000000000000e+06,1.751771800000000047e+06,1.658400000000000000e+06,1.667072000000000000e+06,1.928394800000000047e+06,1.700448000000000000e+06,1.582208000000000000e+06,1.743584000000000000e+06,1.306466500000000000e+06,1.428000000000000000e+06,1.290144000000000000e+06,1.383747899999999907e+06,1.511264000000000000e+06,1.584704000000000000e+06,1.440224000000000000e+06,1.369664000000000000e+06,1.737065500000000000e+06,1.522144000000000000e+06,1.686304000000000000e+06,1.500928000000000000e+06,1.528832000000000000e+06,1.390560000000000000e+06,1.679680000000000000e+06,1.681440000000000000e+06,1.679136000000000000e+06,1.717216000000000000e+06,1.703936000000000000e+06,1.258598600000000093e+06,1.704608000000000000e+06,1.660800000000000000e+06,1.619305300000000047e+06,1.729728000000000000e+06,1.773696000000000000e+06,1.698720000000000000e+06,1.681856000000000000e+06,2.024131500000000000e+06,1.597152000000000000e+06,1.435488000000000000e+06,1.601248000000000000e+06,1.416928000000000000e+06,1.494112000000000000e+06,1.465696000000000000e+06,1.435293300000000047e+06,1.467200000000000000e+06,1.456352000000000000e+06,1.415200000000000000e+06,1.480768000000000000e+06,1.580480000000000000e+06,1.464192000000000000e+06,1.680128000000000000e+06,1.570752000000000000e+06,1.514592000000000000e+06,2.083616000000000000e+06,1.525184000000000000e+06,1.537568000000000000e+06,1.858502399999999907e+06,1.572896000000000000e+06,1.609920000000000000e+06,1.537472000000000000e+06,1.720704000000000000e+06,1.679680000000000000e+06,1.698272000000000000e+06,2.112406799999999814e+06,1.573120000000000000e+06,1.686208000000000000e+06,1.783616000000000000e+06,1.755360000000000000e+06,1.623264000000000000e+06,1.935783800000000047e+06,1.597472000000000000e+06,1.688480000000000000e+06,1.789408000000000000e+06,1.660896000000000000e+06,1.759936000000000000e+06,1.350622000000000000e+06,1.720608000000000000e+06,1.899840000000000000e+06,1.616544000000000000e+06,1.722432000000000000e+06,1.854976000000000000e+06,1.696550800000000047e+06,1.567392000000000000e+06,1.604608000000000000e+06,1.459680000000000000e+06,1.111424899999999907e+06,1.306809600000000093e+06,1.542880000000000000e+06,1.577344000000000000e+06,1.563840000000000000e+06,1.537248000000000000e+06,1.617280000000000000e+06,1.879296100000000093e+06,1.573984000000000000e+06,1.653504000000000000e+06,1.579392000000000000e+06,1.719712000000000000e+06,1.732896000000000000e+06,1.740736000000000000e+06,1.635936000000000000e+06,1.840083800000000047e+06,1.646240000000000000e+06,1.637248000000000000e+06,1.581440000000000000e+06,1.509120000000000000e+06,1.624992000000000000e+06,1.705472000000000000e+06,1.842272000000000000e+06,1.597173300000000047e+06,1.854790000000000000e+06,1.662848000000000000e+06,1.538274800000000047e+06,1.868672000000000000e+06,1.672192000000000000e+06,1.667101500000000000e+06,1.295401000000000000e+06,1.622720000000000000e+06,1.615008000000000000e+06,1.670336000000000000e+06,1.672416000000000000e+06,1.622981800000000047e+06,1.932107100000000093e+06,1.735200000000000000e+06,1.684576000000000000e+06,1.571840000000000000e+06,1.709280000000000000e+06,1.692832000000000000e+06,1.895304800000000047e+06,1.831200000000000000e+06,1.831744000000000000e+06,1.586528000000000000e+06,1.302754100000000093e+06,1.707328000000000000e+06,1.763872000000000000e+06,1.568576000000000000e+06,1.650784000000000000e+06,1.865855500000000000e+06,1.702080000000000000e+06,1.539200000000000000e+06,1.484544000000000000e+06,1.396864000000000000e+06,1.832693899999999907e+06,1.374048000000000000e+06,1.470752000000000000e+06,1.762765600000000093e+06,1.689160899999999907e+06,1.533280000000000000e+06,1.144514899999999907e+06,1.823552000000000000e+06,1.532832000000000000e+06,1.843796100000000093e+06,1.397952000000000000e+06,1.832416000000000000e+06,1.107712500000000000e+06,1.694368000000000000e+06,1.576576000000000000e+06,1.262311000000000000e+06,1.880598500000000000e+06,1.568480000000000000e+06,1.630944000000000000e+06,1.104071800000000047e+06,1.746848000000000000e+06,1.604526399999999907e+06,1.568896000000000000e+06,1.506720000000000000e+06,1.818176000000000000e+06,1.768896000000000000e+06,1.961520600000000093e+06,1.549377000000000000e+06,1.505184800000000047e+06,1.468512000000000000e+06,1.743360000000000000e+06,1.440544000000000000e+06,1.755264000000000000e+06,1.521280000000000000e+06,1.434826300000000047e+06,1.675552000000000000e+06,1.627360000000000000e+06,1.660128000000000000e+06,1.895304800000000047e+06,2.076530300000000047e+06,1.726912000000000000e+06,1.821344000000000000e+06,1.817728000000000000e+06,1.846432000000000000e+06,1.653408000000000000e+06,1.742272000000000000e+06,1.460544000000000000e+06,1.849920000000000000e+06,1.725728000000000000e+06,1.776192000000000000e+06,1.808224000000000000e+06,1.531552000000000000e+06,1.616736000000000000e+06,1.665888000000000000e+06,1.822336000000000000e+06,1.694816000000000000e+06,1.760160000000000000e+06,1.829024000000000000e+06,1.736384000000000000e+06,1.769760000000000000e+06,2.068287000000000000e+06,1.640928000000000000e+06,1.413197100000000093e+06,1.617728000000000000e+06,1.759520000000000000e+06,1.663168000000000000e+06,1.752736000000000000e+06,1.638656000000000000e+06,1.743360000000000000e+06,1.704480000000000000e+06,1.732352000000000000e+06,1.767904000000000000e+06,1.698176000000000000e+06,1.623584000000000000e+06,1.604608000000000000e+06,1.313819600000000093e+06,1.582656000000000000e+06,1.910011000000000000e+06,1.647648000000000000e+06,1.739008000000000000e+06,1.679680000000000000e+06,1.861760000000000000e+06,1.740320000000000000e+06,1.624992000000000000e+06,1.685568000000000000e+06,1.851149300000000047e+06,1.604192000000000000e+06,1.588800000000000000e+06,1.705248000000000000e+06,1.861536000000000000e+06,2.000704000000000000e+06,1.686528000000000000e+06,1.539296000000000000e+06,1.581984000000000000e+06,1.600064000000000000e+06,1.724832000000000000e+06,1.781221000000000000e+06,1.316536500000000000e+06,1.505856000000000000e+06,1.635488000000000000e+06,1.441312000000000000e+06,1.672512000000000000e+06,1.662944000000000000e+06,1.774688000000000000e+06,1.656320000000000000e+06,1.574528000000000000e+06,1.712416000000000000e+06,1.765184000000000000e+06,1.660800000000000000e+06,1.703616000000000000e+06,1.671744000000000000e+06,1.659712000000000000e+06,1.658080000000000000e+06,1.643200000000000000e+06,1.828352000000000000e+06,1.645152000000000000e+06,1.277017300000000047e+06,1.998323000000000000e+06,1.552928000000000000e+06,1.754368000000000000e+06,1.609504000000000000e+06,1.753056000000000000e+06,1.541792000000000000e+06,1.888768000000000000e+06,1.624992000000000000e+06,1.602880000000000000e+06,1.506208000000000000e+06,1.787360000000000000e+06,1.598112000000000000e+06,1.821888000000000000e+06,1.550848000000000000e+06,1.596288000000000000e+06,1.522048000000000000e+06,1.615552000000000000e+06,1.722336000000000000e+06,1.771840000000000000e+06,1.788000000000000000e+06,1.665664000000000000e+06,1.118057400000000000e+07,6.786199000000000000e+06,4.327902500000000000e+06,2.896322500000000000e+06,4.361065000000000000e+06,2.016741600000000093e+06,2.366382799999999814e+06,2.439987500000000000e+06,2.031484600000000093e+06,1.939460300000000047e+06,1.722322500000000000e+06,1.431544100000000093e+06,1.546880000000000000e+06,1.729712399999999907e+06,1.583200000000000000e+06,1.763200000000000000e+06,1.489056000000000000e+06,1.578112000000000000e+06,1.762765600000000093e+06,1.728096000000000000e+06,1.702400000000000000e+06,1.581568000000000000e+06,1.629632000000000000e+06,1.501568000000000000e+06,1.515680000000000000e+06,1.523776000000000000e+06,1.530880000000000000e+06,1.722322500000000000e+06,1.593888000000000000e+06,1.654496000000000000e+06,1.166574300000000047e+06,1.537792000000000000e+06,1.721472000000000000e+06,1.658496000000000000e+06,1.509312000000000000e+06,1.631040000000000000e+06,1.370624000000000000e+06,1.605696000000000000e+06,1.608608000000000000e+06,1.722322500000000000e+06,1.413824000000000000e+06,1.455584000000000000e+06,1.600288000000000000e+06,1.583072000000000000e+06,1.636032000000000000e+06,1.464832000000000000e+06,1.405120000000000000e+06,1.263616000000000000e+06,1.584480000000000000e+06,1.395360000000000000e+06,1.384000000000000000e+06,1.447872000000000000e+06,1.687744000000000000e+06,1.521280000000000000e+06,1.414464000000000000e+06,1.364608000000000000e+06,1.756352000000000000e+06,1.535328000000000000e+06,1.474208000000000000e+06,1.595616000000000000e+06,1.912725800000000047e+06,1.529600000000000000e+06,1.668384000000000000e+06,1.637984000000000000e+06,1.690656000000000000e+06,1.599424000000000000e+06,1.617280000000000000e+06,1.630624000000000000e+06,1.536064000000000000e+06,1.488980300000000047e+06,1.464416000000000000e+06,1.562304000000000000e+06,1.537920000000000000e+06,1.659360000000000000e+06,1.498976000000000000e+06,1.511904000000000000e+06,1.628768000000000000e+06,1.464000000000000000e+06,1.555296000000000000e+06,1.703712000000000000e+06,1.627584000000000000e+06,1.503616000000000000e+06,1.505120000000000000e+06,1.232861800000000047e+06,1.572160000000000000e+06,1.540512000000000000e+06,1.535104000000000000e+06,1.411232000000000000e+06,1.498112000000000000e+06,1.518912000000000000e+06,1.666976000000000000e+06,1.499840000000000000e+06,1.540512000000000000e+06,1.521728000000000000e+06,1.575168000000000000e+06,1.538240000000000000e+06,1.460960000000000000e+06,1.484320000000000000e+06,1.616960000000000000e+06,1.593024000000000000e+06,1.534144000000000000e+06,1.613824000000000000e+06,1.656448000000000000e+06,1.470752000000000000e+06,1.691200000000000000e+06,1.684576000000000000e+06,1.626080000000000000e+06,1.640928000000000000e+06,1.729536000000000000e+06,1.648416000000000000e+06,1.651872000000000000e+06,1.674784000000000000e+06,1.681216000000000000e+06,1.543296000000000000e+06,1.695776000000000000e+06,1.799808000000000000e+06,1.655264000000000000e+06,1.623040000000000000e+06,1.641024000000000000e+06,1.671744000000000000e+06,1.579296000000000000e+06,1.708512000000000000e+06,1.724064000000000000e+06,1.624128000000000000e+06,1.748256000000000000e+06,1.789536000000000000e+06,1.699680000000000000e+06,1.879200000000000000e+06,2.074112000000000000e+06,1.764640000000000000e+06,1.808544000000000000e+06,1.893248000000000000e+06,1.800448000000000000e+06,2.118464000000000000e+06,1.888640000000000000e+06,1.872416000000000000e+06,2.144448000000000000e+06,1.804288000000000000e+06,1.797408000000000000e+06,1.854790000000000000e+06,1.762112000000000000e+06,1.797728000000000000e+06,1.721248000000000000e+06,1.756672000000000000e+06,1.818272000000000000e+06,1.820032000000000000e+06,1.850688000000000000e+06,1.813472000000000000e+06,1.815872000000000000e+06,1.982816000000000000e+06,1.819584000000000000e+06,1.969248000000000000e+06,1.980832000000000000e+06,2.031484600000000093e+06,1.634011500000000000e+06,1.643744000000000000e+06,2.130789500000000000e+06,1.716224000000000000e+06,1.781024000000000000e+06,1.770976000000000000e+06,1.519927800000000047e+06,1.833280000000000000e+06,1.800256000000000000e+06,2.110208000000000000e+06,1.848064000000000000e+06,1.918752000000000000e+06,1.849920000000000000e+06,1.784384000000000000e+06,1.743680000000000000e+06,1.670336000000000000e+06,1.727360000000000000e+06,1.707744000000000000e+06,2.011520000000000000e+06,1.704480000000000000e+06,1.530016000000000000e+06,1.354262800000000047e+06,1.571712000000000000e+06,1.722656000000000000e+06,1.898848000000000000e+06,1.851136000000000000e+06,1.781888000000000000e+06,1.876800000000000000e+06,1.952192000000000000e+06,1.842816000000000000e+06,1.965952000000000000e+06,1.906112000000000000e+06,1.999808000000000000e+06,1.987456000000000000e+06,2.153536000000000000e+06,2.062912000000000000e+06,1.817987600000000093e+06,2.044000000000000000e+06,1.805600000000000000e+06,1.801984000000000000e+06,1.985472000000000000e+06,1.837984000000000000e+06,1.909952000000000000e+06,1.760704000000000000e+06,1.683616000000000000e+06,1.847436899999999907e+06,1.553984000000000000e+06,1.599200000000000000e+06,1.402240000000000000e+06,1.469152000000000000e+06,1.463776000000000000e+06,1.770155500000000000e+06,1.308288000000000000e+06,1.297088000000000000e+06,1.326016000000000000e+06,1.268384000000000000e+06,1.351136000000000000e+06,1.518272000000000000e+06,1.425408000000000000e+06,1.469696000000000000e+06,1.357440000000000000e+06,1.318656000000000000e+06,1.365280000000000000e+06,1.343424000000000000e+06,1.168704000000000000e+06,1.456032000000000000e+06,1.236672000000000000e+06,1.273088000000000000e+06,1.299968000000000000e+06,1.342464000000000000e+06,1.267232000000000000e+06,1.698151600000000093e+06,1.405024000000000000e+06,1.255072000000000000e+06,1.303488000000000000e+06,1.220192000000000000e+06,1.505184800000000047e+06,1.283648000000000000e+06,8.206465000000000000e+05,1.193856000000000000e+06,1.159904000000000000e+06,1.390656000000000000e+06,1.321216000000000000e+06,1.167520000000000000e+06,1.573812600000000093e+06,1.347072000000000000e+06,1.230816000000000000e+06,1.309152000000000000e+06,1.160864000000000000e+06,1.082560000000000000e+06,1.112160000000000000e+06,1.197024000000000000e+06,1.007104000000000000e+06,1.046912000000000000e+06,1.199584000000000000e+06,1.019104000000000000e+06,1.053344000000000000e+06,9.948000000000000000e+05,1.060416000000000000e+06,9.346400000000000000e+05,8.424960000000000000e+05,1.331358000000000000e+06,9.788320000000000000e+05,1.073920000000000000e+06,8.812535000000000000e+05,8.307425000000000000e+05,9.915520000000000000e+05,8.593120000000000000e+05,8.490720000000000000e+05,8.129760000000000000e+05,8.734080000000000000e+05,8.090240000000000000e+05,6.375200000000000000e+05,6.423840000000000000e+05,6.291520000000000000e+05,7.530400000000000000e+05,5.925280000000000000e+05,4.788320000000000000e+05,5.637920000000000000e+05,4.705280000000000000e+05,5.174160000000000000e+05,4.179280000000000000e+05,8.481373000000000466e+05,5.705760000000000000e+05,4.257040000000000000e+05,6.525120000000000000e+05,5.438240000000000000e+05,4.236560000000000000e+05,4.468720000000000000e+05,4.193600000000000000e+05,3.701600000000000000e+05,3.313440000000000000e+05,4.290720000000000000e+05,3.984160000000000000e+05,2.850960000000000000e+05,3.519120000000000000e+05,1.388611000000000058e+05,4.187520000000000000e+05,3.808640000000000000e+05,3.914800000000000000e+05,3.409120000000000000e+05,3.969920000000000000e+05,4.822160000000000000e+05,5.555520000000000000e+05,3.495680000000000000e+05,5.564800000000000000e+05,3.866800000000000000e+05,2.724080000000000000e+05,6.010880000000000000e+05,3.163920000000000000e+05,3.179200000000000000e+05,3.377600000000000000e+05,6.140800000000000000e+05,5.048880000000000000e+05,4.247760000000000000e+05,3.453920000000000000e+05,2.919040000000000000e+05,2.618600000000000000e+05,2.644960000000000000e+05,7.341300000000000000e+05,2.862160000000000000e+05,3.220880000000000000e+05,3.417280000000000000e+05,3.155760000000000000e+05,2.484800000000000000e+05,3.212720000000000000e+05,3.081600000000000000e+05,3.338880000000000000e+05,2.939280000000000000e+05,3.411200000000000000e+05,2.487840000000000000e+05,3.194400000000000000e+05,7.814713000000000466e+05,4.007680000000000000e+05,2.812400000000000000e+05,3.125280000000000000e+05,2.670320000000000000e+05,3.004320000000000000e+05,3.117120000000000000e+05,2.719040000000000000e+05,3.149680000000000000e+05,2.554720000000000000e+05,2.819092999999999884e+05,2.631760000000000000e+05,2.831680000000000000e+05,2.336880000000000000e+05,4.693040000000000000e+05,2.867200000000000000e+05,2.588200000000000000e+05,2.814400000000000000e+05,3.075440000000000000e+05,3.402000000000000000e+05,3.438640000000000000e+05,2.328760000000000000e+05,2.460480000000000000e+05,2.310560000000000000e+05,2.512160000000000000e+05,2.990080000000000000e+05,2.458440000000000000e+05,2.585160000000000000e+05,3.044000000000000000e+05,3.159840000000000000e+05,2.622640000000000000e+05,2.295360000000000000e+05,3.203600000000000000e+05,2.522280000000000000e+05,5.533950000000000000e+04,2.540520000000000000e+05,2.261960000000000000e+05,2.189080000000000000e+05,2.529400000000000000e+05,3.406080000000000000e+05,4.585440000000000000e+05,2.232600000000000000e+05,2.786000000000000000e+05,2.411840000000000000e+05,3.309360000000000000e+05,2.439200000000000000e+05,2.962720000000000000e+05,3.383680000000000000e+05,2.797200000000000000e+05,2.988080000000000000e+05,2.694640000000000000e+05,2.812400000000000000e+05,2.257880000000000000e+05,3.350080000000000000e+05,2.648000000000000000e+05,2.546640000000000000e+05,2.580080000000000000e+05,2.924080000000000000e+05,2.341960000000000000e+05,2.737280000000000000e+05,3.044000000000000000e+05,2.043400000000000000e+05,2.385480000000000000e+05,2.605440000000000000e+05,2.492880000000000000e+05,2.220440000000000000e+05,2.813440000000000000e+05,2.246760000000000000e+05,2.806320000000000000e+05,2.273080000000000000e+05,1.900880000000000000e+05,2.277120000000000000e+05,2.012040000000000000e+05,2.010040000000000000e+05,4.200800000000000000e+05,2.209320000000000000e+05,2.825600000000000000e+05,3.072400000000000000e+05,2.604400000000000000e+05,2.840800000000000000e+05,2.654080000000000000e+05,2.856080000000000000e+05,4.059760000000000000e+05,3.526240000000000000e+05,2.891600000000000000e+05,2.793120000000000000e+05,2.900720000000000000e+05,2.105080000000000000e+05,2.215400000000000000e+05,2.896640000000000000e+05,2.368280000000000000e+05,2.096000000000000000e+05,2.238680000000000000e+05,2.141520000000000000e+05,2.344960000000000000e+05,2.439200000000000000e+05,2.221440000000000000e+05,2.582120000000000000e+05,2.334840000000000000e+05,2.165800000000000000e+05,2.027200000000000000e+05,1.785680000000000000e+05,1.975640000000000000e+05,1.742280000000000000e+05,1.631240000000000000e+05,1.602960000000000000e+05,2.652080000000000000e+05,1.661520000000000000e+05,1.116200000000000000e+05,2.144560000000000000e+05,1.344840000000000000e+05,1.241060000000000000e+05,1.512200000000000000e+05,1.399240000000000000e+05,1.797800000000000000e+05,1.288420000000000000e+05,1.269280000000000000e+05,1.201780000000000000e+05,1.193740000000000000e+05,1.199780000000000000e+05,1.042740000000000000e+05,1.193740000000000000e+05,1.947360000000000000e+05,1.172580000000000000e+05,1.262220000000000000e+05,8.586800000000000000e+04,8.275200000000000000e+04,7.722400000000000000e+04,8.647200000000000000e+04,9.632600000000000000e+04,9.843800000000000000e+04,8.717600000000000000e+04,7.983800000000000000e+04,9.652800000000000000e+04,8.395800000000000000e+04,9.703000000000000000e+04,8.345600000000000000e+04,8.235000000000000000e+04,7.019200000000000000e+04,6.948800000000000000e+04,7.782800000000000000e+04,6.426700000000000000e+04,7.079400000000000000e+04,7.230200000000000000e+04,7.451200000000000000e+04,7.290400000000000000e+04,8.355600000000000000e+04,7.270400000000000000e+04,8.566800000000000000e+04,7.612000000000000000e+04,8.456200000000000000e+04,8.204800000000000000e+04,7.652200000000000000e+04,8.014000000000000000e+04,7.823000000000000000e+04,7.632000000000000000e+04,7.581800000000000000e+04,7.642200000000000000e+04,7.270400000000000000e+04,7.320600000000000000e+04,6.065200000000000000e+04,7.712400000000000000e+04,6.928800000000000000e+04,7.089600000000000000e+04,6.607400000000000000e+04,5.844300000000000000e+04,6.085300000000000000e+04,6.798200000000000000e+04,8.114400000000000000e+04,6.075200000000000000e+04,6.507000000000000000e+04,7.350800000000000000e+04,7.180000000000000000e+04,6.557200000000000000e+04,6.386500000000000000e+04,6.025000000000000000e+04,5.814200000000000000e+04,4.941000000000000000e+04,6.296100000000000000e+04,6.035100000000000000e+04,5.001200000000000000e+04,5.804200000000000000e+04,5.141700000000000000e+04,5.603400000000000000e+04,4.529600000000000000e+04,4.680100000000000000e+04,4.539600000000000000e+04,3.837500000000000000e+04,3.987900000000000000e+04,3.737200000000000000e+04,3.697100000000000000e+04,3.406300000000000000e+04,3.656900000000000000e+04,3.095400000000000000e+04,4.188500000000000000e+04,3.456400000000000000e+04,3.747200000000000000e+04,3.255900000000000000e+04,2.804700000000000000e+04,2.864900000000000000e+04,2.854800000000000000e+04,2.594200000000000000e+04,2.874900000000000000e+04,2.654400000000000000e+04,2.313600000000000000e+04,2.594200000000000000e+04,2.413800000000000000e+04,1.992900000000000000e+04,2.023000000000000000e+04,2.243400000000000000e+04,2.203400000000000000e+04,1.792500000000000000e+04,1.902800000000000000e+04,1.592200000000000000e+04,1.411900000000000000e+04,1.401800000000000000e+04,1.291700000000000000e+04,1.331700000000000000e+04,1.331700000000000000e+04,1.121400000000000000e+04,1.121400000000000000e+04,8.610000000000000000e+03,7.809000000000000000e+03,1.001200000000000000e+04,1.081300000000000000e+04,8.009000000000000000e+03,1.041300000000000000e+04,8.910000000000000000e+03,9.111000000000000000e+03,9.712000000000000000e+03,9.311000000000000000e+03,8.209000000000000000e+03,8.009000000000000000e+03,7.408000000000000000e+03,8.310000000000000000e+03,8.610000000000000000e+03,9.111000000000000000e+03,8.209000000000000000e+03,9.411000000000000000e+03,1.091300000000000000e+04,8.710000000000000000e+03,8.810000000000000000e+03,9.111000000000000000e+03,8.410000000000000000e+03,8.710000000000000000e+03,7.909000000000000000e+03,9.211000000000000000e+03,7.008000000000000000e+03,1.071300000000000000e+04,8.810000000000000000e+03,9.712000000000000000e+03,7.709000000000000000e+03,7.308000000000000000e+03,7.408000000000000000e+03,7.709000000000000000e+03,1.001200000000000000e+04,1.031200000000000000e+04,9.511000000000000000e+03,6.507000000000000000e+03,9.712000000000000000e+03,8.410000000000000000e+03,8.009000000000000000e+03,7.909000000000000000e+03,8.810000000000000000e+03,9.411000000000000000e+03,9.611000000000000000e+03,7.108000000000000000e+03,9.912000000000000000e+03,1.101400000000000000e+04,9.611000000000000000e+03,9.011000000000000000e+03,9.411000000000000000e+03,1.071300000000000000e+04,8.209000000000000000e+03,6.908000000000000000e+03,8.209000000000000000e+03,7.709000000000000000e+03,9.712000000000000000e+03,8.610000000000000000e+03,7.108000000000000000e+03,7.408000000000000000e+03,8.009000000000000000e+03,7.609000000000000000e+03,9.611000000000000000e+03,1.051300000000000000e+04,7.609000000000000000e+03,8.510000000000000000e+03,9.812000000000000000e+03,8.910000000000000000e+03,9.311000000000000000e+03,9.411000000000000000e+03,8.910000000000000000e+03,9.311000000000000000e+03,8.810000000000000000e+03,1.011200000000000000e+04,9.611000000000000000e+03,1.101400000000000000e+04,8.810000000000000000e+03,1.111400000000000000e+04,8.510000000000000000e+03,1.071300000000000000e+04,9.812000000000000000e+03,9.211000000000000000e+03,8.710000000000000000e+03,7.308000000000000000e+03,9.211000000000000000e+03,8.910000000000000000e+03,7.809000000000000000e+03,7.508000000000000000e+03,8.510000000000000000e+03,9.211000000000000000e+03,7.909000000000000000e+03,7.308000000000000000e+03,1.101400000000000000e+04,9.411000000000000000e+03,7.909000000000000000e+03,8.310000000000000000e+03,9.211000000000000000e+03,9.712000000000000000e+03,8.610000000000000000e+03,8.710000000000000000e+03,6.006000000000000000e+03,8.710000000000000000e+03,7.308000000000000000e+03,8.310000000000000000e+03,8.109000000000000000e+03,7.809000000000000000e+03,5.606000000000000000e+03,8.410000000000000000e+03,7.709000000000000000e+03,8.410000000000000000e+03,7.408000000000000000e+03,9.311000000000000000e+03,7.909000000000000000e+03,7.809000000000000000e+03,8.410000000000000000e+03,7.308000000000000000e+03,8.910000000000000000e+03,8.910000000000000000e+03,9.311000000000000000e+03,8.009000000000000000e+03,8.610000000000000000e+03,7.909000000000000000e+03,9.511000000000000000e+03,8.810000000000000000e+03,9.011000000000000000e+03,7.308000000000000000e+03,9.812000000000000000e+03,9.011000000000000000e+03,8.310000000000000000e+03,9.511000000000000000e+03,8.310000000000000000e+03,1.021200000000000000e+04,7.609000000000000000e+03,8.710000000000000000e+03,8.510000000000000000e+03,7.208000000000000000e+03,7.008000000000000000e+03,6.407000000000000000e+03,7.408000000000000000e+03,5.806000000000000000e+03,7.308000000000000000e+03,7.609000000000000000e+03,8.209000000000000000e+03,9.511000000000000000e+03,8.209000000000000000e+03,1.141400000000000000e+04,nan
4.795409999999999684e+01,7.021190000000000000e+06,7.007362500000000000e+06,6.524277500000000000e+06,6.174376000000000000e+06,6.866293500000000000e+06,6.052629000000000000e+06,6.479703000000000000e+06,6.485634500000000000e+06,7.011258500000000000e+06,6.319856500000000000e+06,5.872947500000000000e+06,5.734475000000000000e+06,5.816960000000000000e+06,5.667296000000000000e+06,5.937462000000000000e+06,6.159389000000000000e+06,5.585225000000000000e+06,5.226125500000000000e+06,5.284614000000000000e+06,6.565000000000000000e+06,5.215158000000000000e+06,4.811456000000000000e+06,4.702477500000000000e+06,4.925486500000000000e+06,5.409274000000000000e+06,5.601316500000000000e+06,4.716265500000000000e+06,5.441479000000000000e+06,4.483879000000000000e+06,4.437660000000000000e+06,3.920666299999999814e+06,5.843587500000000000e+06,5.006075000000000000e+06,4.098256299999999814e+06,3.941027799999999814e+06,4.377144500000000000e+06,3.448593000000000000e+06,3.568667799999999814e+06,4.101065799999999814e+06,4.163403000000000000e+06,4.387161000000000000e+06,4.129833000000000000e+06,3.849813000000000000e+06,3.806270000000000000e+06,3.010260500000000000e+06,3.419215500000000000e+06,3.276000000000000000e+06,3.733909299999999814e+06,3.349073500000000000e+06,3.376796500000000000e+06,3.492570500000000000e+06,3.156945299999999814e+06,2.733323500000000000e+06,2.923888799999999814e+06,2.658930000000000000e+06,2.920738500000000000e+06,2.617373799999999814e+06,2.518327500000000000e+06,2.667497000000000000e+06,3.336860299999999814e+06,2.380721500000000000e+06,2.961339000000000000e+06,2.441285299999999814e+06,2.448139299999999814e+06,2.511696799999999814e+06,2.559071500000000000e+06,3.060564500000000000e+06,2.071524600000000093e+06,2.263137299999999814e+06,2.227848799999999814e+06,2.512097799999999814e+06,2.154295000000000000e+06,2.621468000000000000e+06,2.702306799999999814e+06,2.644386799999999814e+06,2.611846000000000000e+06,2.477797000000000000e+06,2.034903300000000047e+06,2.064766899999999907e+06,2.295296000000000000e+06,2.641052000000000000e+06,2.170752000000000000e+06,2.346624000000000000e+06,2.296532000000000000e+06,1.852956500000000000e+06,2.138215299999999814e+06,2.280488799999999814e+06,2.522368000000000000e+06,1.592340800000000047e+06,1.884805899999999907e+06,2.104576000000000000e+06,2.112319799999999814e+06,2.043456000000000000e+06,1.999712000000000000e+06,1.978399600000000093e+06,2.237556000000000000e+06,1.831840000000000000e+06,1.906033399999999907e+06,1.947232000000000000e+06,1.312230300000000047e+06,1.670784000000000000e+06,1.403629600000000093e+06,1.678496000000000000e+06,1.757536000000000000e+06,1.551936000000000000e+06,1.682944000000000000e+06,1.713632000000000000e+06,1.711552000000000000e+06,1.922100500000000000e+06,1.533600000000000000e+06,1.535200000000000000e+06,1.416369800000000047e+06,1.375304000000000000e+06,2.053410000000000000e+06,1.777846100000000093e+06,1.255336899999999907e+06,1.878481500000000000e+06,1.607552000000000000e+06,1.808864000000000000e+06,1.491552000000000000e+06,1.735072000000000000e+06,1.141182500000000000e+06,1.468736000000000000e+06,1.587804500000000000e+06,1.692288000000000000e+06,1.737248000000000000e+06,2.103253299999999814e+06,1.559072000000000000e+06,1.695136000000000000e+06,1.427914000000000000e+06,1.912800000000000000e+06,2.041236500000000000e+06,2.005676100000000093e+06,1.586528000000000000e+06,1.808000000000000000e+06,1.525696000000000000e+06,1.718106399999999907e+06,1.738464000000000000e+06,1.568480000000000000e+06,1.398373899999999907e+06,1.806592000000000000e+06,1.599744000000000000e+06,1.980172300000000047e+06,1.334134899999999907e+06,1.834368000000000000e+06,1.818944000000000000e+06,1.971665899999999907e+06,1.705472000000000000e+06,1.859511800000000047e+06,1.702848000000000000e+06,1.552064000000000000e+06,1.599968000000000000e+06,1.664800000000000000e+06,1.639296000000000000e+06,1.816864000000000000e+06,1.613504000000000000e+06,1.872416000000000000e+06,1.455977000000000000e+06,1.745440000000000000e+06,1.593612500000000000e+06,1.571436399999999907e+06,1.634003300000000047e+06,1.301497600000000093e+06,1.560480000000000000e+06,1.596939100000000093e+06,1.653088000000000000e+06,1.880192000000000000e+06,1.949322399999999907e+06,1.609920000000000000e+06,1.764320000000000000e+06,1.909056000000000000e+06,1.566752000000000000e+06,1.967281899999999907e+06,1.752320000000000000e+06,1.634848000000000000e+06,1.435392000000000000e+06,1.667296000000000000e+06,1.578112000000000000e+06,1.756576000000000000e+06,1.911040000000000000e+06,1.614912000000000000e+06,1.538112000000000000e+06,1.608608000000000000e+06,1.273304899999999907e+06,1.391712000000000000e+06,1.715292000000000000e+06,1.718528000000000000e+06,1.722016000000000000e+06,1.571936000000000000e+06,1.483776000000000000e+06,1.467968000000000000e+06,1.949825300000000047e+06,1.597568000000000000e+06,1.507488000000000000e+06,1.624128000000000000e+06,1.344512000000000000e+06,1.617475300000000047e+06,1.496064000000000000e+06,1.538560000000000000e+06,1.632992000000000000e+06,1.879576800000000047e+06,1.317460399999999907e+06,1.979159500000000000e+06,1.744448000000000000e+06,2.014944000000000000e+06,2.053544000000000000e+06,2.106816000000000000e+06,1.793513000000000000e+06,1.475428100000000093e+06,1.989984000000000000e+06,1.923136000000000000e+06,1.867360000000000000e+06,2.478546000000000000e+06,1.324113600000000093e+06,1.686473000000000000e+06,1.660576000000000000e+06,1.679360000000000000e+06,1.973207600000000093e+06,1.753056000000000000e+06,1.294552800000000047e+06,1.724192000000000000e+06,1.636160000000000000e+06,1.513390100000000093e+06,1.173927399999999907e+06,1.667101500000000000e+06,1.815232000000000000e+06,1.737472000000000000e+06,1.673138899999999907e+06,1.923595500000000000e+06,1.654272000000000000e+06,1.670560000000000000e+06,1.673184000000000000e+06,1.900928000000000000e+06,1.957866600000000093e+06,1.667744000000000000e+06,1.929821100000000093e+06,1.488096000000000000e+06,1.583321300000000047e+06,1.621632000000000000e+06,1.615456000000000000e+06,1.578656000000000000e+06,1.585568000000000000e+06,1.520096000000000000e+06,1.661760000000000000e+06,1.887916100000000093e+06,1.676960000000000000e+06,1.498208000000000000e+06,1.889236399999999907e+06,1.546976000000000000e+06,1.468384000000000000e+06,1.702208000000000000e+06,1.275389500000000000e+06,1.473664000000000000e+06,1.727475800000000047e+06,1.458176000000000000e+06,1.531200000000000000e+06,1.554976000000000000e+06,1.210846500000000000e+06,1.612096000000000000e+06,1.625536000000000000e+06,1.455072000000000000e+06,2.006972500000000000e+06,1.553120000000000000e+06,1.553024000000000000e+06,1.501760000000000000e+06,1.728096000000000000e+06,2.063296100000000093e+06,1.757216000000000000e+06,1.647104000000000000e+06,2.024131500000000000e+06,1.877516800000000047e+06,1.355200000000000000e+06,1.535840000000000000e+06,1.432160000000000000e+06,1.577760000000000000e+06,1.472064000000000000e+06,1.766912000000000000e+06,1.609376000000000000e+06,1.589888000000000000e+06,1.120256500000000000e+06,1.569888000000000000e+06,1.886057100000000093e+06,1.583175800000000047e+06,1.379936000000000000e+06,1.307872000000000000e+06,1.338944000000000000e+06,1.563616000000000000e+06,1.575296000000000000e+06,2.000454800000000047e+06,1.551296000000000000e+06,1.422816000000000000e+06,1.674464000000000000e+06,1.672736000000000000e+06,2.040034600000000093e+06,1.780672000000000000e+06,1.982496000000000000e+06,1.941856000000000000e+06,2.121059000000000000e+06,1.950040899999999907e+06,1.560480000000000000e+06,1.889207899999999907e+06,1.631040000000000000e+06,1.410601800000000047e+06,1.605280000000000000e+06,1.919415399999999907e+06,1.469472000000000000e+06,1.989313399999999907e+06,1.748256000000000000e+06,1.672056000000000000e+06,1.528306000000000000e+06,2.132688500000000000e+06,1.528640000000000000e+06,1.768448000000000000e+06,1.998323000000000000e+06,2.101248000000000000e+06,2.157484500000000000e+06,2.067289500000000000e+06,2.288106500000000000e+06,2.061236600000000093e+06,1.777172300000000047e+06,2.150400000000000000e+06,2.402142500000000000e+06,1.819808000000000000e+06,1.551073500000000000e+06,2.094804000000000000e+06,1.713154000000000000e+06,1.901918300000000047e+06,2.017920000000000000e+06,1.703658500000000000e+06,1.791392000000000000e+06,1.702752000000000000e+06,1.954630800000000047e+06,1.561984000000000000e+06,1.489532899999999907e+06,1.581888000000000000e+06,1.696544000000000000e+06,1.868448000000000000e+06,1.770484899999999907e+06,1.676416000000000000e+06,1.615136000000000000e+06,1.893248000000000000e+06,1.578304000000000000e+06,1.548480000000000000e+06,1.669187399999999907e+06,1.700896000000000000e+06,1.828020600000000093e+06,1.943471800000000047e+06,1.893920000000000000e+06,1.640160000000000000e+06,1.564384000000000000e+06,1.778944000000000000e+06,1.642112000000000000e+06,1.753952000000000000e+06,1.320944600000000093e+06,1.584928000000000000e+06,1.562560600000000093e+06,1.401696000000000000e+06,1.555616000000000000e+06,1.477664000000000000e+06,1.554848000000000000e+06,1.594880000000000000e+06,1.437856000000000000e+06,1.639936000000000000e+06,1.716444899999999907e+06,1.874368000000000000e+06,1.376943899999999907e+06,1.542406899999999907e+06,1.969592600000000093e+06,1.855520000000000000e+06,2.258513000000000000e+06,1.915872000000000000e+06,2.118080000000000000e+06,2.092288000000000000e+06,1.852992000000000000e+06,2.067456000000000000e+06,2.095584000000000000e+06,2.266178500000000000e+06,2.089600000000000000e+06,2.179328000000000000e+06,2.220552500000000000e+06,1.954090899999999907e+06,1.978399600000000093e+06,2.304003500000000000e+06,1.980160000000000000e+06,1.950112000000000000e+06,1.976474800000000047e+06,2.165568000000000000e+06,2.272786000000000000e+06,2.053632000000000000e+06,2.137322299999999814e+06,1.913472000000000000e+06,1.466573300000000047e+06,1.780352000000000000e+06,2.120000000000000000e+06,1.863520000000000000e+06,1.755808000000000000e+06,1.502287500000000000e+06,1.861760000000000000e+06,1.854080000000000000e+06,1.301682600000000093e+06,1.682944000000000000e+06,1.775894600000000093e+06,1.843796100000000093e+06,1.895831500000000000e+06,2.255642000000000000e+06,1.961642000000000000e+06,2.044544000000000000e+06,1.760384000000000000e+06,1.617600000000000000e+06,1.384727500000000000e+06,1.744032000000000000e+06,1.912032000000000000e+06,1.620864000000000000e+06,1.776960000000000000e+06,1.817088000000000000e+06,1.715264000000000000e+06,1.758256500000000000e+06,1.352117300000000047e+06,1.609920000000000000e+06,1.764428000000000000e+06,1.683264000000000000e+06,1.965477000000000000e+06,1.743264000000000000e+06,1.781978000000000000e+06,1.773472000000000000e+06,1.828593500000000000e+06,1.908394000000000000e+06,1.584786500000000000e+06,1.431631300000000047e+06,1.819808000000000000e+06,1.811168000000000000e+06,1.495296000000000000e+06,1.961057000000000000e+06,1.786592000000000000e+06,1.254264000000000000e+06,1.637440000000000000e+06,1.661120000000000000e+06,1.749472000000000000e+06,1.735078399999999907e+06,1.878112000000000000e+06,1.756128000000000000e+06,1.717664000000000000e+06,1.664680500000000000e+06,1.939855500000000000e+06,1.982855899999999907e+06,2.044992000000000000e+06,1.704256000000000000e+06,1.460435899999999907e+06,1.488131899999999907e+06,1.848384000000000000e+06,1.632032000000000000e+06,1.895328000000000000e+06,1.846656000000000000e+06,1.579295899999999907e+06,2.011563399999999907e+06,1.614592000000000000e+06,1.796736000000000000e+06,1.719840000000000000e+06,1.387036000000000000e+06,1.875430800000000047e+06,1.530336000000000000e+06,1.762336000000000000e+06,1.656544000000000000e+06,1.363249100000000093e+06,2.097920000000000000e+06,1.561120000000000000e+06,1.775232000000000000e+06,1.950526800000000047e+06,1.920881500000000000e+06,1.683072000000000000e+06,1.511301500000000000e+06,1.534352300000000047e+06,1.400076500000000000e+06,1.782336000000000000e+06,1.889055600000000093e+06,1.669573000000000000e+06,1.765824000000000000e+06,2.212799799999999814e+06,1.636480000000000000e+06,1.851149300000000047e+06,1.620640000000000000e+06,2.075640100000000093e+06,1.840134399999999907e+06,1.685520100000000093e+06,1.394741800000000047e+06,1.744418600000000093e+06,1.791168000000000000e+06,1.712768000000000000e+06,1.823424000000000000e+06,1.652544000000000000e+06,1.906298600000000093e+06,1.910720000000000000e+06,1.726144000000000000e+06,1.729728000000000000e+06,1.759392000000000000e+06,1.697184000000000000e+06,1.650144000000000000e+06,1.144514899999999907e+06,1.923584000000000000e+06,1.935783800000000047e+06,1.840083800000000047e+06,1.934402800000000047e+06,1.966400000000000000e+06,1.902816000000000000e+06,1.601568000000000000e+06,1.870880000000000000e+06,1.549472000000000000e+06,1.668064000000000000e+06,1.530921600000000093e+06,1.530921600000000093e+06,1.733664000000000000e+06,1.442555800000000047e+06,1.523568500000000000e+06,1.723520000000000000e+06,1.928416000000000000e+06,1.657408000000000000e+06,1.317460399999999907e+06,2.116083299999999814e+06,2.174981799999999814e+06,2.189688000000000000e+06,1.748160000000000000e+06,1.810304000000000000e+06,1.843904000000000000e+06,1.928394800000000047e+06,1.959975600000000093e+06,2.053544000000000000e+06,1.637688000000000000e+06,1.891592399999999907e+06,2.002035399999999907e+06,1.394741800000000047e+06,1.613728000000000000e+06,1.658496000000000000e+06,1.630304000000000000e+06,1.873208600000000093e+06,1.628448000000000000e+06,2.016741600000000093e+06,1.873208600000000093e+06,1.640384000000000000e+06,1.453640300000000047e+06,1.471200000000000000e+06,2.049831600000000093e+06,2.020382399999999907e+06,1.173927399999999907e+06,1.585888000000000000e+06,1.935360000000000000e+06,1.775648000000000000e+06,1.931072000000000000e+06,1.836896000000000000e+06,1.652320000000000000e+06,2.145532500000000000e+06,1.350622000000000000e+06,1.742944000000000000e+06,1.727360000000000000e+06,1.291760300000000047e+06,2.123472299999999814e+06,1.445696000000000000e+06,1.295401000000000000e+06,1.676960000000000000e+06,1.543616000000000000e+06,1.376394800000000047e+06,1.737600000000000000e+06,1.686528000000000000e+06,1.711872000000000000e+06,1.470016000000000000e+06,1.289413100000000093e+06,2.101377000000000000e+06,1.830656000000000000e+06,1.724416000000000000e+06,1.738240000000000000e+06,1.685024000000000000e+06,1.484640000000000000e+06,1.640832000000000000e+06,1.699904000000000000e+06,1.831424000000000000e+06,1.626720000000000000e+06,1.589568000000000000e+06,1.758528000000000000e+06,1.512000000000000000e+06,1.667200000000000000e+06,1.889408000000000000e+06,1.542112000000000000e+06,1.247568000000000000e+06,1.587520000000000000e+06,1.810634500000000000e+06,2.057184800000000047e+06,1.842912000000000000e+06,1.731040000000000000e+06,1.889184000000000000e+06,1.939460300000000047e+06,1.904032000000000000e+06,1.795200000000000000e+06,1.808864000000000000e+06,1.923264000000000000e+06,1.509856000000000000e+06,1.452896000000000000e+06,2.068287000000000000e+06,1.733353100000000093e+06,1.678176000000000000e+06,1.560896000000000000e+06,1.394741800000000047e+06,1.609152000000000000e+06,1.388608000000000000e+06,1.763328000000000000e+06,1.576160000000000000e+06,1.928394800000000047e+06,1.972586100000000093e+06,1.565760000000000000e+06,1.847296000000000000e+06,1.578112000000000000e+06,1.922592000000000000e+06,1.810634500000000000e+06,1.567168000000000000e+06,1.748928000000000000e+06,1.704256000000000000e+06,1.678167000000000000e+06,1.299113399999999907e+06,1.786784000000000000e+06,1.615872000000000000e+06,2.057184800000000047e+06,1.763552000000000000e+06,1.626176000000000000e+06,1.665248000000000000e+06,2.071927800000000047e+06,1.677952000000000000e+06,1.702080000000000000e+06,1.129771899999999907e+06,1.474976000000000000e+06,1.550752000000000000e+06,1.629440000000000000e+06,1.512864000000000000e+06,1.681807800000000047e+06,1.229149399999999907e+06,1.544800000000000000e+06,1.486801899999999907e+06,1.935783800000000047e+06,1.372682399999999907e+06,1.210729800000000047e+06,1.571520000000000000e+06,1.499200000000000000e+06,1.744224000000000000e+06,1.543520000000000000e+06,1.454304000000000000e+06,1.721568000000000000e+06,1.302754100000000093e+06,1.438720000000000000e+06,1.737065500000000000e+06,1.564384000000000000e+06,1.483136000000000000e+06,1.570432000000000000e+06,1.185029600000000093e+06,1.695008000000000000e+06,1.273304899999999907e+06,1.844448000000000000e+06,1.591392000000000000e+06,1.747520000000000000e+06,1.567712000000000000e+06,2.005676100000000093e+06,2.016741600000000093e+06,1.662400000000000000e+06,1.470240000000000000e+06,1.438944000000000000e+06,1.567712000000000000e+06,1.705696000000000000e+06,1.906298600000000093e+06,1.646688000000000000e+06,1.851149300000000047e+06,1.606784000000000000e+06,1.540288000000000000e+06,1.770432000000000000e+06,1.856064000000000000e+06,1.449999500000000000e+06,1.834048000000000000e+06,1.756576000000000000e+06,1.769664000000000000e+06,1.640384000000000000e+06,1.994682300000000047e+06,1.724960000000000000e+06,1.857920000000000000e+06,1.611328000000000000e+06,1.682720000000000000e+06,1.631040000000000000e+06,1.696768000000000000e+06,1.799568000000000000e+06,1.480448000000000000e+06,1.485824000000000000e+06,1.343268899999999907e+06,1.803281399999999907e+06,1.792250800000000047e+06,1.572160000000000000e+06,2.160238799999999814e+06,1.278304000000000000e+06,1.344096000000000000e+06,1.280658000000000000e+06,1.368896000000000000e+06,1.332239300000000047e+06,1.420352000000000000e+06,1.365056000000000000e+06,1.831520000000000000e+06,1.603648000000000000e+06,1.348672000000000000e+06,1.533472000000000000e+06,1.394741800000000047e+06,1.446560000000000000e+06,1.634208000000000000e+06,1.126131100000000093e+06,1.582752000000000000e+06,1.466560000000000000e+06,1.546432000000000000e+06,1.508448000000000000e+06,1.598880000000000000e+06,1.258598600000000093e+06,1.415840000000000000e+06,1.496288000000000000e+06,1.498336000000000000e+06,1.561024000000000000e+06,1.409728000000000000e+06,1.176768000000000000e+06,1.045173199999999953e+06,1.610368000000000000e+06,1.471424000000000000e+06,1.661216000000000000e+06,1.526368000000000000e+06,1.601056000000000000e+06,1.688160000000000000e+06,1.876576000000000000e+06,1.341504000000000000e+06,1.581664000000000000e+06,1.418752000000000000e+06,1.519552000000000000e+06,1.759124899999999907e+06,1.561568000000000000e+06,1.539648000000000000e+06,1.472928000000000000e+06,1.795744000000000000e+06,1.549792000000000000e+06,1.405888000000000000e+06,1.464096000000000000e+06,1.479584000000000000e+06,1.489696000000000000e+06,1.166574300000000047e+06,1.465376000000000000e+06,1.508032000000000000e+06,1.111424899999999907e+06,1.744576000000000000e+06,1.096681899999999907e+06,1.729312000000000000e+06,1.581248000000000000e+06,1.404704000000000000e+06,1.374368000000000000e+06,1.582432000000000000e+06,1.472256000000000000e+06,1.557248000000000000e+06,1.754048000000000000e+06,1.478080000000000000e+06,1.541987100000000093e+06,1.489824000000000000e+06,1.482720000000000000e+06,1.557888000000000000e+06,1.306466500000000000e+06,1.541024000000000000e+06,1.706240000000000000e+06,1.735520000000000000e+06,1.894560000000000000e+06,1.692832000000000000e+06,1.746528000000000000e+06,2.052864000000000000e+06,1.623264000000000000e+06,1.951968000000000000e+06,1.705696000000000000e+06,1.898945500000000000e+06,2.105089500000000000e+06,1.339556500000000000e+06,1.751424000000000000e+06,1.840832000000000000e+06,1.649600000000000000e+06,1.825340800000000047e+06,1.711456000000000000e+06,1.789216000000000000e+06,1.565024000000000000e+06,2.002560000000000000e+06,1.983580000000000000e+06,1.642016000000000000e+06,1.563072000000000000e+06,1.882496000000000000e+06,1.539104000000000000e+06,1.726816000000000000e+06,1.543072000000000000e+06,1.722322500000000000e+06,1.581344000000000000e+06,1.470752000000000000e+06,1.928394800000000047e+06,1.647328000000000000e+06,1.520320000000000000e+06,1.100322600000000093e+06,1.401696000000000000e+06,1.594976000000000000e+06,1.668704000000000000e+06,1.521184000000000000e+06,1.636384000000000000e+06,1.670240000000000000e+06,1.805600000000000000e+06,1.622176000000000000e+06,1.784832000000000000e+06,1.708064000000000000e+06,1.719392000000000000e+06,1.837664000000000000e+06,1.932107100000000093e+06,1.691552000000000000e+06,1.707424000000000000e+06,1.913688500000000000e+06,1.357975100000000093e+06,1.702624000000000000e+06,1.624544000000000000e+06,1.470560000000000000e+06,1.932107100000000093e+06,1.664160000000000000e+06,1.783296000000000000e+06,1.466784000000000000e+06,1.614368000000000000e+06,1.210729800000000047e+06,1.436480000000000000e+06,1.939460300000000047e+06,1.399232000000000000e+06,1.570752000000000000e+06,1.520640000000000000e+06,1.587616000000000000e+06,1.464416000000000000e+06,1.553888000000000000e+06,1.540384000000000000e+06,1.566112000000000000e+06,1.243855600000000093e+06,1.107712500000000000e+06,1.582848000000000000e+06,1.603744000000000000e+06,1.545888000000000000e+06,1.581248000000000000e+06,1.773472000000000000e+06,1.526240000000000000e+06,1.768992000000000000e+06,1.754496000000000000e+06,1.800896000000000000e+06,1.592928000000000000e+06,1.343268899999999907e+06,1.662752000000000000e+06,1.679904000000000000e+06,1.794336000000000000e+06,1.942720000000000000e+06,1.431544100000000093e+06,1.823104000000000000e+06,1.747520000000000000e+06,1.828896000000000000e+06,1.570425600000000093e+06,1.475772300000000047e+06,2.079316800000000047e+06,1.744672000000000000e+06,1.864832000000000000e+06,1.687936000000000000e+06,1.653952000000000000e+06,1.661536000000000000e+06,1.395488000000000000e+06,1.577664000000000000e+06,1.564704000000000000e+06,1.417792000000000000e+06,1.766514800000000047e+06,1.920088500000000000e+06,1.431648000000000000e+06,1.386592000000000000e+06,1.463008000000000000e+06,1.477440000000000000e+06,1.520544000000000000e+06,1.738336000000000000e+06,1.380035500000000000e+06,1.718208000000000000e+06,1.550391899999999907e+06,1.543840000000000000e+06,1.622592000000000000e+06,1.745216000000000000e+06,1.203412500000000000e+06,1.738784000000000000e+06,1.644512000000000000e+06,1.837984000000000000e+06,1.791264000000000000e+06,1.774464000000000000e+06,1.660896000000000000e+06,1.694272000000000000e+06,1.779264000000000000e+06,2.082993300000000047e+06,1.862143100000000093e+06,1.564032000000000000e+06,1.983580000000000000e+06,1.524416000000000000e+06,1.662624000000000000e+06,1.873208600000000093e+06,1.910011000000000000e+06,1.526584399999999907e+06,1.229149399999999907e+06,1.549120000000000000e+06,1.695552000000000000e+06,1.932107100000000093e+06,1.573760000000000000e+06,1.449999500000000000e+06,1.725600000000000000e+06,1.653504000000000000e+06,1.438934000000000000e+06,1.698176000000000000e+06,1.932480000000000000e+06,1.677952000000000000e+06,1.553017800000000047e+06,1.877568000000000000e+06,1.972586100000000093e+06,1.751104000000000000e+06,1.736160000000000000e+06,1.791712000000000000e+06,1.724192000000000000e+06,1.592800000000000000e+06,1.452704000000000000e+06,1.361688500000000000e+06,1.598976000000000000e+06,1.625216000000000000e+06,1.400192000000000000e+06,1.538112000000000000e+06,1.485088000000000000e+06,1.118778000000000000e+06,1.559712000000000000e+06,1.592704000000000000e+06,2.038837800000000047e+06,1.498656000000000000e+06,1.449999500000000000e+06,1.626400000000000000e+06,1.721888000000000000e+06,1.518048000000000000e+06,1.814346899999999907e+06,1.449999500000000000e+06,1.730848000000000000e+06,1.733353100000000093e+06,1.492416000000000000e+06,1.499744000000000000e+06,1.421216000000000000e+06,1.788574100000000093e+06,1.639072000000000000e+06,1.527280899999999907e+06,1.563392000000000000e+06,1.567724000000000000e+06,1.686112000000000000e+06,1.657088000000000000e+06,1.768352000000000000e+06,2.086634000000000000e+06,2.090346399999999907e+06,1.785824000000000000e+06,1.558752000000000000e+06,1.468512000000000000e+06,1.645152000000000000e+06,1.522144000000000000e+06,2.220811299999999814e+06,1.730624000000000000e+06,1.848928000000000000e+06,1.570304000000000000e+06,1.738912000000000000e+06,1.722880000000000000e+06,1.829024000000000000e+06,1.486801899999999907e+06,1.759520000000000000e+06,1.670016000000000000e+06,1.659168000000000000e+06,1.690240000000000000e+06,1.775872000000000000e+06,1.678720000000000000e+06,1.582656000000000000e+06,1.525920000000000000e+06,1.464416000000000000e+06,1.495296000000000000e+06,1.738240000000000000e+06,1.728224000000000000e+06,1.577984000000000000e+06,1.619360000000000000e+06,1.533920000000000000e+06,1.732128000000000000e+06,1.706976000000000000e+06,1.786784000000000000e+06,1.713728000000000000e+06,1.718528000000000000e+06,1.825340800000000047e+06,1.512574600000000093e+06,1.596384000000000000e+06,1.593532500000000000e+06,1.651328000000000000e+06,1.791264000000000000e+06,1.628896000000000000e+06,1.784192000000000000e+06,1.668288000000000000e+06,1.578789500000000000e+06,1.659360000000000000e+06,1.884032000000000000e+06,1.702848000000000000e+06,1.950526800000000047e+06,1.733664000000000000e+06,1.420550300000000047e+06,1.745664000000000000e+06,1.494155000000000000e+06,1.598560000000000000e+06,1.622368000000000000e+06,1.634944000000000000e+06,1.591936000000000000e+06,1.621088000000000000e+06,1.712416000000000000e+06,1.729088000000000000e+06,1.755456000000000000e+06,1.731264000000000000e+06,1.755904000000000000e+06,1.651680000000000000e+06,1.609824000000000000e+06,1.601248000000000000e+06,1.763200000000000000e+06,1.516448000000000000e+06,1.542656000000000000e+06,1.651776000000000000e+06,2.129223500000000000e+06,1.441184000000000000e+06,1.495840000000000000e+06,1.538016000000000000e+06,1.384224000000000000e+06,1.590432000000000000e+06,1.663296000000000000e+06,1.589792000000000000e+06,1.642784000000000000e+06,1.661760000000000000e+06,1.317460399999999907e+06,1.640832000000000000e+06,1.573440000000000000e+06,1.617600000000000000e+06,1.574752000000000000e+06,1.794112000000000000e+06,1.477216000000000000e+06,1.564896000000000000e+06,1.830432000000000000e+06,1.946813399999999907e+06,1.746208000000000000e+06,1.619776000000000000e+06,1.491104000000000000e+06,1.845664000000000000e+06,1.628224000000000000e+06,1.691008000000000000e+06,1.701440000000000000e+06,1.764320000000000000e+06,1.641248000000000000e+06,1.544704000000000000e+06,1.497888000000000000e+06,1.693824000000000000e+06,1.510400000000000000e+06,1.661984000000000000e+06,1.612096000000000000e+06,1.744224000000000000e+06,1.783616000000000000e+06,1.535744000000000000e+06,1.512864000000000000e+06,1.578848000000000000e+06,1.727360000000000000e+06,2.333221000000000000e+06,7.503864000000000000e+06,2.903602000000000000e+06,6.940909000000000000e+06,2.564990500000000000e+06,1.795927300000000047e+06,2.576093799999999814e+06,5.030714000000000000e+06,2.278035000000000000e+06,1.910011000000000000e+06,1.979939300000000047e+06,1.965233000000000000e+06,1.750560000000000000e+06,1.873208600000000093e+06,1.924754000000000000e+06,1.675456000000000000e+06,1.632128000000000000e+06,1.684704000000000000e+06,1.657088000000000000e+06,1.570752000000000000e+06,1.486688000000000000e+06,1.533696000000000000e+06,1.559936000000000000e+06,1.551936000000000000e+06,1.549888000000000000e+06,1.409484800000000047e+06,1.524096000000000000e+06,1.533056000000000000e+06,1.535200000000000000e+06,1.684256000000000000e+06,1.722322500000000000e+06,1.630080000000000000e+06,1.508896000000000000e+06,1.533472000000000000e+06,1.700768000000000000e+06,1.579296000000000000e+06,1.548064000000000000e+06,1.599520000000000000e+06,1.663168000000000000e+06,1.400512000000000000e+06,1.467200000000000000e+06,1.501440000000000000e+06,1.489376000000000000e+06,1.335520000000000000e+06,1.346752000000000000e+06,1.584064000000000000e+06,1.359392000000000000e+06,1.461728000000000000e+06,1.302754100000000093e+06,1.391616000000000000e+06,1.401472000000000000e+06,1.626720000000000000e+06,1.479488000000000000e+06,1.489056000000000000e+06,1.736160000000000000e+06,1.454080000000000000e+06,1.442176000000000000e+06,1.556730100000000093e+06,1.542560000000000000e+06,1.551392000000000000e+06,1.427648000000000000e+06,1.196023500000000000e+06,1.482496000000000000e+06,1.506400000000000000e+06,1.761568000000000000e+06,1.528736000000000000e+06,1.620960000000000000e+06,1.592160000000000000e+06,1.912800000000000000e+06,1.962401300000000047e+06,1.517184000000000000e+06,1.579520000000000000e+06,1.477856000000000000e+06,1.521728000000000000e+06,1.379296000000000000e+06,1.547200000000000000e+06,1.527328000000000000e+06,1.516448000000000000e+06,1.534464000000000000e+06,1.556704000000000000e+06,1.490240000000000000e+06,1.482720000000000000e+06,1.556480000000000000e+06,1.840083800000000047e+06,1.375244000000000000e+06,1.610368000000000000e+06,1.513632000000000000e+06,1.559936000000000000e+06,1.476352000000000000e+06,1.559296000000000000e+06,1.569568000000000000e+06,1.401600000000000000e+06,1.682400000000000000e+06,1.523872000000000000e+06,1.761568000000000000e+06,1.612192000000000000e+06,1.412096000000000000e+06,1.330457899999999907e+06,1.556800000000000000e+06,1.518688000000000000e+06,1.774144000000000000e+06,1.514176000000000000e+06,1.592928000000000000e+06,1.494560000000000000e+06,1.500384000000000000e+06,1.518368000000000000e+06,1.396000000000000000e+06,1.583296000000000000e+06,1.688384000000000000e+06,1.633440000000000000e+06,1.332239300000000047e+06,1.556800000000000000e+06,1.721472000000000000e+06,1.488404600000000093e+06,1.700576000000000000e+06,1.225508600000000093e+06,1.759168000000000000e+06,1.638208000000000000e+06,1.729408000000000000e+06,1.703296000000000000e+06,1.793152000000000000e+06,1.772288000000000000e+06,1.775552000000000000e+06,1.700768000000000000e+06,1.769440000000000000e+06,1.413197100000000093e+06,1.894784000000000000e+06,1.739872000000000000e+06,1.785056000000000000e+06,1.722432000000000000e+06,1.695776000000000000e+06,1.794336000000000000e+06,1.693280000000000000e+06,1.886240000000000000e+06,2.190784000000000000e+06,1.887552000000000000e+06,1.600885600000000093e+06,1.693280000000000000e+06,1.801568000000000000e+06,2.116083299999999814e+06,1.746432000000000000e+06,1.199735899999999907e+06,1.744576000000000000e+06,1.719936000000000000e+06,1.744224000000000000e+06,1.692512000000000000e+06,1.858272000000000000e+06,1.710048000000000000e+06,1.845536000000000000e+06,1.848064000000000000e+06,1.831744000000000000e+06,1.809984000000000000e+06,1.850368000000000000e+06,1.954272000000000000e+06,2.123472299999999814e+06,1.798944000000000000e+06,1.890080000000000000e+06,1.716224000000000000e+06,2.015040000000000000e+06,1.881504000000000000e+06,2.336933500000000000e+06,1.901280000000000000e+06,2.146880000000000000e+06,2.012064000000000000e+06,1.953408000000000000e+06,1.846528000000000000e+06,1.787552000000000000e+06,1.903904000000000000e+06,1.667744000000000000e+06,1.851456000000000000e+06,1.545664600000000093e+06,1.587520000000000000e+06,1.915008000000000000e+06,1.600160000000000000e+06,1.542336000000000000e+06,1.917400899999999907e+06,1.706336000000000000e+06,1.779264000000000000e+06,1.734528000000000000e+06,1.830976000000000000e+06,1.663460800000000047e+06,1.822656000000000000e+06,1.671552000000000000e+06,1.814464000000000000e+06,1.965632000000000000e+06,2.054848000000000000e+06,1.798176000000000000e+06,1.822656000000000000e+06,1.922592000000000000e+06,1.904576000000000000e+06,2.127113000000000000e+06,1.996160000000000000e+06,2.054624000000000000e+06,1.733440000000000000e+06,1.836672000000000000e+06,1.878752000000000000e+06,1.664800000000000000e+06,1.623776000000000000e+06,1.635488000000000000e+06,1.565440000000000000e+06,1.559072000000000000e+06,1.353504000000000000e+06,1.528096000000000000e+06,1.497888000000000000e+06,1.533152000000000000e+06,1.445696000000000000e+06,1.244544000000000000e+06,1.341504000000000000e+06,1.358848000000000000e+06,1.348480000000000000e+06,1.430464000000000000e+06,1.234016000000000000e+06,1.337568000000000000e+06,1.449248000000000000e+06,1.319392000000000000e+06,1.365152000000000000e+06,1.337440000000000000e+06,1.226880000000000000e+06,1.281728000000000000e+06,1.171552000000000000e+06,1.378208000000000000e+06,1.325600000000000000e+06,1.270752000000000000e+06,1.265216000000000000e+06,1.369984000000000000e+06,1.677962899999999907e+06,1.386048000000000000e+06,1.435296000000000000e+06,1.260928000000000000e+06,1.155328000000000000e+06,1.211680000000000000e+06,1.263712000000000000e+06,1.534634000000000000e+06,1.288960000000000000e+06,1.163808000000000000e+06,1.183328000000000000e+06,1.069376000000000000e+06,1.238272000000000000e+06,1.202656000000000000e+06,1.023077099999999977e+06,9.365280000000000000e+05,1.030160000000000000e+06,1.080128000000000000e+06,1.135744000000000000e+06,1.056704000000000000e+06,1.054592000000000000e+06,1.260608000000000000e+06,1.050496000000000000e+06,1.040272000000000000e+06,1.089120000000000000e+06,9.945920000000000000e+05,1.245600000000000000e+06,9.947040000000000000e+05,8.965280000000000000e+05,1.015632000000000000e+06,8.784320000000000000e+05,9.462880000000000000e+05,1.027312000000000000e+06,1.388374800000000047e+06,1.252128800000000047e+06,9.311840000000000000e+05,9.039520000000000000e+05,6.761599000000000233e+05,8.550240000000000000e+05,7.456640000000000000e+05,6.846880000000000000e+05,6.991840000000000000e+05,6.374240000000000000e+05,6.424800000000000000e+05,6.320480000000000000e+05,7.734240000000000000e+05,5.848960000000000000e+05,5.336480000000000000e+05,4.846800000000000000e+05,5.300480000000000000e+05,5.156720000000000000e+05,4.107760000000000000e+05,5.034480000000000000e+05,5.706880000000000000e+05,3.856640000000000000e+05,4.360320000000000000e+05,4.076080000000000000e+05,4.061840000000000000e+05,4.261120000000000000e+05,3.547680000000000000e+05,3.024640000000000000e+05,4.952400000000000000e+05,4.355200000000000000e+05,3.575200000000000000e+05,4.065920000000000000e+05,7.856375999999999767e+05,3.038880000000000000e+05,3.431520000000000000e+05,3.533440000000000000e+05,2.994160000000000000e+05,4.663280000000000000e+05,3.382720000000000000e+05,3.597600000000000000e+05,3.017520000000000000e+05,2.948480000000000000e+05,3.505920000000000000e+05,3.749520000000000000e+05,3.055120000000000000e+05,1.890073999999999942e+05,4.152720000000000000e+05,3.715840000000000000e+05,6.852500999999999767e+05,2.786000000000000000e+05,3.204640000000000000e+05,3.687280000000000000e+05,2.894640000000000000e+05,4.535280000000000000e+05,3.770880000000000000e+05,2.776880000000000000e+05,3.348080000000000000e+05,4.470800000000000000e+05,3.895360000000000000e+05,2.591240000000000000e+05,3.984160000000000000e+05,3.057200000000000000e+05,2.746400000000000000e+05,3.006400000000000000e+05,4.801680000000000000e+05,2.793120000000000000e+05,2.252840000000000000e+05,2.997200000000000000e+05,4.210000000000000000e+05,3.407120000000000000e+05,3.446800000000000000e+05,2.595280000000000000e+05,3.524240000000000000e+05,2.834720000000000000e+05,2.867200000000000000e+05,3.211760000000000000e+05,4.256000000000000000e+05,3.351120000000000000e+05,7.386110000000000000e+05,3.936240000000000000e+05,5.741760000000000000e+05,2.903760000000000000e+05,2.726160000000000000e+05,2.534440000000000000e+05,2.667280000000000000e+05,3.800480000000000000e+05,2.498960000000000000e+05,3.112080000000000000e+05,2.384480000000000000e+05,2.765680000000000000e+05,2.522280000000000000e+05,2.745135000000000000e+05,2.954560000000000000e+05,2.866160000000000000e+05,2.782960000000000000e+05,5.233760000000000000e+05,2.521280000000000000e+05,3.284960000000000000e+05,2.712960000000000000e+05,4.029120000000000000e+05,2.726160000000000000e+05,2.517240000000000000e+05,7.354110000000000000e+05,3.734160000000000000e+05,1.969600000000000000e+05,2.406760000000000000e+05,2.584120000000000000e+05,2.587160000000000000e+05,2.263960000000000000e+05,2.475680000000000000e+05,2.233600000000000000e+05,2.842880000000000000e+05,2.490880000000000000e+05,3.571120000000000000e+05,2.510120000000000000e+05,3.185280000000000000e+05,2.627760000000000000e+05,2.551680000000000000e+05,2.409800000000000000e+05,3.023680000000000000e+05,2.542560000000000000e+05,2.379400000000000000e+05,2.694640000000000000e+05,2.858080000000000000e+05,2.558800000000000000e+05,2.831680000000000000e+05,3.326720000000000000e+05,3.109040000000000000e+05,3.136480000000000000e+05,2.324720000000000000e+05,3.415280000000000000e+05,2.568920000000000000e+05,3.216800000000000000e+05,2.399680000000000000e+05,2.729200000000000000e+05,2.367280000000000000e+05,1.924120000000000000e+05,2.136440000000000000e+05,2.127360000000000000e+05,2.064640000000000000e+05,2.452360000000000000e+05,2.693680000000000000e+05,2.372320000000000000e+05,2.601360000000000000e+05,2.500000000000000000e+05,3.472320000000000000e+05,2.613560000000000000e+05,2.788000000000000000e+05,3.106960000000000000e+05,2.952560000000000000e+05,3.661840000000000000e+05,2.535480000000000000e+05,2.826640000000000000e+05,2.669280000000000000e+05,2.573000000000000000e+05,2.825600000000000000e+05,2.602400000000000000e+05,2.562840000000000000e+05,3.293120000000000000e+05,2.245760000000000000e+05,2.503040000000000000e+05,2.030240000000000000e+05,1.973640000000000000e+05,2.011040000000000000e+05,2.780960000000000000e+05,1.616080000000000000e+05,1.945320000000000000e+05,1.697840000000000000e+05,2.108120000000000000e+05,1.678680000000000000e+05,1.702880000000000000e+05,2.018120000000000000e+05,1.654440000000000000e+05,2.522280000000000000e+05,1.806920000000000000e+05,1.768520000000000000e+05,1.630240000000000000e+05,1.438560000000000000e+05,1.483960000000000000e+05,1.282360000000000000e+05,2.309520000000000000e+05,1.443600000000000000e+05,1.514200000000000000e+05,1.482920000000000000e+05,1.462760000000000000e+05,1.395240000000000000e+05,1.417400000000000000e+05,1.272300000000000000e+05,1.313600000000000000e+05,1.189700000000000000e+05,1.032680000000000000e+05,1.173600000000000000e+05,9.894200000000000000e+04,1.055820000000000000e+05,9.401400000000000000e+04,8.406000000000000000e+04,8.576800000000000000e+04,8.345600000000000000e+04,8.295400000000000000e+04,1.050800000000000000e+05,9.622600000000000000e+04,9.532000000000000000e+04,9.089600000000000000e+04,1.045760000000000000e+05,7.722400000000000000e+04,7.300400000000000000e+04,7.843000000000000000e+04,7.401000000000000000e+04,6.356400000000000000e+04,7.069400000000000000e+04,6.928800000000000000e+04,7.029200000000000000e+04,8.144600000000000000e+04,7.129800000000000000e+04,8.385800000000000000e+04,8.969000000000000000e+04,8.767800000000000000e+04,7.501400000000000000e+04,8.928600000000000000e+04,8.144600000000000000e+04,9.049400000000000000e+04,6.938800000000000000e+04,8.024000000000000000e+04,7.069400000000000000e+04,7.571800000000000000e+04,7.401000000000000000e+04,7.712400000000000000e+04,7.401000000000000000e+04,7.059400000000000000e+04,7.190000000000000000e+04,6.607400000000000000e+04,6.758000000000000000e+04,5.924600000000000000e+04,6.004900000000000000e+04,5.723800000000000000e+04,6.386500000000000000e+04,6.577200000000000000e+04,5.743900000000000000e+04,6.105400000000000000e+04,6.025000000000000000e+04,6.185700000000000000e+04,6.356400000000000000e+04,6.547200000000000000e+04,6.286100000000000000e+04,6.055100000000000000e+04,5.844300000000000000e+04,6.065200000000000000e+04,5.643500000000000000e+04,6.507000000000000000e+04,5.262100000000000000e+04,6.687800000000000000e+04,4.318900000000000000e+04,5.001200000000000000e+04,4.539600000000000000e+04,4.880800000000000000e+04,4.058100000000000000e+04,4.248700000000000000e+04,3.827400000000000000e+04,3.887600000000000000e+04,4.218600000000000000e+04,3.777300000000000000e+04,3.296000000000000000e+04,3.185700000000000000e+04,1.866520000000000000e+05,3.225800000000000000e+04,2.814700000000000000e+04,2.915000000000000000e+04,3.306000000000000000e+04,3.356100000000000000e+04,2.403800000000000000e+04,2.544100000000000000e+04,2.915000000000000000e+04,2.594200000000000000e+04,2.534100000000000000e+04,2.163300000000000000e+04,2.003000000000000000e+04,1.962900000000000000e+04,1.932800000000000000e+04,2.043000000000000000e+04,1.772500000000000000e+04,1.632200000000000000e+04,1.171500000000000000e+04,1.241600000000000000e+04,1.401800000000000000e+04,1.271600000000000000e+04,1.261600000000000000e+04,1.021200000000000000e+04,1.091300000000000000e+04,1.121400000000000000e+04,1.111400000000000000e+04,1.191500000000000000e+04,1.021200000000000000e+04,9.411000000000000000e+03,8.610000000000000000e+03,9.511000000000000000e+03,8.610000000000000000e+03,1.121400000000000000e+04,8.610000000000000000e+03,9.511000000000000000e+03,9.712000000000000000e+03,7.809000000000000000e+03,1.061300000000000000e+04,1.001200000000000000e+04,8.310000000000000000e+03,8.710000000000000000e+03,8.109000000000000000e+03,9.712000000000000000e+03,6.807000000000000000e+03,1.061300000000000000e+04,9.411000000000000000e+03,7.308000000000000000e+03,8.510000000000000000e+03,1.091300000000000000e+04,1.141400000000000000e+04,8.209000000000000000e+03,8.810000000000000000e+03,7.208000000000000000e+03,9.712000000000000000e+03,9.011000000000000000e+03,7.709000000000000000e+03,1.592200000000000000e+04,8.310000000000000000e+03,8.109000000000000000e+03,1.081300000000000000e+04,8.510000000000000000e+03,1.071300000000000000e+04,6.507000000000000000e+03,9.311000000000000000e+03,1.121400000000000000e+04,1.021200000000000000e+04,1.021200000000000000e+04,1.091300000000000000e+04,7.709000000000000000e+03,1.091300000000000000e+04,9.311000000000000000e+03,1.051300000000000000e+04,8.510000000000000000e+03,7.408000000000000000e+03,9.111000000000000000e+03,1.021200000000000000e+04,7.909000000000000000e+03,8.009000000000000000e+03,7.208000000000000000e+03,9.712000000000000000e+03,7.408000000000000000e+03,8.910000000000000000e+03,1.041300000000000000e+04,9.311000000000000000e+03,9.211000000000000000e+03,1.051300000000000000e+04,7.909000000000000000e+03,8.209000000000000000e+03,8.710000000000000000e+03,1.031200000000000000e+04,9.912000000000000000e+03,7.909000000000000000e+03,8.710000000000000000e+03,7.308000000000000000e+03,8.910000000000000000e+03,8.009000000000000000e+03,8.109000000000000000e+03,9.011000000000000000e+03,8.810000000000000000e+03,9.912000000000000000e+03,8.810000000000000000e+03,8.410000000000000000e+03,9.712000000000000000e+03,8.410000000000000000e+03,7.508000000000000000e+03,9.411000000000000000e+03,8.510000000000000000e+03,7.108000000000000000e+03,9.111000000000000000e+03,8.209000000000000000e+03,8.109000000000000000e+03,8.710000000000000000e+03,7.909000000000000000e+03,7.308000000000000000e+03,9.111000000000000000e+03,1.051300000000000000e+04,9.511000000000000000e+03,6.908000000000000000e+03,9.311000000000000000e+03,8.710000000000000000e+03,7.508000000000000000e+03,8.510000000000000000e+03,7.308000000000000000e+03,9.611000000000000000e+03,8.510000000000000000e+03,8.510000000000000000e+03,8.810000000000000000e+03,8.610000000000000000e+03,6.908000000000000000e+03,7.609000000000000000e+03,7.709000000000000000e+03,8.109000000000000000e+03,7.008000000000000000e+03,8.510000000000000000e+03,1.061300000000000000e+04,8.209000000000000000e+03,9.812000000000000000e+03,6.908000000000000000e+03,6.807000000000000000e+03,8.710000000000000000e+03,8.009000000000000000e+03,8.310000000000000000e+03,7.208000000000000000e+03,7.609000000000000000e+03,8.410000000000000000e+03,8.810000000000000000e+03,9.011000000000000000e+03,9.111000000000000000e+03,7.308000000000000000e+03,7.809000000000000000e+03,7.809000000000000000e+03,8.009000000000000000e+03,8.310000000000000000e+03,8.009000000000000000e+03,8.009000000000000000e+03,7.208000000000000000e+03,8.209000000000000000e+03,9.611000000000000000e+03,9.511000000000000000e+03,7.709000000000000000e+03,8.910000000000000000e+03,7.208000000000000000e+03,6.707000000000000000e+03,8.810000000000000000e+03,9.011000000000000000e+03,7.008000000000000000e+03,8.310000000000000000e+03,8.610000000000000000e+03,8.510000000000000000e+03,8.310000000000000000e+03,7.709000000000000000e+03,nan
4.795490000000000208e+01,6.469439000000000000e+06,6.898828000000000000e+06,6.656504000000000000e+06,6.280337000000000000e+06,6.426200000000000000e+06,6.579352000000000000e+06,5.809084000000000000e+06,5.985599500000000000e+06,6.108844500000000000e+06,6.419136000000000000e+06,6.643106000000000000e+06,5.795661000000000000e+06,6.287872000000000000e+06,6.630123500000000000e+06,5.369314500000000000e+06,7.135453000000000000e+06,5.687853000000000000e+06,5.901231000000000000e+06,5.502284000000000000e+06,5.192070000000000000e+06,5.671087000000000000e+06,5.144211000000000000e+06,5.469872000000000000e+06,5.108816500000000000e+06,4.695803500000000000e+06,5.167041000000000000e+06,4.895283500000000000e+06,4.701850000000000000e+06,4.124604500000000000e+06,4.647034500000000000e+06,4.096400000000000000e+06,4.151541799999999814e+06,4.381495500000000000e+06,4.179232799999999814e+06,4.135318799999999814e+06,5.063479000000000000e+06,3.455118000000000000e+06,4.055858000000000000e+06,3.358864000000000000e+06,3.796116500000000000e+06,4.319307000000000000e+06,3.912831000000000000e+06,3.616359500000000000e+06,3.064555000000000000e+06,3.489155299999999814e+06,3.717721500000000000e+06,3.357315000000000000e+06,3.016473799999999814e+06,3.049316799999999814e+06,3.266018799999999814e+06,3.730651500000000000e+06,3.226508299999999814e+06,3.263900000000000000e+06,3.816161799999999814e+06,2.718170799999999814e+06,2.989808799999999814e+06,2.597706000000000000e+06,2.597152500000000000e+06,3.013216000000000000e+06,2.772244299999999814e+06,2.683344299999999814e+06,2.383429299999999814e+06,2.566050799999999814e+06,2.854399000000000000e+06,2.501726000000000000e+06,2.490391500000000000e+06,2.341588500000000000e+06,2.042329899999999907e+06,2.152306500000000000e+06,2.124771000000000000e+06,2.878586000000000000e+06,2.823463500000000000e+06,2.429234799999999814e+06,2.101866500000000000e+06,2.167858799999999814e+06,2.135425799999999814e+06,2.650819000000000000e+06,2.227135299999999814e+06,2.356394299999999814e+06,2.507328000000000000e+06,1.947366100000000093e+06,2.295168000000000000e+06,2.223292000000000000e+06,1.916200500000000000e+06,2.728508799999999814e+06,2.373700000000000000e+06,2.449280000000000000e+06,1.563933800000000047e+06,2.129717000000000000e+06,2.232081299999999814e+06,2.129344000000000000e+06,1.649741899999999907e+06,1.824416000000000000e+06,1.861984000000000000e+06,1.704608000000000000e+06,1.652394300000000047e+06,1.771936000000000000e+06,1.902412500000000000e+06,1.740640000000000000e+06,2.008016100000000093e+06,1.408489500000000000e+06,2.192255299999999814e+06,1.878128600000000093e+06,1.747168000000000000e+06,1.795552000000000000e+06,1.686112000000000000e+06,1.868352000000000000e+06,1.897088000000000000e+06,1.806492300000000047e+06,1.611968000000000000e+06,1.709056000000000000e+06,1.656699399999999907e+06,1.843759500000000000e+06,1.842396600000000093e+06,1.549120000000000000e+06,2.053203800000000047e+06,1.504256000000000000e+06,1.576576000000000000e+06,1.823424000000000000e+06,1.516448000000000000e+06,1.688928000000000000e+06,1.757111500000000000e+06,1.655360000000000000e+06,1.944219899999999907e+06,1.402432000000000000e+06,1.607424000000000000e+06,1.801738600000000093e+06,1.448832000000000000e+06,1.562976000000000000e+06,1.697086800000000047e+06,1.765632000000000000e+06,1.958688000000000000e+06,1.617600000000000000e+06,1.739008000000000000e+06,1.508256000000000000e+06,1.485408000000000000e+06,2.211651299999999814e+06,1.836448000000000000e+06,1.491979500000000000e+06,2.042626899999999907e+06,1.605056000000000000e+06,1.810848000000000000e+06,1.586336000000000000e+06,2.200396000000000000e+06,1.654368000000000000e+06,1.960896000000000000e+06,1.543840000000000000e+06,1.599200000000000000e+06,1.969507899999999907e+06,1.495424000000000000e+06,1.615232000000000000e+06,1.818420399999999907e+06,1.609056000000000000e+06,1.534240000000000000e+06,1.755040000000000000e+06,1.559840000000000000e+06,1.629632000000000000e+06,1.766085500000000000e+06,1.525280000000000000e+06,2.061267300000000047e+06,2.145532500000000000e+06,1.838271899999999907e+06,2.107328000000000000e+06,1.598016000000000000e+06,1.882050800000000047e+06,1.998496000000000000e+06,1.785056000000000000e+06,1.531968000000000000e+06,1.624320000000000000e+06,1.429152000000000000e+06,1.491232000000000000e+06,1.768576000000000000e+06,1.697088000000000000e+06,1.635712000000000000e+06,1.622368000000000000e+06,1.721888000000000000e+06,1.621184000000000000e+06,1.535966899999999907e+06,1.972896000000000000e+06,1.155580399999999907e+06,1.521600000000000000e+06,1.228554500000000000e+06,1.665248000000000000e+06,2.248622500000000000e+06,1.694368000000000000e+06,1.574304000000000000e+06,1.616736000000000000e+06,1.307642000000000000e+06,1.504032000000000000e+06,1.525056000000000000e+06,1.609056000000000000e+06,1.449568000000000000e+06,1.660576000000000000e+06,1.500576000000000000e+06,1.487654899999999907e+06,1.841824000000000000e+06,2.159089799999999814e+06,1.699584000000000000e+06,1.585664000000000000e+06,1.951744000000000000e+06,1.799584000000000000e+06,2.002035399999999907e+06,1.924230500000000000e+06,2.187584000000000000e+06,1.915232000000000000e+06,2.108766000000000000e+06,1.853664000000000000e+06,2.494483500000000000e+06,2.220403500000000000e+06,1.582467000000000000e+06,1.626355399999999907e+06,1.675328000000000000e+06,2.107245000000000000e+06,2.056003899999999907e+06,2.051257899999999907e+06,1.638432000000000000e+06,1.626400000000000000e+06,1.830162600000000093e+06,1.975200000000000000e+06,2.072773899999999907e+06,1.659488000000000000e+06,1.462601300000000047e+06,1.928145000000000000e+06,1.788574100000000093e+06,2.370059299999999814e+06,1.783840000000000000e+06,1.899744000000000000e+06,2.568503500000000000e+06,1.896760399999999907e+06,1.650688000000000000e+06,1.357151500000000000e+06,1.858816000000000000e+06,1.396672100000000093e+06,1.826816000000000000e+06,1.323196899999999907e+06,1.246853300000000047e+06,1.675552000000000000e+06,1.381331000000000000e+06,1.559616000000000000e+06,1.701856000000000000e+06,1.795104000000000000e+06,1.522368000000000000e+06,1.627040000000000000e+06,1.897632000000000000e+06,1.569888000000000000e+06,1.455488000000000000e+06,1.495296000000000000e+06,1.248620000000000000e+06,1.559520000000000000e+06,1.538656000000000000e+06,1.601472000000000000e+06,1.848578600000000093e+06,1.590656000000000000e+06,1.665440000000000000e+06,1.692288000000000000e+06,1.420800000000000000e+06,1.573760000000000000e+06,1.973909500000000000e+06,1.623680000000000000e+06,1.704160000000000000e+06,1.858912000000000000e+06,1.608832000000000000e+06,1.709600000000000000e+06,1.606784000000000000e+06,1.585664000000000000e+06,1.633216000000000000e+06,1.699488000000000000e+06,2.419185500000000000e+06,1.353184000000000000e+06,1.689160899999999907e+06,1.584853600000000093e+06,1.172214800000000047e+06,1.723328000000000000e+06,1.443232000000000000e+06,1.493920000000000000e+06,1.436672000000000000e+06,1.396768000000000000e+06,1.710592000000000000e+06,1.637248000000000000e+06,1.822821000000000000e+06,1.519360000000000000e+06,1.537472000000000000e+06,1.927310500000000000e+06,1.745216000000000000e+06,1.510176000000000000e+06,1.362368000000000000e+06,1.587520000000000000e+06,1.672096000000000000e+06,1.569120000000000000e+06,1.177686500000000000e+06,1.627808000000000000e+06,1.834144000000000000e+06,1.540409500000000000e+06,1.571072000000000000e+06,1.743808000000000000e+06,1.719712000000000000e+06,1.665792000000000000e+06,1.349097800000000047e+06,1.488120600000000093e+06,1.584069300000000047e+06,1.768672000000000000e+06,1.537920000000000000e+06,1.940105000000000000e+06,1.798944000000000000e+06,1.535840000000000000e+06,1.387664399999999907e+06,1.692416000000000000e+06,1.699904000000000000e+06,1.935108000000000000e+06,1.978399600000000093e+06,2.218112000000000000e+06,1.915456000000000000e+06,2.234252299999999814e+06,1.942720000000000000e+06,2.053504000000000000e+06,1.639271899999999907e+06,1.983168000000000000e+06,1.727552000000000000e+06,2.045936500000000000e+06,2.376870299999999814e+06,1.676372100000000093e+06,1.574808800000000047e+06,2.086848000000000000e+06,2.286147000000000000e+06,1.738688000000000000e+06,1.940105000000000000e+06,1.775328000000000000e+06,1.556384000000000000e+06,2.014794000000000000e+06,1.773792000000000000e+06,1.664576000000000000e+06,1.771168000000000000e+06,2.170253299999999814e+06,2.297425500000000000e+06,1.458173100000000093e+06,1.674912000000000000e+06,1.718609600000000093e+06,1.953011000000000000e+06,1.370021899999999907e+06,1.724416000000000000e+06,1.700128000000000000e+06,1.890471899999999907e+06,1.508256800000000047e+06,1.662080000000000000e+06,1.687840000000000000e+06,1.731584000000000000e+06,2.189622500000000000e+06,1.794432000000000000e+06,1.629632000000000000e+06,1.703936000000000000e+06,1.334705800000000047e+06,1.618912000000000000e+06,1.499296000000000000e+06,1.889666399999999907e+06,1.566752000000000000e+06,1.921971100000000093e+06,1.427456000000000000e+06,1.614048000000000000e+06,1.561984000000000000e+06,1.608608000000000000e+06,1.441088000000000000e+06,1.693728000000000000e+06,1.505760000000000000e+06,1.749152000000000000e+06,1.779488000000000000e+06,1.767265500000000000e+06,1.969964300000000047e+06,2.101824000000000000e+06,1.574432300000000047e+06,2.141888000000000000e+06,1.485736300000000047e+06,1.432836600000000093e+06,2.037920000000000000e+06,1.968160000000000000e+06,1.773600000000000000e+06,1.945553000000000000e+06,1.871072000000000000e+06,1.999488000000000000e+06,1.750464000000000000e+06,1.646254000000000000e+06,2.359463299999999814e+06,2.464829500000000000e+06,2.079968000000000000e+06,1.847072000000000000e+06,2.359994000000000000e+06,2.215232000000000000e+06,1.906432000000000000e+06,2.084864000000000000e+06,1.555657899999999907e+06,1.874816000000000000e+06,1.957920000000000000e+06,1.986109000000000000e+06,1.918080000000000000e+06,1.962528000000000000e+06,2.339351000000000000e+06,1.700448000000000000e+06,1.945230000000000000e+06,1.749152000000000000e+06,1.767904000000000000e+06,1.890020399999999907e+06,1.782112000000000000e+06,1.899396000000000000e+06,1.692640000000000000e+06,2.045271399999999907e+06,1.487282000000000000e+06,1.776096000000000000e+06,1.521554500000000000e+06,1.797728000000000000e+06,1.707200000000000000e+06,2.167583500000000000e+06,1.621369800000000047e+06,1.762560000000000000e+06,1.597560000000000000e+06,1.472160000000000000e+06,1.486592000000000000e+06,1.546112000000000000e+06,1.688288000000000000e+06,1.979896500000000000e+06,1.903360000000000000e+06,1.632672000000000000e+06,1.704032000000000000e+06,1.783375399999999907e+06,1.729580500000000000e+06,1.421984000000000000e+06,1.848384000000000000e+06,1.681312000000000000e+06,1.550112000000000000e+06,2.017341000000000000e+06,2.401866000000000000e+06,1.310557399999999907e+06,1.784608000000000000e+06,1.376320899999999907e+06,1.685984000000000000e+06,1.460544000000000000e+06,1.861267300000000047e+06,1.555616000000000000e+06,1.495296000000000000e+06,1.539840000000000000e+06,1.907440600000000093e+06,1.771072000000000000e+06,1.828777899999999907e+06,1.547744000000000000e+06,2.180595500000000000e+06,1.962130500000000000e+06,1.937536000000000000e+06,1.960128000000000000e+06,1.370671899999999907e+06,2.037251899999999907e+06,1.565676000000000000e+06,1.732480000000000000e+06,1.996288000000000000e+06,1.676768000000000000e+06,1.893024000000000000e+06,1.590152100000000093e+06,1.832192000000000000e+06,1.702624000000000000e+06,1.183430899999999907e+06,1.751648000000000000e+06,2.294700000000000000e+06,1.216120100000000093e+06,1.692832000000000000e+06,1.724832000000000000e+06,1.647104000000000000e+06,1.746571500000000000e+06,1.685024000000000000e+06,1.796320000000000000e+06,1.840288000000000000e+06,1.574848000000000000e+06,1.783072000000000000e+06,1.620416000000000000e+06,1.993127600000000093e+06,1.886769000000000000e+06,1.839703800000000047e+06,1.576160000000000000e+06,1.824166899999999907e+06,2.079685899999999907e+06,1.725728000000000000e+06,2.161180799999999814e+06,1.719168000000000000e+06,1.398490899999999907e+06,1.859136000000000000e+06,1.811392000000000000e+06,1.896544000000000000e+06,1.806993800000000047e+06,1.957879899999999907e+06,1.825340800000000047e+06,1.845888000000000000e+06,1.656864000000000000e+06,1.678272000000000000e+06,1.861760000000000000e+06,1.789312000000000000e+06,1.776192000000000000e+06,1.821344000000000000e+06,1.376394800000000047e+06,1.922496000000000000e+06,1.695974000000000000e+06,1.713184000000000000e+06,1.829053100000000093e+06,1.872608000000000000e+06,1.714816000000000000e+06,1.714969399999999907e+06,1.731168000000000000e+06,1.527280899999999907e+06,1.857824000000000000e+06,1.884704000000000000e+06,1.630334899999999907e+06,1.585024000000000000e+06,1.568006300000000047e+06,2.116083299999999814e+06,1.961520600000000093e+06,1.729952000000000000e+06,1.679924000000000000e+06,2.094023000000000000e+06,1.831520000000000000e+06,1.802752000000000000e+06,1.391101000000000000e+06,2.314801500000000000e+06,1.313819600000000093e+06,1.698080000000000000e+06,1.821024000000000000e+06,1.706112000000000000e+06,1.736928000000000000e+06,1.302754100000000093e+06,1.998323000000000000e+06,1.808672000000000000e+06,1.541987100000000093e+06,1.829053100000000093e+06,1.763104000000000000e+06,1.361688500000000000e+06,2.105089500000000000e+06,1.637888000000000000e+06,1.391101000000000000e+06,1.765504000000000000e+06,1.881280000000000000e+06,1.884239300000000047e+06,1.571840000000000000e+06,2.174981799999999814e+06,1.711552000000000000e+06,2.097700500000000000e+06,1.965408000000000000e+06,1.695680000000000000e+06,1.745536000000000000e+06,1.906298600000000093e+06,1.788992000000000000e+06,1.623360000000000000e+06,1.581792000000000000e+06,1.832736000000000000e+06,1.771840000000000000e+06,1.435293300000000047e+06,1.651776000000000000e+06,1.737065500000000000e+06,1.799584000000000000e+06,1.640704000000000000e+06,1.748059399999999907e+06,1.659264000000000000e+06,1.449999500000000000e+06,2.119795799999999814e+06,1.291760300000000047e+06,1.645376000000000000e+06,2.255939799999999814e+06,1.685984000000000000e+06,1.332239300000000047e+06,1.698944000000000000e+06,1.645600000000000000e+06,1.797973000000000000e+06,1.541888000000000000e+06,1.258598600000000093e+06,1.499936000000000000e+06,1.829440000000000000e+06,1.608512000000000000e+06,1.592704000000000000e+06,1.656224000000000000e+06,1.225508600000000093e+06,1.107712500000000000e+06,1.633440000000000000e+06,1.804736000000000000e+06,1.671328000000000000e+06,1.938432000000000000e+06,1.696224000000000000e+06,1.790624000000000000e+06,1.701664000000000000e+06,2.197077000000000000e+06,1.490688000000000000e+06,2.027772300000000047e+06,1.645792000000000000e+06,1.827584000000000000e+06,2.167872000000000000e+06,1.623680000000000000e+06,1.805056000000000000e+06,1.790400000000000000e+06,1.573568000000000000e+06,1.615456000000000000e+06,1.332239300000000047e+06,1.593568000000000000e+06,1.616960000000000000e+06,1.824736000000000000e+06,1.806993800000000047e+06,1.763200000000000000e+06,1.814784000000000000e+06,1.887951600000000093e+06,1.599296000000000000e+06,1.641024000000000000e+06,1.608960000000000000e+06,1.744032000000000000e+06,1.562848000000000000e+06,1.737065500000000000e+06,1.697536000000000000e+06,1.673056000000000000e+06,1.708960000000000000e+06,2.042478500000000000e+06,1.716992000000000000e+06,1.369041600000000093e+06,1.681536000000000000e+06,1.606688000000000000e+06,1.810634500000000000e+06,2.145532500000000000e+06,1.699488000000000000e+06,1.492192000000000000e+06,1.667072000000000000e+06,1.536928000000000000e+06,1.479712000000000000e+06,1.535424000000000000e+06,1.529824000000000000e+06,1.409484800000000047e+06,1.681536000000000000e+06,1.851149300000000047e+06,1.240214899999999907e+06,1.599104000000000000e+06,1.665248000000000000e+06,1.803200000000000000e+06,1.653632000000000000e+06,2.252299000000000000e+06,1.196023500000000000e+06,1.884239300000000047e+06,1.847436899999999907e+06,1.994682300000000047e+06,2.068287000000000000e+06,1.426592000000000000e+06,1.630080000000000000e+06,1.495104000000000000e+06,1.656107600000000093e+06,1.575712000000000000e+06,1.665664000000000000e+06,1.990969899999999907e+06,1.570976000000000000e+06,1.979939300000000047e+06,1.495424000000000000e+06,1.471296000000000000e+06,1.430656000000000000e+06,1.858502399999999907e+06,1.826048000000000000e+06,2.101377000000000000e+06,1.750880000000000000e+06,1.589820100000000093e+06,1.663936000000000000e+06,1.722016000000000000e+06,1.781221000000000000e+06,1.537696000000000000e+06,1.670560000000000000e+06,1.115065600000000093e+06,1.665568000000000000e+06,1.589120000000000000e+06,1.692640000000000000e+06,1.671648000000000000e+06,1.757440000000000000e+06,1.836406300000000047e+06,1.670112000000000000e+06,1.718208000000000000e+06,1.795648000000000000e+06,1.622048000000000000e+06,1.895304800000000047e+06,1.705792000000000000e+06,1.671872000000000000e+06,1.162933500000000000e+06,1.679040000000000000e+06,1.565344000000000000e+06,1.913344000000000000e+06,1.661344000000000000e+06,1.881728000000000000e+06,1.632128000000000000e+06,1.687520000000000000e+06,1.506720000000000000e+06,1.641344000000000000e+06,1.738336000000000000e+06,1.712544000000000000e+06,1.751771800000000047e+06,1.532416000000000000e+06,1.273304899999999907e+06,1.284370399999999907e+06,1.707616300000000047e+06,1.317472000000000000e+06,1.444736000000000000e+06,1.508862300000000047e+06,1.438400000000000000e+06,1.692910000000000000e+06,1.382720000000000000e+06,1.528512000000000000e+06,1.166574300000000047e+06,1.478848000000000000e+06,1.706240000000000000e+06,1.275744000000000000e+06,1.703903899999999907e+06,1.363328000000000000e+06,1.508992000000000000e+06,1.722322500000000000e+06,1.581888000000000000e+06,1.487680000000000000e+06,1.644192000000000000e+06,1.495424000000000000e+06,1.585888000000000000e+06,1.795927300000000047e+06,1.456256000000000000e+06,1.409408000000000000e+06,1.359168000000000000e+06,1.348576000000000000e+06,1.403936000000000000e+06,1.599840000000000000e+06,1.700263100000000093e+06,1.586208000000000000e+06,1.451296000000000000e+06,1.451744000000000000e+06,1.498976000000000000e+06,1.486592000000000000e+06,1.402752000000000000e+06,1.475936000000000000e+06,1.521088000000000000e+06,1.504896000000000000e+06,1.397728000000000000e+06,1.594432000000000000e+06,1.840083800000000047e+06,1.583616000000000000e+06,1.434656000000000000e+06,1.618048000000000000e+06,1.597888000000000000e+06,1.492736000000000000e+06,1.587840000000000000e+06,1.643840000000000000e+06,1.596160000000000000e+06,1.580800000000000000e+06,1.928394800000000047e+06,1.537376000000000000e+06,1.525280000000000000e+06,1.784861800000000047e+06,1.439040000000000000e+06,1.777544500000000000e+06,1.503072000000000000e+06,1.722560000000000000e+06,1.460320000000000000e+06,1.519776000000000000e+06,1.631040000000000000e+06,1.591744000000000000e+06,1.456032000000000000e+06,1.561984000000000000e+06,1.838848000000000000e+06,1.781221000000000000e+06,1.483089500000000000e+06,1.648736000000000000e+06,1.467552000000000000e+06,1.821700000000000000e+06,1.686112000000000000e+06,1.713728000000000000e+06,1.472095600000000093e+06,1.718400000000000000e+06,1.889536000000000000e+06,1.424191000000000000e+06,1.782208000000000000e+06,1.434848000000000000e+06,1.630400000000000000e+06,1.688832000000000000e+06,1.662080000000000000e+06,1.438934000000000000e+06,2.005676100000000093e+06,1.508768000000000000e+06,1.820256000000000000e+06,1.717664000000000000e+06,1.646144000000000000e+06,1.574848000000000000e+06,1.902048000000000000e+06,1.644192000000000000e+06,1.902048000000000000e+06,1.599744000000000000e+06,1.615872000000000000e+06,1.579840000000000000e+06,1.530921600000000093e+06,1.623904000000000000e+06,1.291760300000000047e+06,1.577024000000000000e+06,1.482720000000000000e+06,1.504480000000000000e+06,1.526688000000000000e+06,1.448064000000000000e+06,1.473344000000000000e+06,1.587072000000000000e+06,1.751771800000000047e+06,1.632128000000000000e+06,1.311168000000000000e+06,1.512000000000000000e+06,1.631488000000000000e+06,1.714592000000000000e+06,1.462592000000000000e+06,1.809984000000000000e+06,1.555712000000000000e+06,1.626176000000000000e+06,1.844544000000000000e+06,1.687392000000000000e+06,1.823552000000000000e+06,1.861984000000000000e+06,1.725504000000000000e+06,1.657312000000000000e+06,1.869984000000000000e+06,1.744418600000000093e+06,1.838112000000000000e+06,1.950976000000000000e+06,1.469248000000000000e+06,1.600512000000000000e+06,1.464705800000000047e+06,1.632992000000000000e+06,1.595200000000000000e+06,1.625088000000000000e+06,1.924754000000000000e+06,1.577760000000000000e+06,1.466464000000000000e+06,1.155580399999999907e+06,1.405984000000000000e+06,1.339556500000000000e+06,1.450752000000000000e+06,1.501568000000000000e+06,1.365920000000000000e+06,1.494240000000000000e+06,1.614048000000000000e+06,1.873208600000000093e+06,1.737065500000000000e+06,1.432928000000000000e+06,1.632992000000000000e+06,1.619904000000000000e+06,1.564032000000000000e+06,1.745440000000000000e+06,1.420550300000000047e+06,1.697408000000000000e+06,1.717120000000000000e+06,1.774464000000000000e+06,1.758848000000000000e+06,2.002035399999999907e+06,1.655360000000000000e+06,1.587200000000000000e+06,1.633344000000000000e+06,1.809312000000000000e+06,1.917400899999999907e+06,1.683936000000000000e+06,1.827680000000000000e+06,1.614784000000000000e+06,2.059280300000000047e+06,2.009388500000000000e+06,1.652000000000000000e+06,1.707104000000000000e+06,1.760800000000000000e+06,1.777856000000000000e+06,1.743584000000000000e+06,1.697632000000000000e+06,1.717984000000000000e+06,1.768448000000000000e+06,1.562752000000000000e+06,1.945792000000000000e+06,1.225508600000000093e+06,1.420672000000000000e+06,1.512224000000000000e+06,1.596160000000000000e+06,1.483680000000000000e+06,1.633664000000000000e+06,1.542656000000000000e+06,1.579072000000000000e+06,1.946813399999999907e+06,1.657216000000000000e+06,1.972524399999999907e+06,1.595616000000000000e+06,1.431544100000000093e+06,1.647648000000000000e+06,1.950526800000000047e+06,1.805504000000000000e+06,1.455808000000000000e+06,1.730624000000000000e+06,1.668288000000000000e+06,1.694912000000000000e+06,1.644384000000000000e+06,1.967488000000000000e+06,1.583712000000000000e+06,1.703392000000000000e+06,1.944704000000000000e+06,1.725152000000000000e+06,1.563936000000000000e+06,1.754912000000000000e+06,2.064610500000000000e+06,1.597792000000000000e+06,1.794336000000000000e+06,1.869558500000000000e+06,1.773867899999999907e+06,1.787776000000000000e+06,1.647232000000000000e+06,1.693504000000000000e+06,1.721344000000000000e+06,2.112406799999999814e+06,1.667101500000000000e+06,1.635840000000000000e+06,1.792250800000000047e+06,1.714944000000000000e+06,1.712000000000000000e+06,1.608238800000000047e+06,1.913688500000000000e+06,1.803200000000000000e+06,1.792250800000000047e+06,1.756128000000000000e+06,1.690336000000000000e+06,1.742048000000000000e+06,1.617088000000000000e+06,1.475616000000000000e+06,1.480544000000000000e+06,1.685520100000000093e+06,1.530464000000000000e+06,1.445504000000000000e+06,1.430656000000000000e+06,1.426048000000000000e+06,1.419616000000000000e+06,1.564083300000000047e+06,1.155580399999999907e+06,1.628896000000000000e+06,1.990969899999999907e+06,1.462688000000000000e+06,1.700263100000000093e+06,1.615456000000000000e+06,1.531200000000000000e+06,1.534784000000000000e+06,1.529600000000000000e+06,1.770155500000000000e+06,1.418336000000000000e+06,1.704160000000000000e+06,1.461184000000000000e+06,1.475072000000000000e+06,1.576160000000000000e+06,1.622368000000000000e+06,5.573938500000000000e+06,1.917400899999999907e+06,1.776640000000000000e+06,1.983580000000000000e+06,1.605152000000000000e+06,1.565568000000000000e+06,1.196023500000000000e+06,1.490478500000000000e+06,1.624448000000000000e+06,1.777312000000000000e+06,1.602016000000000000e+06,1.665984000000000000e+06,1.479360000000000000e+06,1.514592000000000000e+06,1.628032000000000000e+06,1.536928000000000000e+06,1.404384000000000000e+06,1.730080000000000000e+06,1.718976000000000000e+06,1.850592000000000000e+06,1.726048000000000000e+06,2.002035399999999907e+06,1.765824000000000000e+06,1.910176000000000000e+06,1.794240000000000000e+06,1.610144000000000000e+06,1.552800000000000000e+06,1.697856000000000000e+06,1.563072000000000000e+06,1.730176000000000000e+06,1.698624000000000000e+06,1.717120000000000000e+06,1.682080000000000000e+06,1.741632000000000000e+06,1.712416000000000000e+06,1.820480000000000000e+06,1.467104000000000000e+06,1.683808000000000000e+06,1.724288000000000000e+06,3.242287000000000000e+06,1.284370399999999907e+06,1.788000000000000000e+06,1.946813399999999907e+06,1.781221000000000000e+06,1.541792000000000000e+06,1.792250800000000047e+06,1.798272000000000000e+06,1.637984000000000000e+06,1.859776000000000000e+06,1.664576000000000000e+06,1.797952000000000000e+06,1.932107100000000093e+06,1.661120000000000000e+06,1.728768000000000000e+06,1.868672000000000000e+06,1.615648000000000000e+06,1.493280000000000000e+06,1.895304800000000047e+06,1.715904000000000000e+06,1.781221000000000000e+06,1.709600000000000000e+06,1.646016000000000000e+06,1.539200000000000000e+06,1.758208000000000000e+06,1.480768000000000000e+06,1.913920000000000000e+06,1.611879500000000000e+06,1.610912000000000000e+06,1.643200000000000000e+06,1.550112000000000000e+06,1.640928000000000000e+06,1.599648000000000000e+06,1.569568000000000000e+06,1.701312000000000000e+06,1.611648000000000000e+06,1.621856000000000000e+06,1.426496000000000000e+06,1.451616000000000000e+06,1.410176000000000000e+06,1.739104000000000000e+06,1.535840000000000000e+06,1.602016000000000000e+06,1.726272000000000000e+06,1.710144000000000000e+06,1.394741800000000047e+06,1.784064000000000000e+06,1.559072000000000000e+06,1.792250800000000047e+06,1.632256000000000000e+06,1.449376000000000000e+06,1.586976000000000000e+06,1.476480000000000000e+06,1.456896000000000000e+06,1.661664000000000000e+06,1.744224000000000000e+06,1.520224000000000000e+06,1.614368000000000000e+06,1.466784000000000000e+06,1.597376000000000000e+06,1.378016000000000000e+06,1.408224000000000000e+06,1.709152000000000000e+06,1.579840000000000000e+06,1.718400000000000000e+06,1.477120000000000000e+06,1.680768000000000000e+06,1.558528000000000000e+06,1.541568000000000000e+06,1.507264000000000000e+06,1.456992000000000000e+06,1.620000000000000000e+06,1.771296000000000000e+06,1.532064000000000000e+06,1.601792000000000000e+06,1.424224000000000000e+06,1.636160000000000000e+06,1.651456000000000000e+06,1.582467000000000000e+06,2.506165500000000000e+06,2.693891000000000000e+06,9.034932000000000000e+06,2.682861299999999814e+06,2.988310000000000000e+06,2.818967500000000000e+06,2.145532500000000000e+06,1.836406300000000047e+06,1.534634000000000000e+06,2.002035399999999907e+06,1.553017800000000047e+06,1.793024000000000000e+06,1.543936000000000000e+06,1.343268899999999907e+06,1.906298600000000093e+06,2.191995000000000000e+06,1.639072000000000000e+06,1.518048000000000000e+06,1.812480000000000000e+06,1.647328000000000000e+06,1.664256000000000000e+06,1.461408000000000000e+06,1.623584000000000000e+06,1.540704000000000000e+06,1.634080000000000000e+06,1.854790000000000000e+06,1.609376000000000000e+06,1.567392000000000000e+06,1.387744000000000000e+06,1.485824000000000000e+06,1.221796300000000047e+06,1.429600000000000000e+06,1.510400000000000000e+06,1.448928000000000000e+06,1.533056000000000000e+06,1.736160000000000000e+06,1.522464000000000000e+06,1.618816000000000000e+06,1.444640000000000000e+06,1.484096000000000000e+06,1.438304000000000000e+06,1.588704000000000000e+06,1.525600000000000000e+06,1.401376000000000000e+06,1.464000000000000000e+06,1.406528000000000000e+06,1.628352000000000000e+06,1.372640000000000000e+06,1.821700000000000000e+06,1.512544000000000000e+06,1.612096000000000000e+06,1.420992000000000000e+06,1.535200000000000000e+06,1.406848000000000000e+06,1.463456000000000000e+06,1.594112000000000000e+06,1.610368000000000000e+06,1.566752000000000000e+06,1.351904000000000000e+06,1.532512000000000000e+06,1.535744000000000000e+06,1.648717800000000047e+06,1.691744000000000000e+06,1.632800000000000000e+06,1.486464000000000000e+06,1.612832000000000000e+06,1.634304000000000000e+06,1.516026100000000093e+06,1.621163800000000047e+06,1.519136000000000000e+06,1.540928000000000000e+06,1.607008000000000000e+06,1.491328000000000000e+06,1.684352000000000000e+06,1.660448000000000000e+06,1.507808000000000000e+06,1.502528000000000000e+06,1.652224000000000000e+06,1.460128000000000000e+06,1.633344000000000000e+06,1.478720000000000000e+06,1.551072000000000000e+06,1.400960000000000000e+06,1.589248000000000000e+06,2.002488600000000093e+06,1.517504000000000000e+06,1.466784000000000000e+06,1.507904000000000000e+06,1.622592000000000000e+06,1.589888000000000000e+06,1.502976000000000000e+06,1.550432000000000000e+06,1.461952000000000000e+06,1.214443100000000093e+06,1.434752000000000000e+06,1.479168000000000000e+06,1.491424000000000000e+06,2.110291299999999814e+06,1.527872000000000000e+06,1.640064000000000000e+06,1.653952000000000000e+06,1.537056000000000000e+06,1.595072000000000000e+06,1.369041600000000093e+06,1.622368000000000000e+06,1.661120000000000000e+06,1.685984000000000000e+06,1.717440000000000000e+06,1.645056000000000000e+06,1.711552000000000000e+06,2.149245000000000000e+06,1.592608000000000000e+06,1.628224000000000000e+06,2.002049899999999907e+06,1.507168000000000000e+06,1.965233000000000000e+06,1.622368000000000000e+06,1.648416000000000000e+06,1.791936000000000000e+06,1.650784000000000000e+06,1.838656000000000000e+06,1.800128000000000000e+06,1.799264000000000000e+06,1.847840000000000000e+06,1.655264000000000000e+06,1.659748399999999907e+06,1.876352000000000000e+06,1.723872000000000000e+06,1.706016000000000000e+06,1.690464000000000000e+06,1.909728000000000000e+06,1.898528000000000000e+06,1.899744000000000000e+06,1.865696000000000000e+06,2.020032000000000000e+06,1.849056000000000000e+06,1.990969899999999907e+06,1.743136000000000000e+06,2.014272000000000000e+06,1.792576000000000000e+06,2.025440000000000000e+06,2.027772300000000047e+06,1.761248000000000000e+06,1.806592000000000000e+06,1.589820100000000093e+06,1.460993399999999907e+06,1.876896000000000000e+06,1.897312000000000000e+06,1.680896000000000000e+06,1.953504000000000000e+06,1.847840000000000000e+06,1.699488000000000000e+06,1.803520000000000000e+06,1.790720000000000000e+06,1.612832000000000000e+06,1.929312000000000000e+06,1.959680000000000000e+06,1.913344000000000000e+06,1.735520000000000000e+06,1.896544000000000000e+06,1.843808000000000000e+06,1.729408000000000000e+06,2.007968000000000000e+06,1.917760000000000000e+06,1.888096000000000000e+06,1.494155000000000000e+06,1.575077100000000093e+06,1.664032000000000000e+06,1.687744000000000000e+06,2.088512000000000000e+06,1.950526800000000047e+06,1.718208000000000000e+06,1.711257000000000000e+06,1.695904000000000000e+06,1.708064000000000000e+06,1.816544000000000000e+06,1.619136000000000000e+06,1.766720000000000000e+06,1.671008000000000000e+06,1.774240000000000000e+06,2.009388500000000000e+06,1.857056000000000000e+06,2.013056000000000000e+06,2.092832000000000000e+06,1.968064000000000000e+06,1.999264000000000000e+06,2.071904000000000000e+06,2.064576000000000000e+06,1.967392000000000000e+06,1.935904000000000000e+06,1.845760000000000000e+06,1.817184000000000000e+06,1.420550300000000047e+06,1.939872000000000000e+06,1.998048000000000000e+06,1.790720000000000000e+06,1.727552000000000000e+06,1.603424000000000000e+06,1.620640000000000000e+06,1.524192000000000000e+06,1.471520000000000000e+06,1.684256000000000000e+06,1.330496000000000000e+06,1.367072000000000000e+06,1.769312000000000000e+06,1.446688000000000000e+06,1.454848000000000000e+06,1.365152000000000000e+06,1.308192000000000000e+06,1.304352000000000000e+06,1.402112000000000000e+06,1.461088000000000000e+06,1.214464000000000000e+06,1.363456000000000000e+06,1.507808000000000000e+06,1.468384000000000000e+06,1.481408000000000000e+06,1.273408000000000000e+06,1.227424000000000000e+06,1.267456000000000000e+06,1.258816000000000000e+06,1.286208000000000000e+06,1.156928000000000000e+06,1.328032000000000000e+06,1.375744000000000000e+06,1.213824000000000000e+06,1.202560000000000000e+06,1.488736000000000000e+06,1.520000000000000000e+06,1.109600000000000000e+06,1.228896000000000000e+06,1.227328000000000000e+06,1.191072000000000000e+06,1.198528000000000000e+06,1.203296000000000000e+06,1.086688000000000000e+06,1.253143899999999907e+06,1.266368000000000000e+06,1.614001300000000047e+06,1.468346500000000000e+06,1.396992000000000000e+06,1.198208000000000000e+06,1.084480000000000000e+06,1.050688000000000000e+06,9.632800000000000000e+05,9.902880000000000000e+05,1.222432000000000000e+06,7.967600000000000000e+05,9.356960000000000000e+05,1.084576000000000000e+06,1.079200000000000000e+06,9.792480000000000000e+05,1.038384000000000000e+06,1.051744000000000000e+06,1.099018500000000000e+06,9.187200000000000000e+05,8.936960000000000000e+05,8.994560000000000000e+05,8.421760000000000000e+05,1.017216000000000000e+06,8.155840000000000000e+05,8.016320000000000000e+05,1.252864600000000093e+06,8.378080000000000000e+05,7.886080000000000000e+05,6.289440000000000000e+05,8.563840000000000000e+05,6.187200000000000000e+05,6.804480000000000000e+05,6.495040000000000000e+05,5.653280000000000000e+05,6.346240000000000000e+05,5.985120000000000000e+05,4.547600000000000000e+05,6.052160000000000000e+05,4.436000000000000000e+05,6.471360000000000000e+05,4.639760000000000000e+05,4.482080000000000000e+05,3.935200000000000000e+05,5.507200000000000000e+05,6.005600000000000000e+05,4.432960000000000000e+05,3.649600000000000000e+05,5.885120000000000000e+05,3.704640000000000000e+05,5.701600000000000000e+05,3.327680000000000000e+05,3.078560000000000000e+05,4.351120000000000000e+05,3.706640000000000000e+05,3.017520000000000000e+05,3.670000000000000000e+05,4.171120000000000000e+05,3.921920000000000000e+05,3.612880000000000000e+05,3.748480000000000000e+05,3.189360000000000000e+05,3.381680000000000000e+05,4.161920000000000000e+05,4.044480000000000000e+05,3.236160000000000000e+05,3.785200000000000000e+05,6.852500999999999767e+05,3.457040000000000000e+05,3.236160000000000000e+05,7.679123000000000466e+05,3.237120000000000000e+05,4.742240000000000000e+05,3.295120000000000000e+05,3.483520000000000000e+05,2.759600000000000000e+05,3.027680000000000000e+05,2.529400000000000000e+05,2.834720000000000000e+05,1.056313000000000029e+05,4.447280000000000000e+05,4.084320000000000000e+05,2.777840000000000000e+05,2.791040000000000000e+05,3.587440000000000000e+05,3.357200000000000000e+05,3.192400000000000000e+05,2.333840000000000000e+05,3.190400000000000000e+05,3.221920000000000000e+05,3.113120000000000000e+05,2.768720000000000000e+05,2.737280000000000000e+05,3.553760000000000000e+05,4.616160000000000000e+05,3.276800000000000000e+05,2.749440000000000000e+05,2.744400000000000000e+05,2.922080000000000000e+05,3.987280000000000000e+05,5.457760000000000000e+05,3.085680000000000000e+05,2.778880000000000000e+05,2.273080000000000000e+05,2.461480000000000000e+05,3.180240000000000000e+05,3.116160000000000000e+05,2.268040000000000000e+05,2.712960000000000000e+05,2.967760000000000000e+05,3.003360000000000000e+05,2.076760000000000000e+05,2.824560000000000000e+05,7.042508000000000466e+05,3.358240000000000000e+05,3.609840000000000000e+05,2.258920000000000000e+05,3.716880000000000000e+05,2.927120000000000000e+05,2.563840000000000000e+05,3.475360000000000000e+05,2.096000000000000000e+05,2.500000000000000000e+05,2.310560000000000000e+05,2.155680000000000000e+05,2.059560000000000000e+05,2.472640000000000000e+05,2.323720000000000000e+05,3.056160000000000000e+05,3.281920000000000000e+05,2.850960000000000000e+05,2.177960000000000000e+05,3.176160000000000000e+05,2.824560000000000000e+05,2.420960000000000000e+05,2.391560000000000000e+05,2.737280000000000000e+05,2.433120000000000000e+05,2.503040000000000000e+05,2.143520000000000000e+05,2.412840000000000000e+05,2.668320000000000000e+05,3.332800000000000000e+05,3.129360000000000000e+05,3.208640000000000000e+05,2.519240000000000000e+05,2.290280000000000000e+05,2.346000000000000000e+05,3.169040000000000000e+05,3.151760000000000000e+05,2.360160000000000000e+05,2.643920000000000000e+05,2.535480000000000000e+05,3.124240000000000000e+05,2.658160000000000000e+05,2.271040000000000000e+05,2.369280000000000000e+05,2.027200000000000000e+05,2.183000000000000000e+05,2.568920000000000000e+05,2.277120000000000000e+05,2.464520000000000000e+05,2.131400000000000000e+05,2.297400000000000000e+05,3.367440000000000000e+05,2.705840000000000000e+05,3.670000000000000000e+05,4.273360000000000000e+05,2.316640000000000000e+05,3.075440000000000000e+05,2.960640000000000000e+05,3.096800000000000000e+05,2.988080000000000000e+05,3.520160000000000000e+05,2.710880000000000000e+05,3.359280000000000000e+05,2.687600000000000000e+05,2.177960000000000000e+05,1.908960000000000000e+05,2.150640000000000000e+05,2.175920000000000000e+05,3.175120000000000000e+05,3.217840000000000000e+05,2.094960000000000000e+05,2.108120000000000000e+05,2.795120000000000000e+05,2.696720000000000000e+05,1.959480000000000000e+05,1.841240000000000000e+05,1.820040000000000000e+05,3.716880000000000000e+05,1.652440000000000000e+05,1.794800000000000000e+05,1.763480000000000000e+05,1.732160000000000000e+05,1.337760000000000000e+05,1.421440000000000000e+05,1.727120000000000000e+05,1.479920000000000000e+05,1.458720000000000000e+05,1.416400000000000000e+05,1.352880000000000000e+05,1.398240000000000000e+05,2.096000000000000000e+05,1.279340000000000000e+05,1.378080000000000000e+05,1.673640000000000000e+05,9.733200000000000000e+04,1.565640000000000000e+05,1.051800000000000000e+05,1.107160000000000000e+05,1.187700000000000000e+05,1.157480000000000000e+05,1.163520000000000000e+05,1.036700000000000000e+05,1.242080000000000000e+05,8.828200000000000000e+04,7.993800000000000000e+04,8.948800000000000000e+04,7.953600000000000000e+04,8.999000000000000000e+04,8.677400000000000000e+04,8.566800000000000000e+04,8.446200000000000000e+04,8.597000000000000000e+04,1.032680000000000000e+05,7.983800000000000000e+04,7.682200000000000000e+04,8.496400000000000000e+04,7.481400000000000000e+04,1.438560000000000000e+05,6.717800000000000000e+04,8.225000000000000000e+04,7.200000000000000000e+04,7.782800000000000000e+04,7.662200000000000000e+04,7.441200000000000000e+04,8.416000000000000000e+04,7.310600000000000000e+04,8.154600000000000000e+04,7.963600000000000000e+04,7.923400000000000000e+04,8.215000000000000000e+04,6.717800000000000000e+04,8.255200000000000000e+04,8.003800000000000000e+04,7.009200000000000000e+04,8.094400000000000000e+04,7.310600000000000000e+04,7.692400000000000000e+04,7.551600000000000000e+04,6.617400000000000000e+04,7.652200000000000000e+04,7.451200000000000000e+04,6.547200000000000000e+04,6.105400000000000000e+04,6.416600000000000000e+04,6.245900000000000000e+04,1.061860000000000000e+05,7.039200000000000000e+04,7.722400000000000000e+04,5.764000000000000000e+04,6.115400000000000000e+04,6.155600000000000000e+04,6.165600000000000000e+04,5.703800000000000000e+04,6.758000000000000000e+04,5.683700000000000000e+04,6.356400000000000000e+04,5.332400000000000000e+04,5.563200000000000000e+04,6.185700000000000000e+04,5.071400000000000000e+04,7.079400000000000000e+04,4.800500000000000000e+04,5.452800000000000000e+04,4.118300000000000000e+04,4.760400000000000000e+04,4.469400000000000000e+04,3.566700000000000000e+04,3.727100000000000000e+04,3.717100000000000000e+04,1.253160000000000000e+05,3.215700000000000000e+04,3.306000000000000000e+04,3.606800000000000000e+04,3.326000000000000000e+04,2.995200000000000000e+04,2.915000000000000000e+04,2.945100000000000000e+04,2.654400000000000000e+04,2.754600000000000000e+04,2.794700000000000000e+04,2.323600000000000000e+04,2.163300000000000000e+04,2.504000000000000000e+04,2.484000000000000000e+04,2.233400000000000000e+04,2.113200000000000000e+04,2.063100000000000000e+04,2.033000000000000000e+04,1.602200000000000000e+04,1.932800000000000000e+04,1.562100000000000000e+04,1.752500000000000000e+04,1.832600000000000000e+04,1.542100000000000000e+04,1.221500000000000000e+04,1.101400000000000000e+04,8.109000000000000000e+03,1.031200000000000000e+04,8.910000000000000000e+03,1.031200000000000000e+04,9.611000000000000000e+03,1.071300000000000000e+04,8.510000000000000000e+03,9.411000000000000000e+03,1.131400000000000000e+04,9.311000000000000000e+03,8.610000000000000000e+03,7.809000000000000000e+03,7.408000000000000000e+03,9.912000000000000000e+03,1.021200000000000000e+04,7.809000000000000000e+03,8.610000000000000000e+03,7.408000000000000000e+03,8.510000000000000000e+03,8.310000000000000000e+03,8.910000000000000000e+03,8.810000000000000000e+03,8.610000000000000000e+03,7.108000000000000000e+03,9.712000000000000000e+03,8.209000000000000000e+03,1.071300000000000000e+04,8.910000000000000000e+03,7.208000000000000000e+03,7.508000000000000000e+03,8.610000000000000000e+03,8.910000000000000000e+03,1.021200000000000000e+04,9.011000000000000000e+03,6.707000000000000000e+03,9.211000000000000000e+03,8.109000000000000000e+03,9.411000000000000000e+03,1.261600000000000000e+04,8.009000000000000000e+03,9.712000000000000000e+03,8.209000000000000000e+03,7.408000000000000000e+03,7.308000000000000000e+03,8.410000000000000000e+03,8.109000000000000000e+03,8.710000000000000000e+03,8.910000000000000000e+03,8.310000000000000000e+03,8.610000000000000000e+03,8.410000000000000000e+03,9.311000000000000000e+03,8.510000000000000000e+03,9.311000000000000000e+03,9.311000000000000000e+03,7.508000000000000000e+03,9.311000000000000000e+03,8.009000000000000000e+03,9.111000000000000000e+03,9.712000000000000000e+03,7.709000000000000000e+03,9.211000000000000000e+03,8.109000000000000000e+03,9.712000000000000000e+03,8.009000000000000000e+03,8.610000000000000000e+03,9.611000000000000000e+03,8.610000000000000000e+03,9.712000000000000000e+03,9.511000000000000000e+03,7.909000000000000000e+03,8.009000000000000000e+03,1.011200000000000000e+04,7.909000000000000000e+03,8.610000000000000000e+03,7.709000000000000000e+03,6.807000000000000000e+03,1.121400000000000000e+04,9.211000000000000000e+03,7.008000000000000000e+03,1.001200000000000000e+04,7.609000000000000000e+03,7.408000000000000000e+03,9.111000000000000000e+03,9.211000000000000000e+03,9.812000000000000000e+03,1.001200000000000000e+04,8.209000000000000000e+03,8.910000000000000000e+03,8.610000000000000000e+03,1.061300000000000000e+04,9.011000000000000000e+03,8.810000000000000000e+03,9.211000000000000000e+03,9.211000000000000000e+03,7.809000000000000000e+03,7.809000000000000000e+03,7.609000000000000000e+03,9.812000000000000000e+03,7.809000000000000000e+03,9.011000000000000000e+03,7.809000000000000000e+03,7.308000000000000000e+03,9.511000000000000000e+03,7.809000000000000000e+03,9.411000000000000000e+03,7.108000000000000000e+03,1.011200000000000000e+04,1.001200000000000000e+04,8.410000000000000000e+03,8.610000000000000000e+03,8.910000000000000000e+03,6.908000000000000000e+03,9.712000000000000000e+03,6.507000000000000000e+03,8.310000000000000000e+03,1.111400000000000000e+04,7.208000000000000000e+03,9.712000000000000000e+03,9.311000000000000000e+03,8.910000000000000000e+03,7.008000000000000000e+03,7.408000000000000000e+03,7.909000000000000000e+03,9.611000000000000000e+03,7.508000000000000000e+03,1.021200000000000000e+04,8.310000000000000000e+03,1.041300000000000000e+04,8.510000000000000000e+03,6.607000000000000000e+03,9.311000000000000000e+03,6.407000000000000000e+03,9.011000000000000000e+03,8.109000000000000000e+03,8.410000000000000000e+03,9.912000000000000000e+03,7.508000000000000000e+03,9.311000000000000000e+03,7.008000000000000000e+03,7.809000000000000000e+03,7.208000000000000000e+03,6.407000000000000000e+03,7.408000000000000000e+03,7.308000000000000000e+03,8.510000000000000000e+03,7.809000000000000000e+03,9.111000000000000000e+03,nan
[truncated: 481,570 more chars]
