# Supplementary material for: Otolith microchemistry and diadromy in Patagonian river fishes
Source: PeerJ. 2019 Jan 3;7:e6149. doi: 10.7717/peerj.6149 (PMC6321752; doi:10.7717/peerj.6149)
Supplement: Supplemental Information 3 — Raw data. This archive contains the raw data used to generate the analyses reported in the paper cited above. The python script provided allows to convert from the isotopic intensities measured by LA-ICP-MS to molar concentrations of Sr:Ca. [file peerj-07-6149-s003.zip › Dataset S1/Alo_etAl_scripts/samples/3436.txt]

4.794870000000000232e+01	1.151400000000000000e+04	1.155480000000000000e+05	8.001760000000000000e+05	1.929312000000000000e+06	2.587228799999999814e+06	3.748481799999999814e+06	5.084291500000000000e+06	8.026284500000000000e+06	9.013281000000000000e+06	8.333323500000000000e+06	8.748559000000000000e+06	9.717282000000000000e+06	9.151773000000000000e+06	8.803553000000000000e+06	1.013401400000000000e+07	1.313793000000000000e+07	9.890018000000000000e+06	8.730417000000000000e+06	6.102888500000000000e+06	7.307989000000000000e+06	8.761727000000000000e+06	9.320079000000000000e+06	1.010823300000000000e+07	7.647475500000000000e+06	1.189540500000000000e+07	1.021643000000000000e+07	8.796406000000000000e+06	1.207573300000000000e+07	8.044558000000000000e+06	7.460896000000000000e+06	1.082425600000000000e+07	8.020273500000000000e+06	8.116448500000000000e+06	9.729063000000000000e+06	8.880800000000000000e+06	7.533147500000000000e+06	6.540381000000000000e+06	8.104427000000000000e+06	8.616078000000000000e+06	9.043095000000000000e+06	1.113105400000000000e+07	9.007270000000000000e+06	8.195072000000000000e+06	7.828044000000000000e+06	6.239473500000000000e+06	7.268305500000000000e+06	7.505780500000000000e+06	1.024369900000000000e+07	1.131022500000000000e+07
4.794950000000000045e+01	1.331700000000000000e+04	1.176620000000000000e+05	6.434080000000000000e+05	1.674464000000000000e+06	3.375443000000000000e+06	4.314050000000000000e+06	5.691877000000000000e+06	9.175576000000000000e+06	8.044558000000000000e+06	8.814439000000000000e+06	1.255107800000000000e+07	1.042128300000000000e+07	1.437431600000000000e+07	1.165707400000000000e+07	1.233186900000000000e+07	1.374634200000000000e+07	1.357974400000000000e+07	1.159360400000000000e+07	7.025452500000000000e+06	8.358853500000000000e+06	9.340285000000000000e+06	9.813457000000000000e+06	8.995248000000000000e+06	9.765129000000000000e+06	1.429593300000000000e+07	7.238371000000000000e+06	8.183050000000000000e+06	8.303028000000000000e+06	8.273214000000000000e+06	8.417717000000000000e+06	7.424710000000000000e+06	8.531925000000000000e+06	7.527136500000000000e+06	9.602593000000000000e+06	7.527136500000000000e+06	9.590571000000000000e+06	1.047538100000000000e+07	9.951949000000000000e+06	1.028279100000000000e+07	8.862767000000000000e+06	1.123925100000000000e+07	7.761803500000000000e+06	8.459553000000000000e+06	9.813457000000000000e+06	7.436732000000000000e+06	8.092645500000000000e+06	9.017703000000000000e+06	9.787482000000000000e+06	8.920975000000000000e+06
4.795029999999999859e+01	1.582200000000000000e+04	1.284380000000000000e+05	8.311200000000000000e+05	1.444067600000000093e+06	3.279147799999999814e+06	5.601713000000000000e+06	5.884467500000000000e+06	7.731628500000000000e+06	8.977215000000000000e+06	8.628100000000000000e+06	9.999796000000000000e+06	9.951949000000000000e+06	9.650921000000000000e+06	1.127730000000000000e+07	1.113763500000000000e+07	9.327313000000000000e+06	1.223804700000000000e+07	8.281180000000000000e+06	8.473930000000000000e+06	9.373306000000000000e+06	8.797694000000000000e+06	9.355904000000000000e+06	8.477586000000000000e+06	8.435750000000000000e+06	1.119140400000000000e+07	8.170547000000000000e+06	9.085412000000000000e+06	7.857978500000000000e+06	8.964953000000000000e+06	6.576446500000000000e+06	6.083069000000000000e+06	8.573761000000000000e+06	1.063791700000000000e+07	7.316393000000000000e+06	9.121237000000000000e+06	9.127248000000000000e+06	8.399444000000000000e+06	8.964953000000000000e+06	1.058357800000000000e+07	1.029457200000000000e+07	8.170547000000000000e+06	8.561739000000000000e+06	9.464582000000000000e+06	8.700231000000000000e+06	7.178141500000000000e+06	6.504195000000000000e+06	8.388205500000000000e+06	1.115021500000000000e+07	1.117960000000000000e+07
4.795109999999999673e+01	1.682300000000000000e+04	1.254160000000000000e+05	6.607840000000000000e+05	2.063736100000000093e+06	4.055219000000000000e+06	4.837602500000000000e+06	6.486042000000000000e+06	8.231137500000000000e+06	8.441761000000000000e+06	1.033063800000000000e+07	1.212406100000000000e+07	8.880800000000000000e+06	1.296631400000000000e+07	9.189254000000000000e+06	8.975624000000000000e+06	1.103291600000000000e+07	9.075185000000000000e+06	8.505920000000000000e+06	1.137183000000000000e+07	8.437504000000000000e+06	1.104499300000000000e+07	7.460896000000000000e+06	7.695563000000000000e+06	7.845956500000000000e+06	1.010823300000000000e+07	8.453542000000000000e+06	9.181587000000000000e+06	7.870120500000000000e+06	1.247894700000000000e+07	5.950708000000000000e+06	8.471575000000000000e+06	8.453542000000000000e+06	9.675205000000000000e+06	1.012626600000000000e+07	9.668954000000000000e+06	1.178720800000000000e+07	8.880800000000000000e+06	1.078795000000000000e+07	8.507881000000000000e+06	1.204591900000000000e+07	9.867555000000000000e+06	8.784384000000000000e+06	8.164536000000000000e+06	8.285236000000000000e+06	6.979540000000000000e+06	8.110438000000000000e+06	1.041162300000000000e+07	8.572718000000000000e+06	1.179163800000000000e+07
4.795190000000000197e+01	1.522100000000000000e+04	1.406320000000000000e+05	7.070720000000000000e+05	2.105932000000000000e+06	4.013142299999999814e+06	6.618643500000000000e+06	8.303028000000000000e+06	8.688450000000000000e+06	1.076991700000000000e+07	1.051745800000000000e+07	9.693238000000000000e+06	9.825238000000000000e+06	1.566811000000000000e+07	9.361124000000000000e+06	9.011230000000000000e+06	1.136655300000000000e+07	1.489798200000000000e+07	1.201253600000000000e+07	1.047904200000000000e+07	7.283714000000000000e+06	1.017441700000000000e+07	1.025874700000000000e+07	7.929869000000000000e+06	8.231137500000000000e+06	6.835037000000000000e+06	8.291247000000000000e+06	8.297017000000000000e+06	7.887792500000000000e+06	7.960405000000000000e+06	6.847059000000000000e+06	8.977215000000000000e+06	8.375400000000000000e+06	9.320079000000000000e+06	9.873566000000000000e+06	9.452560000000000000e+06	1.066172000000000000e+07	1.089662800000000000e+07	1.255708900000000000e+07	9.145762000000000000e+06	8.321301500000000000e+06	1.120943700000000000e+07	1.212406100000000000e+07	9.963730000000000000e+06	7.358710000000000000e+06	8.465564000000000000e+06	5.986653500000000000e+06	8.123525000000000000e+06	9.982800000000000000e+06	9.301450000000000000e+06
4.795270000000000010e+01	1.562100000000000000e+04	1.259200000000000000e+05	6.273920000000000000e+05	2.063736100000000093e+06	3.279147799999999814e+06	6.034861000000000000e+06	6.455987500000000000e+06	7.954394000000000000e+06	7.467027000000000000e+06	9.530462000000000000e+06	1.012626600000000000e+07	8.345105000000000000e+06	1.480157300000000000e+07	1.136027200000000000e+07	9.308186000000000000e+06	1.084798500000000000e+07	9.985768000000000000e+06	8.426643000000000000e+06	8.048567500000000000e+06	8.510815000000000000e+06	8.314887500000000000e+06	8.905084000000000000e+06	9.115226000000000000e+06	9.590571000000000000e+06	7.118032000000000000e+06	9.693238000000000000e+06	9.572779000000000000e+06	7.942372000000000000e+06	8.694220000000000000e+06	1.013828800000000000e+07	7.822033000000000000e+06	8.543947000000000000e+06	1.066172000000000000e+07	7.828044000000000000e+06	8.802417000000000000e+06	8.008252000000000000e+06	9.963730000000000000e+06	1.147992900000000000e+07	1.197955800000000000e+07	1.150397300000000000e+07	1.052923900000000000e+07	1.435628300000000000e+07	1.067975300000000000e+07	9.885588000000000000e+06	8.862767000000000000e+06	7.749781500000000000e+06	9.058839000000000000e+06	9.740132000000000000e+06	1.097155000000000000e+07
4.795349999999999824e+01	1.441900000000000000e+04	1.145400000000000000e+05	7.628160000000000000e+05	2.021658600000000093e+06	3.249152299999999814e+06	4.867537000000000000e+06	6.871223000000000000e+06	9.855293000000000000e+06	8.616078000000000000e+06	9.344123000000000000e+06	1.029457200000000000e+07	1.279776700000000000e+07	1.261743900000000000e+07	8.103744500000000000e+06	9.510192000000000000e+06	8.933621000000000000e+06	9.500315000000000000e+06	1.008297600000000000e+07	8.888186000000000000e+06	7.089271000000000000e+06	8.183884500000000000e+06	1.069177500000000000e+07	8.122459500000000000e+06	1.024672500000000000e+07	8.393433000000000000e+06	9.627118000000000000e+06	7.508983500000000000e+06	9.055117000000000000e+06	9.699249000000000000e+06	9.590571000000000000e+06	6.781059000000000000e+06	7.262294500000000000e+06	9.891599000000000000e+06	9.518440000000000000e+06	9.386440000000000000e+06	9.338112000000000000e+06	1.051144700000000000e+07	1.264124200000000000e+07	9.037084000000000000e+06	1.018060500000000000e+07	8.321301500000000000e+06	9.355904000000000000e+06	8.886570000000000000e+06	7.099879000000000000e+06	8.177039000000000000e+06	9.001259000000000000e+06	9.523322000000000000e+06	9.194660000000000000e+06	9.432075000000000000e+06
4.795430000000000348e+01	1.792500000000000000e+04	1.263220000000000000e+05	6.610880000000000000e+05	1.780921500000000000e+06	3.056561799999999814e+06	4.861526000000000000e+06	6.889376000000000000e+06	7.178141500000000000e+06	9.446549000000000000e+06	8.260951500000000000e+06	1.061387300000000000e+07	1.141404900000000000e+07	1.860409200000000000e+07	1.121210800000000000e+07	9.748042000000000000e+06	1.362694700000000000e+07	1.114769400000000000e+07	9.476397000000000000e+06	8.793661000000000000e+06	8.261753500000000000e+06	1.029970400000000000e+07	9.061128000000000000e+06	7.647475500000000000e+06	8.922876000000000000e+06	7.635453500000000000e+06	9.043095000000000000e+06	8.044558000000000000e+06	8.905084000000000000e+06	1.054727200000000000e+07	1.171459600000000000e+07	1.024672500000000000e+07	7.124043000000000000e+06	6.979540000000000000e+06	7.689552000000000000e+06	1.010222200000000000e+07	1.071004800000000000e+07	8.724275000000000000e+06	1.054126100000000000e+07	1.041527200000000000e+07	1.259940600000000000e+07	1.058958900000000000e+07	1.042729400000000000e+07	8.225126500000000000e+06	8.014263000000000000e+06	8.561739000000000000e+06	8.543947000000000000e+06	9.694213000000000000e+06	1.049844200000000000e+07	8.148387500000000000e+06
4.795510000000000161e+01	1.822600000000000000e+04	1.251140000000000000e+05	7.226240000000000000e+05	2.665431000000000000e+06	3.074654799999999814e+06	4.795285500000000000e+06	6.119134500000000000e+06	8.417717000000000000e+06	8.297017000000000000e+06	1.166674900000000000e+07	1.040926100000000000e+07	1.042128300000000000e+07	1.215411600000000000e+07	9.764604000000000000e+06	8.981558000000000000e+06	7.001383000000000000e+06	8.745805000000000000e+06	1.254614100000000000e+07	9.881644000000000000e+06	7.538844000000000000e+06	1.053836800000000000e+07	9.434287000000000000e+06	7.436732000000000000e+06	9.211882000000000000e+06	8.537936000000000000e+06	1.000604700000000000e+07	1.679263600000000000e+07	7.298480500000000000e+06	6.420042000000000000e+06	9.500407000000000000e+06	1.217190800000000000e+07	9.019292000000000000e+06	9.452560000000000000e+06	7.791738000000000000e+06	1.005990500000000000e+07	9.259729000000000000e+06	9.608604000000000000e+06	1.187713200000000000e+07	1.113105400000000000e+07	1.175090200000000000e+07	1.151022400000000000e+07	8.934898000000000000e+06	7.689552000000000000e+06	8.453542000000000000e+06	9.001259000000000000e+06	6.895387000000000000e+06	7.917375000000000000e+06	7.245734000000000000e+06	1.181538800000000000e+07
4.795589999999999975e+01	1.492000000000000000e+04	1.269280000000000000e+05	6.949440000000000000e+05	1.893568000000000000e+06	3.309321799999999814e+06	4.705121500000000000e+06	6.829146500000000000e+06	8.598045000000000000e+06	8.971204000000000000e+06	9.747096000000000000e+06	8.387422000000000000e+06	1.041527200000000000e+07	1.429593300000000000e+07	8.951717000000000000e+06	7.567752500000000000e+06	1.689445000000000000e+07	8.410441000000000000e+06	9.889026000000000000e+06	8.988855000000000000e+06	8.875183000000000000e+06	9.399832000000000000e+06	9.428276000000000000e+06	9.759118000000000000e+06	7.797869000000000000e+06	8.206853000000000000e+06	8.880800000000000000e+06	1.141404900000000000e+07	6.239473500000000000e+06	9.572779000000000000e+06	8.808428000000000000e+06	8.122459500000000000e+06	8.231137500000000000e+06	7.749781500000000000e+06	1.031861600000000000e+07	9.157784000000000000e+06	9.831249000000000000e+06	1.025273600000000000e+07	1.324329800000000000e+07	9.355904000000000000e+06	1.182928500000000000e+07	9.987774000000000000e+06	1.303243400000000000e+07	1.003009100000000000e+07	7.485060000000000000e+06	9.223904000000000000e+06	7.502972500000000000e+06	8.435218000000000000e+06	9.153228000000000000e+06	1.189875000000000000e+07
8.789879999999999427e+01	1.852700000000000000e+04	3.387760000000000000e+05	1.922840300000000047e+06	5.306936500000000000e+06	9.627118000000000000e+06	1.272563600000000000e+07	1.760483400000000000e+07	2.167255600000000000e+07	2.477131400000000000e+07	3.022828400000000000e+07	2.496366400000000000e+07	3.345351200000000000e+07	3.649168000000000000e+07	3.870851200000000000e+07	2.708733600000000000e+07	3.436847600000000000e+07	3.005879800000000000e+07	2.972817200000000000e+07	3.082224000000000000e+07	2.704477800000000000e+07	2.845006800000000000e+07	3.650418400000000000e+07	2.489778400000000000e+07	2.193751800000000000e+07	2.258718000000000000e+07	2.509013400000000000e+07	2.334552000000000000e+07	1.921720800000000000e+07	2.963296000000000000e+07	3.232249400000000000e+07	2.190770400000000000e+07	2.687129600000000000e+07	2.909726600000000000e+07	2.162446800000000000e+07	2.620336000000000000e+07	3.324866000000000000e+07	3.404883600000000000e+07	3.314671400000000000e+07	3.733513600000000000e+07	3.090872200000000000e+07	3.122177200000000000e+07	2.804463000000000000e+07	3.181084400000000000e+07	2.827881600000000000e+07	2.892270800000000000e+07	3.315152200000000000e+07	2.548782600000000000e+07	2.619875600000000000e+07	3.106025000000000000e+07
8.790019999999999811e+01	1.532100000000000000e+04	3.683200000000000000e+05	2.776701299999999814e+06	6.083069000000000000e+06	8.886570000000000000e+06	1.318895900000000000e+07	1.759906400000000000e+07	2.238906000000000000e+07	2.351382600000000000e+07	3.495192000000000000e+07	2.509638600000000000e+07	3.409692400000000000e+07	4.057815600000000000e+07	8.791604800000000000e+07	4.878626000000000000e+07	3.294241400000000000e+07	3.376049200000000000e+07	2.355765200000000000e+07	2.182109600000000000e+07	2.945043000000000000e+07	2.511734800000000000e+07	2.701555800000000000e+07	2.225633800000000000e+07	2.492182800000000000e+07	1.902485800000000000e+07	2.073388800000000000e+07	1.776737000000000000e+07	2.514399200000000000e+07	2.149222800000000000e+07	3.627528800000000000e+07	3.290531400000000000e+07	2.593262800000000000e+07	2.624519600000000000e+07	2.571623400000000000e+07	2.247273200000000000e+07	3.246579400000000000e+07	3.284568600000000000e+07	3.421137200000000000e+07	2.986810800000000000e+07	2.985560600000000000e+07	2.838172400000000000e+07	2.918767000000000000e+07	2.365857000000000000e+07	2.619759000000000000e+07	2.609468200000000000e+07	3.306881200000000000e+07	2.670028000000000000e+07	3.411946400000000000e+07	2.436797600000000000e+07
8.790170000000000528e+01	2.073100000000000000e+04	3.644480000000000000e+05	1.797384100000000093e+06	5.312947500000000000e+06	7.779716000000000000e+06	1.429593300000000000e+07	1.556544300000000000e+07	2.448856000000000000e+07	2.641975400000000000e+07	2.612545800000000000e+07	3.281587200000000000e+07	2.821918800000000000e+07	4.701611200000000000e+07	3.173223800000000000e+07	3.881271200000000000e+07	3.668296800000000000e+07	3.111970800000000000e+07	3.094763200000000000e+07	2.869920800000000000e+07	3.005148000000000000e+07	2.565374600000000000e+07	2.448230800000000000e+07	2.709346000000000000e+07	2.916410800000000000e+07	2.128785600000000000e+07	3.194260200000000000e+07	2.493385000000000000e+07	2.388650400000000000e+07	2.447076800000000000e+07	1.866997200000000000e+07	2.889866400000000000e+07	2.440392600000000000e+07	2.654622400000000000e+07	2.631780800000000000e+07	2.910399800000000000e+07	3.077600000000000000e+07	3.284568600000000000e+07	3.019221800000000000e+07	2.986137600000000000e+07	2.889866400000000000e+07	2.972288400000000000e+07	3.638973600000000000e+07	3.370549200000000000e+07	2.187692800000000000e+07	2.362827400000000000e+07	2.528248400000000000e+07	2.864142600000000000e+07	3.241959800000000000e+07	3.866690000000000000e+07
8.790319999999999823e+01	1.962900000000000000e+04	4.055680000000000000e+05	2.818520299999999814e+06	4.789395000000000000e+06	8.279225000000000000e+06	1.554164000000000000e+07	1.997554800000000000e+07	2.001209400000000000e+07	2.670876000000000000e+07	3.033744200000000000e+07	2.787632400000000000e+07	2.821918800000000000e+07	3.253311800000000000e+07	3.050425400000000000e+07	4.104593600000000000e+07	2.789829200000000000e+07	3.943368000000000000e+07	3.192901800000000000e+07	2.782343400000000000e+07	2.857556000000000000e+07	2.765738000000000000e+07	2.402499600000000000e+07	3.248503000000000000e+07	2.526469200000000000e+07	1.814101000000000000e+07	2.403124800000000000e+07	2.542097600000000000e+07	2.571623400000000000e+07	3.358046400000000000e+07	2.578259400000000000e+07	2.297861200000000000e+07	2.213563800000000000e+07	2.517476800000000000e+07	2.211207600000000000e+07	2.596244200000000000e+07	2.786430200000000000e+07	2.939204200000000000e+07	3.309766400000000000e+07	3.143191400000000000e+07	3.720145200000000000e+07	3.015038200000000000e+07	3.134824200000000000e+07	3.495672800000000000e+07	2.745507800000000000e+07	2.988013000000000000e+07	3.434313200000000000e+07	2.519964000000000000e+07	2.763819600000000000e+07	3.501795200000000000e+07
8.790460000000000207e+01	1.962900000000000000e+04	4.358240000000000000e+05	1.654088899999999907e+06	4.506640500000000000e+06	8.471575000000000000e+06	1.265927500000000000e+07	1.900081400000000000e+07	2.253861200000000000e+07	2.505455000000000000e+07	4.262380000000000000e+07	4.196211600000000000e+07	2.881499200000000000e+07	3.926536800000000000e+07	4.067234000000000000e+07	4.402356800000000000e+07	3.467256400000000000e+07	3.424020000000000000e+07	3.109939800000000000e+07	2.678885800000000000e+07	3.048260400000000000e+07	2.369918000000000000e+07	2.535461600000000000e+07	2.525892200000000000e+07	1.960864000000000000e+07	1.921191800000000000e+07	2.232221800000000000e+07	3.163099600000000000e+07	1.978896800000000000e+07	2.645053000000000000e+07	3.199165200000000000e+07	3.271296400000000000e+07	2.348978200000000000e+07	2.896550600000000000e+07	2.253332200000000000e+07	3.639646800000000000e+07	3.140787000000000000e+07	3.433736000000000000e+07	3.438544800000000000e+07	3.836901600000000000e+07	3.463838800000000000e+07	2.772581000000000000e+07	3.715432800000000000e+07	2.653420200000000000e+07	2.542097600000000000e+07	3.141412200000000000e+07	2.765993000000000000e+07	2.814074200000000000e+07	3.686860400000000000e+07	3.341340000000000000e+07
8.790609999999999502e+01	1.702400000000000000e+04	4.072000000000000000e+05	2.943917500000000000e+06	5.324969500000000000e+06	9.127248000000000000e+06	1.431997700000000000e+07	1.670896400000000000e+07	2.219574800000000000e+07	2.600524000000000000e+07	3.103519200000000000e+07	3.223209000000000000e+07	3.475860800000000000e+07	3.539624800000000000e+07	2.597209400000000000e+07	4.317946400000000000e+07	3.770866400000000000e+07	4.138698000000000000e+07	3.263984600000000000e+07	2.730307400000000000e+07	2.355160400000000000e+07	2.366916800000000000e+07	2.780371200000000000e+07	2.416974000000000000e+07	2.268960600000000000e+07	2.490980600000000000e+07	2.169034800000000000e+07	2.238280800000000000e+07	2.668471600000000000e+07	2.753346000000000000e+07	4.058392800000000000e+07	3.218400200000000000e+07	3.120975000000000000e+07	2.941079600000000000e+07	2.754548200000000000e+07	2.628799400000000000e+07	2.838749400000000000e+07	3.048747600000000000e+07	3.518081600000000000e+07	3.253888800000000000e+07	3.344774200000000000e+07	2.984935400000000000e+07	3.431908800000000000e+07	2.590858400000000000e+07	2.852021600000000000e+07	2.368213200000000000e+07	3.409692400000000000e+07	2.694145400000000000e+07	3.121028000000000000e+07	2.610315000000000000e+07
8.790760000000000218e+01	1.922800000000000000e+04	4.466720000000000000e+05	2.348864000000000000e+06	5.661942500000000000e+06	7.984448500000000000e+06	1.365829300000000000e+07	1.612470000000000000e+07	2.107675200000000000e+07	2.345996800000000000e+07	3.236481200000000000e+07	4.022327200000000000e+07	3.190701800000000000e+07	3.999341200000000000e+07	4.488351600000000000e+07	3.099642800000000000e+07	2.917421600000000000e+07	2.653041000000000000e+07	2.751374800000000000e+07	2.053792000000000000e+07	2.284666000000000000e+07	3.492305200000000000e+07	2.288820800000000000e+07	2.709346000000000000e+07	2.292379200000000000e+07	2.327290800000000000e+07	2.267710400000000000e+07	2.372396800000000000e+07	3.685330000000000000e+07	2.586674800000000000e+07	2.087238000000000000e+07	2.677512000000000000e+07	2.357441600000000000e+07	3.011431600000000000e+07	2.714828000000000000e+07	2.469293200000000000e+07	3.307939200000000000e+07	2.668471600000000000e+07	3.093276600000000000e+07	3.892202400000000000e+07	2.869429200000000000e+07	3.003593400000000000e+07	4.060220000000000000e+07	2.459098600000000000e+07	2.568545800000000000e+07	2.386246000000000000e+07	2.766522000000000000e+07	2.708813200000000000e+07	3.155404000000000000e+07	3.318160000000000000e+07
8.790900000000000603e+01	1.902800000000000000e+04	4.189520000000000000e+05	2.181696000000000000e+06	4.975974500000000000e+06	1.067374200000000000e+07	1.583040500000000000e+07	1.892916400000000000e+07	2.142634800000000000e+07	2.759357000000000000e+07	3.317652800000000000e+07	3.626278400000000000e+07	3.809780400000000000e+07	3.037350800000000000e+07	4.442740800000000000e+07	4.864478400000000000e+07	3.062935200000000000e+07	3.028093800000000000e+07	2.594226800000000000e+07	2.353578000000000000e+07	2.737297600000000000e+07	2.447948200000000000e+07	2.601101000000000000e+07	2.339937800000000000e+07	2.726849800000000000e+07	2.119120000000000000e+07	2.334552000000000000e+07	2.713625800000000000e+07	2.273192400000000000e+07	2.601101000000000000e+07	2.780996400000000000e+07	2.521612400000000000e+07	2.895877400000000000e+07	2.005441200000000000e+07	3.148048200000000000e+07	2.807492600000000000e+07	2.743103400000000000e+07	3.409019200000000000e+07	4.362209600000000000e+07	3.326597000000000000e+07	4.307486000000000000e+07	3.928941200000000000e+07	2.744305600000000000e+07	2.649236600000000000e+07	2.979549600000000000e+07	2.396536800000000000e+07	2.542097600000000000e+07	2.538816000000000000e+07	2.854494800000000000e+07	3.925590000000000000e+07
8.791049999999999898e+01	1.892700000000000000e+04	4.802720000000000000e+05	2.573691000000000000e+06	4.993887000000000000e+06	1.370012900000000000e+07	1.481359500000000000e+07	2.052951600000000000e+07	2.786430200000000000e+07	2.323107200000000000e+07	3.284568600000000000e+07	2.889289400000000000e+07	3.374300000000000000e+07	3.804490800000000000e+07	3.227843000000000000e+07	2.654659600000000000e+07	3.405199600000000000e+07	3.310269000000000000e+07	3.598160400000000000e+07	3.599512000000000000e+07	2.902513200000000000e+07	3.094103200000000000e+07	2.687706600000000000e+07	2.159465400000000000e+07	2.310508200000000000e+07	2.089017200000000000e+07	2.352007800000000000e+07	2.585472600000000000e+07	2.367059200000000000e+07	2.719059600000000000e+07	2.664288000000000000e+07	2.533730400000000000e+07	2.493962000000000000e+07	3.162426400000000000e+07	4.532439200000000000e+07	2.822544000000000000e+07	2.963296000000000000e+07	3.550588800000000000e+07	3.415174400000000000e+07	3.836901600000000000e+07	3.623393200000000000e+07	2.599898800000000000e+07	2.542722800000000000e+07	2.583068200000000000e+07	2.226836000000000000e+07	3.093853600000000000e+07	2.719588600000000000e+07	3.241794000000000000e+07	3.202185800000000000e+07	2.843255000000000000e+07
8.791200000000000614e+01	1.832600000000000000e+04	5.434080000000000000e+05	2.060169000000000000e+06	5.764128500000000000e+06	1.013227700000000000e+07	1.327912300000000000e+07	1.866997200000000000e+07	2.311037200000000000e+07	2.662412600000000000e+07	3.219554400000000000e+07	3.330925000000000000e+07	3.366413600000000000e+07	4.706420000000000000e+07	3.093713000000000000e+07	3.237415200000000000e+07	3.484510000000000000e+07	3.794189600000000000e+07	3.483536000000000000e+07	2.669953200000000000e+07	2.488187600000000000e+07	3.165607200000000000e+07	2.428418800000000000e+07	2.585472600000000000e+07	3.056008800000000000e+07	2.652843200000000000e+07	1.850743600000000000e+07	1.865218000000000000e+07	2.317721400000000000e+07	2.701555800000000000e+07	3.341792800000000000e+07	2.315894000000000000e+07	2.442268000000000000e+07	2.788834600000000000e+07	2.542722800000000000e+07	2.435583800000000000e+07	2.941079600000000000e+07	2.476554400000000000e+07	3.680521200000000000e+07	3.553474000000000000e+07	3.566842400000000000e+07	3.091449200000000000e+07	2.866447800000000000e+07	2.522285600000000000e+07	2.507811200000000000e+07	2.989215200000000000e+07	2.608891200000000000e+07	3.569941200000000000e+07	2.345577000000000000e+07	3.174330000000000000e+07
[truncated: 155 more columns]
