# Supplementary material for: Otolith microchemistry and diadromy in Patagonian river fishes
Source: PeerJ. 2019 Jan 3;7:e6149. doi: 10.7717/peerj.6149 (PMC6321752; doi:10.7717/peerj.6149)
Supplement: Supplemental Information 3 — Raw data. This archive contains the raw data used to generate the analyses reported in the paper cited above. The python script provided allows to convert from the isotopic intensities measured by LA-ICP-MS to molar concentrations of Sr:Ca. [file peerj-07-6149-s003.zip › Dataset S1/Alo_etAl_scripts/samples/BJ122.txt]

4.794850000000000279e+01,3.212720000000000000e+05,4.889840000000000000e+05,7.585600000000000000e+05,9.579360000000000000e+05,1.212640000000000000e+06,1.468736000000000000e+06,1.734752000000000000e+06,1.980736000000000000e+06,2.330944000000000000e+06,2.555200000000000000e+06,2.906240000000000000e+06,2.913728000000000000e+06,3.514240000000000000e+06,3.013746799999999814e+06,3.274560000000000000e+06,3.676416000000000000e+06,4.255195500000000000e+06,3.364926299999999814e+06,4.696291500000000000e+06,4.794204000000000000e+06,4.369508500000000000e+06,4.010251299999999814e+06,5.684473500000000000e+06,4.998433000000000000e+06,6.011175000000000000e+06,4.492144000000000000e+06,6.268521500000000000e+06,4.063287299999999814e+06,4.251116000000000000e+06,4.304233500000000000e+06,4.181679799999999814e+06,4.406389000000000000e+06,4.786044500000000000e+06,4.467502500000000000e+06,4.524781500000000000e+06,4.336871000000000000e+06,3.377247000000000000e+06,3.360928299999999814e+06,4.565578500000000000e+06,4.471664000000000000e+06,4.173602000000000000e+06,3.818179500000000000e+06,3.944813000000000000e+06,4.096006299999999814e+06,3.528277000000000000e+06,3.969372799999999814e+06,3.969372799999999814e+06,4.393986500000000000e+06,3.303731000000000000e+06,3.773303000000000000e+06,4.006090000000000000e+06,3.650830799999999814e+06,3.944813000000000000e+06,3.765225299999999814e+06,3.479320799999999814e+06,4.773805500000000000e+06,4.875961000000000000e+06,4.516540500000000000e+06,4.586058500000000000e+06,4.561417000000000000e+06,4.226638000000000000e+06,4.888200000000000000e+06,4.920837500000000000e+06,4.393986500000000000e+06,4.639012500000000000e+06,4.696291500000000000e+06,6.688892500000000000e+06,4.577899000000000000e+06,5.447688500000000000e+06,3.736504299999999814e+06,4.839162000000000000e+06,6.264442000000000000e+06,5.402812000000000000e+06,4.275594000000000000e+06,5.369848000000000000e+06,4.324632000000000000e+06,3.401643500000000000e+06,4.304233500000000000e+06,3.805940500000000000e+06,4.859560500000000000e+06,3.450763000000000000e+06,3.695789000000000000e+06,3.953054000000000000e+06,4.361349000000000000e+06,3.916255299999999814e+06,4.532941000000000000e+06,3.904016299999999814e+06,3.883617799999999814e+06,4.087847000000000000e+06,3.630350799999999814e+06,4.132723500000000000e+06,3.467000000000000000e+06,3.593633500000000000e+06,3.442603500000000000e+06,3.781544000000000000e+06,4.075526299999999814e+06,3.728426500000000000e+06,4.528779500000000000e+06,3.720185500000000000e+06,2.817677000000000000e+06,3.838741299999999814e+06,3.626271000000000000e+06,3.732424500000000000e+06,3.560914500000000000e+06,3.560914500000000000e+06,3.209735000000000000e+06,2.760479799999999814e+06,3.373167299999999814e+06,2.957312000000000000e+06,3.520199299999999814e+06,3.332288799999999814e+06,3.058705000000000000e+06,3.328127500000000000e+06,2.997428000000000000e+06,2.825918000000000000e+06,2.736083299999999814e+06,2.750272000000000000e+06,3.364926299999999814e+06,2.838157000000000000e+06,3.232000000000000000e+06,2.352225500000000000e+06,3.814181500000000000e+06,3.087262799999999814e+06,3.262852500000000000e+06,3.152537799999999814e+06,3.507878500000000000e+06,4.014331000000000000e+06,3.805940500000000000e+06,2.666687799999999814e+06,4.508381000000000000e+06,3.307729000000000000e+06,2.940312500000000000e+06,3.311808799999999814e+06,3.160778799999999814e+06,3.867299000000000000e+06,3.850980299999999814e+06,3.569155500000000000e+06,4.455263500000000000e+06,2.972950000000000000e+06,3.381245000000000000e+06,4.430867000000000000e+06,2.654448799999999814e+06,3.136219000000000000e+06,3.446683299999999814e+06,3.536518000000000000e+06,3.467000000000000000e+06,3.026067500000000000e+06,4.418628000000000000e+06,2.609450799999999814e+06,3.426203299999999814e+06,3.810101799999999814e+06,3.295490000000000000e+06,3.434362500000000000e+06,3.634512000000000000e+06,3.895775299999999814e+06,3.720185500000000000e+06,4.357269500000000000e+06,2.944310500000000000e+06,3.483400500000000000e+06,3.487398500000000000e+06,3.626271000000000000e+06,3.797862799999999814e+06,4.336871000000000000e+06,4.295992500000000000e+06,3.895775299999999814e+06,3.520199299999999814e+06,3.826420500000000000e+06,3.160778799999999814e+06,3.879456500000000000e+06,3.953054000000000000e+06,2.866796500000000000e+06,2.666687799999999814e+06,2.883115299999999814e+06,3.360928299999999814e+06,3.042386299999999814e+06,3.038306500000000000e+06,2.748240799999999814e+06,3.397563799999999814e+06,5.174104500000000000e+06,2.813679000000000000e+06,2.041883600000000093e+06,3.924496299999999814e+06,3.585474299999999814e+06,2.731922000000000000e+06,2.503297299999999814e+06,3.254611500000000000e+06,2.748240799999999814e+06,2.201074000000000000e+06,2.948471799999999814e+06,3.213896299999999814e+06,2.456384000000000000e+06,2.589052299999999814e+06,2.225632799999999814e+06,3.217976000000000000e+06,3.181095500000000000e+06,2.723844299999999814e+06,2.274590000000000000e+06,2.829916000000000000e+06,2.797278500000000000e+06,2.932071500000000000e+06,3.193416299999999814e+06,2.344026299999999814e+06,2.335906799999999814e+06,2.470658799999999814e+06,2.625810299999999814e+06,3.062703000000000000e+06,2.776961799999999814e+06,2.382080000000000000e+06,3.234294799999999814e+06,2.357504000000000000e+06,2.601331299999999814e+06,3.258691299999999814e+06,3.066782799999999814e+06,2.123559000000000000e+06,2.740163000000000000e+06,2.597251500000000000e+06,2.201074000000000000e+06,2.805519500000000000e+06,3.103581500000000000e+06,2.960629299999999814e+06,2.380784299999999814e+06,2.500800000000000000e+06,2.727842299999999814e+06,3.030065500000000000e+06,3.332288799999999814e+06,2.344026299999999814e+06,2.237832000000000000e+06,2.658488500000000000e+06,2.233752299999999814e+06,2.274590000000000000e+06,2.274590000000000000e+06,2.437980500000000000e+06,2.184755299999999814e+06,2.209314000000000000e+06,2.042464000000000000e+06,2.127598799999999814e+06,2.976948000000000000e+06,2.266470500000000000e+06,2.638049299999999814e+06,2.266470500000000000e+06,1.992845800000000047e+06,2.727842299999999814e+06,2.364464500000000000e+06,3.573153500000000000e+06,2.560493500000000000e+06,2.068576000000000000e+06,2.883115299999999814e+06,2.216448000000000000e+06,2.548254500000000000e+06,3.038306500000000000e+06,2.638049299999999814e+06,2.605371000000000000e+06,2.401222500000000000e+06,2.682965799999999814e+06,2.601331299999999814e+06,1.870332800000000047e+06,3.066782799999999814e+06,2.495177799999999814e+06,2.614528000000000000e+06,2.507416799999999814e+06,2.740163000000000000e+06,2.527815299999999814e+06,2.744161000000000000e+06,2.237832000000000000e+06,3.279171299999999814e+06,2.478778299999999814e+06,3.205655299999999814e+06,2.410880000000000000e+06,2.299148799999999814e+06,2.495177799999999814e+06,2.707525500000000000e+06,3.046384299999999814e+06,2.821838299999999814e+06,2.172556000000000000e+06,2.274590000000000000e+06,2.740163000000000000e+06,3.434362500000000000e+06,2.339946500000000000e+06,2.895354299999999814e+06,3.373167299999999814e+06,2.923830500000000000e+06,2.515536299999999814e+06,4.063287299999999814e+06,2.985189000000000000e+06,2.666687799999999814e+06,2.915752799999999814e+06,3.744745299999999814e+06,2.798912000000000000e+06,3.699787000000000000e+06,3.152537799999999814e+06,3.034145299999999814e+06,2.417542299999999814e+06,3.924496299999999814e+06,2.495177799999999814e+06,2.854475799999999814e+06,2.785039500000000000e+06,3.189336500000000000e+06,3.810101799999999814e+06,2.090840899999999907e+06,3.961213500000000000e+06,5.206742000000000000e+06,2.090840899999999907e+06,3.091342500000000000e+06,3.687548000000000000e+06,2.548254500000000000e+06,2.560493500000000000e+06,4.520620000000000000e+06,2.425741500000000000e+06,3.189336500000000000e+06,2.422720000000000000e+06,3.217976000000000000e+06,2.829916000000000000e+06,2.380784299999999814e+06,3.066782799999999814e+06,3.213896299999999814e+06,2.564573299999999814e+06,2.049408000000000000e+06,3.446683299999999814e+06,2.524096000000000000e+06,2.564573299999999814e+06,2.748240799999999814e+06,3.070944000000000000e+06,2.344026299999999814e+06,2.127598799999999814e+06,2.103119799999999814e+06,2.632128000000000000e+06,2.486977500000000000e+06,3.099420299999999814e+06,3.136219000000000000e+06,2.523735500000000000e+06,2.829916000000000000e+06,2.270510299999999814e+06,3.111822500000000000e+06,1.670184300000000047e+06,2.160236299999999814e+06,1.939729300000000047e+06,2.160236299999999814e+06,2.123328000000000000e+06,2.197824000000000000e+06,2.405302299999999814e+06,2.972950000000000000e+06,2.065568000000000000e+06,2.286869799999999814e+06,1.902971300000000047e+06,1.805017000000000000e+06,1.964288000000000000e+06,2.482858000000000000e+06,1.743700300000000047e+06,2.165760000000000000e+06,2.360320000000000000e+06,2.005125600000000093e+06,2.519616000000000000e+06,2.393023299999999814e+06,2.246072000000000000e+06,3.177097500000000000e+06,2.327707500000000000e+06,2.531935799999999814e+06,2.496448000000000000e+06,2.372664799999999814e+06,3.070944000000000000e+06,2.168436500000000000e+06,2.246072000000000000e+06,2.119438500000000000e+06,1.931569899999999907e+06,2.589052299999999814e+06,2.082681500000000000e+06,1.911130600000000093e+06,1.527312600000000093e+06,2.650328299999999814e+06,1.755980100000000093e+06,2.082681500000000000e+06,2.049856000000000000e+06,1.768259000000000000e+06,1.916768000000000000e+06,1.862432000000000000e+06,1.604868500000000000e+06,1.752640000000000000e+06,1.429278800000000047e+06,1.913152000000000000e+06,1.668064000000000000e+06,1.641472000000000000e+06,1.768259000000000000e+06,1.225090399999999907e+06,1.817184000000000000e+06,1.743700300000000047e+06,1.615008000000000000e+06,1.502793800000000047e+06,1.229209899999999907e+06,1.582304000000000000e+06,1.286978000000000000e+06,1.544064000000000000e+06,1.405888000000000000e+06,1.485088000000000000e+06,1.374998600000000093e+06,1.519781100000000093e+06,1.478944000000000000e+06,1.885120000000000000e+06,1.574976000000000000e+06,1.240721300000000047e+06,1.675776000000000000e+06,1.396640300000000047e+06,1.927254899999999907e+06,1.650368000000000000e+06,1.896080300000000047e+06,1.790400000000000000e+06,2.016800000000000000e+06,1.382768000000000000e+06,1.787008000000000000e+06,1.574112000000000000e+06,1.411890300000000047e+06,1.590016000000000000e+06,1.466374000000000000e+06,1.577120000000000000e+06,1.692096000000000000e+06,1.447872000000000000e+06,1.450560000000000000e+06,1.475808000000000000e+06,1.479360000000000000e+06,1.716352000000000000e+06,1.728096000000000000e+06,2.239104000000000000e+06,2.015040000000000000e+06,1.939729300000000047e+06,2.013280000000000000e+06,1.974432000000000000e+06,1.780458300000000047e+06,1.845854600000000093e+06,2.045923500000000000e+06,2.048521399999999907e+06,1.564000000000000000e+06,2.190272000000000000e+06,2.117760000000000000e+06,2.013174300000000047e+06,2.824925299999999814e+06,2.416189500000000000e+06,2.960910799999999814e+06,2.391982299999999814e+06,3.383762299999999814e+06,2.272856000000000000e+06,1.809216000000000000e+06,2.232192000000000000e+06,1.655925300000000047e+06,1.766853800000000047e+06,1.745664000000000000e+06,1.955016000000000000e+06,1.816960000000000000e+06,1.771591500000000000e+06,2.888985000000000000e+06,2.318128000000000000e+06,2.737390500000000000e+06,2.086400000000000000e+06,2.146176000000000000e+06,1.826218600000000093e+06,1.806120000000000000e+06,2.293824000000000000e+06,2.044905500000000000e+06,2.029603800000000047e+06,2.166336000000000000e+06,2.079648000000000000e+06,2.049184000000000000e+06,1.642243100000000093e+06,2.212096000000000000e+06,1.688676600000000093e+06,1.927872000000000000e+06,1.410283899999999907e+06,2.048615600000000093e+06,1.682464100000000093e+06,2.368585000000000000e+06,2.054720000000000000e+06,1.829888000000000000e+06,1.475296000000000000e+06,1.738688000000000000e+06,1.758624000000000000e+06,1.774880000000000000e+06,2.034816000000000000e+06,1.640160000000000000e+06,1.955666800000000047e+06,1.749696000000000000e+06,2.066361800000000047e+06,1.849894500000000000e+06,1.865920000000000000e+06,2.147997299999999814e+06,2.376704500000000000e+06,1.952960000000000000e+06,1.663118000000000000e+06,3.201657299999999814e+06,1.735540899999999907e+06,1.943808000000000000e+06,2.678886000000000000e+06,2.036520500000000000e+06,2.270510299999999814e+06,2.388983500000000000e+06,2.650328299999999814e+06,1.894811899999999907e+06,2.548254500000000000e+06,2.368585000000000000e+06,1.856821899999999907e+06,2.433861000000000000e+06,2.331827000000000000e+06,2.548254500000000000e+06,2.017324899999999907e+06,2.115319000000000000e+06,2.388983500000000000e+06,2.691043500000000000e+06,2.405302299999999814e+06,1.723341600000000093e+06,2.335906799999999814e+06,2.205824000000000000e+06,2.466539299999999814e+06,3.364926299999999814e+06,2.470658799999999814e+06,2.793280500000000000e+06,3.303731000000000000e+06,3.801942500000000000e+06,3.271093500000000000e+06,2.658488500000000000e+06,3.182037799999999814e+06,3.095340500000000000e+06,2.528197500000000000e+06,2.496872500000000000e+06,4.234715500000000000e+06,2.849587299999999814e+06,3.152537799999999814e+06,2.696278500000000000e+06,2.381780000000000000e+06,3.450763000000000000e+06,2.111239299999999814e+06,2.154112000000000000e+06,3.271093500000000000e+06,2.527815299999999814e+06,3.185338500000000000e+06,3.087540000000000000e+06,2.811501500000000000e+06,3.230215000000000000e+06,3.271520000000000000e+06,4.918710000000000000e+06,2.414891799999999814e+06,2.981109299999999814e+06,2.797278500000000000e+06,5.255780000000000000e+06,2.225632799999999814e+06,2.601331299999999814e+06,1.957920000000000000e+06,2.074521100000000093e+06,2.535975500000000000e+06,2.952551500000000000e+06,3.283332500000000000e+06,2.564573299999999814e+06,2.433861000000000000e+06,3.887697500000000000e+06,2.338071299999999814e+06,3.268537500000000000e+06,3.634512000000000000e+06,2.752084799999999814e+06,2.813679000000000000e+06,4.120111500000000000e+06,3.129238299999999814e+06,4.222954500000000000e+06,3.392640799999999814e+06,4.185841000000000000e+06,3.433495000000000000e+06,2.842236799999999814e+06,2.748240799999999814e+06,2.394698000000000000e+06,3.272568799999999814e+06,3.401643500000000000e+06,2.965459000000000000e+06,3.173017799999999814e+06,3.442081500000000000e+06,3.556478299999999814e+06,3.295490000000000000e+06,4.014331000000000000e+06,2.645998500000000000e+06,3.249380000000000000e+06,2.290949500000000000e+06,5.304736000000000000e+06,3.622273000000000000e+06,3.173017799999999814e+06,3.761145500000000000e+06,2.050043000000000000e+06,3.062703000000000000e+06,2.147997299999999814e+06,2.200256000000000000e+06,3.601874500000000000e+06,2.461321000000000000e+06,2.614307500000000000e+06,4.042888799999999814e+06,3.822186500000000000e+06,2.788974500000000000e+06,2.796533500000000000e+06,4.319590000000000000e+06,3.777653500000000000e+06,3.712818500000000000e+06,4.191879000000000000e+06,2.874874299999999814e+06,3.391160299999999814e+06,2.282418000000000000e+06,2.985189000000000000e+06,3.732437299999999814e+06,1.952008100000000093e+06,3.271093500000000000e+06,2.443328000000000000e+06,2.192954500000000000e+06,2.519616000000000000e+06,3.679470299999999814e+06,2.266470500000000000e+06,2.458419799999999814e+06,3.107742799999999814e+06,3.332288799999999814e+06,2.442060299999999814e+06,2.213393799999999814e+06,2.437980500000000000e+06,2.976948000000000000e+06,2.756481799999999814e+06,4.096006299999999814e+06,2.878036000000000000e+06,3.810101799999999814e+06,2.731922000000000000e+06,2.982592000000000000e+06,3.805940500000000000e+06,3.304010000000000000e+06,2.094960399999999907e+06,3.111822500000000000e+06,2.601331299999999814e+06,2.589052299999999814e+06,3.805940500000000000e+06,2.903432000000000000e+06,3.985691500000000000e+06,2.621036299999999814e+06,2.975884799999999814e+06,3.370064299999999814e+06,3.172180500000000000e+06,2.430133500000000000e+06,4.470873000000000000e+06,2.539393000000000000e+06,3.898236799999999814e+06,4.840579000000000000e+06,4.620232500000000000e+06,3.091413000000000000e+06,2.550560799999999814e+06,3.276311299999999814e+06,4.075612500000000000e+06,3.791991299999999814e+06,3.355451000000000000e+06,3.234347500000000000e+06,4.055910500000000000e+06,4.089497000000000000e+06,3.521497799999999814e+06,3.122139500000000000e+06,5.714324000000000000e+06,2.670269299999999814e+06,2.722042500000000000e+06,4.413551000000000000e+06,2.913944500000000000e+06,4.303101000000000000e+06,3.665378000000000000e+06,2.417113299999999814e+06,3.274060000000000000e+06,3.153283500000000000e+06,2.915359299999999814e+06,3.703767500000000000e+06,3.758656500000000000e+06,3.601828799999999814e+06,3.223911299999999814e+06,2.708043000000000000e+06,2.517157500000000000e+06,3.426862000000000000e+06,2.611799299999999814e+06,3.676249500000000000e+06,3.544239799999999814e+06,3.238830000000000000e+06,2.695278500000000000e+06,2.343245299999999814e+06,2.937225500000000000e+06,2.373195000000000000e+06,3.041492000000000000e+06,2.132528000000000000e+06,2.466539299999999814e+06,2.186653299999999814e+06,2.914636000000000000e+06,2.115319000000000000e+06,1.755067300000000047e+06,2.285743000000000000e+06,2.313932000000000000e+06,2.627951500000000000e+06,2.530687000000000000e+06,2.510203500000000000e+06,2.638049299999999814e+06,2.023102500000000000e+06,1.651900300000000047e+06,2.047088500000000000e+06,2.736244000000000000e+06,2.141848000000000000e+06,3.193416299999999814e+06,2.078752000000000000e+06,1.624122500000000000e+06,2.091596399999999907e+06,2.293825500000000000e+06,2.249622299999999814e+06,1.867232000000000000e+06,2.726400000000000000e+06,2.096673399999999907e+06,1.519008000000000000e+06,1.928177000000000000e+06,1.646144000000000000e+06,1.505749800000000047e+06,1.720956899999999907e+06,1.684925500000000000e+06,1.339443000000000000e+06,2.063358100000000093e+06,1.915250100000000093e+06,1.666144399999999907e+06,2.514612799999999814e+06,1.490554600000000093e+06,1.715182300000000047e+06,1.559616000000000000e+06,2.229712500000000000e+06,2.327707500000000000e+06,2.483449799999999814e+06,1.407929899999999907e+06,2.029603800000000047e+06,1.863616000000000000e+06,1.804928000000000000e+06,2.601331299999999814e+06,1.457876399999999907e+06,1.871424000000000000e+06,2.110519799999999814e+06,1.517632000000000000e+06,2.642129000000000000e+06,1.412959000000000000e+06,1.678424300000000047e+06,1.788617600000000093e+06,1.910496000000000000e+06,1.919370600000000093e+06,1.711061800000000047e+06,1.972407500000000000e+06,1.805017000000000000e+06,1.956048000000000000e+06,2.344026299999999814e+06,2.380992000000000000e+06,2.032055100000000093e+06,3.538417500000000000e+06,1.555369600000000093e+06,2.923830500000000000e+06,3.073758799999999814e+06,2.178880000000000000e+06,2.931637500000000000e+06,2.532083000000000000e+06,1.897536000000000000e+06,2.383545000000000000e+06,1.634870399999999907e+06,1.930869899999999907e+06,1.944944300000000047e+06,1.696000000000000000e+06,1.919727300000000047e+06,1.925344000000000000e+06,1.748480000000000000e+06,1.659808000000000000e+06,1.650144000000000000e+06,2.015168000000000000e+06,1.705344000000000000e+06,1.950054800000000047e+06,1.909504000000000000e+06,1.779241300000000047e+06,1.926681800000000047e+06,2.348582000000000000e+06,2.746640799999999814e+06,2.039136000000000000e+06,2.295652799999999814e+06,2.133832000000000000e+06,2.026633800000000047e+06,1.885702899999999907e+06,2.629650799999999814e+06,1.987923500000000000e+06,2.276629500000000000e+06,2.206551000000000000e+06,2.180491500000000000e+06,1.811805000000000000e+06,2.566245500000000000e+06,3.211046000000000000e+06,2.289342500000000000e+06,2.420509000000000000e+06,3.305810000000000000e+06,2.323060799999999814e+06,2.111239299999999814e+06,2.747874000000000000e+06,2.331827000000000000e+06,2.748294299999999814e+06,2.655413500000000000e+06,2.666687799999999814e+06,1.930729899999999907e+06,2.212992000000000000e+06,3.287412299999999814e+06,2.895916000000000000e+06,1.880040600000000093e+06,2.116110500000000000e+06,2.052594300000000047e+06,2.267537500000000000e+06,2.814025500000000000e+06,3.481488299999999814e+06,3.020191000000000000e+06,2.223002299999999814e+06,2.489554500000000000e+06,2.064350000000000000e+06,2.569344000000000000e+06,1.815459800000000047e+06,1.857019500000000000e+06,1.859680000000000000e+06,2.307914299999999814e+06,1.752614300000000047e+06,1.878364000000000000e+06,3.022212299999999814e+06,1.846656000000000000e+06,2.107008000000000000e+06,2.285333500000000000e+06,2.271105299999999814e+06,2.849273500000000000e+06,2.959766299999999814e+06,2.681964000000000000e+06,2.691159500000000000e+06,2.554883000000000000e+06,2.414474500000000000e+06,2.322212299999999814e+06,2.007320399999999907e+06,2.676865000000000000e+06,2.447645799999999814e+06,2.349143799999999814e+06,1.770941300000000047e+06,2.150468299999999814e+06,2.488688500000000000e+06,2.218304000000000000e+06,2.867623299999999814e+06,2.637398799999999814e+06,2.923628299999999814e+06,2.537568299999999814e+06,2.681216000000000000e+06,2.570907500000000000e+06,2.238911799999999814e+06,2.169427000000000000e+06,2.262176799999999814e+06,2.937686299999999814e+06,2.119243000000000000e+06,2.157760000000000000e+06,2.157640000000000000e+06,2.211840000000000000e+06,1.748239600000000093e+06,2.070401600000000093e+06,2.655413500000000000e+06,2.654448799999999814e+06,2.560493500000000000e+06,1.878493100000000093e+06,1.902971300000000047e+06,2.082681500000000000e+06,2.152116799999999814e+06,2.152116799999999814e+06,2.255936000000000000e+06,3.201657299999999814e+06,2.560493500000000000e+06,2.198313000000000000e+06,2.723844299999999814e+06,2.609450799999999814e+06,1.764139500000000000e+06,1.829455300000000047e+06,2.007744000000000000e+06,2.241951500000000000e+06,2.005760000000000000e+06,1.780458300000000047e+06,2.489728000000000000e+06,2.801358299999999814e+06,1.988726300000000047e+06,2.037763100000000093e+06,2.290949500000000000e+06,2.228319799999999814e+06,1.637546800000000047e+06,1.788617600000000093e+06,1.886652500000000000e+06,2.740163000000000000e+06,4.218478500000000000e+06,3.642671500000000000e+06,2.883115299999999814e+06,2.282789299999999814e+06,2.491098000000000000e+06,2.604736000000000000e+06,2.580932799999999814e+06,2.638049299999999814e+06,2.168436500000000000e+06,2.913472000000000000e+06,2.323587000000000000e+06,1.927530000000000000e+06,1.556368300000000047e+06,2.137736799999999814e+06,2.421661799999999814e+06,2.495177799999999814e+06,1.923390000000000000e+06,2.025461000000000000e+06,2.621770500000000000e+06,2.146176000000000000e+06,2.414553299999999814e+06,2.433368500000000000e+06,3.519440000000000000e+06,2.382034799999999814e+06,2.631037500000000000e+06,3.156545299999999814e+06,2.662185000000000000e+06,3.443296000000000000e+06,2.451182000000000000e+06,2.264990299999999814e+06,2.220800000000000000e+06,1.886112000000000000e+06,2.019456000000000000e+06,2.004000000000000000e+06,2.380992000000000000e+06,2.448950500000000000e+06,1.814780600000000093e+06,2.540055299999999814e+06,2.883115299999999814e+06,2.491098000000000000e+06,1.960208300000000047e+06,1.892032000000000000e+06,2.246072000000000000e+06,1.662064800000000047e+06,1.971360000000000000e+06,1.867904000000000000e+06,1.796320000000000000e+06,2.311387799999999814e+06,1.776418399999999907e+06,1.788617600000000093e+06,2.266470500000000000e+06,2.188874799999999814e+06,1.920736000000000000e+06,2.417542299999999814e+06,2.075648000000000000e+06,1.592669300000000047e+06,2.088736000000000000e+06,2.058202399999999907e+06,1.698782899999999907e+06,2.025484300000000047e+06,1.866213300000000047e+06,2.392000000000000000e+06,2.409422799999999814e+06,2.088064000000000000e+06,2.388864000000000000e+06,2.719764500000000000e+06,2.209314000000000000e+06,3.279171299999999814e+06,2.368585000000000000e+06,2.202048000000000000e+06,2.638049299999999814e+06,2.309312000000000000e+06,2.176635799999999814e+06,2.070401600000000093e+06,2.393023299999999814e+06,2.254191500000000000e+06,1.931569899999999907e+06,2.037763100000000093e+06,1.878493100000000093e+06,2.326976000000000000e+06,2.515536299999999814e+06,2.184755299999999814e+06,2.223232000000000000e+06,2.268480000000000000e+06,2.045923500000000000e+06,2.119438500000000000e+06,2.025484300000000047e+06,2.531935799999999814e+06,2.098496000000000000e+06,1.902971300000000047e+06,2.286272000000000000e+06,2.164356799999999814e+06,2.111239299999999814e+06,2.262390799999999814e+06,2.319507299999999814e+06,2.448768000000000000e+06,2.025484300000000047e+06,1.870332800000000047e+06,2.446100000000000000e+06,2.654448799999999814e+06,2.123559000000000000e+06,2.070401600000000093e+06,2.801358299999999814e+06,3.128141299999999814e+06,1.935689399999999907e+06,3.389486000000000000e+06,2.801358299999999814e+06,2.229712500000000000e+06,2.842236799999999814e+06,2.139877799999999814e+06,2.388983500000000000e+06,2.450220500000000000e+06,2.107199500000000000e+06,2.433861000000000000e+06,2.593132000000000000e+06,2.236736000000000000e+06,1.968367600000000093e+06,1.919370600000000093e+06,2.589052299999999814e+06,2.486977500000000000e+06,2.017324899999999907e+06,2.295069000000000000e+06,2.250151799999999814e+06,1.911130600000000093e+06,1.817256000000000000e+06,2.495177799999999814e+06,2.152116799999999814e+06,2.009165500000000000e+06,2.021444399999999907e+06,2.303936000000000000e+06,1.939729300000000047e+06,1.931569899999999907e+06,2.041883600000000093e+06,2.087520000000000000e+06,2.348992000000000000e+06,2.250151799999999814e+06,2.229712500000000000e+06,2.491098000000000000e+06,2.466539299999999814e+06,2.233752299999999814e+06,2.821838299999999814e+06,3.026067500000000000e+06,2.585012500000000000e+06,2.858555500000000000e+06,2.727842299999999814e+06,2.368585000000000000e+06,2.605371000000000000e+06,2.086801000000000000e+06,2.664000000000000000e+06,2.058202399999999907e+06,2.339946500000000000e+06,2.699284500000000000e+06,2.180675500000000000e+06,2.094960399999999907e+06,2.654448799999999814e+06,2.621770500000000000e+06,2.127598799999999814e+06,3.050464000000000000e+06,2.454340000000000000e+06,2.960629299999999814e+06,2.858555500000000000e+06,2.540055299999999814e+06,2.699284500000000000e+06,2.887113299999999814e+06,2.621824000000000000e+06,2.380784299999999814e+06,3.066782799999999814e+06,2.580932799999999814e+06,2.460928000000000000e+06,2.180675500000000000e+06,2.707525500000000000e+06,3.075023799999999814e+06,2.372664799999999814e+06,2.879035500000000000e+06,3.209735000000000000e+06,2.887113299999999814e+06,1.825415399999999907e+06,2.976948000000000000e+06,3.785542000000000000e+06,2.442060299999999814e+06,2.727168000000000000e+06,2.548254500000000000e+06,2.654448799999999814e+06,2.360345000000000000e+06,2.482858000000000000e+06,2.013285000000000000e+06,2.425741500000000000e+06,2.687045500000000000e+06,2.299148799999999814e+06,5.084270000000000000e+06,2.507416799999999814e+06,2.225632799999999814e+06,3.050464000000000000e+06,2.307268299999999814e+06,3.560914500000000000e+06,2.327707500000000000e+06,3.107742799999999814e+06,2.701056000000000000e+06,2.625810299999999814e+06,2.903432000000000000e+06,3.148458000000000000e+06,2.950016000000000000e+06,2.572733500000000000e+06,2.295069000000000000e+06,2.972950000000000000e+06,3.115820500000000000e+06,2.535975500000000000e+06,3.132221000000000000e+06,2.078561000000000000e+06,2.201074000000000000e+06,3.262852500000000000e+06,3.238292799999999814e+06,3.177097500000000000e+06,3.324129500000000000e+06,3.401643500000000000e+06,2.707525500000000000e+06,2.912896000000000000e+06,3.001507799999999814e+06,2.609450799999999814e+06,3.671229299999999814e+06,2.757056000000000000e+06,2.397103000000000000e+06,2.813679000000000000e+06,2.437980500000000000e+06,2.463424000000000000e+06,2.282789299999999814e+06,2.650328299999999814e+06,2.111239299999999814e+06,2.662568299999999814e+06,2.760479799999999814e+06,2.703445799999999814e+06,2.609450799999999814e+06,2.985189000000000000e+06,2.695204799999999814e+06,2.699284500000000000e+06,3.279171299999999814e+06,2.547072000000000000e+06,2.985189000000000000e+06,3.275091500000000000e+06,2.442060299999999814e+06,2.672576000000000000e+06,2.796864000000000000e+06,2.196994299999999814e+06,2.475456000000000000e+06,2.111239299999999814e+06,2.829568000000000000e+06,2.801358299999999814e+06,2.654448799999999814e+06,3.234294799999999814e+06,2.601331299999999814e+06,2.319507299999999814e+06,3.324129500000000000e+06,2.532416000000000000e+06,2.221513299999999814e+06,3.017826500000000000e+06,2.915752799999999814e+06,2.919750799999999814e+06,2.503297299999999814e+06,2.793088000000000000e+06,2.895354299999999814e+06,2.535975500000000000e+06,2.350912000000000000e+06,2.164356799999999814e+06,2.569024000000000000e+06,2.674724799999999814e+06,3.221974000000000000e+06,2.217433500000000000e+06,2.968870299999999814e+06,2.577984000000000000e+06,2.674724799999999814e+06,2.850314500000000000e+06,2.209314000000000000e+06,2.334528000000000000e+06,2.842236799999999814e+06,2.932071500000000000e+06,2.086801000000000000e+06,2.797278500000000000e+06,3.303731000000000000e+06,2.527104000000000000e+06,2.404160000000000000e+06,2.544174799999999814e+06,2.585012500000000000e+06,2.319507299999999814e+06,1.882612600000000093e+06,2.225632799999999814e+06,2.437980500000000000e+06,2.103119799999999814e+06,2.378176000000000000e+06,2.180675500000000000e+06,3.993851000000000000e+06,2.395392000000000000e+06,2.274590000000000000e+06,2.058202399999999907e+06,2.246072000000000000e+06,2.850314500000000000e+06,2.451776000000000000e+06,2.176635799999999814e+06,2.017324899999999907e+06,1.996925500000000000e+06,2.303228500000000000e+06,2.286869799999999814e+06,2.104256000000000000e+06,2.117120000000000000e+06,1.927530000000000000e+06,2.280000000000000000e+06,2.535975500000000000e+06,2.344026299999999814e+06,2.356265299999999814e+06,3.364926299999999814e+06,2.576192000000000000e+06,2.284672000000000000e+06,2.638049299999999814e+06,3.083101500000000000e+06,2.572864000000000000e+06,2.266470500000000000e+06,2.444096000000000000e+06,3.377247000000000000e+06,2.397103000000000000e+06,3.217976000000000000e+06,3.324129500000000000e+06,2.241951500000000000e+06,2.760479799999999814e+06,2.613611000000000000e+06,2.311680000000000000e+06,3.479320799999999814e+06,2.221513299999999814e+06,2.499217500000000000e+06,3.381245000000000000e+06,4.108163799999999814e+06,2.982528000000000000e+06,2.940312500000000000e+06,3.177097500000000000e+06,2.703445799999999814e+06,2.495177799999999814e+06,3.115820500000000000e+06,3.814181500000000000e+06,3.095340500000000000e+06,2.801358299999999814e+06,2.862716799999999814e+06,2.356265299999999814e+06,2.641280000000000000e+06,3.499637500000000000e+06,2.535975500000000000e+06,3.250613500000000000e+06,2.858555500000000000e+06,3.119900299999999814e+06,2.372664799999999814e+06,2.772800500000000000e+06,4.263355000000000000e+06,2.825918000000000000e+06,2.597504000000000000e+06,2.446100000000000000e+06,3.315970000000000000e+06,3.001507799999999814e+06,2.302144000000000000e+06,2.519616000000000000e+06,3.875376799999999814e+06,2.654448799999999814e+06,2.642129000000000000e+06,2.911040000000000000e+06,2.537216000000000000e+06,3.275091500000000000e+06,2.393023299999999814e+06,4.291994500000000000e+06,2.838157000000000000e+06,3.638591799999999814e+06,2.624896000000000000e+06,2.437980500000000000e+06,2.176635799999999814e+06,2.429781299999999814e+06,3.262852500000000000e+06,2.740163000000000000e+06,2.585012500000000000e+06,3.401643500000000000e+06,3.258691299999999814e+06,3.540516000000000000e+06,3.385324799999999814e+06,5.247620500000000000e+06,3.752823000000000000e+06,4.434865000000000000e+06,3.560914500000000000e+06,3.009585500000000000e+06,2.723844299999999814e+06,3.193416299999999814e+06,2.936069500000000000e+06,3.315970000000000000e+06,5.974294500000000000e+06,2.968870299999999814e+06,3.103581500000000000e+06,4.230636000000000000e+06,3.230215000000000000e+06,2.846316500000000000e+06,2.776256000000000000e+06,2.323587000000000000e+06,2.478778299999999814e+06,3.250613500000000000e+06,2.466539299999999814e+06,3.846819000000000000e+06,2.989187000000000000e+06,2.540055299999999814e+06,2.540055299999999814e+06,2.248768000000000000e+06,2.454340000000000000e+06,2.409422799999999814e+06,4.765728000000000000e+06,2.870794500000000000e+06,4.006090000000000000e+06,2.601331299999999814e+06,2.985189000000000000e+06,2.678886000000000000e+06,3.491559799999999814e+06,4.132723500000000000e+06,3.152537799999999814e+06,2.952551500000000000e+06,2.295069000000000000e+06,2.968870299999999814e+06,2.768720799999999814e+06,4.745329500000000000e+06,3.712107799999999814e+06,3.703866799999999814e+06,5.500561000000000000e+06,2.768720799999999814e+06,4.761566500000000000e+06,5.361688500000000000e+06,4.234715500000000000e+06,4.451265500000000000e+06,6.440031500000000000e+06,3.740665500000000000e+06,3.899936500000000000e+06,4.075526299999999814e+06,5.484405500000000000e+06,4.418628000000000000e+06,3.099420299999999814e+06,3.838741299999999814e+06,3.348607500000000000e+06,4.537020500000000000e+06,4.634933000000000000e+06,4.716690000000000000e+06,3.295490000000000000e+06,4.075526299999999814e+06,2.968870299999999814e+06,3.144460000000000000e+06,4.234715500000000000e+06,3.585474299999999814e+06,3.299651299999999814e+06,2.956549500000000000e+06,3.087262799999999814e+06,3.303731000000000000e+06,3.083101500000000000e+06,3.062703000000000000e+06,2.919750799999999814e+06,3.148458000000000000e+06,3.703866799999999814e+06,3.083101500000000000e+06,3.993851000000000000e+06,3.344446299999999814e+06,3.650830799999999814e+06,3.258691299999999814e+06,2.956549500000000000e+06,4.471664000000000000e+06,2.625810299999999814e+06,3.622273000000000000e+06,3.581394500000000000e+06,3.234294799999999814e+06,2.417542299999999814e+06,3.083101500000000000e+06,2.890240000000000000e+06,2.658488500000000000e+06,2.540055299999999814e+06,4.557419000000000000e+06,3.552836799999999814e+06,3.369006000000000000e+06,2.744161000000000000e+06,2.874874299999999814e+06,3.356848500000000000e+06,2.944310500000000000e+06,2.507416799999999814e+06,3.507878500000000000e+06,4.492144000000000000e+06,3.013746799999999814e+06,2.703445799999999814e+06,2.862716799999999814e+06,3.385324799999999814e+06,3.993851000000000000e+06,3.054625299999999814e+06,2.740163000000000000e+06,2.899434000000000000e+06,3.099420299999999814e+06,2.695204799999999814e+06,2.781041500000000000e+06,2.670767500000000000e+06,3.340366500000000000e+06,5.235381500000000000e+06,3.221974000000000000e+06,2.801358299999999814e+06,3.936735299999999814e+06,2.711523500000000000e+06,2.993266799999999814e+06,3.030065500000000000e+06,3.009585500000000000e+06,3.630350799999999814e+06,4.692212000000000000e+06,3.083101500000000000e+06,4.418628000000000000e+06,3.189336500000000000e+06,4.675811500000000000e+06,2.891193000000000000e+06,4.393986500000000000e+06,3.683468299999999814e+06,3.658908500000000000e+06,3.348607500000000000e+06,3.769305000000000000e+06,3.528277000000000000e+06,3.324129500000000000e+06,3.965211500000000000e+06,3.801942500000000000e+06,3.434362500000000000e+06,2.748240799999999814e+06,4.267516500000000000e+06,3.471079799999999814e+06,2.833995799999999814e+06,3.258691299999999814e+06,4.406389000000000000e+06,2.809599299999999814e+06,2.981109299999999814e+06,4.283753500000000000e+06,4.545180000000000000e+06,2.960629299999999814e+06,3.226053799999999814e+06,3.989771299999999814e+06,3.238292799999999814e+06,4.430867000000000000e+06,3.875376799999999814e+06,3.397563799999999814e+06,3.703866799999999814e+06,2.964790500000000000e+06,3.573153500000000000e+06,4.430867000000000000e+06,3.936735299999999814e+06,3.748743299999999814e+06,4.655413000000000000e+06,3.683468299999999814e+06,2.940312500000000000e+06,3.364926299999999814e+06,3.320049799999999814e+06,3.132221000000000000e+06,4.496142000000000000e+06,4.055046299999999814e+06,3.332288799999999814e+06,3.936735299999999814e+06,4.377749500000000000e+06,3.658908500000000000e+06,3.520199299999999814e+06,3.193416299999999814e+06,3.544595799999999814e+06,3.324129500000000000e+06,3.038306500000000000e+06,3.920416500000000000e+06,3.177097500000000000e+06,3.957133799999999814e+06,4.373670000000000000e+06,5.043391500000000000e+06,3.238292799999999814e+06,4.679891000000000000e+06,3.540516000000000000e+06,3.230215000000000000e+06,4.389907000000000000e+06,3.181095500000000000e+06,3.389486000000000000e+06,3.417962299999999814e+06,3.115820500000000000e+06,3.973452500000000000e+06,3.144460000000000000e+06,3.920416500000000000e+06,4.422626000000000000e+06,3.217976000000000000e+06,2.879035500000000000e+06,2.801358299999999814e+06,3.075023799999999814e+06,2.940312500000000000e+06,2.666176000000000000e+06,2.805519500000000000e+06,3.177097500000000000e+06,2.384903799999999814e+06,3.393565799999999814e+06,4.149042299999999814e+06,2.997428000000000000e+06,2.854475799999999814e+06,4.079687500000000000e+06,3.160778799999999814e+06,2.944310500000000000e+06,3.471079799999999814e+06,3.581394500000000000e+06,2.809599299999999814e+06,3.699787000000000000e+06,2.801358299999999814e+06,3.095340500000000000e+06,3.487398500000000000e+06,2.970496000000000000e+06,3.430364500000000000e+06,2.719764500000000000e+06,3.230215000000000000e+06,3.855060000000000000e+06,2.793280500000000000e+06,3.777464299999999814e+06,3.163776000000000000e+06,3.156699000000000000e+06,3.422123500000000000e+06,3.267013799999999814e+06,2.801358299999999814e+06,3.859058000000000000e+06,3.801942500000000000e+06,3.409884500000000000e+06,2.784960000000000000e+06,3.699787000000000000e+06,2.976948000000000000e+06,3.687548000000000000e+06,3.144460000000000000e+06,4.255195500000000000e+06,2.556374000000000000e+06,3.691709299999999814e+06,4.414466500000000000e+06,3.855060000000000000e+06,3.230215000000000000e+06,2.593132000000000000e+06,3.242372500000000000e+06,3.981530299999999814e+06,3.507878500000000000e+06,3.238292799999999814e+06,3.103581500000000000e+06,2.945664000000000000e+06,2.233752299999999814e+06,3.393565799999999814e+06,4.038727500000000000e+06,3.213896299999999814e+06,2.731922000000000000e+06,3.128141299999999814e+06,2.731922000000000000e+06,3.283332500000000000e+06,2.932071500000000000e+06,3.132221000000000000e+06,3.442603500000000000e+06,3.662988299999999814e+06,3.336368500000000000e+06,3.303731000000000000e+06,2.899434000000000000e+06,3.769305000000000000e+06,3.160778799999999814e+06,3.691709299999999814e+06,4.193918799999999814e+06,3.871378799999999814e+06,3.536518000000000000e+06,2.858555500000000000e+06,4.087847000000000000e+06,4.328711500000000000e+06,3.503717299999999814e+06,3.034145299999999814e+06,3.969372799999999814e+06,2.895354299999999814e+06,4.439026500000000000e+06,2.952551500000000000e+06,3.430364500000000000e+06,3.499637500000000000e+06,3.430364500000000000e+06,3.369006000000000000e+06,2.568613000000000000e+06,3.096896000000000000e+06,3.071104000000000000e+06,2.927991799999999814e+06,2.719764500000000000e+06,4.720688000000000000e+06,3.373167299999999814e+06,3.083101500000000000e+06,2.433861000000000000e+06,3.393565799999999814e+06,2.715603299999999814e+06,3.217976000000000000e+06,3.458922299999999814e+06,2.682965799999999814e+06,3.262852500000000000e+06,3.622273000000000000e+06,3.364926299999999814e+06,3.475241000000000000e+06,3.548757000000000000e+06,4.202078000000000000e+06,2.781041500000000000e+06,2.915752799999999814e+06,3.070944000000000000e+06,3.703866799999999814e+06,3.654910500000000000e+06,3.581394500000000000e+06,3.904016299999999814e+06,3.532438299999999814e+06,2.964790500000000000e+06,3.254611500000000000e+06,3.855060000000000000e+06,3.630350799999999814e+06,3.495639500000000000e+06,4.353271500000000000e+06,2.989187000000000000e+06,3.838741299999999814e+06,3.977450500000000000e+06,3.761145500000000000e+06,3.463002000000000000e+06,2.963648000000000000e+06,2.895354299999999814e+06,3.487398500000000000e+06,3.189336500000000000e+06,3.189336500000000000e+06,2.985189000000000000e+06,3.230215000000000000e+06,3.916255299999999814e+06,3.495639500000000000e+06,2.531935799999999814e+06,3.034240000000000000e+06,3.614032000000000000e+06,2.870794500000000000e+06,3.128141299999999814e+06,2.911673000000000000e+06,3.258691299999999814e+06,3.601874500000000000e+06,2.866796500000000000e+06,3.238292799999999814e+06,3.517632000000000000e+06,3.360928299999999814e+06,2.797278500000000000e+06,2.997428000000000000e+06,3.634512000000000000e+06,3.119900299999999814e+06,3.646669500000000000e+06,3.246533799999999814e+06,2.744161000000000000e+06,2.989187000000000000e+06,2.846316500000000000e+06,3.328127500000000000e+06,3.556834799999999814e+06,3.667149500000000000e+06,3.683468299999999814e+06,4.308231500000000000e+06,3.797862799999999814e+06,4.851483000000000000e+06,4.389907000000000000e+06,4.528779500000000000e+06,3.769305000000000000e+06,3.593633500000000000e+06,4.169522299999999814e+06,4.455263500000000000e+06,3.997849000000000000e+06,4.422626000000000000e+06,4.116404799999999814e+06,4.349110000000000000e+06,4.026570000000000000e+06,3.957133799999999814e+06,4.181679799999999814e+06,4.553257500000000000e+06,4.124482500000000000e+06,3.989771299999999814e+06,4.034647799999999814e+06,4.308231500000000000e+06,3.887697500000000000e+06,3.691709299999999814e+06,3.589472299999999814e+06,3.932574000000000000e+06,4.001024000000000000e+06,3.299651299999999814e+06,3.410304000000000000e+06,2.899434000000000000e+06,3.117952000000000000e+06,2.564573299999999814e+06,2.838592000000000000e+06,2.667456000000000000e+06,2.480448000000000000e+06,2.182144000000000000e+06,1.889728000000000000e+06,1.754496000000000000e+06,1.759616000000000000e+06,1.434848000000000000e+06,1.223584000000000000e+06,9.350720000000000000e+05,7.984000000000000000e+05,6.848960000000000000e+05,5.133040000000000000e+05,3.822960000000000000e+05,2.823520000000000000e+05,2.266000000000000000e+05,1.538400000000000000e+05,1.207840000000000000e+05,8.064200000000000000e+04,6.999200000000000000e+04,5.211900000000000000e+04,4.339000000000000000e+04,3.115500000000000000e+04,4.008000000000000000e+04,2.263500000000000000e+04,2.303600000000000000e+04,1.642300000000000000e+04,1.502000000000000000e+04,6.707000000000000000e+03,9.211000000000000000e+03,7.408000000000000000e+03,5.205000000000000000e+03,6.507000000000000000e+03,3.804000000000000000e+03,6.607000000000000000e+03,9.111000000000000000e+03,4.905000000000000000e+03,4.204000000000000000e+03,4.004000000000000000e+03,3.003000000000000000e+03,2.302000000000000000e+03,3.704000000000000000e+03,2.903000000000000000e+03,3.003000000000000000e+03,2.302000000000000000e+03,5.005000000000000000e+03,1.901000000000000000e+03,3.203000000000000000e+03,3.203000000000000000e+03,3.603000000000000000e+03,3.804000000000000000e+03,1.401000000000000000e+03,3.603000000000000000e+03,2.602000000000000000e+03,3.303000000000000000e+03,3.503000000000000000e+03,3.904000000000000000e+03,2.903000000000000000e+03,2.602000000000000000e+03,3.804000000000000000e+03,2.702000000000000000e+03,3.103000000000000000e+03,2.602000000000000000e+03,2.702000000000000000e+03,2.402000000000000000e+03,3.503000000000000000e+03,1.701000000000000000e+03,3.403000000000000000e+03,2.102000000000000000e+03,3.704000000000000000e+03,4.004000000000000000e+03,2.802000000000000000e+03,3.704000000000000000e+03,1.701000000000000000e+03,3.003000000000000000e+03,2.602000000000000000e+03,2.202000000000000000e+03,2.802000000000000000e+03,3.704000000000000000e+03,2.702000000000000000e+03,2.302000000000000000e+03,2.202000000000000000e+03,3.804000000000000000e+03,4.004000000000000000e+03,2.202000000000000000e+03,3.704000000000000000e+03,2.903000000000000000e+03,1.701000000000000000e+03,3.103000000000000000e+03,2.602000000000000000e+03,3.103000000000000000e+03,2.702000000000000000e+03,3.203000000000000000e+03,2.202000000000000000e+03,3.603000000000000000e+03,2.802000000000000000e+03,2.702000000000000000e+03,2.502000000000000000e+03,2.903000000000000000e+03,3.003000000000000000e+03,3.603000000000000000e+03,1.901000000000000000e+03,2.702000000000000000e+03,2.002000000000000000e+03,nan
4.794930000000000092e+01,3.382720000000000000e+05,4.704320000000000000e+05,7.886080000000000000e+05,9.204960000000000000e+05,1.254336000000000000e+06,1.455072000000000000e+06,1.738336000000000000e+06,2.016704000000000000e+06,2.337408000000000000e+06,2.469184000000000000e+06,2.681472000000000000e+06,2.851264000000000000e+06,3.250240000000000000e+06,3.381245000000000000e+06,3.128141299999999814e+06,3.217976000000000000e+06,3.908014299999999814e+06,4.034647799999999814e+06,4.312393000000000000e+06,4.443024500000000000e+06,4.671813500000000000e+06,4.614534500000000000e+06,4.712528500000000000e+06,7.256785000000000000e+06,5.431206500000000000e+06,9.637691000000000000e+06,5.206742000000000000e+06,4.557419000000000000e+06,5.578401500000000000e+06,4.937238000000000000e+06,5.533362000000000000e+06,5.459927500000000000e+06,5.945900000000000000e+06,3.667149500000000000e+06,4.504383000000000000e+06,4.189920799999999814e+06,4.786044500000000000e+06,4.144962500000000000e+06,4.341032500000000000e+06,4.304233500000000000e+06,3.973452500000000000e+06,4.451265500000000000e+06,4.814684000000000000e+06,4.802445000000000000e+06,4.287915000000000000e+06,4.079687500000000000e+06,4.132723500000000000e+06,3.989771299999999814e+06,4.230636000000000000e+06,3.932574000000000000e+06,4.108163799999999814e+06,4.712528500000000000e+06,4.602295500000000000e+06,3.936735299999999814e+06,3.859058000000000000e+06,3.712107799999999814e+06,4.006090000000000000e+06,4.238877000000000000e+06,4.675811500000000000e+06,4.839162000000000000e+06,4.496142000000000000e+06,5.280258000000000000e+06,5.533362000000000000e+06,5.386493000000000000e+06,4.929078500000000000e+06,6.354195000000000000e+06,5.374091000000000000e+06,4.737170000000000000e+06,4.937238000000000000e+06,5.161865500000000000e+06,6.750251000000000000e+06,5.386493000000000000e+06,4.124482500000000000e+06,4.826923000000000000e+06,4.912678000000000000e+06,4.965714000000000000e+06,4.532941000000000000e+06,5.006592500000000000e+06,4.700289500000000000e+06,4.418628000000000000e+06,4.626773500000000000e+06,4.565578500000000000e+06,4.679891000000000000e+06,3.997849000000000000e+06,3.904016299999999814e+06,3.908014299999999814e+06,4.492144000000000000e+06,4.553257500000000000e+06,3.863137799999999814e+06,4.295992500000000000e+06,3.556834799999999814e+06,4.091845000000000000e+06,4.263355000000000000e+06,3.944813000000000000e+06,4.014331000000000000e+06,3.875376799999999814e+06,4.230636000000000000e+06,4.018329000000000000e+06,3.916255299999999814e+06,4.063287299999999814e+06,3.875376799999999814e+06,4.185841000000000000e+06,4.487982500000000000e+06,3.422123500000000000e+06,3.516119500000000000e+06,3.614032000000000000e+06,3.601874500000000000e+06,3.413882500000000000e+06,2.523735500000000000e+06,3.095340500000000000e+06,3.360928299999999814e+06,3.332288799999999814e+06,3.642671500000000000e+06,2.993266799999999814e+06,3.246533799999999814e+06,4.904600500000000000e+06,2.625810299999999814e+06,3.389486000000000000e+06,2.960629299999999814e+06,2.883115299999999814e+06,3.417962299999999814e+06,3.789621799999999814e+06,4.014331000000000000e+06,3.642671500000000000e+06,3.409884500000000000e+06,3.177097500000000000e+06,4.002010299999999814e+06,4.128643799999999814e+06,4.953475000000000000e+06,3.756984299999999814e+06,3.626271000000000000e+06,4.630935000000000000e+06,3.511958299999999814e+06,3.385324799999999814e+06,3.287412299999999814e+06,3.275091500000000000e+06,3.058705000000000000e+06,4.312393000000000000e+06,4.173602000000000000e+06,3.732424500000000000e+06,3.450763000000000000e+06,3.859058000000000000e+06,3.748743299999999814e+06,3.516119500000000000e+06,4.675811500000000000e+06,3.630350799999999814e+06,3.132221000000000000e+06,4.328711500000000000e+06,3.667149500000000000e+06,3.961213500000000000e+06,4.455263500000000000e+06,3.230215000000000000e+06,3.793783000000000000e+06,3.895775299999999814e+06,4.822925000000000000e+06,3.936735299999999814e+06,3.638591799999999814e+06,4.634933000000000000e+06,4.398148000000000000e+06,3.124061500000000000e+06,4.349110000000000000e+06,3.275091500000000000e+06,3.691709299999999814e+06,3.291492000000000000e+06,3.797862799999999814e+06,4.487982500000000000e+06,4.361349000000000000e+06,3.712107799999999814e+06,4.014331000000000000e+06,4.528779500000000000e+06,3.977450500000000000e+06,3.132221000000000000e+06,3.348607500000000000e+06,3.965211500000000000e+06,2.866796500000000000e+06,2.833995799999999814e+06,2.972950000000000000e+06,4.271596000000000000e+06,4.112325000000000000e+06,2.981109299999999814e+06,3.103581500000000000e+06,3.442603500000000000e+06,3.724346799999999814e+06,3.230215000000000000e+06,3.315970000000000000e+06,2.981109299999999814e+06,2.874874299999999814e+06,2.650328299999999814e+06,4.050966500000000000e+06,3.650830799999999814e+06,2.948471799999999814e+06,3.495639500000000000e+06,3.075023799999999814e+06,2.756481799999999814e+06,3.148458000000000000e+06,3.944813000000000000e+06,2.870794500000000000e+06,4.169522299999999814e+06,3.781544000000000000e+06,3.552836799999999814e+06,3.246533799999999814e+06,3.299651299999999814e+06,2.805519500000000000e+06,3.021987799999999814e+06,3.291492000000000000e+06,2.858555500000000000e+06,3.205655299999999814e+06,2.594240000000000000e+06,2.940312500000000000e+06,2.911673000000000000e+06,2.748240799999999814e+06,3.291492000000000000e+06,2.564573299999999814e+06,3.646669500000000000e+06,2.964790500000000000e+06,2.646248500000000000e+06,3.250613500000000000e+06,3.438442299999999814e+06,3.001507799999999814e+06,3.442603500000000000e+06,3.205655299999999814e+06,2.634009500000000000e+06,3.144460000000000000e+06,2.405302299999999814e+06,3.005587500000000000e+06,2.629929799999999814e+06,3.254611500000000000e+06,2.613611000000000000e+06,3.565075799999999814e+06,3.291492000000000000e+06,3.173017799999999814e+06,2.474738500000000000e+06,2.932071500000000000e+06,4.161281299999999814e+06,2.042880000000000000e+06,2.785039500000000000e+06,2.531935799999999814e+06,2.225632799999999814e+06,3.156699000000000000e+06,2.446100000000000000e+06,2.883115299999999814e+06,2.670767500000000000e+06,2.821838299999999814e+06,3.320049799999999814e+06,2.727842299999999814e+06,2.764559500000000000e+06,3.540516000000000000e+06,2.231168000000000000e+06,3.001507799999999814e+06,2.858555500000000000e+06,2.437980500000000000e+06,2.842236799999999814e+06,3.054625299999999814e+06,4.385909000000000000e+06,3.650830799999999814e+06,3.969372799999999814e+06,3.066782799999999814e+06,3.311808799999999814e+06,2.123559000000000000e+06,2.976948000000000000e+06,3.377247000000000000e+06,3.777464299999999814e+06,3.062703000000000000e+06,2.682965799999999814e+06,3.458922299999999814e+06,3.287412299999999814e+06,3.189336500000000000e+06,3.279171299999999814e+06,2.964790500000000000e+06,2.601331299999999814e+06,3.532438299999999814e+06,3.091342500000000000e+06,2.409422799999999814e+06,3.716105799999999814e+06,3.095340500000000000e+06,2.719764500000000000e+06,2.388983500000000000e+06,3.463002000000000000e+06,3.246533799999999814e+06,2.940312500000000000e+06,2.760479799999999814e+06,3.744745299999999814e+06,3.344446299999999814e+06,3.822259299999999814e+06,2.944310500000000000e+06,3.124061500000000000e+06,2.895354299999999814e+06,3.389486000000000000e+06,2.997428000000000000e+06,3.920416500000000000e+06,3.287412299999999814e+06,4.144962500000000000e+06,2.772800500000000000e+06,3.879456500000000000e+06,3.377247000000000000e+06,2.858555500000000000e+06,2.658488500000000000e+06,2.944310500000000000e+06,3.495639500000000000e+06,3.013746799999999814e+06,2.752402000000000000e+06,2.609450799999999814e+06,3.769305000000000000e+06,3.144460000000000000e+06,2.470658799999999814e+06,3.569155500000000000e+06,3.164858500000000000e+06,2.768720799999999814e+06,3.732424500000000000e+06,2.662568299999999814e+06,2.589052299999999814e+06,3.115820500000000000e+06,2.413462500000000000e+06,3.173017799999999814e+06,3.242372500000000000e+06,2.805519500000000000e+06,2.862716799999999814e+06,2.695204799999999814e+06,2.180675500000000000e+06,2.964790500000000000e+06,2.887113299999999814e+06,3.667149500000000000e+06,2.646248500000000000e+06,2.719764500000000000e+06,3.348607500000000000e+06,2.899434000000000000e+06,2.854475799999999814e+06,3.328127500000000000e+06,2.491098000000000000e+06,2.736083299999999814e+06,3.173017799999999814e+06,3.242372500000000000e+06,2.833995799999999814e+06,2.629929799999999814e+06,2.458419799999999814e+06,2.744161000000000000e+06,2.119438500000000000e+06,1.911130600000000093e+06,2.413462500000000000e+06,2.748240799999999814e+06,2.454340000000000000e+06,1.997056000000000000e+06,2.776961799999999814e+06,2.397103000000000000e+06,2.736083299999999814e+06,2.192954500000000000e+06,2.450220500000000000e+06,2.380784299999999814e+06,1.864960000000000000e+06,1.845854600000000093e+06,2.617690799999999814e+06,2.932071500000000000e+06,2.797278500000000000e+06,3.001507799999999814e+06,3.197577500000000000e+06,2.883115299999999814e+06,3.095340500000000000e+06,2.344026299999999814e+06,3.238292799999999814e+06,3.446683299999999814e+06,3.716105799999999814e+06,3.136219000000000000e+06,3.487398500000000000e+06,3.679470299999999814e+06,2.915752799999999814e+06,2.237832000000000000e+06,2.433861000000000000e+06,2.094960399999999907e+06,2.282789299999999814e+06,3.030065500000000000e+06,2.229712500000000000e+06,2.067584000000000000e+06,2.041883600000000093e+06,1.744992000000000000e+06,1.807008000000000000e+06,2.433861000000000000e+06,1.874368000000000000e+06,2.037763100000000093e+06,1.922912000000000000e+06,1.618048000000000000e+06,1.586528000000000000e+06,2.009165500000000000e+06,1.931569899999999907e+06,1.363456000000000000e+06,1.478275800000000047e+06,1.563072000000000000e+06,1.629346600000000093e+06,1.845854600000000093e+06,1.241409100000000093e+06,2.199138799999999814e+06,1.184803500000000000e+06,1.252960000000000000e+06,1.289408000000000000e+06,1.799989899999999907e+06,1.881109000000000000e+06,1.577568000000000000e+06,1.595840000000000000e+06,1.497999600000000093e+06,2.005253300000000047e+06,1.429153399999999907e+06,1.890772000000000000e+06,1.918973600000000093e+06,1.612512000000000000e+06,2.289448299999999814e+06,1.674592000000000000e+06,1.927062899999999907e+06,2.127981299999999814e+06,2.244800000000000000e+06,1.470240000000000000e+06,2.228266299999999814e+06,1.472384000000000000e+06,2.172717799999999814e+06,1.606464000000000000e+06,1.646880000000000000e+06,1.617280000000000000e+06,1.388512000000000000e+06,1.375872000000000000e+06,1.743904000000000000e+06,1.808320000000000000e+06,1.740960000000000000e+06,1.528804100000000093e+06,2.160236299999999814e+06,1.952008100000000093e+06,2.192256000000000000e+06,2.381312000000000000e+06,2.229712500000000000e+06,2.756481799999999814e+06,2.376704500000000000e+06,2.671454799999999814e+06,2.021153100000000093e+06,2.201074000000000000e+06,1.972407500000000000e+06,2.433410000000000000e+06,2.796903500000000000e+06,2.602692000000000000e+06,2.985323299999999814e+06,3.368093500000000000e+06,3.704759000000000000e+06,2.897885299999999814e+06,2.693632000000000000e+06,2.238729000000000000e+06,2.445590000000000000e+06,2.562996500000000000e+06,2.338688500000000000e+06,2.620378799999999814e+06,1.788678600000000093e+06,2.339158500000000000e+06,3.127656299999999814e+06,2.330382000000000000e+06,2.688116500000000000e+06,2.399439000000000000e+06,2.251940000000000000e+06,2.751518000000000000e+06,2.317537799999999814e+06,2.136320000000000000e+06,2.542925000000000000e+06,2.744161000000000000e+06,1.765184000000000000e+06,1.986240000000000000e+06,2.149888000000000000e+06,2.349497000000000000e+06,1.814784000000000000e+06,2.298669299999999814e+06,1.613978300000000047e+06,2.256397299999999814e+06,1.897909100000000093e+06,2.519616000000000000e+06,2.564573299999999814e+06,1.923410500000000000e+06,1.655172300000000047e+06,1.674048000000000000e+06,1.797408000000000000e+06,1.933753500000000000e+06,1.843904000000000000e+06,1.657088000000000000e+06,1.823648000000000000e+06,2.168612500000000000e+06,1.694743000000000000e+06,1.996925500000000000e+06,2.756481799999999814e+06,2.290674000000000000e+06,2.927991799999999814e+06,4.210237500000000000e+06,2.260608000000000000e+06,2.592394799999999814e+06,2.119438500000000000e+06,2.617690799999999814e+06,2.183808000000000000e+06,2.507416799999999814e+06,3.158434799999999814e+06,3.483400500000000000e+06,2.282789299999999814e+06,2.482858000000000000e+06,2.535975500000000000e+06,2.976948000000000000e+06,2.462499500000000000e+06,3.174782799999999814e+06,2.695204799999999814e+06,2.858555500000000000e+06,3.234294799999999814e+06,2.891193000000000000e+06,2.482858000000000000e+06,3.050464000000000000e+06,3.716105799999999814e+06,2.474738500000000000e+06,2.809599299999999814e+06,2.895354299999999814e+06,3.258691299999999814e+06,2.421661799999999814e+06,3.859058000000000000e+06,2.666687799999999814e+06,4.426787500000000000e+06,4.091845000000000000e+06,2.625810299999999814e+06,5.455684500000000000e+06,4.324632000000000000e+06,3.039961500000000000e+06,3.152537799999999814e+06,4.298689000000000000e+06,4.068222500000000000e+06,2.948471799999999814e+06,3.691473299999999814e+06,2.927991799999999814e+06,3.220050799999999814e+06,3.646961299999999814e+06,3.703866799999999814e+06,2.789200799999999814e+06,3.397563799999999814e+06,2.993266799999999814e+06,2.674724799999999814e+06,3.238292799999999814e+06,4.021010000000000000e+06,3.579240799999999814e+06,5.218899500000000000e+06,3.666372500000000000e+06,4.034375000000000000e+06,5.803717500000000000e+06,3.005587500000000000e+06,2.646248500000000000e+06,2.425741500000000000e+06,2.870794500000000000e+06,2.781041500000000000e+06,3.577233299999999814e+06,2.270510299999999814e+06,2.348145799999999814e+06,2.952551500000000000e+06,2.585012500000000000e+06,2.560493500000000000e+06,3.021987799999999814e+06,5.325134500000000000e+06,6.176290000000000000e+06,3.635784500000000000e+06,2.981109299999999814e+06,2.832241000000000000e+06,3.254611500000000000e+06,3.634685299999999814e+06,4.137935299999999814e+06,3.475616299999999814e+06,4.371685000000000000e+06,4.214399000000000000e+06,3.630773299999999814e+06,2.981109299999999814e+06,3.781544000000000000e+06,2.893167299999999814e+06,4.370197500000000000e+06,5.145465000000000000e+06,2.753314500000000000e+06,3.887697500000000000e+06,3.309279299999999814e+06,3.070930799999999814e+06,3.062703000000000000e+06,3.511958299999999814e+06,3.982950000000000000e+06,3.059375299999999814e+06,2.621770500000000000e+06,3.446683299999999814e+06,3.422123500000000000e+06,3.495639500000000000e+06,3.283332500000000000e+06,4.255195500000000000e+06,2.842236799999999814e+06,2.891193000000000000e+06,2.674724799999999814e+06,2.805519500000000000e+06,3.190855000000000000e+06,5.550550000000000000e+06,2.540055299999999814e+06,4.262574500000000000e+06,4.334529500000000000e+06,3.028512000000000000e+06,3.741295500000000000e+06,4.034293799999999814e+06,3.263293799999999814e+06,4.126172000000000000e+06,2.981109299999999814e+06,3.371090000000000000e+06,3.887757000000000000e+06,3.899936500000000000e+06,3.541999500000000000e+06,3.111822500000000000e+06,3.344446299999999814e+06,1.907090800000000047e+06,2.748240799999999814e+06,3.181095500000000000e+06,3.859058000000000000e+06,3.205655299999999814e+06,5.468087000000000000e+06,3.920416500000000000e+06,3.046384299999999814e+06,3.152537799999999814e+06,2.846316500000000000e+06,2.927991799999999814e+06,3.454761000000000000e+06,2.879035500000000000e+06,3.904016299999999814e+06,3.430829500000000000e+06,4.500303500000000000e+06,3.409884500000000000e+06,2.770499000000000000e+06,3.511958299999999814e+06,3.153072000000000000e+06,3.119900299999999814e+06,3.075023799999999814e+06,3.899936500000000000e+06,4.091845000000000000e+06,2.299148799999999814e+06,3.818179500000000000e+06,3.426203299999999814e+06,3.622106299999999814e+06,3.314336500000000000e+06,3.765207799999999814e+06,4.407642000000000000e+06,3.956108500000000000e+06,3.976218799999999814e+06,3.823432299999999814e+06,5.231156000000000000e+06,3.029244799999999814e+06,3.915700799999999814e+06,4.715188000000000000e+06,3.126396500000000000e+06,3.801691000000000000e+06,3.819547000000000000e+06,2.658983799999999814e+06,3.327798799999999814e+06,3.742419000000000000e+06,3.420140299999999814e+06,5.163211000000000000e+06,3.501115000000000000e+06,3.192142500000000000e+06,5.564254000000000000e+06,3.045493000000000000e+06,2.690250799999999814e+06,3.699692500000000000e+06,3.766664500000000000e+06,3.271451000000000000e+06,3.156801299999999814e+06,2.336453500000000000e+06,3.701363500000000000e+06,3.978486500000000000e+06,3.486210799999999814e+06,2.427029299999999814e+06,3.575822299999999814e+06,2.796323799999999814e+06,2.983094799999999814e+06,3.436225000000000000e+06,3.806624000000000000e+06,3.640308000000000000e+06,3.126834000000000000e+06,4.763327500000000000e+06,3.292844299999999814e+06,3.505473000000000000e+06,3.707112799999999814e+06,5.236458500000000000e+06,3.732987799999999814e+06,3.153810000000000000e+06,2.790376799999999814e+06,3.311241000000000000e+06,2.544174799999999814e+06,3.620069299999999814e+06,3.457597500000000000e+06,2.907511799999999814e+06,4.151557299999999814e+06,3.260035000000000000e+06,3.690164500000000000e+06,3.220396299999999814e+06,2.972712500000000000e+06,2.883806299999999814e+06,2.417542299999999814e+06,2.700049000000000000e+06,2.356959500000000000e+06,3.950647799999999814e+06,2.015769000000000000e+06,2.553977000000000000e+06,2.572733500000000000e+06,2.677017799999999814e+06,2.951814299999999814e+06,2.369898000000000000e+06,3.349053000000000000e+06,2.489645799999999814e+06,2.160192000000000000e+06,1.875983000000000000e+06,2.338094299999999814e+06,2.055591600000000093e+06,2.433209000000000000e+06,2.138210000000000000e+06,2.358125299999999814e+06,2.542925000000000000e+06,2.138288299999999814e+06,2.585012500000000000e+06,2.493972299999999814e+06,2.372664799999999814e+06,2.670767500000000000e+06,2.845226299999999814e+06,1.939729300000000047e+06,2.454340000000000000e+06,2.479714799999999814e+06,2.478778299999999814e+06,2.478778299999999814e+06,3.336502799999999814e+06,3.190003500000000000e+06,2.205194500000000000e+06,1.621754899999999907e+06,1.667520000000000000e+06,2.442060299999999814e+06,2.205194500000000000e+06,1.858053899999999907e+06,1.727126500000000000e+06,1.930496000000000000e+06,1.845854600000000093e+06,1.870332800000000047e+06,2.356265299999999814e+06,2.217433500000000000e+06,1.760099600000000093e+06,1.956048000000000000e+06,1.788617600000000093e+06,2.319507299999999814e+06,2.192954500000000000e+06,3.050464000000000000e+06,2.380784299999999814e+06,2.377596500000000000e+06,2.234093299999999814e+06,3.297628000000000000e+06,3.183386000000000000e+06,3.724346799999999814e+06,3.125898500000000000e+06,2.433262500000000000e+06,2.357726299999999814e+06,2.262286299999999814e+06,2.238651299999999814e+06,2.625982799999999814e+06,2.143086799999999814e+06,2.510494799999999814e+06,2.593232799999999814e+06,1.523218000000000000e+06,1.724073600000000093e+06,1.985472000000000000e+06,1.350340399999999907e+06,1.529920000000000000e+06,1.996925500000000000e+06,1.966895300000000047e+06,2.624890500000000000e+06,2.035627399999999907e+06,1.617799399999999907e+06,2.639810299999999814e+06,2.414474500000000000e+06,2.454653500000000000e+06,2.754747000000000000e+06,1.995142300000000047e+06,2.392295799999999814e+06,2.572199000000000000e+06,2.742833299999999814e+06,2.492557000000000000e+06,2.878569500000000000e+06,2.341699299999999814e+06,2.618810299999999814e+06,3.179892500000000000e+06,2.538494799999999814e+06,2.501874500000000000e+06,2.448895000000000000e+06,2.598246299999999814e+06,3.369427500000000000e+06,2.614850500000000000e+06,2.560743000000000000e+06,2.744279000000000000e+06,3.393565799999999814e+06,2.869783299999999814e+06,2.225632799999999814e+06,2.801024799999999814e+06,2.663537500000000000e+06,2.638049299999999814e+06,2.768674799999999814e+06,1.928650500000000000e+06,2.748240799999999814e+06,2.544019000000000000e+06,2.653746299999999814e+06,2.830921000000000000e+06,2.436745500000000000e+06,2.721093500000000000e+06,2.439669500000000000e+06,2.635788000000000000e+06,2.677828000000000000e+06,3.277529299999999814e+06,3.492739299999999814e+06,2.614283000000000000e+06,2.517824000000000000e+06,2.446753799999999814e+06,2.381712000000000000e+06,2.032064000000000000e+06,3.484455799999999814e+06,2.536049500000000000e+06,2.083921899999999907e+06,2.210782799999999814e+06,2.381184000000000000e+06,2.181597500000000000e+06,2.622374500000000000e+06,3.596356500000000000e+06,2.800054799999999814e+06,3.997185500000000000e+06,2.277203500000000000e+06,3.284527500000000000e+06,2.472372000000000000e+06,2.648193000000000000e+06,3.262435500000000000e+06,3.088129000000000000e+06,2.697309299999999814e+06,2.427402799999999814e+06,2.579871799999999814e+06,2.480996000000000000e+06,3.141969799999999814e+06,2.643226000000000000e+06,2.411209000000000000e+06,2.917675299999999814e+06,2.689297299999999814e+06,2.696767000000000000e+06,2.848182799999999814e+06,2.827287000000000000e+06,3.286665799999999814e+06,2.387650500000000000e+06,2.771569500000000000e+06,2.414097799999999814e+06,3.109606500000000000e+06,9.633274000000000000e+06,2.518080000000000000e+06,2.901154000000000000e+06,2.463366500000000000e+06,2.658306799999999814e+06,3.046384299999999814e+06,2.228443799999999814e+06,2.838157000000000000e+06,2.344026299999999814e+06,2.731922000000000000e+06,2.531935799999999814e+06,2.829916000000000000e+06,2.119438500000000000e+06,2.789200799999999814e+06,2.290368000000000000e+06,2.364464500000000000e+06,2.511496500000000000e+06,2.685459000000000000e+06,2.446100000000000000e+06,2.650328299999999814e+06,2.707525500000000000e+06,2.295069000000000000e+06,2.993266799999999814e+06,2.556374000000000000e+06,2.053056000000000000e+06,2.760479799999999814e+06,2.510144000000000000e+06,2.858555500000000000e+06,2.805519500000000000e+06,2.776961799999999814e+06,2.303228500000000000e+06,2.453634799999999814e+06,2.634009500000000000e+06,2.290949500000000000e+06,3.005587500000000000e+06,3.626271000000000000e+06,2.617690799999999814e+06,2.290949500000000000e+06,2.625810299999999814e+06,2.972950000000000000e+06,2.682965799999999814e+06,2.059488000000000000e+06,3.748743299999999814e+06,2.911673000000000000e+06,3.279171299999999814e+06,2.111239299999999814e+06,2.850314500000000000e+06,2.682965799999999814e+06,3.079410299999999814e+06,2.684034500000000000e+06,2.556374000000000000e+06,3.217976000000000000e+06,2.286033799999999814e+06,2.949038799999999814e+06,2.466539299999999814e+06,2.892689799999999814e+06,2.613742299999999814e+06,2.721272500000000000e+06,2.582560000000000000e+06,2.430393799999999814e+06,2.972612500000000000e+06,2.316150500000000000e+06,3.155215299999999814e+06,2.656091000000000000e+06,2.560909500000000000e+06,2.587942799999999814e+06,2.891618000000000000e+06,2.205312000000000000e+06,2.343636299999999814e+06,2.170928000000000000e+06,2.059808000000000000e+06,2.481666299999999814e+06,2.916663799999999814e+06,2.458419799999999814e+06,2.442060299999999814e+06,3.107742799999999814e+06,3.107742799999999814e+06,2.016032000000000000e+06,2.254191500000000000e+06,2.368585000000000000e+06,1.674048000000000000e+06,1.875360000000000000e+06,1.890400000000000000e+06,2.319507299999999814e+06,2.278709500000000000e+06,2.870794500000000000e+06,2.045923500000000000e+06,2.687045500000000000e+06,1.886652500000000000e+06,2.883115299999999814e+06,2.086801000000000000e+06,2.409422799999999814e+06,1.727381500000000000e+06,2.323587000000000000e+06,2.731922000000000000e+06,2.658488500000000000e+06,2.041883600000000093e+06,2.450220500000000000e+06,2.764559500000000000e+06,2.105920000000000000e+06,2.214080000000000000e+06,2.495177799999999814e+06,3.005587500000000000e+06,2.470658799999999814e+06,2.964790500000000000e+06,2.432256000000000000e+06,2.691043500000000000e+06,2.527815299999999814e+06,3.079021799999999814e+06,3.066782799999999814e+06,2.331827000000000000e+06,2.764559500000000000e+06,2.585012500000000000e+06,2.625810299999999814e+06,2.585012500000000000e+06,2.399552000000000000e+06,2.425741500000000000e+06,2.895354299999999814e+06,2.150848000000000000e+06,2.650328299999999814e+06,2.491098000000000000e+06,2.523735500000000000e+06,2.744161000000000000e+06,2.462499500000000000e+06,1.931569899999999907e+06,2.817677000000000000e+06,2.446100000000000000e+06,2.560493500000000000e+06,2.119438500000000000e+06,2.972950000000000000e+06,3.193416299999999814e+06,2.719764500000000000e+06,2.270510299999999814e+06,3.009585500000000000e+06,3.140380299999999814e+06,2.458419799999999814e+06,3.140380299999999814e+06,2.666687799999999814e+06,3.626271000000000000e+06,3.373167299999999814e+06,2.789200799999999814e+06,3.148458000000000000e+06,3.013746799999999814e+06,2.850314500000000000e+06,2.731922000000000000e+06,2.511496500000000000e+06,2.821838299999999814e+06,2.691043500000000000e+06,2.446100000000000000e+06,2.372664799999999814e+06,2.687045500000000000e+06,2.193792000000000000e+06,2.519616000000000000e+06,2.397103000000000000e+06,3.030065500000000000e+06,2.870794500000000000e+06,2.797278500000000000e+06,2.870794500000000000e+06,2.568613000000000000e+06,2.376704500000000000e+06,3.160778799999999814e+06,3.238292799999999814e+06,5.345533000000000000e+06,2.446100000000000000e+06,2.466539299999999814e+06,2.012736000000000000e+06,1.976527000000000000e+06,2.299148799999999814e+06,1.935689399999999907e+06,2.419648000000000000e+06,2.323587000000000000e+06,2.797278500000000000e+06,2.556374000000000000e+06,2.842236799999999814e+06,2.997428000000000000e+06,3.217976000000000000e+06,3.654910500000000000e+06,2.552294299999999814e+06,2.674724799999999814e+06,2.960629299999999814e+06,3.381245000000000000e+06,2.699284500000000000e+06,2.576813299999999814e+06,2.960629299999999814e+06,2.752402000000000000e+06,2.874874299999999814e+06,2.789200799999999814e+06,2.829916000000000000e+06,2.666687799999999814e+06,2.870794500000000000e+06,3.058705000000000000e+06,2.727842299999999814e+06,2.932071500000000000e+06,3.087262799999999814e+06,2.764559500000000000e+06,2.883115299999999814e+06,2.213393799999999814e+06,2.605371000000000000e+06,2.813679000000000000e+06,3.017826500000000000e+06,3.307729000000000000e+06,3.965211500000000000e+06,2.785039500000000000e+06,3.026067500000000000e+06,3.001507799999999814e+06,3.009585500000000000e+06,4.520620000000000000e+06,3.160778799999999814e+06,3.593633500000000000e+06,2.642129000000000000e+06,4.598297500000000000e+06,2.940312500000000000e+06,2.850314500000000000e+06,3.409884500000000000e+06,2.805519500000000000e+06,3.209735000000000000e+06,2.295069000000000000e+06,2.887113299999999814e+06,2.903432000000000000e+06,2.662568299999999814e+06,3.336368500000000000e+06,3.781544000000000000e+06,2.960629299999999814e+06,2.474738500000000000e+06,3.593633500000000000e+06,2.805519500000000000e+06,2.409422799999999814e+06,2.866796500000000000e+06,3.532438299999999814e+06,2.376704500000000000e+06,2.981109299999999814e+06,6.027493500000000000e+06,2.833995799999999814e+06,2.874874299999999814e+06,3.070944000000000000e+06,3.091342500000000000e+06,2.899434000000000000e+06,2.013285000000000000e+06,2.862716799999999814e+06,3.385324799999999814e+06,3.471079799999999814e+06,2.474738500000000000e+06,3.695789000000000000e+06,2.629929799999999814e+06,2.736083299999999814e+06,3.356848500000000000e+06,2.613611000000000000e+06,3.070944000000000000e+06,4.038727500000000000e+06,2.658488500000000000e+06,3.217976000000000000e+06,4.112325000000000000e+06,2.465536000000000000e+06,4.214399000000000000e+06,2.911673000000000000e+06,3.320049799999999814e+06,2.376704500000000000e+06,2.544174799999999814e+06,4.565578500000000000e+06,4.777967000000000000e+06,2.570624000000000000e+06,3.511958299999999814e+06,3.446683299999999814e+06,3.058705000000000000e+06,3.369006000000000000e+06,3.050464000000000000e+06,2.932071500000000000e+06,2.997428000000000000e+06,3.021987799999999814e+06,3.075023799999999814e+06,2.727842299999999814e+06,2.838157000000000000e+06,2.809599299999999814e+06,3.340366500000000000e+06,2.817677000000000000e+06,3.042386299999999814e+06,2.507416799999999814e+06,2.594752000000000000e+06,2.776961799999999814e+06,2.160236299999999814e+06,3.320049799999999814e+06,2.948471799999999814e+06,3.275091500000000000e+06,3.573153500000000000e+06,3.156699000000000000e+06,3.062703000000000000e+06,2.642129000000000000e+06,3.916255299999999814e+06,2.266470500000000000e+06,3.369006000000000000e+06,3.287412299999999814e+06,3.638591799999999814e+06,3.552836799999999814e+06,2.723844299999999814e+06,2.497856000000000000e+06,2.511496500000000000e+06,3.140380299999999814e+06,2.188874799999999814e+06,2.662568299999999814e+06,2.196994299999999814e+06,2.727842299999999814e+06,2.944310500000000000e+06,3.373167299999999814e+06,3.099420299999999814e+06,2.630464000000000000e+06,3.781544000000000000e+06,2.858555500000000000e+06,2.723844299999999814e+06,2.418240000000000000e+06,2.887113299999999814e+06,3.185338500000000000e+06,2.397103000000000000e+06,2.768720799999999814e+06,2.850314500000000000e+06,2.299148799999999814e+06,2.174016000000000000e+06,2.699284500000000000e+06,3.540516000000000000e+06,3.099420299999999814e+06,2.960629299999999814e+06,2.442060299999999814e+06,2.923830500000000000e+06,2.446100000000000000e+06,2.025484300000000047e+06,2.625810299999999814e+06,2.303228500000000000e+06,2.339946500000000000e+06,2.437980500000000000e+06,2.760479799999999814e+06,2.756481799999999814e+06,2.821838299999999814e+06,2.617690799999999814e+06,2.544174799999999814e+06,2.589052299999999814e+06,2.221513299999999814e+06,2.846316500000000000e+06,3.262852500000000000e+06,2.140736000000000000e+06,2.229712500000000000e+06,2.764559500000000000e+06,2.654448799999999814e+06,2.556374000000000000e+06,2.776961799999999814e+06,2.576813299999999814e+06,2.425741500000000000e+06,2.161792000000000000e+06,3.119900299999999814e+06,3.083101500000000000e+06,3.450763000000000000e+06,2.090840899999999907e+06,2.499217500000000000e+06,3.050464000000000000e+06,2.715603299999999814e+06,2.605371000000000000e+06,2.989187000000000000e+06,2.674724799999999814e+06,2.989187000000000000e+06,2.789200799999999814e+06,2.858555500000000000e+06,3.303731000000000000e+06,3.181095500000000000e+06,2.646248500000000000e+06,4.100086000000000000e+06,2.825918000000000000e+06,2.793280500000000000e+06,3.160778799999999814e+06,2.785039500000000000e+06,2.634009500000000000e+06,3.683468299999999814e+06,3.438442299999999814e+06,3.761145500000000000e+06,2.956549500000000000e+06,4.165361000000000000e+06,3.389486000000000000e+06,2.617690799999999814e+06,3.454761000000000000e+06,3.614032000000000000e+06,2.458419799999999814e+06,3.021987799999999814e+06,3.038306500000000000e+06,3.552836799999999814e+06,2.944310500000000000e+06,2.629929799999999814e+06,2.711523500000000000e+06,3.062703000000000000e+06,2.776961799999999814e+06,2.976948000000000000e+06,2.903432000000000000e+06,2.952551500000000000e+06,3.352687299999999814e+06,2.715603299999999814e+06,2.940312500000000000e+06,2.976948000000000000e+06,3.087262799999999814e+06,3.597713299999999814e+06,2.609450799999999814e+06,2.552294299999999814e+06,2.866796500000000000e+06,3.083101500000000000e+06,2.862716799999999814e+06,2.764559500000000000e+06,3.034145299999999814e+06,2.209314000000000000e+06,2.776961799999999814e+06,4.226638000000000000e+06,3.740665500000000000e+06,3.213896299999999814e+06,3.299651299999999814e+06,3.904016299999999814e+06,3.422123500000000000e+06,3.144460000000000000e+06,3.516119500000000000e+06,3.299651299999999814e+06,3.307729000000000000e+06,3.164858500000000000e+06,2.919750799999999814e+06,3.291492000000000000e+06,3.834580000000000000e+06,3.520199299999999814e+06,5.100588500000000000e+06,3.083101500000000000e+06,3.511958299999999814e+06,3.850980299999999814e+06,3.262852500000000000e+06,4.655413000000000000e+06,3.446683299999999814e+06,3.356848500000000000e+06,3.254611500000000000e+06,2.629929799999999814e+06,4.381747500000000000e+06,3.789621799999999814e+06,2.801358299999999814e+06,3.201657299999999814e+06,4.398148000000000000e+06,3.401643500000000000e+06,2.907511799999999814e+06,3.262852500000000000e+06,2.915752799999999814e+06,3.030065500000000000e+06,3.185338500000000000e+06,3.520199299999999814e+06,2.829916000000000000e+06,3.569155500000000000e+06,3.360928299999999814e+06,3.989771299999999814e+06,4.598297500000000000e+06,3.083101500000000000e+06,3.899936500000000000e+06,3.356848500000000000e+06,3.401643500000000000e+06,3.560914500000000000e+06,3.377247000000000000e+06,3.797862799999999814e+06,3.928576000000000000e+06,4.389907000000000000e+06,3.863137799999999814e+06,4.189920799999999814e+06,3.422123500000000000e+06,6.194924000000000000e+06,3.324129500000000000e+06,4.291994500000000000e+06,3.842739299999999814e+06,3.463002000000000000e+06,3.503717299999999814e+06,3.124061500000000000e+06,6.215485500000000000e+06,3.838741299999999814e+06,4.234715500000000000e+06,3.997849000000000000e+06,4.798283500000000000e+06,3.875376799999999814e+06,3.899936500000000000e+06,3.503717299999999814e+06,4.806443000000000000e+06,4.295992500000000000e+06,3.311808799999999814e+06,5.321136500000000000e+06,3.916255299999999814e+06,3.634512000000000000e+06,3.422123500000000000e+06,3.238292799999999814e+06,5.035232000000000000e+06,4.059207500000000000e+06,3.344446299999999814e+06,2.964790500000000000e+06,4.443024500000000000e+06,3.883617799999999814e+06,5.255780000000000000e+06,3.540516000000000000e+06,3.320049799999999814e+06,5.406891500000000000e+06,3.499637500000000000e+06,4.300154000000000000e+06,4.402146000000000000e+06,3.610034000000000000e+06,4.737170000000000000e+06,3.581394500000000000e+06,3.793783000000000000e+06,4.230636000000000000e+06,3.814181500000000000e+06,3.724346799999999814e+06,3.511958299999999814e+06,2.638049299999999814e+06,3.332288799999999814e+06,2.781041500000000000e+06,2.809599299999999814e+06,4.202078000000000000e+06,3.511958299999999814e+06,2.768720799999999814e+06,4.475662000000000000e+06,4.124482500000000000e+06,3.536518000000000000e+06,3.177097500000000000e+06,3.393565799999999814e+06,3.381245000000000000e+06,3.417962299999999814e+06,3.875376799999999814e+06,4.087847000000000000e+06,3.250613500000000000e+06,4.471664000000000000e+06,3.581394500000000000e+06,3.569155500000000000e+06,3.679470299999999814e+06,4.524781500000000000e+06,4.096006299999999814e+06,3.495639500000000000e+06,3.838741299999999814e+06,3.091342500000000000e+06,3.430364500000000000e+06,3.079021799999999814e+06,3.356848500000000000e+06,6.003015500000000000e+06,3.267013799999999814e+06,3.221974000000000000e+06,3.532438299999999814e+06,3.679470299999999814e+06,3.426203299999999814e+06,7.293339000000000000e+06,3.601874500000000000e+06,3.797862799999999814e+06,3.471079799999999814e+06,3.736504299999999814e+06,3.761145500000000000e+06,4.157120000000000000e+06,4.916839500000000000e+06,4.908680000000000000e+06,5.133226000000000000e+06,5.455684500000000000e+06,3.507878500000000000e+06,3.544595799999999814e+06,3.940815000000000000e+06,4.577899000000000000e+06,4.320470500000000000e+06,3.797862799999999814e+06,3.405804799999999814e+06,3.467000000000000000e+06,3.242372500000000000e+06,5.178102500000000000e+06,3.401643500000000000e+06,5.643676500000000000e+06,3.136219000000000000e+06,4.912678000000000000e+06,3.426203299999999814e+06,4.336871000000000000e+06,3.699787000000000000e+06,4.504383000000000000e+06,3.912094000000000000e+06,4.410387000000000000e+06,3.842739299999999814e+06,3.610034000000000000e+06,4.712528500000000000e+06,5.770310000000000000e+06,5.231220000000000000e+06,4.675811500000000000e+06,3.879456500000000000e+06,4.965714000000000000e+06,4.132723500000000000e+06,3.315970000000000000e+06,3.977450500000000000e+06,4.332873000000000000e+06,3.916255299999999814e+06,4.055046299999999814e+06,4.675811500000000000e+06,3.781544000000000000e+06,3.981530299999999814e+06,4.042888799999999814e+06,3.532438299999999814e+06,4.059207500000000000e+06,3.262852500000000000e+06,3.773303000000000000e+06,3.573153500000000000e+06,4.349110000000000000e+06,3.540516000000000000e+06,3.471079799999999814e+06,4.022408799999999814e+06,3.642671500000000000e+06,4.757568500000000000e+06,3.581394500000000000e+06,4.279755500000000000e+06,3.695789000000000000e+06,5.427290000000000000e+06,2.923830500000000000e+06,3.630350799999999814e+06,3.389486000000000000e+06,3.638591799999999814e+06,3.769305000000000000e+06,3.516119500000000000e+06,3.107742799999999814e+06,3.271093500000000000e+06,3.703866799999999814e+06,3.577233299999999814e+06,3.675390500000000000e+06,4.197998500000000000e+06,3.205655299999999814e+06,4.708449000000000000e+06,3.605954299999999814e+06,2.968870299999999814e+06,3.152537799999999814e+06,3.736504299999999814e+06,4.002010299999999814e+06,3.487398500000000000e+06,3.393565799999999814e+06,4.733008500000000000e+06,3.279171299999999814e+06,4.218478500000000000e+06,4.059207500000000000e+06,6.496984000000000000e+06,3.348607500000000000e+06,5.063871500000000000e+06,3.446683299999999814e+06,3.503717299999999814e+06,2.956549500000000000e+06,3.973452500000000000e+06,3.679470299999999814e+06,3.438442299999999814e+06,3.777464299999999814e+06,3.634512000000000000e+06,3.560914500000000000e+06,3.622273000000000000e+06,3.646669500000000000e+06,3.691709299999999814e+06,3.463002000000000000e+06,3.213896299999999814e+06,3.646669500000000000e+06,2.936069500000000000e+06,3.467000000000000000e+06,3.397563799999999814e+06,3.904016299999999814e+06,5.921258500000000000e+06,3.744745299999999814e+06,2.964790500000000000e+06,3.454761000000000000e+06,4.365510500000000000e+06,3.793783000000000000e+06,4.439026500000000000e+06,4.218478500000000000e+06,3.736504299999999814e+06,3.989771299999999814e+06,3.957133799999999814e+06,4.487982500000000000e+06,2.793280500000000000e+06,3.185338500000000000e+06,4.063287299999999814e+06,3.328127500000000000e+06,3.536518000000000000e+06,4.684052500000000000e+06,3.099420299999999814e+06,4.900439000000000000e+06,3.540516000000000000e+06,3.397563799999999814e+06,4.022408799999999814e+06,3.475241000000000000e+06,3.242372500000000000e+06,3.250613500000000000e+06,3.667149500000000000e+06,3.226053799999999814e+06,3.320049799999999814e+06,4.655413000000000000e+06,4.108163799999999814e+06,3.814181500000000000e+06,3.622273000000000000e+06,3.875376799999999814e+06,3.238292799999999814e+06,4.361349000000000000e+06,4.006090000000000000e+06,4.238877000000000000e+06,4.291994500000000000e+06,3.720185500000000000e+06,4.393986500000000000e+06,3.859058000000000000e+06,3.389486000000000000e+06,4.193918799999999814e+06,4.206239500000000000e+06,3.307729000000000000e+06,3.487398500000000000e+06,4.418628000000000000e+06,3.781544000000000000e+06,3.977450500000000000e+06,4.328711500000000000e+06,3.275091500000000000e+06,3.352687299999999814e+06,3.932574000000000000e+06,2.817677000000000000e+06,2.981109299999999814e+06,3.307729000000000000e+06,4.071365000000000000e+06,4.157120000000000000e+06,3.752823000000000000e+06,3.426203299999999814e+06,3.356848500000000000e+06,3.458922299999999814e+06,3.699787000000000000e+06,2.911673000000000000e+06,4.050966500000000000e+06,3.503717299999999814e+06,3.532438299999999814e+06,3.932574000000000000e+06,4.173602000000000000e+06,3.234294799999999814e+06,3.671229299999999814e+06,3.789621799999999814e+06,4.259357000000000000e+06,4.341032500000000000e+06,3.577233299999999814e+06,4.124482500000000000e+06,3.565075799999999814e+06,4.385909000000000000e+06,3.254611500000000000e+06,3.038306500000000000e+06,4.116404799999999814e+06,4.704451000000000000e+06,3.916255299999999814e+06,4.108163799999999814e+06,4.010251299999999814e+06,3.679470299999999814e+06,5.553923500000000000e+06,4.091845000000000000e+06,3.597713299999999814e+06,3.516119500000000000e+06,4.157120000000000000e+06,2.948471799999999814e+06,4.100086000000000000e+06,3.520199299999999814e+06,3.891695500000000000e+06,3.797862799999999814e+06,4.937238000000000000e+06,3.985691500000000000e+06,3.209735000000000000e+06,3.450763000000000000e+06,4.251116000000000000e+06,3.618193299999999814e+06,3.262852500000000000e+06,3.471079799999999814e+06,3.320049799999999814e+06,3.867299000000000000e+06,3.838741299999999814e+06,4.120484500000000000e+06,3.777464299999999814e+06,3.785542000000000000e+06,2.989187000000000000e+06,3.140380299999999814e+06,3.748743299999999814e+06,3.908014299999999814e+06,3.401643500000000000e+06,3.928576000000000000e+06,3.924496299999999814e+06,4.087847000000000000e+06,3.850980299999999814e+06,3.340366500000000000e+06,3.712107799999999814e+06,3.846819000000000000e+06,3.732424500000000000e+06,3.924496299999999814e+06,4.222476500000000000e+06,4.414466500000000000e+06,3.626271000000000000e+06,3.936735299999999814e+06,4.492144000000000000e+06,4.953475000000000000e+06,4.197998500000000000e+06,4.728929000000000000e+06,4.353271500000000000e+06,4.120484500000000000e+06,4.737170000000000000e+06,4.414466500000000000e+06,4.341032500000000000e+06,4.863722000000000000e+06,4.422626000000000000e+06,4.573737500000000000e+06,4.610536500000000000e+06,4.573737500000000000e+06,4.839162000000000000e+06,4.875961000000000000e+06,4.345112000000000000e+06,4.385909000000000000e+06,4.328711500000000000e+06,4.050966500000000000e+06,4.271596000000000000e+06,4.132723500000000000e+06,3.507878500000000000e+06,3.458922299999999814e+06,3.279171299999999814e+06,3.708028000000000000e+06,3.247424000000000000e+06,3.311808799999999814e+06,2.971264000000000000e+06,2.482560000000000000e+06,2.399296000000000000e+06,2.218432000000000000e+06,2.073536000000000000e+06,1.849376000000000000e+06,1.610688000000000000e+06,1.379520000000000000e+06,1.093664000000000000e+06,9.118080000000000000e+05,7.506560000000000000e+05,5.996320000000000000e+05,5.340480000000000000e+05,3.852560000000000000e+05,2.756560000000000000e+05,2.155680000000000000e+05,1.795800000000000000e+05,1.222940000000000000e+05,9.431400000000000000e+04,6.647600000000000000e+04,4.369100000000000000e+04,5.563200000000000000e+04,3.486500000000000000e+04,2.834800000000000000e+04,2.323600000000000000e+04,1.431900000000000000e+04,1.431900000000000000e+04,1.792500000000000000e+04,1.181500000000000000e+04,4.505000000000000000e+03,9.511000000000000000e+03,6.006000000000000000e+03,3.203000000000000000e+03,7.909000000000000000e+03,1.141400000000000000e+04,6.107000000000000000e+03,6.908000000000000000e+03,5.105000000000000000e+03,4.805000000000000000e+03,4.404000000000000000e+03,3.403000000000000000e+03,3.103000000000000000e+03,2.502000000000000000e+03,3.804000000000000000e+03,3.103000000000000000e+03,4.304000000000000000e+03,4.004000000000000000e+03,3.103000000000000000e+03,2.602000000000000000e+03,3.403000000000000000e+03,2.802000000000000000e+03,2.402000000000000000e+03,2.602000000000000000e+03,2.002000000000000000e+03,3.103000000000000000e+03,3.904000000000000000e+03,2.102000000000000000e+03,2.702000000000000000e+03,3.603000000000000000e+03,2.602000000000000000e+03,3.103000000000000000e+03,3.103000000000000000e+03,1.901000000000000000e+03,2.402000000000000000e+03,4.004000000000000000e+03,3.203000000000000000e+03,2.302000000000000000e+03,2.702000000000000000e+03,2.802000000000000000e+03,2.602000000000000000e+03,2.302000000000000000e+03,2.302000000000000000e+03,4.104000000000000000e+03,4.104000000000000000e+03,2.602000000000000000e+03,2.903000000000000000e+03,4.404000000000000000e+03,3.603000000000000000e+03,3.103000000000000000e+03,3.403000000000000000e+03,2.602000000000000000e+03,2.802000000000000000e+03,4.304000000000000000e+03,2.002000000000000000e+03,2.402000000000000000e+03,3.003000000000000000e+03,2.702000000000000000e+03,3.804000000000000000e+03,3.203000000000000000e+03,2.802000000000000000e+03,1.901000000000000000e+03,2.602000000000000000e+03,1.801000000000000000e+03,2.702000000000000000e+03,2.402000000000000000e+03,2.802000000000000000e+03,3.203000000000000000e+03,2.302000000000000000e+03,3.804000000000000000e+03,3.003000000000000000e+03,2.502000000000000000e+03,4.905000000000000000e+03,1.601000000000000000e+03,3.704000000000000000e+03,nan
4.795009999999999906e+01,3.236160000000000000e+05,5.223440000000000000e+05,7.563680000000000000e+05,1.034592000000000000e+06,1.215200000000000000e+06,1.438848000000000000e+06,1.710240000000000000e+06,1.969248000000000000e+06,2.240960000000000000e+06,2.573696000000000000e+06,2.785280000000000000e+06,3.114880000000000000e+06,3.107328000000000000e+06,3.573153500000000000e+06,3.503717299999999814e+06,3.552836799999999814e+06,3.822259299999999814e+06,4.096006299999999814e+06,4.512542500000000000e+06,4.496142000000000000e+06,4.655413000000000000e+06,5.365931500000000000e+06,5.369848000000000000e+06,4.969875500000000000e+06,5.439529000000000000e+06,4.855562500000000000e+06,4.520620000000000000e+06,4.504383000000000000e+06,4.222476500000000000e+06,4.034647799999999814e+06,4.189920799999999814e+06,3.797862799999999814e+06,5.100588500000000000e+06,4.149042299999999814e+06,4.818845500000000000e+06,4.973955000000000000e+06,4.149042299999999814e+06,4.520620000000000000e+06,4.508381000000000000e+06,4.455263500000000000e+06,4.430867000000000000e+06,4.524781500000000000e+06,3.875376799999999814e+06,4.749409000000000000e+06,4.594136000000000000e+06,4.577899000000000000e+06,3.810101799999999814e+06,4.618696000000000000e+06,3.899936500000000000e+06,4.242956500000000000e+06,4.295992500000000000e+06,3.667149500000000000e+06,5.186262000000000000e+06,4.492144000000000000e+06,5.084270000000000000e+06,4.287915000000000000e+06,4.765728000000000000e+06,4.737170000000000000e+06,5.304736000000000000e+06,4.087847000000000000e+06,5.104586500000000000e+06,4.463504500000000000e+06,6.329717000000000000e+06,4.692212000000000000e+06,3.920416500000000000e+06,4.341032500000000000e+06,4.855562500000000000e+06,5.517043000000000000e+06,5.063871500000000000e+06,5.798868000000000000e+06,5.463844000000000000e+06,5.198501000000000000e+06,4.353271500000000000e+06,4.210237500000000000e+06,4.769807500000000000e+06,4.855562500000000000e+06,4.300154000000000000e+06,3.957133799999999814e+06,5.039230000000000000e+06,4.953475000000000000e+06,4.361349000000000000e+06,4.283753500000000000e+06,5.231220000000000000e+06,3.777464299999999814e+06,3.536518000000000000e+06,4.140801299999999814e+06,4.100086000000000000e+06,3.736504299999999814e+06,3.307729000000000000e+06,3.940815000000000000e+06,4.238877000000000000e+06,3.887697500000000000e+06,3.781544000000000000e+06,3.213896299999999814e+06,3.752823000000000000e+06,4.316391000000000000e+06,3.908014299999999814e+06,4.046968500000000000e+06,4.050966500000000000e+06,3.589472299999999814e+06,3.953054000000000000e+06,3.438442299999999814e+06,3.969372799999999814e+06,4.406389000000000000e+06,3.569155500000000000e+06,4.385909000000000000e+06,2.846316500000000000e+06,4.300154000000000000e+06,3.503717299999999814e+06,3.377247000000000000e+06,3.777464299999999814e+06,3.095340500000000000e+06,3.679470299999999814e+06,3.271093500000000000e+06,3.471079799999999814e+06,2.981109299999999814e+06,4.132723500000000000e+06,3.409884500000000000e+06,3.810101799999999814e+06,3.373167299999999814e+06,3.573153500000000000e+06,4.300154000000000000e+06,3.005587500000000000e+06,3.364926299999999814e+06,3.948892799999999814e+06,4.361349000000000000e+06,3.654910500000000000e+06,3.740665500000000000e+06,4.332873000000000000e+06,3.777464299999999814e+06,3.699787000000000000e+06,3.855060000000000000e+06,3.148458000000000000e+06,4.161281299999999814e+06,3.026688000000000000e+06,4.871799500000000000e+06,3.426203299999999814e+06,3.797862799999999814e+06,3.258691299999999814e+06,3.712107799999999814e+06,3.238292799999999814e+06,4.884120500000000000e+06,3.511958299999999814e+06,4.271596000000000000e+06,2.707525500000000000e+06,4.100086000000000000e+06,3.254611500000000000e+06,3.883617799999999814e+06,3.667149500000000000e+06,3.246533799999999814e+06,3.434362500000000000e+06,3.867299000000000000e+06,3.483400500000000000e+06,3.511958299999999814e+06,3.973452500000000000e+06,3.405804799999999814e+06,4.512542500000000000e+06,3.634512000000000000e+06,2.911673000000000000e+06,3.642671500000000000e+06,4.581897000000000000e+06,3.115820500000000000e+06,3.540516000000000000e+06,4.679891000000000000e+06,4.002010299999999814e+06,3.691709299999999814e+06,4.345112000000000000e+06,3.654910500000000000e+06,4.108163799999999814e+06,3.720185500000000000e+06,2.597251500000000000e+06,3.544595799999999814e+06,3.144460000000000000e+06,2.838157000000000000e+06,3.957133799999999814e+06,3.128141299999999814e+06,3.099420299999999814e+06,3.026067500000000000e+06,3.716105799999999814e+06,4.500303500000000000e+06,3.687548000000000000e+06,2.911673000000000000e+06,3.344446299999999814e+06,4.157120000000000000e+06,3.250613500000000000e+06,3.209735000000000000e+06,3.075023799999999814e+06,3.373167299999999814e+06,2.985189000000000000e+06,2.540055299999999814e+06,2.825918000000000000e+06,3.985691500000000000e+06,2.866796500000000000e+06,3.483400500000000000e+06,3.193416299999999814e+06,3.761145500000000000e+06,2.993266799999999814e+06,3.434362500000000000e+06,2.731922000000000000e+06,3.246533799999999814e+06,3.658908500000000000e+06,2.927991799999999814e+06,2.936069500000000000e+06,3.307729000000000000e+06,3.230215000000000000e+06,3.083101500000000000e+06,4.026570000000000000e+06,2.147997299999999814e+06,3.797862799999999814e+06,3.985691500000000000e+06,3.070944000000000000e+06,2.887113299999999814e+06,2.789200799999999814e+06,3.797862799999999814e+06,3.356848500000000000e+06,2.968870299999999814e+06,2.609450799999999814e+06,2.932071500000000000e+06,3.610034000000000000e+06,3.217976000000000000e+06,2.887113299999999814e+06,2.544174799999999814e+06,3.046384299999999814e+06,2.405302299999999814e+06,3.185338500000000000e+06,3.258691299999999814e+06,3.426203299999999814e+06,3.026067500000000000e+06,3.136219000000000000e+06,2.691043500000000000e+06,3.348607500000000000e+06,2.752402000000000000e+06,3.034145299999999814e+06,3.173017799999999814e+06,1.841735100000000093e+06,2.932071500000000000e+06,2.691043500000000000e+06,2.736083299999999814e+06,2.507416799999999814e+06,2.535975500000000000e+06,2.809599299999999814e+06,2.891193000000000000e+06,2.568613000000000000e+06,2.760479799999999814e+06,3.201657299999999814e+06,3.079021799999999814e+06,2.507416799999999814e+06,1.837695300000000047e+06,2.687045500000000000e+06,2.323587000000000000e+06,2.703445799999999814e+06,2.201074000000000000e+06,2.491098000000000000e+06,2.474738500000000000e+06,2.523735500000000000e+06,3.168856500000000000e+06,2.258271299999999814e+06,2.646248500000000000e+06,4.222476500000000000e+06,2.927991799999999814e+06,3.279171299999999814e+06,3.070944000000000000e+06,3.242372500000000000e+06,2.523735500000000000e+06,4.398148000000000000e+06,2.825918000000000000e+06,3.087262799999999814e+06,2.642129000000000000e+06,2.936069500000000000e+06,3.356848500000000000e+06,3.079021799999999814e+06,3.511958299999999814e+06,3.328127500000000000e+06,3.238292799999999814e+06,3.360928299999999814e+06,2.421661799999999814e+06,3.144460000000000000e+06,2.866796500000000000e+06,2.895354299999999814e+06,3.246533799999999814e+06,2.964790500000000000e+06,3.908014299999999814e+06,3.773303000000000000e+06,3.295490000000000000e+06,3.863137799999999814e+06,3.687548000000000000e+06,3.924496299999999814e+06,4.234715500000000000e+06,2.976948000000000000e+06,4.279755500000000000e+06,2.654448799999999814e+06,2.862716799999999814e+06,2.519616000000000000e+06,3.475241000000000000e+06,2.972950000000000000e+06,2.850314500000000000e+06,3.642671500000000000e+06,3.605954299999999814e+06,2.821838299999999814e+06,2.597251500000000000e+06,2.442060299999999814e+06,2.417542299999999814e+06,2.433861000000000000e+06,2.327707500000000000e+06,2.891193000000000000e+06,3.193416299999999814e+06,3.356848500000000000e+06,2.507416799999999814e+06,2.687045500000000000e+06,3.258691299999999814e+06,2.535975500000000000e+06,3.691709299999999814e+06,3.001507799999999814e+06,3.303731000000000000e+06,2.131678500000000000e+06,1.988726300000000047e+06,3.524197299999999814e+06,4.128643799999999814e+06,2.429781299999999814e+06,2.927991799999999814e+06,2.597251500000000000e+06,2.356265299999999814e+06,2.531935799999999814e+06,2.654448799999999814e+06,2.862716799999999814e+06,2.634009500000000000e+06,4.283753500000000000e+06,2.319507299999999814e+06,2.907511799999999814e+06,2.854475799999999814e+06,2.891193000000000000e+06,3.181095500000000000e+06,2.209314000000000000e+06,2.372664799999999814e+06,2.364464500000000000e+06,1.999936000000000000e+06,2.821838299999999814e+06,3.099420299999999814e+06,2.111239299999999814e+06,2.413462500000000000e+06,2.005125600000000093e+06,2.026080000000000000e+06,1.613027899999999907e+06,2.548254500000000000e+06,2.160236299999999814e+06,2.450220500000000000e+06,1.952008100000000093e+06,2.074521100000000093e+06,2.110528000000000000e+06,3.271093500000000000e+06,2.499217500000000000e+06,2.090840899999999907e+06,2.756481799999999814e+06,2.776961799999999814e+06,2.560493500000000000e+06,3.634512000000000000e+06,2.842236799999999814e+06,2.858555500000000000e+06,2.911673000000000000e+06,3.115820500000000000e+06,3.503717299999999814e+06,4.847321500000000000e+06,3.046384299999999814e+06,2.380784299999999814e+06,2.156196500000000000e+06,2.923830500000000000e+06,2.331827000000000000e+06,2.531935799999999814e+06,1.866213300000000047e+06,2.233752299999999814e+06,1.837695300000000047e+06,1.339443000000000000e+06,1.798496000000000000e+06,1.776418399999999907e+06,1.686752000000000000e+06,1.608988000000000000e+06,1.474235899999999907e+06,1.368041600000000093e+06,1.482496000000000000e+06,1.910720000000000000e+06,1.715182300000000047e+06,1.996925500000000000e+06,1.506873399999999907e+06,1.645746000000000000e+06,1.882612600000000093e+06,1.541024000000000000e+06,1.935689399999999907e+06,1.587296000000000000e+06,1.776418399999999907e+06,1.745344000000000000e+06,1.783435000000000000e+06,1.391091300000000047e+06,1.495520000000000000e+06,1.945802300000000047e+06,2.022239899999999907e+06,1.532736000000000000e+06,1.678400000000000000e+06,2.069742800000000047e+06,2.264216000000000000e+06,2.383378799999999814e+06,1.425158300000000047e+06,2.242273799999999814e+06,1.442829300000000047e+06,1.442816000000000000e+06,1.652640000000000000e+06,2.179317000000000000e+06,2.123805000000000000e+06,1.471296000000000000e+06,1.683808000000000000e+06,1.763968000000000000e+06,1.580160000000000000e+06,2.052923600000000093e+06,1.557248000000000000e+06,1.465056000000000000e+06,1.706560000000000000e+06,1.346976000000000000e+06,1.231230000000000000e+06,1.451936000000000000e+06,1.572800000000000000e+06,1.809536000000000000e+06,2.436169500000000000e+06,2.339946500000000000e+06,2.715603299999999814e+06,1.637546800000000047e+06,2.128512000000000000e+06,2.405302299999999814e+06,1.735540899999999907e+06,2.217433500000000000e+06,1.730768500000000000e+06,2.650775500000000000e+06,2.842236799999999814e+06,2.793280500000000000e+06,2.585510799999999814e+06,2.812996000000000000e+06,3.689145000000000000e+06,2.378510000000000000e+06,2.819491799999999814e+06,2.834530799999999814e+06,2.372416000000000000e+06,1.700945800000000047e+06,2.026260000000000000e+06,1.962107000000000000e+06,2.014663399999999907e+06,2.067619399999999907e+06,2.324666500000000000e+06,2.275767799999999814e+06,2.724273000000000000e+06,2.189786000000000000e+06,3.282939000000000000e+06,2.305905799999999814e+06,2.100537000000000000e+06,2.066020899999999907e+06,1.826218600000000093e+06,2.650346500000000000e+06,2.087296000000000000e+06,2.217984000000000000e+06,2.143957500000000000e+06,1.964288000000000000e+06,2.036608000000000000e+06,1.788577800000000047e+06,2.170693000000000000e+06,1.874144000000000000e+06,1.672532899999999907e+06,1.858153500000000000e+06,2.414066000000000000e+06,2.089304100000000093e+06,1.943848800000000047e+06,1.817728000000000000e+06,2.388983500000000000e+06,2.186428799999999814e+06,1.995072000000000000e+06,1.562112000000000000e+06,2.075665500000000000e+06,1.746528000000000000e+06,1.944850300000000047e+06,1.792737100000000093e+06,2.006952399999999907e+06,2.033643600000000093e+06,2.050043000000000000e+06,2.139877799999999814e+06,2.078693300000000047e+06,2.201074000000000000e+06,2.458419799999999814e+06,2.254191500000000000e+06,2.704036000000000000e+06,2.585012500000000000e+06,2.196994299999999814e+06,1.927200000000000000e+06,2.776961799999999814e+06,2.134104000000000000e+06,2.090840899999999907e+06,2.597251500000000000e+06,3.638591799999999814e+06,2.327707500000000000e+06,2.617690799999999814e+06,2.278709500000000000e+06,2.785150000000000000e+06,2.066361800000000047e+06,2.274590000000000000e+06,2.560493500000000000e+06,2.405302299999999814e+06,2.446100000000000000e+06,2.715603299999999814e+06,2.535975500000000000e+06,2.646248500000000000e+06,2.168436500000000000e+06,2.454340000000000000e+06,3.250613500000000000e+06,3.197577500000000000e+06,2.454340000000000000e+06,3.291492000000000000e+06,3.136219000000000000e+06,4.059207500000000000e+06,4.002010299999999814e+06,3.507878500000000000e+06,3.752823000000000000e+06,3.275295500000000000e+06,3.242372500000000000e+06,3.160247000000000000e+06,3.835858299999999814e+06,3.724346799999999814e+06,3.545144000000000000e+06,3.544595799999999814e+06,3.465546000000000000e+06,3.687086299999999814e+06,2.972950000000000000e+06,2.458419799999999814e+06,2.825918000000000000e+06,3.070944000000000000e+06,2.503297299999999814e+06,2.976948000000000000e+06,3.469568000000000000e+06,2.715374299999999814e+06,4.046968500000000000e+06,4.371472000000000000e+06,4.115143299999999814e+06,3.323951799999999814e+06,2.825918000000000000e+06,3.499637500000000000e+06,3.695789000000000000e+06,2.503297299999999814e+06,2.409422799999999814e+06,2.560493500000000000e+06,2.299148799999999814e+06,2.192954500000000000e+06,2.838157000000000000e+06,2.210752000000000000e+06,2.625810299999999814e+06,4.341032500000000000e+06,3.099420299999999814e+06,2.645227500000000000e+06,2.542227299999999814e+06,3.324129500000000000e+06,2.764028000000000000e+06,3.793783000000000000e+06,4.902436500000000000e+06,3.661396799999999814e+06,3.809104500000000000e+06,4.587582500000000000e+06,3.687548000000000000e+06,3.967557799999999814e+06,3.389486000000000000e+06,3.107742799999999814e+06,2.806886000000000000e+06,5.124767000000000000e+06,3.569155500000000000e+06,5.049821500000000000e+06,4.647172000000000000e+06,3.297052799999999814e+06,3.014421000000000000e+06,3.128141299999999814e+06,3.728426500000000000e+06,3.664632000000000000e+06,2.776508000000000000e+06,4.741168000000000000e+06,4.271596000000000000e+06,3.969372799999999814e+06,3.279171299999999814e+06,2.821838299999999814e+06,2.589052299999999814e+06,2.515536299999999814e+06,3.622273000000000000e+06,3.838741299999999814e+06,3.079021799999999814e+06,2.986455799999999814e+06,4.169732500000000000e+06,3.720185500000000000e+06,4.762859000000000000e+06,3.181241299999999814e+06,3.120600000000000000e+06,4.040625000000000000e+06,3.845679500000000000e+06,4.712769000000000000e+06,4.306722500000000000e+06,3.434362500000000000e+06,3.624216799999999814e+06,3.263490000000000000e+06,3.532438299999999814e+06,3.883091500000000000e+06,3.307729000000000000e+06,3.977450500000000000e+06,3.761145500000000000e+06,2.760479799999999814e+06,3.850980299999999814e+06,4.087847000000000000e+06,3.377247000000000000e+06,4.091845000000000000e+06,3.364926299999999814e+06,3.422123500000000000e+06,3.389486000000000000e+06,3.128141299999999814e+06,3.095340500000000000e+06,3.209735000000000000e+06,4.091845000000000000e+06,2.972950000000000000e+06,3.356403000000000000e+06,3.658908500000000000e+06,3.369006000000000000e+06,3.882834000000000000e+06,3.471079799999999814e+06,3.238728500000000000e+06,4.765728000000000000e+06,3.287412299999999814e+06,2.719764500000000000e+06,2.282789299999999814e+06,3.417962299999999814e+06,2.470658799999999814e+06,3.581394500000000000e+06,4.024203799999999814e+06,4.259593500000000000e+06,4.748708500000000000e+06,3.570703500000000000e+06,4.896641000000000000e+06,3.103785000000000000e+06,3.314816299999999814e+06,3.582120299999999814e+06,2.824925299999999814e+06,5.065621000000000000e+06,3.563259500000000000e+06,2.836599500000000000e+06,3.252273799999999814e+06,3.181657000000000000e+06,4.149907299999999814e+06,3.501354000000000000e+06,2.421743000000000000e+06,3.482413799999999814e+06,5.183216500000000000e+06,5.055916000000000000e+06,4.064226000000000000e+06,3.406634799999999814e+06,3.352849500000000000e+06,3.400531500000000000e+06,3.593661000000000000e+06,2.558241799999999814e+06,4.158029000000000000e+06,3.152655799999999814e+06,3.627683799999999814e+06,4.011932000000000000e+06,3.253168799999999814e+06,3.212964500000000000e+06,3.275485000000000000e+06,2.348593000000000000e+06,3.341607799999999814e+06,4.207634000000000000e+06,3.174476500000000000e+06,2.599552299999999814e+06,3.759290000000000000e+06,3.272852299999999814e+06,3.533735299999999814e+06,3.968721799999999814e+06,3.346314000000000000e+06,2.781296299999999814e+06,3.140330500000000000e+06,3.558744299999999814e+06,2.502593000000000000e+06,2.883116500000000000e+06,2.521317000000000000e+06,2.033643600000000093e+06,3.794179500000000000e+06,3.102474500000000000e+06,2.764559500000000000e+06,3.384256000000000000e+06,3.309947500000000000e+06,3.203224299999999814e+06,2.882389799999999814e+06,2.786178500000000000e+06,2.217717299999999814e+06,3.075023799999999814e+06,2.488825500000000000e+06,3.448781000000000000e+06,2.769068299999999814e+06,2.728156500000000000e+06,2.026241899999999907e+06,2.617690799999999814e+06,1.770474500000000000e+06,2.639159500000000000e+06,1.592159300000000047e+06,2.354960799999999814e+06,2.961482299999999814e+06,2.317374500000000000e+06,2.328763000000000000e+06,2.112715500000000000e+06,2.566455000000000000e+06,2.124567799999999814e+06,2.748558799999999814e+06,1.708686899999999907e+06,2.283782299999999814e+06,2.507367799999999814e+06,2.540055299999999814e+06,2.193410000000000000e+06,2.184755299999999814e+06,2.883115299999999814e+06,2.073686800000000047e+06,2.041883600000000093e+06,2.094960399999999907e+06,2.588634299999999814e+06,3.283332500000000000e+06,2.111239299999999814e+06,1.850562600000000093e+06,2.015403100000000093e+06,1.890772000000000000e+06,2.817033000000000000e+06,1.416998899999999907e+06,2.002240000000000000e+06,2.033643600000000093e+06,2.654448799999999814e+06,1.912939000000000000e+06,1.483739300000000047e+06,1.888192000000000000e+06,2.764559500000000000e+06,1.633506899999999907e+06,2.017324899999999907e+06,1.572230000000000000e+06,2.372664799999999814e+06,2.887113299999999814e+06,2.009165500000000000e+06,2.090840899999999907e+06,2.094960399999999907e+06,2.821838299999999814e+06,1.901247500000000000e+06,2.573395500000000000e+06,4.300623500000000000e+06,2.569399000000000000e+06,3.524197299999999814e+06,2.457479799999999814e+06,2.243592299999999814e+06,2.832555000000000000e+06,2.681535299999999814e+06,2.303556500000000000e+06,2.056270800000000047e+06,2.295622500000000000e+06,2.024708500000000000e+06,2.152893299999999814e+06,2.231832500000000000e+06,2.168356000000000000e+06,1.592358000000000000e+06,1.799160000000000000e+06,1.863200000000000000e+06,1.931569899999999907e+06,2.245010000000000000e+06,2.555733299999999814e+06,2.548541299999999814e+06,2.444658000000000000e+06,2.244930299999999814e+06,2.164414500000000000e+06,2.087677500000000000e+06,2.267886500000000000e+06,3.332016299999999814e+06,2.235220799999999814e+06,3.010524500000000000e+06,2.490603000000000000e+06,1.897909100000000093e+06,2.529378500000000000e+06,1.936209600000000093e+06,3.628836799999999814e+06,2.499341299999999814e+06,2.057152000000000000e+06,2.598705000000000000e+06,2.509592799999999814e+06,2.246932299999999814e+06,3.675849000000000000e+06,1.975291000000000000e+06,1.705819100000000093e+06,2.601230500000000000e+06,2.862716799999999814e+06,2.548686000000000000e+06,2.899434000000000000e+06,2.489373000000000000e+06,3.346768799999999814e+06,2.846316500000000000e+06,2.396246500000000000e+06,3.331257299999999814e+06,2.388983500000000000e+06,3.979854000000000000e+06,2.793990500000000000e+06,2.265504299999999814e+06,2.290688000000000000e+06,3.289892799999999814e+06,2.415499000000000000e+06,2.307375000000000000e+06,2.033860899999999907e+06,3.383049500000000000e+06,2.890844799999999814e+06,3.188816000000000000e+06,2.178971799999999814e+06,2.732943500000000000e+06,2.820278000000000000e+06,2.238908799999999814e+06,2.385847299999999814e+06,1.566831300000000047e+06,1.849620300000000047e+06,2.326713000000000000e+06,1.893388000000000000e+06,2.152973299999999814e+06,1.866045300000000047e+06,2.609607000000000000e+06,1.958333000000000000e+06,2.651082000000000000e+06,2.453035799999999814e+06,3.210335799999999814e+06,3.376188299999999814e+06,2.328431000000000000e+06,2.796490000000000000e+06,2.620895000000000000e+06,3.114884299999999814e+06,2.228827799999999814e+06,2.794170500000000000e+06,2.640145000000000000e+06,2.513649299999999814e+06,2.504938500000000000e+06,3.420282000000000000e+06,2.638475000000000000e+06,2.257782799999999814e+06,2.559146500000000000e+06,2.935815500000000000e+06,2.233365000000000000e+06,2.553982500000000000e+06,2.431862500000000000e+06,2.338484299999999814e+06,2.163656299999999814e+06,2.585835299999999814e+06,2.719531500000000000e+06,1.989440000000000000e+06,2.901154000000000000e+06,1.945620300000000047e+06,3.600313799999999814e+06,2.147997299999999814e+06,2.277275000000000000e+06,2.560493500000000000e+06,2.127598799999999814e+06,2.241951500000000000e+06,2.249216000000000000e+06,2.270510299999999814e+06,2.356265299999999814e+06,2.609450799999999814e+06,1.780458300000000047e+06,2.829916000000000000e+06,2.388983500000000000e+06,3.251716299999999814e+06,2.221513299999999814e+06,2.205194500000000000e+06,2.634009500000000000e+06,2.503297299999999814e+06,2.017324899999999907e+06,2.495177799999999814e+06,2.711523500000000000e+06,2.568613000000000000e+06,2.119438500000000000e+06,2.617690799999999814e+06,2.874874299999999814e+06,2.564573299999999814e+06,1.992845800000000047e+06,1.999936000000000000e+06,3.258691299999999814e+06,2.486977500000000000e+06,2.642129000000000000e+06,2.160236299999999814e+06,2.214336000000000000e+06,2.482858000000000000e+06,2.601331299999999814e+06,3.413882500000000000e+06,2.601331299999999814e+06,2.372664799999999814e+06,2.740163000000000000e+06,3.189336500000000000e+06,3.254611500000000000e+06,2.638049299999999814e+06,2.666687799999999814e+06,2.723844299999999814e+06,2.417856000000000000e+06,1.802730500000000000e+06,2.143957500000000000e+06,2.707525500000000000e+06,2.404277000000000000e+06,2.337314000000000000e+06,2.416960000000000000e+06,2.570931500000000000e+06,2.922656799999999814e+06,3.548520500000000000e+06,2.806800000000000000e+06,3.296949500000000000e+06,2.134925000000000000e+06,2.734419299999999814e+06,2.937032500000000000e+06,1.933612600000000093e+06,2.101536299999999814e+06,2.788239500000000000e+06,2.437629500000000000e+06,2.023328000000000000e+06,2.112940299999999814e+06,2.637036000000000000e+06,2.076992000000000000e+06,3.119482299999999814e+06,2.843658000000000000e+06,2.372664799999999814e+06,3.005587500000000000e+06,3.315970000000000000e+06,2.552294299999999814e+06,2.425741500000000000e+06,2.058202399999999907e+06,2.017324899999999907e+06,1.830752000000000000e+06,2.442060299999999814e+06,1.633506899999999907e+06,2.094960399999999907e+06,2.380784299999999814e+06,2.678886000000000000e+06,2.319507299999999814e+06,2.519616000000000000e+06,2.772800500000000000e+06,2.229712500000000000e+06,1.939729300000000047e+06,2.270510299999999814e+06,2.278709500000000000e+06,2.589052299999999814e+06,2.181888000000000000e+06,2.270510299999999814e+06,2.956549500000000000e+06,2.344026299999999814e+06,1.825415399999999907e+06,2.227840000000000000e+06,2.112576000000000000e+06,2.376704500000000000e+06,2.388983500000000000e+06,1.964288000000000000e+06,2.380784299999999814e+06,2.033643600000000093e+06,2.274590000000000000e+06,2.842236799999999814e+06,2.793280500000000000e+06,2.307268299999999814e+06,2.417542299999999814e+06,2.302720000000000000e+06,2.805519500000000000e+06,2.932071500000000000e+06,1.788617600000000093e+06,2.254191500000000000e+06,2.005125600000000093e+06,2.103119799999999814e+06,2.286869799999999814e+06,3.034145299999999814e+06,2.176635799999999814e+06,2.201074000000000000e+06,2.585012500000000000e+06,2.372664799999999814e+06,2.090840899999999907e+06,2.037763100000000093e+06,2.111239299999999814e+06,2.486977500000000000e+06,2.437980500000000000e+06,3.083101500000000000e+06,2.617690799999999814e+06,2.617690799999999814e+06,2.801358299999999814e+06,2.609450799999999814e+06,2.535975500000000000e+06,2.629929799999999814e+06,2.564573299999999814e+06,2.678886000000000000e+06,2.580932799999999814e+06,2.295069000000000000e+06,2.976948000000000000e+06,2.429781299999999814e+06,2.397103000000000000e+06,2.613611000000000000e+06,2.944310500000000000e+06,2.589052299999999814e+06,2.070401600000000093e+06,2.331827000000000000e+06,3.622273000000000000e+06,2.605371000000000000e+06,3.254611500000000000e+06,2.172992000000000000e+06,2.613611000000000000e+06,2.446100000000000000e+06,2.544174799999999814e+06,2.446100000000000000e+06,2.989187000000000000e+06,2.013285000000000000e+06,2.503297299999999814e+06,2.638049299999999814e+06,2.899434000000000000e+06,2.760479799999999814e+06,2.139877799999999814e+06,1.923410500000000000e+06,2.142656000000000000e+06,1.882612600000000093e+06,2.062242300000000047e+06,2.344026299999999814e+06,2.266470500000000000e+06,1.980606800000000047e+06,2.552294299999999814e+06,2.446100000000000000e+06,2.458419799999999814e+06,2.188874799999999814e+06,2.074521100000000093e+06,2.401222500000000000e+06,2.805519500000000000e+06,2.335906799999999814e+06,3.413882500000000000e+06,2.654448799999999814e+06,2.311387799999999814e+06,3.503717299999999814e+06,2.731922000000000000e+06,3.381245000000000000e+06,2.674724799999999814e+06,3.185338500000000000e+06,2.433861000000000000e+06,3.450763000000000000e+06,2.290949500000000000e+06,2.462499500000000000e+06,2.707525500000000000e+06,2.736083299999999814e+06,2.364464500000000000e+06,3.401643500000000000e+06,3.438442299999999814e+06,2.813679000000000000e+06,3.230215000000000000e+06,3.503717299999999814e+06,2.707525500000000000e+06,2.907511799999999814e+06,2.458419799999999814e+06,3.026067500000000000e+06,3.058705000000000000e+06,3.307729000000000000e+06,2.960629299999999814e+06,2.797278500000000000e+06,3.385324799999999814e+06,3.001507799999999814e+06,3.119900299999999814e+06,4.083767299999999814e+06,2.801358299999999814e+06,3.846819000000000000e+06,3.728426500000000000e+06,3.961213500000000000e+06,3.009585500000000000e+06,2.752402000000000000e+06,3.320049799999999814e+06,3.139200000000000000e+06,2.989187000000000000e+06,2.801358299999999814e+06,4.063287299999999814e+06,3.271093500000000000e+06,2.634009500000000000e+06,2.760479799999999814e+06,3.805940500000000000e+06,3.168856500000000000e+06,3.908014299999999814e+06,2.360345000000000000e+06,2.527815299999999814e+06,3.658908500000000000e+06,2.507416799999999814e+06,2.335906799999999814e+06,3.242372500000000000e+06,3.213896299999999814e+06,2.829916000000000000e+06,2.388983500000000000e+06,3.989771299999999814e+06,2.486977500000000000e+06,6.035653000000000000e+06,3.070944000000000000e+06,2.927991799999999814e+06,4.806443000000000000e+06,3.495639500000000000e+06,2.458419799999999814e+06,3.438442299999999814e+06,2.883115299999999814e+06,2.409422799999999814e+06,3.119900299999999814e+06,3.250613500000000000e+06,3.213896299999999814e+06,3.156699000000000000e+06,3.091342500000000000e+06,2.572733500000000000e+06,2.678886000000000000e+06,2.756481799999999814e+06,2.964790500000000000e+06,3.891695500000000000e+06,2.511496500000000000e+06,3.336368500000000000e+06,3.850980299999999814e+06,2.510016000000000000e+06,3.152537799999999814e+06,2.744161000000000000e+06,2.719764500000000000e+06,2.785039500000000000e+06,3.540516000000000000e+06,6.366434000000000000e+06,2.870794500000000000e+06,3.177097500000000000e+06,2.618752000000000000e+06,3.168856500000000000e+06,2.829916000000000000e+06,2.682965799999999814e+06,2.582400000000000000e+06,2.695204799999999814e+06,2.678886000000000000e+06,3.364926299999999814e+06,2.695204799999999814e+06,2.531935799999999814e+06,2.670767500000000000e+06,3.577233299999999814e+06,2.956549500000000000e+06,2.781041500000000000e+06,3.038306500000000000e+06,2.258271299999999814e+06,3.867299000000000000e+06,3.311808799999999814e+06,4.124482500000000000e+06,2.923830500000000000e+06,2.695204799999999814e+06,3.662988299999999814e+06,4.908680000000000000e+06,2.874874299999999814e+06,3.899936500000000000e+06,2.678886000000000000e+06,3.471079799999999814e+06,2.642129000000000000e+06,2.748240799999999814e+06,2.462499500000000000e+06,2.658488500000000000e+06,2.879035500000000000e+06,2.715603299999999814e+06,2.593132000000000000e+06,2.160236299999999814e+06,2.686912000000000000e+06,3.091342500000000000e+06,3.087262799999999814e+06,3.569155500000000000e+06,2.368585000000000000e+06,2.601331299999999814e+06,2.609450799999999814e+06,2.548254500000000000e+06,4.324632000000000000e+06,4.181679799999999814e+06,2.756481799999999814e+06,2.315467500000000000e+06,2.711523500000000000e+06,2.740163000000000000e+06,2.919750799999999814e+06,2.107199500000000000e+06,2.719764500000000000e+06,2.135798000000000000e+06,2.576813299999999814e+06,2.833995799999999814e+06,2.723844299999999814e+06,3.083101500000000000e+06,3.079021799999999814e+06,2.099000299999999814e+06,3.124061500000000000e+06,2.793280500000000000e+06,2.209314000000000000e+06,2.825918000000000000e+06,2.356265299999999814e+06,3.426203299999999814e+06,2.437980500000000000e+06,2.233752299999999814e+06,2.196994299999999814e+06,2.850314500000000000e+06,2.503297299999999814e+06,2.854475799999999814e+06,3.487398500000000000e+06,2.401222500000000000e+06,2.425741500000000000e+06,3.724346799999999814e+06,2.781041500000000000e+06,2.609450799999999814e+06,2.838157000000000000e+06,2.372664799999999814e+06,4.050966500000000000e+06,2.981109299999999814e+06,3.066782799999999814e+06,2.384903799999999814e+06,3.050464000000000000e+06,2.413462500000000000e+06,2.817677000000000000e+06,2.474738500000000000e+06,2.454340000000000000e+06,2.825918000000000000e+06,3.279171299999999814e+06,2.707525500000000000e+06,3.454761000000000000e+06,3.246533799999999814e+06,2.699284500000000000e+06,3.405804799999999814e+06,3.434362500000000000e+06,2.691043500000000000e+06,4.153122000000000000e+06,3.267013799999999814e+06,2.883115299999999814e+06,3.083101500000000000e+06,2.756481799999999814e+06,3.046384299999999814e+06,3.756984299999999814e+06,3.695789000000000000e+06,4.247118000000000000e+06,3.164858500000000000e+06,3.168856500000000000e+06,2.568613000000000000e+06,3.683468299999999814e+06,3.756984299999999814e+06,3.034145299999999814e+06,3.495639500000000000e+06,3.140380299999999814e+06,2.940312500000000000e+06,2.135798000000000000e+06,2.555776000000000000e+06,2.895354299999999814e+06,4.067285299999999814e+06,3.360928299999999814e+06,2.976948000000000000e+06,2.172556000000000000e+06,2.568613000000000000e+06,3.050464000000000000e+06,2.981109299999999814e+06,2.772800500000000000e+06,2.585012500000000000e+06,2.731922000000000000e+06,2.748240799999999814e+06,2.650328299999999814e+06,3.030065500000000000e+06,2.699284500000000000e+06,3.487398500000000000e+06,2.817677000000000000e+06,4.994353500000000000e+06,3.503717299999999814e+06,3.221974000000000000e+06,3.038306500000000000e+06,4.042888799999999814e+06,3.417962299999999814e+06,4.924999000000000000e+06,3.373167299999999814e+06,3.467000000000000000e+06,4.030649799999999814e+06,3.585474299999999814e+06,3.095340500000000000e+06,4.757568500000000000e+06,3.287412299999999814e+06,3.238292799999999814e+06,3.916255299999999814e+06,3.842739299999999814e+06,4.826923000000000000e+06,3.662988299999999814e+06,3.009585500000000000e+06,3.487398500000000000e+06,3.801942500000000000e+06,2.580932799999999814e+06,4.091845000000000000e+06,2.866796500000000000e+06,3.262852500000000000e+06,2.748240799999999814e+06,5.174104500000000000e+06,2.785039500000000000e+06,2.682965799999999814e+06,2.870794500000000000e+06,2.495177799999999814e+06,3.287412299999999814e+06,2.981109299999999814e+06,2.552294299999999814e+06,3.026067500000000000e+06,3.271093500000000000e+06,3.413882500000000000e+06,4.030649799999999814e+06,4.157120000000000000e+06,4.504383000000000000e+06,3.217976000000000000e+06,3.495639500000000000e+06,3.912094000000000000e+06,2.825918000000000000e+06,3.152537799999999814e+06,4.475662000000000000e+06,3.789621799999999814e+06,3.560914500000000000e+06,3.940815000000000000e+06,4.075526299999999814e+06,3.275091500000000000e+06,4.100086000000000000e+06,5.574322000000000000e+06,3.712107799999999814e+06,4.410387000000000000e+06,4.847321500000000000e+06,3.789621799999999814e+06,3.940815000000000000e+06,3.944813000000000000e+06,3.356848500000000000e+06,3.899936500000000000e+06,3.957133799999999814e+06,4.802445000000000000e+06,3.622273000000000000e+06,3.348607500000000000e+06,3.295490000000000000e+06,4.226638000000000000e+06,3.703866799999999814e+06,3.471079799999999814e+06,3.128141299999999814e+06,4.626773500000000000e+06,3.957133799999999814e+06,3.401643500000000000e+06,4.222476500000000000e+06,4.385909000000000000e+06,3.385324799999999814e+06,4.961716000000000000e+06,4.251116000000000000e+06,3.377247000000000000e+06,3.471079799999999814e+06,3.385324799999999814e+06,3.042386299999999814e+06,4.075526299999999814e+06,3.173017799999999814e+06,3.348607500000000000e+06,2.960629299999999814e+06,3.573153500000000000e+06,3.430364500000000000e+06,3.291492000000000000e+06,3.250613500000000000e+06,3.871378799999999814e+06,3.230215000000000000e+06,3.483400500000000000e+06,3.687548000000000000e+06,3.569155500000000000e+06,3.413882500000000000e+06,2.768720799999999814e+06,3.258691299999999814e+06,4.050966500000000000e+06,3.463002000000000000e+06,4.336871000000000000e+06,2.515536299999999814e+06,3.111822500000000000e+06,3.287412299999999814e+06,3.822259299999999814e+06,3.422123500000000000e+06,2.409422799999999814e+06,3.001507799999999814e+06,3.989771299999999814e+06,4.365510500000000000e+06,3.352687299999999814e+06,3.217976000000000000e+06,3.381245000000000000e+06,4.136721500000000000e+06,4.590138000000000000e+06,3.197577500000000000e+06,4.500303500000000000e+06,2.785039500000000000e+06,4.291994500000000000e+06,4.328711500000000000e+06,3.226053799999999814e+06,3.671229299999999814e+06,3.781544000000000000e+06,3.185338500000000000e+06,3.066782799999999814e+06,2.719764500000000000e+06,2.799040000000000000e+06,4.308231500000000000e+06,3.173017799999999814e+06,3.332288799999999814e+06,3.373167299999999814e+06,4.100086000000000000e+06,3.258691299999999814e+06,3.789621799999999814e+06,3.560914500000000000e+06,3.189336500000000000e+06,3.814181500000000000e+06,6.145804500000000000e+06,3.667149500000000000e+06,4.308231500000000000e+06,4.242956500000000000e+06,3.716105799999999814e+06,3.409884500000000000e+06,4.418628000000000000e+06,3.944813000000000000e+06,3.773303000000000000e+06,3.458922299999999814e+06,4.026570000000000000e+06,3.948892799999999814e+06,3.417962299999999814e+06,3.507878500000000000e+06,3.977450500000000000e+06,4.034647799999999814e+06,3.801942500000000000e+06,4.328711500000000000e+06,3.536518000000000000e+06,4.104084000000000000e+06,5.284256000000000000e+06,3.262852500000000000e+06,3.810101799999999814e+06,3.904016299999999814e+06,4.439026500000000000e+06,3.520199299999999814e+06,4.091845000000000000e+06,4.422626000000000000e+06,4.132723500000000000e+06,4.316391000000000000e+06,4.075526299999999814e+06,4.393986500000000000e+06,3.793783000000000000e+06,4.353271500000000000e+06,3.810101799999999814e+06,3.475241000000000000e+06,4.659574500000000000e+06,5.664075000000000000e+06,3.712107799999999814e+06,4.202078000000000000e+06,3.989771299999999814e+06,3.679470299999999814e+06,3.850980299999999814e+06,3.438442299999999814e+06,4.406389000000000000e+06,4.818845500000000000e+06,3.511958299999999814e+06,3.732424500000000000e+06,3.291492000000000000e+06,2.940312500000000000e+06,4.251116000000000000e+06,3.801942500000000000e+06,5.664075000000000000e+06,4.279755500000000000e+06,3.822259299999999814e+06,4.149042299999999814e+06,4.430867000000000000e+06,4.132723500000000000e+06,3.855060000000000000e+06,4.181679799999999814e+06,3.610034000000000000e+06,4.018329000000000000e+06,3.973452500000000000e+06,3.748743299999999814e+06,3.046384299999999814e+06,3.111822500000000000e+06,2.833995799999999814e+06,3.091342500000000000e+06,3.197577500000000000e+06,3.695789000000000000e+06,3.581394500000000000e+06,3.291492000000000000e+06,3.524197299999999814e+06,4.185841000000000000e+06,4.835082500000000000e+06,4.075526299999999814e+06,3.315970000000000000e+06,3.834580000000000000e+06,3.381245000000000000e+06,3.409884500000000000e+06,4.055046299999999814e+06,3.785542000000000000e+06,4.639012500000000000e+06,3.193416299999999814e+06,3.671229299999999814e+06,3.618193299999999814e+06,3.369006000000000000e+06,4.222476500000000000e+06,4.557419000000000000e+06,2.829916000000000000e+06,3.511958299999999814e+06,3.213896299999999814e+06,3.977450500000000000e+06,3.262852500000000000e+06,4.696291500000000000e+06,4.573737500000000000e+06,3.336368500000000000e+06,3.691709299999999814e+06,4.259357000000000000e+06,4.263355000000000000e+06,3.193416299999999814e+06,3.781544000000000000e+06,3.340366500000000000e+06,3.703866799999999814e+06,4.549178000000000000e+06,4.655413000000000000e+06,3.875376799999999814e+06,3.479320799999999814e+06,4.071365000000000000e+06,3.132221000000000000e+06,3.842739299999999814e+06,3.703866799999999814e+06,3.401643500000000000e+06,3.565075799999999814e+06,3.209735000000000000e+06,2.985189000000000000e+06,4.345112000000000000e+06,3.630350799999999814e+06,3.279171299999999814e+06,3.867299000000000000e+06,3.050464000000000000e+06,3.675390500000000000e+06,5.178102500000000000e+06,3.136219000000000000e+06,3.405804799999999814e+06,3.736504299999999814e+06,4.393986500000000000e+06,3.577233299999999814e+06,3.434362500000000000e+06,3.258691299999999814e+06,3.793783000000000000e+06,3.961213500000000000e+06,3.430364500000000000e+06,3.524197299999999814e+06,3.867299000000000000e+06,4.030649799999999814e+06,3.826420500000000000e+06,4.455263500000000000e+06,3.287412299999999814e+06,3.148458000000000000e+06,3.560914500000000000e+06,3.221974000000000000e+06,3.405804799999999814e+06,3.662988299999999814e+06,4.071365000000000000e+06,4.398148000000000000e+06,3.769305000000000000e+06,4.079687500000000000e+06,4.275594000000000000e+06,3.908014299999999814e+06,3.912094000000000000e+06,3.953054000000000000e+06,4.565578500000000000e+06,3.736504299999999814e+06,3.773303000000000000e+06,3.871378799999999814e+06,3.381245000000000000e+06,4.598297500000000000e+06,3.810101799999999814e+06,4.549178000000000000e+06,3.732424500000000000e+06,3.234294799999999814e+06,3.695789000000000000e+06,3.536518000000000000e+06,3.957133799999999814e+06,4.165361000000000000e+06,3.267013799999999814e+06,3.042386299999999814e+06,3.279171299999999814e+06,3.708028000000000000e+06,3.822259299999999814e+06,3.618193299999999814e+06,3.209735000000000000e+06,3.805940500000000000e+06,3.258691299999999814e+06,3.409884500000000000e+06,3.307729000000000000e+06,4.598297500000000000e+06,3.667149500000000000e+06,3.573153500000000000e+06,4.055046299999999814e+06,3.528277000000000000e+06,3.066782799999999814e+06,3.904016299999999814e+06,3.434362500000000000e+06,3.144460000000000000e+06,5.259859500000000000e+06,4.463504500000000000e+06,3.675390500000000000e+06,3.075023799999999814e+06,3.426203299999999814e+06,3.556834799999999814e+06,4.055046299999999814e+06,3.614032000000000000e+06,4.328711500000000000e+06,3.756984299999999814e+06,3.054625299999999814e+06,4.810604500000000000e+06,3.650830799999999814e+06,3.013746799999999814e+06,3.687548000000000000e+06,3.499637500000000000e+06,3.810101799999999814e+06,3.597713299999999814e+06,3.238292799999999814e+06,4.091845000000000000e+06,3.593633500000000000e+06,3.552836799999999814e+06,4.234715500000000000e+06,4.251116000000000000e+06,3.434362500000000000e+06,2.956549500000000000e+06,4.271596000000000000e+06,3.152537799999999814e+06,3.675390500000000000e+06,3.679470299999999814e+06,4.022408799999999814e+06,3.687548000000000000e+06,3.744745299999999814e+06,4.132723500000000000e+06,3.483400500000000000e+06,4.463504500000000000e+06,4.234715500000000000e+06,3.348607500000000000e+06,4.528779500000000000e+06,3.981530299999999814e+06,3.883617799999999814e+06,3.605954299999999814e+06,3.842739299999999814e+06,4.439026500000000000e+06,3.691709299999999814e+06,3.720185500000000000e+06,3.756984299999999814e+06,4.010251299999999814e+06,4.712528500000000000e+06,4.165361000000000000e+06,4.006090000000000000e+06,3.977450500000000000e+06,4.630935000000000000e+06,4.524781500000000000e+06,4.471664000000000000e+06,4.251116000000000000e+06,4.802445000000000000e+06,4.500303500000000000e+06,5.014833500000000000e+06,4.537020500000000000e+06,4.704451000000000000e+06,4.594136000000000000e+06,4.528779500000000000e+06,4.271596000000000000e+06,4.455263500000000000e+06,4.569658000000000000e+06,3.948892799999999814e+06,4.377749500000000000e+06,4.042888799999999814e+06,4.238877000000000000e+06,4.104084000000000000e+06,4.059207500000000000e+06,3.507878500000000000e+06,3.744745299999999814e+06,3.417962299999999814e+06,3.460160000000000000e+06,3.038720000000000000e+06,2.853632000000000000e+06,2.663232000000000000e+06,2.558912000000000000e+06,2.485632000000000000e+06,2.040448000000000000e+06,1.867456000000000000e+06,1.854080000000000000e+06,1.620416000000000000e+06,1.408992000000000000e+06,1.183008000000000000e+06,9.731520000000000000e+05,7.612640000000000000e+05,6.447520000000000000e+05,4.945200000000000000e+05,3.528320000000000000e+05,2.751520000000000000e+05,2.106120000000000000e+05,1.438560000000000000e+05,1.281360000000000000e+05,8.657200000000000000e+04,6.999200000000000000e+04,5.844300000000000000e+04,4.920900000000000000e+04,3.105500000000000000e+04,2.574200000000000000e+04,2.393800000000000000e+04,1.401800000000000000e+04,1.532100000000000000e+04,1.081300000000000000e+04,1.261600000000000000e+04,1.171500000000000000e+04,8.810000000000000000e+03,6.407000000000000000e+03,6.707000000000000000e+03,5.205000000000000000e+03,4.204000000000000000e+03,3.403000000000000000e+03,2.702000000000000000e+03,3.303000000000000000e+03,4.905000000000000000e+03,4.605000000000000000e+03,5.406000000000000000e+03,3.203000000000000000e+03,2.302000000000000000e+03,4.104000000000000000e+03,4.505000000000000000e+03,3.603000000000000000e+03,3.203000000000000000e+03,3.303000000000000000e+03,3.103000000000000000e+03,2.102000000000000000e+03,4.204000000000000000e+03,4.204000000000000000e+03,3.103000000000000000e+03,3.203000000000000000e+03,3.704000000000000000e+03,3.403000000000000000e+03,2.402000000000000000e+03,2.802000000000000000e+03,3.203000000000000000e+03,3.203000000000000000e+03,2.602000000000000000e+03,3.403000000000000000e+03,2.802000000000000000e+03,2.102000000000000000e+03,3.503000000000000000e+03,3.103000000000000000e+03,3.804000000000000000e+03,1.901000000000000000e+03,3.904000000000000000e+03,3.704000000000000000e+03,2.903000000000000000e+03,2.502000000000000000e+03,3.003000000000000000e+03,2.802000000000000000e+03,2.402000000000000000e+03,2.903000000000000000e+03,1.901000000000000000e+03,4.304000000000000000e+03,3.904000000000000000e+03,2.702000000000000000e+03,3.103000000000000000e+03,2.002000000000000000e+03,2.302000000000000000e+03,3.503000000000000000e+03,3.103000000000000000e+03,2.402000000000000000e+03,2.702000000000000000e+03,1.901000000000000000e+03,2.602000000000000000e+03,2.702000000000000000e+03,2.802000000000000000e+03,1.801000000000000000e+03,2.903000000000000000e+03,1.901000000000000000e+03,2.502000000000000000e+03,3.403000000000000000e+03,2.602000000000000000e+03,3.203000000000000000e+03,2.502000000000000000e+03,1.601000000000000000e+03,2.802000000000000000e+03,3.503000000000000000e+03,1.701000000000000000e+03,2.402000000000000000e+03,nan
4.795089999999999719e+01,3.454960000000000000e+05,5.255200000000000000e+05,7.651040000000000000e+05,1.025520000000000000e+06,1.202880000000000000e+06,1.473568000000000000e+06,1.702080000000000000e+06,2.050528000000000000e+06,2.231936000000000000e+06,2.375616000000000000e+06,2.470658799999999814e+06,3.017408000000000000e+06,2.866796500000000000e+06,3.434362500000000000e+06,3.667149500000000000e+06,3.748743299999999814e+06,3.916255299999999814e+06,4.418628000000000000e+06,4.406389000000000000e+06,4.414466500000000000e+06,4.398148000000000000e+06,4.389907000000000000e+06,4.855562500000000000e+06,4.692212000000000000e+06,4.275594000000000000e+06,5.815023500000000000e+06,5.308897500000000000e+06,5.280258000000000000e+06,4.381747500000000000e+06,4.896441000000000000e+06,4.100086000000000000e+06,4.197998500000000000e+06,4.577899000000000000e+06,4.508381000000000000e+06,4.263355000000000000e+06,4.455263500000000000e+06,4.528779500000000000e+06,4.810604500000000000e+06,4.990355500000000000e+06,4.177600000000000000e+06,4.912678000000000000e+06,4.626773500000000000e+06,4.888200000000000000e+06,3.528277000000000000e+06,5.100588500000000000e+06,4.328711500000000000e+06,4.577899000000000000e+06,4.177600000000000000e+06,4.712528500000000000e+06,4.835082500000000000e+06,3.671229299999999814e+06,5.026991000000000000e+06,4.443024500000000000e+06,4.618696000000000000e+06,4.059207500000000000e+06,4.855562500000000000e+06,3.948892799999999814e+06,4.377749500000000000e+06,5.606959500000000000e+06,5.210740000000000000e+06,4.565578500000000000e+06,5.251618500000000000e+06,6.113167000000000000e+06,4.275594000000000000e+06,4.737170000000000000e+06,4.973955000000000000e+06,4.708449000000000000e+06,4.769807500000000000e+06,5.108748000000000000e+06,5.357772000000000000e+06,5.913099000000000000e+06,4.320470500000000000e+06,4.733008500000000000e+06,4.822925000000000000e+06,4.046968500000000000e+06,4.679891000000000000e+06,4.847321500000000000e+06,3.908014299999999814e+06,4.153122000000000000e+06,4.071365000000000000e+06,4.316391000000000000e+06,4.075526299999999814e+06,4.471664000000000000e+06,4.782046500000000000e+06,4.349110000000000000e+06,4.577899000000000000e+06,3.610034000000000000e+06,4.034647799999999814e+06,4.238877000000000000e+06,3.785542000000000000e+06,4.414466500000000000e+06,3.838741299999999814e+06,3.773303000000000000e+06,4.108163799999999814e+06,4.385909000000000000e+06,3.940815000000000000e+06,3.662988299999999814e+06,3.985691500000000000e+06,4.140801299999999814e+06,5.108748000000000000e+06,4.520620000000000000e+06,4.426787500000000000e+06,4.144962500000000000e+06,4.336871000000000000e+06,3.487398500000000000e+06,3.401643500000000000e+06,3.479320799999999814e+06,3.393565799999999814e+06,3.217976000000000000e+06,3.654910500000000000e+06,3.283332500000000000e+06,3.099420299999999814e+06,3.389486000000000000e+06,3.324129500000000000e+06,3.213896299999999814e+06,2.805519500000000000e+06,4.161281299999999814e+06,2.678886000000000000e+06,3.205655299999999814e+06,3.434362500000000000e+06,4.071365000000000000e+06,3.969372799999999814e+06,3.716105799999999814e+06,3.867299000000000000e+06,4.692212000000000000e+06,3.838741299999999814e+06,3.630350799999999814e+06,4.341032500000000000e+06,3.626271000000000000e+06,3.981530299999999814e+06,3.360928299999999814e+06,3.426203299999999814e+06,3.369006000000000000e+06,4.124482500000000000e+06,3.279171299999999814e+06,3.107742799999999814e+06,3.908014299999999814e+06,3.524197299999999814e+06,2.576813299999999814e+06,3.691709299999999814e+06,3.360928299999999814e+06,3.667149500000000000e+06,4.022408799999999814e+06,3.928576000000000000e+06,3.242372500000000000e+06,3.164858500000000000e+06,3.818179500000000000e+06,3.736504299999999814e+06,3.777464299999999814e+06,3.671229299999999814e+06,3.634512000000000000e+06,3.275091500000000000e+06,3.532438299999999814e+06,3.356848500000000000e+06,4.067285299999999814e+06,4.116404799999999814e+06,4.336871000000000000e+06,3.238292799999999814e+06,4.504383000000000000e+06,3.618193299999999814e+06,4.765728000000000000e+06,4.226638000000000000e+06,3.328127500000000000e+06,4.059207500000000000e+06,3.544595799999999814e+06,4.214399000000000000e+06,2.993266799999999814e+06,3.961213500000000000e+06,3.503717299999999814e+06,3.687548000000000000e+06,3.756984299999999814e+06,3.221974000000000000e+06,3.785542000000000000e+06,3.487398500000000000e+06,3.393565799999999814e+06,3.634512000000000000e+06,3.626271000000000000e+06,3.908014299999999814e+06,3.748743299999999814e+06,3.703866799999999814e+06,3.716105799999999814e+06,2.960629299999999814e+06,3.279171299999999814e+06,3.805940500000000000e+06,3.324129500000000000e+06,2.813679000000000000e+06,3.132221000000000000e+06,2.715603299999999814e+06,2.932071500000000000e+06,2.670767500000000000e+06,3.646669500000000000e+06,4.463504500000000000e+06,2.548254500000000000e+06,3.463002000000000000e+06,2.891193000000000000e+06,3.173017799999999814e+06,3.658908500000000000e+06,2.866796500000000000e+06,3.021987799999999814e+06,3.814181500000000000e+06,2.825918000000000000e+06,3.585474299999999814e+06,3.079021799999999814e+06,2.981109299999999814e+06,2.993266799999999814e+06,3.834580000000000000e+06,3.589472299999999814e+06,2.805519500000000000e+06,2.813679000000000000e+06,3.079021799999999814e+06,3.818179500000000000e+06,2.813679000000000000e+06,3.973452500000000000e+06,2.829916000000000000e+06,4.014331000000000000e+06,2.907511799999999814e+06,4.026570000000000000e+06,2.703445799999999814e+06,2.842236799999999814e+06,4.014331000000000000e+06,2.883115299999999814e+06,3.348607500000000000e+06,3.173017799999999814e+06,3.160778799999999814e+06,3.017826500000000000e+06,2.838157000000000000e+06,2.662568299999999814e+06,2.968870299999999814e+06,3.524197299999999814e+06,2.858555500000000000e+06,3.034145299999999814e+06,3.446683299999999814e+06,2.499217500000000000e+06,3.989771299999999814e+06,3.258691299999999814e+06,2.972950000000000000e+06,2.772800500000000000e+06,2.131678500000000000e+06,2.376704500000000000e+06,2.564573299999999814e+06,2.454340000000000000e+06,3.193416299999999814e+06,2.903432000000000000e+06,2.511496500000000000e+06,2.781041500000000000e+06,2.678886000000000000e+06,3.262852500000000000e+06,2.376704500000000000e+06,2.833995799999999814e+06,3.377247000000000000e+06,2.356265299999999814e+06,3.124061500000000000e+06,3.850980299999999814e+06,4.096006299999999814e+06,2.270510299999999814e+06,3.405804799999999814e+06,2.499217500000000000e+06,3.115820500000000000e+06,2.593132000000000000e+06,2.678886000000000000e+06,2.879035500000000000e+06,2.344026299999999814e+06,3.189336500000000000e+06,2.756481799999999814e+06,2.797278500000000000e+06,3.128141299999999814e+06,3.581394500000000000e+06,3.495639500000000000e+06,2.634009500000000000e+06,3.940815000000000000e+06,2.348145799999999814e+06,3.287412299999999814e+06,2.654448799999999814e+06,2.785039500000000000e+06,4.247118000000000000e+06,4.120484500000000000e+06,2.805519500000000000e+06,2.695204799999999814e+06,3.340366500000000000e+06,4.026570000000000000e+06,4.206239500000000000e+06,2.760479799999999814e+06,3.164858500000000000e+06,2.617690799999999814e+06,2.650328299999999814e+06,3.107742799999999814e+06,3.397563799999999814e+06,3.683468299999999814e+06,2.572733500000000000e+06,2.597251500000000000e+06,3.516119500000000000e+06,3.405804799999999814e+06,3.936735299999999814e+06,3.413882500000000000e+06,4.104084000000000000e+06,2.634009500000000000e+06,3.230215000000000000e+06,2.976948000000000000e+06,2.817677000000000000e+06,4.014331000000000000e+06,3.115820500000000000e+06,2.854475799999999814e+06,3.899936500000000000e+06,3.115820500000000000e+06,3.026067500000000000e+06,3.920416500000000000e+06,3.026067500000000000e+06,2.846316500000000000e+06,2.829916000000000000e+06,2.711523500000000000e+06,2.462499500000000000e+06,2.829916000000000000e+06,2.972950000000000000e+06,2.613611000000000000e+06,3.405804799999999814e+06,2.499217500000000000e+06,2.205194500000000000e+06,3.601874500000000000e+06,2.944310500000000000e+06,3.585474299999999814e+06,3.087262799999999814e+06,3.912094000000000000e+06,2.744161000000000000e+06,2.540055299999999814e+06,2.760479799999999814e+06,2.850314500000000000e+06,2.421661799999999814e+06,3.099420299999999814e+06,2.768720799999999814e+06,3.050464000000000000e+06,2.666687799999999814e+06,2.638049299999999814e+06,3.099420299999999814e+06,2.629929799999999814e+06,2.454340000000000000e+06,1.915250100000000093e+06,2.634009500000000000e+06,2.372664799999999814e+06,3.565075799999999814e+06,2.058202399999999907e+06,2.196994299999999814e+06,1.788617600000000093e+06,2.621770500000000000e+06,2.760479799999999814e+06,2.499648000000000000e+06,2.348145799999999814e+06,2.968870299999999814e+06,2.678886000000000000e+06,1.723341600000000093e+06,2.348145799999999814e+06,2.217433500000000000e+06,2.303228500000000000e+06,2.972950000000000000e+06,2.670767500000000000e+06,3.495639500000000000e+06,2.960629299999999814e+06,2.527815299999999814e+06,2.895354299999999814e+06,4.557419000000000000e+06,2.776961799999999814e+06,2.421661799999999814e+06,2.936069500000000000e+06,2.793280500000000000e+06,2.311387799999999814e+06,2.311387799999999814e+06,2.188874799999999814e+06,2.568613000000000000e+06,2.756481799999999814e+06,2.315467500000000000e+06,2.646248500000000000e+06,2.241951500000000000e+06,2.523735500000000000e+06,2.001006100000000093e+06,2.201074000000000000e+06,1.706240000000000000e+06,2.319507299999999814e+06,2.033643600000000093e+06,2.115319000000000000e+06,1.653280000000000000e+06,1.637546800000000047e+06,2.364464500000000000e+06,1.892480000000000000e+06,1.898931399999999907e+06,2.176635799999999814e+06,1.449717000000000000e+06,1.642976000000000000e+06,1.216930000000000000e+06,1.457760000000000000e+06,1.841735100000000093e+06,1.290880000000000000e+06,1.575530500000000000e+06,1.750340800000000047e+06,1.905984000000000000e+06,1.567296000000000000e+06,1.806313600000000093e+06,1.396024899999999907e+06,1.478713399999999907e+06,1.481324600000000093e+06,1.291744000000000000e+06,1.821629800000000047e+06,1.813136500000000000e+06,1.910692399999999907e+06,1.989029500000000000e+06,1.752736000000000000e+06,1.706560000000000000e+06,1.811392000000000000e+06,1.801888000000000000e+06,1.676416000000000000e+06,1.659360000000000000e+06,1.530784000000000000e+06,1.187274399999999907e+06,1.305273000000000000e+06,1.533600000000000000e+06,1.566011500000000000e+06,1.389056000000000000e+06,1.410048000000000000e+06,1.859145000000000000e+06,1.665984000000000000e+06,1.817088000000000000e+06,1.694495000000000000e+06,2.274580500000000000e+06,2.299148799999999814e+06,2.638049299999999814e+06,2.123559000000000000e+06,2.225632799999999814e+06,2.397103000000000000e+06,3.422123500000000000e+06,2.952551500000000000e+06,2.454023799999999814e+06,1.983936000000000000e+06,2.164356799999999814e+06,2.086801000000000000e+06,3.341894000000000000e+06,3.518186500000000000e+06,2.821554000000000000e+06,2.533245500000000000e+06,2.416121000000000000e+06,2.809293299999999814e+06,2.780137000000000000e+06,2.068062500000000000e+06,2.810675299999999814e+06,2.369034500000000000e+06,1.807512000000000000e+06,2.071622100000000093e+06,1.981376000000000000e+06,2.754556000000000000e+06,1.901313000000000000e+06,2.068359000000000000e+06,2.440781799999999814e+06,2.096281800000000047e+06,2.207015000000000000e+06,2.878559000000000000e+06,2.497736500000000000e+06,2.033386300000000047e+06,1.878493100000000093e+06,1.765495800000000047e+06,2.478778299999999814e+06,2.429781299999999814e+06,1.895776000000000000e+06,2.126819799999999814e+06,2.236608000000000000e+06,2.083088899999999907e+06,2.141186000000000000e+06,2.263735799999999814e+06,1.886112000000000000e+06,2.402923500000000000e+06,2.327707500000000000e+06,1.645746000000000000e+06,1.466035800000000047e+06,1.328180800000000047e+06,2.113216000000000000e+06,1.741952000000000000e+06,1.410777000000000000e+06,1.467904000000000000e+06,1.940794000000000000e+06,2.344026299999999814e+06,2.046382399999999907e+06,2.157184000000000000e+06,2.213393799999999814e+06,2.082681500000000000e+06,2.441415799999999814e+06,3.181095500000000000e+06,1.825415399999999907e+06,2.442060299999999814e+06,2.943337500000000000e+06,2.119438500000000000e+06,2.082681500000000000e+06,1.849894500000000000e+06,2.119438500000000000e+06,2.784422500000000000e+06,2.887113299999999814e+06,5.047471000000000000e+06,2.768720799999999814e+06,3.140380299999999814e+06,2.781041500000000000e+06,2.290949500000000000e+06,3.000793799999999814e+06,2.393023299999999814e+06,2.552294299999999814e+06,2.470658799999999814e+06,3.389486000000000000e+06,2.964790500000000000e+06,2.184755299999999814e+06,4.018329000000000000e+06,2.609450799999999814e+06,2.785039500000000000e+06,3.262852500000000000e+06,4.120484500000000000e+06,3.242372500000000000e+06,3.356848500000000000e+06,3.209735000000000000e+06,3.246533799999999814e+06,2.719764500000000000e+06,3.442603500000000000e+06,2.731922000000000000e+06,3.744745299999999814e+06,3.506656000000000000e+06,2.944310500000000000e+06,4.216251000000000000e+06,2.181807799999999814e+06,2.703445799999999814e+06,2.691571000000000000e+06,2.813679000000000000e+06,2.614447799999999814e+06,3.253335000000000000e+06,2.344026299999999814e+06,2.715603299999999814e+06,2.793280500000000000e+06,2.752402000000000000e+06,2.821838299999999814e+06,2.601331299999999814e+06,3.154582000000000000e+06,4.523093500000000000e+06,3.924496299999999814e+06,3.879939000000000000e+06,4.660268000000000000e+06,3.421507500000000000e+06,4.622775500000000000e+06,3.781544000000000000e+06,2.899434000000000000e+06,3.075023799999999814e+06,2.874874299999999814e+06,1.637546800000000047e+06,2.797278500000000000e+06,2.617690799999999814e+06,3.009585500000000000e+06,1.960208300000000047e+06,2.609450799999999814e+06,3.450763000000000000e+06,2.899434000000000000e+06,3.191938799999999814e+06,2.207231299999999814e+06,5.059710000000000000e+06,3.558376500000000000e+06,3.867299000000000000e+06,3.221479799999999814e+06,3.784379500000000000e+06,3.849164799999999814e+06,3.560552299999999814e+06,4.414466500000000000e+06,3.606072500000000000e+06,3.177097500000000000e+06,4.802445000000000000e+06,4.428267500000000000e+06,3.684159500000000000e+06,3.340366500000000000e+06,3.838405500000000000e+06,3.846819000000000000e+06,3.611080799999999814e+06,2.998252299999999814e+06,3.058705000000000000e+06,3.226053799999999814e+06,3.075696000000000000e+06,4.465879000000000000e+06,5.112746000000000000e+06,3.079021799999999814e+06,2.135798000000000000e+06,3.128141299999999814e+06,2.744161000000000000e+06,2.691043500000000000e+06,2.139877799999999814e+06,2.883115299999999814e+06,2.899434000000000000e+06,2.879035500000000000e+06,2.689788500000000000e+06,2.443691299999999814e+06,3.111822500000000000e+06,2.789630000000000000e+06,4.259995000000000000e+06,2.980549500000000000e+06,5.051751000000000000e+06,4.006250000000000000e+06,5.262962000000000000e+06,4.589976500000000000e+06,3.699787000000000000e+06,3.475616299999999814e+06,3.437802000000000000e+06,3.434362500000000000e+06,3.645103799999999814e+06,3.213896299999999814e+06,3.332288799999999814e+06,3.805940500000000000e+06,3.948892799999999814e+06,3.593633500000000000e+06,3.332288799999999814e+06,3.042386299999999814e+06,2.993266799999999814e+06,3.148458000000000000e+06,3.271093500000000000e+06,2.290949500000000000e+06,2.997428000000000000e+06,2.535975500000000000e+06,4.116404799999999814e+06,3.213896299999999814e+06,4.132723500000000000e+06,3.952442299999999814e+06,2.789200799999999814e+06,4.193918799999999814e+06,5.341227000000000000e+06,2.731922000000000000e+06,3.095940500000000000e+06,3.912094000000000000e+06,2.740163000000000000e+06,2.850314500000000000e+06,3.703866799999999814e+06,3.156699000000000000e+06,2.654448799999999814e+06,3.262852500000000000e+06,3.807405000000000000e+06,4.787888000000000000e+06,4.929672000000000000e+06,3.602553500000000000e+06,3.750193000000000000e+06,2.990957000000000000e+06,4.106634500000000000e+06,3.325900299999999814e+06,3.446130299999999814e+06,4.385442500000000000e+06,3.591306500000000000e+06,3.283194000000000000e+06,4.114499000000000000e+06,4.551046500000000000e+06,3.394621299999999814e+06,5.035067000000000000e+06,3.977944000000000000e+06,3.586285799999999814e+06,4.105646000000000000e+06,3.003203500000000000e+06,3.223255000000000000e+06,4.091997000000000000e+06,2.961675799999999814e+06,4.388534500000000000e+06,3.365216500000000000e+06,3.233230000000000000e+06,2.518345500000000000e+06,3.229954299999999814e+06,2.793685799999999814e+06,3.011990299999999814e+06,4.043572299999999814e+06,3.535173500000000000e+06,3.556904500000000000e+06,3.234347500000000000e+06,2.779817500000000000e+06,4.488560000000000000e+06,3.030416500000000000e+06,2.978477799999999814e+06,4.346246000000000000e+06,2.603656500000000000e+06,2.585226500000000000e+06,3.161012000000000000e+06,4.102279500000000000e+06,3.256481000000000000e+06,4.415604500000000000e+06,2.826415299999999814e+06,3.287126000000000000e+06,3.076240500000000000e+06,3.736994299999999814e+06,1.976527000000000000e+06,3.887383500000000000e+06,2.661548500000000000e+06,2.205194500000000000e+06,2.400422299999999814e+06,2.439806299999999814e+06,2.800791000000000000e+06,2.472930000000000000e+06,3.418870500000000000e+06,2.071553899999999907e+06,2.842236799999999814e+06,4.535500500000000000e+06,2.038662500000000000e+06,2.182541000000000000e+06,2.084554100000000093e+06,3.147252299999999814e+06,1.943848800000000047e+06,2.653796000000000000e+06,2.801570799999999814e+06,2.374028000000000000e+06,2.538288500000000000e+06,2.278151000000000000e+06,2.761560799999999814e+06,3.052400299999999814e+06,2.217364299999999814e+06,2.739501500000000000e+06,2.797915000000000000e+06,1.908801899999999907e+06,2.341826299999999814e+06,1.627833800000000047e+06,2.322808000000000000e+06,2.585012500000000000e+06,1.701847500000000000e+06,1.866213300000000047e+06,2.368585000000000000e+06,2.543160500000000000e+06,2.196994299999999814e+06,1.894811899999999907e+06,2.653084299999999814e+06,2.715603299999999814e+06,2.821838299999999814e+06,2.006783600000000093e+06,2.550380000000000000e+06,2.262390799999999814e+06,2.611716500000000000e+06,2.829916000000000000e+06,1.470156300000000047e+06,1.482395300000000047e+06,2.022784000000000000e+06,1.826272000000000000e+06,2.075565899999999907e+06,1.609280000000000000e+06,1.919370600000000093e+06,2.576813299999999814e+06,1.682464100000000093e+06,2.188874799999999814e+06,1.870332800000000047e+06,2.315467500000000000e+06,2.650328299999999814e+06,2.548254500000000000e+06,1.809096600000000093e+06,1.706942300000000047e+06,2.369422500000000000e+06,1.672532899999999907e+06,1.652862000000000000e+06,2.957131500000000000e+06,2.323587000000000000e+06,2.477433000000000000e+06,1.928832300000000047e+06,2.258602500000000000e+06,2.527935000000000000e+06,1.358610500000000000e+06,2.900547500000000000e+06,2.003370000000000000e+06,1.808403800000000047e+06,1.985679600000000093e+06,2.183006500000000000e+06,2.172467500000000000e+06,2.236714000000000000e+06,2.171078000000000000e+06,2.000137100000000093e+06,1.992845800000000047e+06,2.204664799999999814e+06,2.340012000000000000e+06,1.807581100000000093e+06,2.173055000000000000e+06,2.136783799999999814e+06,2.275111000000000000e+06,2.059082899999999907e+06,3.590582500000000000e+06,2.844323000000000000e+06,1.977440000000000000e+06,2.398480799999999814e+06,2.128436000000000000e+06,2.504763299999999814e+06,2.541411299999999814e+06,2.504744799999999814e+06,2.280778500000000000e+06,2.928223799999999814e+06,1.684148500000000000e+06,2.501874500000000000e+06,2.092641600000000093e+06,2.349005299999999814e+06,2.273196799999999814e+06,2.889987299999999814e+06,3.195833299999999814e+06,2.249513000000000000e+06,2.548254500000000000e+06,2.272258000000000000e+06,2.760479799999999814e+06,2.845587000000000000e+06,3.444350000000000000e+06,2.883115299999999814e+06,3.962713299999999814e+06,2.487281799999999814e+06,3.315970000000000000e+06,3.490453500000000000e+06,3.471503500000000000e+06,2.952033000000000000e+06,1.905706300000000047e+06,2.947789500000000000e+06,1.823719300000000047e+06,2.426403299999999814e+06,2.987534799999999814e+06,3.750010000000000000e+06,2.653343000000000000e+06,2.417278000000000000e+06,2.367245299999999814e+06,2.627101000000000000e+06,2.557974299999999814e+06,2.588339799999999814e+06,2.398093299999999814e+06,2.410902299999999814e+06,2.425110299999999814e+06,2.061723500000000000e+06,2.242522000000000000e+06,1.968761899999999907e+06,2.725154000000000000e+06,2.413838500000000000e+06,2.344290000000000000e+06,2.445251500000000000e+06,2.481666299999999814e+06,2.785853799999999814e+06,3.553743500000000000e+06,2.750575799999999814e+06,2.825080500000000000e+06,2.494932500000000000e+06,2.893747799999999814e+06,3.687721799999999814e+06,2.398551000000000000e+06,2.464689799999999814e+06,2.791059299999999814e+06,2.744868799999999814e+06,2.601688000000000000e+06,2.846886299999999814e+06,2.577516000000000000e+06,2.158256000000000000e+06,2.808465500000000000e+06,2.640138000000000000e+06,3.727223500000000000e+06,2.464027799999999814e+06,3.794478299999999814e+06,2.565979500000000000e+06,2.913161299999999814e+06,2.135383299999999814e+06,1.996853500000000000e+06,2.486813799999999814e+06,2.577126799999999814e+06,2.482697299999999814e+06,2.319507299999999814e+06,2.330088500000000000e+06,2.862716799999999814e+06,1.837695300000000047e+06,2.491098000000000000e+06,2.060256000000000000e+06,2.241951500000000000e+06,2.564573299999999814e+06,2.274590000000000000e+06,2.580932799999999814e+06,1.968367600000000093e+06,2.270510299999999814e+06,1.960980000000000000e+06,2.552294299999999814e+06,2.262390799999999814e+06,3.454761000000000000e+06,1.927530000000000000e+06,2.286869799999999814e+06,2.793280500000000000e+06,2.139877799999999814e+06,2.397103000000000000e+06,1.919370600000000093e+06,2.115319000000000000e+06,2.196994299999999814e+06,2.013285000000000000e+06,2.805519500000000000e+06,2.404736000000000000e+06,3.356848500000000000e+06,2.209314000000000000e+06,2.752402000000000000e+06,1.927530000000000000e+06,1.934144000000000000e+06,2.568613000000000000e+06,3.013746799999999814e+06,3.324129500000000000e+06,3.054625299999999814e+06,3.246533799999999814e+06,3.205655299999999814e+06,3.932574000000000000e+06,4.385909000000000000e+06,3.438442299999999814e+06,2.503297299999999814e+06,2.352225500000000000e+06,2.213908299999999814e+06,2.444813500000000000e+06,2.486977500000000000e+06,2.670767500000000000e+06,2.759006299999999814e+06,2.677574500000000000e+06,2.237832000000000000e+06,2.530187799999999814e+06,3.162495799999999814e+06,2.948322000000000000e+06,2.878800000000000000e+06,2.394114500000000000e+06,3.098712500000000000e+06,3.349531000000000000e+06,3.013796000000000000e+06,3.035578500000000000e+06,3.199044000000000000e+06,2.330382000000000000e+06,2.245346299999999814e+06,2.115348000000000000e+06,1.793160500000000000e+06,2.076904800000000047e+06,2.007626500000000000e+06,2.399857299999999814e+06,2.989507500000000000e+06,3.168856500000000000e+06,2.678886000000000000e+06,2.446100000000000000e+06,2.621770500000000000e+06,2.548254500000000000e+06,1.792737100000000093e+06,2.597251500000000000e+06,1.662064800000000047e+06,2.503297299999999814e+06,2.491098000000000000e+06,2.593132000000000000e+06,1.927530000000000000e+06,2.319507299999999814e+06,2.356265299999999814e+06,2.295069000000000000e+06,2.703445799999999814e+06,2.246072000000000000e+06,2.017324899999999907e+06,2.307268299999999814e+06,2.597251500000000000e+06,2.188874799999999814e+06,2.263424000000000000e+06,2.237832000000000000e+06,2.168436500000000000e+06,2.054082899999999907e+06,2.323587000000000000e+06,2.085632000000000000e+06,2.421661799999999814e+06,3.115820500000000000e+06,2.866796500000000000e+06,2.932071500000000000e+06,2.086801000000000000e+06,2.421661799999999814e+06,3.213896299999999814e+06,2.462499500000000000e+06,2.621770500000000000e+06,2.535975500000000000e+06,2.781041500000000000e+06,2.282789299999999814e+06,2.135798000000000000e+06,2.850314500000000000e+06,3.066782799999999814e+06,2.078561000000000000e+06,2.605371000000000000e+06,2.286869799999999814e+06,2.417542299999999814e+06,1.943848800000000047e+06,3.262852500000000000e+06,2.682965799999999814e+06,2.246072000000000000e+06,2.209314000000000000e+06,2.764559500000000000e+06,2.274590000000000000e+06,3.156699000000000000e+06,2.842236799999999814e+06,2.772800500000000000e+06,2.241951500000000000e+06,1.972407500000000000e+06,2.380784299999999814e+06,2.597251500000000000e+06,2.176635799999999814e+06,2.760479799999999814e+06,2.503297299999999814e+06,2.192954500000000000e+06,3.017826500000000000e+06,2.870794500000000000e+06,2.936069500000000000e+06,2.638049299999999814e+06,2.756481799999999814e+06,3.417962299999999814e+06,3.818179500000000000e+06,3.115820500000000000e+06,3.254611500000000000e+06,3.230215000000000000e+06,3.850980299999999814e+06,2.482858000000000000e+06,3.107742799999999814e+06,2.874874299999999814e+06,2.552294299999999814e+06,2.719764500000000000e+06,2.364464500000000000e+06,2.393023299999999814e+06,3.164858500000000000e+06,2.458419799999999814e+06,2.201074000000000000e+06,2.184755299999999814e+06,2.413462500000000000e+06,2.932071500000000000e+06,1.837695300000000047e+06,2.209314000000000000e+06,2.515536299999999814e+06,1.890772000000000000e+06,2.511496500000000000e+06,2.180675500000000000e+06,1.886652500000000000e+06,2.258271299999999814e+06,2.368585000000000000e+06,2.205194500000000000e+06,2.119438500000000000e+06,2.090840899999999907e+06,2.180675500000000000e+06,2.605371000000000000e+06,2.993266799999999814e+06,2.442060299999999814e+06,2.776961799999999814e+06,2.270510299999999814e+06,2.846316500000000000e+06,2.237832000000000000e+06,3.013746799999999814e+06,2.617690799999999814e+06,2.862716799999999814e+06,3.544595799999999814e+06,2.621770500000000000e+06,2.617690799999999814e+06,2.523735500000000000e+06,2.817677000000000000e+06,2.609450799999999814e+06,2.964790500000000000e+06,3.556834799999999814e+06,3.262852500000000000e+06,3.115820500000000000e+06,2.960629299999999814e+06,3.585474299999999814e+06,2.707525500000000000e+06,2.768720799999999814e+06,3.340366500000000000e+06,2.576813299999999814e+06,2.748240799999999814e+06,4.046968500000000000e+06,2.899434000000000000e+06,4.463504500000000000e+06,2.776961799999999814e+06,3.520199299999999814e+06,3.871378799999999814e+06,2.952551500000000000e+06,2.425741500000000000e+06,3.679470299999999814e+06,3.070944000000000000e+06,2.433861000000000000e+06,3.454761000000000000e+06,3.001507799999999814e+06,3.487398500000000000e+06,2.462499500000000000e+06,2.638049299999999814e+06,2.393023299999999814e+06,3.026067500000000000e+06,2.638049299999999814e+06,3.107742799999999814e+06,2.625810299999999814e+06,3.275091500000000000e+06,2.842236799999999814e+06,2.348145799999999814e+06,2.519616000000000000e+06,2.948471799999999814e+06,2.719764500000000000e+06,3.262852500000000000e+06,2.874874299999999814e+06,2.964790500000000000e+06,2.907511799999999814e+06,4.079687500000000000e+06,2.981109299999999814e+06,2.674724799999999814e+06,3.250613500000000000e+06,2.629929799999999814e+06,3.140380299999999814e+06,2.903432000000000000e+06,2.499217500000000000e+06,2.760479799999999814e+06,3.287412299999999814e+06,3.303731000000000000e+06,3.262852500000000000e+06,3.193416299999999814e+06,3.201657299999999814e+06,2.756481799999999814e+06,3.221974000000000000e+06,2.531935799999999814e+06,3.532438299999999814e+06,3.005587500000000000e+06,4.839162000000000000e+06,2.785039500000000000e+06,2.850314500000000000e+06,2.674724799999999814e+06,3.430364500000000000e+06,2.531935799999999814e+06,2.858555500000000000e+06,3.050464000000000000e+06,3.675390500000000000e+06,1.935689399999999907e+06,2.891193000000000000e+06,2.874874299999999814e+06,2.842236799999999814e+06,3.544595799999999814e+06,2.772800500000000000e+06,3.030065500000000000e+06,2.482858000000000000e+06,2.936069500000000000e+06,2.217433500000000000e+06,2.425741500000000000e+06,2.703445799999999814e+06,2.854475799999999814e+06,2.388983500000000000e+06,2.429781299999999814e+06,2.601331299999999814e+06,3.009585500000000000e+06,2.380784299999999814e+06,2.384903799999999814e+06,3.148458000000000000e+06,3.107742799999999814e+06,3.242372500000000000e+06,2.629929799999999814e+06,2.605371000000000000e+06,3.136219000000000000e+06,2.433861000000000000e+06,2.548254500000000000e+06,2.785039500000000000e+06,2.768720799999999814e+06,3.213896299999999814e+06,2.241951500000000000e+06,2.964790500000000000e+06,3.344446299999999814e+06,3.119900299999999814e+06,2.813679000000000000e+06,2.593132000000000000e+06,2.678886000000000000e+06,2.540055299999999814e+06,3.271093500000000000e+06,3.189336500000000000e+06,2.295069000000000000e+06,3.144460000000000000e+06,3.099420299999999814e+06,2.731922000000000000e+06,2.432960000000000000e+06,2.752402000000000000e+06,3.679470299999999814e+06,2.699284500000000000e+06,3.307729000000000000e+06,2.425741500000000000e+06,2.397103000000000000e+06,2.736083299999999814e+06,2.797278500000000000e+06,3.013746799999999814e+06,3.250613500000000000e+06,2.168436500000000000e+06,3.042386299999999814e+06,3.344446299999999814e+06,2.862716799999999814e+06,2.511496500000000000e+06,3.181095500000000000e+06,2.793280500000000000e+06,2.597251500000000000e+06,3.683468299999999814e+06,2.883115299999999814e+06,2.985189000000000000e+06,3.197577500000000000e+06,2.474738500000000000e+06,2.797278500000000000e+06,2.225632799999999814e+06,2.817677000000000000e+06,2.376704500000000000e+06,3.181095500000000000e+06,2.895354299999999814e+06,3.246533799999999814e+06,3.275091500000000000e+06,2.650328299999999814e+06,2.262390799999999814e+06,2.940312500000000000e+06,2.131008000000000000e+06,2.380784299999999814e+06,2.629929799999999814e+06,2.589052299999999814e+06,2.736083299999999814e+06,3.262852500000000000e+06,2.450220500000000000e+06,2.299148799999999814e+06,3.124061500000000000e+06,2.303228500000000000e+06,4.479741500000000000e+06,3.042386299999999814e+06,3.058705000000000000e+06,2.793280500000000000e+06,2.833995799999999814e+06,2.593132000000000000e+06,2.985189000000000000e+06,3.058705000000000000e+06,3.626271000000000000e+06,2.429781299999999814e+06,2.715603299999999814e+06,2.662568299999999814e+06,2.576813299999999814e+06,4.157120000000000000e+06,2.923830500000000000e+06,2.666687799999999814e+06,3.046384299999999814e+06,4.071365000000000000e+06,2.899434000000000000e+06,4.132723500000000000e+06,2.433861000000000000e+06,3.904016299999999814e+06,3.373167299999999814e+06,2.740163000000000000e+06,2.797278500000000000e+06,3.156699000000000000e+06,3.005587500000000000e+06,2.895354299999999814e+06,2.466539299999999814e+06,2.429781299999999814e+06,3.340366500000000000e+06,2.527815299999999814e+06,2.711523500000000000e+06,2.731922000000000000e+06,3.487398500000000000e+06,3.708028000000000000e+06,2.344026299999999814e+06,4.912678000000000000e+06,3.458922299999999814e+06,3.070944000000000000e+06,2.785039500000000000e+06,2.768720799999999814e+06,3.467000000000000000e+06,4.144962500000000000e+06,2.719764500000000000e+06,2.903432000000000000e+06,3.152537799999999814e+06,2.764559500000000000e+06,3.038306500000000000e+06,4.112325000000000000e+06,2.589052299999999814e+06,2.405302299999999814e+06,3.283332500000000000e+06,3.426203299999999814e+06,2.609450799999999814e+06,3.348607500000000000e+06,3.360928299999999814e+06,2.454340000000000000e+06,3.801942500000000000e+06,3.446683299999999814e+06,3.393565799999999814e+06,2.997428000000000000e+06,5.590477500000000000e+06,3.560914500000000000e+06,4.496142000000000000e+06,3.953054000000000000e+06,3.328127500000000000e+06,4.096006299999999814e+06,3.993851000000000000e+06,4.786044500000000000e+06,3.381245000000000000e+06,3.642671500000000000e+06,4.439026500000000000e+06,3.920416500000000000e+06,3.928576000000000000e+06,3.569155500000000000e+06,3.381245000000000000e+06,3.144460000000000000e+06,3.524197299999999814e+06,3.740665500000000000e+06,3.177097500000000000e+06,3.895775299999999814e+06,3.087262799999999814e+06,2.976948000000000000e+06,3.536518000000000000e+06,3.585474299999999814e+06,2.699284500000000000e+06,3.797862799999999814e+06,3.234294799999999814e+06,2.731922000000000000e+06,2.903432000000000000e+06,3.271093500000000000e+06,2.682965799999999814e+06,3.920416500000000000e+06,3.842739299999999814e+06,3.683468299999999814e+06,4.234715500000000000e+06,3.585474299999999814e+06,4.059207500000000000e+06,3.144460000000000000e+06,3.487398500000000000e+06,3.818179500000000000e+06,3.454761000000000000e+06,3.895775299999999814e+06,3.675390500000000000e+06,3.246533799999999814e+06,3.377247000000000000e+06,4.443024500000000000e+06,4.022408799999999814e+06,3.597713299999999814e+06,3.381245000000000000e+06,3.936735299999999814e+06,4.933076500000000000e+06,3.536518000000000000e+06,4.247118000000000000e+06,3.520199299999999814e+06,4.255195500000000000e+06,3.128141299999999814e+06,3.373167299999999814e+06,5.276096500000000000e+06,3.936735299999999814e+06,4.267516500000000000e+06,3.859058000000000000e+06,4.675811500000000000e+06,4.226638000000000000e+06,3.654910500000000000e+06,4.177600000000000000e+06,4.724849500000000000e+06,5.165863500000000000e+06,2.944310500000000000e+06,3.336368500000000000e+06,3.703866799999999814e+06,4.994353500000000000e+06,4.626773500000000000e+06,4.712528500000000000e+06,3.124061500000000000e+06,2.956549500000000000e+06,3.658908500000000000e+06,4.267516500000000000e+06,2.936069500000000000e+06,3.891695500000000000e+06,3.164858500000000000e+06,3.793783000000000000e+06,3.234294799999999814e+06,4.671813500000000000e+06,3.352687299999999814e+06,3.948892799999999814e+06,4.149042299999999814e+06,3.720185500000000000e+06,4.038727500000000000e+06,3.859058000000000000e+06,3.556834799999999814e+06,2.899434000000000000e+06,2.711523500000000000e+06,3.499637500000000000e+06,3.405804799999999814e+06,2.895354299999999814e+06,2.356265299999999814e+06,2.936069500000000000e+06,3.773303000000000000e+06,3.536518000000000000e+06,3.234294799999999814e+06,4.287915000000000000e+06,3.887697500000000000e+06,3.336368500000000000e+06,3.899936500000000000e+06,4.479741500000000000e+06,3.773303000000000000e+06,2.981109299999999814e+06,3.352687299999999814e+06,3.850980299999999814e+06,3.581394500000000000e+06,4.443024500000000000e+06,3.124061500000000000e+06,4.112325000000000000e+06,3.642671500000000000e+06,4.173602000000000000e+06,3.540516000000000000e+06,3.385324799999999814e+06,4.022408799999999814e+06,3.511958299999999814e+06,3.920416500000000000e+06,4.193918799999999814e+06,4.124482500000000000e+06,4.724849500000000000e+06,2.993266799999999814e+06,3.389486000000000000e+06,3.912094000000000000e+06,4.393986500000000000e+06,4.782046500000000000e+06,4.104084000000000000e+06,4.014331000000000000e+06,3.985691500000000000e+06,3.997849000000000000e+06,4.700289500000000000e+06,3.544595799999999814e+06,3.426203299999999814e+06,4.100086000000000000e+06,3.283332500000000000e+06,4.782046500000000000e+06,3.781544000000000000e+06,3.895775299999999814e+06,3.769305000000000000e+06,4.341032500000000000e+06,3.491559799999999814e+06,3.605954299999999814e+06,3.560914500000000000e+06,3.581394500000000000e+06,4.295992500000000000e+06,4.083767299999999814e+06,3.863137799999999814e+06,3.842739299999999814e+06,5.455684500000000000e+06,4.884120500000000000e+06,4.487982500000000000e+06,5.022993000000000000e+06,4.402146000000000000e+06,4.087847000000000000e+06,2.915752799999999814e+06,4.606457000000000000e+06,4.153122000000000000e+06,4.055046299999999814e+06,4.238877000000000000e+06,3.748743299999999814e+06,3.953054000000000000e+06,4.786044500000000000e+06,4.549178000000000000e+06,3.283332500000000000e+06,4.700289500000000000e+06,3.573153500000000000e+06,4.369508500000000000e+06,4.324632000000000000e+06,3.801942500000000000e+06,5.010754000000000000e+06,3.573153500000000000e+06,4.708449000000000000e+06,3.920416500000000000e+06,3.589472299999999814e+06,3.507878500000000000e+06,4.447186000000000000e+06,3.883617799999999814e+06,3.181095500000000000e+06,3.442603500000000000e+06,4.251116000000000000e+06,3.969372799999999814e+06,3.838741299999999814e+06,4.581897000000000000e+06,5.316975000000000000e+06,4.806443000000000000e+06,3.156699000000000000e+06,3.471079799999999814e+06,3.842739299999999814e+06,3.164858500000000000e+06,3.957133799999999814e+06,3.691709299999999814e+06,3.883617799999999814e+06,4.189920799999999814e+06,4.528779500000000000e+06,3.352687299999999814e+06,3.993851000000000000e+06,4.096006299999999814e+06,3.479320799999999814e+06,3.373167299999999814e+06,3.279171299999999814e+06,4.475662000000000000e+06,6.035653000000000000e+06,4.998433000000000000e+06,3.189336500000000000e+06,3.736504299999999814e+06,2.887113299999999814e+06,4.389907000000000000e+06,3.401643500000000000e+06,2.764559500000000000e+06,3.667149500000000000e+06,3.499637500000000000e+06,3.953054000000000000e+06,3.855060000000000000e+06,3.679470299999999814e+06,3.654910500000000000e+06,3.413882500000000000e+06,3.042386299999999814e+06,3.426203299999999814e+06,3.932574000000000000e+06,3.565075799999999814e+06,4.104084000000000000e+06,3.417962299999999814e+06,4.230636000000000000e+06,3.009585500000000000e+06,4.124482500000000000e+06,4.014331000000000000e+06,3.271093500000000000e+06,3.867299000000000000e+06,4.112325000000000000e+06,3.136219000000000000e+06,3.422123500000000000e+06,3.075023799999999814e+06,3.895775299999999814e+06,3.046384299999999814e+06,3.785542000000000000e+06,3.642671500000000000e+06,3.516119500000000000e+06,4.573737500000000000e+06,4.149042299999999814e+06,3.450763000000000000e+06,3.565075799999999814e+06,2.833995799999999814e+06,4.418628000000000000e+06,3.969372799999999814e+06,3.724346799999999814e+06,3.405804799999999814e+06,3.132221000000000000e+06,3.728426500000000000e+06,3.777464299999999814e+06,3.577233299999999814e+06,3.487398500000000000e+06,3.716105799999999814e+06,3.957133799999999814e+06,3.761145500000000000e+06,4.075526299999999814e+06,3.654910500000000000e+06,2.752402000000000000e+06,4.218478500000000000e+06,3.471079799999999814e+06,3.030065500000000000e+06,3.373167299999999814e+06,3.050464000000000000e+06,3.989771299999999814e+06,3.695789000000000000e+06,3.503717299999999814e+06,4.202078000000000000e+06,3.871378799999999814e+06,2.903432000000000000e+06,3.344446299999999814e+06,3.769305000000000000e+06,3.756984299999999814e+06,3.630350799999999814e+06,3.822259299999999814e+06,3.781544000000000000e+06,3.805940500000000000e+06,3.842739299999999814e+06,3.552836799999999814e+06,4.189920799999999814e+06,3.389486000000000000e+06,3.507878500000000000e+06,4.116404799999999814e+06,3.712107799999999814e+06,4.046968500000000000e+06,3.385324799999999814e+06,4.185841000000000000e+06,3.352687299999999814e+06,4.116404799999999814e+06,3.062703000000000000e+06,4.447186000000000000e+06,3.875376799999999814e+06,3.430364500000000000e+06,3.307729000000000000e+06,4.512542500000000000e+06,3.630350799999999814e+06,3.752823000000000000e+06,4.140801299999999814e+06,3.417962299999999814e+06,4.504383000000000000e+06,2.388983500000000000e+06,3.471079799999999814e+06,4.108163799999999814e+06,5.243541000000000000e+06,4.271596000000000000e+06,3.679470299999999814e+06,5.133226000000000000e+06,4.083767299999999814e+06,3.789621799999999814e+06,3.377247000000000000e+06,3.981530299999999814e+06,3.614032000000000000e+06,3.622273000000000000e+06,3.185338500000000000e+06,4.777967000000000000e+06,4.643174000000000000e+06,4.463504500000000000e+06,3.662988299999999814e+06,3.638591799999999814e+06,3.997849000000000000e+06,4.663654000000000000e+06,4.414466500000000000e+06,4.414466500000000000e+06,3.405804799999999814e+06,3.254611500000000000e+06,3.458922299999999814e+06,3.487398500000000000e+06,3.242372500000000000e+06,4.173602000000000000e+06,3.344446299999999814e+06,3.691709299999999814e+06,3.189336500000000000e+06,3.267013799999999814e+06,3.724346799999999814e+06,4.855562500000000000e+06,4.439026500000000000e+06,3.662988299999999814e+06,3.213896299999999814e+06,3.463002000000000000e+06,4.112325000000000000e+06,4.630935000000000000e+06,3.197577500000000000e+06,3.226053799999999814e+06,3.119900299999999814e+06,3.834580000000000000e+06,3.197577500000000000e+06,4.304233500000000000e+06,3.340366500000000000e+06,3.532438299999999814e+06,3.454761000000000000e+06,3.242372500000000000e+06,4.173602000000000000e+06,3.062703000000000000e+06,3.944813000000000000e+06,3.899936500000000000e+06,3.977450500000000000e+06,3.454761000000000000e+06,4.100086000000000000e+06,3.291492000000000000e+06,4.210237500000000000e+06,4.100086000000000000e+06,3.940815000000000000e+06,3.732424500000000000e+06,4.393986500000000000e+06,5.520959500000000000e+06,4.214399000000000000e+06,4.218478500000000000e+06,3.957133799999999814e+06,4.393986500000000000e+06,3.695789000000000000e+06,4.206239500000000000e+06,4.618696000000000000e+06,4.414466500000000000e+06,4.422626000000000000e+06,4.283753500000000000e+06,4.251116000000000000e+06,4.663654000000000000e+06,4.189920799999999814e+06,4.810604500000000000e+06,4.606457000000000000e+06,4.704451000000000000e+06,4.271596000000000000e+06,4.724849500000000000e+06,4.136721500000000000e+06,4.381747500000000000e+06,4.361349000000000000e+06,4.226638000000000000e+06,4.046968500000000000e+06,4.038727500000000000e+06,3.401643500000000000e+06,3.091342500000000000e+06,3.345472000000000000e+06,3.079360000000000000e+06,2.893824000000000000e+06,2.736000000000000000e+06,2.629312000000000000e+06,2.379072000000000000e+06,2.323840000000000000e+06,1.995936000000000000e+06,1.664800000000000000e+06,1.767040000000000000e+06,1.307744000000000000e+06,1.179296000000000000e+06,9.433440000000000000e+05,7.271840000000000000e+05,6.025280000000000000e+05,4.950400000000000000e+05,3.857600000000000000e+05,2.772800000000000000e+05,2.054520000000000000e+05,1.623160000000000000e+05,1.128280000000000000e+05,8.717600000000000000e+04,8.204800000000000000e+04,5.011200000000000000e+04,4.860700000000000000e+04,4.028000000000000000e+04,3.526600000000000000e+04,2.033000000000000000e+04,2.403800000000000000e+04,1.662300000000000000e+04,1.431900000000000000e+04,1.201500000000000000e+04,9.912000000000000000e+03,7.809000000000000000e+03,6.607000000000000000e+03,6.707000000000000000e+03,8.209000000000000000e+03,5.005000000000000000e+03,4.705000000000000000e+03,1.091300000000000000e+04,6.707000000000000000e+03,3.704000000000000000e+03,2.502000000000000000e+03,3.503000000000000000e+03,3.003000000000000000e+03,2.602000000000000000e+03,3.704000000000000000e+03,4.004000000000000000e+03,2.903000000000000000e+03,3.804000000000000000e+03,3.403000000000000000e+03,2.202000000000000000e+03,2.302000000000000000e+03,4.404000000000000000e+03,4.905000000000000000e+03,2.802000000000000000e+03,1.901000000000000000e+03,2.202000000000000000e+03,3.503000000000000000e+03,2.202000000000000000e+03,2.702000000000000000e+03,3.804000000000000000e+03,2.702000000000000000e+03,2.702000000000000000e+03,2.402000000000000000e+03,3.003000000000000000e+03,2.402000000000000000e+03,2.602000000000000000e+03,3.003000000000000000e+03,3.804000000000000000e+03,2.802000000000000000e+03,3.503000000000000000e+03,3.603000000000000000e+03,3.103000000000000000e+03,3.303000000000000000e+03,3.704000000000000000e+03,2.702000000000000000e+03,2.302000000000000000e+03,3.203000000000000000e+03,3.303000000000000000e+03,2.502000000000000000e+03,2.402000000000000000e+03,3.403000000000000000e+03,2.102000000000000000e+03,2.302000000000000000e+03,2.102000000000000000e+03,2.102000000000000000e+03,4.104000000000000000e+03,2.402000000000000000e+03,2.402000000000000000e+03,2.903000000000000000e+03,2.102000000000000000e+03,1.801000000000000000e+03,3.403000000000000000e+03,2.302000000000000000e+03,2.302000000000000000e+03,2.903000000000000000e+03,2.602000000000000000e+03,2.202000000000000000e+03,2.502000000000000000e+03,2.202000000000000000e+03,2.702000000000000000e+03,2.602000000000000000e+03,3.203000000000000000e+03,2.302000000000000000e+03,2.402000000000000000e+03,2.402000000000000000e+03,nan
4.795170000000000243e+01,3.722000000000000000e+05,5.379680000000000000e+05,7.795520000000000000e+05,9.577280000000000000e+05,1.255072000000000000e+06,1.419520000000000000e+06,1.691744000000000000e+06,1.961216000000000000e+06,2.216000000000000000e+06,2.615232000000000000e+06,2.731922000000000000e+06,3.102464000000000000e+06,2.927991799999999814e+06,3.667149500000000000e+06,4.018329000000000000e+06,3.654910500000000000e+06,3.793783000000000000e+06,4.945315500000000000e+06,3.953054000000000000e+06,4.561417000000000000e+06,4.867720000000000000e+06,4.802445000000000000e+06,4.929078500000000000e+06,4.357269500000000000e+06,4.663654000000000000e+06,4.655413000000000000e+06,4.520620000000000000e+06,4.663654000000000000e+06,4.634933000000000000e+06,4.422626000000000000e+06,4.545180000000000000e+06,4.487982500000000000e+06,4.712528500000000000e+06,4.479741500000000000e+06,4.136721500000000000e+06,4.826923000000000000e+06,4.586058500000000000e+06,5.316975000000000000e+06,3.891695500000000000e+06,4.124482500000000000e+06,4.520620000000000000e+06,4.814684000000000000e+06,4.941317500000000000e+06,4.345112000000000000e+06,5.688390000000000000e+06,4.214399000000000000e+06,4.622775500000000000e+06,4.153122000000000000e+06,4.483903000000000000e+06,3.997849000000000000e+06,4.728929000000000000e+06,4.487982500000000000e+06,4.279755500000000000e+06,3.814181500000000000e+06,4.193918799999999814e+06,3.863137799999999814e+06,4.737170000000000000e+06,4.806443000000000000e+06,4.602295500000000000e+06,4.500303500000000000e+06,4.671813500000000000e+06,5.129146500000000000e+06,4.937238000000000000e+06,4.777967000000000000e+06,5.753828000000000000e+06,5.512963500000000000e+06,5.047471000000000000e+06,4.953475000000000000e+06,4.790206000000000000e+06,4.875961000000000000e+06,5.194503000000000000e+06,5.067951000000000000e+06,5.529119000000000000e+06,4.708449000000000000e+06,4.826923000000000000e+06,4.826923000000000000e+06,4.341032500000000000e+06,6.440031500000000000e+06,4.434865000000000000e+06,4.855562500000000000e+06,4.998433000000000000e+06,3.650830799999999814e+06,5.055630500000000000e+06,4.283753500000000000e+06,3.899936500000000000e+06,3.389486000000000000e+06,4.410387000000000000e+06,3.430364500000000000e+06,3.846819000000000000e+06,3.712107799999999814e+06,3.801942500000000000e+06,4.002010299999999814e+06,4.426787500000000000e+06,3.969372799999999814e+06,3.736504299999999814e+06,4.381747500000000000e+06,4.287915000000000000e+06,4.100086000000000000e+06,4.712528500000000000e+06,4.083767299999999814e+06,3.601874500000000000e+06,4.765728000000000000e+06,3.303731000000000000e+06,3.569155500000000000e+06,4.757568500000000000e+06,3.405804799999999814e+06,4.267516500000000000e+06,3.189336500000000000e+06,4.132723500000000000e+06,3.891695500000000000e+06,3.495639500000000000e+06,3.332288799999999814e+06,2.764559500000000000e+06,3.311808799999999814e+06,3.013746799999999814e+06,4.969875500000000000e+06,3.111822500000000000e+06,4.075526299999999814e+06,3.450763000000000000e+06,3.544595799999999814e+06,2.829916000000000000e+06,4.806443000000000000e+06,4.475662000000000000e+06,3.838741299999999814e+06,3.785542000000000000e+06,3.516119500000000000e+06,4.149042299999999814e+06,3.389486000000000000e+06,4.630935000000000000e+06,3.989771299999999814e+06,5.398569000000000000e+06,3.912094000000000000e+06,3.332288799999999814e+06,3.364926299999999814e+06,3.168856500000000000e+06,3.805940500000000000e+06,4.316391000000000000e+06,3.267013799999999814e+06,3.675390500000000000e+06,3.581394500000000000e+06,4.234715500000000000e+06,3.826420500000000000e+06,3.756984299999999814e+06,3.573153500000000000e+06,3.352687299999999814e+06,3.654910500000000000e+06,4.222476500000000000e+06,3.797862799999999814e+06,3.769305000000000000e+06,3.446683299999999814e+06,2.842236799999999814e+06,3.985691500000000000e+06,3.544595799999999814e+06,3.879456500000000000e+06,4.308231500000000000e+06,4.136721500000000000e+06,3.630350799999999814e+06,2.817677000000000000e+06,4.434865000000000000e+06,3.524197299999999814e+06,4.304233500000000000e+06,3.303731000000000000e+06,3.217976000000000000e+06,4.230636000000000000e+06,3.703866799999999814e+06,3.585474299999999814e+06,3.773303000000000000e+06,4.434865000000000000e+06,3.503717299999999814e+06,3.658908500000000000e+06,3.703866799999999814e+06,2.589052299999999814e+06,3.904016299999999814e+06,3.495639500000000000e+06,3.699787000000000000e+06,3.769305000000000000e+06,3.177097500000000000e+06,2.940312500000000000e+06,3.569155500000000000e+06,3.026067500000000000e+06,4.136721500000000000e+06,4.218478500000000000e+06,3.091342500000000000e+06,2.911673000000000000e+06,3.352687299999999814e+06,3.087262799999999814e+06,2.842236799999999814e+06,3.520199299999999814e+06,3.111822500000000000e+06,3.295490000000000000e+06,4.026570000000000000e+06,2.699284500000000000e+06,3.409884500000000000e+06,2.776961799999999814e+06,3.217976000000000000e+06,3.634512000000000000e+06,5.427290000000000000e+06,3.140380299999999814e+06,3.275091500000000000e+06,3.107742799999999814e+06,3.283332500000000000e+06,3.458922299999999814e+06,3.471079799999999814e+06,2.437980500000000000e+06,2.568613000000000000e+06,3.079021799999999814e+06,2.948471799999999814e+06,2.915752799999999814e+06,3.732424500000000000e+06,3.160778799999999814e+06,3.026067500000000000e+06,3.491559799999999814e+06,3.013746799999999814e+06,2.891193000000000000e+06,3.250613500000000000e+06,2.797278500000000000e+06,3.560914500000000000e+06,3.197577500000000000e+06,2.883115299999999814e+06,3.221974000000000000e+06,2.368585000000000000e+06,2.421661799999999814e+06,3.017826500000000000e+06,2.491098000000000000e+06,3.373167299999999814e+06,3.732424500000000000e+06,2.715603299999999814e+06,4.500303500000000000e+06,2.548254500000000000e+06,2.907511799999999814e+06,2.682965799999999814e+06,3.091342500000000000e+06,2.241951500000000000e+06,2.540055299999999814e+06,2.776961799999999814e+06,3.279171299999999814e+06,2.192954500000000000e+06,2.785039500000000000e+06,3.197577500000000000e+06,2.156196500000000000e+06,2.854475799999999814e+06,3.001507799999999814e+06,2.278709500000000000e+06,2.519616000000000000e+06,3.013746799999999814e+06,2.748240799999999814e+06,2.196994299999999814e+06,2.699284500000000000e+06,2.527815299999999814e+06,2.621770500000000000e+06,2.135798000000000000e+06,2.507416799999999814e+06,3.838741299999999814e+06,3.246533799999999814e+06,3.671229299999999814e+06,2.344026299999999814e+06,3.765225299999999814e+06,3.479320799999999814e+06,2.397103000000000000e+06,3.662988299999999814e+06,2.654448799999999814e+06,3.009585500000000000e+06,2.715603299999999814e+06,3.173017799999999814e+06,4.169522299999999814e+06,3.250613500000000000e+06,2.985189000000000000e+06,3.164858500000000000e+06,3.442603500000000000e+06,2.850314500000000000e+06,3.467000000000000000e+06,3.528277000000000000e+06,3.091342500000000000e+06,3.507878500000000000e+06,2.989187000000000000e+06,2.650328299999999814e+06,3.324129500000000000e+06,3.650830799999999814e+06,3.899936500000000000e+06,2.789200799999999814e+06,2.793280500000000000e+06,2.813679000000000000e+06,3.364926299999999814e+06,3.532438299999999814e+06,2.621770500000000000e+06,2.405302299999999814e+06,3.320049799999999814e+06,3.234294799999999814e+06,3.646669500000000000e+06,2.821838299999999814e+06,3.850980299999999814e+06,3.250613500000000000e+06,3.058705000000000000e+06,2.976948000000000000e+06,3.503717299999999814e+06,3.528277000000000000e+06,2.829916000000000000e+06,3.320049799999999814e+06,3.520199299999999814e+06,4.479741500000000000e+06,2.829916000000000000e+06,2.519616000000000000e+06,2.960629299999999814e+06,3.565075799999999814e+06,2.339946500000000000e+06,2.972950000000000000e+06,2.531935799999999814e+06,3.360928299999999814e+06,2.678886000000000000e+06,3.221974000000000000e+06,3.128141299999999814e+06,4.471664000000000000e+06,2.413462500000000000e+06,2.699284500000000000e+06,2.290949500000000000e+06,3.005587500000000000e+06,3.124061500000000000e+06,2.662568299999999814e+06,2.817677000000000000e+06,2.923830500000000000e+06,2.634009500000000000e+06,3.401643500000000000e+06,3.062703000000000000e+06,3.026067500000000000e+06,2.495177799999999814e+06,2.952551500000000000e+06,2.458419799999999814e+06,2.429781299999999814e+06,2.266470500000000000e+06,2.131678500000000000e+06,2.654448799999999814e+06,2.380784299999999814e+06,3.095340500000000000e+06,2.433861000000000000e+06,4.071365000000000000e+06,2.821838299999999814e+06,2.703445799999999814e+06,1.911130600000000093e+06,2.217433500000000000e+06,2.829916000000000000e+06,2.515536299999999814e+06,2.715603299999999814e+06,1.917312000000000000e+06,2.372664799999999814e+06,1.826272000000000000e+06,2.139877799999999814e+06,2.842236799999999814e+06,1.980606800000000047e+06,2.315467500000000000e+06,2.274590000000000000e+06,3.009585500000000000e+06,2.478778299999999814e+06,2.491098000000000000e+06,2.634009500000000000e+06,2.719764500000000000e+06,3.324129500000000000e+06,3.177097500000000000e+06,3.226053799999999814e+06,3.320049799999999814e+06,4.647172000000000000e+06,3.385324799999999814e+06,2.642129000000000000e+06,2.319507299999999814e+06,2.805519500000000000e+06,2.082681500000000000e+06,2.809599299999999814e+06,2.393023299999999814e+06,2.135798000000000000e+06,2.107199500000000000e+06,2.188874799999999814e+06,2.433861000000000000e+06,2.348145799999999814e+06,2.152116799999999814e+06,1.777088000000000000e+06,1.792737100000000093e+06,1.604064000000000000e+06,1.449717000000000000e+06,1.745984000000000000e+06,1.771296000000000000e+06,2.625810299999999814e+06,1.647648000000000000e+06,1.533376000000000000e+06,1.437438100000000093e+06,1.486475000000000000e+06,1.935689399999999907e+06,1.427648000000000000e+06,1.776418399999999907e+06,1.395904000000000000e+06,1.351722899999999907e+06,1.580576000000000000e+06,1.974686399999999907e+06,1.606464000000000000e+06,1.640608000000000000e+06,1.104144800000000047e+06,2.175938500000000000e+06,2.100230000000000000e+06,1.916623300000000047e+06,1.944555100000000093e+06,1.863200000000000000e+06,1.601920000000000000e+06,1.743700300000000047e+06,2.051597899999999907e+06,1.463188500000000000e+06,1.475392000000000000e+06,1.412959000000000000e+06,1.443210899999999907e+06,1.818400000000000000e+06,1.652768000000000000e+06,1.438944000000000000e+06,1.377152000000000000e+06,2.010530600000000093e+06,2.139664000000000000e+06,1.727680000000000000e+06,1.778427300000000047e+06,1.722784000000000000e+06,1.498208000000000000e+06,1.727008000000000000e+06,1.197800000000000000e+06,1.696992000000000000e+06,1.978977000000000000e+06,1.922429000000000000e+06,2.233752299999999814e+06,2.122752000000000000e+06,2.303228500000000000e+06,2.433861000000000000e+06,2.209314000000000000e+06,2.576813299999999814e+06,2.184755299999999814e+06,2.115904000000000000e+06,2.341934500000000000e+06,2.572733500000000000e+06,2.703445799999999814e+06,2.449443799999999814e+06,3.910893000000000000e+06,3.713445000000000000e+06,3.571793000000000000e+06,2.553331000000000000e+06,3.269645000000000000e+06,2.459573500000000000e+06,2.924627500000000000e+06,2.009935000000000000e+06,2.731606500000000000e+06,2.981356000000000000e+06,2.524831299999999814e+06,1.868728300000000047e+06,2.418112000000000000e+06,2.428339500000000000e+06,2.537253299999999814e+06,2.996706000000000000e+06,2.971775299999999814e+06,2.133342799999999814e+06,2.478409299999999814e+06,2.141524000000000000e+06,2.605704500000000000e+06,2.776961799999999814e+06,2.384996000000000000e+06,2.058202399999999907e+06,2.083424000000000000e+06,1.883333600000000093e+06,3.173867000000000000e+06,1.922368000000000000e+06,2.177619799999999814e+06,1.821664000000000000e+06,1.938208000000000000e+06,2.592413000000000000e+06,2.659538500000000000e+06,2.744161000000000000e+06,2.062242300000000047e+06,1.866213300000000047e+06,1.859517000000000000e+06,1.768259000000000000e+06,1.551200000000000000e+06,2.197287000000000000e+06,2.340475000000000000e+06,3.203464000000000000e+06,2.184755299999999814e+06,2.243532500000000000e+06,2.050043000000000000e+06,1.768259000000000000e+06,2.580932799999999814e+06,2.013501500000000000e+06,3.732424500000000000e+06,2.695204799999999814e+06,2.131678500000000000e+06,2.564464299999999814e+06,2.429781299999999814e+06,2.482858000000000000e+06,2.580932799999999814e+06,3.205655299999999814e+06,2.788483299999999814e+06,3.650830799999999814e+06,2.397103000000000000e+06,2.658488500000000000e+06,2.384903799999999814e+06,3.119900299999999814e+06,3.283332500000000000e+06,3.154162500000000000e+06,2.727842299999999814e+06,2.286869799999999814e+06,2.981109299999999814e+06,2.339946500000000000e+06,2.315467500000000000e+06,3.173017799999999814e+06,2.380784299999999814e+06,2.923830500000000000e+06,2.638049299999999814e+06,2.625810299999999814e+06,3.503717299999999814e+06,3.724346799999999814e+06,3.050464000000000000e+06,2.237832000000000000e+06,2.013285000000000000e+06,3.275091500000000000e+06,3.103581500000000000e+06,5.039230000000000000e+06,3.924496299999999814e+06,3.908475500000000000e+06,4.728929000000000000e+06,2.932464500000000000e+06,4.064209500000000000e+06,3.348607500000000000e+06,4.145938299999999814e+06,2.985189000000000000e+06,3.387801799999999814e+06,2.891889000000000000e+06,3.658908500000000000e+06,2.585012500000000000e+06,3.920416500000000000e+06,2.764559500000000000e+06,2.466539299999999814e+06,2.397103000000000000e+06,3.071802500000000000e+06,3.655311500000000000e+06,3.262852500000000000e+06,3.996744500000000000e+06,3.824345500000000000e+06,5.227627500000000000e+06,3.140380299999999814e+06,2.384903799999999814e+06,4.283753500000000000e+06,2.731922000000000000e+06,1.956048000000000000e+06,3.058705000000000000e+06,2.658488500000000000e+06,2.323587000000000000e+06,2.785039500000000000e+06,2.572733500000000000e+06,2.981109299999999814e+06,3.573153500000000000e+06,3.703866799999999814e+06,3.598903000000000000e+06,3.018277500000000000e+06,4.749409000000000000e+06,3.410007299999999814e+06,4.104084000000000000e+06,3.939519500000000000e+06,3.077585500000000000e+06,3.475616299999999814e+06,3.328686000000000000e+06,3.634512000000000000e+06,3.256896500000000000e+06,4.504383000000000000e+06,4.030649799999999814e+06,2.198446299999999814e+06,5.076230500000000000e+06,5.039230000000000000e+06,4.119825000000000000e+06,3.197577500000000000e+06,2.995251299999999814e+06,3.507972000000000000e+06,2.866796500000000000e+06,3.928576000000000000e+06,2.976241500000000000e+06,2.736052299999999814e+06,3.320049799999999814e+06,3.756984299999999814e+06,3.569155500000000000e+06,3.389486000000000000e+06,3.879456500000000000e+06,2.797278500000000000e+06,2.344026299999999814e+06,2.952551500000000000e+06,3.124061500000000000e+06,2.576813299999999814e+06,2.653746299999999814e+06,4.181357500000000000e+06,4.524781500000000000e+06,3.497993000000000000e+06,5.260216500000000000e+06,3.148658299999999814e+06,4.922289500000000000e+06,3.785666000000000000e+06,3.991903000000000000e+06,3.970148500000000000e+06,4.287915000000000000e+06,4.331414500000000000e+06,3.153978000000000000e+06,4.136721500000000000e+06,4.259846000000000000e+06,2.915752799999999814e+06,3.217976000000000000e+06,3.426203299999999814e+06,3.128141299999999814e+06,3.226053799999999814e+06,2.919750799999999814e+06,4.153122000000000000e+06,3.299651299999999814e+06,3.654910500000000000e+06,2.503297299999999814e+06,2.797278500000000000e+06,2.821838299999999814e+06,2.646248500000000000e+06,3.438442299999999814e+06,3.217976000000000000e+06,2.560493500000000000e+06,3.227057500000000000e+06,3.193416299999999814e+06,3.099420299999999814e+06,3.304279799999999814e+06,3.969372799999999814e+06,3.634411000000000000e+06,4.549178000000000000e+06,3.124061500000000000e+06,2.646248500000000000e+06,2.605371000000000000e+06,2.593132000000000000e+06,3.961213500000000000e+06,4.361349000000000000e+06,3.141258799999999814e+06,4.156425000000000000e+06,3.625271299999999814e+06,3.411294299999999814e+06,3.689620299999999814e+06,3.450517500000000000e+06,3.848105000000000000e+06,4.602761500000000000e+06,3.818661000000000000e+06,4.101947000000000000e+06,2.747496500000000000e+06,3.874765299999999814e+06,3.372621500000000000e+06,3.608297299999999814e+06,3.921671000000000000e+06,3.505293000000000000e+06,4.420903000000000000e+06,3.266283299999999814e+06,3.112356299999999814e+06,3.015433299999999814e+06,3.780013299999999814e+06,5.369617000000000000e+06,5.061094500000000000e+06,4.067207500000000000e+06,3.964812000000000000e+06,5.443842000000000000e+06,2.631989299999999814e+06,3.913448299999999814e+06,2.666920000000000000e+06,2.689418000000000000e+06,4.200039000000000000e+06,2.858249500000000000e+06,2.757389500000000000e+06,3.209991500000000000e+06,3.924030799999999814e+06,3.039167500000000000e+06,3.049437500000000000e+06,5.730267000000000000e+06,5.286048000000000000e+06,3.670310500000000000e+06,3.370885000000000000e+06,2.917768500000000000e+06,3.143350500000000000e+06,3.018806799999999814e+06,4.292026500000000000e+06,3.435990799999999814e+06,4.671855500000000000e+06,2.496599000000000000e+06,3.945781799999999814e+06,4.349110000000000000e+06,2.077269000000000000e+06,3.722838799999999814e+06,3.250613500000000000e+06,2.530309799999999814e+06,3.434812000000000000e+06,3.770731500000000000e+06,2.759102799999999814e+06,3.743238500000000000e+06,2.006547800000000047e+06,2.850314500000000000e+06,1.968332300000000047e+06,3.070109000000000000e+06,2.420496299999999814e+06,2.331505000000000000e+06,2.434599500000000000e+06,3.034145299999999814e+06,2.514272000000000000e+06,2.261562299999999814e+06,2.263460799999999814e+06,2.432338299999999814e+06,2.745924500000000000e+06,1.853115899999999907e+06,2.474330799999999814e+06,2.048349300000000047e+06,1.886642399999999907e+06,1.771834000000000000e+06,2.445410500000000000e+06,2.211994299999999814e+06,2.077269000000000000e+06,1.901547800000000047e+06,1.947888600000000093e+06,2.148693000000000000e+06,2.319507299999999814e+06,2.209314000000000000e+06,2.237014799999999814e+06,3.017826500000000000e+06,2.192954500000000000e+06,1.899140100000000093e+06,2.241951500000000000e+06,1.882612600000000093e+06,2.299138799999999814e+06,2.248652500000000000e+06,2.356265299999999814e+06,1.811712000000000000e+06,2.397103000000000000e+06,2.531935799999999814e+06,1.882612600000000093e+06,1.878493100000000093e+06,1.541392000000000000e+06,2.219557000000000000e+06,1.588548800000000047e+06,2.111239299999999814e+06,1.599296000000000000e+06,1.727381500000000000e+06,1.720608000000000000e+06,1.882612600000000093e+06,1.813136500000000000e+06,1.674304800000000047e+06,1.833574800000000047e+06,2.425741500000000000e+06,2.078561000000000000e+06,2.015250800000000047e+06,2.306781500000000000e+06,2.459194799999999814e+06,2.852116299999999814e+06,3.303731000000000000e+06,1.865072100000000093e+06,2.114471299999999814e+06,2.209061299999999814e+06,2.764555799999999814e+06,2.218353000000000000e+06,2.282525500000000000e+06,2.431108000000000000e+06,2.188036500000000000e+06,2.556531000000000000e+06,1.763478600000000093e+06,2.070548500000000000e+06,2.117691000000000000e+06,1.928491800000000047e+06,1.955551800000000047e+06,2.045923500000000000e+06,1.954776300000000047e+06,2.091804800000000047e+06,2.581159299999999814e+06,2.041244600000000093e+06,2.128477500000000000e+06,1.951253600000000093e+06,2.825580799999999814e+06,2.990071500000000000e+06,2.941910299999999814e+06,3.101104799999999814e+06,2.224761799999999814e+06,3.272015000000000000e+06,2.097441500000000000e+06,2.368780500000000000e+06,2.500772000000000000e+06,2.745023000000000000e+06,2.251875500000000000e+06,3.872807799999999814e+06,4.487184500000000000e+06,2.877937000000000000e+06,2.483848799999999814e+06,2.849517799999999814e+06,2.023896899999999907e+06,2.662544500000000000e+06,1.889542800000000047e+06,2.172556000000000000e+06,2.719447500000000000e+06,2.833995799999999814e+06,2.679631500000000000e+06,2.537518799999999814e+06,2.699284500000000000e+06,3.076323299999999814e+06,2.654415799999999814e+06,3.144460000000000000e+06,3.478412500000000000e+06,2.661675500000000000e+06,2.463429799999999814e+06,2.319958500000000000e+06,2.597367000000000000e+06,2.572512000000000000e+06,3.300937500000000000e+06,3.741646000000000000e+06,3.787936500000000000e+06,2.366713000000000000e+06,3.114934000000000000e+06,3.088246000000000000e+06,2.168359299999999814e+06,2.746480500000000000e+06,2.897176000000000000e+06,4.087040000000000000e+06,2.495704799999999814e+06,2.166129000000000000e+06,3.448627500000000000e+06,2.472503000000000000e+06,3.016583299999999814e+06,2.462066500000000000e+06,2.103971299999999814e+06,2.303273500000000000e+06,2.379329000000000000e+06,2.498004799999999814e+06,2.320282299999999814e+06,2.513647500000000000e+06,2.984254299999999814e+06,3.630519299999999814e+06,2.815907299999999814e+06,2.766823299999999814e+06,3.144583299999999814e+06,2.641752299999999814e+06,2.529996299999999814e+06,3.260353299999999814e+06,2.281337500000000000e+06,3.525541299999999814e+06,2.709306500000000000e+06,2.937132299999999814e+06,2.846686500000000000e+06,3.091182500000000000e+06,2.412347299999999814e+06,2.240531500000000000e+06,2.524302299999999814e+06,6.339018500000000000e+06,3.153117299999999814e+06,2.831329500000000000e+06,2.526170500000000000e+06,2.479887500000000000e+06,2.706223000000000000e+06,2.180942000000000000e+06,2.694194299999999814e+06,2.397103000000000000e+06,2.785575000000000000e+06,2.825918000000000000e+06,2.417542299999999814e+06,2.544174799999999814e+06,2.511496500000000000e+06,3.111822500000000000e+06,2.654448799999999814e+06,2.593132000000000000e+06,2.261504000000000000e+06,2.605371000000000000e+06,2.099000299999999814e+06,2.548074799999999814e+06,2.576813299999999814e+06,2.813679000000000000e+06,3.111822500000000000e+06,2.503297299999999814e+06,2.388983500000000000e+06,3.246533799999999814e+06,2.217433500000000000e+06,2.217433500000000000e+06,2.756481799999999814e+06,2.111239299999999814e+06,2.160236299999999814e+06,1.841735100000000093e+06,2.009165500000000000e+06,1.904749600000000093e+06,2.797278500000000000e+06,2.478778299999999814e+06,2.854475799999999814e+06,2.960629299999999814e+06,2.184755299999999814e+06,3.250613500000000000e+06,2.772800500000000000e+06,3.217976000000000000e+06,2.723844299999999814e+06,3.295490000000000000e+06,2.237832000000000000e+06,2.874874299999999814e+06,2.352225500000000000e+06,2.874874299999999814e+06,3.311808799999999814e+06,2.339946500000000000e+06,2.462726500000000000e+06,2.233481299999999814e+06,2.936069500000000000e+06,2.809599299999999814e+06,3.003367500000000000e+06,2.418332500000000000e+06,2.278709500000000000e+06,2.970188500000000000e+06,2.455203299999999814e+06,2.972712500000000000e+06,2.586560000000000000e+06,2.785092799999999814e+06,3.367081299999999814e+06,2.702121000000000000e+06,3.312778299999999814e+06,2.672303000000000000e+06,2.727488000000000000e+06,2.542973799999999814e+06,2.470318000000000000e+06,2.823104000000000000e+06,2.699769299999999814e+06,1.819344000000000000e+06,1.848477500000000000e+06,1.970629300000000047e+06,2.434600000000000000e+06,2.682965799999999814e+06,2.597251500000000000e+06,2.993266799999999814e+06,2.829916000000000000e+06,2.344026299999999814e+06,2.348145799999999814e+06,3.454761000000000000e+06,1.988726300000000047e+06,2.018464000000000000e+06,2.335906799999999814e+06,2.041883600000000093e+06,2.585012500000000000e+06,1.984686399999999907e+06,2.466539299999999814e+06,2.282789299999999814e+06,2.711523500000000000e+06,2.409422799999999814e+06,2.282789299999999814e+06,2.499217500000000000e+06,2.548254500000000000e+06,2.192954500000000000e+06,1.784577800000000047e+06,2.413462500000000000e+06,2.176635799999999814e+06,2.450220500000000000e+06,2.495177799999999814e+06,1.835040000000000000e+06,2.740163000000000000e+06,2.531935799999999814e+06,2.691043500000000000e+06,1.849894500000000000e+06,2.213393799999999814e+06,2.258271299999999814e+06,2.776961799999999814e+06,3.140380299999999814e+06,2.707525500000000000e+06,2.258271299999999814e+06,2.813679000000000000e+06,2.356265299999999814e+06,2.054082899999999907e+06,2.393023299999999814e+06,2.923830500000000000e+06,2.813679000000000000e+06,2.180675500000000000e+06,2.711523500000000000e+06,2.568613000000000000e+06,2.625810299999999814e+06,2.507416799999999814e+06,2.699284500000000000e+06,2.589052299999999814e+06,2.417542299999999814e+06,2.111680000000000000e+06,3.013746799999999814e+06,2.413462500000000000e+06,2.674724799999999814e+06,3.152537799999999814e+06,2.184755299999999814e+06,2.976948000000000000e+06,2.274590000000000000e+06,2.184755299999999814e+06,2.307268299999999814e+06,2.478778299999999814e+06,2.393023299999999814e+06,2.678886000000000000e+06,3.209735000000000000e+06,3.422123500000000000e+06,2.715603299999999814e+06,4.018329000000000000e+06,2.948471799999999814e+06,2.805519500000000000e+06,2.429781299999999814e+06,2.744161000000000000e+06,2.393023299999999814e+06,3.646669500000000000e+06,2.511496500000000000e+06,2.903432000000000000e+06,2.486977500000000000e+06,3.442603500000000000e+06,2.319507299999999814e+06,2.352225500000000000e+06,2.421661799999999814e+06,3.152537799999999814e+06,2.715603299999999814e+06,2.450220500000000000e+06,2.785039500000000000e+06,2.221513299999999814e+06,2.066361800000000047e+06,1.939729300000000047e+06,3.471079799999999814e+06,2.454340000000000000e+06,2.572733500000000000e+06,2.723844299999999814e+06,2.021444399999999907e+06,2.437980500000000000e+06,2.393023299999999814e+06,2.168436500000000000e+06,2.495177799999999814e+06,2.793280500000000000e+06,2.246072000000000000e+06,3.377247000000000000e+06,2.597251500000000000e+06,2.491098000000000000e+06,2.629929799999999814e+06,3.299651299999999814e+06,2.417542299999999814e+06,2.944310500000000000e+06,3.458922299999999814e+06,2.809599299999999814e+06,2.646248500000000000e+06,3.479320799999999814e+06,3.328127500000000000e+06,2.711523500000000000e+06,3.352687299999999814e+06,3.226053799999999814e+06,2.842236799999999814e+06,2.817677000000000000e+06,2.650328299999999814e+06,2.666687799999999814e+06,2.572733500000000000e+06,3.499637500000000000e+06,3.307729000000000000e+06,2.303228500000000000e+06,2.793280500000000000e+06,3.193416299999999814e+06,2.707525500000000000e+06,2.507416799999999814e+06,2.429781299999999814e+06,2.638049299999999814e+06,3.050464000000000000e+06,3.373167299999999814e+06,2.952551500000000000e+06,3.385324799999999814e+06,2.397103000000000000e+06,2.576813299999999814e+06,2.613611000000000000e+06,3.810101799999999814e+06,3.401643500000000000e+06,3.724346799999999814e+06,3.895775299999999814e+06,3.091342500000000000e+06,3.389486000000000000e+06,2.515536299999999814e+06,2.838157000000000000e+06,2.944310500000000000e+06,2.879035500000000000e+06,3.087262799999999814e+06,3.401643500000000000e+06,3.565075799999999814e+06,3.814181500000000000e+06,2.776961799999999814e+06,2.923830500000000000e+06,2.781041500000000000e+06,3.597713299999999814e+06,3.814181500000000000e+06,2.405302299999999814e+06,2.862716799999999814e+06,3.230215000000000000e+06,3.173017799999999814e+06,3.904016299999999814e+06,4.259357000000000000e+06,3.467000000000000000e+06,3.797862799999999814e+06,2.781041500000000000e+06,2.891193000000000000e+06,3.499637500000000000e+06,2.691043500000000000e+06,3.013746799999999814e+06,3.107742799999999814e+06,2.756481799999999814e+06,2.785039500000000000e+06,2.727842299999999814e+06,2.964790500000000000e+06,2.388983500000000000e+06,2.695204799999999814e+06,3.311808799999999814e+06,3.409884500000000000e+06,3.156699000000000000e+06,2.629929799999999814e+06,3.099420299999999814e+06,3.107742799999999814e+06,3.781544000000000000e+06,3.516119500000000000e+06,3.275091500000000000e+06,3.720185500000000000e+06,3.193416299999999814e+06,2.809599299999999814e+06,3.728426500000000000e+06,2.899434000000000000e+06,3.058705000000000000e+06,3.360928299999999814e+06,3.924496299999999814e+06,3.311808799999999814e+06,2.960629299999999814e+06,2.887113299999999814e+06,3.801942500000000000e+06,2.503297299999999814e+06,2.658488500000000000e+06,3.442603500000000000e+06,2.985189000000000000e+06,2.180675500000000000e+06,2.932071500000000000e+06,3.013746799999999814e+06,3.271093500000000000e+06,2.964790500000000000e+06,2.731922000000000000e+06,2.940312500000000000e+06,2.793280500000000000e+06,2.944310500000000000e+06,3.483400500000000000e+06,3.401643500000000000e+06,2.895354299999999814e+06,3.115820500000000000e+06,2.772800500000000000e+06,2.523735500000000000e+06,4.006090000000000000e+06,3.246533799999999814e+06,2.437980500000000000e+06,4.185841000000000000e+06,2.903432000000000000e+06,2.976948000000000000e+06,3.119900299999999814e+06,3.119900299999999814e+06,2.923830500000000000e+06,2.450220500000000000e+06,2.421661799999999814e+06,2.654448799999999814e+06,3.095340500000000000e+06,2.625810299999999814e+06,2.838157000000000000e+06,3.201657299999999814e+06,2.711523500000000000e+06,2.654448799999999814e+06,3.287412299999999814e+06,2.866796500000000000e+06,3.654910500000000000e+06,2.621770500000000000e+06,3.793783000000000000e+06,2.944310500000000000e+06,2.601331299999999814e+06,2.670767500000000000e+06,3.291492000000000000e+06,3.650830799999999814e+06,2.670767500000000000e+06,2.331827000000000000e+06,2.454340000000000000e+06,2.813679000000000000e+06,3.021987799999999814e+06,2.274590000000000000e+06,2.776961799999999814e+06,2.196994299999999814e+06,2.319507299999999814e+06,2.393023299999999814e+06,2.397103000000000000e+06,2.613611000000000000e+06,2.278709500000000000e+06,2.940312500000000000e+06,2.642129000000000000e+06,2.825918000000000000e+06,2.585012500000000000e+06,2.850314500000000000e+06,2.372664799999999814e+06,3.944813000000000000e+06,2.544174799999999814e+06,2.270510299999999814e+06,2.168436500000000000e+06,2.429781299999999814e+06,1.996925500000000000e+06,2.654448799999999814e+06,2.629929799999999814e+06,2.507416799999999814e+06,3.777464299999999814e+06,2.450220500000000000e+06,3.332288799999999814e+06,2.548254500000000000e+06,3.405804799999999814e+06,2.299148799999999814e+06,3.177097500000000000e+06,2.642129000000000000e+06,2.711523500000000000e+06,2.866796500000000000e+06,3.532438299999999814e+06,3.336368500000000000e+06,2.866796500000000000e+06,2.593132000000000000e+06,2.797278500000000000e+06,3.283332500000000000e+06,3.287412299999999814e+06,3.177097500000000000e+06,3.128141299999999814e+06,3.079021799999999814e+06,2.940312500000000000e+06,3.242372500000000000e+06,3.348607500000000000e+06,3.213896299999999814e+06,2.650328299999999814e+06,2.654448799999999814e+06,3.560914500000000000e+06,4.639012500000000000e+06,2.862716799999999814e+06,2.585012500000000000e+06,3.079021799999999814e+06,3.422123500000000000e+06,3.904016299999999814e+06,3.516119500000000000e+06,4.532941000000000000e+06,4.087847000000000000e+06,3.810101799999999814e+06,3.005587500000000000e+06,2.956549500000000000e+06,3.397563799999999814e+06,3.083101500000000000e+06,3.262852500000000000e+06,3.083101500000000000e+06,2.805519500000000000e+06,3.242372500000000000e+06,3.205655299999999814e+06,4.537020500000000000e+06,2.911673000000000000e+06,2.817677000000000000e+06,2.568613000000000000e+06,2.813679000000000000e+06,3.013746799999999814e+06,2.976948000000000000e+06,2.580932799999999814e+06,3.675390500000000000e+06,3.021987799999999814e+06,2.972950000000000000e+06,3.499637500000000000e+06,2.429781299999999814e+06,2.352225500000000000e+06,2.760479799999999814e+06,2.634009500000000000e+06,3.111822500000000000e+06,4.185841000000000000e+06,3.087262799999999814e+06,3.128141299999999814e+06,2.879035500000000000e+06,2.874874299999999814e+06,3.475241000000000000e+06,3.303731000000000000e+06,3.744745299999999814e+06,4.149042299999999814e+06,3.793783000000000000e+06,4.304233500000000000e+06,3.601874500000000000e+06,4.206239500000000000e+06,3.148458000000000000e+06,3.230215000000000000e+06,4.100086000000000000e+06,3.965211500000000000e+06,4.459425000000000000e+06,3.614032000000000000e+06,2.519616000000000000e+06,3.107742799999999814e+06,2.756481799999999814e+06,3.793783000000000000e+06,4.214399000000000000e+06,3.385324799999999814e+06,2.629929799999999814e+06,3.197577500000000000e+06,2.936069500000000000e+06,2.601331299999999814e+06,2.760479799999999814e+06,2.629929799999999814e+06,3.560914500000000000e+06,4.010251299999999814e+06,3.136219000000000000e+06,3.724346799999999814e+06,4.026570000000000000e+06,3.377247000000000000e+06,2.862716799999999814e+06,3.773303000000000000e+06,3.703866799999999814e+06,3.042386299999999814e+06,4.973955000000000000e+06,3.193416299999999814e+06,3.409884500000000000e+06,3.140380299999999814e+06,4.508381000000000000e+06,3.752823000000000000e+06,3.185338500000000000e+06,3.511958299999999814e+06,3.267013799999999814e+06,3.360928299999999814e+06,4.202078000000000000e+06,3.940815000000000000e+06,3.344446299999999814e+06,2.927991799999999814e+06,3.654910500000000000e+06,4.532941000000000000e+06,3.761145500000000000e+06,3.430364500000000000e+06,3.601874500000000000e+06,4.185841000000000000e+06,3.993851000000000000e+06,3.262852500000000000e+06,5.594557000000000000e+06,5.933497500000000000e+06,4.418628000000000000e+06,5.627358000000000000e+06,4.953475000000000000e+06,4.455263500000000000e+06,3.830500299999999814e+06,5.276096500000000000e+06,3.736504299999999814e+06,4.953475000000000000e+06,5.035232000000000000e+06,2.760479799999999814e+06,4.010251299999999814e+06,3.671229299999999814e+06,2.972950000000000000e+06,3.830500299999999814e+06,5.055630500000000000e+06,4.193918799999999814e+06,4.218478500000000000e+06,3.075023799999999814e+06,3.887697500000000000e+06,2.944310500000000000e+06,4.810604500000000000e+06,3.724346799999999814e+06,3.471079799999999814e+06,4.402146000000000000e+06,1.283110700000000000e+07,4.071365000000000000e+06,4.904600500000000000e+06,2.601331299999999814e+06,3.993851000000000000e+06,3.589472299999999814e+06,3.499637500000000000e+06,3.070944000000000000e+06,3.181095500000000000e+06,2.772800500000000000e+06,2.752402000000000000e+06,3.708028000000000000e+06,4.071365000000000000e+06,2.940312500000000000e+06,4.353271500000000000e+06,3.495639500000000000e+06,3.634512000000000000e+06,3.315970000000000000e+06,3.295490000000000000e+06,3.491559799999999814e+06,3.442603500000000000e+06,3.487398500000000000e+06,3.168856500000000000e+06,3.438442299999999814e+06,3.450763000000000000e+06,3.217976000000000000e+06,5.537441500000000000e+06,3.969372799999999814e+06,2.919750799999999814e+06,3.279171299999999814e+06,3.311808799999999814e+06,2.793280500000000000e+06,3.528277000000000000e+06,3.993851000000000000e+06,3.471079799999999814e+06,3.879456500000000000e+06,4.071365000000000000e+06,3.197577500000000000e+06,2.956549500000000000e+06,3.687548000000000000e+06,3.671229299999999814e+06,3.589472299999999814e+06,3.985691500000000000e+06,3.801942500000000000e+06,3.095340500000000000e+06,5.378170500000000000e+06,3.409884500000000000e+06,4.581897000000000000e+06,4.046968500000000000e+06,4.455263500000000000e+06,5.100588500000000000e+06,3.287412299999999814e+06,4.684052500000000000e+06,3.311808799999999814e+06,4.193918799999999814e+06,4.312393000000000000e+06,4.038727500000000000e+06,4.929078500000000000e+06,4.733008500000000000e+06,4.806443000000000000e+06,3.622273000000000000e+06,3.687548000000000000e+06,4.663654000000000000e+06,3.646669500000000000e+06,4.994353500000000000e+06,2.927991799999999814e+06,4.733008500000000000e+06,3.626271000000000000e+06,4.059207500000000000e+06,3.634512000000000000e+06,3.973452500000000000e+06,4.802445000000000000e+06,5.157704000000000000e+06,3.871378799999999814e+06,4.275594000000000000e+06,4.577899000000000000e+06,3.642671500000000000e+06,3.957133799999999814e+06,3.936735299999999814e+06,4.426787500000000000e+06,3.720185500000000000e+06,5.263857500000000000e+06,4.116404799999999814e+06,3.785542000000000000e+06,4.030649799999999814e+06,3.724346799999999814e+06,4.769807500000000000e+06,4.969875500000000000e+06,4.859560500000000000e+06,4.226638000000000000e+06,5.619198500000000000e+06,2.989187000000000000e+06,5.721354000000000000e+06,4.291994500000000000e+06,3.560914500000000000e+06,4.794204000000000000e+06,3.373167299999999814e+06,3.703866799999999814e+06,4.214399000000000000e+06,3.859058000000000000e+06,3.740665500000000000e+06,3.997849000000000000e+06,4.018329000000000000e+06,4.634933000000000000e+06,4.242956500000000000e+06,3.834580000000000000e+06,3.250613500000000000e+06,3.430364500000000000e+06,4.541018500000000000e+06,3.311808799999999814e+06,3.593633500000000000e+06,3.989771299999999814e+06,3.385324799999999814e+06,3.271093500000000000e+06,2.919750799999999814e+06,4.398148000000000000e+06,3.516119500000000000e+06,3.332288799999999814e+06,3.373167299999999814e+06,3.250613500000000000e+06,2.932071500000000000e+06,3.185338500000000000e+06,2.932071500000000000e+06,3.503717299999999814e+06,4.108163799999999814e+06,3.046384299999999814e+06,4.688050500000000000e+06,2.915752799999999814e+06,4.002010299999999814e+06,2.940312500000000000e+06,3.540516000000000000e+06,3.405804799999999814e+06,3.985691500000000000e+06,3.307729000000000000e+06,4.173602000000000000e+06,3.483400500000000000e+06,3.605954299999999814e+06,4.132723500000000000e+06,4.712528500000000000e+06,5.051469000000000000e+06,4.091845000000000000e+06,4.018329000000000000e+06,4.361349000000000000e+06,4.067285299999999814e+06,3.548757000000000000e+06,3.377247000000000000e+06,3.720185500000000000e+06,3.271093500000000000e+06,4.136721500000000000e+06,3.136219000000000000e+06,3.720185500000000000e+06,3.397563799999999814e+06,2.989187000000000000e+06,3.516119500000000000e+06,2.858555500000000000e+06,3.961213500000000000e+06,5.349449500000000000e+06,3.250613500000000000e+06,5.047471000000000000e+06,3.238292799999999814e+06,3.916255299999999814e+06,3.066782799999999814e+06,3.066782799999999814e+06,3.503717299999999814e+06,4.381747500000000000e+06,3.597713299999999814e+06,3.352687299999999814e+06,4.079687500000000000e+06,3.712107799999999814e+06,3.728426500000000000e+06,3.699787000000000000e+06,2.932071500000000000e+06,3.001507799999999814e+06,3.540516000000000000e+06,4.132723500000000000e+06,3.099420299999999814e+06,4.479741500000000000e+06,3.487398500000000000e+06,3.593633500000000000e+06,3.454761000000000000e+06,3.838741299999999814e+06,3.703866799999999814e+06,4.218478500000000000e+06,3.091342500000000000e+06,4.197998500000000000e+06,4.002010299999999814e+06,2.883115299999999814e+06,4.067285299999999814e+06,3.708028000000000000e+06,3.932574000000000000e+06,3.136219000000000000e+06,3.442603500000000000e+06,3.899936500000000000e+06,3.417962299999999814e+06,3.932574000000000000e+06,3.189336500000000000e+06,4.079687500000000000e+06,3.373167299999999814e+06,4.218478500000000000e+06,3.230215000000000000e+06,3.107742799999999814e+06,3.556834799999999814e+06,4.132723500000000000e+06,3.491559799999999814e+06,2.858555500000000000e+06,4.357269500000000000e+06,3.912094000000000000e+06,4.324632000000000000e+06,4.291994500000000000e+06,3.691709299999999814e+06,4.581897000000000000e+06,2.719764500000000000e+06,3.605954299999999814e+06,4.598297500000000000e+06,3.752823000000000000e+06,3.728426500000000000e+06,3.115820500000000000e+06,3.413882500000000000e+06,4.557419000000000000e+06,3.577233299999999814e+06,4.581897000000000000e+06,3.597713299999999814e+06,3.658908500000000000e+06,2.899434000000000000e+06,3.168856500000000000e+06,3.463002000000000000e+06,3.115820500000000000e+06,3.340366500000000000e+06,3.720185500000000000e+06,3.536518000000000000e+06,4.798283500000000000e+06,3.507878500000000000e+06,3.115820500000000000e+06,4.598297500000000000e+06,4.483903000000000000e+06,4.528779500000000000e+06,3.855060000000000000e+06,3.777464299999999814e+06,3.499637500000000000e+06,4.639012500000000000e+06,3.589472299999999814e+06,4.259357000000000000e+06,3.859058000000000000e+06,3.936735299999999814e+06,3.593633500000000000e+06,4.279755500000000000e+06,3.185338500000000000e+06,3.826420500000000000e+06,3.520199299999999814e+06,4.161281299999999814e+06,3.507878500000000000e+06,3.769305000000000000e+06,3.618193299999999814e+06,3.977450500000000000e+06,3.536518000000000000e+06,3.675390500000000000e+06,3.442603500000000000e+06,3.401643500000000000e+06,3.724346799999999814e+06,3.540516000000000000e+06,3.997849000000000000e+06,3.364926299999999814e+06,3.548757000000000000e+06,3.393565799999999814e+06,3.140380299999999814e+06,3.569155500000000000e+06,3.712107799999999814e+06,3.646669500000000000e+06,3.348607500000000000e+06,4.014331000000000000e+06,3.912094000000000000e+06,3.618193299999999814e+06,4.777967000000000000e+06,3.662988299999999814e+06,3.748743299999999814e+06,3.495639500000000000e+06,3.499637500000000000e+06,4.100086000000000000e+06,3.826420500000000000e+06,3.708028000000000000e+06,4.336871000000000000e+06,4.659574500000000000e+06,4.312393000000000000e+06,4.283753500000000000e+06,4.643174000000000000e+06,4.418628000000000000e+06,4.002010299999999814e+06,4.688050500000000000e+06,4.439026500000000000e+06,4.618696000000000000e+06,4.336871000000000000e+06,4.949477000000000000e+06,4.867720000000000000e+06,4.573737500000000000e+06,4.467502500000000000e+06,4.242956500000000000e+06,4.447186000000000000e+06,4.353271500000000000e+06,4.267516500000000000e+06,4.365510500000000000e+06,4.218478500000000000e+06,4.283753500000000000e+06,4.063287299999999814e+06,4.075526299999999814e+06,4.108163799999999814e+06,3.789621799999999814e+06,3.695789000000000000e+06,3.231168000000000000e+06,3.299456000000000000e+06,3.162048000000000000e+06,3.006208000000000000e+06,2.616256000000000000e+06,2.424640000000000000e+06,2.222144000000000000e+06,1.964512000000000000e+06,1.872512000000000000e+06,1.561984000000000000e+06,1.334144000000000000e+06,1.090592000000000000e+06,9.355840000000000000e+05,7.665600000000000000e+05,6.488960000000000000e+05,4.892960000000000000e+05,3.534400000000000000e+05,2.865200000000000000e+05,2.379400000000000000e+05,1.567680000000000000e+05,1.252140000000000000e+05,8.898600000000000000e+04,8.476200000000000000e+04,5.944700000000000000e+04,4.910900000000000000e+04,3.466400000000000000e+04,3.095400000000000000e+04,2.133200000000000000e+04,1.371800000000000000e+04,1.742500000000000000e+04,1.562100000000000000e+04,8.009000000000000000e+03,1.381800000000000000e+04,6.006000000000000000e+03,5.906000000000000000e+03,5.105000000000000000e+03,6.507000000000000000e+03,7.008000000000000000e+03,5.506000000000000000e+03,5.205000000000000000e+03,5.306000000000000000e+03,3.203000000000000000e+03,3.904000000000000000e+03,4.404000000000000000e+03,3.403000000000000000e+03,5.005000000000000000e+03,4.404000000000000000e+03,3.704000000000000000e+03,3.003000000000000000e+03,6.107000000000000000e+03,4.004000000000000000e+03,2.502000000000000000e+03,3.804000000000000000e+03,2.502000000000000000e+03,3.704000000000000000e+03,2.802000000000000000e+03,3.003000000000000000e+03,3.203000000000000000e+03,3.003000000000000000e+03,6.006000000000000000e+03,2.502000000000000000e+03,2.702000000000000000e+03,3.403000000000000000e+03,1.901000000000000000e+03,2.202000000000000000e+03,2.502000000000000000e+03,2.602000000000000000e+03,2.502000000000000000e+03,3.403000000000000000e+03,3.003000000000000000e+03,3.403000000000000000e+03,3.303000000000000000e+03,4.104000000000000000e+03,4.404000000000000000e+03,3.303000000000000000e+03,3.403000000000000000e+03,2.202000000000000000e+03,3.704000000000000000e+03,2.202000000000000000e+03,3.503000000000000000e+03,2.802000000000000000e+03,4.004000000000000000e+03,2.802000000000000000e+03,3.003000000000000000e+03,2.903000000000000000e+03,2.602000000000000000e+03,3.804000000000000000e+03,3.603000000000000000e+03,2.302000000000000000e+03,3.103000000000000000e+03,2.402000000000000000e+03,3.303000000000000000e+03,4.104000000000000000e+03,3.503000000000000000e+03,2.802000000000000000e+03,3.103000000000000000e+03,3.303000000000000000e+03,3.103000000000000000e+03,2.102000000000000000e+03,2.602000000000000000e+03,1.901000000000000000e+03,2.602000000000000000e+03,2.702000000000000000e+03,1.801000000000000000e+03,2.302000000000000000e+03,3.603000000000000000e+03,2.002000000000000000e+03,nan
4.795250000000000057e+01,3.385760000000000000e+05,5.246080000000000000e+05,7.632320000000000000e+05,1.041648000000000000e+06,1.225728000000000000e+06,1.494560000000000000e+06,1.764640000000000000e+06,2.134528000000000000e+06,2.438720000000000000e+06,2.511424000000000000e+06,2.719764500000000000e+06,2.929280000000000000e+06,3.397563799999999814e+06,3.217976000000000000e+06,3.540516000000000000e+06,4.067285299999999814e+06,4.451265500000000000e+06,3.834580000000000000e+06,4.177600000000000000e+06,4.389907000000000000e+06,4.745329500000000000e+06,4.132723500000000000e+06,5.492565000000000000e+06,5.994856000000000000e+06,5.145465000000000000e+06,5.231220000000000000e+06,4.520620000000000000e+06,4.520620000000000000e+06,4.271596000000000000e+06,4.206239500000000000e+06,4.393986500000000000e+06,4.255195500000000000e+06,3.887697500000000000e+06,5.047471000000000000e+06,4.365510500000000000e+06,4.320470500000000000e+06,4.487982500000000000e+06,4.651415000000000000e+06,4.831084500000000000e+06,4.692212000000000000e+06,4.063287299999999814e+06,5.749748500000000000e+06,4.087847000000000000e+06,4.010251299999999814e+06,5.076110500000000000e+06,4.659574500000000000e+06,4.336871000000000000e+06,4.863722000000000000e+06,4.234715500000000000e+06,4.210237500000000000e+06,3.769305000000000000e+06,4.234715500000000000e+06,3.242372500000000000e+06,4.055046299999999814e+06,3.716105799999999814e+06,4.206239500000000000e+06,4.773805500000000000e+06,4.079687500000000000e+06,4.933076500000000000e+06,4.712528500000000000e+06,5.092347500000000000e+06,4.761566500000000000e+06,4.933076500000000000e+06,5.774226500000000000e+06,4.773805500000000000e+06,5.455684500000000000e+06,4.700289500000000000e+06,3.793783000000000000e+06,5.508720500000000000e+06,4.140801299999999814e+06,5.786629000000000000e+06,4.328711500000000000e+06,4.443024500000000000e+06,5.606959500000000000e+06,4.692212000000000000e+06,4.814684000000000000e+06,4.508381000000000000e+06,4.349110000000000000e+06,4.357269500000000000e+06,5.124985000000000000e+06,5.067951000000000000e+06,5.896943500000000000e+06,3.989771299999999814e+06,3.785542000000000000e+06,4.006090000000000000e+06,4.549178000000000000e+06,4.144962500000000000e+06,4.295992500000000000e+06,4.295992500000000000e+06,4.251116000000000000e+06,3.708028000000000000e+06,3.855060000000000000e+06,4.406389000000000000e+06,4.271596000000000000e+06,4.369508500000000000e+06,3.899936500000000000e+06,3.789621799999999814e+06,3.793783000000000000e+06,3.769305000000000000e+06,3.524197299999999814e+06,4.712528500000000000e+06,3.916255299999999814e+06,3.634512000000000000e+06,4.132723500000000000e+06,3.189336500000000000e+06,4.067285299999999814e+06,3.271093500000000000e+06,4.218478500000000000e+06,3.144460000000000000e+06,3.364926299999999814e+06,3.507878500000000000e+06,3.168856500000000000e+06,3.507878500000000000e+06,3.597713299999999814e+06,3.303731000000000000e+06,3.295490000000000000e+06,3.544595799999999814e+06,3.789621799999999814e+06,4.439026500000000000e+06,3.324129500000000000e+06,3.695789000000000000e+06,3.936735299999999814e+06,3.977450500000000000e+06,3.279171299999999814e+06,3.834580000000000000e+06,3.152537799999999814e+06,3.483400500000000000e+06,3.814181500000000000e+06,3.740665500000000000e+06,4.577899000000000000e+06,3.124061500000000000e+06,2.936069500000000000e+06,3.507878500000000000e+06,4.100086000000000000e+06,5.386493000000000000e+06,3.560914500000000000e+06,4.414466500000000000e+06,5.055630500000000000e+06,3.434362500000000000e+06,3.703866799999999814e+06,3.965211500000000000e+06,3.875376799999999814e+06,3.173017799999999814e+06,3.548757000000000000e+06,3.883617799999999814e+06,3.401643500000000000e+06,3.646669500000000000e+06,4.475662000000000000e+06,4.782046500000000000e+06,3.009585500000000000e+06,5.198501000000000000e+06,4.251116000000000000e+06,4.941317500000000000e+06,3.622273000000000000e+06,3.875376799999999814e+06,3.667149500000000000e+06,4.112325000000000000e+06,3.944813000000000000e+06,3.042386299999999814e+06,3.413882500000000000e+06,3.867299000000000000e+06,4.132723500000000000e+06,4.336871000000000000e+06,4.002010299999999814e+06,3.507878500000000000e+06,4.447186000000000000e+06,3.548757000000000000e+06,3.724346799999999814e+06,3.209735000000000000e+06,3.454761000000000000e+06,3.140380299999999814e+06,3.585474299999999814e+06,3.213896299999999814e+06,3.479320799999999814e+06,3.426203299999999814e+06,3.393565799999999814e+06,3.891695500000000000e+06,2.703445799999999814e+06,3.516119500000000000e+06,3.981530299999999814e+06,3.103581500000000000e+06,3.324129500000000000e+06,2.997428000000000000e+06,3.066782799999999814e+06,3.234294799999999814e+06,3.091342500000000000e+06,3.887697500000000000e+06,2.707525500000000000e+06,3.675390500000000000e+06,3.164858500000000000e+06,3.287412299999999814e+06,3.303731000000000000e+06,3.479320799999999814e+06,3.062703000000000000e+06,2.613611000000000000e+06,2.838157000000000000e+06,2.335906799999999814e+06,2.919750799999999814e+06,2.968870299999999814e+06,3.503717299999999814e+06,2.621770500000000000e+06,3.026067500000000000e+06,3.062703000000000000e+06,3.201657299999999814e+06,2.993266799999999814e+06,3.560914500000000000e+06,3.087262799999999814e+06,2.572733500000000000e+06,2.409422799999999814e+06,2.805519500000000000e+06,3.066782799999999814e+06,3.136219000000000000e+06,2.544174799999999814e+06,2.817677000000000000e+06,3.618193299999999814e+06,3.193416299999999814e+06,2.948471799999999814e+06,3.226053799999999814e+06,2.646248500000000000e+06,2.813679000000000000e+06,3.258691299999999814e+06,2.568613000000000000e+06,2.887113299999999814e+06,2.384903799999999814e+06,3.197577500000000000e+06,2.907511799999999814e+06,3.544595799999999814e+06,2.813679000000000000e+06,2.968870299999999814e+06,3.209735000000000000e+06,2.682965799999999814e+06,3.144460000000000000e+06,3.038306500000000000e+06,3.124061500000000000e+06,2.691043500000000000e+06,2.940312500000000000e+06,2.548254500000000000e+06,4.022408799999999814e+06,2.299148799999999814e+06,3.173017799999999814e+06,2.425741500000000000e+06,2.846316500000000000e+06,2.703445799999999814e+06,2.576813299999999814e+06,2.495177799999999814e+06,2.678886000000000000e+06,2.944310500000000000e+06,2.781041500000000000e+06,2.772800500000000000e+06,3.507878500000000000e+06,3.144460000000000000e+06,3.642671500000000000e+06,2.825918000000000000e+06,2.580932799999999814e+06,3.769305000000000000e+06,3.164858500000000000e+06,2.858555500000000000e+06,3.536518000000000000e+06,2.719764500000000000e+06,2.813679000000000000e+06,2.821838299999999814e+06,3.046384299999999814e+06,4.512542500000000000e+06,3.483400500000000000e+06,3.303731000000000000e+06,2.772800500000000000e+06,3.667149500000000000e+06,2.585012500000000000e+06,2.748240799999999814e+06,2.899434000000000000e+06,3.009585500000000000e+06,2.891193000000000000e+06,2.597251500000000000e+06,2.695204799999999814e+06,2.568613000000000000e+06,2.952551500000000000e+06,2.829916000000000000e+06,2.548254500000000000e+06,2.589052299999999814e+06,3.181095500000000000e+06,3.385324799999999814e+06,2.862716799999999814e+06,3.348607500000000000e+06,2.454340000000000000e+06,2.715603299999999814e+06,3.924496299999999814e+06,2.985189000000000000e+06,3.336368500000000000e+06,3.511958299999999814e+06,3.434362500000000000e+06,3.001507799999999814e+06,3.303731000000000000e+06,3.761145500000000000e+06,2.495177799999999814e+06,2.368585000000000000e+06,2.593132000000000000e+06,3.193416299999999814e+06,2.776961799999999814e+06,3.610034000000000000e+06,3.226053799999999814e+06,3.805940500000000000e+06,2.572733500000000000e+06,3.213896299999999814e+06,4.087847000000000000e+06,2.005125600000000093e+06,2.740163000000000000e+06,2.940312500000000000e+06,3.703866799999999814e+06,2.883115299999999814e+06,2.736083299999999814e+06,2.662568299999999814e+06,2.666687799999999814e+06,3.103581500000000000e+06,3.234294799999999814e+06,3.005587500000000000e+06,2.699284500000000000e+06,2.282789299999999814e+06,2.789200799999999814e+06,3.262852500000000000e+06,2.989187000000000000e+06,3.262852500000000000e+06,2.976948000000000000e+06,2.295069000000000000e+06,2.462499500000000000e+06,2.115319000000000000e+06,2.307268299999999814e+06,2.491098000000000000e+06,3.111822500000000000e+06,2.666687799999999814e+06,2.156196500000000000e+06,2.821838299999999814e+06,2.817677000000000000e+06,2.593132000000000000e+06,2.699284500000000000e+06,4.802445000000000000e+06,2.756481799999999814e+06,2.033643600000000093e+06,2.409422799999999814e+06,2.670767500000000000e+06,2.372664799999999814e+06,2.168436500000000000e+06,2.552294299999999814e+06,1.956048000000000000e+06,2.609450799999999814e+06,2.348145799999999814e+06,2.246072000000000000e+06,1.984686399999999907e+06,2.658488500000000000e+06,2.805519500000000000e+06,2.054082899999999907e+06,2.372664799999999814e+06,3.201657299999999814e+06,2.613611000000000000e+06,4.557419000000000000e+06,2.388983500000000000e+06,2.821838299999999814e+06,3.442603500000000000e+06,2.923830500000000000e+06,2.507416799999999814e+06,2.437980500000000000e+06,2.658488500000000000e+06,2.785039500000000000e+06,2.654448799999999814e+06,2.001006100000000093e+06,2.058202399999999907e+06,2.446100000000000000e+06,3.079021799999999814e+06,2.658488500000000000e+06,2.070401600000000093e+06,1.972407500000000000e+06,2.307268299999999814e+06,1.841735100000000093e+06,1.923410500000000000e+06,2.021444399999999907e+06,2.266470500000000000e+06,1.747819800000000047e+06,2.029603800000000047e+06,1.592608000000000000e+06,2.115319000000000000e+06,1.760704000000000000e+06,1.470156300000000047e+06,1.576896000000000000e+06,2.123559000000000000e+06,1.902971300000000047e+06,1.515680000000000000e+06,1.366432000000000000e+06,1.894811899999999907e+06,1.750880000000000000e+06,1.739660399999999907e+06,1.339904000000000000e+06,1.576896000000000000e+06,1.508672000000000000e+06,1.376201000000000000e+06,2.241590500000000000e+06,1.433984000000000000e+06,1.594656000000000000e+06,2.032250500000000000e+06,2.194930299999999814e+06,1.563296000000000000e+06,1.835680000000000000e+06,1.845854600000000093e+06,1.506304000000000000e+06,2.025717100000000093e+06,1.677088000000000000e+06,2.066361800000000047e+06,2.352994799999999814e+06,1.598003100000000093e+06,1.416384000000000000e+06,1.426320899999999907e+06,1.686304000000000000e+06,1.773472000000000000e+06,1.472800000000000000e+06,1.733568000000000000e+06,1.895099000000000000e+06,1.749568000000000000e+06,1.766592000000000000e+06,1.583392000000000000e+06,1.906592300000000047e+06,1.878752000000000000e+06,2.304606500000000000e+06,2.514894500000000000e+06,1.792737100000000093e+06,1.678424300000000047e+06,3.168856500000000000e+06,2.274590000000000000e+06,1.952008100000000093e+06,2.054176000000000000e+06,2.919750799999999814e+06,2.412257299999999814e+06,2.434197500000000000e+06,2.246072000000000000e+06,2.099000299999999814e+06,2.569556000000000000e+06,3.141572500000000000e+06,2.939166000000000000e+06,2.683910299999999814e+06,2.601727500000000000e+06,2.407983799999999814e+06,2.828874500000000000e+06,2.467820000000000000e+06,1.928268300000000047e+06,2.393224799999999814e+06,2.900037500000000000e+06,2.039283600000000093e+06,2.185037299999999814e+06,2.005604399999999907e+06,2.497270500000000000e+06,1.951114800000000047e+06,2.085074500000000000e+06,2.573058500000000000e+06,2.280728000000000000e+06,2.049824300000000047e+06,2.432244799999999814e+06,1.858871500000000000e+06,1.921280000000000000e+06,1.990528000000000000e+06,1.882612600000000093e+06,2.331827000000000000e+06,2.528743500000000000e+06,1.845683300000000047e+06,1.638182300000000047e+06,1.816320000000000000e+06,2.170432000000000000e+06,1.911584000000000000e+06,2.874436500000000000e+06,1.975296800000000047e+06,3.185338500000000000e+06,2.053728000000000000e+06,2.364464500000000000e+06,1.794070500000000000e+06,1.845854600000000093e+06,2.009952000000000000e+06,1.581079500000000000e+06,1.731168000000000000e+06,2.395580799999999814e+06,2.160236299999999814e+06,2.077934300000000047e+06,2.356265299999999814e+06,2.005125600000000093e+06,1.915250100000000093e+06,2.311033500000000000e+06,2.711523500000000000e+06,2.237440000000000000e+06,2.695204799999999814e+06,2.484736000000000000e+06,1.878493100000000093e+06,2.168436500000000000e+06,2.352225500000000000e+06,3.756984299999999814e+06,2.479609500000000000e+06,3.834580000000000000e+06,2.409422799999999814e+06,2.254191500000000000e+06,2.319507299999999814e+06,2.388983500000000000e+06,2.821838299999999814e+06,2.283761799999999814e+06,1.870332800000000047e+06,2.572733500000000000e+06,2.613611000000000000e+06,2.495177799999999814e+06,2.405302299999999814e+06,2.634009500000000000e+06,3.352687299999999814e+06,2.442060299999999814e+06,4.210237500000000000e+06,3.128141299999999814e+06,2.789200799999999814e+06,3.393565799999999814e+06,2.119438500000000000e+06,3.001507799999999814e+06,3.156699000000000000e+06,3.552836799999999814e+06,2.838157000000000000e+06,2.495177799999999814e+06,3.095340500000000000e+06,4.046416000000000000e+06,3.618193299999999814e+06,3.089574799999999814e+06,3.552347299999999814e+06,3.377247000000000000e+06,2.908893000000000000e+06,3.144460000000000000e+06,3.179094000000000000e+06,3.855852000000000000e+06,4.336871000000000000e+06,3.450763000000000000e+06,3.899936500000000000e+06,2.593132000000000000e+06,2.727842299999999814e+06,3.144460000000000000e+06,3.268757500000000000e+06,4.235271000000000000e+06,3.438442299999999814e+06,3.110359000000000000e+06,2.653166500000000000e+06,3.356551500000000000e+06,3.450763000000000000e+06,2.499217500000000000e+06,2.376704500000000000e+06,2.850314500000000000e+06,3.556834799999999814e+06,2.290949500000000000e+06,2.139877799999999814e+06,3.054625299999999814e+06,2.266470500000000000e+06,3.038306500000000000e+06,4.132723500000000000e+06,3.838741299999999814e+06,6.787131500000000000e+06,2.621312000000000000e+06,3.207907500000000000e+06,5.361688500000000000e+06,4.120111500000000000e+06,3.977450500000000000e+06,3.662659799999999814e+06,5.491857000000000000e+06,3.953691000000000000e+06,2.997015000000000000e+06,5.443445500000000000e+06,3.499227000000000000e+06,3.413882500000000000e+06,3.507878500000000000e+06,3.772687000000000000e+06,4.124049500000000000e+06,4.026570000000000000e+06,2.957309000000000000e+06,2.756481799999999814e+06,3.280965299999999814e+06,3.143851799999999814e+06,3.267013799999999814e+06,3.789621799999999814e+06,3.409914000000000000e+06,4.473954000000000000e+06,5.325134500000000000e+06,4.042888799999999814e+06,2.968870299999999814e+06,2.339946500000000000e+06,3.814181500000000000e+06,3.765225299999999814e+06,3.250613500000000000e+06,2.887113299999999814e+06,3.389486000000000000e+06,2.135798000000000000e+06,3.379315500000000000e+06,3.564612500000000000e+06,4.867720000000000000e+06,3.978285500000000000e+06,3.734255299999999814e+06,3.228595799999999814e+06,3.086067799999999814e+06,3.537038000000000000e+06,3.592790299999999814e+06,4.454625000000000000e+06,3.422123500000000000e+06,2.322416299999999814e+06,2.963466000000000000e+06,4.087847000000000000e+06,2.756632000000000000e+06,3.128141299999999814e+06,3.168856500000000000e+06,3.401643500000000000e+06,4.197998500000000000e+06,3.062703000000000000e+06,2.768720799999999814e+06,2.344026299999999814e+06,2.805519500000000000e+06,2.625810299999999814e+06,2.535975500000000000e+06,3.197577500000000000e+06,3.311808799999999814e+06,3.565075799999999814e+06,3.046384299999999814e+06,4.202078000000000000e+06,3.920416500000000000e+06,2.466301500000000000e+06,3.001507799999999814e+06,3.340366500000000000e+06,2.799072500000000000e+06,4.336871000000000000e+06,3.911755500000000000e+06,2.666687799999999814e+06,2.736083299999999814e+06,3.838741299999999814e+06,3.156699000000000000e+06,3.675390500000000000e+06,3.111822500000000000e+06,2.646248500000000000e+06,4.564114000000000000e+06,3.429875299999999814e+06,5.773236000000000000e+06,2.741807299999999814e+06,4.828002500000000000e+06,3.707532299999999814e+06,3.023417299999999814e+06,3.089752500000000000e+06,2.861033500000000000e+06,4.648630500000000000e+06,3.243394799999999814e+06,2.683794500000000000e+06,3.553063000000000000e+06,4.750037000000000000e+06,2.993478799999999814e+06,3.024175799999999814e+06,4.299040500000000000e+06,4.812159000000000000e+06,4.543841000000000000e+06,3.684723299999999814e+06,3.569770500000000000e+06,4.298951000000000000e+06,4.374606500000000000e+06,3.761657500000000000e+06,2.867577500000000000e+06,3.463529000000000000e+06,3.306798000000000000e+06,3.112096500000000000e+06,2.586146000000000000e+06,2.975656500000000000e+06,3.205352299999999814e+06,3.722633000000000000e+06,3.430498000000000000e+06,3.075869500000000000e+06,3.878556000000000000e+06,4.103189000000000000e+06,3.094906299999999814e+06,2.990907000000000000e+06,3.197016000000000000e+06,2.494182500000000000e+06,3.684465299999999814e+06,3.820338299999999814e+06,3.286609500000000000e+06,4.649134000000000000e+06,3.770005000000000000e+06,3.499424000000000000e+06,3.899078000000000000e+06,2.245406500000000000e+06,2.112041799999999814e+06,3.675390500000000000e+06,3.032851799999999814e+06,2.286033799999999814e+06,2.772800500000000000e+06,2.715235799999999814e+06,3.089334299999999814e+06,3.223406299999999814e+06,2.453069799999999814e+06,2.189992000000000000e+06,2.632059500000000000e+06,2.307268299999999814e+06,2.046636000000000000e+06,3.013678500000000000e+06,2.231763299999999814e+06,3.011542500000000000e+06,1.976173600000000093e+06,2.552294299999999814e+06,3.211662799999999814e+06,2.761008299999999814e+06,2.042445899999999907e+06,2.799072500000000000e+06,2.672608799999999814e+06,2.553522299999999814e+06,2.704717799999999814e+06,2.869216500000000000e+06,2.011384399999999907e+06,2.088524600000000093e+06,1.491029500000000000e+06,2.333756500000000000e+06,2.328321000000000000e+06,2.138288299999999814e+06,2.131678500000000000e+06,1.474446800000000047e+06,2.213393799999999814e+06,2.544174799999999814e+06,2.183918500000000000e+06,1.952008100000000093e+06,1.792737100000000093e+06,2.128905299999999814e+06,2.589052299999999814e+06,2.560493500000000000e+06,1.874572000000000000e+06,2.687177500000000000e+06,1.805017000000000000e+06,3.110757000000000000e+06,2.678886000000000000e+06,2.384903799999999814e+06,1.956048000000000000e+06,2.221513299999999814e+06,2.146133799999999814e+06,2.291591500000000000e+06,2.295069000000000000e+06,1.514720000000000000e+06,1.412416000000000000e+06,1.911130600000000093e+06,1.572256000000000000e+06,2.196994299999999814e+06,2.221513299999999814e+06,2.062242300000000047e+06,2.188874799999999814e+06,2.156196500000000000e+06,2.552294299999999814e+06,2.463088799999999814e+06,2.169437500000000000e+06,1.696988000000000000e+06,3.518772500000000000e+06,2.609450799999999814e+06,3.237934799999999814e+06,1.537438100000000093e+06,1.870481300000000047e+06,4.022303000000000000e+06,2.477976299999999814e+06,3.522808500000000000e+06,2.062649800000000047e+06,2.318658799999999814e+06,1.957205300000000047e+06,2.235941000000000000e+06,2.425128299999999814e+06,2.659424000000000000e+06,2.809895000000000000e+06,1.813530300000000047e+06,1.866213300000000047e+06,2.115999799999999814e+06,1.668533500000000000e+06,2.491599799999999814e+06,2.536561000000000000e+06,2.930777299999999814e+06,2.594873000000000000e+06,2.222183299999999814e+06,2.215195000000000000e+06,2.271383799999999814e+06,2.565464500000000000e+06,2.125569500000000000e+06,2.213895500000000000e+06,2.688060500000000000e+06,1.882974800000000047e+06,2.115104000000000000e+06,2.455897500000000000e+06,2.685001799999999814e+06,3.710082799999999814e+06,2.477607299999999814e+06,2.027940600000000093e+06,2.561434299999999814e+06,2.704481000000000000e+06,3.254410000000000000e+06,2.674745299999999814e+06,3.095996500000000000e+06,2.568613000000000000e+06,2.394208000000000000e+06,3.075023799999999814e+06,3.359628500000000000e+06,2.805887500000000000e+06,2.723844299999999814e+06,2.489373000000000000e+06,2.067229800000000047e+06,2.507416799999999814e+06,2.289256500000000000e+06,3.138794000000000000e+06,2.297779299999999814e+06,2.553458299999999814e+06,3.434213799999999814e+06,3.321264500000000000e+06,2.775281299999999814e+06,2.441415799999999814e+06,2.695399799999999814e+06,1.850763399999999907e+06,2.737406000000000000e+06,3.088246000000000000e+06,3.548580299999999814e+06,2.898252799999999814e+06,2.023557899999999907e+06,2.291492299999999814e+06,2.435148799999999814e+06,2.100388000000000000e+06,2.595756799999999814e+06,2.111058799999999814e+06,1.972890899999999907e+06,2.005821000000000000e+06,2.560604500000000000e+06,2.529064500000000000e+06,2.679870500000000000e+06,2.866006000000000000e+06,2.860045500000000000e+06,1.944077100000000093e+06,2.451373299999999814e+06,2.481666299999999814e+06,2.413624299999999814e+06,2.447672000000000000e+06,2.605696799999999814e+06,2.081198100000000093e+06,3.276741000000000000e+06,2.497343000000000000e+06,2.370793799999999814e+06,2.451733799999999814e+06,3.051092000000000000e+06,3.061049799999999814e+06,2.494380299999999814e+06,2.577366000000000000e+06,2.599456799999999814e+06,3.481472500000000000e+06,2.041906100000000093e+06,2.746765000000000000e+06,2.097990299999999814e+06,2.422171799999999814e+06,1.994347300000000047e+06,2.211994299999999814e+06,2.771173000000000000e+06,2.161348500000000000e+06,2.518585799999999814e+06,2.813679000000000000e+06,2.078009399999999907e+06,2.319507299999999814e+06,1.678424300000000047e+06,2.433861000000000000e+06,2.278709500000000000e+06,2.466539299999999814e+06,2.731922000000000000e+06,3.140380299999999814e+06,2.211072000000000000e+06,2.311387799999999814e+06,2.531935799999999814e+06,2.015134000000000000e+06,3.079021799999999814e+06,2.282789299999999814e+06,2.478778299999999814e+06,2.033643600000000093e+06,2.188874799999999814e+06,2.348145799999999814e+06,2.540055299999999814e+06,2.540055299999999814e+06,2.527815299999999814e+06,2.605371000000000000e+06,2.176635799999999814e+06,2.462499500000000000e+06,2.282789299999999814e+06,2.531428299999999814e+06,2.217433500000000000e+06,2.429781299999999814e+06,2.037763100000000093e+06,2.907511799999999814e+06,2.695204799999999814e+06,2.450220500000000000e+06,2.601331299999999814e+06,3.789621799999999814e+06,2.237832000000000000e+06,3.087262799999999814e+06,2.401222500000000000e+06,3.634512000000000000e+06,2.576813299999999814e+06,3.054625299999999814e+06,2.801358299999999814e+06,3.581394500000000000e+06,2.641074299999999814e+06,2.819742299999999814e+06,2.535975500000000000e+06,3.095340500000000000e+06,2.439714500000000000e+06,2.803189500000000000e+06,2.952551500000000000e+06,2.640167500000000000e+06,2.008093000000000000e+06,2.701014799999999814e+06,2.554520000000000000e+06,2.656081799999999814e+06,3.363018799999999814e+06,2.923387799999999814e+06,2.860269000000000000e+06,2.769251799999999814e+06,2.402370500000000000e+06,2.784236799999999814e+06,2.147242000000000000e+06,2.402515299999999814e+06,2.481285500000000000e+06,2.493960299999999814e+06,2.929825500000000000e+06,3.197085500000000000e+06,1.944442500000000000e+06,3.075023799999999814e+06,2.625810299999999814e+06,2.695204799999999814e+06,2.789200799999999814e+06,2.503297299999999814e+06,2.090840899999999907e+06,2.278709500000000000e+06,2.054082899999999907e+06,1.503712000000000000e+06,2.303228500000000000e+06,1.931569899999999907e+06,2.041883600000000093e+06,2.270510299999999814e+06,1.878493100000000093e+06,2.213393799999999814e+06,2.723844299999999814e+06,1.829455300000000047e+06,2.531935799999999814e+06,2.809599299999999814e+06,2.062242300000000047e+06,1.902971300000000047e+06,2.397103000000000000e+06,2.462499500000000000e+06,2.282789299999999814e+06,2.433861000000000000e+06,2.384903799999999814e+06,2.964790500000000000e+06,2.152116799999999814e+06,2.764559500000000000e+06,2.237832000000000000e+06,2.719764500000000000e+06,2.817677000000000000e+06,2.768720799999999814e+06,2.515536299999999814e+06,2.246072000000000000e+06,2.380784299999999814e+06,2.099000299999999814e+06,2.576813299999999814e+06,2.678886000000000000e+06,3.050464000000000000e+06,2.854475799999999814e+06,2.744161000000000000e+06,2.413462500000000000e+06,3.173017799999999814e+06,3.446683299999999814e+06,2.131678500000000000e+06,2.491264000000000000e+06,2.956549500000000000e+06,2.209314000000000000e+06,2.013285000000000000e+06,2.388983500000000000e+06,2.425536000000000000e+06,2.944310500000000000e+06,2.605371000000000000e+06,3.148458000000000000e+06,2.923830500000000000e+06,2.107199500000000000e+06,2.478778299999999814e+06,2.270510299999999814e+06,2.196994299999999814e+06,2.348145799999999814e+06,3.417962299999999814e+06,2.511496500000000000e+06,2.817677000000000000e+06,2.495177799999999814e+06,2.540055299999999814e+06,3.193416299999999814e+06,2.458419799999999814e+06,3.079021799999999814e+06,3.307729000000000000e+06,3.287412299999999814e+06,2.781041500000000000e+06,2.760479799999999814e+06,2.981109299999999814e+06,3.344446299999999814e+06,3.287412299999999814e+06,2.466539299999999814e+06,2.221513299999999814e+06,2.829916000000000000e+06,2.335906799999999814e+06,2.666687799999999814e+06,2.511496500000000000e+06,2.793280500000000000e+06,2.356265299999999814e+06,2.201074000000000000e+06,2.303228500000000000e+06,2.209314000000000000e+06,3.283332500000000000e+06,2.172556000000000000e+06,2.662568299999999814e+06,1.914784000000000000e+06,1.920384000000000000e+06,2.552294299999999814e+06,2.168436500000000000e+06,2.187584000000000000e+06,2.364464500000000000e+06,2.209314000000000000e+06,2.045923500000000000e+06,2.981109299999999814e+06,2.503297299999999814e+06,3.026067500000000000e+06,3.070944000000000000e+06,2.703445799999999814e+06,2.564573299999999814e+06,3.062703000000000000e+06,2.736083299999999814e+06,2.609450799999999814e+06,2.989187000000000000e+06,2.711523500000000000e+06,3.475241000000000000e+06,3.168856500000000000e+06,2.372664799999999814e+06,2.736083299999999814e+06,2.368585000000000000e+06,2.723844299999999814e+06,3.234294799999999814e+06,2.883115299999999814e+06,2.944310500000000000e+06,2.927991799999999814e+06,2.842236799999999814e+06,2.895354299999999814e+06,3.046384299999999814e+06,2.597251500000000000e+06,2.805519500000000000e+06,2.278709500000000000e+06,2.405302299999999814e+06,3.009585500000000000e+06,3.348607500000000000e+06,2.789200799999999814e+06,2.854475799999999814e+06,3.091342500000000000e+06,3.230215000000000000e+06,2.866796500000000000e+06,2.642129000000000000e+06,2.642129000000000000e+06,2.593132000000000000e+06,3.107742799999999814e+06,2.879035500000000000e+06,2.670767500000000000e+06,3.034145299999999814e+06,2.531935799999999814e+06,3.585474299999999814e+06,2.993266799999999814e+06,3.626271000000000000e+06,2.625810299999999814e+06,3.356848500000000000e+06,3.797862799999999814e+06,2.993266799999999814e+06,2.805519500000000000e+06,2.813679000000000000e+06,2.919750799999999814e+06,2.478778299999999814e+06,3.250613500000000000e+06,3.426203299999999814e+06,2.907511799999999814e+06,4.336871000000000000e+06,2.952551500000000000e+06,2.360345000000000000e+06,2.862716799999999814e+06,3.585474299999999814e+06,2.572733500000000000e+06,2.997428000000000000e+06,3.197577500000000000e+06,2.699284500000000000e+06,2.474738500000000000e+06,2.997428000000000000e+06,2.429781299999999814e+06,2.719764500000000000e+06,3.503717299999999814e+06,3.234294799999999814e+06,4.275594000000000000e+06,3.038306500000000000e+06,2.948471799999999814e+06,2.442060299999999814e+06,3.115820500000000000e+06,2.372664799999999814e+06,3.193416299999999814e+06,3.173017799999999814e+06,2.617690799999999814e+06,2.907511799999999814e+06,3.152537799999999814e+06,3.070944000000000000e+06,3.373167299999999814e+06,2.760479799999999814e+06,3.026067500000000000e+06,3.046384299999999814e+06,2.793280500000000000e+06,2.895354299999999814e+06,3.495639500000000000e+06,2.393023299999999814e+06,3.246533799999999814e+06,3.091342500000000000e+06,2.719764500000000000e+06,2.576813299999999814e+06,2.548254500000000000e+06,2.662568299999999814e+06,3.426203299999999814e+06,3.066782799999999814e+06,2.376704500000000000e+06,3.070944000000000000e+06,2.331827000000000000e+06,3.185338500000000000e+06,2.642129000000000000e+06,3.026067500000000000e+06,2.821838299999999814e+06,2.523735500000000000e+06,3.030065500000000000e+06,2.809599299999999814e+06,3.201657299999999814e+06,2.646248500000000000e+06,2.956549500000000000e+06,2.446100000000000000e+06,2.593132000000000000e+06,2.768720799999999814e+06,3.756984299999999814e+06,2.580932799999999814e+06,2.229712500000000000e+06,3.593633500000000000e+06,2.781041500000000000e+06,2.662568299999999814e+06,2.429781299999999814e+06,3.348607500000000000e+06,2.654448799999999814e+06,3.320049799999999814e+06,2.948471799999999814e+06,2.576813299999999814e+06,2.290949500000000000e+06,3.850980299999999814e+06,2.964790500000000000e+06,3.066782799999999814e+06,3.132221000000000000e+06,3.144460000000000000e+06,3.438442299999999814e+06,2.654448799999999814e+06,2.356265299999999814e+06,3.634512000000000000e+06,2.409422799999999814e+06,2.695204799999999814e+06,2.217433500000000000e+06,2.838157000000000000e+06,2.707525500000000000e+06,2.838157000000000000e+06,2.952551500000000000e+06,3.083101500000000000e+06,2.437980500000000000e+06,2.976948000000000000e+06,2.838157000000000000e+06,3.181095500000000000e+06,2.478778299999999814e+06,2.311387799999999814e+06,2.376704500000000000e+06,2.658488500000000000e+06,2.552294299999999814e+06,2.540055299999999814e+06,2.797278500000000000e+06,2.360345000000000000e+06,3.193416299999999814e+06,2.319507299999999814e+06,2.188874799999999814e+06,3.213896299999999814e+06,2.919750799999999814e+06,3.262852500000000000e+06,3.275091500000000000e+06,2.062242300000000047e+06,1.870332800000000047e+06,2.376704500000000000e+06,2.593132000000000000e+06,2.246072000000000000e+06,2.307268299999999814e+06,2.466539299999999814e+06,2.613611000000000000e+06,2.486977500000000000e+06,2.727842299999999814e+06,3.005587500000000000e+06,2.540055299999999814e+06,2.225632799999999814e+06,2.919750799999999814e+06,2.956549500000000000e+06,2.348145799999999814e+06,2.486977500000000000e+06,2.678886000000000000e+06,2.486977500000000000e+06,2.540055299999999814e+06,3.499637500000000000e+06,3.675390500000000000e+06,2.519616000000000000e+06,3.471079799999999814e+06,2.531935799999999814e+06,3.038306500000000000e+06,2.323587000000000000e+06,2.833995799999999814e+06,3.626271000000000000e+06,2.899434000000000000e+06,3.132221000000000000e+06,3.275091500000000000e+06,3.336368500000000000e+06,2.776961799999999814e+06,3.434362500000000000e+06,3.752823000000000000e+06,2.874874299999999814e+06,2.674724799999999814e+06,2.731922000000000000e+06,3.565075799999999814e+06,3.536518000000000000e+06,3.250613500000000000e+06,3.626271000000000000e+06,3.781544000000000000e+06,4.545180000000000000e+06,2.952551500000000000e+06,3.740665500000000000e+06,2.666687799999999814e+06,2.507416799999999814e+06,2.682965799999999814e+06,3.491559799999999814e+06,3.001507799999999814e+06,2.593132000000000000e+06,3.855060000000000000e+06,2.417542299999999814e+06,3.054625299999999814e+06,2.352225500000000000e+06,2.756481799999999814e+06,5.194503000000000000e+06,3.487398500000000000e+06,2.482858000000000000e+06,3.765225299999999814e+06,2.976948000000000000e+06,3.409884500000000000e+06,3.565075799999999814e+06,2.654448799999999814e+06,3.168856500000000000e+06,3.271093500000000000e+06,3.107742799999999814e+06,2.433861000000000000e+06,2.462499500000000000e+06,2.437980500000000000e+06,3.658908500000000000e+06,3.107742799999999814e+06,3.928576000000000000e+06,3.438442299999999814e+06,3.818179500000000000e+06,3.226053799999999814e+06,4.606457000000000000e+06,3.275091500000000000e+06,3.463002000000000000e+06,4.255195500000000000e+06,3.144460000000000000e+06,3.099420299999999814e+06,2.764559500000000000e+06,2.948471799999999814e+06,4.790206000000000000e+06,3.373167299999999814e+06,4.773805500000000000e+06,2.870794500000000000e+06,5.100588500000000000e+06,2.927991799999999814e+06,3.079021799999999814e+06,3.336368500000000000e+06,3.842739299999999814e+06,3.189336500000000000e+06,3.675390500000000000e+06,2.670767500000000000e+06,3.336368500000000000e+06,2.703445799999999814e+06,2.842236799999999814e+06,2.960629299999999814e+06,3.181095500000000000e+06,2.405302299999999814e+06,3.352687299999999814e+06,3.030065500000000000e+06,4.132723500000000000e+06,3.834580000000000000e+06,3.769305000000000000e+06,3.328127500000000000e+06,3.030065500000000000e+06,3.397563799999999814e+06,4.202078000000000000e+06,3.720185500000000000e+06,4.287915000000000000e+06,4.414466500000000000e+06,4.773805500000000000e+06,3.495639500000000000e+06,4.234715500000000000e+06,4.177600000000000000e+06,4.667652000000000000e+06,4.202078000000000000e+06,3.532438299999999814e+06,4.430867000000000000e+06,3.761145500000000000e+06,3.642671500000000000e+06,3.928576000000000000e+06,4.708449000000000000e+06,3.614032000000000000e+06,4.104084000000000000e+06,3.695789000000000000e+06,3.544595799999999814e+06,2.919750799999999814e+06,3.626271000000000000e+06,5.014833500000000000e+06,4.655413000000000000e+06,4.483903000000000000e+06,4.185841000000000000e+06,4.369508500000000000e+06,4.986194000000000000e+06,4.728929000000000000e+06,3.434362500000000000e+06,3.446683299999999814e+06,3.626271000000000000e+06,4.075526299999999814e+06,3.442603500000000000e+06,4.214399000000000000e+06,3.136219000000000000e+06,3.932574000000000000e+06,4.034647799999999814e+06,3.671229299999999814e+06,4.304233500000000000e+06,4.875961000000000000e+06,5.341535000000000000e+06,5.043391500000000000e+06,3.315970000000000000e+06,3.348607500000000000e+06,4.067285299999999814e+06,4.479741500000000000e+06,3.699787000000000000e+06,3.299651299999999814e+06,3.695789000000000000e+06,2.797278500000000000e+06,3.503717299999999814e+06,4.153122000000000000e+06,4.492144000000000000e+06,2.695204799999999814e+06,2.944310500000000000e+06,2.907511799999999814e+06,2.985189000000000000e+06,3.230215000000000000e+06,2.842236799999999814e+06,3.213896299999999814e+06,2.829916000000000000e+06,3.315970000000000000e+06,3.687548000000000000e+06,3.610034000000000000e+06,3.050464000000000000e+06,3.932574000000000000e+06,3.732424500000000000e+06,3.491559799999999814e+06,3.699787000000000000e+06,3.242372500000000000e+06,2.989187000000000000e+06,3.385324799999999814e+06,4.173602000000000000e+06,3.883617799999999814e+06,3.695789000000000000e+06,3.511958299999999814e+06,3.552836799999999814e+06,3.393565799999999814e+06,3.111822500000000000e+06,4.091845000000000000e+06,3.311808799999999814e+06,3.083101500000000000e+06,3.185338500000000000e+06,3.536518000000000000e+06,3.226053799999999814e+06,4.414466500000000000e+06,4.202078000000000000e+06,4.222476500000000000e+06,3.708028000000000000e+06,3.499637500000000000e+06,3.573153500000000000e+06,3.920416500000000000e+06,5.566162500000000000e+06,4.014331000000000000e+06,3.413882500000000000e+06,3.965211500000000000e+06,3.814181500000000000e+06,5.937740500000000000e+06,2.940312500000000000e+06,3.846819000000000000e+06,3.438442299999999814e+06,4.341032500000000000e+06,3.242372500000000000e+06,3.589472299999999814e+06,3.899936500000000000e+06,3.830500299999999814e+06,4.761566500000000000e+06,3.495639500000000000e+06,4.218478500000000000e+06,3.879456500000000000e+06,3.805940500000000000e+06,4.639012500000000000e+06,3.479320799999999814e+06,3.556834799999999814e+06,4.741168000000000000e+06,5.843744500000000000e+06,3.417962299999999814e+06,4.614534500000000000e+06,3.703866799999999814e+06,3.871378799999999814e+06,4.353271500000000000e+06,3.397563799999999814e+06,3.483400500000000000e+06,3.871378799999999814e+06,4.291994500000000000e+06,4.026570000000000000e+06,4.308231500000000000e+06,5.259859500000000000e+06,3.687548000000000000e+06,5.218899500000000000e+06,3.793783000000000000e+06,4.741168000000000000e+06,4.181679799999999814e+06,3.271093500000000000e+06,4.075526299999999814e+06,3.638591799999999814e+06,4.381747500000000000e+06,4.414466500000000000e+06,4.418628000000000000e+06,3.585474299999999814e+06,3.324129500000000000e+06,3.638591799999999814e+06,3.769305000000000000e+06,6.056214500000000000e+06,3.912094000000000000e+06,4.055046299999999814e+06,5.124985000000000000e+06,3.589472299999999814e+06,5.541358000000000000e+06,3.887697500000000000e+06,3.961213500000000000e+06,3.908014299999999814e+06,5.374091000000000000e+06,4.173602000000000000e+06,3.540516000000000000e+06,5.933497500000000000e+06,5.051469000000000000e+06,3.144460000000000000e+06,3.295490000000000000e+06,4.046968500000000000e+06,4.528779500000000000e+06,3.961213500000000000e+06,3.483400500000000000e+06,3.948892799999999814e+06,3.095340500000000000e+06,3.267013799999999814e+06,3.985691500000000000e+06,4.569658000000000000e+06,3.369006000000000000e+06,3.765225299999999814e+06,3.201657299999999814e+06,4.393986500000000000e+06,3.164858500000000000e+06,3.417962299999999814e+06,3.761145500000000000e+06,3.401643500000000000e+06,3.789621799999999814e+06,3.340366500000000000e+06,3.524197299999999814e+06,2.858555500000000000e+06,4.291994500000000000e+06,4.443024500000000000e+06,4.091845000000000000e+06,3.267013799999999814e+06,3.287412299999999814e+06,3.430364500000000000e+06,3.079021799999999814e+06,3.426203299999999814e+06,3.997849000000000000e+06,4.982196000000000000e+06,3.789621799999999814e+06,3.524197299999999814e+06,3.834580000000000000e+06,3.132221000000000000e+06,2.776961799999999814e+06,4.806443000000000000e+06,3.479320799999999814e+06,3.413882500000000000e+06,2.919750799999999814e+06,3.503717299999999814e+06,3.487398500000000000e+06,3.128141299999999814e+06,4.161281299999999814e+06,3.205655299999999814e+06,3.213896299999999814e+06,4.500303500000000000e+06,3.483400500000000000e+06,2.968870299999999814e+06,4.818845500000000000e+06,3.662988299999999814e+06,3.532438299999999814e+06,4.487982500000000000e+06,3.307729000000000000e+06,3.262852500000000000e+06,2.621770500000000000e+06,3.511958299999999814e+06,3.511958299999999814e+06,3.528277000000000000e+06,3.201657299999999814e+06,3.471079799999999814e+06,3.107742799999999814e+06,3.242372500000000000e+06,3.193416299999999814e+06,2.862716799999999814e+06,3.217976000000000000e+06,4.455263500000000000e+06,3.177097500000000000e+06,3.475241000000000000e+06,3.993851000000000000e+06,4.516540500000000000e+06,4.418628000000000000e+06,4.451265500000000000e+06,3.422123500000000000e+06,3.246533799999999814e+06,4.426787500000000000e+06,4.969875500000000000e+06,4.737170000000000000e+06,3.879456500000000000e+06,3.622273000000000000e+06,3.708028000000000000e+06,3.062703000000000000e+06,3.855060000000000000e+06,4.046968500000000000e+06,4.524781500000000000e+06,4.022408799999999814e+06,4.218478500000000000e+06,4.349110000000000000e+06,3.373167299999999814e+06,3.401643500000000000e+06,3.597713299999999814e+06,3.140380299999999814e+06,3.267013799999999814e+06,3.483400500000000000e+06,3.618193299999999814e+06,4.336871000000000000e+06,3.430364500000000000e+06,3.164858500000000000e+06,3.254611500000000000e+06,3.352687299999999814e+06,3.283332500000000000e+06,3.773303000000000000e+06,3.601874500000000000e+06,2.915752799999999814e+06,4.169522299999999814e+06,4.206239500000000000e+06,3.671229299999999814e+06,3.262852500000000000e+06,5.239379500000000000e+06,3.589472299999999814e+06,3.789621799999999814e+06,4.418628000000000000e+06,3.221974000000000000e+06,4.128643799999999814e+06,4.569658000000000000e+06,3.348607500000000000e+06,4.324632000000000000e+06,4.108163799999999814e+06,3.838741299999999814e+06,3.054625299999999814e+06,4.328711500000000000e+06,3.936735299999999814e+06,4.038727500000000000e+06,3.618193299999999814e+06,5.051469000000000000e+06,3.544595799999999814e+06,3.205655299999999814e+06,3.895775299999999814e+06,4.724849500000000000e+06,3.936735299999999814e+06,4.242956500000000000e+06,3.997849000000000000e+06,3.066782799999999814e+06,3.152537799999999814e+06,4.185841000000000000e+06,3.908014299999999814e+06,3.728426500000000000e+06,3.797862799999999814e+06,2.981109299999999814e+06,4.197998500000000000e+06,3.720185500000000000e+06,3.287412299999999814e+06,3.487398500000000000e+06,3.716105799999999814e+06,3.597713299999999814e+06,3.630350799999999814e+06,3.332288799999999814e+06,3.303731000000000000e+06,3.703866799999999814e+06,3.577233299999999814e+06,4.149042299999999814e+06,3.311808799999999814e+06,3.426203299999999814e+06,4.059207500000000000e+06,3.977450500000000000e+06,3.642671500000000000e+06,4.606457000000000000e+06,3.765225299999999814e+06,4.295992500000000000e+06,4.002010299999999814e+06,3.830500299999999814e+06,3.426203299999999814e+06,4.079687500000000000e+06,3.928576000000000000e+06,3.511958299999999814e+06,4.120484500000000000e+06,3.826420500000000000e+06,3.797862799999999814e+06,3.879456500000000000e+06,4.316391000000000000e+06,3.989771299999999814e+06,4.467502500000000000e+06,4.026570000000000000e+06,4.144962500000000000e+06,4.737170000000000000e+06,4.659574500000000000e+06,4.651415000000000000e+06,4.447186000000000000e+06,4.385909000000000000e+06,4.896441000000000000e+06,4.447186000000000000e+06,4.524781500000000000e+06,4.622775500000000000e+06,4.565578500000000000e+06,4.467502500000000000e+06,4.590138000000000000e+06,4.459425000000000000e+06,4.059207500000000000e+06,4.377749500000000000e+06,4.010251299999999814e+06,4.116404799999999814e+06,3.904016299999999814e+06,3.801942500000000000e+06,3.254611500000000000e+06,3.013746799999999814e+06,3.091328000000000000e+06,2.898176000000000000e+06,2.752704000000000000e+06,2.687808000000000000e+06,2.406080000000000000e+06,2.135424000000000000e+06,1.925984000000000000e+06,1.646464000000000000e+06,1.628576000000000000e+06,1.351584000000000000e+06,1.161376000000000000e+06,9.682240000000000000e+05,7.266720000000000000e+05,6.141920000000000000e+05,4.494320000000000000e+05,3.753600000000000000e+05,2.671360000000000000e+05,2.078800000000000000e+05,1.555560000000000000e+05,1.151440000000000000e+05,9.280600000000000000e+04,8.024000000000000000e+04,6.296100000000000000e+04,4.288800000000000000e+04,3.155600000000000000e+04,2.704500000000000000e+04,3.366100000000000000e+04,1.602200000000000000e+04,1.932800000000000000e+04,1.241600000000000000e+04,1.622200000000000000e+04,1.121400000000000000e+04,8.810000000000000000e+03,8.310000000000000000e+03,3.804000000000000000e+03,5.506000000000000000e+03,5.205000000000000000e+03,5.005000000000000000e+03,4.404000000000000000e+03,4.705000000000000000e+03,4.304000000000000000e+03,3.503000000000000000e+03,3.503000000000000000e+03,3.303000000000000000e+03,4.905000000000000000e+03,3.503000000000000000e+03,2.702000000000000000e+03,2.602000000000000000e+03,3.804000000000000000e+03,2.302000000000000000e+03,3.603000000000000000e+03,2.903000000000000000e+03,2.602000000000000000e+03,4.104000000000000000e+03,3.403000000000000000e+03,2.903000000000000000e+03,3.503000000000000000e+03,2.802000000000000000e+03,4.605000000000000000e+03,3.103000000000000000e+03,2.002000000000000000e+03,3.103000000000000000e+03,1.701000000000000000e+03,4.505000000000000000e+03,3.603000000000000000e+03,2.102000000000000000e+03,4.705000000000000000e+03,3.704000000000000000e+03,2.102000000000000000e+03,2.002000000000000000e+03,3.303000000000000000e+03,2.602000000000000000e+03,2.302000000000000000e+03,3.303000000000000000e+03,4.404000000000000000e+03,3.003000000000000000e+03,2.302000000000000000e+03,3.303000000000000000e+03,3.003000000000000000e+03,2.302000000000000000e+03,3.103000000000000000e+03,2.702000000000000000e+03,4.304000000000000000e+03,3.103000000000000000e+03,4.104000000000000000e+03,2.502000000000000000e+03,2.903000000000000000e+03,2.002000000000000000e+03,2.402000000000000000e+03,2.502000000000000000e+03,3.804000000000000000e+03,2.602000000000000000e+03,2.702000000000000000e+03,3.203000000000000000e+03,2.102000000000000000e+03,3.103000000000000000e+03,3.003000000000000000e+03,3.804000000000000000e+03,4.004000000000000000e+03,2.702000000000000000e+03,3.103000000000000000e+03,2.202000000000000000e+03,3.203000000000000000e+03,2.702000000000000000e+03,3.203000000000000000e+03,2.702000000000000000e+03,nan
4.795329999999999870e+01,3.456000000000000000e+05,5.477280000000000000e+05,7.741440000000000000e+05,9.881760000000000000e+05,1.175712000000000000e+06,1.481632000000000000e+06,1.691744000000000000e+06,2.042112000000000000e+06,2.188608000000000000e+06,2.446016000000000000e+06,2.678886000000000000e+06,2.805696000000000000e+06,2.940312500000000000e+06,3.458922299999999814e+06,3.993851000000000000e+06,3.552836799999999814e+06,4.046968500000000000e+06,4.312393000000000000e+06,4.479741500000000000e+06,4.647172000000000000e+06,4.737170000000000000e+06,4.851483000000000000e+06,4.610536500000000000e+06,5.026991000000000000e+06,4.765728000000000000e+06,5.018831500000000000e+06,4.132723500000000000e+06,5.280258000000000000e+06,4.647172000000000000e+06,4.875961000000000000e+06,5.133226000000000000e+06,5.112746000000000000e+06,3.356848500000000000e+06,5.557840000000000000e+06,4.410387000000000000e+06,4.377749500000000000e+06,4.443024500000000000e+06,5.124985000000000000e+06,4.524781500000000000e+06,5.214901500000000000e+06,5.022993000000000000e+06,4.398148000000000000e+06,4.941317500000000000e+06,4.737170000000000000e+06,3.667149500000000000e+06,5.080108500000000000e+06,3.773303000000000000e+06,4.553257500000000000e+06,4.067285299999999814e+06,4.708449000000000000e+06,4.590138000000000000e+06,3.863137799999999814e+06,4.210237500000000000e+06,4.500303500000000000e+06,4.189920799999999814e+06,4.185841000000000000e+06,5.071949000000000000e+06,4.320470500000000000e+06,4.802445000000000000e+06,4.414466500000000000e+06,4.100086000000000000e+06,5.096509000000000000e+06,4.308231500000000000e+06,5.512963500000000000e+06,5.186262000000000000e+06,5.443445500000000000e+06,6.080529500000000000e+06,5.745832000000000000e+06,4.116404799999999814e+06,6.211406000000000000e+06,7.036155500000000000e+06,4.251116000000000000e+06,4.618696000000000000e+06,4.202078000000000000e+06,3.953054000000000000e+06,5.488322000000000000e+06,4.765728000000000000e+06,4.753407000000000000e+06,4.675811500000000000e+06,4.389907000000000000e+06,4.663654000000000000e+06,4.308231500000000000e+06,3.520199299999999814e+06,4.500303500000000000e+06,4.733008500000000000e+06,3.691709299999999814e+06,3.953054000000000000e+06,4.055046299999999814e+06,3.797862799999999814e+06,4.647172000000000000e+06,4.831084500000000000e+06,4.128643799999999814e+06,4.238877000000000000e+06,3.507878500000000000e+06,3.948892799999999814e+06,3.961213500000000000e+06,4.263355000000000000e+06,4.067285299999999814e+06,4.537020500000000000e+06,4.692212000000000000e+06,3.589472299999999814e+06,4.475662000000000000e+06,4.251116000000000000e+06,3.626271000000000000e+06,3.728426500000000000e+06,4.875961000000000000e+06,3.156699000000000000e+06,3.924496299999999814e+06,5.194503000000000000e+06,2.911673000000000000e+06,3.238292799999999814e+06,3.838741299999999814e+06,2.507416799999999814e+06,3.205655299999999814e+06,3.005587500000000000e+06,3.785542000000000000e+06,3.299651299999999814e+06,3.168856500000000000e+06,3.283332500000000000e+06,3.516119500000000000e+06,3.458922299999999814e+06,3.438442299999999814e+06,3.997849000000000000e+06,3.622273000000000000e+06,3.867299000000000000e+06,5.594557000000000000e+06,4.218478500000000000e+06,3.699787000000000000e+06,4.561417000000000000e+06,4.230636000000000000e+06,3.863137799999999814e+06,3.540516000000000000e+06,3.315970000000000000e+06,3.940815000000000000e+06,3.871378799999999814e+06,3.597713299999999814e+06,3.463002000000000000e+06,3.328127500000000000e+06,3.573153500000000000e+06,3.691709299999999814e+06,3.507878500000000000e+06,3.797862799999999814e+06,4.634933000000000000e+06,4.443024500000000000e+06,3.716105799999999814e+06,4.973955000000000000e+06,4.504383000000000000e+06,4.010251299999999814e+06,5.202662500000000000e+06,4.210237500000000000e+06,4.206239500000000000e+06,4.083767299999999814e+06,3.818179500000000000e+06,3.585474299999999814e+06,2.976948000000000000e+06,3.822259299999999814e+06,4.504383000000000000e+06,3.838741299999999814e+06,3.389486000000000000e+06,4.757568500000000000e+06,5.476083000000000000e+06,4.169522299999999814e+06,4.006090000000000000e+06,3.373167299999999814e+06,4.626773500000000000e+06,3.638591799999999814e+06,3.671229299999999814e+06,4.104084000000000000e+06,3.650830799999999814e+06,4.549178000000000000e+06,3.610034000000000000e+06,4.275594000000000000e+06,3.475241000000000000e+06,3.058705000000000000e+06,3.201657299999999814e+06,3.005587500000000000e+06,3.740665500000000000e+06,3.303731000000000000e+06,4.153122000000000000e+06,4.447186000000000000e+06,3.234294799999999814e+06,3.503717299999999814e+06,3.532438299999999814e+06,2.842236799999999814e+06,3.360928299999999814e+06,3.487398500000000000e+06,2.478778299999999814e+06,2.719764500000000000e+06,4.324632000000000000e+06,3.948892799999999814e+06,3.610034000000000000e+06,3.303731000000000000e+06,3.038306500000000000e+06,3.560914500000000000e+06,3.303731000000000000e+06,3.536518000000000000e+06,3.797862799999999814e+06,2.715603299999999814e+06,2.772800500000000000e+06,3.201657299999999814e+06,4.275594000000000000e+06,3.752823000000000000e+06,3.283332500000000000e+06,2.548254500000000000e+06,2.838157000000000000e+06,2.903432000000000000e+06,3.320049799999999814e+06,4.671813500000000000e+06,2.642129000000000000e+06,2.678886000000000000e+06,2.993266799999999814e+06,2.658488500000000000e+06,4.014331000000000000e+06,2.997428000000000000e+06,2.952551500000000000e+06,2.907511799999999814e+06,3.417962299999999814e+06,2.895354299999999814e+06,2.568613000000000000e+06,3.291492000000000000e+06,3.197577500000000000e+06,3.246533799999999814e+06,3.895775299999999814e+06,3.422123500000000000e+06,3.426203299999999814e+06,3.467000000000000000e+06,2.899434000000000000e+06,3.005587500000000000e+06,2.809599299999999814e+06,3.299651299999999814e+06,2.846316500000000000e+06,2.462499500000000000e+06,2.311387799999999814e+06,2.638049299999999814e+06,2.842236799999999814e+06,3.336368500000000000e+06,2.401222500000000000e+06,2.233752299999999814e+06,2.491098000000000000e+06,3.054625299999999814e+06,2.854475799999999814e+06,2.086801000000000000e+06,2.295069000000000000e+06,2.299148799999999814e+06,2.372664799999999814e+06,2.781041500000000000e+06,2.981109299999999814e+06,2.548254500000000000e+06,2.192954500000000000e+06,3.989771299999999814e+06,2.993266799999999814e+06,2.315467500000000000e+06,2.793280500000000000e+06,2.429781299999999814e+06,2.535975500000000000e+06,3.136219000000000000e+06,2.797278500000000000e+06,3.511958299999999814e+06,3.532438299999999814e+06,5.321136500000000000e+06,2.870794500000000000e+06,3.585474299999999814e+06,2.899434000000000000e+06,3.267013799999999814e+06,5.170025000000000000e+06,3.654910500000000000e+06,3.932574000000000000e+06,3.381245000000000000e+06,3.217976000000000000e+06,2.760479799999999814e+06,3.303731000000000000e+06,2.752402000000000000e+06,3.781544000000000000e+06,2.817677000000000000e+06,3.732424500000000000e+06,2.923830500000000000e+06,2.413462500000000000e+06,2.695204799999999814e+06,3.030065500000000000e+06,3.413882500000000000e+06,2.817677000000000000e+06,3.034145299999999814e+06,2.801358299999999814e+06,3.079021799999999814e+06,3.332288799999999814e+06,4.520620000000000000e+06,2.952551500000000000e+06,3.062703000000000000e+06,3.622273000000000000e+06,3.446683299999999814e+06,3.924496299999999814e+06,2.793280500000000000e+06,3.944813000000000000e+06,3.173017799999999814e+06,2.915752799999999814e+06,3.458922299999999814e+06,3.532438299999999814e+06,2.829916000000000000e+06,4.197998500000000000e+06,3.736504299999999814e+06,2.478778299999999814e+06,3.426203299999999814e+06,3.279171299999999814e+06,3.524197299999999814e+06,2.781041500000000000e+06,3.205655299999999814e+06,2.560493500000000000e+06,2.932071500000000000e+06,3.156699000000000000e+06,3.712107799999999814e+06,2.650328299999999814e+06,3.046384299999999814e+06,2.707525500000000000e+06,2.940312500000000000e+06,3.912094000000000000e+06,2.617690799999999814e+06,3.360928299999999814e+06,3.111822500000000000e+06,2.507416799999999814e+06,3.532438299999999814e+06,4.345112000000000000e+06,2.740163000000000000e+06,3.075023799999999814e+06,2.470658799999999814e+06,2.601331299999999814e+06,4.042888799999999814e+06,2.482858000000000000e+06,2.997428000000000000e+06,2.535975500000000000e+06,3.246533799999999814e+06,2.907511799999999814e+06,2.731922000000000000e+06,2.519616000000000000e+06,3.160778799999999814e+06,2.090840899999999907e+06,2.695204799999999814e+06,2.274590000000000000e+06,2.352225500000000000e+06,2.585012500000000000e+06,2.666687799999999814e+06,2.568613000000000000e+06,2.417542299999999814e+06,2.883115299999999814e+06,2.233752299999999814e+06,2.768720799999999814e+06,2.421661799999999814e+06,2.168436500000000000e+06,1.780458300000000047e+06,2.527815299999999814e+06,1.984686399999999907e+06,2.168436500000000000e+06,3.205655299999999814e+06,2.703445799999999814e+06,3.965211500000000000e+06,3.279171299999999814e+06,2.821838299999999814e+06,2.278709500000000000e+06,2.919750799999999814e+06,3.928576000000000000e+06,3.262852500000000000e+06,3.066782799999999814e+06,2.376704500000000000e+06,3.091342500000000000e+06,2.405302299999999814e+06,2.989187000000000000e+06,2.205194500000000000e+06,2.099000299999999814e+06,1.813136500000000000e+06,2.176635799999999814e+06,2.401222500000000000e+06,2.262390799999999814e+06,2.442060299999999814e+06,2.078561000000000000e+06,1.972407500000000000e+06,1.327204000000000000e+06,2.103119799999999814e+06,1.604868500000000000e+06,1.584160000000000000e+06,1.943848800000000047e+06,1.646336000000000000e+06,1.890772000000000000e+06,1.577248000000000000e+06,1.495520000000000000e+06,1.901600000000000000e+06,1.521952000000000000e+06,1.594656000000000000e+06,1.524320000000000000e+06,1.464416000000000000e+06,1.450336000000000000e+06,1.417568000000000000e+06,1.610240000000000000e+06,1.499684000000000000e+06,2.009165500000000000e+06,1.866631500000000000e+06,1.773152000000000000e+06,2.007104000000000000e+06,2.185097500000000000e+06,1.542752000000000000e+06,1.888768000000000000e+06,1.488512000000000000e+06,1.923410500000000000e+06,1.471840000000000000e+06,1.830063500000000000e+06,1.593344000000000000e+06,1.813696000000000000e+06,1.749920000000000000e+06,1.654592000000000000e+06,1.685344000000000000e+06,2.081449300000000047e+06,1.324000000000000000e+06,1.672736000000000000e+06,1.555840000000000000e+06,1.875040000000000000e+06,2.332414500000000000e+06,1.243883500000000000e+06,1.154841300000000047e+06,1.588800000000000000e+06,1.649504000000000000e+06,1.646688000000000000e+06,2.040799500000000000e+06,1.856288000000000000e+06,2.266470500000000000e+06,2.515536299999999814e+06,2.246072000000000000e+06,2.270510299999999814e+06,2.552294299999999814e+06,2.252800000000000000e+06,2.429781299999999814e+06,2.232498000000000000e+06,2.169408000000000000e+06,2.364464500000000000e+06,2.462499500000000000e+06,2.249361000000000000e+06,2.476373299999999814e+06,2.825604000000000000e+06,3.168579799999999814e+06,2.387913299999999814e+06,2.821954299999999814e+06,4.545710000000000000e+06,2.210850500000000000e+06,3.472490799999999814e+06,2.002397300000000047e+06,2.607673000000000000e+06,2.872782799999999814e+06,1.979616000000000000e+06,2.509089799999999814e+06,2.035125000000000000e+06,2.591712500000000000e+06,2.800574299999999814e+06,2.449747799999999814e+06,3.664627299999999814e+06,2.680564299999999814e+06,2.497736500000000000e+06,2.792382299999999814e+06,2.044992000000000000e+06,2.024639500000000000e+06,2.368585000000000000e+06,1.996925500000000000e+06,2.173348299999999814e+06,2.412026500000000000e+06,2.134104000000000000e+06,2.233856000000000000e+06,1.869216000000000000e+06,1.834368000000000000e+06,1.870696000000000000e+06,2.085235399999999907e+06,2.437980500000000000e+06,1.809096600000000093e+06,2.356265299999999814e+06,1.814565300000000047e+06,2.062242300000000047e+06,1.955712000000000000e+06,1.954044000000000000e+06,1.757363399999999907e+06,1.942848000000000000e+06,1.780458300000000047e+06,2.152855299999999814e+06,2.143957500000000000e+06,2.531935799999999814e+06,2.482858000000000000e+06,2.262130299999999814e+06,2.213393799999999814e+06,2.307268299999999814e+06,2.548254500000000000e+06,2.624268799999999814e+06,2.413462500000000000e+06,2.364464500000000000e+06,2.009165500000000000e+06,2.556374000000000000e+06,2.264175799999999814e+06,2.176635799999999814e+06,2.229712500000000000e+06,2.266470500000000000e+06,2.213393799999999814e+06,2.629929799999999814e+06,2.388983500000000000e+06,1.852681300000000047e+06,3.430364500000000000e+06,2.311387799999999814e+06,2.495177799999999814e+06,3.026067500000000000e+06,2.307268299999999814e+06,2.748240799999999814e+06,2.319507299999999814e+06,2.364464500000000000e+06,3.422123500000000000e+06,3.969372799999999814e+06,2.887113299999999814e+06,2.523735500000000000e+06,2.654448799999999814e+06,3.226053799999999814e+06,3.083101500000000000e+06,2.531935799999999814e+06,4.982196000000000000e+06,3.426203299999999814e+06,5.149626500000000000e+06,4.472726000000000000e+06,3.258691299999999814e+06,3.097418500000000000e+06,2.823701000000000000e+06,3.173017799999999814e+06,3.430639500000000000e+06,3.507878500000000000e+06,3.850179799999999814e+06,3.799596799999999814e+06,3.569155500000000000e+06,3.405804799999999814e+06,2.756481799999999814e+06,3.164858500000000000e+06,2.948471799999999814e+06,2.744161000000000000e+06,2.768619799999999814e+06,2.991370500000000000e+06,3.585474299999999814e+06,2.779987000000000000e+06,4.228186500000000000e+06,3.372770299999999814e+06,4.479741500000000000e+06,2.454340000000000000e+06,4.100086000000000000e+06,2.368585000000000000e+06,2.548254500000000000e+06,2.065024000000000000e+06,2.364464500000000000e+06,2.323587000000000000e+06,2.348145799999999814e+06,1.976527000000000000e+06,3.965211500000000000e+06,3.132221000000000000e+06,5.018831500000000000e+06,4.133497000000000000e+06,2.840822000000000000e+06,3.070944000000000000e+06,2.603596299999999814e+06,3.724346799999999814e+06,2.679864000000000000e+06,2.982214299999999814e+06,4.869780500000000000e+06,3.052985500000000000e+06,4.255195500000000000e+06,4.382301500000000000e+06,3.356848500000000000e+06,3.397563799999999814e+06,2.665463000000000000e+06,3.542904500000000000e+06,3.087262799999999814e+06,4.678670500000000000e+06,3.271093500000000000e+06,4.609632000000000000e+06,4.155368799999999814e+06,2.817677000000000000e+06,2.891193000000000000e+06,4.810545000000000000e+06,3.059375299999999814e+06,2.678886000000000000e+06,5.002594500000000000e+06,3.614032000000000000e+06,2.862716799999999814e+06,3.728426500000000000e+06,2.503297299999999814e+06,2.809599299999999814e+06,2.278709500000000000e+06,4.255195500000000000e+06,3.271093500000000000e+06,2.537490299999999814e+06,2.769462500000000000e+06,4.030649799999999814e+06,5.058983000000000000e+06,3.471542299999999814e+06,4.104790500000000000e+06,4.254940000000000000e+06,3.653299500000000000e+06,3.069467500000000000e+06,4.212304500000000000e+06,4.255195500000000000e+06,3.089864799999999814e+06,3.340521000000000000e+06,3.434362500000000000e+06,2.562311000000000000e+06,3.021987799999999814e+06,3.687548000000000000e+06,2.678886000000000000e+06,3.295490000000000000e+06,2.290949500000000000e+06,2.817677000000000000e+06,3.079021799999999814e+06,4.295992500000000000e+06,2.372664799999999814e+06,3.863137799999999814e+06,2.866796500000000000e+06,2.237832000000000000e+06,3.132221000000000000e+06,2.887113299999999814e+06,2.968870299999999814e+06,4.226638000000000000e+06,3.897523299999999814e+06,3.936735299999999814e+06,3.467000000000000000e+06,3.520250500000000000e+06,3.438442299999999814e+06,3.299935000000000000e+06,4.439026500000000000e+06,2.499217500000000000e+06,3.173017799999999814e+06,2.682965799999999814e+06,2.993266799999999814e+06,3.548757000000000000e+06,3.177097500000000000e+06,4.705942500000000000e+06,2.682874500000000000e+06,4.246598500000000000e+06,4.272040500000000000e+06,5.800797500000000000e+06,2.768880000000000000e+06,3.495311500000000000e+06,4.286565000000000000e+06,4.023060500000000000e+06,3.449923500000000000e+06,3.199446299999999814e+06,3.040287299999999814e+06,3.653299500000000000e+06,2.352692000000000000e+06,3.134947500000000000e+06,3.694525500000000000e+06,3.888637799999999814e+06,3.544687000000000000e+06,3.462253299999999814e+06,3.574493000000000000e+06,4.379473500000000000e+06,4.010884799999999814e+06,5.041237000000000000e+06,3.535388799999999814e+06,3.703767500000000000e+06,5.136750000000000000e+06,2.894859000000000000e+06,2.733651000000000000e+06,2.709226500000000000e+06,3.862730299999999814e+06,3.909061500000000000e+06,3.963291799999999814e+06,3.320310000000000000e+06,2.482714799999999814e+06,3.176462799999999814e+06,3.316243000000000000e+06,2.893934500000000000e+06,2.842580000000000000e+06,2.753806000000000000e+06,4.375930500000000000e+06,2.389758299999999814e+06,3.939901500000000000e+06,3.322384500000000000e+06,4.878542000000000000e+06,3.610516000000000000e+06,3.388534500000000000e+06,2.698764799999999814e+06,3.447354000000000000e+06,3.049377500000000000e+06,2.593132000000000000e+06,2.789890299999999814e+06,2.461556299999999814e+06,3.099420299999999814e+06,2.349275799999999814e+06,2.731212000000000000e+06,2.547351500000000000e+06,2.317868000000000000e+06,2.206198299999999814e+06,2.095900800000000047e+06,3.066782799999999814e+06,3.079727500000000000e+06,2.377124799999999814e+06,3.733266799999999814e+06,2.849549799999999814e+06,1.883733300000000047e+06,2.376704500000000000e+06,2.549065299999999814e+06,2.513253500000000000e+06,2.746459799999999814e+06,2.436408799999999814e+06,2.103193000000000000e+06,2.041242399999999907e+06,1.803159600000000093e+06,2.148977799999999814e+06,3.270458799999999814e+06,2.437213799999999814e+06,2.003044000000000000e+06,2.349975299999999814e+06,1.700690899999999907e+06,1.849056000000000000e+06,3.173017799999999814e+06,2.002450300000000047e+06,2.674724799999999814e+06,2.209314000000000000e+06,2.347246500000000000e+06,3.115820500000000000e+06,2.058202399999999907e+06,2.576470299999999814e+06,2.617690799999999814e+06,2.205632000000000000e+06,2.038796100000000093e+06,1.942985300000000047e+06,2.854475799999999814e+06,2.402459299999999814e+06,1.666144399999999907e+06,1.608988000000000000e+06,2.923830500000000000e+06,1.976527000000000000e+06,2.027523600000000093e+06,1.687661000000000000e+06,2.466539299999999814e+06,2.290949500000000000e+06,1.408839500000000000e+06,2.050043000000000000e+06,1.868000000000000000e+06,4.986194000000000000e+06,1.789856000000000000e+06,1.601376000000000000e+06,2.160236299999999814e+06,2.519616000000000000e+06,2.527815299999999814e+06,2.117052500000000000e+06,2.569399000000000000e+06,2.583596299999999814e+06,2.242125799999999814e+06,1.915250100000000093e+06,3.966290000000000000e+06,2.380816000000000000e+06,2.052146300000000047e+06,2.096204899999999907e+06,2.559088500000000000e+06,2.476452299999999814e+06,2.549751299999999814e+06,1.992320000000000000e+06,2.333952000000000000e+06,1.633196300000000047e+06,2.266162299999999814e+06,2.257255000000000000e+06,2.045745800000000047e+06,2.284139500000000000e+06,2.147997299999999814e+06,2.486806000000000000e+06,2.698192799999999814e+06,1.974538300000000047e+06,2.300874799999999814e+06,2.540052299999999814e+06,2.467795299999999814e+06,2.112078299999999814e+06,2.637126299999999814e+06,2.218571299999999814e+06,3.089034500000000000e+06,2.444006299999999814e+06,2.152829799999999814e+06,2.349988000000000000e+06,3.007080000000000000e+06,1.880525000000000000e+06,2.423267000000000000e+06,2.672599500000000000e+06,2.111281500000000000e+06,2.489701000000000000e+06,1.845769800000000047e+06,2.859732000000000000e+06,2.087773600000000093e+06,2.744331500000000000e+06,2.723551500000000000e+06,2.143156000000000000e+06,3.181095500000000000e+06,2.755914500000000000e+06,2.339946500000000000e+06,2.898074799999999814e+06,2.814012500000000000e+06,2.397103000000000000e+06,2.675506799999999814e+06,2.956093500000000000e+06,3.499637500000000000e+06,2.831266000000000000e+06,1.924172300000000047e+06,2.766290299999999814e+06,2.956497299999999814e+06,2.786993500000000000e+06,2.999192500000000000e+06,2.693250000000000000e+06,3.101791500000000000e+06,3.054015500000000000e+06,2.628799299999999814e+06,3.701890000000000000e+06,3.336502799999999814e+06,2.619188299999999814e+06,2.980159000000000000e+06,3.425463000000000000e+06,2.078371100000000093e+06,2.200913000000000000e+06,2.918312000000000000e+06,2.219014299999999814e+06,2.542297299999999814e+06,3.585453500000000000e+06,2.507277299999999814e+06,2.789001299999999814e+06,2.619340799999999814e+06,2.840421500000000000e+06,2.649289000000000000e+06,2.654103799999999814e+06,3.413381500000000000e+06,2.849027000000000000e+06,2.759567000000000000e+06,2.011379800000000047e+06,2.811966500000000000e+06,2.800223299999999814e+06,2.880713799999999814e+06,2.338194000000000000e+06,2.680829000000000000e+06,2.057656300000000047e+06,2.415217799999999814e+06,3.405287000000000000e+06,3.068954299999999814e+06,1.951782399999999907e+06,2.214856299999999814e+06,2.436771299999999814e+06,2.244763799999999814e+06,2.536389299999999814e+06,2.602513000000000000e+06,2.155413000000000000e+06,3.289620000000000000e+06,2.779987000000000000e+06,2.532639000000000000e+06,2.588339799999999814e+06,2.530101799999999814e+06,2.414830000000000000e+06,2.634009500000000000e+06,3.391456299999999814e+06,2.380784299999999814e+06,2.454340000000000000e+06,3.377247000000000000e+06,2.180675500000000000e+06,2.450220500000000000e+06,2.254191500000000000e+06,2.360345000000000000e+06,2.111239299999999814e+06,2.131678500000000000e+06,2.201074000000000000e+06,2.418968799999999814e+06,2.062242300000000047e+06,2.352225500000000000e+06,3.013746799999999814e+06,2.282789299999999814e+06,2.462499500000000000e+06,2.070401600000000093e+06,2.793280500000000000e+06,2.585012500000000000e+06,2.164356799999999814e+06,2.527815299999999814e+06,2.948471799999999814e+06,2.625810299999999814e+06,2.254191500000000000e+06,2.453634799999999814e+06,3.177097500000000000e+06,2.335906799999999814e+06,2.564573299999999814e+06,2.360345000000000000e+06,1.657985000000000000e+06,3.417962299999999814e+06,3.528277000000000000e+06,3.271093500000000000e+06,2.646248500000000000e+06,3.136219000000000000e+06,2.764559500000000000e+06,2.621770500000000000e+06,3.569155500000000000e+06,3.107742799999999814e+06,2.813679000000000000e+06,3.344446299999999814e+06,2.403315500000000000e+06,2.867554799999999814e+06,3.079021799999999814e+06,3.148458000000000000e+06,2.518504799999999814e+06,2.560135000000000000e+06,3.156699000000000000e+06,2.880560299999999814e+06,2.727488000000000000e+06,3.645839000000000000e+06,2.178160000000000000e+06,2.785092799999999814e+06,2.525331299999999814e+06,2.364436299999999814e+06,2.601726799999999814e+06,2.817645500000000000e+06,3.796651799999999814e+06,2.849586799999999814e+06,2.192188299999999814e+06,2.649195500000000000e+06,2.440807500000000000e+06,1.721197500000000000e+06,2.468766299999999814e+06,2.870008500000000000e+06,2.543907000000000000e+06,2.899434000000000000e+06,2.560493500000000000e+06,2.507416799999999814e+06,2.352225500000000000e+06,2.221513299999999814e+06,1.984686399999999907e+06,2.442060299999999814e+06,2.270510299999999814e+06,2.339946500000000000e+06,2.037763100000000093e+06,2.499217500000000000e+06,1.666144399999999907e+06,2.238528000000000000e+06,2.364464500000000000e+06,2.131678500000000000e+06,2.147997299999999814e+06,2.397103000000000000e+06,2.458419799999999814e+06,3.132221000000000000e+06,2.090840899999999907e+06,2.274590000000000000e+06,2.474738500000000000e+06,2.544174799999999814e+06,1.943848800000000047e+06,1.960208300000000047e+06,2.772800500000000000e+06,2.703445799999999814e+06,2.307268299999999814e+06,2.989187000000000000e+06,2.923830500000000000e+06,2.103119799999999814e+06,2.785039500000000000e+06,2.879035500000000000e+06,2.348145799999999814e+06,2.560493500000000000e+06,2.241951500000000000e+06,2.887113299999999814e+06,2.535975500000000000e+06,2.156196500000000000e+06,2.899434000000000000e+06,2.160236299999999814e+06,2.482858000000000000e+06,2.531935799999999814e+06,2.229712500000000000e+06,2.601331299999999814e+06,3.128141299999999814e+06,2.054082899999999907e+06,3.042386299999999814e+06,2.339946500000000000e+06,2.895354299999999814e+06,2.756481799999999814e+06,2.523735500000000000e+06,2.629929799999999814e+06,2.311387799999999814e+06,2.196994299999999814e+06,2.376704500000000000e+06,2.405302299999999814e+06,2.205194500000000000e+06,2.090840899999999907e+06,2.678886000000000000e+06,2.719764500000000000e+06,2.833995799999999814e+06,2.752402000000000000e+06,3.299651299999999814e+06,3.124061500000000000e+06,2.748240799999999814e+06,2.527815299999999814e+06,3.164858500000000000e+06,2.817677000000000000e+06,2.801358299999999814e+06,2.842236799999999814e+06,3.021987799999999814e+06,3.826420500000000000e+06,2.646248500000000000e+06,2.442060299999999814e+06,2.654448799999999814e+06,1.952008100000000093e+06,3.144460000000000000e+06,2.511496500000000000e+06,2.295069000000000000e+06,2.609450799999999814e+06,2.703445799999999814e+06,2.981109299999999814e+06,2.531935799999999814e+06,2.789200799999999814e+06,2.731922000000000000e+06,2.589052299999999814e+06,2.548254500000000000e+06,2.499217500000000000e+06,1.890772000000000000e+06,2.024544000000000000e+06,1.849894500000000000e+06,2.691043500000000000e+06,2.074521100000000093e+06,2.211200000000000000e+06,2.058202399999999907e+06,1.858053899999999907e+06,2.956549500000000000e+06,3.070944000000000000e+06,2.099000299999999814e+06,2.731922000000000000e+06,3.034145299999999814e+06,3.577233299999999814e+06,2.625810299999999814e+06,2.772800500000000000e+06,3.070944000000000000e+06,2.605371000000000000e+06,2.813679000000000000e+06,3.221974000000000000e+06,4.144962500000000000e+06,2.813679000000000000e+06,3.128141299999999814e+06,2.985189000000000000e+06,3.168856500000000000e+06,2.462499500000000000e+06,2.646248500000000000e+06,2.752402000000000000e+06,2.552294299999999814e+06,4.153122000000000000e+06,2.846316500000000000e+06,3.070944000000000000e+06,2.756481799999999814e+06,2.850314500000000000e+06,2.376704500000000000e+06,2.462499500000000000e+06,2.760479799999999814e+06,3.916255299999999814e+06,3.128141299999999814e+06,3.307729000000000000e+06,3.928576000000000000e+06,2.989187000000000000e+06,2.809599299999999814e+06,3.904016299999999814e+06,3.658908500000000000e+06,3.001507799999999814e+06,2.870794500000000000e+06,2.629929799999999814e+06,3.352687299999999814e+06,3.026067500000000000e+06,2.899434000000000000e+06,2.833995799999999814e+06,3.369006000000000000e+06,2.654448799999999814e+06,3.532438299999999814e+06,3.315970000000000000e+06,2.678886000000000000e+06,2.731922000000000000e+06,3.928576000000000000e+06,3.267013799999999814e+06,2.948471799999999814e+06,3.785542000000000000e+06,2.388983500000000000e+06,2.548254500000000000e+06,2.711523500000000000e+06,2.821838299999999814e+06,3.364926299999999814e+06,2.870794500000000000e+06,2.772800500000000000e+06,4.206239500000000000e+06,3.238292799999999814e+06,4.320470500000000000e+06,2.662568299999999814e+06,3.132221000000000000e+06,3.320049799999999814e+06,3.855060000000000000e+06,2.682965799999999814e+06,4.226638000000000000e+06,3.201657299999999814e+06,2.785039500000000000e+06,2.499217500000000000e+06,2.825918000000000000e+06,3.324129500000000000e+06,3.859058000000000000e+06,3.891695500000000000e+06,3.087262799999999814e+06,2.740163000000000000e+06,3.132221000000000000e+06,2.548254500000000000e+06,3.401643500000000000e+06,3.181095500000000000e+06,3.467000000000000000e+06,3.132221000000000000e+06,2.695204799999999814e+06,2.838157000000000000e+06,3.083101500000000000e+06,3.744745299999999814e+06,2.617690799999999814e+06,2.858555500000000000e+06,2.491098000000000000e+06,3.136219000000000000e+06,2.711523500000000000e+06,2.850314500000000000e+06,4.083767299999999814e+06,2.899434000000000000e+06,3.038306500000000000e+06,2.654448799999999814e+06,2.793280500000000000e+06,2.711523500000000000e+06,2.964790500000000000e+06,3.238292799999999814e+06,2.368585000000000000e+06,2.891193000000000000e+06,2.887113299999999814e+06,2.756481799999999814e+06,3.687548000000000000e+06,2.670767500000000000e+06,2.323587000000000000e+06,2.797278500000000000e+06,2.756481799999999814e+06,2.895354299999999814e+06,3.091342500000000000e+06,3.475241000000000000e+06,2.785039500000000000e+06,2.976948000000000000e+06,3.005587500000000000e+06,2.295069000000000000e+06,2.887113299999999814e+06,3.103581500000000000e+06,2.915752799999999814e+06,2.968870299999999814e+06,2.731922000000000000e+06,2.821838299999999814e+06,2.948471799999999814e+06,2.682965799999999814e+06,3.217976000000000000e+06,2.764559500000000000e+06,3.369006000000000000e+06,2.895354299999999814e+06,3.340366500000000000e+06,2.593132000000000000e+06,3.275091500000000000e+06,2.899434000000000000e+06,2.491098000000000000e+06,2.797278500000000000e+06,2.401222500000000000e+06,2.666687799999999814e+06,2.703445799999999814e+06,2.560493500000000000e+06,2.225632799999999814e+06,2.258271299999999814e+06,2.535975500000000000e+06,3.177097500000000000e+06,3.046384299999999814e+06,2.315467500000000000e+06,2.923830500000000000e+06,3.152537799999999814e+06,2.723844299999999814e+06,3.242372500000000000e+06,2.119438500000000000e+06,2.507416799999999814e+06,2.625810299999999814e+06,2.368585000000000000e+06,2.045923500000000000e+06,2.486977500000000000e+06,2.981109299999999814e+06,2.205194500000000000e+06,2.531935799999999814e+06,2.785039500000000000e+06,3.217976000000000000e+06,3.205655299999999814e+06,2.744161000000000000e+06,2.531935799999999814e+06,2.143957500000000000e+06,2.482858000000000000e+06,7.452610000000000000e+06,2.368585000000000000e+06,3.279171299999999814e+06,2.156196500000000000e+06,3.083101500000000000e+06,2.956549500000000000e+06,2.384903799999999814e+06,2.180675500000000000e+06,2.568613000000000000e+06,3.855060000000000000e+06,3.246533799999999814e+06,3.471079799999999814e+06,3.369006000000000000e+06,3.499637500000000000e+06,3.487398500000000000e+06,3.009585500000000000e+06,3.920416500000000000e+06,2.650328299999999814e+06,3.181095500000000000e+06,2.585012500000000000e+06,2.919750799999999814e+06,3.026067500000000000e+06,2.703445799999999814e+06,3.042386299999999814e+06,3.389486000000000000e+06,3.618193299999999814e+06,2.915752799999999814e+06,6.203246500000000000e+06,3.491559799999999814e+06,3.687548000000000000e+06,2.870794500000000000e+06,3.189336500000000000e+06,2.805519500000000000e+06,3.197577500000000000e+06,3.732424500000000000e+06,2.580932799999999814e+06,3.091342500000000000e+06,3.258691299999999814e+06,2.458419799999999814e+06,5.365931500000000000e+06,3.189336500000000000e+06,2.838157000000000000e+06,2.756481799999999814e+06,3.332288799999999814e+06,2.772800500000000000e+06,2.879035500000000000e+06,2.985189000000000000e+06,3.079021799999999814e+06,2.642129000000000000e+06,2.756481799999999814e+06,3.213896299999999814e+06,2.442060299999999814e+06,3.168856500000000000e+06,2.870794500000000000e+06,2.678886000000000000e+06,2.523735500000000000e+06,2.413462500000000000e+06,3.262852500000000000e+06,3.863137799999999814e+06,2.552294299999999814e+06,3.103581500000000000e+06,2.711523500000000000e+06,2.707525500000000000e+06,4.181679799999999814e+06,3.173017799999999814e+06,2.785039500000000000e+06,3.859058000000000000e+06,2.699284500000000000e+06,3.463002000000000000e+06,2.944310500000000000e+06,3.475241000000000000e+06,4.055046299999999814e+06,3.079021799999999814e+06,3.128141299999999814e+06,4.026570000000000000e+06,3.026067500000000000e+06,3.662988299999999814e+06,3.520199299999999814e+06,3.360928299999999814e+06,4.124482500000000000e+06,4.022408799999999814e+06,3.336368500000000000e+06,2.458419799999999814e+06,3.855060000000000000e+06,4.761566500000000000e+06,4.414466500000000000e+06,3.904016299999999814e+06,6.819769000000000000e+06,3.511958299999999814e+06,3.340366500000000000e+06,2.862716799999999814e+06,3.520199299999999814e+06,3.042386299999999814e+06,3.756984299999999814e+06,2.985189000000000000e+06,2.903432000000000000e+06,2.556374000000000000e+06,2.740163000000000000e+06,3.638591799999999814e+06,3.307729000000000000e+06,4.185841000000000000e+06,3.070944000000000000e+06,3.393565799999999814e+06,4.038727500000000000e+06,2.764559500000000000e+06,3.381245000000000000e+06,2.842236799999999814e+06,3.103581500000000000e+06,3.377247000000000000e+06,3.687548000000000000e+06,4.487982500000000000e+06,3.626271000000000000e+06,3.250613500000000000e+06,3.507878500000000000e+06,4.712528500000000000e+06,4.091845000000000000e+06,5.259859500000000000e+06,3.610034000000000000e+06,3.601874500000000000e+06,3.095340500000000000e+06,3.814181500000000000e+06,5.243541000000000000e+06,6.035653000000000000e+06,3.279171299999999814e+06,4.063287299999999814e+06,3.450763000000000000e+06,3.993851000000000000e+06,4.059207500000000000e+06,5.227222000000000000e+06,4.030649799999999814e+06,3.981530299999999814e+06,4.426787500000000000e+06,5.292497000000000000e+06,4.406389000000000000e+06,4.300154000000000000e+06,3.181095500000000000e+06,3.948892799999999814e+06,3.740665500000000000e+06,4.986194000000000000e+06,3.989771299999999814e+06,4.287915000000000000e+06,5.014833500000000000e+06,3.728426500000000000e+06,3.895775299999999814e+06,3.291492000000000000e+06,3.111822500000000000e+06,3.560914500000000000e+06,3.699787000000000000e+06,3.650830799999999814e+06,3.634512000000000000e+06,3.369006000000000000e+06,3.679470299999999814e+06,3.712107799999999814e+06,4.528779500000000000e+06,3.360928299999999814e+06,3.679470299999999814e+06,4.287915000000000000e+06,4.704451000000000000e+06,3.908014299999999814e+06,3.532438299999999814e+06,3.426203299999999814e+06,4.345112000000000000e+06,3.205655299999999814e+06,3.491559799999999814e+06,2.776961799999999814e+06,4.336871000000000000e+06,4.291994500000000000e+06,2.764559500000000000e+06,3.740665500000000000e+06,3.124061500000000000e+06,2.981109299999999814e+06,3.675390500000000000e+06,2.789200799999999814e+06,3.189336500000000000e+06,4.610536500000000000e+06,3.708028000000000000e+06,4.532941000000000000e+06,2.952551500000000000e+06,5.378170500000000000e+06,4.022408799999999814e+06,2.915752799999999814e+06,4.271596000000000000e+06,4.108163799999999814e+06,4.406389000000000000e+06,4.218478500000000000e+06,3.724346799999999814e+06,5.329296000000000000e+06,4.667652000000000000e+06,3.748743299999999814e+06,3.046384299999999814e+06,3.136219000000000000e+06,3.560914500000000000e+06,2.805519500000000000e+06,4.982196000000000000e+06,3.291492000000000000e+06,3.442603500000000000e+06,3.985691500000000000e+06,7.040398500000000000e+06,3.483400500000000000e+06,3.748743299999999814e+06,4.042888799999999814e+06,3.360928299999999814e+06,4.671813500000000000e+06,3.597713299999999814e+06,4.206239500000000000e+06,4.341032500000000000e+06,3.189336500000000000e+06,4.630935000000000000e+06,4.528779500000000000e+06,3.356848500000000000e+06,3.238292799999999814e+06,4.255195500000000000e+06,3.891695500000000000e+06,4.577899000000000000e+06,3.417962299999999814e+06,3.748743299999999814e+06,3.483400500000000000e+06,2.760479799999999814e+06,3.430364500000000000e+06,5.280258000000000000e+06,3.855060000000000000e+06,3.524197299999999814e+06,3.377247000000000000e+06,3.716105799999999814e+06,3.614032000000000000e+06,4.875961000000000000e+06,4.737170000000000000e+06,4.406389000000000000e+06,5.308897500000000000e+06,4.516540500000000000e+06,3.818179500000000000e+06,4.422626000000000000e+06,4.577899000000000000e+06,4.782046500000000000e+06,4.083767299999999814e+06,3.622273000000000000e+06,4.108163799999999814e+06,5.145465000000000000e+06,4.867720000000000000e+06,4.369508500000000000e+06,4.304233500000000000e+06,5.259859500000000000e+06,3.336368500000000000e+06,6.488988000000000000e+06,4.655413000000000000e+06,4.136721500000000000e+06,5.484405500000000000e+06,3.479320799999999814e+06,3.728426500000000000e+06,2.927991799999999814e+06,3.720185500000000000e+06,3.405804799999999814e+06,3.471079799999999814e+06,3.360928299999999814e+06,4.202078000000000000e+06,4.075526299999999814e+06,3.332288799999999814e+06,4.994353500000000000e+06,3.875376799999999814e+06,3.401643500000000000e+06,3.234294799999999814e+06,3.507878500000000000e+06,4.038727500000000000e+06,4.741168000000000000e+06,3.871378799999999814e+06,3.781544000000000000e+06,3.520199299999999814e+06,3.413882500000000000e+06,3.140380299999999814e+06,3.540516000000000000e+06,3.944813000000000000e+06,3.471079799999999814e+06,4.377749500000000000e+06,4.144962500000000000e+06,3.275091500000000000e+06,2.976948000000000000e+06,4.046968500000000000e+06,5.198501000000000000e+06,3.957133799999999814e+06,3.879456500000000000e+06,3.540516000000000000e+06,3.136219000000000000e+06,3.614032000000000000e+06,3.801942500000000000e+06,3.511958299999999814e+06,4.528779500000000000e+06,4.973955000000000000e+06,3.217976000000000000e+06,3.491559799999999814e+06,2.952551500000000000e+06,3.544595799999999814e+06,3.475241000000000000e+06,4.549178000000000000e+06,3.369006000000000000e+06,3.528277000000000000e+06,2.793280500000000000e+06,3.181095500000000000e+06,4.724849500000000000e+06,3.258691299999999814e+06,4.324632000000000000e+06,3.279171299999999814e+06,4.573737500000000000e+06,3.752823000000000000e+06,4.030649799999999814e+06,3.103581500000000000e+06,4.075526299999999814e+06,3.597713299999999814e+06,3.381245000000000000e+06,5.194503000000000000e+06,2.813679000000000000e+06,3.364926299999999814e+06,4.096006299999999814e+06,4.091845000000000000e+06,4.050966500000000000e+06,4.341032500000000000e+06,3.756984299999999814e+06,3.560914500000000000e+06,3.413882500000000000e+06,4.520620000000000000e+06,3.197577500000000000e+06,3.177097500000000000e+06,3.928576000000000000e+06,3.552836799999999814e+06,4.165361000000000000e+06,3.560914500000000000e+06,2.948471799999999814e+06,4.255195500000000000e+06,3.846819000000000000e+06,3.634512000000000000e+06,3.250613500000000000e+06,3.364926299999999814e+06,4.304233500000000000e+06,3.299651299999999814e+06,3.961213500000000000e+06,3.724346799999999814e+06,3.748743299999999814e+06,3.356848500000000000e+06,3.879456500000000000e+06,3.413882500000000000e+06,4.639012500000000000e+06,3.944813000000000000e+06,4.855562500000000000e+06,3.507878500000000000e+06,3.532438299999999814e+06,2.682965799999999814e+06,4.018329000000000000e+06,4.189920799999999814e+06,3.899936500000000000e+06,3.552836799999999814e+06,3.879456500000000000e+06,3.103581500000000000e+06,4.197998500000000000e+06,3.115820500000000000e+06,5.451768000000000000e+06,4.393986500000000000e+06,3.965211500000000000e+06,4.414466500000000000e+06,5.010754000000000000e+06,3.883617799999999814e+06,4.614534500000000000e+06,3.867299000000000000e+06,4.875961000000000000e+06,3.887697500000000000e+06,3.781544000000000000e+06,4.537020500000000000e+06,3.507878500000000000e+06,4.169522299999999814e+06,3.463002000000000000e+06,3.826420500000000000e+06,4.879959000000000000e+06,4.218478500000000000e+06,3.957133799999999814e+06,3.528277000000000000e+06,3.221974000000000000e+06,3.401643500000000000e+06,3.205655299999999814e+06,3.507878500000000000e+06,4.295992500000000000e+06,4.541018500000000000e+06,3.953054000000000000e+06,4.108163799999999814e+06,3.769305000000000000e+06,4.091845000000000000e+06,3.732424500000000000e+06,3.471079799999999814e+06,3.258691299999999814e+06,4.630935000000000000e+06,3.038306500000000000e+06,3.993851000000000000e+06,3.540516000000000000e+06,4.136721500000000000e+06,4.594136000000000000e+06,4.283753500000000000e+06,4.059207500000000000e+06,3.940815000000000000e+06,4.618696000000000000e+06,3.344446299999999814e+06,3.479320799999999814e+06,4.651415000000000000e+06,4.393986500000000000e+06,3.540516000000000000e+06,3.189336500000000000e+06,3.336368500000000000e+06,4.026570000000000000e+06,3.536518000000000000e+06,3.724346799999999814e+06,3.765225299999999814e+06,3.720185500000000000e+06,4.132723500000000000e+06,3.491559799999999814e+06,3.810101799999999814e+06,3.417962299999999814e+06,3.479320799999999814e+06,3.650830799999999814e+06,3.463002000000000000e+06,3.013746799999999814e+06,3.221974000000000000e+06,3.675390500000000000e+06,4.496142000000000000e+06,4.161281299999999814e+06,3.328127500000000000e+06,3.136219000000000000e+06,3.940815000000000000e+06,3.703866799999999814e+06,3.275091500000000000e+06,3.389486000000000000e+06,3.948892799999999814e+06,4.271596000000000000e+06,4.018329000000000000e+06,4.018329000000000000e+06,4.994353500000000000e+06,3.826420500000000000e+06,3.846819000000000000e+06,3.409884500000000000e+06,3.344446299999999814e+06,3.883617799999999814e+06,4.206239500000000000e+06,4.291994500000000000e+06,4.222476500000000000e+06,4.663654000000000000e+06,4.059207500000000000e+06,4.671813500000000000e+06,4.961716000000000000e+06,4.234715500000000000e+06,4.242956500000000000e+06,4.291994500000000000e+06,4.214399000000000000e+06,4.982196000000000000e+06,4.218478500000000000e+06,4.414466500000000000e+06,4.414466500000000000e+06,4.590138000000000000e+06,5.145465000000000000e+06,4.255195500000000000e+06,4.361349000000000000e+06,4.614534500000000000e+06,4.434865000000000000e+06,4.357269500000000000e+06,4.406389000000000000e+06,4.083767299999999814e+06,3.965211500000000000e+06,3.887697500000000000e+06,3.920416500000000000e+06,3.556834799999999814e+06,3.303731000000000000e+06,3.336368500000000000e+06,3.206976000000000000e+06,2.707525500000000000e+06,2.823552000000000000e+06,2.684288000000000000e+06,2.392128000000000000e+06,2.229952000000000000e+06,1.973120000000000000e+06,1.793248000000000000e+06,1.578752000000000000e+06,1.344928000000000000e+06,1.129408000000000000e+06,9.229120000000000000e+05,7.337280000000000000e+05,5.704800000000000000e+05,4.767840000000000000e+05,3.889280000000000000e+05,2.727120000000000000e+05,2.239680000000000000e+05,1.544440000000000000e+05,1.279340000000000000e+05,9.552200000000000000e+04,6.577200000000000000e+04,4.981100000000000000e+04,4.599800000000000000e+04,3.446400000000000000e+04,2.854800000000000000e+04,2.443900000000000000e+04,2.333600000000000000e+04,1.091300000000000000e+04,1.091300000000000000e+04,1.201500000000000000e+04,1.131400000000000000e+04,6.307000000000000000e+03,7.508000000000000000e+03,7.709000000000000000e+03,5.606000000000000000e+03,4.905000000000000000e+03,4.905000000000000000e+03,5.306000000000000000e+03,4.204000000000000000e+03,4.505000000000000000e+03,3.704000000000000000e+03,3.704000000000000000e+03,4.304000000000000000e+03,4.905000000000000000e+03,4.004000000000000000e+03,2.903000000000000000e+03,4.304000000000000000e+03,2.802000000000000000e+03,4.104000000000000000e+03,3.603000000000000000e+03,2.402000000000000000e+03,3.303000000000000000e+03,3.003000000000000000e+03,3.303000000000000000e+03,3.403000000000000000e+03,4.204000000000000000e+03,2.702000000000000000e+03,2.702000000000000000e+03,2.302000000000000000e+03,3.203000000000000000e+03,3.203000000000000000e+03,2.802000000000000000e+03,2.602000000000000000e+03,2.302000000000000000e+03,3.503000000000000000e+03,2.402000000000000000e+03,4.104000000000000000e+03,3.203000000000000000e+03,6.006000000000000000e+03,4.004000000000000000e+03,3.704000000000000000e+03,3.003000000000000000e+03,4.404000000000000000e+03,2.202000000000000000e+03,2.602000000000000000e+03,3.704000000000000000e+03,5.105000000000000000e+03,3.704000000000000000e+03,3.203000000000000000e+03,2.502000000000000000e+03,4.104000000000000000e+03,3.203000000000000000e+03,2.402000000000000000e+03,3.904000000000000000e+03,3.003000000000000000e+03,3.904000000000000000e+03,3.003000000000000000e+03,3.804000000000000000e+03,3.103000000000000000e+03,2.402000000000000000e+03,3.203000000000000000e+03,1.201000000000000000e+03,2.402000000000000000e+03,2.903000000000000000e+03,2.502000000000000000e+03,2.702000000000000000e+03,3.904000000000000000e+03,2.802000000000000000e+03,2.202000000000000000e+03,2.702000000000000000e+03,3.704000000000000000e+03,2.402000000000000000e+03,3.203000000000000000e+03,1.601000000000000000e+03,1.601000000000000000e+03,nan
4.795409999999999684e+01,3.442720000000000000e+05,5.938720000000000000e+05,7.789280000000000000e+05,1.035536000000000000e+06,1.174432000000000000e+06,1.409728000000000000e+06,1.670336000000000000e+06,2.022240000000000000e+06,2.351232000000000000e+06,2.606592000000000000e+06,2.756481799999999814e+06,3.109696000000000000e+06,3.160778799999999814e+06,3.630350799999999814e+06,3.601874500000000000e+06,4.202078000000000000e+06,3.716105799999999814e+06,4.798283500000000000e+06,4.549178000000000000e+06,5.288417500000000000e+06,4.218478500000000000e+06,5.280258000000000000e+06,5.124985000000000000e+06,5.374091000000000000e+06,4.945315500000000000e+06,5.051469000000000000e+06,5.990776500000000000e+06,4.769807500000000000e+06,4.990355500000000000e+06,4.063287299999999814e+06,4.610536500000000000e+06,4.994353500000000000e+06,4.169522299999999814e+06,4.761566500000000000e+06,5.480326000000000000e+06,4.794204000000000000e+06,4.651415000000000000e+06,4.586058500000000000e+06,4.553257500000000000e+06,4.500303500000000000e+06,4.430867000000000000e+06,4.177600000000000000e+06,4.822925000000000000e+06,4.957554500000000000e+06,4.610536500000000000e+06,4.259357000000000000e+06,4.108163799999999814e+06,3.830500299999999814e+06,4.565578500000000000e+06,4.520620000000000000e+06,4.463504500000000000e+06,4.222476500000000000e+06,4.308231500000000000e+06,3.769305000000000000e+06,3.793783000000000000e+06,4.418628000000000000e+06,3.887697500000000000e+06,4.230636000000000000e+06,4.978116500000000000e+06,4.189920799999999814e+06,5.059710000000000000e+06,5.553923500000000000e+06,5.876382000000000000e+06,5.708951500000000000e+06,6.207163000000000000e+06,4.728929000000000000e+06,6.778972000000000000e+06,5.655752500000000000e+06,5.308897500000000000e+06,5.051469000000000000e+06,4.042888799999999814e+06,4.978116500000000000e+06,5.345533000000000000e+06,5.541358000000000000e+06,4.193918799999999814e+06,4.696291500000000000e+06,4.782046500000000000e+06,3.891695500000000000e+06,4.426787500000000000e+06,5.018831500000000000e+06,3.805940500000000000e+06,4.459425000000000000e+06,4.855562500000000000e+06,4.108163799999999814e+06,5.263857500000000000e+06,4.573737500000000000e+06,4.149042299999999814e+06,4.316391000000000000e+06,4.140801299999999814e+06,3.540516000000000000e+06,4.010251299999999814e+06,3.805940500000000000e+06,4.193918799999999814e+06,3.438442299999999814e+06,3.507878500000000000e+06,3.585474299999999814e+06,4.573737500000000000e+06,4.050966500000000000e+06,3.544595799999999814e+06,3.777464299999999814e+06,4.569658000000000000e+06,3.748743299999999814e+06,4.541018500000000000e+06,3.904016299999999814e+06,4.083767299999999814e+06,3.303731000000000000e+06,3.344446299999999814e+06,3.671229299999999814e+06,3.516119500000000000e+06,3.773303000000000000e+06,3.173017799999999814e+06,3.393565799999999814e+06,3.622273000000000000e+06,2.797278500000000000e+06,3.536518000000000000e+06,3.499637500000000000e+06,3.691709299999999814e+06,3.483400500000000000e+06,3.156699000000000000e+06,3.463002000000000000e+06,3.769305000000000000e+06,3.552836799999999814e+06,4.447186000000000000e+06,5.026991000000000000e+06,3.912094000000000000e+06,3.597713299999999814e+06,4.169522299999999814e+06,3.826420500000000000e+06,4.136721500000000000e+06,3.124061500000000000e+06,3.695789000000000000e+06,4.226638000000000000e+06,4.328711500000000000e+06,4.724849500000000000e+06,3.344446299999999814e+06,3.642671500000000000e+06,3.867299000000000000e+06,3.458922299999999814e+06,4.002010299999999814e+06,3.458922299999999814e+06,2.699284500000000000e+06,4.173602000000000000e+06,5.067951000000000000e+06,3.046384299999999814e+06,3.299651299999999814e+06,3.495639500000000000e+06,4.283753500000000000e+06,3.756984299999999814e+06,3.850980299999999814e+06,3.005587500000000000e+06,4.120484500000000000e+06,3.667149500000000000e+06,3.728426500000000000e+06,3.626271000000000000e+06,3.683468299999999814e+06,3.217976000000000000e+06,3.614032000000000000e+06,4.144962500000000000e+06,3.209735000000000000e+06,3.475241000000000000e+06,3.458922299999999814e+06,3.793783000000000000e+06,2.927991799999999814e+06,3.434362500000000000e+06,4.083767299999999814e+06,3.332288799999999814e+06,3.895775299999999814e+06,3.417962299999999814e+06,3.438442299999999814e+06,3.708028000000000000e+06,3.781544000000000000e+06,3.912094000000000000e+06,3.287412299999999814e+06,3.226053799999999814e+06,4.782046500000000000e+06,2.360345000000000000e+06,3.156699000000000000e+06,4.034647799999999814e+06,3.483400500000000000e+06,3.724346799999999814e+06,3.344446299999999814e+06,3.058705000000000000e+06,2.548254500000000000e+06,3.050464000000000000e+06,3.556834799999999814e+06,3.083101500000000000e+06,3.001507799999999814e+06,2.964790500000000000e+06,3.221974000000000000e+06,3.932574000000000000e+06,4.406389000000000000e+06,3.413882500000000000e+06,3.311808799999999814e+06,4.345112000000000000e+06,2.527815299999999814e+06,3.103581500000000000e+06,3.168856500000000000e+06,2.768720799999999814e+06,3.128141299999999814e+06,3.168856500000000000e+06,2.654448799999999814e+06,3.708028000000000000e+06,3.369006000000000000e+06,3.413882500000000000e+06,3.483400500000000000e+06,3.752823000000000000e+06,3.336368500000000000e+06,3.899936500000000000e+06,2.866796500000000000e+06,3.650830799999999814e+06,2.972950000000000000e+06,2.976948000000000000e+06,3.397563799999999814e+06,3.438442299999999814e+06,2.850314500000000000e+06,3.320049799999999814e+06,2.593132000000000000e+06,3.005587500000000000e+06,2.985189000000000000e+06,3.221974000000000000e+06,2.883115299999999814e+06,3.038306500000000000e+06,3.393565799999999814e+06,2.772800500000000000e+06,2.572733500000000000e+06,2.883115299999999814e+06,3.499637500000000000e+06,3.393565799999999814e+06,3.230215000000000000e+06,2.491098000000000000e+06,2.442060299999999814e+06,3.009585500000000000e+06,3.042386299999999814e+06,2.437980500000000000e+06,2.662568299999999814e+06,2.674724799999999814e+06,2.519616000000000000e+06,3.181095500000000000e+06,3.095340500000000000e+06,4.038727500000000000e+06,2.768720799999999814e+06,2.442060299999999814e+06,2.678886000000000000e+06,2.180675500000000000e+06,2.270510299999999814e+06,3.271093500000000000e+06,2.821838299999999814e+06,2.695204799999999814e+06,2.282789299999999814e+06,2.580932799999999814e+06,2.356265299999999814e+06,2.580932799999999814e+06,3.046384299999999814e+06,3.377247000000000000e+06,3.450763000000000000e+06,2.311387799999999814e+06,3.740665500000000000e+06,3.467000000000000000e+06,2.307268299999999814e+06,3.132221000000000000e+06,3.744745299999999814e+06,2.687045500000000000e+06,3.426203299999999814e+06,3.267013799999999814e+06,3.487398500000000000e+06,2.507416799999999814e+06,2.491098000000000000e+06,3.708028000000000000e+06,2.597251500000000000e+06,2.866796500000000000e+06,3.209735000000000000e+06,3.258691299999999814e+06,3.283332500000000000e+06,2.793280500000000000e+06,3.348607500000000000e+06,3.017826500000000000e+06,3.038306500000000000e+06,2.540055299999999814e+06,2.846316500000000000e+06,4.320470500000000000e+06,3.413882500000000000e+06,3.177097500000000000e+06,3.303731000000000000e+06,2.531935799999999814e+06,3.569155500000000000e+06,3.095340500000000000e+06,3.413882500000000000e+06,3.373167299999999814e+06,2.989187000000000000e+06,3.062703000000000000e+06,3.961213500000000000e+06,3.646669500000000000e+06,3.924496299999999814e+06,2.911673000000000000e+06,2.589052299999999814e+06,3.409884500000000000e+06,3.119900299999999814e+06,3.393565799999999814e+06,2.883115299999999814e+06,2.642129000000000000e+06,2.540055299999999814e+06,3.030065500000000000e+06,3.446683299999999814e+06,3.650830799999999814e+06,2.789200799999999814e+06,2.662568299999999814e+06,3.924496299999999814e+06,2.879035500000000000e+06,4.332873000000000000e+06,2.842236799999999814e+06,3.075023799999999814e+06,2.650328299999999814e+06,2.981109299999999814e+06,3.103581500000000000e+06,2.956549500000000000e+06,2.850314500000000000e+06,2.785039500000000000e+06,2.997428000000000000e+06,2.903432000000000000e+06,2.352225500000000000e+06,2.993266799999999814e+06,2.989187000000000000e+06,2.817677000000000000e+06,2.568613000000000000e+06,3.511958299999999814e+06,2.405302299999999814e+06,3.724346799999999814e+06,3.295490000000000000e+06,2.629929799999999814e+06,2.515536299999999814e+06,2.985189000000000000e+06,1.956048000000000000e+06,2.364464500000000000e+06,3.173017799999999814e+06,2.535975500000000000e+06,2.846316500000000000e+06,2.045923500000000000e+06,3.352687299999999814e+06,2.213393799999999814e+06,1.915250100000000093e+06,2.621770500000000000e+06,2.278709500000000000e+06,2.450220500000000000e+06,2.246072000000000000e+06,1.947888600000000093e+06,2.250151799999999814e+06,2.225632799999999814e+06,2.846316500000000000e+06,2.964790500000000000e+06,2.695204799999999814e+06,2.021444399999999907e+06,2.499217500000000000e+06,2.740163000000000000e+06,2.662568299999999814e+06,3.581394500000000000e+06,3.205655299999999814e+06,2.936069500000000000e+06,3.160778799999999814e+06,3.475241000000000000e+06,2.613611000000000000e+06,3.724346799999999814e+06,3.299651299999999814e+06,2.927991799999999814e+06,3.940815000000000000e+06,1.866213300000000047e+06,2.470658799999999814e+06,2.752402000000000000e+06,2.776961799999999814e+06,2.450220500000000000e+06,2.744161000000000000e+06,1.992845800000000047e+06,2.295069000000000000e+06,2.405302299999999814e+06,2.209314000000000000e+06,1.858053899999999907e+06,1.608988000000000000e+06,1.890772000000000000e+06,1.927530000000000000e+06,1.743700300000000047e+06,1.725152000000000000e+06,1.894811899999999907e+06,1.596709100000000093e+06,1.433398300000000047e+06,1.609280000000000000e+06,1.257727899999999907e+06,1.686583600000000093e+06,1.557888000000000000e+06,1.534880000000000000e+06,1.327204000000000000e+06,1.516079300000000047e+06,1.415200000000000000e+06,2.001038100000000093e+06,1.564070600000000093e+06,1.508672000000000000e+06,1.579712000000000000e+06,1.665664000000000000e+06,1.537152000000000000e+06,1.427776000000000000e+06,1.750340800000000047e+06,2.172717799999999814e+06,1.579296000000000000e+06,1.575712000000000000e+06,1.652416000000000000e+06,1.617408000000000000e+06,1.755980100000000093e+06,1.606336000000000000e+06,1.565568000000000000e+06,1.593248000000000000e+06,1.583072000000000000e+06,1.706432000000000000e+06,1.497568000000000000e+06,1.808992000000000000e+06,1.398272000000000000e+06,1.974199399999999907e+06,1.743132300000000047e+06,2.045694000000000000e+06,1.638976000000000000e+06,1.507712000000000000e+06,1.534336000000000000e+06,1.785149600000000093e+06,1.935584000000000000e+06,1.543631399999999907e+06,1.952008100000000093e+06,2.307268299999999814e+06,2.425741500000000000e+06,2.079424000000000000e+06,2.104000000000000000e+06,2.531935799999999814e+06,2.332819000000000000e+06,2.030080000000000000e+06,2.744161000000000000e+06,2.437980500000000000e+06,2.921738299999999814e+06,2.456318500000000000e+06,3.474252000000000000e+06,3.763268299999999814e+06,3.686680500000000000e+06,2.560000299999999814e+06,2.410876799999999814e+06,2.312807000000000000e+06,1.977284000000000000e+06,2.272354000000000000e+06,1.734390300000000047e+06,2.298186799999999814e+06,2.143965000000000000e+06,1.976980000000000000e+06,2.258077500000000000e+06,2.273526000000000000e+06,3.761301000000000000e+06,2.470320000000000000e+06,3.066905299999999814e+06,2.696720500000000000e+06,2.182471299999999814e+06,2.370289299999999814e+06,2.066361800000000047e+06,2.275731000000000000e+06,2.339328000000000000e+06,2.580932799999999814e+06,1.932349500000000000e+06,1.617501500000000000e+06,1.987747800000000047e+06,1.946016000000000000e+06,1.807232000000000000e+06,2.104768000000000000e+06,2.509455000000000000e+06,1.867808000000000000e+06,2.037763100000000093e+06,1.927530000000000000e+06,1.743700300000000047e+06,2.125145799999999814e+06,2.001006100000000093e+06,2.140503299999999814e+06,1.547200000000000000e+06,2.161041000000000000e+06,1.778381800000000047e+06,2.229712500000000000e+06,2.685101299999999814e+06,2.180675500000000000e+06,2.090840899999999907e+06,2.895354299999999814e+06,1.809704100000000093e+06,1.964288000000000000e+06,2.364464500000000000e+06,2.674724799999999814e+06,2.189573500000000000e+06,2.372664799999999814e+06,2.168436500000000000e+06,2.948471799999999814e+06,3.364926299999999814e+06,2.158470500000000000e+06,3.859058000000000000e+06,2.372664799999999814e+06,3.299651299999999814e+06,4.169522299999999814e+06,1.976527000000000000e+06,2.707525500000000000e+06,2.768587500000000000e+06,2.621770500000000000e+06,2.090840899999999907e+06,2.180675500000000000e+06,2.813679000000000000e+06,2.985189000000000000e+06,3.287412299999999814e+06,2.960629299999999814e+06,3.463002000000000000e+06,3.552836799999999814e+06,2.707525500000000000e+06,2.948471799999999814e+06,2.376704500000000000e+06,2.915752799999999814e+06,2.821838299999999814e+06,2.486977500000000000e+06,2.956549500000000000e+06,3.654910500000000000e+06,2.254191500000000000e+06,2.678886000000000000e+06,2.873476000000000000e+06,3.001507799999999814e+06,2.665463000000000000e+06,2.744934799999999814e+06,4.087847000000000000e+06,2.849587299999999814e+06,3.075023799999999814e+06,3.146394000000000000e+06,3.309590299999999814e+06,3.516119500000000000e+06,3.385324799999999814e+06,2.196994299999999814e+06,2.833995799999999814e+06,3.128141299999999814e+06,3.409884500000000000e+06,3.300232500000000000e+06,3.259376000000000000e+06,3.405804799999999814e+06,3.887989000000000000e+06,4.284748500000000000e+06,3.880092799999999814e+06,3.136219000000000000e+06,2.192954500000000000e+06,2.801358299999999814e+06,2.503297299999999814e+06,2.360345000000000000e+06,2.293056000000000000e+06,2.486977500000000000e+06,2.903432000000000000e+06,2.074521100000000093e+06,2.560493500000000000e+06,2.903432000000000000e+06,3.961213500000000000e+06,2.768720799999999814e+06,4.556405000000000000e+06,3.296756299999999814e+06,2.936069500000000000e+06,3.474132299999999814e+06,2.781041500000000000e+06,3.381952500000000000e+06,5.336978000000000000e+06,2.483139299999999814e+06,3.456675500000000000e+06,2.797278500000000000e+06,2.776338500000000000e+06,4.206239500000000000e+06,3.626271000000000000e+06,3.136637299999999814e+06,3.849602000000000000e+06,3.610034000000000000e+06,3.361141500000000000e+06,2.135798000000000000e+06,3.421891799999999814e+06,3.427128299999999814e+06,2.719764500000000000e+06,4.308231500000000000e+06,3.429868500000000000e+06,4.142555799999999814e+06,4.389907000000000000e+06,3.850980299999999814e+06,3.324129500000000000e+06,3.585474299999999814e+06,2.776961799999999814e+06,3.079021799999999814e+06,3.797862799999999814e+06,2.429781299999999814e+06,3.107742799999999814e+06,2.331827000000000000e+06,2.272900500000000000e+06,3.444410000000000000e+06,4.308231500000000000e+06,3.542055799999999814e+06,3.322473000000000000e+06,4.264905500000000000e+06,4.533985500000000000e+06,2.971596000000000000e+06,4.317528000000000000e+06,3.526687500000000000e+06,2.952551500000000000e+06,3.210367000000000000e+06,3.376971000000000000e+06,4.055046299999999814e+06,3.292124299999999814e+06,2.838157000000000000e+06,3.405804799999999814e+06,3.752823000000000000e+06,3.348607500000000000e+06,2.634009500000000000e+06,3.471079799999999814e+06,3.589472299999999814e+06,2.482858000000000000e+06,3.646669500000000000e+06,3.585474299999999814e+06,3.115820500000000000e+06,3.601874500000000000e+06,2.801358299999999814e+06,2.736083299999999814e+06,2.817677000000000000e+06,2.895354299999999814e+06,2.917286299999999814e+06,2.981109299999999814e+06,3.756984299999999814e+06,3.186159299999999814e+06,4.879959000000000000e+06,2.688033000000000000e+06,3.054625299999999814e+06,3.810101799999999814e+06,3.785542000000000000e+06,3.687548000000000000e+06,2.458419799999999814e+06,3.262852500000000000e+06,3.254611500000000000e+06,3.034867500000000000e+06,2.261870500000000000e+06,3.781651500000000000e+06,3.072569500000000000e+06,3.035578500000000000e+06,3.407565000000000000e+06,3.626625500000000000e+06,4.262574500000000000e+06,7.016197000000000000e+06,4.498711000000000000e+06,3.575325299999999814e+06,4.501720000000000000e+06,3.693442000000000000e+06,4.806949500000000000e+06,3.445707299999999814e+06,3.051749299999999814e+06,4.774474500000000000e+06,4.367610000000000000e+06,3.353628500000000000e+06,3.615421799999999814e+06,3.343971500000000000e+06,3.094421500000000000e+06,3.412662000000000000e+06,3.257666500000000000e+06,5.347541000000000000e+06,3.225074299999999814e+06,2.518345500000000000e+06,4.560366000000000000e+06,3.543070799999999814e+06,4.249833000000000000e+06,3.791733299999999814e+06,3.584054799999999814e+06,5.653492000000000000e+06,4.315278000000000000e+06,2.651853799999999814e+06,3.432720799999999814e+06,3.273143799999999814e+06,2.339979799999999814e+06,2.589683000000000000e+06,3.049773299999999814e+06,3.436122799999999814e+06,5.060847000000000000e+06,3.911320500000000000e+06,5.112124500000000000e+06,2.968977500000000000e+06,2.810596500000000000e+06,3.491136000000000000e+06,3.984564799999999814e+06,2.934720299999999814e+06,2.703445799999999814e+06,2.279736799999999814e+06,2.763582299999999814e+06,3.793783000000000000e+06,2.742754500000000000e+06,3.584799000000000000e+06,2.708323799999999814e+06,2.731379000000000000e+06,3.276903799999999814e+06,3.424144500000000000e+06,4.316391000000000000e+06,2.907480500000000000e+06,1.772771000000000000e+06,2.855299500000000000e+06,2.529851000000000000e+06,2.430751000000000000e+06,2.495177799999999814e+06,2.219895299999999814e+06,2.294052799999999814e+06,2.112041799999999814e+06,3.316409299999999814e+06,2.786646500000000000e+06,2.785631500000000000e+06,3.044403000000000000e+06,2.724405000000000000e+06,1.906737100000000093e+06,2.513422000000000000e+06,2.474096799999999814e+06,2.784191799999999814e+06,2.409347799999999814e+06,1.496397000000000000e+06,1.490554600000000093e+06,2.185214299999999814e+06,3.075023799999999814e+06,2.286869799999999814e+06,2.249250000000000000e+06,2.625810299999999814e+06,3.279171299999999814e+06,2.766033000000000000e+06,2.617690799999999814e+06,2.118080000000000000e+06,2.567523500000000000e+06,2.457907799999999814e+06,1.956048000000000000e+06,3.062513299999999814e+06,2.221513299999999814e+06,2.001006100000000093e+06,2.393023299999999814e+06,2.111239299999999814e+06,1.592799800000000047e+06,2.567508799999999814e+06,2.666687799999999814e+06,2.180675500000000000e+06,1.923410500000000000e+06,2.531935799999999814e+06,1.907090800000000047e+06,1.727381500000000000e+06,1.433398300000000047e+06,1.952008100000000093e+06,1.739660399999999907e+06,2.425741500000000000e+06,3.826420500000000000e+06,2.369422500000000000e+06,3.082407000000000000e+06,2.743989000000000000e+06,2.609759299999999814e+06,2.846316500000000000e+06,2.229289799999999814e+06,2.848884500000000000e+06,2.419642500000000000e+06,2.540376500000000000e+06,2.368462500000000000e+06,2.419868500000000000e+06,2.227837799999999814e+06,1.885664000000000000e+06,1.684256000000000000e+06,2.614741500000000000e+06,2.596349799999999814e+06,2.753806000000000000e+06,2.231784000000000000e+06,2.596594000000000000e+06,1.670184300000000047e+06,2.555338000000000000e+06,2.254552799999999814e+06,2.288037000000000000e+06,1.913385000000000000e+06,3.442110000000000000e+06,1.865210100000000093e+06,2.960248500000000000e+06,2.434307000000000000e+06,3.766775299999999814e+06,2.525150500000000000e+06,3.163546000000000000e+06,2.449906000000000000e+06,2.268492000000000000e+06,2.176055000000000000e+06,2.619928299999999814e+06,2.451828799999999814e+06,3.031314000000000000e+06,3.531020000000000000e+06,2.441325000000000000e+06,3.578233500000000000e+06,3.415190000000000000e+06,2.789038799999999814e+06,2.873812299999999814e+06,2.361327799999999814e+06,3.124679799999999814e+06,2.433861000000000000e+06,1.951199300000000047e+06,2.278709500000000000e+06,2.906162299999999814e+06,3.354893799999999814e+06,2.589052299999999814e+06,2.991242799999999814e+06,2.063196100000000093e+06,2.695204799999999814e+06,3.494575000000000000e+06,2.357079000000000000e+06,2.818656500000000000e+06,2.545933299999999814e+06,3.244669000000000000e+06,2.556424500000000000e+06,2.286826299999999814e+06,3.101791500000000000e+06,3.855361500000000000e+06,2.694249299999999814e+06,2.171032000000000000e+06,3.144267799999999814e+06,2.203653000000000000e+06,2.656383500000000000e+06,2.096668300000000047e+06,2.045527800000000047e+06,2.782427799999999814e+06,1.935973800000000047e+06,2.248047500000000000e+06,2.349286299999999814e+06,3.241727000000000000e+06,2.531914799999999814e+06,2.686920799999999814e+06,3.210539000000000000e+06,3.169750500000000000e+06,2.616614000000000000e+06,3.020780500000000000e+06,2.563211299999999814e+06,3.033480000000000000e+06,2.587942799999999814e+06,3.165338299999999814e+06,3.078001000000000000e+06,3.404088299999999814e+06,3.284527500000000000e+06,2.738064000000000000e+06,2.048432899999999907e+06,3.021443799999999814e+06,2.678689299999999814e+06,2.471705299999999814e+06,2.285768000000000000e+06,2.575327799999999814e+06,2.872140500000000000e+06,3.079502799999999814e+06,3.282434500000000000e+06,2.198676299999999814e+06,2.243675000000000000e+06,2.607076299999999814e+06,1.935308600000000093e+06,2.647001000000000000e+06,2.597595000000000000e+06,2.393286799999999814e+06,2.639826799999999814e+06,2.267133000000000000e+06,2.315467500000000000e+06,1.911284399999999907e+06,2.045923500000000000e+06,2.068352000000000000e+06,2.037763100000000093e+06,2.580932799999999814e+06,3.899936500000000000e+06,2.262390799999999814e+06,3.197577500000000000e+06,2.919750799999999814e+06,2.491098000000000000e+06,3.981530299999999814e+06,3.572154500000000000e+06,2.017324899999999907e+06,2.307268299999999814e+06,2.266470500000000000e+06,2.209314000000000000e+06,2.250151799999999814e+06,2.270510299999999814e+06,2.474738500000000000e+06,3.128141299999999814e+06,2.254191500000000000e+06,2.964790500000000000e+06,2.564573299999999814e+06,2.230016000000000000e+06,2.307268299999999814e+06,1.646696300000000047e+06,2.540055299999999814e+06,2.335906799999999814e+06,2.266470500000000000e+06,2.176635799999999814e+06,2.985189000000000000e+06,3.156699000000000000e+06,2.842236799999999814e+06,3.601874500000000000e+06,2.597251500000000000e+06,2.225632799999999814e+06,2.629929799999999814e+06,3.156699000000000000e+06,2.609450799999999814e+06,2.564573299999999814e+06,2.531935799999999814e+06,2.499217500000000000e+06,3.736839799999999814e+06,2.349069000000000000e+06,2.327707500000000000e+06,2.940312500000000000e+06,2.396362500000000000e+06,1.895759600000000093e+06,2.589052299999999814e+06,2.318287299999999814e+06,3.304791000000000000e+06,2.303556500000000000e+06,2.854800000000000000e+06,3.163911799999999814e+06,2.012928100000000093e+06,2.750488000000000000e+06,2.306781500000000000e+06,2.619837000000000000e+06,3.589381500000000000e+06,2.416275500000000000e+06,2.253559000000000000e+06,2.192200799999999814e+06,2.234334500000000000e+06,2.318128000000000000e+06,1.954549600000000093e+06,2.309919299999999814e+06,2.057152000000000000e+06,2.699284500000000000e+06,2.629929799999999814e+06,2.388983500000000000e+06,4.414466500000000000e+06,2.082681500000000000e+06,2.221513299999999814e+06,1.641666300000000047e+06,2.548254500000000000e+06,2.233752299999999814e+06,2.001006100000000093e+06,2.270510299999999814e+06,2.670767500000000000e+06,2.025484300000000047e+06,1.829984000000000000e+06,2.813679000000000000e+06,2.576813299999999814e+06,1.768259000000000000e+06,2.156196500000000000e+06,1.927530000000000000e+06,2.156196500000000000e+06,2.070401600000000093e+06,2.621770500000000000e+06,1.968367600000000093e+06,2.258271299999999814e+06,2.568613000000000000e+06,2.258271299999999814e+06,2.348145799999999814e+06,2.638049299999999814e+06,2.360345000000000000e+06,3.095340500000000000e+06,2.123559000000000000e+06,2.417542299999999814e+06,2.540055299999999814e+06,3.087262799999999814e+06,2.466539299999999814e+06,2.617690799999999814e+06,2.585012500000000000e+06,2.674724799999999814e+06,2.376704500000000000e+06,2.119438500000000000e+06,2.323587000000000000e+06,2.380784299999999814e+06,2.184755299999999814e+06,3.115820500000000000e+06,3.030065500000000000e+06,3.128141299999999814e+06,3.054625299999999814e+06,2.719764500000000000e+06,3.005587500000000000e+06,1.996925500000000000e+06,2.131678500000000000e+06,2.045923500000000000e+06,2.781041500000000000e+06,2.850314500000000000e+06,2.707525500000000000e+06,2.585012500000000000e+06,2.919750799999999814e+06,2.417542299999999814e+06,2.254191500000000000e+06,2.397103000000000000e+06,2.874874299999999814e+06,2.139877799999999814e+06,2.511496500000000000e+06,2.919750799999999814e+06,3.756984299999999814e+06,2.772800500000000000e+06,3.107742799999999814e+06,3.030065500000000000e+06,2.429781299999999814e+06,2.776961799999999814e+06,2.846316500000000000e+06,3.740665500000000000e+06,2.021444399999999907e+06,2.833995799999999814e+06,2.797278500000000000e+06,2.715603299999999814e+06,3.083101500000000000e+06,2.813679000000000000e+06,2.001006100000000093e+06,2.842236799999999814e+06,3.658908500000000000e+06,2.691043500000000000e+06,3.128141299999999814e+06,2.401222500000000000e+06,2.703445799999999814e+06,2.862716799999999814e+06,2.446100000000000000e+06,2.031296000000000000e+06,2.870794500000000000e+06,2.266470500000000000e+06,2.123559000000000000e+06,2.731922000000000000e+06,2.458419799999999814e+06,2.454340000000000000e+06,2.131678500000000000e+06,2.646248500000000000e+06,2.972950000000000000e+06,2.323587000000000000e+06,2.286869799999999814e+06,2.229712500000000000e+06,2.229712500000000000e+06,2.748240799999999814e+06,2.891193000000000000e+06,2.923830500000000000e+06,2.507416799999999814e+06,2.866796500000000000e+06,2.658488500000000000e+06,2.433861000000000000e+06,3.348607500000000000e+06,2.768720799999999814e+06,2.646248500000000000e+06,2.682965799999999814e+06,3.585474299999999814e+06,3.520199299999999814e+06,2.776961799999999814e+06,2.625810299999999814e+06,2.478778299999999814e+06,2.568613000000000000e+06,3.471079799999999814e+06,3.217976000000000000e+06,2.495177799999999814e+06,2.833995799999999814e+06,3.173017799999999814e+06,2.597251500000000000e+06,3.471079799999999814e+06,2.829916000000000000e+06,3.148458000000000000e+06,3.193416299999999814e+06,2.564573299999999814e+06,2.205194500000000000e+06,3.070944000000000000e+06,4.251116000000000000e+06,4.528779500000000000e+06,2.401222500000000000e+06,2.772800500000000000e+06,3.405804799999999814e+06,3.777464299999999814e+06,2.421661799999999814e+06,2.527815299999999814e+06,3.001507799999999814e+06,3.013746799999999814e+06,2.891193000000000000e+06,3.107742799999999814e+06,2.250151799999999814e+06,3.124061500000000000e+06,3.475241000000000000e+06,3.328127500000000000e+06,3.205655299999999814e+06,2.989187000000000000e+06,2.666687799999999814e+06,2.944310500000000000e+06,2.923830500000000000e+06,2.731922000000000000e+06,3.050464000000000000e+06,2.576813299999999814e+06,2.956549500000000000e+06,3.185338500000000000e+06,3.111822500000000000e+06,3.144460000000000000e+06,3.258691299999999814e+06,3.189336500000000000e+06,3.634512000000000000e+06,3.516119500000000000e+06,2.511496500000000000e+06,2.744161000000000000e+06,2.960629299999999814e+06,2.609450799999999814e+06,2.919750799999999814e+06,3.034145299999999814e+06,2.813679000000000000e+06,3.846819000000000000e+06,2.862716799999999814e+06,2.589052299999999814e+06,2.376704500000000000e+06,3.597713299999999814e+06,3.332288799999999814e+06,2.691043500000000000e+06,3.013746799999999814e+06,3.499637500000000000e+06,3.262852500000000000e+06,3.499637500000000000e+06,2.654448799999999814e+06,2.715603299999999814e+06,3.091342500000000000e+06,2.491098000000000000e+06,2.760479799999999814e+06,3.761145500000000000e+06,3.356848500000000000e+06,2.568613000000000000e+06,2.752402000000000000e+06,3.352687299999999814e+06,2.936069500000000000e+06,3.467000000000000000e+06,3.614032000000000000e+06,3.132221000000000000e+06,2.687045500000000000e+06,3.417962299999999814e+06,2.854475799999999814e+06,3.107742799999999814e+06,2.466539299999999814e+06,2.736083299999999814e+06,2.944310500000000000e+06,2.862716799999999814e+06,3.242372500000000000e+06,2.535975500000000000e+06,3.103581500000000000e+06,3.152537799999999814e+06,3.001507799999999814e+06,3.614032000000000000e+06,2.760479799999999814e+06,2.887113299999999814e+06,3.532438299999999814e+06,2.560493500000000000e+06,2.879035500000000000e+06,3.083101500000000000e+06,4.038727500000000000e+06,2.282789299999999814e+06,3.479320799999999814e+06,3.050464000000000000e+06,2.703445799999999814e+06,2.339946500000000000e+06,2.531935799999999814e+06,2.993266799999999814e+06,3.030065500000000000e+06,2.940312500000000000e+06,2.752402000000000000e+06,3.307729000000000000e+06,3.703866799999999814e+06,3.528277000000000000e+06,2.944310500000000000e+06,3.773303000000000000e+06,2.699284500000000000e+06,2.621770500000000000e+06,2.956549500000000000e+06,2.380784299999999814e+06,2.593132000000000000e+06,2.054082899999999907e+06,2.752402000000000000e+06,2.568613000000000000e+06,3.569155500000000000e+06,2.781041500000000000e+06,2.911673000000000000e+06,2.605371000000000000e+06,2.960629299999999814e+06,3.511958299999999814e+06,2.254191500000000000e+06,2.646248500000000000e+06,2.740163000000000000e+06,2.466539299999999814e+06,3.115820500000000000e+06,2.662568299999999814e+06,2.327707500000000000e+06,2.323587000000000000e+06,3.083101500000000000e+06,3.622273000000000000e+06,2.478778299999999814e+06,2.466539299999999814e+06,2.911673000000000000e+06,3.030065500000000000e+06,2.617690799999999814e+06,2.625810299999999814e+06,2.323587000000000000e+06,2.331827000000000000e+06,1.960208300000000047e+06,2.556374000000000000e+06,2.789200799999999814e+06,3.164858500000000000e+06,3.246533799999999814e+06,2.286869799999999814e+06,2.576813299999999814e+06,3.262852500000000000e+06,2.801358299999999814e+06,3.932574000000000000e+06,3.058705000000000000e+06,3.311808799999999814e+06,2.948471799999999814e+06,3.981530299999999814e+06,2.911673000000000000e+06,2.699284500000000000e+06,3.042386299999999814e+06,4.128643799999999814e+06,3.499637500000000000e+06,3.168856500000000000e+06,3.344446299999999814e+06,3.475241000000000000e+06,2.576813299999999814e+06,3.340366500000000000e+06,2.572733500000000000e+06,3.050464000000000000e+06,2.421661799999999814e+06,2.499217500000000000e+06,3.536518000000000000e+06,2.731922000000000000e+06,3.520199299999999814e+06,3.283332500000000000e+06,3.075023799999999814e+06,2.719764500000000000e+06,2.740163000000000000e+06,3.507878500000000000e+06,3.879456500000000000e+06,2.911673000000000000e+06,4.247118000000000000e+06,2.825918000000000000e+06,2.674724799999999814e+06,3.805940500000000000e+06,2.748240799999999814e+06,3.716105799999999814e+06,3.736504299999999814e+06,2.597251500000000000e+06,3.115820500000000000e+06,2.658488500000000000e+06,3.695789000000000000e+06,3.062703000000000000e+06,2.421661799999999814e+06,3.132221000000000000e+06,2.781041500000000000e+06,2.217433500000000000e+06,2.262390799999999814e+06,2.936069500000000000e+06,3.017826500000000000e+06,2.715603299999999814e+06,2.907511799999999814e+06,3.887697500000000000e+06,3.267013799999999814e+06,2.944310500000000000e+06,3.944813000000000000e+06,2.838157000000000000e+06,3.124061500000000000e+06,2.572733500000000000e+06,3.536518000000000000e+06,2.674724799999999814e+06,4.700289500000000000e+06,3.246533799999999814e+06,3.846819000000000000e+06,2.866796500000000000e+06,3.618193299999999814e+06,4.251116000000000000e+06,2.944310500000000000e+06,3.797862799999999814e+06,3.654910500000000000e+06,2.964790500000000000e+06,3.299651299999999814e+06,3.062703000000000000e+06,4.218478500000000000e+06,3.887697500000000000e+06,2.760479799999999814e+06,3.405804799999999814e+06,3.291492000000000000e+06,3.454761000000000000e+06,3.479320799999999814e+06,3.369006000000000000e+06,3.107742799999999814e+06,4.067285299999999814e+06,5.092347500000000000e+06,3.944813000000000000e+06,3.009585500000000000e+06,2.515536299999999814e+06,2.850314500000000000e+06,3.320049799999999814e+06,2.719764500000000000e+06,3.279171299999999814e+06,3.422123500000000000e+06,4.006090000000000000e+06,2.748240799999999814e+06,3.879456500000000000e+06,3.267013799999999814e+06,3.046384299999999814e+06,3.221974000000000000e+06,2.993266799999999814e+06,2.715603299999999814e+06,6.125406000000000000e+06,3.271093500000000000e+06,4.173602000000000000e+06,3.520199299999999814e+06,3.221974000000000000e+06,2.793280500000000000e+06,3.761145500000000000e+06,4.112325000000000000e+06,4.565578500000000000e+06,4.892198000000000000e+06,4.197998500000000000e+06,3.785542000000000000e+06,4.181679799999999814e+06,4.369508500000000000e+06,4.496142000000000000e+06,4.144962500000000000e+06,4.590138000000000000e+06,5.492565000000000000e+06,4.169522299999999814e+06,3.450763000000000000e+06,3.781544000000000000e+06,4.373670000000000000e+06,4.316391000000000000e+06,4.128643799999999814e+06,4.328711500000000000e+06,3.556834799999999814e+06,4.961716000000000000e+06,3.765225299999999814e+06,4.941317500000000000e+06,3.422123500000000000e+06,5.116825500000000000e+06,5.026991000000000000e+06,4.214399000000000000e+06,3.850980299999999814e+06,3.740665500000000000e+06,5.035232000000000000e+06,3.899936500000000000e+06,3.985691500000000000e+06,3.618193299999999814e+06,3.822259299999999814e+06,5.827262500000000000e+06,4.414466500000000000e+06,2.568613000000000000e+06,3.944813000000000000e+06,4.451265500000000000e+06,3.103581500000000000e+06,3.569155500000000000e+06,3.732424500000000000e+06,5.251618500000000000e+06,3.320049799999999814e+06,3.536518000000000000e+06,3.565075799999999814e+06,2.981109299999999814e+06,3.373167299999999814e+06,4.283753500000000000e+06,4.487982500000000000e+06,3.099420299999999814e+06,2.997428000000000000e+06,3.099420299999999814e+06,2.756481799999999814e+06,3.344446299999999814e+06,2.666687799999999814e+06,3.013746799999999814e+06,3.593633500000000000e+06,3.699787000000000000e+06,3.957133799999999814e+06,3.810101799999999814e+06,3.185338500000000000e+06,3.197577500000000000e+06,3.867299000000000000e+06,4.100086000000000000e+06,3.217976000000000000e+06,4.091845000000000000e+06,3.732424500000000000e+06,3.662988299999999814e+06,3.887697500000000000e+06,3.769305000000000000e+06,3.724346799999999814e+06,3.536518000000000000e+06,3.822259299999999814e+06,3.246533799999999814e+06,3.822259299999999814e+06,3.087262799999999814e+06,3.446683299999999814e+06,3.401643500000000000e+06,3.516119500000000000e+06,3.944813000000000000e+06,3.173017799999999814e+06,3.752823000000000000e+06,3.773303000000000000e+06,4.279755500000000000e+06,3.977450500000000000e+06,2.976948000000000000e+06,3.769305000000000000e+06,4.071365000000000000e+06,4.549178000000000000e+06,2.838157000000000000e+06,4.014331000000000000e+06,3.548757000000000000e+06,3.026067500000000000e+06,3.961213500000000000e+06,5.557840000000000000e+06,5.811107000000000000e+06,3.797862799999999814e+06,4.104084000000000000e+06,4.042888799999999814e+06,4.929078500000000000e+06,3.814181500000000000e+06,4.295992500000000000e+06,4.283753500000000000e+06,4.128643799999999814e+06,5.415051000000000000e+06,4.108163799999999814e+06,3.254611500000000000e+06,3.499637500000000000e+06,3.230215000000000000e+06,4.532941000000000000e+06,3.491559799999999814e+06,4.287915000000000000e+06,3.924496299999999814e+06,4.614534500000000000e+06,4.161281299999999814e+06,4.875961000000000000e+06,3.238292799999999814e+06,4.075526299999999814e+06,3.989771299999999814e+06,3.969372799999999814e+06,3.381245000000000000e+06,4.189920799999999814e+06,4.630935000000000000e+06,3.463002000000000000e+06,3.895775299999999814e+06,4.091845000000000000e+06,4.569658000000000000e+06,4.059207500000000000e+06,4.067285299999999814e+06,4.361349000000000000e+06,3.805940500000000000e+06,4.304233500000000000e+06,3.736504299999999814e+06,5.198501000000000000e+06,3.536518000000000000e+06,3.369006000000000000e+06,3.765225299999999814e+06,3.654910500000000000e+06,3.173017799999999814e+06,3.422123500000000000e+06,4.185841000000000000e+06,3.177097500000000000e+06,4.479741500000000000e+06,4.389907000000000000e+06,4.426787500000000000e+06,4.786044500000000000e+06,4.140801299999999814e+06,4.475662000000000000e+06,1.120967600000000000e+07,3.904016299999999814e+06,4.181679799999999814e+06,3.654910500000000000e+06,3.859058000000000000e+06,3.908014299999999814e+06,4.765728000000000000e+06,4.157120000000000000e+06,3.168856500000000000e+06,4.202078000000000000e+06,3.075023799999999814e+06,3.646669500000000000e+06,3.875376799999999814e+06,3.871378799999999814e+06,3.797862799999999814e+06,3.908014299999999814e+06,2.911673000000000000e+06,4.189920799999999814e+06,4.100086000000000000e+06,4.251116000000000000e+06,3.360928299999999814e+06,3.340366500000000000e+06,4.483903000000000000e+06,3.904016299999999814e+06,4.393986500000000000e+06,3.038306500000000000e+06,3.993851000000000000e+06,3.895775299999999814e+06,3.083101500000000000e+06,4.067285299999999814e+06,4.614534500000000000e+06,3.467000000000000000e+06,3.630350799999999814e+06,4.173602000000000000e+06,3.201657299999999814e+06,4.112325000000000000e+06,3.401643500000000000e+06,4.581897000000000000e+06,4.006090000000000000e+06,3.381245000000000000e+06,3.646669500000000000e+06,4.238877000000000000e+06,3.581394500000000000e+06,3.422123500000000000e+06,3.201657299999999814e+06,3.487398500000000000e+06,3.736504299999999814e+06,3.524197299999999814e+06,3.397563799999999814e+06,2.825918000000000000e+06,4.022408799999999814e+06,2.989187000000000000e+06,3.773303000000000000e+06,3.671229299999999814e+06,3.324129500000000000e+06,2.854475799999999814e+06,3.115820500000000000e+06,3.156699000000000000e+06,4.353271500000000000e+06,3.597713299999999814e+06,3.058705000000000000e+06,3.128141299999999814e+06,3.458922299999999814e+06,4.998433000000000000e+06,4.328711500000000000e+06,2.760479799999999814e+06,2.993266799999999814e+06,3.091342500000000000e+06,4.271596000000000000e+06,3.328127500000000000e+06,3.173017799999999814e+06,3.573153500000000000e+06,3.132221000000000000e+06,3.017826500000000000e+06,3.589472299999999814e+06,3.026067500000000000e+06,3.491559799999999814e+06,3.434362500000000000e+06,3.597713299999999814e+06,3.699787000000000000e+06,3.062703000000000000e+06,4.406389000000000000e+06,4.079687500000000000e+06,2.642129000000000000e+06,3.940815000000000000e+06,3.458922299999999814e+06,4.169522299999999814e+06,3.883617799999999814e+06,4.034647799999999814e+06,3.409884500000000000e+06,3.393565799999999814e+06,3.528277000000000000e+06,4.177600000000000000e+06,3.626271000000000000e+06,3.646669500000000000e+06,3.879456500000000000e+06,3.785542000000000000e+06,3.932574000000000000e+06,3.458922299999999814e+06,3.585474299999999814e+06,3.458922299999999814e+06,3.417962299999999814e+06,3.283332500000000000e+06,3.426203299999999814e+06,3.777464299999999814e+06,4.651415000000000000e+06,3.221974000000000000e+06,4.557419000000000000e+06,3.842739299999999814e+06,3.748743299999999814e+06,4.218478500000000000e+06,4.034647799999999814e+06,3.585474299999999814e+06,4.737170000000000000e+06,3.250613500000000000e+06,3.336368500000000000e+06,3.311808799999999814e+06,3.446683299999999814e+06,5.468087000000000000e+06,3.528277000000000000e+06,3.940815000000000000e+06,3.830500299999999814e+06,4.181679799999999814e+06,4.018329000000000000e+06,3.066782799999999814e+06,3.246533799999999814e+06,3.961213500000000000e+06,3.250613500000000000e+06,3.601874500000000000e+06,3.279171299999999814e+06,3.356848500000000000e+06,3.924496299999999814e+06,4.140801299999999814e+06,5.031070500000000000e+06,3.520199299999999814e+06,3.891695500000000000e+06,3.646669500000000000e+06,3.622273000000000000e+06,4.295992500000000000e+06,3.699787000000000000e+06,3.005587500000000000e+06,3.311808799999999814e+06,3.311808799999999814e+06,3.863137799999999814e+06,4.594136000000000000e+06,3.871378799999999814e+06,4.381747500000000000e+06,2.993266799999999814e+06,4.393986500000000000e+06,3.446683299999999814e+06,3.765225299999999814e+06,4.173602000000000000e+06,3.916255299999999814e+06,3.193416299999999814e+06,3.205655299999999814e+06,4.328711500000000000e+06,4.924999000000000000e+06,3.234294799999999814e+06,3.389486000000000000e+06,3.364926299999999814e+06,4.140801299999999814e+06,4.487982500000000000e+06,3.662988299999999814e+06,3.454761000000000000e+06,3.773303000000000000e+06,3.324129500000000000e+06,3.601874500000000000e+06,3.744745299999999814e+06,3.475241000000000000e+06,3.924496299999999814e+06,3.181095500000000000e+06,3.769305000000000000e+06,3.585474299999999814e+06,4.042888799999999814e+06,3.977450500000000000e+06,3.948892799999999814e+06,3.540516000000000000e+06,4.377749500000000000e+06,4.120484500000000000e+06,4.733008500000000000e+06,4.332873000000000000e+06,3.981530299999999814e+06,4.471664000000000000e+06,4.393986500000000000e+06,4.410387000000000000e+06,6.129649000000000000e+06,4.704451000000000000e+06,4.696291500000000000e+06,4.773805500000000000e+06,4.410387000000000000e+06,4.810604500000000000e+06,4.586058500000000000e+06,4.287915000000000000e+06,4.933076500000000000e+06,4.439026500000000000e+06,4.234715500000000000e+06,4.177600000000000000e+06,3.912094000000000000e+06,4.083767299999999814e+06,3.716105799999999814e+06,4.002010299999999814e+06,3.814181500000000000e+06,3.736504299999999814e+06,3.450763000000000000e+06,3.283332500000000000e+06,3.238528000000000000e+06,3.001507799999999814e+06,2.833216000000000000e+06,2.779776000000000000e+06,2.414720000000000000e+06,2.193600000000000000e+06,1.945472000000000000e+06,1.687527300000000047e+06,1.632352000000000000e+06,1.366336000000000000e+06,1.064608000000000000e+06,9.234400000000000000e+05,7.749760000000000000e+05,6.071680000000000000e+05,4.842640000000000000e+05,3.470240000000000000e+05,3.112080000000000000e+05,2.479720000000000000e+05,1.427480000000000000e+05,1.284380000000000000e+05,1.102120000000000000e+05,7.099600000000000000e+04,5.653600000000000000e+04,4.198500000000000000e+04,2.824800000000000000e+04,3.075400000000000000e+04,2.383800000000000000e+04,2.514000000000000000e+04,1.662300000000000000e+04,1.361800000000000000e+04,9.111000000000000000e+03,9.111000000000000000e+03,8.710000000000000000e+03,9.211000000000000000e+03,7.709000000000000000e+03,4.304000000000000000e+03,5.406000000000000000e+03,7.609000000000000000e+03,6.607000000000000000e+03,4.204000000000000000e+03,3.403000000000000000e+03,4.204000000000000000e+03,3.603000000000000000e+03,2.302000000000000000e+03,5.706000000000000000e+03,4.004000000000000000e+03,4.204000000000000000e+03,3.403000000000000000e+03,4.304000000000000000e+03,4.705000000000000000e+03,5.105000000000000000e+03,2.903000000000000000e+03,4.805000000000000000e+03,3.603000000000000000e+03,3.904000000000000000e+03,3.904000000000000000e+03,4.905000000000000000e+03,3.704000000000000000e+03,3.904000000000000000e+03,2.402000000000000000e+03,3.203000000000000000e+03,3.603000000000000000e+03,4.304000000000000000e+03,3.704000000000000000e+03,3.203000000000000000e+03,3.403000000000000000e+03,2.702000000000000000e+03,3.503000000000000000e+03,3.704000000000000000e+03,2.903000000000000000e+03,5.205000000000000000e+03,3.203000000000000000e+03,3.403000000000000000e+03,3.403000000000000000e+03,3.503000000000000000e+03,2.903000000000000000e+03,2.802000000000000000e+03,3.503000000000000000e+03,1.701000000000000000e+03,3.603000000000000000e+03,2.502000000000000000e+03,1.367000000000000000e+05,4.204000000000000000e+03,2.002000000000000000e+03,2.602000000000000000e+03,2.302000000000000000e+03,2.502000000000000000e+03,2.002000000000000000e+03,3.904000000000000000e+03,3.103000000000000000e+03,2.802000000000000000e+03,3.804000000000000000e+03,3.603000000000000000e+03,3.203000000000000000e+03,2.702000000000000000e+03,3.003000000000000000e+03,3.103000000000000000e+03,2.802000000000000000e+03,1.501000000000000000e+03,2.502000000000000000e+03,3.403000000000000000e+03,3.003000000000000000e+03,2.302000000000000000e+03,2.502000000000000000e+03,3.403000000000000000e+03,2.502000000000000000e+03,nan
4.795490000000000208e+01,3.349120000000000000e+05,5.326240000000000000e+05,7.686400000000000000e+05,9.618080000000000000e+05,1.195648000000000000e+06,1.458176000000000000e+06,1.729952000000000000e+06,2.126784000000000000e+06,2.362112000000000000e+06,2.564928000000000000e+06,2.678886000000000000e+06,2.863680000000000000e+06,3.103581500000000000e+06,3.287412299999999814e+06,3.683468299999999814e+06,4.140801299999999814e+06,3.805940500000000000e+06,4.410387000000000000e+06,4.692212000000000000e+06,4.953475000000000000e+06,5.500561000000000000e+06,5.892864000000000000e+06,5.455684500000000000e+06,4.704451000000000000e+06,4.867720000000000000e+06,5.574322000000000000e+06,3.940815000000000000e+06,4.896441000000000000e+06,5.145465000000000000e+06,3.957133799999999814e+06,4.688050500000000000e+06,4.614534500000000000e+06,4.924999000000000000e+06,4.210237500000000000e+06,4.908680000000000000e+06,5.026991000000000000e+06,4.353271500000000000e+06,4.859560500000000000e+06,4.900439000000000000e+06,4.908680000000000000e+06,4.655413000000000000e+06,4.667652000000000000e+06,4.197998500000000000e+06,4.283753500000000000e+06,4.451265500000000000e+06,3.842739299999999814e+06,4.365510500000000000e+06,4.651415000000000000e+06,4.104084000000000000e+06,4.096006299999999814e+06,4.185841000000000000e+06,3.495639500000000000e+06,4.835082500000000000e+06,4.933076500000000000e+06,3.426203299999999814e+06,4.602295500000000000e+06,4.361349000000000000e+06,4.157120000000000000e+06,4.859560500000000000e+06,4.826923000000000000e+06,4.050966500000000000e+06,4.116404799999999814e+06,5.165863500000000000e+06,5.284256000000000000e+06,5.153624500000000000e+06,4.353271500000000000e+06,6.390912000000000000e+06,5.545601000000000000e+06,4.843323500000000000e+06,3.781544000000000000e+06,5.223142500000000000e+06,4.728929000000000000e+06,5.186262000000000000e+06,4.839162000000000000e+06,4.234715500000000000e+06,4.875961000000000000e+06,4.618696000000000000e+06,4.978116500000000000e+06,4.116404799999999814e+06,4.761566500000000000e+06,4.434865000000000000e+06,4.197998500000000000e+06,4.132723500000000000e+06,5.206742000000000000e+06,3.916255299999999814e+06,4.365510500000000000e+06,4.528779500000000000e+06,4.034647799999999814e+06,4.238877000000000000e+06,3.728426500000000000e+06,3.491559799999999814e+06,3.491559799999999814e+06,3.891695500000000000e+06,4.373670000000000000e+06,4.169522299999999814e+06,3.524197299999999814e+06,4.185841000000000000e+06,4.904600500000000000e+06,3.716105799999999814e+06,4.888200000000000000e+06,3.912094000000000000e+06,3.769305000000000000e+06,4.010251299999999814e+06,3.569155500000000000e+06,3.483400500000000000e+06,4.210237500000000000e+06,3.904016299999999814e+06,3.271093500000000000e+06,3.650830799999999814e+06,3.242372500000000000e+06,3.654910500000000000e+06,3.577233299999999814e+06,2.682965799999999814e+06,4.055046299999999814e+06,3.299651299999999814e+06,3.332288799999999814e+06,3.724346799999999814e+06,3.181095500000000000e+06,2.654448799999999814e+06,3.197577500000000000e+06,3.605954299999999814e+06,2.833995799999999814e+06,3.083101500000000000e+06,3.716105799999999814e+06,4.602295500000000000e+06,4.153122000000000000e+06,3.679470299999999814e+06,3.944813000000000000e+06,3.801942500000000000e+06,4.863722000000000000e+06,3.932574000000000000e+06,3.797862799999999814e+06,4.034647799999999814e+06,3.373167299999999814e+06,3.511958299999999814e+06,4.565578500000000000e+06,3.389486000000000000e+06,3.634512000000000000e+06,3.005587500000000000e+06,3.348607500000000000e+06,3.601874500000000000e+06,3.548757000000000000e+06,4.006090000000000000e+06,3.377247000000000000e+06,3.683468299999999814e+06,3.140380299999999814e+06,4.124482500000000000e+06,4.667652000000000000e+06,4.528779500000000000e+06,3.197577500000000000e+06,3.250613500000000000e+06,3.638591799999999814e+06,3.181095500000000000e+06,3.524197299999999814e+06,3.565075799999999814e+06,3.385324799999999814e+06,3.712107799999999814e+06,4.030649799999999814e+06,4.704451000000000000e+06,3.797862799999999814e+06,4.528779500000000000e+06,3.797862799999999814e+06,2.658488500000000000e+06,3.556834799999999814e+06,4.128643799999999814e+06,4.230636000000000000e+06,3.548757000000000000e+06,3.985691500000000000e+06,3.438442299999999814e+06,4.169522299999999814e+06,3.801942500000000000e+06,3.458922299999999814e+06,2.989187000000000000e+06,3.095340500000000000e+06,2.789200799999999814e+06,3.144460000000000000e+06,5.198501000000000000e+06,4.263355000000000000e+06,4.014331000000000000e+06,3.348607500000000000e+06,4.279755500000000000e+06,2.964790500000000000e+06,3.417962299999999814e+06,2.891193000000000000e+06,3.083101500000000000e+06,3.058705000000000000e+06,3.246533799999999814e+06,3.381245000000000000e+06,3.075023799999999814e+06,3.213896299999999814e+06,3.614032000000000000e+06,3.524197299999999814e+06,2.891193000000000000e+06,3.062703000000000000e+06,3.479320799999999814e+06,3.217976000000000000e+06,3.111822500000000000e+06,4.104084000000000000e+06,3.197577500000000000e+06,2.854475799999999814e+06,3.405804799999999814e+06,2.960629299999999814e+06,2.870794500000000000e+06,3.193416299999999814e+06,3.679470299999999814e+06,3.050464000000000000e+06,3.430364500000000000e+06,2.944310500000000000e+06,3.005587500000000000e+06,2.764559500000000000e+06,2.629929799999999814e+06,2.507416799999999814e+06,3.311808799999999814e+06,2.854475799999999814e+06,3.377247000000000000e+06,3.079021799999999814e+06,2.499217500000000000e+06,2.687045500000000000e+06,2.756481799999999814e+06,2.858555500000000000e+06,2.789200799999999814e+06,3.034145299999999814e+06,2.854475799999999814e+06,3.814181500000000000e+06,3.438442299999999814e+06,2.842236799999999814e+06,3.299651299999999814e+06,3.303731000000000000e+06,2.981109299999999814e+06,2.887113299999999814e+06,2.241951500000000000e+06,2.192954500000000000e+06,3.013746799999999814e+06,2.311387799999999814e+06,2.699284500000000000e+06,3.540516000000000000e+06,3.360928299999999814e+06,2.801358299999999814e+06,4.096006299999999814e+06,2.781041500000000000e+06,2.368585000000000000e+06,3.095340500000000000e+06,3.128141299999999814e+06,2.384903799999999814e+06,2.196994299999999814e+06,2.899434000000000000e+06,3.728426500000000000e+06,1.976527000000000000e+06,2.397103000000000000e+06,2.748240799999999814e+06,2.491098000000000000e+06,2.405302299999999814e+06,2.805519500000000000e+06,2.417542299999999814e+06,2.911673000000000000e+06,2.842236799999999814e+06,2.168436500000000000e+06,3.103581500000000000e+06,2.495177799999999814e+06,2.927991799999999814e+06,4.087847000000000000e+06,3.814181500000000000e+06,2.870794500000000000e+06,3.965211500000000000e+06,2.866796500000000000e+06,3.001507799999999814e+06,3.393565799999999814e+06,2.927991799999999814e+06,3.830500299999999814e+06,3.050464000000000000e+06,3.646669500000000000e+06,3.026067500000000000e+06,3.454761000000000000e+06,3.054625299999999814e+06,3.471079799999999814e+06,2.666687799999999814e+06,3.242372500000000000e+06,3.107742799999999814e+06,2.691043500000000000e+06,2.781041500000000000e+06,3.899936500000000000e+06,2.833995799999999814e+06,3.193416299999999814e+06,3.556834799999999814e+06,2.793280500000000000e+06,2.887113299999999814e+06,3.556834799999999814e+06,2.511496500000000000e+06,3.622273000000000000e+06,3.577233299999999814e+06,3.287412299999999814e+06,2.731922000000000000e+06,2.781041500000000000e+06,2.425741500000000000e+06,3.042386299999999814e+06,3.328127500000000000e+06,2.646248500000000000e+06,4.291994500000000000e+06,3.842739299999999814e+06,2.997428000000000000e+06,3.618193299999999814e+06,3.140380299999999814e+06,2.107199500000000000e+06,3.728426500000000000e+06,2.278709500000000000e+06,2.237832000000000000e+06,2.846316500000000000e+06,2.674724799999999814e+06,3.107742799999999814e+06,2.503297299999999814e+06,2.825918000000000000e+06,2.825918000000000000e+06,2.429781299999999814e+06,3.426203299999999814e+06,2.315467500000000000e+06,3.177097500000000000e+06,2.605371000000000000e+06,2.650328299999999814e+06,2.707525500000000000e+06,3.381245000000000000e+06,3.499637500000000000e+06,4.185841000000000000e+06,3.630350799999999814e+06,4.859560500000000000e+06,2.254191500000000000e+06,2.927991799999999814e+06,2.070401600000000093e+06,3.042386299999999814e+06,3.099420299999999814e+06,2.899434000000000000e+06,3.099420299999999814e+06,2.613611000000000000e+06,2.442060299999999814e+06,2.634009500000000000e+06,2.376704500000000000e+06,2.311387799999999814e+06,3.091342500000000000e+06,2.605371000000000000e+06,2.687045500000000000e+06,2.450220500000000000e+06,2.250151799999999814e+06,2.299148799999999814e+06,1.968367600000000093e+06,2.723844299999999814e+06,2.797278500000000000e+06,2.147997299999999814e+06,2.131678500000000000e+06,2.409422799999999814e+06,2.082681500000000000e+06,2.568613000000000000e+06,2.421661799999999814e+06,2.919750799999999814e+06,2.478778299999999814e+06,2.466539299999999814e+06,3.099420299999999814e+06,3.111822500000000000e+06,2.429781299999999814e+06,3.450763000000000000e+06,2.507416799999999814e+06,2.870794500000000000e+06,3.528277000000000000e+06,2.727842299999999814e+06,2.601331299999999814e+06,2.152116799999999814e+06,2.205194500000000000e+06,3.050464000000000000e+06,1.898931399999999907e+06,2.192954500000000000e+06,2.282789299999999814e+06,1.911130600000000093e+06,2.160236299999999814e+06,2.085952000000000000e+06,1.590752000000000000e+06,1.519153300000000047e+06,2.070401600000000093e+06,2.258271299999999814e+06,1.784577800000000047e+06,1.919370600000000093e+06,2.237832000000000000e+06,1.359882300000000047e+06,1.886652500000000000e+06,1.964288000000000000e+06,1.841735100000000093e+06,1.527872000000000000e+06,2.009165500000000000e+06,1.882612600000000093e+06,1.542016000000000000e+06,1.508672000000000000e+06,1.551791800000000047e+06,1.853448000000000000e+06,1.159843300000000047e+06,1.383136000000000000e+06,1.674304800000000047e+06,1.478176000000000000e+06,1.561307000000000000e+06,1.408368000000000000e+06,1.695136000000000000e+06,1.725920000000000000e+06,1.975997500000000000e+06,2.090063600000000093e+06,1.719168000000000000e+06,1.617184000000000000e+06,1.695008000000000000e+06,2.003779000000000000e+06,1.874372600000000093e+06,1.639296000000000000e+06,1.494562399999999907e+06,1.683712000000000000e+06,1.390016000000000000e+06,1.565664000000000000e+06,1.789760000000000000e+06,1.771392000000000000e+06,1.208446500000000000e+06,1.437536000000000000e+06,1.751552000000000000e+06,1.556576000000000000e+06,1.616999000000000000e+06,2.221529000000000000e+06,1.742944000000000000e+06,2.321162799999999814e+06,2.328471000000000000e+06,2.258271299999999814e+06,2.495177799999999814e+06,1.947888600000000093e+06,2.319507299999999814e+06,2.426752000000000000e+06,2.265792000000000000e+06,2.327707500000000000e+06,2.265952299999999814e+06,1.905216000000000000e+06,2.090840899999999907e+06,2.339946500000000000e+06,2.793548299999999814e+06,2.688739000000000000e+06,3.210759000000000000e+06,3.531105500000000000e+06,2.734787799999999814e+06,2.712100500000000000e+06,2.642197500000000000e+06,2.031346800000000047e+06,2.602327500000000000e+06,2.256254000000000000e+06,2.640215799999999814e+06,2.662346500000000000e+06,2.924297299999999814e+06,2.402611500000000000e+06,1.941853500000000000e+06,3.115024000000000000e+06,2.604280299999999814e+06,2.581271000000000000e+06,2.411750799999999814e+06,2.243901299999999814e+06,1.961332000000000000e+06,2.074013300000000047e+06,2.164356799999999814e+06,2.162341000000000000e+06,2.134784000000000000e+06,1.978400000000000000e+06,2.459361299999999814e+06,2.065683600000000093e+06,1.991849300000000047e+06,1.577719800000000047e+06,1.937760000000000000e+06,1.971360000000000000e+06,2.049043000000000000e+06,2.068896000000000000e+06,2.099000299999999814e+06,2.270510299999999814e+06,2.168436500000000000e+06,2.129268500000000000e+06,2.348145799999999814e+06,2.486980500000000000e+06,1.439167500000000000e+06,1.752320000000000000e+06,1.790591000000000000e+06,1.355762800000000047e+06,2.223798799999999814e+06,2.425741500000000000e+06,2.201074000000000000e+06,2.883115299999999814e+06,2.604493500000000000e+06,2.421661799999999814e+06,2.454340000000000000e+06,2.344026299999999814e+06,2.400984500000000000e+06,2.580932799999999814e+06,2.634009500000000000e+06,2.605371000000000000e+06,3.565075799999999814e+06,2.085292399999999907e+06,2.695204799999999814e+06,2.172556000000000000e+06,2.801358299999999814e+06,2.850314500000000000e+06,2.879035500000000000e+06,3.091342500000000000e+06,3.025637500000000000e+06,2.682965799999999814e+06,3.295490000000000000e+06,2.360345000000000000e+06,2.568613000000000000e+06,2.078561000000000000e+06,2.744161000000000000e+06,2.564573299999999814e+06,3.075023799999999814e+06,2.082681500000000000e+06,2.568613000000000000e+06,2.241951500000000000e+06,2.883115299999999814e+06,3.863137799999999814e+06,2.303228500000000000e+06,3.495639500000000000e+06,3.577233299999999814e+06,2.711523500000000000e+06,3.887697500000000000e+06,4.071365000000000000e+06,2.735535500000000000e+06,2.952551500000000000e+06,3.658717299999999814e+06,3.477515500000000000e+06,3.842739299999999814e+06,3.916692000000000000e+06,2.323587000000000000e+06,3.715128799999999814e+06,3.570643500000000000e+06,2.981109299999999814e+06,2.809599299999999814e+06,2.642129000000000000e+06,2.184755299999999814e+06,2.466539299999999814e+06,2.833995799999999814e+06,2.713459799999999814e+06,3.463296799999999814e+06,3.124061500000000000e+06,3.626122500000000000e+06,3.642637299999999814e+06,4.013978500000000000e+06,4.006090000000000000e+06,2.829916000000000000e+06,4.136721500000000000e+06,1.935689399999999907e+06,2.372664799999999814e+06,2.695204799999999814e+06,2.058202399999999907e+06,2.572733500000000000e+06,2.617690799999999814e+06,2.748240799999999814e+06,4.459425000000000000e+06,2.535975500000000000e+06,2.764559500000000000e+06,4.225333000000000000e+06,3.902088799999999814e+06,4.230636000000000000e+06,3.726945000000000000e+06,3.932574000000000000e+06,3.157194500000000000e+06,3.172877299999999814e+06,4.717085500000000000e+06,4.020053000000000000e+06,3.683468299999999814e+06,3.844300000000000000e+06,4.161281299999999814e+06,3.164858500000000000e+06,3.085574500000000000e+06,3.716490000000000000e+06,3.912094000000000000e+06,3.193903500000000000e+06,3.475241000000000000e+06,3.562818299999999814e+06,2.787816000000000000e+06,3.879456500000000000e+06,2.821838299999999814e+06,3.513423000000000000e+06,3.499947299999999814e+06,4.308231500000000000e+06,3.344446299999999814e+06,3.593633500000000000e+06,4.434865000000000000e+06,2.805519500000000000e+06,2.940312500000000000e+06,2.719764500000000000e+06,2.250151799999999814e+06,2.246072000000000000e+06,3.242372500000000000e+06,3.174836299999999814e+06,3.812922500000000000e+06,4.929078500000000000e+06,4.038422000000000000e+06,4.369720000000000000e+06,2.960645299999999814e+06,5.298391000000000000e+06,2.662714000000000000e+06,3.542378500000000000e+06,3.846937500000000000e+06,3.262852500000000000e+06,2.430916299999999814e+06,3.814857000000000000e+06,4.242956500000000000e+06,3.232607500000000000e+06,4.173602000000000000e+06,3.173017799999999814e+06,3.887697500000000000e+06,2.535975500000000000e+06,2.736083299999999814e+06,3.728426500000000000e+06,3.099420299999999814e+06,2.691043500000000000e+06,3.107742799999999814e+06,3.875376799999999814e+06,3.001507799999999814e+06,4.026570000000000000e+06,3.479320799999999814e+06,3.687548000000000000e+06,2.895354299999999814e+06,2.703445799999999814e+06,2.780028000000000000e+06,2.576813299999999814e+06,4.381747500000000000e+06,3.809487000000000000e+06,2.829916000000000000e+06,3.446798000000000000e+06,3.654910500000000000e+06,2.711523500000000000e+06,4.079687500000000000e+06,2.286869799999999814e+06,3.287412299999999814e+06,4.018329000000000000e+06,3.691709299999999814e+06,3.823155000000000000e+06,3.174057299999999814e+06,4.127381299999999814e+06,2.909179000000000000e+06,6.172139000000000000e+06,5.339182500000000000e+06,3.815317500000000000e+06,4.454579000000000000e+06,3.890877500000000000e+06,3.749600299999999814e+06,3.883284000000000000e+06,2.848263299999999814e+06,3.901927299999999814e+06,4.030878299999999814e+06,2.784891000000000000e+06,2.748126299999999814e+06,3.973965799999999814e+06,3.307882000000000000e+06,3.723611500000000000e+06,3.158276000000000000e+06,3.258256500000000000e+06,2.996940799999999814e+06,2.426792500000000000e+06,2.527605299999999814e+06,4.213631500000000000e+06,4.287986500000000000e+06,3.408764000000000000e+06,3.112096500000000000e+06,3.558427000000000000e+06,3.524045500000000000e+06,3.987077799999999814e+06,2.858249500000000000e+06,4.091300000000000000e+06,5.379971000000000000e+06,2.515552500000000000e+06,3.324345299999999814e+06,3.466537500000000000e+06,3.691221799999999814e+06,3.923454000000000000e+06,3.783835299999999814e+06,3.391221000000000000e+06,4.158359500000000000e+06,4.118179500000000000e+06,2.752569000000000000e+06,2.713938500000000000e+06,3.111390000000000000e+06,2.930127799999999814e+06,3.420250000000000000e+06,2.910104000000000000e+06,3.826420500000000000e+06,4.178888799999999814e+06,3.347325000000000000e+06,3.168856500000000000e+06,2.290229299999999814e+06,3.568078299999999814e+06,3.420642799999999814e+06,2.389480000000000000e+06,2.725243000000000000e+06,2.514261299999999814e+06,1.731501000000000000e+06,3.138446299999999814e+06,2.715506500000000000e+06,2.551769299999999814e+06,2.703894000000000000e+06,2.276697299999999814e+06,2.932071500000000000e+06,2.285730299999999814e+06,2.456465000000000000e+06,2.242974500000000000e+06,2.803061500000000000e+06,1.977085100000000093e+06,3.117741799999999814e+06,2.033668000000000000e+06,2.664020000000000000e+06,2.646909500000000000e+06,2.769962299999999814e+06,2.052192100000000093e+06,2.285059799999999814e+06,2.214970500000000000e+06,2.146264799999999814e+06,2.278709500000000000e+06,1.607968000000000000e+06,2.266470500000000000e+06,2.209314000000000000e+06,2.502338500000000000e+06,2.307268299999999814e+06,2.290949500000000000e+06,2.782145500000000000e+06,2.205194500000000000e+06,2.450220500000000000e+06,2.307181000000000000e+06,2.292978299999999814e+06,2.270510299999999814e+06,1.617773800000000047e+06,2.221513299999999814e+06,2.196994299999999814e+06,1.653865500000000000e+06,2.050043000000000000e+06,2.565063000000000000e+06,2.479532000000000000e+06,2.303228500000000000e+06,2.013285000000000000e+06,2.103119799999999814e+06,1.992845800000000047e+06,2.070401600000000093e+06,2.013285000000000000e+06,2.307268299999999814e+06,2.397103000000000000e+06,2.352225500000000000e+06,2.201074000000000000e+06,3.148458000000000000e+06,3.558219799999999814e+06,2.742984500000000000e+06,1.628775000000000000e+06,1.898748100000000093e+06,3.275091500000000000e+06,2.297382299999999814e+06,3.877901299999999814e+06,3.282592500000000000e+06,2.266392500000000000e+06,1.987211399999999907e+06,3.336913000000000000e+06,2.384563299999999814e+06,1.632881300000000047e+06,1.569821399999999907e+06,2.496625799999999814e+06,2.514830799999999814e+06,2.507601000000000000e+06,2.090255300000000047e+06,2.150304500000000000e+06,2.074521100000000093e+06,2.019321100000000093e+06,1.883808000000000000e+06,1.791312399999999907e+06,2.592430799999999814e+06,2.747956799999999814e+06,3.418767000000000000e+06,2.499502000000000000e+06,2.969805799999999814e+06,2.307998299999999814e+06,3.036649299999999814e+06,3.688710500000000000e+06,2.983030500000000000e+06,1.942666399999999907e+06,2.930872299999999814e+06,2.572306500000000000e+06,2.121934500000000000e+06,2.177627299999999814e+06,2.693091799999999814e+06,3.070845000000000000e+06,2.655288000000000000e+06,2.565555500000000000e+06,2.361861799999999814e+06,2.533855299999999814e+06,2.980028299999999814e+06,2.486661799999999814e+06,2.274590000000000000e+06,3.101500500000000000e+06,2.233752299999999814e+06,2.558158000000000000e+06,2.252859500000000000e+06,2.160236299999999814e+06,2.359812299999999814e+06,2.336361799999999814e+06,2.482858000000000000e+06,3.264017000000000000e+06,2.320996799999999814e+06,2.584582000000000000e+06,2.112869500000000000e+06,2.218070500000000000e+06,2.858266000000000000e+06,3.530789000000000000e+06,2.567806799999999814e+06,2.952709299999999814e+06,3.353494500000000000e+06,3.053434000000000000e+06,3.520734799999999814e+06,2.603519500000000000e+06,2.721990500000000000e+06,2.198314000000000000e+06,1.750418500000000000e+06,2.992376500000000000e+06,1.944186300000000047e+06,2.426058299999999814e+06,2.209656000000000000e+06,2.545892299999999814e+06,2.930548500000000000e+06,2.091711100000000093e+06,1.995328100000000093e+06,2.700432000000000000e+06,2.436657500000000000e+06,2.600539299999999814e+06,2.389820799999999814e+06,2.734194500000000000e+06,2.616614000000000000e+06,2.377049299999999814e+06,3.880275000000000000e+06,2.366596000000000000e+06,2.736447500000000000e+06,2.562608799999999814e+06,2.415730299999999814e+06,3.269500000000000000e+06,2.670430299999999814e+06,2.059046600000000093e+06,2.857128799999999814e+06,2.773790000000000000e+06,2.868240500000000000e+06,2.330984799999999814e+06,3.087627799999999814e+06,2.439893799999999814e+06,2.903584299999999814e+06,2.849273500000000000e+06,2.512218500000000000e+06,3.215089500000000000e+06,2.755809000000000000e+06,2.320217000000000000e+06,2.302541000000000000e+06,2.901783500000000000e+06,2.491098000000000000e+06,2.732681299999999814e+06,3.124061500000000000e+06,2.463744000000000000e+06,3.238292799999999814e+06,2.401222500000000000e+06,2.923830500000000000e+06,2.466539299999999814e+06,2.474738500000000000e+06,3.250613500000000000e+06,2.568613000000000000e+06,2.707525500000000000e+06,2.639664299999999814e+06,2.082681500000000000e+06,2.062242300000000047e+06,2.491098000000000000e+06,2.241951500000000000e+06,3.230215000000000000e+06,2.303228500000000000e+06,2.241951500000000000e+06,2.229712500000000000e+06,2.654448799999999814e+06,3.030065500000000000e+06,2.094960399999999907e+06,2.107199500000000000e+06,2.793280500000000000e+06,2.326614299999999814e+06,2.495177799999999814e+06,2.184755299999999814e+06,1.919370600000000093e+06,2.968870299999999814e+06,2.687045500000000000e+06,2.519616000000000000e+06,2.327707500000000000e+06,2.715603299999999814e+06,2.801358299999999814e+06,2.364464500000000000e+06,2.817677000000000000e+06,2.556374000000000000e+06,2.650328299999999814e+06,3.001507799999999814e+06,3.875376799999999814e+06,2.446100000000000000e+06,2.392218799999999814e+06,2.456805500000000000e+06,2.613611000000000000e+06,2.781041500000000000e+06,2.849647500000000000e+06,2.726137000000000000e+06,2.715603299999999814e+06,2.839694299999999814e+06,2.601599000000000000e+06,2.279247000000000000e+06,3.519440000000000000e+06,2.357874500000000000e+06,2.631037500000000000e+06,2.633748500000000000e+06,3.328922000000000000e+06,2.946856799999999814e+06,2.829174000000000000e+06,3.229760500000000000e+06,2.785302000000000000e+06,2.418677799999999814e+06,2.444851299999999814e+06,1.692605899999999907e+06,3.195128299999999814e+06,2.502129000000000000e+06,2.718043000000000000e+06,2.397103000000000000e+06,2.295069000000000000e+06,2.993266799999999814e+06,2.413462500000000000e+06,2.135798000000000000e+06,2.262390799999999814e+06,2.192954500000000000e+06,2.229712500000000000e+06,1.693920000000000000e+06,2.339946500000000000e+06,3.932574000000000000e+06,2.678886000000000000e+06,1.784577800000000047e+06,2.180675500000000000e+06,2.932071500000000000e+06,2.617690799999999814e+06,2.364464500000000000e+06,2.711523500000000000e+06,2.282789299999999814e+06,1.682464100000000093e+06,3.193416299999999814e+06,2.050043000000000000e+06,2.682965799999999814e+06,2.478778299999999814e+06,2.609450799999999814e+06,2.744161000000000000e+06,2.846316500000000000e+06,2.123559000000000000e+06,2.809599299999999814e+06,2.462499500000000000e+06,2.617690799999999814e+06,3.046384299999999814e+06,2.225632799999999814e+06,2.527815299999999814e+06,2.805519500000000000e+06,2.164356799999999814e+06,2.217433500000000000e+06,2.687045500000000000e+06,3.038306500000000000e+06,2.634009500000000000e+06,1.800937300000000047e+06,2.303228500000000000e+06,4.087847000000000000e+06,2.270510299999999814e+06,2.756481799999999814e+06,3.267013799999999814e+06,2.352225500000000000e+06,2.572733500000000000e+06,2.638049299999999814e+06,2.352225500000000000e+06,2.654448799999999814e+06,2.164356799999999814e+06,2.299148799999999814e+06,2.458419799999999814e+06,2.376704500000000000e+06,3.201657299999999814e+06,2.184755299999999814e+06,2.250151799999999814e+06,2.348145799999999814e+06,3.124061500000000000e+06,2.168436500000000000e+06,2.478778299999999814e+06,2.997428000000000000e+06,2.601331299999999814e+06,2.176635799999999814e+06,3.148458000000000000e+06,2.658488500000000000e+06,2.654448799999999814e+06,2.699284500000000000e+06,2.388983500000000000e+06,2.764559500000000000e+06,2.768720799999999814e+06,2.495177799999999814e+06,2.748240799999999814e+06,2.319507299999999814e+06,3.160778799999999814e+06,3.021987799999999814e+06,2.703445799999999814e+06,2.192954500000000000e+06,2.164356799999999814e+06,2.229712500000000000e+06,2.213393799999999814e+06,2.262390799999999814e+06,2.695204799999999814e+06,2.139877799999999814e+06,2.568613000000000000e+06,1.992845800000000047e+06,2.437980500000000000e+06,3.066782799999999814e+06,2.364464500000000000e+06,2.348145799999999814e+06,1.964288000000000000e+06,2.229712500000000000e+06,2.376704500000000000e+06,2.201074000000000000e+06,1.984686399999999907e+06,2.446100000000000000e+06,2.858555500000000000e+06,2.491098000000000000e+06,2.368585000000000000e+06,2.981109299999999814e+06,3.197577500000000000e+06,2.997428000000000000e+06,2.123559000000000000e+06,2.927991799999999814e+06,2.278709500000000000e+06,2.764559500000000000e+06,2.662568299999999814e+06,2.776961799999999814e+06,2.327707500000000000e+06,2.833995799999999814e+06,2.564573299999999814e+06,2.352225500000000000e+06,3.275091500000000000e+06,5.557840000000000000e+06,2.846316500000000000e+06,2.601331299999999814e+06,2.997428000000000000e+06,2.666687799999999814e+06,2.903432000000000000e+06,2.609450799999999814e+06,2.499217500000000000e+06,3.234294799999999814e+06,2.948471799999999814e+06,2.621770500000000000e+06,3.042386299999999814e+06,2.989187000000000000e+06,2.915752799999999814e+06,2.879035500000000000e+06,3.471079799999999814e+06,2.707525500000000000e+06,3.156699000000000000e+06,3.385324799999999814e+06,3.079021799999999814e+06,3.230215000000000000e+06,2.911673000000000000e+06,3.115820500000000000e+06,2.895354299999999814e+06,2.899434000000000000e+06,2.744161000000000000e+06,4.500303500000000000e+06,2.348145799999999814e+06,2.964790500000000000e+06,2.593132000000000000e+06,2.646248500000000000e+06,3.356848500000000000e+06,2.711523500000000000e+06,2.956549500000000000e+06,2.564573299999999814e+06,3.577233299999999814e+06,2.678886000000000000e+06,2.825918000000000000e+06,2.433861000000000000e+06,2.437980500000000000e+06,3.585474299999999814e+06,4.197998500000000000e+06,2.601331299999999814e+06,2.621770500000000000e+06,2.560493500000000000e+06,2.768720799999999814e+06,2.960629299999999814e+06,3.393565799999999814e+06,2.372664799999999814e+06,2.846316500000000000e+06,2.952551500000000000e+06,3.589472299999999814e+06,2.695204799999999814e+06,2.687045500000000000e+06,3.164858500000000000e+06,3.115820500000000000e+06,3.066782799999999814e+06,2.821838299999999814e+06,2.715603299999999814e+06,3.479320799999999814e+06,2.617690799999999814e+06,3.463002000000000000e+06,2.678886000000000000e+06,3.601874500000000000e+06,3.217976000000000000e+06,2.486977500000000000e+06,2.846316500000000000e+06,3.217976000000000000e+06,3.634512000000000000e+06,3.046384299999999814e+06,2.642129000000000000e+06,2.887113299999999814e+06,2.425741500000000000e+06,2.772800500000000000e+06,3.503717299999999814e+06,3.164858500000000000e+06,2.776961799999999814e+06,3.042386299999999814e+06,2.629929799999999814e+06,2.736083299999999814e+06,2.605371000000000000e+06,3.050464000000000000e+06,4.696291500000000000e+06,2.833995799999999814e+06,3.238292799999999814e+06,2.625810299999999814e+06,2.821838299999999814e+06,2.474738500000000000e+06,2.956549500000000000e+06,3.197577500000000000e+06,2.932071500000000000e+06,3.413882500000000000e+06,2.303228500000000000e+06,2.911673000000000000e+06,2.927991799999999814e+06,2.556374000000000000e+06,2.793280500000000000e+06,2.817677000000000000e+06,2.650328299999999814e+06,3.034145299999999814e+06,2.748240799999999814e+06,2.879035500000000000e+06,3.581394500000000000e+06,3.271093500000000000e+06,2.270510299999999814e+06,3.311808799999999814e+06,3.148458000000000000e+06,3.070944000000000000e+06,2.821838299999999814e+06,2.981109299999999814e+06,3.168856500000000000e+06,3.246533799999999814e+06,3.610034000000000000e+06,3.087262799999999814e+06,2.413462500000000000e+06,2.519616000000000000e+06,3.234294799999999814e+06,3.034145299999999814e+06,2.670767500000000000e+06,2.495177799999999814e+06,2.572733500000000000e+06,2.711523500000000000e+06,2.960629299999999814e+06,2.805519500000000000e+06,2.388983500000000000e+06,2.299148799999999814e+06,2.887113299999999814e+06,3.213896299999999814e+06,2.691043500000000000e+06,2.899434000000000000e+06,3.369006000000000000e+06,2.405302299999999814e+06,2.523735500000000000e+06,2.617690799999999814e+06,2.478778299999999814e+06,2.552294299999999814e+06,2.883115299999999814e+06,3.058705000000000000e+06,2.593132000000000000e+06,2.801358299999999814e+06,4.075526299999999814e+06,2.646248500000000000e+06,2.646248500000000000e+06,2.384903799999999814e+06,2.388983500000000000e+06,3.279171299999999814e+06,2.290949500000000000e+06,2.609450799999999814e+06,2.433861000000000000e+06,2.115319000000000000e+06,1.964288000000000000e+06,2.764559500000000000e+06,2.458419799999999814e+06,2.262390799999999814e+06,4.026570000000000000e+06,3.238292799999999814e+06,2.103119799999999814e+06,3.164858500000000000e+06,3.013746799999999814e+06,3.054625299999999814e+06,3.267013799999999814e+06,2.695204799999999814e+06,2.544174799999999814e+06,3.479320799999999814e+06,3.168856500000000000e+06,3.042386299999999814e+06,2.919750799999999814e+06,3.005587500000000000e+06,4.132723500000000000e+06,2.335906799999999814e+06,3.017826500000000000e+06,2.421661799999999814e+06,2.348145799999999814e+06,2.858555500000000000e+06,4.341032500000000000e+06,3.491559799999999814e+06,2.519616000000000000e+06,2.923830500000000000e+06,3.307729000000000000e+06,2.887113299999999814e+06,3.291492000000000000e+06,2.736083299999999814e+06,3.295490000000000000e+06,5.349449500000000000e+06,3.364926299999999814e+06,2.523735500000000000e+06,3.409884500000000000e+06,3.442603500000000000e+06,2.768720799999999814e+06,3.450763000000000000e+06,4.022408799999999814e+06,2.650328299999999814e+06,2.785039500000000000e+06,2.462499500000000000e+06,2.691043500000000000e+06,4.140801299999999814e+06,2.478778299999999814e+06,2.919750799999999814e+06,2.736083299999999814e+06,3.083101500000000000e+06,3.695789000000000000e+06,2.580932799999999814e+06,2.650328299999999814e+06,4.528779500000000000e+06,2.711523500000000000e+06,2.854475799999999814e+06,4.924999000000000000e+06,2.638049299999999814e+06,3.401643500000000000e+06,3.307729000000000000e+06,2.879035500000000000e+06,3.891695500000000000e+06,3.818179500000000000e+06,3.736504299999999814e+06,2.458419799999999814e+06,3.834580000000000000e+06,3.781544000000000000e+06,3.491559799999999814e+06,3.173017799999999814e+06,3.189336500000000000e+06,3.405804799999999814e+06,4.439026500000000000e+06,3.793783000000000000e+06,2.899434000000000000e+06,2.846316500000000000e+06,3.997849000000000000e+06,5.484405500000000000e+06,5.733593000000000000e+06,3.499637500000000000e+06,2.927991799999999814e+06,4.014331000000000000e+06,3.079021799999999814e+06,3.993851000000000000e+06,3.320049799999999814e+06,3.581394500000000000e+06,3.965211500000000000e+06,2.936069500000000000e+06,4.345112000000000000e+06,3.193416299999999814e+06,3.479320799999999814e+06,3.177097500000000000e+06,3.021987799999999814e+06,2.609450799999999814e+06,3.128141299999999814e+06,3.320049799999999814e+06,2.927991799999999814e+06,3.544595799999999814e+06,2.919750799999999814e+06,3.262852500000000000e+06,2.585012500000000000e+06,2.911673000000000000e+06,3.009585500000000000e+06,3.818179500000000000e+06,4.324632000000000000e+06,3.026067500000000000e+06,3.099420299999999814e+06,3.838741299999999814e+06,2.919750799999999814e+06,3.855060000000000000e+06,3.650830799999999814e+06,3.475241000000000000e+06,3.369006000000000000e+06,3.503717299999999814e+06,3.826420500000000000e+06,3.712107799999999814e+06,3.132221000000000000e+06,3.777464299999999814e+06,3.687548000000000000e+06,2.609450799999999814e+06,5.010754000000000000e+06,4.867720000000000000e+06,3.671229299999999814e+06,3.042386299999999814e+06,3.442603500000000000e+06,4.377749500000000000e+06,4.185841000000000000e+06,3.634512000000000000e+06,4.050966500000000000e+06,6.288920000000000000e+06,3.859058000000000000e+06,3.654910500000000000e+06,4.822925000000000000e+06,4.483903000000000000e+06,5.137224000000000000e+06,3.528277000000000000e+06,4.381747500000000000e+06,5.815023500000000000e+06,4.144962500000000000e+06,4.120484500000000000e+06,5.643676500000000000e+06,4.377749500000000000e+06,3.152537799999999814e+06,3.548757000000000000e+06,3.740665500000000000e+06,3.364926299999999814e+06,3.213896299999999814e+06,2.976948000000000000e+06,3.944813000000000000e+06,4.647172000000000000e+06,3.581394500000000000e+06,3.650830799999999814e+06,3.332288799999999814e+06,3.295490000000000000e+06,4.242956500000000000e+06,3.867299000000000000e+06,3.389486000000000000e+06,3.450763000000000000e+06,3.867299000000000000e+06,3.185338500000000000e+06,3.589472299999999814e+06,3.573153500000000000e+06,5.700629000000000000e+06,4.124482500000000000e+06,3.340366500000000000e+06,2.985189000000000000e+06,2.531935799999999814e+06,2.932071500000000000e+06,3.499637500000000000e+06,3.136219000000000000e+06,2.646248500000000000e+06,3.752823000000000000e+06,3.197577500000000000e+06,3.238292799999999814e+06,4.079687500000000000e+06,3.948892799999999814e+06,3.369006000000000000e+06,3.499637500000000000e+06,3.332288799999999814e+06,3.499637500000000000e+06,3.516119500000000000e+06,3.699787000000000000e+06,4.814684000000000000e+06,3.483400500000000000e+06,3.152537799999999814e+06,3.062703000000000000e+06,4.537020500000000000e+06,3.030065500000000000e+06,3.303731000000000000e+06,3.720185500000000000e+06,4.279755500000000000e+06,3.916255299999999814e+06,3.238292799999999814e+06,3.030065500000000000e+06,3.226053799999999814e+06,3.177097500000000000e+06,3.740665500000000000e+06,4.091845000000000000e+06,3.303731000000000000e+06,3.299651299999999814e+06,5.562083000000000000e+06,2.781041500000000000e+06,4.418628000000000000e+06,3.916255299999999814e+06,5.374091000000000000e+06,3.205655299999999814e+06,3.311808799999999814e+06,4.610536500000000000e+06,3.650830799999999814e+06,4.300154000000000000e+06,5.071949000000000000e+06,4.479741500000000000e+06,4.688050500000000000e+06,4.136721500000000000e+06,3.540516000000000000e+06,3.311808799999999814e+06,4.059207500000000000e+06,4.218478500000000000e+06,3.618193299999999814e+06,3.152537799999999814e+06,3.344446299999999814e+06,3.675390500000000000e+06,3.605954299999999814e+06,3.356848500000000000e+06,5.423047000000000000e+06,3.446683299999999814e+06,4.500303500000000000e+06,4.026570000000000000e+06,4.924999000000000000e+06,3.842739299999999814e+06,5.026991000000000000e+06,4.614534500000000000e+06,4.165361000000000000e+06,6.852406500000000000e+06,4.079687500000000000e+06,3.442603500000000000e+06,4.128643799999999814e+06,4.831084500000000000e+06,3.434362500000000000e+06,5.819103000000000000e+06,3.993851000000000000e+06,3.675390500000000000e+06,4.096006299999999814e+06,4.295992500000000000e+06,3.650830799999999814e+06,7.493570000000000000e+06,3.855060000000000000e+06,4.708449000000000000e+06,3.622273000000000000e+06,3.773303000000000000e+06,3.703866799999999814e+06,5.905103000000000000e+06,3.377247000000000000e+06,4.214399000000000000e+06,3.405804799999999814e+06,3.520199299999999814e+06,3.830500299999999814e+06,4.271596000000000000e+06,4.545180000000000000e+06,3.773303000000000000e+06,3.340366500000000000e+06,3.916255299999999814e+06,5.480326000000000000e+06,4.050966500000000000e+06,4.357269500000000000e+06,3.307729000000000000e+06,3.262852500000000000e+06,3.605954299999999814e+06,3.961213500000000000e+06,5.696712500000000000e+06,4.112325000000000000e+06,3.973452500000000000e+06,3.544595799999999814e+06,3.973452500000000000e+06,3.042386299999999814e+06,3.953054000000000000e+06,2.821838299999999814e+06,2.952551500000000000e+06,3.079021799999999814e+06,3.891695500000000000e+06,3.079021799999999814e+06,3.140380299999999814e+06,3.838741299999999814e+06,3.217976000000000000e+06,4.030649799999999814e+06,3.597713299999999814e+06,3.197577500000000000e+06,3.810101799999999814e+06,3.732424500000000000e+06,4.083767299999999814e+06,3.075023799999999814e+06,4.688050500000000000e+06,5.141467000000000000e+06,4.161281299999999814e+06,3.385324799999999814e+06,3.654910500000000000e+06,4.185841000000000000e+06,3.773303000000000000e+06,3.405804799999999814e+06,3.944813000000000000e+06,3.610034000000000000e+06,3.552836799999999814e+06,3.181095500000000000e+06,3.908014299999999814e+06,4.447186000000000000e+06,3.177097500000000000e+06,2.829916000000000000e+06,3.103581500000000000e+06,3.417962299999999814e+06,4.634933000000000000e+06,3.422123500000000000e+06,3.168856500000000000e+06,4.144962500000000000e+06,3.691709299999999814e+06,2.936069500000000000e+06,4.369508500000000000e+06,4.230636000000000000e+06,4.451265500000000000e+06,3.850980299999999814e+06,3.638591799999999814e+06,3.446683299999999814e+06,4.242956500000000000e+06,3.205655299999999814e+06,3.197577500000000000e+06,4.042888799999999814e+06,3.271093500000000000e+06,3.168856500000000000e+06,4.418628000000000000e+06,3.205655299999999814e+06,2.764559500000000000e+06,2.764559500000000000e+06,4.177600000000000000e+06,3.034145299999999814e+06,4.667652000000000000e+06,3.373167299999999814e+06,3.058705000000000000e+06,4.153122000000000000e+06,3.507878500000000000e+06,3.536518000000000000e+06,3.267013799999999814e+06,3.491559799999999814e+06,3.658908500000000000e+06,5.178102500000000000e+06,4.071365000000000000e+06,4.010251299999999814e+06,4.418628000000000000e+06,3.773303000000000000e+06,4.222476500000000000e+06,4.831084500000000000e+06,4.116404799999999814e+06,3.769305000000000000e+06,3.042386299999999814e+06,3.511958299999999814e+06,4.161281299999999814e+06,3.593633500000000000e+06,3.344446299999999814e+06,4.087847000000000000e+06,3.761145500000000000e+06,3.908014299999999814e+06,4.537020500000000000e+06,4.242956500000000000e+06,3.756984299999999814e+06,3.969372799999999814e+06,3.703866799999999814e+06,4.226638000000000000e+06,4.965714000000000000e+06,2.997428000000000000e+06,3.765225299999999814e+06,4.349110000000000000e+06,3.324129500000000000e+06,3.752823000000000000e+06,3.699787000000000000e+06,3.369006000000000000e+06,3.205655299999999814e+06,3.503717299999999814e+06,2.948471799999999814e+06,3.830500299999999814e+06,4.737170000000000000e+06,3.352687299999999814e+06,4.014331000000000000e+06,3.409884500000000000e+06,3.209735000000000000e+06,3.246533799999999814e+06,5.472166500000000000e+06,3.434362500000000000e+06,3.634512000000000000e+06,3.111822500000000000e+06,3.463002000000000000e+06,3.618193299999999814e+06,3.646669500000000000e+06,3.850980299999999814e+06,3.977450500000000000e+06,3.777464299999999814e+06,4.091845000000000000e+06,4.063287299999999814e+06,3.630350799999999814e+06,3.691709299999999814e+06,3.859058000000000000e+06,3.728426500000000000e+06,3.981530299999999814e+06,3.638591799999999814e+06,3.471079799999999814e+06,3.818179500000000000e+06,3.507878500000000000e+06,3.699787000000000000e+06,4.206239500000000000e+06,3.046384299999999814e+06,3.442603500000000000e+06,4.406389000000000000e+06,3.904016299999999814e+06,4.046968500000000000e+06,3.887697500000000000e+06,3.662988299999999814e+06,3.422123500000000000e+06,4.022408799999999814e+06,3.079021799999999814e+06,3.401643500000000000e+06,3.683468299999999814e+06,4.063287299999999814e+06,3.634512000000000000e+06,3.610034000000000000e+06,3.728426500000000000e+06,4.014331000000000000e+06,3.454761000000000000e+06,3.442603500000000000e+06,3.610034000000000000e+06,3.385324799999999814e+06,4.030649799999999814e+06,3.769305000000000000e+06,3.846819000000000000e+06,4.014331000000000000e+06,4.104084000000000000e+06,3.409884500000000000e+06,3.908014299999999814e+06,3.944813000000000000e+06,4.075526299999999814e+06,3.267013799999999814e+06,3.834580000000000000e+06,3.842739299999999814e+06,4.108163799999999814e+06,3.720185500000000000e+06,3.752823000000000000e+06,4.320470500000000000e+06,4.663654000000000000e+06,4.010251299999999814e+06,4.361349000000000000e+06,4.328711500000000000e+06,4.822925000000000000e+06,5.316975000000000000e+06,4.741168000000000000e+06,4.541018500000000000e+06,4.655413000000000000e+06,4.206239500000000000e+06,5.076110500000000000e+06,4.414466500000000000e+06,4.389907000000000000e+06,4.430867000000000000e+06,4.430867000000000000e+06,4.308231500000000000e+06,4.275594000000000000e+06,4.006090000000000000e+06,3.855060000000000000e+06,3.961213500000000000e+06,3.883617799999999814e+06,3.499637500000000000e+06,3.287412299999999814e+06,3.373167299999999814e+06,3.231616000000000000e+06,2.895354299999999814e+06,2.753728000000000000e+06,2.570176000000000000e+06,2.432832000000000000e+06,2.290688000000000000e+06,2.001024000000000000e+06,2.176802500000000000e+06,1.669568000000000000e+06,1.425728000000000000e+06,1.169856000000000000e+06,9.311840000000000000e+05,7.530400000000000000e+05,5.587360000000000000e+05,4.637680000000000000e+05,3.780080000000000000e+05,2.892640000000000000e+05,2.171880000000000000e+05,1.399240000000000000e+05,1.209840000000000000e+05,1.113180000000000000e+05,7.602000000000000000e+04,5.362500000000000000e+04,4.499500000000000000e+04,3.737200000000000000e+04,2.724500000000000000e+04,2.343700000000000000e+04,1.822600000000000000e+04,1.411900000000000000e+04,1.482000000000000000e+04,1.421900000000000000e+04,1.101400000000000000e+04,8.910000000000000000e+03,7.108000000000000000e+03,5.606000000000000000e+03,5.306000000000000000e+03,5.706000000000000000e+03,5.906000000000000000e+03,5.906000000000000000e+03,4.805000000000000000e+03,5.406000000000000000e+03,3.303000000000000000e+03,3.503000000000000000e+03,3.403000000000000000e+03,3.503000000000000000e+03,3.303000000000000000e+03,4.204000000000000000e+03,2.402000000000000000e+03,3.203000000000000000e+03,2.602000000000000000e+03,4.304000000000000000e+03,3.603000000000000000e+03,2.602000000000000000e+03,4.104000000000000000e+03,4.505000000000000000e+03,3.403000000000000000e+03,2.002000000000000000e+03,3.503000000000000000e+03,3.904000000000000000e+03,2.702000000000000000e+03,3.103000000000000000e+03,4.104000000000000000e+03,3.003000000000000000e+03,3.603000000000000000e+03,3.203000000000000000e+03,2.502000000000000000e+03,3.403000000000000000e+03,3.904000000000000000e+03,2.502000000000000000e+03,3.403000000000000000e+03,2.702000000000000000e+03,2.502000000000000000e+03,3.704000000000000000e+03,2.402000000000000000e+03,2.402000000000000000e+03,2.302000000000000000e+03,3.804000000000000000e+03,2.502000000000000000e+03,4.004000000000000000e+03,3.403000000000000000e+03,3.804000000000000000e+03,4.505000000000000000e+03,3.503000000000000000e+03,2.903000000000000000e+03,4.204000000000000000e+03,2.402000000000000000e+03,2.402000000000000000e+03,3.103000000000000000e+03,3.503000000000000000e+03,3.403000000000000000e+03,4.304000000000000000e+03,3.603000000000000000e+03,3.303000000000000000e+03,2.602000000000000000e+03,3.603000000000000000e+03,3.503000000000000000e+03,2.302000000000000000e+03,1.801000000000000000e+03,2.202000000000000000e+03,3.203000000000000000e+03,4.605000000000000000e+03,4.204000000000000000e+03,2.302000000000000000e+03,2.102000000000000000e+03,3.303000000000000000e+03,2.302000000000000000e+03,nan
[truncated: 481,570 more chars]
