# Supplementary material for: Otolith microchemistry and diadromy in Patagonian river fishes
Source: PeerJ. 2019 Jan 3;7:e6149. doi: 10.7717/peerj.6149 (PMC6321752; doi:10.7717/peerj.6149)
Supplement: Supplemental Information 3 — Raw data. This archive contains the raw data used to generate the analyses reported in the paper cited above. The python script provided allows to convert from the isotopic intensities measured by LA-ICP-MS to molar concentrations of Sr:Ca. [file peerj-07-6149-s003.zip › Dataset S1/Alo_etAl_scripts/samples/BJ13.txt]

4.794850000000000279e+01,1.732400000000000000e+04,2.003000000000000000e+04,1.772500000000000000e+04,2.173300000000000000e+04,2.474000000000000000e+04,2.864900000000000000e+04,2.363700000000000000e+04,2.704500000000000000e+04,2.604200000000000000e+04,2.594200000000000000e+04,2.694500000000000000e+04,3.045300000000000000e+04,2.884900000000000000e+04,2.433900000000000000e+04,2.894900000000000000e+04,2.884900000000000000e+04,2.945100000000000000e+04,2.524100000000000000e+04,3.496500000000000000e+04,3.175600000000000000e+04,2.824800000000000000e+04,3.386200000000000000e+04,2.824800000000000000e+04,2.884900000000000000e+04,3.285900000000000000e+04,3.135500000000000000e+04,3.366100000000000000e+04,3.356100000000000000e+04,3.115500000000000000e+04,3.767300000000000000e+04,3.406300000000000000e+04,3.316000000000000000e+04,3.787300000000000000e+04,4.389100000000000000e+04,3.997900000000000000e+04,8.436000000000000000e+04,3.747200000000000000e+04,4.038100000000000000e+04,4.810500000000000000e+04,4.198500000000000000e+04,5.101500000000000000e+04,5.191900000000000000e+04,5.794100000000000000e+04,5.633500000000000000e+04,5.864400000000000000e+04,6.276000000000000000e+04,6.045100000000000000e+04,6.085300000000000000e+04,6.989000000000000000e+04,1.015580000000000000e+05,7.531600000000000000e+04,7.531600000000000000e+04,7.973800000000000000e+04,7.873200000000000000e+04,7.200000000000000000e+04,9.059400000000000000e+04,8.838200000000000000e+04,9.039400000000000000e+04,9.170000000000000000e+04,9.612600000000000000e+04,1.050800000000000000e+05,1.174600000000000000e+05,1.262220000000000000e+05,1.158500000000000000e+05,1.320640000000000000e+05,1.545480000000000000e+05,1.296480000000000000e+05,1.369000000000000000e+05,1.424440000000000000e+05,1.575720000000000000e+05,1.459760000000000000e+05,1.676640000000000000e+05,1.876600000000000000e+05,1.586840000000000000e+05,1.645360000000000000e+05,1.838200000000000000e+05,2.253840000000000000e+05,1.901880000000000000e+05,2.316640000000000000e+05,2.357120000000000000e+05,2.667280000000000000e+05,2.691600000000000000e+05,2.936240000000000000e+05,3.089680000000000000e+05,3.224960000000000000e+05,3.152720000000000000e+05,2.813440000000000000e+05,3.594560000000000000e+05,4.486160000000000000e+05,3.164960000000000000e+05,3.575200000000000000e+05,3.089680000000000000e+05,3.815760000000000000e+05,4.001520000000000000e+05,3.691360000000000000e+05,3.555840000000000000e+05,3.500800000000000000e+05,3.993360000000000000e+05,4.928800000000000000e+05,4.752480000000000000e+05,3.896400000000000000e+05,3.373189000000000233e+05,4.806800000000000000e+05,5.574080000000000000e+05,5.070400000000000000e+05,5.280960000000000000e+05,5.793280000000000000e+05,5.731520000000000000e+05,5.244000000000000000e+05,2.489562000000000116e+05,5.229600000000000000e+05,5.833600000000000000e+05,5.105360000000000000e+05,7.459840000000000000e+05,7.221120000000000000e+05,5.676000000000000000e+05,7.351840000000000000e+05,6.843840000000000000e+05,8.979355000000000000e+05,9.055200000000000000e+05,1.081824000000000000e+06,7.153600000000000000e+05,7.706080000000000000e+05,7.489920000000000000e+05,8.148640000000000000e+05,9.622400000000000000e+05,1.374272000000000000e+06,1.219968000000000000e+06,1.041328000000000000e+06,1.066208000000000000e+06,1.582752000000000000e+06,1.558304000000000000e+06,1.185664000000000000e+06,1.725444300000000047e+06,1.278304000000000000e+06,1.185501300000000047e+06,1.751848399999999907e+06,1.464416000000000000e+06,1.466880000000000000e+06,1.408224000000000000e+06,1.502528000000000000e+06,1.155288600000000093e+06,1.427164399999999907e+06,1.347842800000000047e+06,1.681632000000000000e+06,1.741632000000000000e+06,1.733664000000000000e+06,1.868896000000000000e+06,1.772832000000000000e+06,1.457340399999999907e+06,1.675456000000000000e+06,2.183488000000000000e+06,1.777728000000000000e+06,2.000128000000000000e+06,2.252160000000000000e+06,1.802656000000000000e+06,1.778816000000000000e+06,1.821024000000000000e+06,2.280000000000000000e+06,2.235968000000000000e+06,2.194944000000000000e+06,1.948174500000000000e+06,2.081856000000000000e+06,2.327232000000000000e+06,2.534720000000000000e+06,1.778289300000000047e+06,2.068987600000000093e+06,2.474368000000000000e+06,2.478208000000000000e+06,2.298752000000000000e+06,2.673052500000000000e+06,2.325739000000000000e+06,2.692864000000000000e+06,3.061932799999999814e+06,3.348972500000000000e+06,2.952473000000000000e+06,3.043148799999999814e+06,2.472916799999999814e+06,3.005279000000000000e+06,3.175315299999999814e+06,2.616474299999999814e+06,2.645696000000000000e+06,3.114814500000000000e+06,2.718465799999999814e+06,2.567440000000000000e+06,3.163924299999999814e+06,3.269612000000000000e+06,2.873263500000000000e+06,2.922298000000000000e+06,2.427693000000000000e+06,2.854328799999999814e+06,2.567440000000000000e+06,3.096030500000000000e+06,2.903438500000000000e+06,3.205490299999999814e+06,3.609382500000000000e+06,3.035605000000000000e+06,3.443344799999999814e+06,3.647252299999999814e+06,2.661812299999999814e+06,2.910982299999999814e+06,3.314874500000000000e+06,3.609382500000000000e+06,2.990191500000000000e+06,3.481139000000000000e+06,3.398082299999999814e+06,3.473519799999999814e+06,3.182859000000000000e+06,3.281003299999999814e+06,3.043148799999999814e+06,3.228121500000000000e+06,3.783115299999999814e+06,3.616926500000000000e+06,3.941760299999999814e+06,3.156380500000000000e+06,2.948776500000000000e+06,3.273459500000000000e+06,2.759956500000000000e+06,3.190402799999999814e+06,3.103574299999999814e+06,3.571664000000000000e+06,3.870019299999999814e+06,3.322569299999999814e+06,3.541489000000000000e+06,2.827850000000000000e+06,3.171543500000000000e+06,2.763728299999999814e+06,3.401778500000000000e+06,3.029696000000000000e+06,2.816610000000000000e+06,3.224274299999999814e+06,2.971407799999999814e+06,3.571664000000000000e+06,3.050692500000000000e+06,3.628393000000000000e+06,2.880807299999999814e+06,2.809066299999999814e+06,2.280439000000000000e+06,2.665508500000000000e+06,2.861872500000000000e+06,3.105280000000000000e+06,2.593843000000000000e+06,2.495623500000000000e+06,3.035605000000000000e+06,2.676899799999999814e+06,2.756184500000000000e+06,3.043148799999999814e+06,2.767424799999999814e+06,2.854328799999999814e+06,2.631561799999999814e+06,3.299787000000000000e+06,2.401252000000000000e+06,2.536512000000000000e+06,2.140765500000000000e+06,2.748640799999999814e+06,2.726009500000000000e+06,2.899591299999999814e+06,2.689408000000000000e+06,2.752337299999999814e+06,2.586299299999999814e+06,2.605083299999999814e+06,3.061932799999999814e+06,2.654268500000000000e+06,3.465976000000000000e+06,3.016670299999999814e+06,2.918526000000000000e+06,3.077020299999999814e+06,2.899591299999999814e+06,2.344673000000000000e+06,2.559820799999999814e+06,3.654796000000000000e+06,2.815104000000000000e+06,2.472916799999999814e+06,3.688743000000000000e+06,2.741097000000000000e+06,2.605083299999999814e+06,3.152533000000000000e+06,2.978951500000000000e+06,2.204962799999999814e+06,2.397517000000000000e+06,2.805219000000000000e+06,2.076569000000000000e+06,2.937385500000000000e+06,2.500864000000000000e+06,2.519424000000000000e+06,2.198912000000000000e+06,2.329920000000000000e+06,2.223104000000000000e+06,2.186029000000000000e+06,2.456512000000000000e+06,2.776128000000000000e+06,2.513344000000000000e+06,2.182293799999999814e+06,2.614080000000000000e+06,2.884503799999999814e+06,2.344673000000000000e+06,3.866172000000000000e+06,2.656512000000000000e+06,2.646724799999999814e+06,2.601386799999999814e+06,2.393708299999999814e+06,2.757568000000000000e+06,2.472916799999999814e+06,2.250263000000000000e+06,1.948174500000000000e+06,3.216806000000000000e+06,2.605083299999999814e+06,3.080867500000000000e+06,2.567440000000000000e+06,2.589995799999999814e+06,1.982195800000000047e+06,2.197419000000000000e+06,2.231366799999999814e+06,2.742720000000000000e+06,2.080341000000000000e+06,1.884013899999999907e+06,2.488004299999999814e+06,2.578755500000000000e+06,2.367304299999999814e+06,2.465449500000000000e+06,2.288019500000000000e+06,2.766656000000000000e+06,2.571211799999999814e+06,2.378620799999999814e+06,2.606720000000000000e+06,2.544733299999999814e+06,2.518254500000000000e+06,2.378176000000000000e+06,2.374848000000000000e+06,2.272960000000000000e+06,2.331712000000000000e+06,2.439744000000000000e+06,1.755657000000000000e+06,2.103009000000000000e+06,2.574908299999999814e+06,2.873263500000000000e+06,2.794432000000000000e+06,2.559820799999999814e+06,2.997735500000000000e+06,2.574908299999999814e+06,2.646724799999999814e+06,2.001092899999999907e+06,2.530752000000000000e+06,2.982648000000000000e+06,2.412604500000000000e+06,2.790131500000000000e+06,2.525798500000000000e+06,2.250263000000000000e+06,3.318722000000000000e+06,2.483264000000000000e+06,3.873715500000000000e+06,2.720256000000000000e+06,2.121906000000000000e+06,2.386164500000000000e+06,2.624192000000000000e+06,2.767424799999999814e+06,2.816610000000000000e+06,2.544733299999999814e+06,2.374848000000000000e+06,2.571211799999999814e+06,2.963864000000000000e+06,2.072796300000000047e+06,2.695683500000000000e+06,2.948776500000000000e+06,2.559820799999999814e+06,2.827850000000000000e+06,2.907210500000000000e+06,3.688743000000000000e+06,2.899591299999999814e+06,2.877035500000000000e+06,2.691987299999999814e+06,2.956320299999999814e+06,2.288019500000000000e+06,2.223785299999999814e+06,2.480536000000000000e+06,3.144989500000000000e+06,2.695683500000000000e+06,2.865569000000000000e+06,2.854328799999999814e+06,2.507014500000000000e+06,2.608930500000000000e+06,2.627790000000000000e+06,2.571648000000000000e+06,3.639708500000000000e+06,2.499470799999999814e+06,3.213034000000000000e+06,2.278080000000000000e+06,2.892123000000000000e+06,2.801522500000000000e+06,2.469258000000000000e+06,3.386615799999999814e+06,2.695683500000000000e+06,2.344673000000000000e+06,2.059168000000000000e+06,2.956320299999999814e+06,2.472916799999999814e+06,2.839241299999999814e+06,2.276703799999999814e+06,2.367304299999999814e+06,2.435273500000000000e+06,2.756184500000000000e+06,2.684443500000000000e+06,2.507014500000000000e+06,2.842937500000000000e+06,3.111118000000000000e+06,3.005279000000000000e+06,2.065252500000000000e+06,3.084639500000000000e+06,4.481666500000000000e+06,2.635258299999999814e+06,3.094592000000000000e+06,2.446589000000000000e+06,2.371039299999999814e+06,2.941157299999999814e+06,2.695683500000000000e+06,2.733553299999999814e+06,3.515085799999999814e+06,2.843648000000000000e+06,3.061932799999999814e+06,2.669356000000000000e+06,2.503680000000000000e+06,2.440960000000000000e+06,2.933613500000000000e+06,2.208697799999999814e+06,3.356440799999999814e+06,2.805219000000000000e+06,2.926069799999999814e+06,2.737249799999999814e+06,2.435273500000000000e+06,2.340864299999999814e+06,2.322004000000000000e+06,2.080341000000000000e+06,2.741097000000000000e+06,2.869416299999999814e+06,3.549032500000000000e+06,2.284800000000000000e+06,3.258372000000000000e+06,2.733553299999999814e+06,2.469258000000000000e+06,3.046845299999999814e+06,4.175767500000000000e+06,2.476764000000000000e+06,2.695683500000000000e+06,2.771272000000000000e+06,2.578755500000000000e+06,2.329024000000000000e+06,2.571211799999999814e+06,2.631561799999999814e+06,2.719104000000000000e+06,2.673052500000000000e+06,3.632164799999999814e+06,3.190402799999999814e+06,2.907210500000000000e+06,2.975104000000000000e+06,2.435273500000000000e+06,3.435801000000000000e+06,2.778752000000000000e+06,2.318195500000000000e+06,2.476764000000000000e+06,2.110552799999999814e+06,3.213034000000000000e+06,2.016180399999999907e+06,2.371039299999999814e+06,2.238910500000000000e+06,2.174976000000000000e+06,2.121906000000000000e+06,2.198272000000000000e+06,2.118097500000000000e+06,2.467776000000000000e+06,2.733553299999999814e+06,3.028061299999999814e+06,2.242719299999999814e+06,2.367304299999999814e+06,2.359760500000000000e+06,2.510711000000000000e+06,1.850067000000000000e+06,2.726848000000000000e+06,2.201728000000000000e+06,2.372352000000000000e+06,2.235175500000000000e+06,2.421056000000000000e+06,2.152118799999999814e+06,2.484307799999999814e+06,2.208697799999999814e+06,2.206720000000000000e+06,2.080864000000000000e+06,2.016180399999999907e+06,2.133185000000000000e+06,2.085184000000000000e+06,2.091488000000000000e+06,2.118208000000000000e+06,1.936858800000000047e+06,2.139648000000000000e+06,1.785833000000000000e+06,2.012960000000000000e+06,2.269160000000000000e+06,2.096928000000000000e+06,1.887823500000000000e+06,2.325888000000000000e+06,2.144320000000000000e+06,2.737249799999999814e+06,2.339904000000000000e+06,2.284247500000000000e+06,2.258752000000000000e+06,2.451200000000000000e+06,1.914189899999999907e+06,2.148272500000000000e+06,1.782061000000000000e+06,2.280439000000000000e+06,2.052960000000000000e+06,1.783424000000000000e+06,2.232960000000000000e+06,1.857610800000000047e+06,2.173120000000000000e+06,2.105664000000000000e+06,2.250560000000000000e+06,1.987776000000000000e+06,2.079296000000000000e+06,2.317376000000000000e+06,2.050165000000000000e+06,2.174750000000000000e+06,3.012823000000000000e+06,2.070464000000000000e+06,1.850067000000000000e+06,2.109248000000000000e+06,2.263232000000000000e+06,1.761152000000000000e+06,1.857610800000000047e+06,2.336512000000000000e+06,2.602176000000000000e+06,2.374848000000000000e+06,1.929315000000000000e+06,2.374848000000000000e+06,2.319168000000000000e+06,2.155854000000000000e+06,1.963336399999999907e+06,2.212506500000000000e+06,2.129449799999999814e+06,2.080341000000000000e+06,2.415872000000000000e+06,2.404928000000000000e+06,2.583744000000000000e+06,3.337656799999999814e+06,2.331456000000000000e+06,2.269160000000000000e+06,1.676372100000000093e+06,2.274176000000000000e+06,1.566874600000000093e+06,1.884013899999999907e+06,2.213312000000000000e+06,1.866912000000000000e+06,1.926656000000000000e+06,1.899102399999999907e+06,2.004864800000000047e+06,2.147840000000000000e+06,1.989739500000000000e+06,1.785833000000000000e+06,1.845760000000000000e+06,1.736760899999999907e+06,1.487553000000000000e+06,2.427693000000000000e+06,1.931616000000000000e+06,1.903136000000000000e+06,2.104128000000000000e+06,2.145088000000000000e+06,2.752337299999999814e+06,1.780896000000000000e+06,1.982195800000000047e+06,2.238910500000000000e+06,2.021344000000000000e+06,2.069664000000000000e+06,1.894336000000000000e+06,1.929315000000000000e+06,2.104576000000000000e+06,2.250263000000000000e+06,1.998720000000000000e+06,2.201154000000000000e+06,1.838713600000000093e+06,2.019952300000000047e+06,1.734752000000000000e+06,2.188608000000000000e+06,2.165888000000000000e+06,1.935680000000000000e+06,2.211328000000000000e+06,2.016180399999999907e+06,2.076000000000000000e+06,2.056608000000000000e+06,2.275072000000000000e+06,2.127616000000000000e+06,1.991104000000000000e+06,2.270784000000000000e+06,1.923680000000000000e+06,1.838713600000000093e+06,2.078656000000000000e+06,1.873952000000000000e+06,2.147072000000000000e+06,1.983712000000000000e+06,2.084112800000000047e+06,2.031520000000000000e+06,2.250263000000000000e+06,2.563517000000000000e+06,2.442780500000000000e+06,3.556576500000000000e+06,2.401252000000000000e+06,3.435801000000000000e+06,2.778815799999999814e+06,2.960016500000000000e+06,2.744869000000000000e+06,2.820306500000000000e+06,2.186029000000000000e+06,2.571211799999999814e+06,1.982195800000000047e+06,2.892123000000000000e+06,3.031757799999999814e+06,2.652160000000000000e+06,2.420032000000000000e+06,2.193610299999999814e+06,3.152533000000000000e+06,2.038812600000000093e+06,2.257806799999999814e+06,2.529645799999999814e+06,2.597615000000000000e+06,2.454170500000000000e+06,2.650421000000000000e+06,2.155854000000000000e+06,2.462720000000000000e+06,2.265351500000000000e+06,2.759956500000000000e+06,2.167206299999999814e+06,3.122358000000000000e+06,2.922298000000000000e+06,2.639105500000000000e+06,3.058236299999999814e+06,2.775044000000000000e+06,3.662339799999999814e+06,2.631561799999999814e+06,2.405060799999999814e+06,3.148836799999999814e+06,2.797675000000000000e+06,3.012823000000000000e+06,2.718465799999999814e+06,2.476032000000000000e+06,2.689984000000000000e+06,2.775044000000000000e+06,2.488004299999999814e+06,2.416414000000000000e+06,2.767424799999999814e+06,2.839241299999999814e+06,2.873263500000000000e+06,2.529645799999999814e+06,3.107270500000000000e+06,2.699531000000000000e+06,2.751680000000000000e+06,2.879552000000000000e+06,2.514558299999999814e+06,2.657856000000000000e+06,2.514558299999999814e+06,2.265351500000000000e+06,3.005279000000000000e+06,3.102464000000000000e+06,2.650421000000000000e+06,2.933613500000000000e+06,2.798144000000000000e+06,2.545664000000000000e+06,2.522102000000000000e+06,2.756184500000000000e+06,2.680596000000000000e+06,2.337091500000000000e+06,3.111118000000000000e+06,3.443344799999999814e+06,2.393708299999999814e+06,2.488004299999999814e+06,2.439045299999999814e+06,1.668828399999999907e+06,3.186631000000000000e+06,2.427693000000000000e+06,2.529645799999999814e+06,2.294260000000000000e+06,2.544733299999999814e+06,2.548429500000000000e+06,2.250263000000000000e+06,3.205490299999999814e+06,2.344673000000000000e+06,2.401252000000000000e+06,2.971407799999999814e+06,2.801129500000000000e+06,2.302767799999999814e+06,2.708032000000000000e+06,2.042621300000000047e+06,2.678592000000000000e+06,2.854328799999999814e+06,2.207612000000000000e+06,2.397517000000000000e+06,2.392969799999999814e+06,2.016180399999999907e+06,2.357489500000000000e+06,1.871466300000000047e+06,2.298560000000000000e+06,2.486336000000000000e+06,1.945248000000000000e+06,2.527808000000000000e+06,6.031549000000000000e+06,1.736760899999999907e+06,1.922975300000000047e+06,2.097482299999999814e+06,2.201728000000000000e+06,2.024768000000000000e+06,2.206400000000000000e+06,2.053549000000000000e+06,2.204962799999999814e+06,2.270016000000000000e+06,2.131840000000000000e+06,2.221970000000000000e+06,2.166656000000000000e+06,2.093376000000000000e+06,2.255808000000000000e+06,2.639688299999999814e+06,1.445454500000000000e+06,2.141153000000000000e+06,1.876853399999999907e+06,2.201933500000000000e+06,2.270784000000000000e+06,2.151104000000000000e+06,2.094129500000000000e+06,2.184000000000000000e+06,2.224384000000000000e+06,2.564231799999999814e+06,2.097216000000000000e+06,2.471296000000000000e+06,1.879104000000000000e+06,1.941632000000000000e+06,2.163968000000000000e+06,2.158528000000000000e+06,1.714028800000000047e+06,1.983584000000000000e+06,1.988000000000000000e+06,1.878432000000000000e+06,1.979686000000000000e+06,1.995334100000000093e+06,2.198912000000000000e+06,1.631490300000000047e+06,1.885120000000000000e+06,2.131072000000000000e+06,2.286784000000000000e+06,1.790176000000000000e+06,2.009760000000000000e+06,1.968903600000000093e+06,2.262080000000000000e+06,1.992640000000000000e+06,2.318462500000000000e+06,1.997227500000000000e+06,2.074560000000000000e+06,2.178474000000000000e+06,2.217088000000000000e+06,2.390239799999999814e+06,2.159296000000000000e+06,2.009088000000000000e+06,2.419200000000000000e+06,2.284224000000000000e+06,2.273920000000000000e+06,2.131392000000000000e+06,1.663287600000000093e+06,1.864591399999999907e+06,2.122598299999999814e+06,1.968403000000000000e+06,1.778303300000000047e+06,2.371904000000000000e+06,2.198720000000000000e+06,1.971680000000000000e+06,2.123072000000000000e+06,2.134656000000000000e+06,2.256192000000000000e+06,2.043008000000000000e+06,2.069120000000000000e+06,2.113664000000000000e+06,2.028416000000000000e+06,2.406592000000000000e+06,2.043904000000000000e+06,2.131072000000000000e+06,1.873790600000000093e+06,2.043776000000000000e+06,2.363008000000000000e+06,2.218688000000000000e+06,2.160512000000000000e+06,1.945248000000000000e+06,1.901745100000000093e+06,2.296192000000000000e+06,2.432832000000000000e+06,2.397824000000000000e+06,2.196832500000000000e+06,3.505541799999999814e+06,2.030944000000000000e+06,2.107261500000000000e+06,2.218240000000000000e+06,2.005237600000000093e+06,2.127104000000000000e+06,2.225472000000000000e+06,2.118464000000000000e+06,2.683840000000000000e+06,2.073436100000000093e+06,2.337231000000000000e+06,2.032033000000000000e+06,2.164457799999999814e+06,2.238208000000000000e+06,2.305050000000000000e+06,2.924708000000000000e+06,2.191867000000000000e+06,2.498310000000000000e+06,2.428672000000000000e+06,2.365173000000000000e+06,2.386048000000000000e+06,2.267776000000000000e+06,2.642930799999999814e+06,2.384128000000000000e+06,2.187546500000000000e+06,2.048416000000000000e+06,2.016123800000000047e+06,2.336212299999999814e+06,1.903765500000000000e+06,2.360192000000000000e+06,2.319936000000000000e+06,2.543661799999999814e+06,2.264640000000000000e+06,2.487353000000000000e+06,2.353344000000000000e+06,2.393024000000000000e+06,2.036896000000000000e+06,1.804846100000000093e+06,2.271488000000000000e+06,2.091882899999999907e+06,2.332506299999999814e+06,2.492561299999999814e+06,1.878904399999999907e+06,1.748877300000000047e+06,2.238848000000000000e+06,1.841589800000000047e+06,1.939564399999999907e+06,2.038812600000000093e+06,3.396933000000000000e+06,2.024864000000000000e+06,2.517056000000000000e+06,2.253376000000000000e+06,2.384790299999999814e+06,2.212416000000000000e+06,2.046336000000000000e+06,1.850144300000000047e+06,1.946464000000000000e+06,1.780032000000000000e+06,2.033152000000000000e+06,1.778592000000000000e+06,1.995936000000000000e+06,1.822656000000000000e+06,1.833280000000000000e+06,2.010848000000000000e+06,1.862528000000000000e+06,2.783487000000000000e+06,1.507756300000000047e+06,1.917998500000000000e+06,1.656478000000000000e+06,1.589382000000000000e+06,1.608096000000000000e+06,1.813920000000000000e+06,1.893152000000000000e+06,2.154880000000000000e+06,1.394624000000000000e+06,1.638752000000000000e+06,1.617408000000000000e+06,1.756672000000000000e+06,1.335968000000000000e+06,1.512352000000000000e+06,1.547636300000000047e+06,1.372224000000000000e+06,1.465696000000000000e+06,1.463776000000000000e+06,1.546880000000000000e+06,1.681216000000000000e+06,1.327840000000000000e+06,1.468736000000000000e+06,1.395040000000000000e+06,1.624000000000000000e+06,1.494016000000000000e+06,1.405749000000000000e+06,1.550848000000000000e+06,1.279264000000000000e+06,1.308384000000000000e+06,1.367015899999999907e+06,1.384128000000000000e+06,1.307872000000000000e+06,1.205754000000000000e+06,1.313312000000000000e+06,1.475150399999999907e+06,1.345888000000000000e+06,1.648288000000000000e+06,1.558208000000000000e+06,1.451475899999999907e+06,1.769536000000000000e+06,1.523947600000000093e+06,1.670880000000000000e+06,1.775552000000000000e+06,1.609076399999999907e+06,2.465141000000000000e+06,1.985152000000000000e+06,5.070607000000000000e+06,2.030642100000000093e+06,1.728000000000000000e+06,1.783968000000000000e+06,1.652875600000000093e+06,3.077020299999999814e+06,1.892384000000000000e+06,1.701664000000000000e+06,1.669792000000000000e+06,1.646560000000000000e+06,1.942272000000000000e+06,1.808138399999999907e+06,1.803296000000000000e+06,1.928898300000000047e+06,1.938432000000000000e+06,2.175808000000000000e+06,1.807360000000000000e+06,1.929632000000000000e+06,1.930176000000000000e+06,1.629724000000000000e+06,1.709152000000000000e+06,1.812256000000000000e+06,1.408992000000000000e+06,3.010211000000000000e+06,1.682528000000000000e+06,1.512000000000000000e+06,1.572384000000000000e+06,1.141603500000000000e+06,1.407584000000000000e+06,1.616000000000000000e+06,1.539648000000000000e+06,1.735520000000000000e+06,1.792032000000000000e+06,1.788096000000000000e+06,1.806816000000000000e+06,1.765280000000000000e+06,1.727793500000000000e+06,2.063360000000000000e+06,2.033152000000000000e+06,2.159296000000000000e+06,2.320960000000000000e+06,2.121088000000000000e+06,1.858494399999999907e+06,1.958688000000000000e+06,1.917984000000000000e+06,1.738310000000000000e+06,1.718208000000000000e+06,1.885938300000000047e+06,1.998272000000000000e+06,1.724960000000000000e+06,1.659264000000000000e+06,1.555296000000000000e+06,1.647232000000000000e+06,2.283597299999999814e+06,1.672512000000000000e+06,1.666880000000000000e+06,1.612096000000000000e+06,1.815648000000000000e+06,1.985024000000000000e+06,1.969152000000000000e+06,2.279296000000000000e+06,1.986464000000000000e+06,2.149184000000000000e+06,1.940416000000000000e+06,1.982496000000000000e+06,1.955392000000000000e+06,1.915776000000000000e+06,1.622496000000000000e+06,1.618688000000000000e+06,1.703840000000000000e+06,1.693824000000000000e+06,1.627168000000000000e+06,1.494560000000000000e+06,1.457440000000000000e+06,1.792800000000000000e+06,1.687520000000000000e+06,1.687392000000000000e+06,1.842272000000000000e+06,1.782872800000000047e+06,1.839520000000000000e+06,1.942272000000000000e+06,2.077632000000000000e+06,1.988544000000000000e+06,2.027648000000000000e+06,2.218880000000000000e+06,2.039528899999999907e+06,2.144192000000000000e+06,2.080320000000000000e+06,2.083744000000000000e+06,2.197632000000000000e+06,2.458688000000000000e+06,2.281856000000000000e+06,2.191808000000000000e+06,2.089952000000000000e+06,1.978528000000000000e+06,1.758208000000000000e+06,1.870976000000000000e+06,1.955936000000000000e+06,1.750869300000000047e+06,2.019456000000000000e+06,2.247488000000000000e+06,1.804832000000000000e+06,1.843456000000000000e+06,1.593449500000000000e+06,2.008320000000000000e+06,1.852672000000000000e+06,1.982195800000000047e+06,1.839616000000000000e+06,1.688704000000000000e+06,1.990432000000000000e+06,2.624018000000000000e+06,1.720928000000000000e+06,1.940630800000000047e+06,1.677952000000000000e+06,1.827040000000000000e+06,1.732988000000000000e+06,1.807904000000000000e+06,2.112576000000000000e+06,1.955936000000000000e+06,1.940630800000000047e+06,2.310528000000000000e+06,2.133185000000000000e+06,1.985967600000000093e+06,2.076569000000000000e+06,2.238720000000000000e+06,2.361536000000000000e+06,2.174750000000000000e+06,1.751848399999999907e+06,2.016180399999999907e+06,2.091656500000000000e+06,1.410496000000000000e+06,1.729216100000000093e+06,1.717760000000000000e+06,1.676960000000000000e+06,1.772384000000000000e+06,1.649894500000000000e+06,1.763104000000000000e+06,1.846257399999999907e+06,1.574418399999999907e+06,1.583296000000000000e+06,1.501664000000000000e+06,1.739104000000000000e+06,1.419620600000000093e+06,1.782208000000000000e+06,1.920736000000000000e+06,1.989739500000000000e+06,2.040576000000000000e+06,2.220352000000000000e+06,2.247488000000000000e+06,2.019456000000000000e+06,1.861382600000000093e+06,2.430272000000000000e+06,2.299328000000000000e+06,2.435200000000000000e+06,2.145216000000000000e+06,2.201920000000000000e+06,2.357312000000000000e+06,2.357824000000000000e+06,2.706176000000000000e+06,2.457664000000000000e+06,2.508352000000000000e+06,2.291712000000000000e+06,1.944402500000000000e+06,2.450361000000000000e+06,2.590336000000000000e+06,2.563584000000000000e+06,2.285888000000000000e+06,2.324416000000000000e+06,2.529920000000000000e+06,2.373120000000000000e+06,2.347648000000000000e+06,2.326464000000000000e+06,2.234752000000000000e+06,2.495623500000000000e+06,2.052864000000000000e+06,2.591360000000000000e+06,2.057708800000000047e+06,2.082752000000000000e+06,2.362880000000000000e+06,2.248320000000000000e+06,2.337091500000000000e+06,2.254720000000000000e+06,2.224384000000000000e+06,2.140765500000000000e+06,2.084112800000000047e+06,2.290176000000000000e+06,2.175872000000000000e+06,2.144537299999999814e+06,2.312640000000000000e+06,2.255168000000000000e+06,2.209536000000000000e+06,2.288896000000000000e+06,2.345408000000000000e+06,2.106880000000000000e+06,2.177984000000000000e+06,2.157312000000000000e+06,2.348736000000000000e+06,2.144537299999999814e+06,2.066240000000000000e+06,2.129088000000000000e+06,2.159662500000000000e+06,2.227392000000000000e+06,2.176768000000000000e+06,2.253696000000000000e+06,2.292736000000000000e+06,2.221376000000000000e+06,2.106688000000000000e+06,2.086624000000000000e+06,2.296960000000000000e+06,2.312448000000000000e+06,2.340544000000000000e+06,1.948174500000000000e+06,1.917998500000000000e+06,2.220928000000000000e+06,2.100160000000000000e+06,2.182293799999999814e+06,2.320832000000000000e+06,2.187008000000000000e+06,2.254272000000000000e+06,2.145408000000000000e+06,2.089504000000000000e+06,2.238080000000000000e+06,2.004864800000000047e+06,2.027496000000000000e+06,2.405696000000000000e+06,2.197419000000000000e+06,2.202624000000000000e+06,2.219904000000000000e+06,2.164864000000000000e+06,2.196608000000000000e+06,1.949888000000000000e+06,2.204736000000000000e+06,2.002336000000000000e+06,2.312192000000000000e+06,2.116800000000000000e+06,2.223936000000000000e+06,1.963336399999999907e+06,2.262336000000000000e+06,2.054400000000000000e+06,1.879328000000000000e+06,1.812928000000000000e+06,1.707520000000000000e+06,2.024544000000000000e+06,2.098240000000000000e+06,1.680224000000000000e+06,1.596384000000000000e+06,1.584928000000000000e+06,1.645376000000000000e+06,1.589024000000000000e+06,1.899392000000000000e+06,1.654272000000000000e+06,1.825184000000000000e+06,1.272366600000000093e+06,1.442252899999999907e+06,1.374320399999999907e+06,1.503712000000000000e+06,1.672288000000000000e+06,1.721888000000000000e+06,1.947776000000000000e+06,1.737056000000000000e+06,1.546976000000000000e+06,1.557120000000000000e+06,1.765056000000000000e+06,1.751848399999999907e+06,1.623491500000000000e+06,1.590208000000000000e+06,1.574528000000000000e+06,1.614464000000000000e+06,1.480448000000000000e+06,1.534880000000000000e+06,1.508576000000000000e+06,1.211978899999999907e+06,1.351904000000000000e+06,1.855616000000000000e+06,1.250304000000000000e+06,1.194176000000000000e+06,1.266688000000000000e+06,1.366560000000000000e+06,1.209024000000000000e+06,1.146240000000000000e+06,1.138080000000000000e+06,1.332640000000000000e+06,1.169344000000000000e+06,1.239744000000000000e+06,1.201280000000000000e+06,1.410720000000000000e+06,1.327936000000000000e+06,1.200588800000000047e+06,1.403104000000000000e+06,1.114688000000000000e+06,1.387104000000000000e+06,9.552274000000000233e+05,1.004299400000000023e+06,1.321952000000000000e+06,1.301344000000000000e+06,1.427232000000000000e+06,1.314272000000000000e+06,1.261568000000000000e+06,1.282784000000000000e+06,1.036592000000000000e+06,1.106112000000000000e+06,1.242848000000000000e+06,1.353600000000000000e+06,1.235392000000000000e+06,1.091128000000000000e+06,1.406208000000000000e+06,1.067680000000000000e+06,9.670720000000000000e+05,9.589993000000000466e+05,1.328256000000000000e+06,9.363303000000000466e+05,1.725444300000000047e+06,1.161280000000000000e+06,1.164352000000000000e+06,1.252960000000000000e+06,9.732640000000000000e+05,1.048496000000000000e+06,1.136608000000000000e+06,9.706400000000000000e+05,9.667520000000000000e+05,1.030576000000000000e+06,8.877280000000000000e+05,1.072268600000000093e+06,8.721339000000000233e+05,9.132640000000000000e+05,1.054720000000000000e+06,1.201792000000000000e+06,8.054880000000000000e+05,1.009952000000000000e+06,7.853044000000000233e+05,9.871360000000000000e+05,8.608173000000000466e+05,8.885760000000000000e+05,9.473280000000000000e+05,8.967360000000000000e+05,1.186208000000000000e+06,8.487520000000000000e+05,8.672480000000000000e+05,8.424000000000000000e+05,9.522720000000000000e+05,9.588800000000000000e+05,9.599200000000000000e+05,9.588800000000000000e+05,8.338400000000000000e+05,1.051232000000000000e+06,5.700821999999999534e+05,7.277120000000000000e+05,7.749760000000000000e+05,9.588800000000000000e+05,6.727840000000000000e+05,8.926560000000000000e+05,7.992320000000000000e+05,1.038247300000000047e+06,7.048960000000000000e+05,7.391200000000000000e+05,7.784160000000000000e+05,9.652800000000000000e+05,8.411360000000000000e+05,9.244800000000000000e+05,9.193440000000000000e+05,6.738240000000000000e+05,7.585600000000000000e+05,6.356640000000000000e+05,7.164000000000000000e+05,1.196817000000000000e+06,1.061984000000000000e+06,7.861120000000000000e+05,7.302080000000000000e+05,7.211680000000000000e+05,7.016800000000000000e+05,5.850643000000000466e+05,1.121024000000000000e+06,8.766560000000000000e+05,5.848960000000000000e+05,9.184000000000000000e+05,7.730080000000000000e+05,6.336000000000000000e+05,4.454962000000000116e+05,6.169760000000000000e+05,9.779840000000000000e+05,5.459840000000000000e+05,7.196160000000000000e+05,7.456640000000000000e+05,6.705120000000000000e+05,9.334880000000000000e+05,6.644000000000000000e+05,5.536960000000000000e+05,9.602400000000000000e+05,7.504480000000000000e+05,7.428640000000000000e+05,7.233440000000000000e+05,7.289600000000000000e+05,8.990400000000000000e+05,7.389518000000000466e+05,5.823200000000000000e+05,5.510240000000000000e+05,5.776259000000000233e+05,7.451520000000000000e+05,5.616160000000000000e+05,6.050080000000000000e+05,4.671520000000000000e+05,4.781120000000000000e+05,5.179280000000000000e+05,4.530775999999999767e+05,7.000160000000000000e+05,4.911360000000000000e+05,3.680160000000000000e+05,4.597760000000000000e+05,3.932160000000000000e+05,2.664850000000000000e+05,3.184240000000000000e+05,3.952560000000000000e+05,4.287680000000000000e+05,3.115120000000000000e+05,3.461120000000000000e+05,3.019600000000000000e+05,5.846880000000000000e+05,5.329280000000000000e+05,4.766800000000000000e+05,3.601680000000000000e+05,4.533280000000000000e+05,5.218320000000000000e+05,3.783120000000000000e+05,2.961680000000000000e+05,3.552720000000000000e+05,3.529360000000000000e+05,3.114080000000000000e+05,2.606440000000000000e+05,2.812400000000000000e+05,3.089680000000000000e+05,3.026720000000000000e+05,2.306480000000000000e+05,2.424000000000000000e+05,2.225520000000000000e+05,2.105080000000000000e+05,2.075760000000000000e+05,2.053520000000000000e+05,1.677640000000000000e+05,1.809920000000000000e+05,1.466800000000000000e+05,1.458720000000000000e+05,1.321640000000000000e+05,1.403280000000000000e+05,1.235020000000000000e+05,1.222940000000000000e+05,1.181640000000000000e+05,1.108160000000000000e+05,1.029660000000000000e+05,9.200200000000000000e+04,8.426000000000000000e+04,7.310600000000000000e+04,6.928800000000000000e+04,7.119600000000000000e+04,7.139800000000000000e+04,6.306200000000000000e+04,5.874400000000000000e+04,1.611040000000000000e+05,5.613400000000000000e+04,5.593300000000000000e+04,4.840600000000000000e+04,4.740300000000000000e+04,4.629900000000000000e+04,3.977900000000000000e+04,3.937800000000000000e+04,3.506500000000000000e+04,2.494000000000000000e+04,3.015200000000000000e+04,2.203400000000000000e+04,2.003000000000000000e+04,1.752500000000000000e+04,1.492000000000000000e+04,1.381800000000000000e+04,1.401800000000000000e+04,8.310000000000000000e+03,4.492680000000000000e+05,8.009000000000000000e+03,8.410000000000000000e+03,6.908000000000000000e+03,6.507000000000000000e+03,6.207000000000000000e+03,5.506000000000000000e+03,5.606000000000000000e+03,3.203000000000000000e+03,4.805000000000000000e+03,4.304000000000000000e+03,3.904000000000000000e+03,6.307000000000000000e+03,3.804000000000000000e+03,4.404000000000000000e+03,5.506000000000000000e+03,4.304000000000000000e+03,4.204000000000000000e+03,4.905000000000000000e+03,4.004000000000000000e+03,3.003000000000000000e+03,5.005000000000000000e+03,3.704000000000000000e+03,4.304000000000000000e+03,4.805000000000000000e+03,6.006000000000000000e+03,4.605000000000000000e+03,3.804000000000000000e+03,3.904000000000000000e+03,4.905000000000000000e+03,5.205000000000000000e+03,5.506000000000000000e+03,5.005000000000000000e+03,5.806000000000000000e+03,5.406000000000000000e+03,5.005000000000000000e+03,4.404000000000000000e+03,5.606000000000000000e+03,5.005000000000000000e+03,3.303000000000000000e+03,4.204000000000000000e+03,4.004000000000000000e+03,4.104000000000000000e+03,3.904000000000000000e+03,3.603000000000000000e+03,2.702000000000000000e+03,4.705000000000000000e+03,5.906000000000000000e+03,4.304000000000000000e+03,4.705000000000000000e+03,4.505000000000000000e+03,3.103000000000000000e+03,3.303000000000000000e+03,5.205000000000000000e+03,4.004000000000000000e+03,3.203000000000000000e+03,4.404000000000000000e+03,3.503000000000000000e+03,5.906000000000000000e+03,2.903000000000000000e+03,3.003000000000000000e+03,4.705000000000000000e+03,4.905000000000000000e+03,3.904000000000000000e+03,4.004000000000000000e+03,3.804000000000000000e+03,3.603000000000000000e+03,4.505000000000000000e+03,3.103000000000000000e+03,5.506000000000000000e+03,3.403000000000000000e+03,5.205000000000000000e+03,4.905000000000000000e+03,5.706000000000000000e+03,4.805000000000000000e+03,4.505000000000000000e+03,4.104000000000000000e+03,4.905000000000000000e+03,4.104000000000000000e+03,3.103000000000000000e+03,3.503000000000000000e+03,4.505000000000000000e+03,3.403000000000000000e+03,3.603000000000000000e+03,4.204000000000000000e+03,3.904000000000000000e+03,3.403000000000000000e+03,3.904000000000000000e+03,4.905000000000000000e+03,3.904000000000000000e+03,3.603000000000000000e+03,4.204000000000000000e+03,2.802000000000000000e+03,4.004000000000000000e+03,5.706000000000000000e+03,3.603000000000000000e+03,4.204000000000000000e+03,4.104000000000000000e+03,4.204000000000000000e+03,4.104000000000000000e+03,4.705000000000000000e+03,4.304000000000000000e+03,5.105000000000000000e+03,3.303000000000000000e+03,3.804000000000000000e+03,4.304000000000000000e+03,4.104000000000000000e+03,4.104000000000000000e+03,3.003000000000000000e+03,2.602000000000000000e+03,2.702000000000000000e+03,5.105000000000000000e+03,3.203000000000000000e+03,3.103000000000000000e+03,3.303000000000000000e+03,3.904000000000000000e+03,2.502000000000000000e+03,4.304000000000000000e+03,3.904000000000000000e+03,4.905000000000000000e+03,2.302000000000000000e+03,3.103000000000000000e+03,2.903000000000000000e+03,4.004000000000000000e+03,4.404000000000000000e+03,4.204000000000000000e+03,3.503000000000000000e+03,1.901000000000000000e+03,4.204000000000000000e+03,2.102000000000000000e+03,4.605000000000000000e+03,4.004000000000000000e+03,3.303000000000000000e+03,3.203000000000000000e+03,4.505000000000000000e+03,3.704000000000000000e+03,4.805000000000000000e+03,3.203000000000000000e+03,1.801000000000000000e+03,3.303000000000000000e+03,2.402000000000000000e+03,3.603000000000000000e+03,4.304000000000000000e+03,4.204000000000000000e+03,3.503000000000000000e+03,3.403000000000000000e+03,3.503000000000000000e+03,3.203000000000000000e+03,3.603000000000000000e+03,3.704000000000000000e+03,2.903000000000000000e+03,2.903000000000000000e+03,3.704000000000000000e+03,3.403000000000000000e+03,2.702000000000000000e+03,4.805000000000000000e+03,3.503000000000000000e+03,4.004000000000000000e+03,3.303000000000000000e+03,4.004000000000000000e+03,3.904000000000000000e+03,5.205000000000000000e+03,3.904000000000000000e+03,2.903000000000000000e+03,4.304000000000000000e+03,3.003000000000000000e+03,3.203000000000000000e+03,3.704000000000000000e+03,4.204000000000000000e+03,4.505000000000000000e+03,3.503000000000000000e+03,4.304000000000000000e+03,3.904000000000000000e+03,3.603000000000000000e+03,4.404000000000000000e+03,3.804000000000000000e+03,4.104000000000000000e+03,3.503000000000000000e+03,3.603000000000000000e+03,3.303000000000000000e+03,4.304000000000000000e+03,5.205000000000000000e+03,3.503000000000000000e+03,2.802000000000000000e+03,3.704000000000000000e+03,3.804000000000000000e+03,3.303000000000000000e+03,4.705000000000000000e+03,4.104000000000000000e+03,3.804000000000000000e+03,3.203000000000000000e+03,3.003000000000000000e+03,4.805000000000000000e+03,4.304000000000000000e+03,4.004000000000000000e+03,3.303000000000000000e+03,4.004000000000000000e+03,4.905000000000000000e+03,3.003000000000000000e+03,3.403000000000000000e+03,4.505000000000000000e+03,5.105000000000000000e+03,4.605000000000000000e+03,3.303000000000000000e+03,3.603000000000000000e+03,3.704000000000000000e+03,4.204000000000000000e+03,4.104000000000000000e+03,3.403000000000000000e+03,3.503000000000000000e+03,2.903000000000000000e+03,3.804000000000000000e+03,3.603000000000000000e+03,3.003000000000000000e+03,3.704000000000000000e+03,3.103000000000000000e+03,3.603000000000000000e+03,4.505000000000000000e+03,3.904000000000000000e+03,3.003000000000000000e+03,4.204000000000000000e+03,4.505000000000000000e+03,2.702000000000000000e+03,3.203000000000000000e+03,3.503000000000000000e+03,2.602000000000000000e+03,4.605000000000000000e+03,3.503000000000000000e+03,1.901000000000000000e+03,3.303000000000000000e+03,3.704000000000000000e+03,5.205000000000000000e+03,3.303000000000000000e+03,3.403000000000000000e+03,3.704000000000000000e+03,4.004000000000000000e+03,4.104000000000000000e+03,4.004000000000000000e+03,3.403000000000000000e+03,2.802000000000000000e+03,3.603000000000000000e+03,3.403000000000000000e+03,3.503000000000000000e+03,4.104000000000000000e+03,3.804000000000000000e+03,3.503000000000000000e+03,3.003000000000000000e+03,3.704000000000000000e+03,3.904000000000000000e+03,3.804000000000000000e+03,3.103000000000000000e+03,3.503000000000000000e+03,2.802000000000000000e+03,3.303000000000000000e+03,4.004000000000000000e+03,3.403000000000000000e+03,2.602000000000000000e+03,2.802000000000000000e+03,4.404000000000000000e+03,3.303000000000000000e+03,3.503000000000000000e+03,3.904000000000000000e+03,1.901000000000000000e+03,3.403000000000000000e+03,3.203000000000000000e+03,3.003000000000000000e+03,4.605000000000000000e+03,3.503000000000000000e+03,3.904000000000000000e+03,2.202000000000000000e+03,2.702000000000000000e+03,3.403000000000000000e+03,3.904000000000000000e+03,2.702000000000000000e+03,4.705000000000000000e+03,4.104000000000000000e+03,5.005000000000000000e+03,3.003000000000000000e+03,3.003000000000000000e+03,2.903000000000000000e+03,3.403000000000000000e+03,2.702000000000000000e+03,4.204000000000000000e+03,3.704000000000000000e+03,3.804000000000000000e+03,4.705000000000000000e+03,4.805000000000000000e+03,3.303000000000000000e+03,3.704000000000000000e+03,3.203000000000000000e+03,2.903000000000000000e+03,4.905000000000000000e+03,2.802000000000000000e+03,3.704000000000000000e+03,2.702000000000000000e+03,3.603000000000000000e+03,3.403000000000000000e+03,2.602000000000000000e+03,2.802000000000000000e+03,3.904000000000000000e+03,4.605000000000000000e+03,3.704000000000000000e+03,2.202000000000000000e+03,3.804000000000000000e+03,3.804000000000000000e+03,3.704000000000000000e+03,2.802000000000000000e+03,3.603000000000000000e+03,2.702000000000000000e+03,3.403000000000000000e+03,3.904000000000000000e+03,3.303000000000000000e+03,4.505000000000000000e+03,3.003000000000000000e+03,3.303000000000000000e+03,3.704000000000000000e+03,3.503000000000000000e+03,3.203000000000000000e+03,3.704000000000000000e+03,2.602000000000000000e+03,3.603000000000000000e+03,2.903000000000000000e+03,2.302000000000000000e+03,3.503000000000000000e+03,3.904000000000000000e+03,2.702000000000000000e+03,3.003000000000000000e+03,4.705000000000000000e+03,2.102000000000000000e+03,2.903000000000000000e+03,3.704000000000000000e+03,4.004000000000000000e+03,4.204000000000000000e+03,3.503000000000000000e+03,3.303000000000000000e+03,2.602000000000000000e+03,3.804000000000000000e+03,3.103000000000000000e+03,4.505000000000000000e+03,3.503000000000000000e+03,4.505000000000000000e+03,3.303000000000000000e+03,3.503000000000000000e+03,4.004000000000000000e+03,3.904000000000000000e+03,3.804000000000000000e+03,3.403000000000000000e+03,2.802000000000000000e+03,2.002000000000000000e+03,4.004000000000000000e+03,3.503000000000000000e+03,3.503000000000000000e+03,3.704000000000000000e+03,2.903000000000000000e+03,3.503000000000000000e+03,4.004000000000000000e+03,4.304000000000000000e+03,4.204000000000000000e+03,1.901000000000000000e+03,1.801000000000000000e+03,3.003000000000000000e+03,4.404000000000000000e+03,4.004000000000000000e+03,4.905000000000000000e+03,3.303000000000000000e+03,3.203000000000000000e+03,3.203000000000000000e+03,4.505000000000000000e+03,3.804000000000000000e+03,4.104000000000000000e+03,4.905000000000000000e+03,3.203000000000000000e+03,3.804000000000000000e+03,3.203000000000000000e+03,nan
4.794930000000000092e+01,2.143200000000000000e+04,2.313600000000000000e+04,1.932800000000000000e+04,2.273500000000000000e+04,2.494000000000000000e+04,2.774600000000000000e+04,2.554100000000000000e+04,2.654400000000000000e+04,2.273500000000000000e+04,2.143200000000000000e+04,3.105500000000000000e+04,2.433900000000000000e+04,3.646900000000000000e+04,2.894900000000000000e+04,2.534100000000000000e+04,2.453900000000000000e+04,2.684400000000000000e+04,2.834800000000000000e+04,3.025300000000000000e+04,2.874900000000000000e+04,3.135500000000000000e+04,2.714500000000000000e+04,2.834800000000000000e+04,3.015200000000000000e+04,2.995200000000000000e+04,3.636900000000000000e+04,6.235900000000000000e+04,3.306000000000000000e+04,3.195700000000000000e+04,3.606800000000000000e+04,3.937800000000000000e+04,4.138400000000000000e+04,4.629900000000000000e+04,3.937800000000000000e+04,4.058100000000000000e+04,4.670100000000000000e+04,3.977900000000000000e+04,4.238700000000000000e+04,4.138400000000000000e+04,4.258700000000000000e+04,9.522000000000000000e+04,5.563200000000000000e+04,5.723800000000000000e+04,6.537100000000000000e+04,5.924600000000000000e+04,6.948800000000000000e+04,6.798200000000000000e+04,7.461200000000000000e+04,7.240200000000000000e+04,7.290400000000000000e+04,7.230200000000000000e+04,7.853200000000000000e+04,7.250200000000000000e+04,1.394200000000000000e+05,7.973800000000000000e+04,9.039400000000000000e+04,8.305400000000000000e+04,8.255200000000000000e+04,9.381200000000000000e+04,1.036700000000000000e+05,9.662800000000000000e+04,1.118220000000000000e+05,1.150440000000000000e+05,1.183660000000000000e+05,1.345840000000000000e+05,1.689760000000000000e+05,1.495040000000000000e+05,1.445640000000000000e+05,1.502080000000000000e+05,1.659480000000000000e+05,1.489000000000000000e+05,1.579760000000000000e+05,1.762480000000000000e+05,2.213360000000000000e+05,1.799840000000000000e+05,1.741280000000000000e+05,1.689760000000000000e+05,2.147600000000000000e+05,2.615560000000000000e+05,2.347000000000000000e+05,2.575000000000000000e+05,2.690640000000000000e+05,2.896640000000000000e+05,3.252400000000000000e+05,4.226320000000000000e+05,3.665920000000000000e+05,2.792080000000000000e+05,3.224960000000000000e+05,3.618960000000000000e+05,3.353200000000000000e+05,3.828830000000000291e+04,3.241200000000000000e+05,3.579280000000000000e+05,3.436640000000000000e+05,4.386880000000000000e+05,3.326720000000000000e+05,4.099600000000000000e+05,4.264160000000000000e+05,4.478960000000000000e+05,4.413520000000000000e+05,4.429840000000000000e+05,8.816715999999999767e+05,4.470800000000000000e+05,5.368320000000000000e+05,5.990240000000000000e+05,4.741200000000000000e+05,5.074560000000000000e+05,4.507680000000000000e+05,6.897600000000000000e+05,9.077754000000000233e+05,6.509600000000000000e+05,6.341120000000000000e+05,5.381600000000000000e+05,6.650240000000000000e+05,6.922560000000000000e+05,6.198560000000000000e+05,6.294720000000000000e+05,7.764320000000000000e+05,1.032801000000000000e+06,9.343360000000000000e+05,9.141120000000000000e+05,8.092320000000000000e+05,7.581440000000000000e+05,7.472320000000000000e+05,8.669280000000000000e+05,9.245920000000000000e+05,1.158400000000000000e+06,1.106016000000000000e+06,1.043536000000000000e+06,9.616000000000000000e+05,1.298807500000000000e+06,1.060953000000000000e+06,1.291263800000000047e+06,1.914189899999999907e+06,2.669356000000000000e+06,1.434709100000000093e+06,1.804692300000000047e+06,1.877440000000000000e+06,1.423392500000000000e+06,1.261051000000000000e+06,1.602336000000000000e+06,1.902911000000000000e+06,1.955718300000000047e+06,2.065252500000000000e+06,1.391072000000000000e+06,1.619681899999999907e+06,1.631035300000000047e+06,1.868926399999999907e+06,1.724512000000000000e+06,2.401252000000000000e+06,1.820576000000000000e+06,1.823626100000000093e+06,1.676320000000000000e+06,1.480009300000000047e+06,1.821248000000000000e+06,1.917998500000000000e+06,1.853838899999999907e+06,2.246144000000000000e+06,1.831169899999999907e+06,2.322004000000000000e+06,1.959552000000000000e+06,2.465449500000000000e+06,2.059392000000000000e+06,2.148272500000000000e+06,2.001092899999999907e+06,2.729781500000000000e+06,2.363495500000000000e+06,2.892123000000000000e+06,2.435904000000000000e+06,2.759956500000000000e+06,3.080867500000000000e+06,3.330113000000000000e+06,2.655040000000000000e+06,3.269612000000000000e+06,3.118661799999999814e+06,3.231893500000000000e+06,3.197946500000000000e+06,3.092107799999999814e+06,3.632164799999999814e+06,3.039377000000000000e+06,3.620773799999999814e+06,2.805219000000000000e+06,2.824153799999999814e+06,3.096030500000000000e+06,3.043148799999999814e+06,3.511314000000000000e+06,3.186631000000000000e+06,3.167620500000000000e+06,3.858628000000000000e+06,3.054464500000000000e+06,4.051144500000000000e+06,3.635861299999999814e+06,3.167620500000000000e+06,3.888803000000000000e+06,4.160680000000000000e+06,3.118661799999999814e+06,4.172071000000000000e+06,3.583055000000000000e+06,3.526401500000000000e+06,3.533869799999999814e+06,3.741549000000000000e+06,3.537717000000000000e+06,3.277156000000000000e+06,3.760484000000000000e+06,3.545260799999999814e+06,3.005279000000000000e+06,3.416866000000000000e+06,3.413169799999999814e+06,3.579207500000000000e+06,3.156380500000000000e+06,3.579207500000000000e+06,3.564120000000000000e+06,3.745396500000000000e+06,3.817137500000000000e+06,3.609382500000000000e+06,3.360288000000000000e+06,4.323097000000000000e+06,3.851084500000000000e+06,3.669883500000000000e+06,3.005279000000000000e+06,3.756636500000000000e+06,3.462128500000000000e+06,4.036057000000000000e+06,3.983251000000000000e+06,3.111118000000000000e+06,3.469672500000000000e+06,3.499998299999999814e+06,3.979479000000000000e+06,4.051144500000000000e+06,3.413169799999999814e+06,3.235665299999999814e+06,3.069552000000000000e+06,3.443344799999999814e+06,3.209186799999999814e+06,3.556576500000000000e+06,3.768027799999999814e+06,3.107270500000000000e+06,4.085242500000000000e+06,3.088411299999999814e+06,2.657965000000000000e+06,2.710771000000000000e+06,3.586751500000000000e+06,3.726461500000000000e+06,3.073323799999999814e+06,3.096030500000000000e+06,3.756636500000000000e+06,3.012823000000000000e+06,3.171543500000000000e+06,3.156380500000000000e+06,2.665508500000000000e+06,3.080867500000000000e+06,2.941157299999999814e+06,4.451491500000000000e+06,2.978951500000000000e+06,3.730309000000000000e+06,2.673052500000000000e+06,3.213034000000000000e+06,3.020517500000000000e+06,3.009126500000000000e+06,2.552277000000000000e+06,3.061932799999999814e+06,2.767424799999999814e+06,3.768027799999999814e+06,3.805822000000000000e+06,3.356440799999999814e+06,3.141293000000000000e+06,2.960016500000000000e+06,2.778815799999999814e+06,3.224274299999999814e+06,2.631561799999999814e+06,3.061932799999999814e+06,3.409322500000000000e+06,2.922298000000000000e+06,2.880807299999999814e+06,3.367831799999999814e+06,2.744869000000000000e+06,3.114814500000000000e+06,2.627790000000000000e+06,3.556576500000000000e+06,3.046845299999999814e+06,2.635258299999999814e+06,3.337656799999999814e+06,2.605083299999999814e+06,2.492864000000000000e+06,2.378944000000000000e+06,2.292032000000000000e+06,2.499470799999999814e+06,2.986495299999999814e+06,2.257806799999999814e+06,2.178485000000000000e+06,2.204962799999999814e+06,2.536960000000000000e+06,2.892123000000000000e+06,2.650421000000000000e+06,2.967560500000000000e+06,3.160077000000000000e+06,2.631561799999999814e+06,2.782512299999999814e+06,2.926069799999999814e+06,2.514558299999999814e+06,3.039377000000000000e+06,2.567440000000000000e+06,2.918526000000000000e+06,2.854328799999999814e+06,2.869416299999999814e+06,2.608930500000000000e+06,3.118661799999999814e+06,2.933613500000000000e+06,2.537189500000000000e+06,3.220577799999999814e+06,3.111118000000000000e+06,2.978951500000000000e+06,3.103574299999999814e+06,2.246454299999999814e+06,2.880807299999999814e+06,3.107270500000000000e+06,3.088411299999999814e+06,2.895894799999999814e+06,2.639105500000000000e+06,2.741097000000000000e+06,3.054464500000000000e+06,2.486848000000000000e+06,2.612702500000000000e+06,3.152533000000000000e+06,2.299335000000000000e+06,3.028061299999999814e+06,3.224274299999999814e+06,2.269160000000000000e+06,2.793978799999999814e+06,1.959490000000000000e+06,2.228160000000000000e+06,2.136993500000000000e+06,2.457905500000000000e+06,2.574908299999999814e+06,2.291791299999999814e+06,2.982648000000000000e+06,2.530304000000000000e+06,2.646724799999999814e+06,3.080867500000000000e+06,2.507014500000000000e+06,2.624018000000000000e+06,2.827850000000000000e+06,2.261541799999999814e+06,2.914678799999999814e+06,2.548429500000000000e+06,3.043148799999999814e+06,2.922298000000000000e+06,3.318722000000000000e+06,3.971935299999999814e+06,2.427693000000000000e+06,2.850481500000000000e+06,2.708160000000000000e+06,2.741097000000000000e+06,2.465449500000000000e+06,2.023724100000000093e+06,3.092107799999999814e+06,3.424410000000000000e+06,2.518254500000000000e+06,2.620170799999999814e+06,2.782512299999999814e+06,2.982648000000000000e+06,2.650421000000000000e+06,2.729781500000000000e+06,2.812762500000000000e+06,2.971407799999999814e+06,3.341353299999999814e+06,2.994039000000000000e+06,2.941157299999999814e+06,3.322569299999999814e+06,3.179011799999999814e+06,2.963864000000000000e+06,3.228121500000000000e+06,3.043148799999999814e+06,3.179011799999999814e+06,3.129902000000000000e+06,3.028061299999999814e+06,3.012823000000000000e+06,2.627790000000000000e+06,2.741097000000000000e+06,2.710771000000000000e+06,2.877035500000000000e+06,2.975104000000000000e+06,2.265351500000000000e+06,3.409322500000000000e+06,4.734608500000000000e+06,2.986495299999999814e+06,2.389973299999999814e+06,3.190402799999999814e+06,3.515085799999999814e+06,2.718465799999999814e+06,3.318722000000000000e+06,3.265915799999999814e+06,2.707074799999999814e+06,3.001582799999999814e+06,3.171543500000000000e+06,3.941760299999999814e+06,2.982648000000000000e+06,3.654796000000000000e+06,2.827850000000000000e+06,2.918526000000000000e+06,3.265915799999999814e+06,3.190402799999999814e+06,3.039377000000000000e+06,2.937385500000000000e+06,3.269612000000000000e+06,3.549032500000000000e+06,3.552880000000000000e+06,3.035605000000000000e+06,2.918526000000000000e+06,3.148836799999999814e+06,1.895367300000000047e+06,3.103574299999999814e+06,3.794506299999999814e+06,2.608930500000000000e+06,3.239361799999999814e+06,3.126205500000000000e+06,3.390463000000000000e+06,2.265351500000000000e+06,3.171543500000000000e+06,2.982648000000000000e+06,2.793920000000000000e+06,2.831697500000000000e+06,2.771272000000000000e+06,3.537717000000000000e+06,3.281003299999999814e+06,3.549032500000000000e+06,3.507542000000000000e+06,2.854328799999999814e+06,3.031757799999999814e+06,2.994039000000000000e+06,3.084639500000000000e+06,3.503694799999999814e+06,2.986495299999999814e+06,2.861872500000000000e+06,2.910982299999999814e+06,2.571211799999999814e+06,3.322569299999999814e+06,3.288547000000000000e+06,2.952473000000000000e+06,2.605083299999999814e+06,3.152533000000000000e+06,2.865569000000000000e+06,3.802050000000000000e+06,3.888803000000000000e+06,3.922901000000000000e+06,4.632692500000000000e+06,2.669356000000000000e+06,3.190402799999999814e+06,3.533869799999999814e+06,3.122358000000000000e+06,2.563517000000000000e+06,4.009729500000000000e+06,3.394235000000000000e+06,3.175315299999999814e+06,3.613230000000000000e+06,2.793978799999999814e+06,2.816832000000000000e+06,3.028061299999999814e+06,2.718465799999999814e+06,2.589995799999999814e+06,2.684443500000000000e+06,2.952473000000000000e+06,4.096558000000000000e+06,2.340864299999999814e+06,2.397517000000000000e+06,2.457905500000000000e+06,2.507014500000000000e+06,2.548429500000000000e+06,2.155854000000000000e+06,2.812762500000000000e+06,2.563517000000000000e+06,2.397517000000000000e+06,3.107270500000000000e+06,2.631561799999999814e+06,3.054464500000000000e+06,2.839241299999999814e+06,3.530173299999999814e+06,2.257280000000000000e+06,2.106744000000000000e+06,2.782512299999999814e+06,1.917998500000000000e+06,2.914678799999999814e+06,3.111118000000000000e+06,2.046356399999999907e+06,2.114362299999999814e+06,2.405060799999999814e+06,2.793978799999999814e+06,2.601386799999999814e+06,2.019952300000000047e+06,2.159662500000000000e+06,2.238656000000000000e+06,2.382429500000000000e+06,2.302720000000000000e+06,2.299335000000000000e+06,1.955936000000000000e+06,2.325739000000000000e+06,2.340032000000000000e+06,2.087884800000000047e+06,2.173120000000000000e+06,2.378620799999999814e+06,2.110552799999999814e+06,2.010176000000000000e+06,2.476764000000000000e+06,2.297792000000000000e+06,2.182336000000000000e+06,2.325739000000000000e+06,2.295526500000000000e+06,2.189875299999999814e+06,2.457905500000000000e+06,2.250496000000000000e+06,2.170688000000000000e+06,1.857610800000000047e+06,2.303108000000000000e+06,1.973888000000000000e+06,2.186496000000000000e+06,2.021568000000000000e+06,2.132224000000000000e+06,1.894688000000000000e+06,2.028640000000000000e+06,2.238910500000000000e+06,2.280439000000000000e+06,2.382429500000000000e+06,2.552000000000000000e+06,2.386164500000000000e+06,2.041792000000000000e+06,1.589506899999999907e+06,2.280439000000000000e+06,2.691987299999999814e+06,2.352216799999999814e+06,2.035039800000000047e+06,2.454170500000000000e+06,2.488004299999999814e+06,2.544733299999999814e+06,2.084112800000000047e+06,2.563517000000000000e+06,2.555973500000000000e+06,2.646724799999999814e+06,3.231893500000000000e+06,2.597615000000000000e+06,2.348408000000000000e+06,3.107270500000000000e+06,2.463168000000000000e+06,2.186029000000000000e+06,2.241792000000000000e+06,2.291791299999999814e+06,3.107270500000000000e+06,2.159296000000000000e+06,2.488004299999999814e+06,2.439045299999999814e+06,2.094272000000000000e+06,1.710356800000000047e+06,2.144192000000000000e+06,2.401252000000000000e+06,2.340864299999999814e+06,2.087884800000000047e+06,2.235175500000000000e+06,1.959490000000000000e+06,1.983712000000000000e+06,2.540886000000000000e+06,2.439045299999999814e+06,2.212506500000000000e+06,1.548015300000000047e+06,2.257806799999999814e+06,1.816640000000000000e+06,1.997283300000000047e+06,2.454170500000000000e+06,2.096256000000000000e+06,2.435273500000000000e+06,2.182293799999999814e+06,1.986784000000000000e+06,1.925216000000000000e+06,2.131392000000000000e+06,2.144537299999999814e+06,1.944800000000000000e+06,2.510711000000000000e+06,2.212506500000000000e+06,2.465449500000000000e+06,2.491927000000000000e+06,2.454170500000000000e+06,1.793152000000000000e+06,1.736760899999999907e+06,2.129728000000000000e+06,2.242719299999999814e+06,2.254592000000000000e+06,1.944402500000000000e+06,1.665056500000000000e+06,2.082400000000000000e+06,2.139200000000000000e+06,1.929312000000000000e+06,2.207104000000000000e+06,2.009184000000000000e+06,2.090496000000000000e+06,2.684443500000000000e+06,2.066912000000000000e+06,1.844896000000000000e+06,2.063488000000000000e+06,2.008192000000000000e+06,2.480536000000000000e+06,2.056288000000000000e+06,2.540886000000000000e+06,2.635258299999999814e+06,2.816610000000000000e+06,2.850481500000000000e+06,3.560423799999999814e+06,2.895894799999999814e+06,3.496226500000000000e+06,3.111118000000000000e+06,2.986495299999999814e+06,2.846785000000000000e+06,3.133749299999999814e+06,2.850481500000000000e+06,3.360288000000000000e+06,2.801522500000000000e+06,3.413169799999999814e+06,2.623296000000000000e+06,2.359760500000000000e+06,2.537189500000000000e+06,2.552277000000000000e+06,2.756184500000000000e+06,2.186029000000000000e+06,2.552277000000000000e+06,2.941157299999999814e+06,2.571211799999999814e+06,2.922298000000000000e+06,2.907210500000000000e+06,3.175315299999999814e+06,2.910982299999999814e+06,2.869416299999999814e+06,3.171543500000000000e+06,2.771272000000000000e+06,2.752337299999999814e+06,3.817137500000000000e+06,3.220577799999999814e+06,3.061932799999999814e+06,2.956320299999999814e+06,3.379147500000000000e+06,3.386615799999999814e+06,3.511314000000000000e+06,2.767424799999999814e+06,3.012823000000000000e+06,2.922298000000000000e+06,2.401252000000000000e+06,3.182859000000000000e+06,2.450361000000000000e+06,2.990191500000000000e+06,2.639105500000000000e+06,3.458432299999999814e+06,3.020517500000000000e+06,2.759956500000000000e+06,2.892123000000000000e+06,3.197946500000000000e+06,3.088411299999999814e+06,2.628160000000000000e+06,3.220577799999999814e+06,2.567440000000000000e+06,2.718465799999999814e+06,3.054464500000000000e+06,2.714618500000000000e+06,3.220577799999999814e+06,2.801522500000000000e+06,3.050692500000000000e+06,2.416414000000000000e+06,2.997735500000000000e+06,2.763728299999999814e+06,3.288547000000000000e+06,2.842937500000000000e+06,3.039377000000000000e+06,2.657965000000000000e+06,3.194099299999999814e+06,2.824153799999999814e+06,2.756184500000000000e+06,3.163924299999999814e+06,3.311178299999999814e+06,2.903438500000000000e+06,2.756184500000000000e+06,2.741097000000000000e+06,2.884503799999999814e+06,2.690177799999999814e+06,2.910982299999999814e+06,3.035605000000000000e+06,3.126205500000000000e+06,2.903438500000000000e+06,3.228121500000000000e+06,2.624018000000000000e+06,2.601386799999999814e+06,3.070079799999999814e+06,2.641038500000000000e+06,2.450361000000000000e+06,2.593843000000000000e+06,2.759408000000000000e+06,2.726009500000000000e+06,2.825522799999999814e+06,2.812762500000000000e+06,2.709687500000000000e+06,2.605083299999999814e+06,2.701420799999999814e+06,2.417113299999999814e+06,2.013101300000000047e+06,1.626986399999999907e+06,2.136993500000000000e+06,2.071328000000000000e+06,2.472350500000000000e+06,2.695683500000000000e+06,2.342588299999999814e+06,2.816883000000000000e+06,1.859607800000000047e+06,1.960484600000000093e+06,1.938143399999999907e+06,2.377460000000000000e+06,2.680596000000000000e+06,1.948507000000000000e+06,2.617591799999999814e+06,2.357437500000000000e+06,1.608294300000000047e+06,1.843198100000000093e+06,1.861440000000000000e+06,2.245323799999999814e+06,2.175897299999999814e+06,2.551337500000000000e+06,2.275198500000000000e+06,2.485673799999999814e+06,2.085591300000000047e+06,2.213440000000000000e+06,2.470436799999999814e+06,1.749942899999999907e+06,2.211384500000000000e+06,2.348964799999999814e+06,2.048864000000000000e+06,1.985944600000000093e+06,1.938336000000000000e+06,2.096832000000000000e+06,2.032384000000000000e+06,2.174208000000000000e+06,2.269776799999999814e+06,1.902026600000000093e+06,1.958390600000000093e+06,2.218192500000000000e+06,2.259712299999999814e+06,2.166126799999999814e+06,1.954176000000000000e+06,2.453015000000000000e+06,1.979392000000000000e+06,1.834409500000000000e+06,1.839217000000000000e+06,2.297412500000000000e+06,1.761703600000000093e+06,2.539837500000000000e+06,2.026432000000000000e+06,1.962336000000000000e+06,2.295146500000000000e+06,2.476329500000000000e+06,2.149760000000000000e+06,2.685372500000000000e+06,2.117312000000000000e+06,2.455542299999999814e+06,2.033504000000000000e+06,2.338688000000000000e+06,1.921571500000000000e+06,1.826391899999999907e+06,2.751982299999999814e+06,2.067680000000000000e+06,2.216425000000000000e+06,2.191867000000000000e+06,2.366168500000000000e+06,2.567551500000000000e+06,2.740554299999999814e+06,2.104128000000000000e+06,2.080512000000000000e+06,2.546368000000000000e+06,1.764137399999999907e+06,2.058017800000000047e+06,2.412608000000000000e+06,2.059168000000000000e+06,2.038592000000000000e+06,2.254667000000000000e+06,2.206951299999999814e+06,2.189120000000000000e+06,2.388992000000000000e+06,2.205289299999999814e+06,2.402570500000000000e+06,2.211968000000000000e+06,2.482560000000000000e+06,2.365248000000000000e+06,2.336448000000000000e+06,2.600825799999999814e+06,2.763443000000000000e+06,2.318016000000000000e+06,1.905574300000000047e+06,2.024672000000000000e+06,2.258084000000000000e+06,2.600158299999999814e+06,2.206976000000000000e+06,2.286745500000000000e+06,2.165321500000000000e+06,2.307915000000000000e+06,2.090272000000000000e+06,2.229952000000000000e+06,2.760027000000000000e+06,1.907609600000000093e+06,3.265811799999999814e+06,2.484972000000000000e+06,2.723473799999999814e+06,2.436926500000000000e+06,2.417984000000000000e+06,2.774378799999999814e+06,2.740351000000000000e+06,2.796809500000000000e+06,2.978157299999999814e+06,2.242432000000000000e+06,3.704456299999999814e+06,2.350080000000000000e+06,2.809523299999999814e+06,2.494046000000000000e+06,2.193400000000000000e+06,2.904103500000000000e+06,2.548034299999999814e+06,2.427790500000000000e+06,2.672694799999999814e+06,2.926824799999999814e+06,2.023262500000000000e+06,2.067127000000000000e+06,2.809780299999999814e+06,2.340672000000000000e+06,2.438481000000000000e+06,2.428414500000000000e+06,2.196373299999999814e+06,2.996005000000000000e+06,2.609556299999999814e+06,2.423744000000000000e+06,2.868680500000000000e+06,2.452020299999999814e+06,2.695477500000000000e+06,2.564444000000000000e+06,2.434221500000000000e+06,2.273408000000000000e+06,2.973266000000000000e+06,2.337497000000000000e+06,2.525798500000000000e+06,2.490811500000000000e+06,2.266432000000000000e+06,2.119269000000000000e+06,2.278586299999999814e+06,2.358271000000000000e+06,2.213632000000000000e+06,1.824793500000000000e+06,2.432555799999999814e+06,2.017024000000000000e+06,1.983936000000000000e+06,1.912032000000000000e+06,1.899296000000000000e+06,2.078969399999999907e+06,1.873868000000000000e+06,1.813152000000000000e+06,2.063360000000000000e+06,1.635168000000000000e+06,2.132747500000000000e+06,2.487722500000000000e+06,2.310651500000000000e+06,2.023759300000000047e+06,2.027737300000000047e+06,1.347265000000000000e+06,1.749376000000000000e+06,1.991104000000000000e+06,1.552576000000000000e+06,1.529920000000000000e+06,1.709504000000000000e+06,1.785696000000000000e+06,1.663840000000000000e+06,1.464884100000000093e+06,1.492832000000000000e+06,1.985976300000000047e+06,1.671104000000000000e+06,1.527104000000000000e+06,1.436800000000000000e+06,1.325211500000000000e+06,1.440672000000000000e+06,1.767360000000000000e+06,1.743360000000000000e+06,1.370624000000000000e+06,1.396320000000000000e+06,1.543616000000000000e+06,1.649712399999999907e+06,1.456768000000000000e+06,1.172943899999999907e+06,1.150605300000000047e+06,1.822663100000000093e+06,1.479584000000000000e+06,1.248896000000000000e+06,1.702702800000000047e+06,1.450656000000000000e+06,1.977167500000000000e+06,1.480224000000000000e+06,1.372768000000000000e+06,1.427456000000000000e+06,2.000157600000000093e+06,1.641568000000000000e+06,2.262717799999999814e+06,1.870208000000000000e+06,1.754816000000000000e+06,2.304798799999999814e+06,2.224038799999999814e+06,1.936992000000000000e+06,2.031267899999999907e+06,2.243397500000000000e+06,1.714944000000000000e+06,1.501120000000000000e+06,1.908418399999999907e+06,2.257806799999999814e+06,1.778816000000000000e+06,1.862306300000000047e+06,1.625632000000000000e+06,1.589569399999999907e+06,1.655456000000000000e+06,2.056115100000000093e+06,1.919616000000000000e+06,1.940330899999999907e+06,2.090400000000000000e+06,2.122624000000000000e+06,2.207616000000000000e+06,1.779488000000000000e+06,1.889952000000000000e+06,2.031441300000000047e+06,1.834912000000000000e+06,1.487336800000000047e+06,1.653504000000000000e+06,1.832697000000000000e+06,1.636704000000000000e+06,1.574014500000000000e+06,1.770080000000000000e+06,1.767040100000000093e+06,1.389792000000000000e+06,1.390871300000000047e+06,1.247777100000000093e+06,1.722880000000000000e+06,1.581792000000000000e+06,1.773248000000000000e+06,1.916096000000000000e+06,2.076864000000000000e+06,2.465537799999999814e+06,1.986753300000000047e+06,1.915680000000000000e+06,2.313536000000000000e+06,5.498958000000000000e+06,2.019008000000000000e+06,2.523631000000000000e+06,2.171648000000000000e+06,1.903040000000000000e+06,2.248042000000000000e+06,1.699262300000000047e+06,2.234474000000000000e+06,1.889952000000000000e+06,1.754496000000000000e+06,1.727776000000000000e+06,1.624128000000000000e+06,1.380767399999999907e+06,2.060573100000000093e+06,1.913696000000000000e+06,1.592480000000000000e+06,1.644288000000000000e+06,1.654912000000000000e+06,2.076864000000000000e+06,2.061173300000000047e+06,1.877120000000000000e+06,1.937765600000000093e+06,2.069568000000000000e+06,1.692028300000000047e+06,1.871968000000000000e+06,1.588928000000000000e+06,1.571296000000000000e+06,1.642784000000000000e+06,1.966848000000000000e+06,1.497250399999999907e+06,1.821644500000000000e+06,1.407448000000000000e+06,1.487456000000000000e+06,1.508992000000000000e+06,1.810080000000000000e+06,1.688160000000000000e+06,1.652096000000000000e+06,1.764416000000000000e+06,2.244921799999999814e+06,1.803520000000000000e+06,2.022680300000000047e+06,1.948672000000000000e+06,2.117184000000000000e+06,2.026656000000000000e+06,2.117888000000000000e+06,2.734658500000000000e+06,2.122304000000000000e+06,2.283584000000000000e+06,2.196800000000000000e+06,2.275968000000000000e+06,2.227840000000000000e+06,2.236096000000000000e+06,2.080096000000000000e+06,2.109760000000000000e+06,1.803200000000000000e+06,1.817952000000000000e+06,1.934240000000000000e+06,1.739328000000000000e+06,1.979081000000000000e+06,2.001248000000000000e+06,1.813248000000000000e+06,1.924256000000000000e+06,1.719616000000000000e+06,2.008190000000000000e+06,1.982496000000000000e+06,1.950880000000000000e+06,2.031267899999999907e+06,1.892160000000000000e+06,1.755657000000000000e+06,1.710356800000000047e+06,2.518254500000000000e+06,1.589506899999999907e+06,2.057708800000000047e+06,1.752096000000000000e+06,1.872192000000000000e+06,2.476764000000000000e+06,2.023724100000000093e+06,1.964320000000000000e+06,2.058720000000000000e+06,2.507014500000000000e+06,1.884013899999999907e+06,2.892123000000000000e+06,2.495623500000000000e+06,3.133749299999999814e+06,2.031267899999999907e+06,1.702813000000000000e+06,2.242719299999999814e+06,2.555973500000000000e+06,2.374848000000000000e+06,2.144537299999999814e+06,1.850067000000000000e+06,2.363495500000000000e+06,1.545664000000000000e+06,1.929088000000000000e+06,1.827136000000000000e+06,2.114362299999999814e+06,1.548015300000000047e+06,1.933087000000000000e+06,2.023724100000000093e+06,1.487456000000000000e+06,1.569984000000000000e+06,1.618496000000000000e+06,2.133185000000000000e+06,1.899840000000000000e+06,1.950304000000000000e+06,2.416414000000000000e+06,2.050432000000000000e+06,2.214080000000000000e+06,2.272128000000000000e+06,2.200512000000000000e+06,2.567440000000000000e+06,2.341888000000000000e+06,2.162752000000000000e+06,2.104448000000000000e+06,2.264000000000000000e+06,2.309632000000000000e+06,2.442780500000000000e+06,2.179136000000000000e+06,2.082304000000000000e+06,2.266688000000000000e+06,2.593088000000000000e+06,2.008636600000000093e+06,2.729781500000000000e+06,2.952473000000000000e+06,2.216241500000000000e+06,2.087884800000000047e+06,2.103009000000000000e+06,2.307264000000000000e+06,2.284247500000000000e+06,2.609664000000000000e+06,2.290496000000000000e+06,2.145216000000000000e+06,2.091656500000000000e+06,2.624018000000000000e+06,2.080341000000000000e+06,2.256960000000000000e+06,2.480536000000000000e+06,2.506304000000000000e+06,2.318144000000000000e+06,2.317504000000000000e+06,2.639105500000000000e+06,2.343616000000000000e+06,1.967108300000000047e+06,2.608930500000000000e+06,2.801522500000000000e+06,2.164736000000000000e+06,2.340096000000000000e+06,2.873263500000000000e+06,2.201600000000000000e+06,2.617856000000000000e+06,2.272832000000000000e+06,2.668672000000000000e+06,2.241088000000000000e+06,2.444928000000000000e+06,2.162304000000000000e+06,2.128320000000000000e+06,2.218752000000000000e+06,2.605083299999999814e+06,2.118097500000000000e+06,2.257856000000000000e+06,2.423957799999999814e+06,2.268544000000000000e+06,2.046356399999999907e+06,2.422720000000000000e+06,1.872698300000000047e+06,2.223785299999999814e+06,2.297088000000000000e+06,2.190592000000000000e+06,2.036480000000000000e+06,2.145728000000000000e+06,2.095428500000000000e+06,2.786359500000000000e+06,2.563517000000000000e+06,2.144537299999999814e+06,2.271040000000000000e+06,2.488004299999999814e+06,2.211968000000000000e+06,2.267648000000000000e+06,2.280512000000000000e+06,2.326784000000000000e+06,2.175360000000000000e+06,2.176128000000000000e+06,2.552277000000000000e+06,2.348408000000000000e+06,2.431360000000000000e+06,2.688140000000000000e+06,2.005440000000000000e+06,2.204928000000000000e+06,2.152192000000000000e+06,2.295552000000000000e+06,2.028288000000000000e+06,2.156288000000000000e+06,2.038812600000000093e+06,2.238208000000000000e+06,2.037376000000000000e+06,1.982720000000000000e+06,2.416414000000000000e+06,2.002240000000000000e+06,1.940288000000000000e+06,1.968256000000000000e+06,1.989984000000000000e+06,2.024224000000000000e+06,1.702813000000000000e+06,1.770528000000000000e+06,1.771744000000000000e+06,1.879744000000000000e+06,2.015264000000000000e+06,1.758400000000000000e+06,1.934240000000000000e+06,2.352216799999999814e+06,1.642976000000000000e+06,1.449796600000000093e+06,2.053900100000000093e+06,1.906646100000000093e+06,2.012408500000000000e+06,1.675872000000000000e+06,1.851584000000000000e+06,2.014496000000000000e+06,1.378092300000000047e+06,1.743584000000000000e+06,1.693056000000000000e+06,1.933087000000000000e+06,1.553792000000000000e+06,2.038812600000000093e+06,1.963336399999999907e+06,1.531552000000000000e+06,1.581344000000000000e+06,1.500160000000000000e+06,1.473984000000000000e+06,1.484544000000000000e+06,1.426816000000000000e+06,1.634807000000000000e+06,1.234560000000000000e+06,1.211566899999999907e+06,1.313408000000000000e+06,1.293888000000000000e+06,1.298144000000000000e+06,1.281920000000000000e+06,1.408672000000000000e+06,1.087356100000000093e+06,1.060953000000000000e+06,1.315648000000000000e+06,9.099270999999999767e+05,1.260832000000000000e+06,1.096704000000000000e+06,1.293760000000000000e+06,1.050400000000000000e+06,1.857610800000000047e+06,1.213184000000000000e+06,1.191200000000000000e+06,1.370548500000000000e+06,1.597050600000000093e+06,1.668828399999999907e+06,1.119456000000000000e+06,1.099040000000000000e+06,1.230176000000000000e+06,1.190976000000000000e+06,1.063040000000000000e+06,1.517802500000000000e+06,1.360352000000000000e+06,1.146112000000000000e+06,1.217728000000000000e+06,1.094080000000000000e+06,1.225280000000000000e+06,1.570646500000000000e+06,1.159680000000000000e+06,1.095040000000000000e+06,1.181729500000000000e+06,1.612138100000000093e+06,1.180896000000000000e+06,1.344071000000000000e+06,1.464884100000000093e+06,8.645891999999999534e+05,8.994560000000000000e+05,1.064192000000000000e+06,1.113408000000000000e+06,1.056512000000000000e+06,1.338944000000000000e+06,1.093760000000000000e+06,1.066720000000000000e+06,1.055872000000000000e+06,1.009104000000000000e+06,1.272366600000000093e+06,1.751848399999999907e+06,1.093248000000000000e+06,9.697920000000000000e+05,9.781920000000000000e+05,9.592960000000000000e+05,1.015104000000000000e+06,1.189273300000000047e+06,1.019312000000000000e+06,1.355386500000000000e+06,7.388160000000000000e+05,8.911840000000000000e+05,9.905920000000000000e+05,1.042384000000000000e+06,8.911840000000000000e+05,9.330720000000000000e+05,1.073376000000000000e+06,7.728960000000000000e+05,9.353760000000000000e+05,9.158880000000000000e+05,8.258080000000000000e+05,8.489318000000000466e+05,7.539840000000000000e+05,8.683620999999999767e+05,1.039669900000000023e+06,9.086720000000000000e+05,8.477120000000000000e+05,7.722720000000000000e+05,7.923680000000000000e+05,7.690560000000000000e+05,1.102481399999999907e+06,8.159040000000000000e+05,1.016803800000000047e+06,7.098720000000000000e+05,7.734240000000000000e+05,7.609440000000000000e+05,1.001424000000000000e+06,7.045760000000000000e+05,8.551360000000000000e+05,5.019820000000000000e+05,8.372800000000000000e+05,8.387360000000000000e+05,1.155288600000000093e+06,1.047440000000000000e+06,8.383200000000000000e+05,5.285905999999999767e+05,7.991360000000000000e+05,9.627710999999999767e+05,1.127791800000000047e+06,7.867360000000000000e+05,9.428320000000000000e+05,8.554400000000000000e+05,5.344640000000000000e+05,6.663680000000000000e+05,8.292480000000000000e+05,1.034475400000000023e+06,6.728800000000000000e+05,6.726720000000000000e+05,7.466080000000000000e+05,6.624320000000000000e+05,8.230609000000000233e+05,6.740320000000000000e+05,6.701920000000000000e+05,7.511840000000000000e+05,8.309120000000000000e+05,7.481600000000000000e+05,6.363840000000000000e+05,8.209120000000000000e+05,6.336960000000000000e+05,6.599520000000000000e+05,7.154720000000000000e+05,9.380430000000000000e+05,7.138080000000000000e+05,7.399674000000000233e+05,9.552274000000000233e+05,7.683200000000000000e+05,5.838844000000000233e+05,5.757558000000000466e+05,6.262560000000000000e+05,5.468000000000000000e+05,5.116640000000000000e+05,8.947651999999999534e+05,4.960640000000000000e+05,4.636640000000000000e+05,5.011920000000000000e+05,4.682800000000000000e+05,5.679040000000000000e+05,7.499383000000000466e+05,5.622400000000000000e+05,3.293120000000000000e+05,3.508960000000000000e+05,3.083600000000000000e+05,5.242880000000000000e+05,3.876000000000000000e+05,3.716880000000000000e+05,4.063840000000000000e+05,3.525280000000000000e+05,3.272800000000000000e+05,3.510960000000000000e+05,3.719920000000000000e+05,6.363840000000000000e+05,3.411200000000000000e+05,3.452960000000000000e+05,2.601360000000000000e+05,2.838800000000000000e+05,2.286240000000000000e+05,3.096800000000000000e+05,3.327680000000000000e+05,4.155840000000000000e+05,2.392600000000000000e+05,3.492640000000000000e+05,3.289040000000000000e+05,2.010040000000000000e+05,1.862480000000000000e+05,1.843280000000000000e+05,1.898840000000000000e+05,1.783680000000000000e+05,1.630240000000000000e+05,1.571680000000000000e+05,1.309560000000000000e+05,1.289420000000000000e+05,1.255160000000000000e+05,1.111180000000000000e+05,1.139360000000000000e+05,1.166540000000000000e+05,9.391200000000000000e+04,9.119800000000000000e+04,8.054200000000000000e+04,8.275200000000000000e+04,6.868600000000000000e+04,6.758000000000000000e+04,8.979000000000000000e+04,6.175600000000000000e+04,6.256000000000000000e+04,5.653600000000000000e+04,5.432700000000000000e+04,5.191900000000000000e+04,4.770400000000000000e+04,4.489500000000000000e+04,4.288800000000000000e+04,4.298900000000000000e+04,4.118300000000000000e+04,3.707100000000000000e+04,3.015200000000000000e+04,2.664400000000000000e+04,2.433900000000000000e+04,2.223400000000000000e+04,2.213400000000000000e+04,1.512000000000000000e+04,1.221500000000000000e+04,1.141400000000000000e+04,1.081300000000000000e+04,3.851084000000000233e+05,8.009000000000000000e+03,6.307000000000000000e+03,7.108000000000000000e+03,5.706000000000000000e+03,6.407000000000000000e+03,6.807000000000000000e+03,5.806000000000000000e+03,5.005000000000000000e+03,5.005000000000000000e+03,5.706000000000000000e+03,6.006000000000000000e+03,3.103000000000000000e+03,4.404000000000000000e+03,4.304000000000000000e+03,4.204000000000000000e+03,5.606000000000000000e+03,5.506000000000000000e+03,5.306000000000000000e+03,3.904000000000000000e+03,4.404000000000000000e+03,3.704000000000000000e+03,5.406000000000000000e+03,6.207000000000000000e+03,4.004000000000000000e+03,4.004000000000000000e+03,4.605000000000000000e+03,4.204000000000000000e+03,5.606000000000000000e+03,5.005000000000000000e+03,4.304000000000000000e+03,3.303000000000000000e+03,4.204000000000000000e+03,4.605000000000000000e+03,5.306000000000000000e+03,7.809000000000000000e+03,5.105000000000000000e+03,5.205000000000000000e+03,5.205000000000000000e+03,4.104000000000000000e+03,3.303000000000000000e+03,4.905000000000000000e+03,4.605000000000000000e+03,2.903000000000000000e+03,4.404000000000000000e+03,4.004000000000000000e+03,4.204000000000000000e+03,3.603000000000000000e+03,5.005000000000000000e+03,5.406000000000000000e+03,4.605000000000000000e+03,4.104000000000000000e+03,3.804000000000000000e+03,5.205000000000000000e+03,4.004000000000000000e+03,5.005000000000000000e+03,3.103000000000000000e+03,3.103000000000000000e+03,4.705000000000000000e+03,4.705000000000000000e+03,2.202000000000000000e+03,3.403000000000000000e+03,5.606000000000000000e+03,4.404000000000000000e+03,3.403000000000000000e+03,5.306000000000000000e+03,3.704000000000000000e+03,5.105000000000000000e+03,4.104000000000000000e+03,4.004000000000000000e+03,4.404000000000000000e+03,3.403000000000000000e+03,4.404000000000000000e+03,4.004000000000000000e+03,3.804000000000000000e+03,3.603000000000000000e+03,6.107000000000000000e+03,3.804000000000000000e+03,3.603000000000000000e+03,3.804000000000000000e+03,2.903000000000000000e+03,5.205000000000000000e+03,6.407000000000000000e+03,4.404000000000000000e+03,5.806000000000000000e+03,3.804000000000000000e+03,4.505000000000000000e+03,6.407000000000000000e+03,3.804000000000000000e+03,3.603000000000000000e+03,4.304000000000000000e+03,3.203000000000000000e+03,3.603000000000000000e+03,5.205000000000000000e+03,3.704000000000000000e+03,2.802000000000000000e+03,3.704000000000000000e+03,4.004000000000000000e+03,4.705000000000000000e+03,3.503000000000000000e+03,4.204000000000000000e+03,4.605000000000000000e+03,4.104000000000000000e+03,4.705000000000000000e+03,5.005000000000000000e+03,2.903000000000000000e+03,3.503000000000000000e+03,3.403000000000000000e+03,3.303000000000000000e+03,3.603000000000000000e+03,3.503000000000000000e+03,2.702000000000000000e+03,3.804000000000000000e+03,4.705000000000000000e+03,3.503000000000000000e+03,3.303000000000000000e+03,4.404000000000000000e+03,2.602000000000000000e+03,3.403000000000000000e+03,4.004000000000000000e+03,3.403000000000000000e+03,4.605000000000000000e+03,2.402000000000000000e+03,3.804000000000000000e+03,3.503000000000000000e+03,3.603000000000000000e+03,3.603000000000000000e+03,3.103000000000000000e+03,2.802000000000000000e+03,2.502000000000000000e+03,2.903000000000000000e+03,4.605000000000000000e+03,4.104000000000000000e+03,3.704000000000000000e+03,3.503000000000000000e+03,6.307000000000000000e+03,3.804000000000000000e+03,3.503000000000000000e+03,3.303000000000000000e+03,3.503000000000000000e+03,3.503000000000000000e+03,3.203000000000000000e+03,4.104000000000000000e+03,3.003000000000000000e+03,3.704000000000000000e+03,3.003000000000000000e+03,3.203000000000000000e+03,3.403000000000000000e+03,2.802000000000000000e+03,3.403000000000000000e+03,2.903000000000000000e+03,3.603000000000000000e+03,3.603000000000000000e+03,3.603000000000000000e+03,2.702000000000000000e+03,4.304000000000000000e+03,3.603000000000000000e+03,3.303000000000000000e+03,3.003000000000000000e+03,2.702000000000000000e+03,3.103000000000000000e+03,3.003000000000000000e+03,2.802000000000000000e+03,2.702000000000000000e+03,4.104000000000000000e+03,3.203000000000000000e+03,3.503000000000000000e+03,5.706000000000000000e+03,5.105000000000000000e+03,3.403000000000000000e+03,4.404000000000000000e+03,5.005000000000000000e+03,4.204000000000000000e+03,3.203000000000000000e+03,5.406000000000000000e+03,3.904000000000000000e+03,3.603000000000000000e+03,3.203000000000000000e+03,2.602000000000000000e+03,3.603000000000000000e+03,4.204000000000000000e+03,2.602000000000000000e+03,4.304000000000000000e+03,5.005000000000000000e+03,4.104000000000000000e+03,3.804000000000000000e+03,3.904000000000000000e+03,4.505000000000000000e+03,2.903000000000000000e+03,3.203000000000000000e+03,1.901000000000000000e+03,3.603000000000000000e+03,4.805000000000000000e+03,3.003000000000000000e+03,4.805000000000000000e+03,4.404000000000000000e+03,3.603000000000000000e+03,3.603000000000000000e+03,2.802000000000000000e+03,3.303000000000000000e+03,2.502000000000000000e+03,4.104000000000000000e+03,2.302000000000000000e+03,3.804000000000000000e+03,2.602000000000000000e+03,3.804000000000000000e+03,2.602000000000000000e+03,3.603000000000000000e+03,3.103000000000000000e+03,4.204000000000000000e+03,3.904000000000000000e+03,2.602000000000000000e+03,2.502000000000000000e+03,4.204000000000000000e+03,3.503000000000000000e+03,4.605000000000000000e+03,4.004000000000000000e+03,3.904000000000000000e+03,2.702000000000000000e+03,3.904000000000000000e+03,4.605000000000000000e+03,3.603000000000000000e+03,4.104000000000000000e+03,3.503000000000000000e+03,3.804000000000000000e+03,2.402000000000000000e+03,2.602000000000000000e+03,4.705000000000000000e+03,3.103000000000000000e+03,4.304000000000000000e+03,4.104000000000000000e+03,4.204000000000000000e+03,3.203000000000000000e+03,3.804000000000000000e+03,4.805000000000000000e+03,2.903000000000000000e+03,3.203000000000000000e+03,4.605000000000000000e+03,3.003000000000000000e+03,4.404000000000000000e+03,4.705000000000000000e+03,4.404000000000000000e+03,3.403000000000000000e+03,4.304000000000000000e+03,2.702000000000000000e+03,3.704000000000000000e+03,3.704000000000000000e+03,2.802000000000000000e+03,4.204000000000000000e+03,3.103000000000000000e+03,3.003000000000000000e+03,2.802000000000000000e+03,3.804000000000000000e+03,4.104000000000000000e+03,2.802000000000000000e+03,3.303000000000000000e+03,3.503000000000000000e+03,4.104000000000000000e+03,2.502000000000000000e+03,3.003000000000000000e+03,3.704000000000000000e+03,5.406000000000000000e+03,3.503000000000000000e+03,2.802000000000000000e+03,3.203000000000000000e+03,4.204000000000000000e+03,2.802000000000000000e+03,3.704000000000000000e+03,3.203000000000000000e+03,3.203000000000000000e+03,3.704000000000000000e+03,3.103000000000000000e+03,4.004000000000000000e+03,3.103000000000000000e+03,4.304000000000000000e+03,3.203000000000000000e+03,3.403000000000000000e+03,3.603000000000000000e+03,3.003000000000000000e+03,3.203000000000000000e+03,3.503000000000000000e+03,4.104000000000000000e+03,4.004000000000000000e+03,3.503000000000000000e+03,3.403000000000000000e+03,4.605000000000000000e+03,3.804000000000000000e+03,3.603000000000000000e+03,4.304000000000000000e+03,2.302000000000000000e+03,3.904000000000000000e+03,4.104000000000000000e+03,4.204000000000000000e+03,2.602000000000000000e+03,3.603000000000000000e+03,1.632200000000000000e+04,3.503000000000000000e+03,3.303000000000000000e+03,3.303000000000000000e+03,3.904000000000000000e+03,3.203000000000000000e+03,4.404000000000000000e+03,3.503000000000000000e+03,3.603000000000000000e+03,4.404000000000000000e+03,3.403000000000000000e+03,3.303000000000000000e+03,3.003000000000000000e+03,3.103000000000000000e+03,4.505000000000000000e+03,3.503000000000000000e+03,3.904000000000000000e+03,3.403000000000000000e+03,4.204000000000000000e+03,3.704000000000000000e+03,4.204000000000000000e+03,5.506000000000000000e+03,4.204000000000000000e+03,3.003000000000000000e+03,2.602000000000000000e+03,2.602000000000000000e+03,3.804000000000000000e+03,3.503000000000000000e+03,4.204000000000000000e+03,5.205000000000000000e+03,4.104000000000000000e+03,2.402000000000000000e+03,3.003000000000000000e+03,3.403000000000000000e+03,3.203000000000000000e+03,1.801000000000000000e+03,3.904000000000000000e+03,4.705000000000000000e+03,3.203000000000000000e+03,3.904000000000000000e+03,4.605000000000000000e+03,3.804000000000000000e+03,4.304000000000000000e+03,4.204000000000000000e+03,4.304000000000000000e+03,3.804000000000000000e+03,2.702000000000000000e+03,3.804000000000000000e+03,3.704000000000000000e+03,2.702000000000000000e+03,3.003000000000000000e+03,3.603000000000000000e+03,3.603000000000000000e+03,4.505000000000000000e+03,3.603000000000000000e+03,2.602000000000000000e+03,4.004000000000000000e+03,2.903000000000000000e+03,3.804000000000000000e+03,5.706000000000000000e+03,3.503000000000000000e+03,3.303000000000000000e+03,4.004000000000000000e+03,3.303000000000000000e+03,3.704000000000000000e+03,3.603000000000000000e+03,4.004000000000000000e+03,4.705000000000000000e+03,2.702000000000000000e+03,3.103000000000000000e+03,2.202000000000000000e+03,4.505000000000000000e+03,3.904000000000000000e+03,4.104000000000000000e+03,4.905000000000000000e+03,3.503000000000000000e+03,3.503000000000000000e+03,2.702000000000000000e+03,3.003000000000000000e+03,nan
4.795009999999999906e+01,1.952900000000000000e+04,1.892700000000000000e+04,2.163300000000000000e+04,2.564200000000000000e+04,2.403800000000000000e+04,2.263500000000000000e+04,2.754600000000000000e+04,2.574200000000000000e+04,2.343700000000000000e+04,2.694500000000000000e+04,2.594200000000000000e+04,2.343700000000000000e+04,2.704500000000000000e+04,2.734600000000000000e+04,2.834800000000000000e+04,2.915000000000000000e+04,3.426300000000000000e+04,2.604200000000000000e+04,3.225800000000000000e+04,2.905000000000000000e+04,2.965100000000000000e+04,3.205700000000000000e+04,3.386200000000000000e+04,2.814700000000000000e+04,3.175600000000000000e+04,3.707100000000000000e+04,3.285900000000000000e+04,3.316000000000000000e+04,2.935000000000000000e+04,3.797300000000000000e+04,3.516600000000000000e+04,3.757200000000000000e+04,4.108300000000000000e+04,4.008000000000000000e+04,4.258700000000000000e+04,4.028000000000000000e+04,7.732600000000000000e+04,3.626900000000000000e+04,4.539600000000000000e+04,4.609900000000000000e+04,4.660000000000000000e+04,5.071400000000000000e+04,5.814200000000000000e+04,5.994900000000000000e+04,6.266000000000000000e+04,6.366400000000000000e+04,7.069400000000000000e+04,6.918800000000000000e+04,6.898600000000000000e+04,7.109600000000000000e+04,6.969000000000000000e+04,6.065200000000000000e+04,7.722400000000000000e+04,8.687400000000000000e+04,8.707600000000000000e+04,7.983800000000000000e+04,6.768000000000000000e+04,7.019200000000000000e+04,9.099600000000000000e+04,9.240400000000000000e+04,1.161520000000000000e+05,9.683000000000000000e+04,1.321640000000000000e+05,1.326680000000000000e+05,1.569680000000000000e+05,1.418400000000000000e+05,1.408320000000000000e+05,1.492000000000000000e+05,1.539400000000000000e+05,1.421440000000000000e+05,1.717040000000000000e+05,1.588840000000000000e+05,1.997880000000000000e+05,1.824080000000000000e+05,1.765480000000000000e+05,1.794800000000000000e+05,2.696720000000000000e+05,1.833160000000000000e+05,2.017120000000000000e+05,2.639920000000000000e+05,2.609480000000000000e+05,3.024640000000000000e+05,3.330800000000000000e+05,2.997200000000000000e+05,3.240240000000000000e+05,2.858080000000000000e+05,3.142560000000000000e+05,2.856080000000000000e+05,3.188320000000000000e+05,4.408400000000000000e+05,8.155283000000000466e+05,3.271760000000000000e+05,3.580240000000000000e+05,3.528320000000000000e+05,4.006640000000000000e+05,3.752560000000000000e+05,5.845920000000000000e+05,4.049520000000000000e+05,4.176240000000000000e+05,5.471200000000000000e+05,5.326240000000000000e+05,4.218160000000000000e+05,4.604960000000000000e+05,4.694080000000000000e+05,5.975840000000000000e+05,4.919600000000000000e+05,5.468023000000000466e+05,5.320960000000000000e+05,5.670720000000000000e+05,5.331360000000000000e+05,5.471200000000000000e+05,5.515360000000000000e+05,5.703680000000000000e+05,6.394880000000000000e+05,7.278080000000000000e+05,5.632640000000000000e+05,6.868640000000000000e+05,7.604320000000000000e+05,6.275040000000000000e+05,8.168320000000000000e+05,7.385120000000000000e+05,7.424480000000000000e+05,9.370560000000000000e+05,8.871040000000000000e+05,8.866880000000000000e+05,1.163392000000000000e+06,8.894080000000000000e+05,1.292160000000000000e+06,9.123360000000000000e+05,1.344071000000000000e+06,1.816082399999999907e+06,1.449796600000000093e+06,1.661284600000000093e+06,1.144009800000000047e+06,1.789604800000000047e+06,1.789604800000000047e+06,2.340864299999999814e+06,1.347842800000000047e+06,1.868926399999999907e+06,1.774517300000000047e+06,1.253507300000000047e+06,2.008636600000000093e+06,1.955718300000000047e+06,2.042621300000000047e+06,1.611104000000000000e+06,1.857610800000000047e+06,1.985967600000000093e+06,2.186029000000000000e+06,1.506412500000000000e+06,1.902911000000000000e+06,2.012408500000000000e+06,2.250263000000000000e+06,1.453605300000000047e+06,2.295526500000000000e+06,1.948768000000000000e+06,2.129449799999999814e+06,2.242719299999999814e+06,1.948672000000000000e+06,2.053900100000000093e+06,2.163397500000000000e+06,1.884013899999999907e+06,2.246784000000000000e+06,1.717900500000000000e+06,2.272932000000000000e+06,2.322004000000000000e+06,2.699531000000000000e+06,2.801522500000000000e+06,2.963864000000000000e+06,2.269160000000000000e+06,2.839241299999999814e+06,3.061932799999999814e+06,2.937385500000000000e+06,2.488004299999999814e+06,3.024289500000000000e+06,2.722162299999999814e+06,2.711104000000000000e+06,2.691987299999999814e+06,2.454170500000000000e+06,2.944929000000000000e+06,3.443344799999999814e+06,2.684443500000000000e+06,2.771272000000000000e+06,3.333885000000000000e+06,3.005279000000000000e+06,2.933613500000000000e+06,3.284699500000000000e+06,3.299787000000000000e+06,2.820306500000000000e+06,3.122358000000000000e+06,3.269612000000000000e+06,4.670335500000000000e+06,3.885106799999999814e+06,4.013426000000000000e+06,3.549032500000000000e+06,3.107270500000000000e+06,2.892123000000000000e+06,3.579207500000000000e+06,4.039904500000000000e+06,3.632164799999999814e+06,4.496754000000000000e+06,3.941760299999999814e+06,3.005279000000000000e+06,3.828377799999999814e+06,3.511314000000000000e+06,3.182859000000000000e+06,3.560423799999999814e+06,3.484910799999999814e+06,4.209714000000000000e+06,3.915281799999999814e+06,4.047448299999999814e+06,3.364060000000000000e+06,3.458432299999999814e+06,3.367831799999999814e+06,3.537717000000000000e+06,3.428257299999999814e+06,3.530173299999999814e+06,3.624621000000000000e+06,4.323097000000000000e+06,3.318722000000000000e+06,3.798202799999999814e+06,3.443344799999999814e+06,3.609382500000000000e+06,2.793978799999999814e+06,3.620773799999999814e+06,3.575511299999999814e+06,3.379147500000000000e+06,3.390463000000000000e+06,3.545260799999999814e+06,3.930369299999999814e+06,3.262068500000000000e+06,3.737852799999999814e+06,4.036057000000000000e+06,3.488607299999999814e+06,3.194099299999999814e+06,3.103574299999999814e+06,3.394235000000000000e+06,2.933613500000000000e+06,3.246981000000000000e+06,3.009126500000000000e+06,3.171543500000000000e+06,2.967560500000000000e+06,2.620170799999999814e+06,2.759956500000000000e+06,3.141293000000000000e+06,3.775647000000000000e+06,3.118661799999999814e+06,3.337656799999999814e+06,4.300390000000000000e+06,3.243209000000000000e+06,3.401778500000000000e+06,3.715221500000000000e+06,2.635258299999999814e+06,2.809066299999999814e+06,2.537189500000000000e+06,3.371528299999999814e+06,2.571211799999999814e+06,2.786359500000000000e+06,3.020517500000000000e+06,3.956847799999999814e+06,3.273459500000000000e+06,3.647252299999999814e+06,3.330113000000000000e+06,2.937385500000000000e+06,3.163924299999999814e+06,2.741097000000000000e+06,2.726009500000000000e+06,3.122358000000000000e+06,3.288547000000000000e+06,3.262068500000000000e+06,3.518782299999999814e+06,3.579207500000000000e+06,3.737852799999999814e+06,2.914678799999999814e+06,3.571664000000000000e+06,2.846785000000000000e+06,3.281003299999999814e+06,3.043148799999999814e+06,3.246981000000000000e+06,2.827850000000000000e+06,2.598400000000000000e+06,2.284247500000000000e+06,2.654268500000000000e+06,2.484307799999999814e+06,2.333632000000000000e+06,2.567440000000000000e+06,2.343680000000000000e+06,2.148272500000000000e+06,2.246454299999999814e+06,2.507014500000000000e+06,2.408795799999999814e+06,2.642877500000000000e+06,2.484307799999999814e+06,3.148836799999999814e+06,3.088411299999999814e+06,3.545260799999999814e+06,3.061932799999999814e+06,2.824153799999999814e+06,3.069552000000000000e+06,2.926069799999999814e+06,2.809066299999999814e+06,2.495623500000000000e+06,2.827850000000000000e+06,2.654268500000000000e+06,2.827850000000000000e+06,2.691987299999999814e+06,2.525798500000000000e+06,2.091656500000000000e+06,2.627790000000000000e+06,2.986495299999999814e+06,2.642877500000000000e+06,2.861872500000000000e+06,2.937385500000000000e+06,2.756184500000000000e+06,2.389973299999999814e+06,2.763728299999999814e+06,2.544733299999999814e+06,5.334940000000000000e+06,2.284247500000000000e+06,2.519296000000000000e+06,2.546816000000000000e+06,2.548429500000000000e+06,2.325739000000000000e+06,2.786359500000000000e+06,2.310651500000000000e+06,2.574908299999999814e+06,2.597615000000000000e+06,2.118097500000000000e+06,2.461714299999999814e+06,2.322004000000000000e+06,2.661812299999999814e+06,1.884013899999999907e+06,2.695683500000000000e+06,2.275968000000000000e+06,2.571211799999999814e+06,2.223785299999999814e+06,2.389973299999999814e+06,2.016180399999999907e+06,2.601386799999999814e+06,2.669356000000000000e+06,3.228121500000000000e+06,2.752337299999999814e+06,2.899591299999999814e+06,2.929766299999999814e+06,2.767424799999999814e+06,2.877035500000000000e+06,2.208697799999999814e+06,2.518254500000000000e+06,2.510711000000000000e+06,2.129449799999999814e+06,3.722765299999999814e+06,3.613230000000000000e+06,2.568576000000000000e+06,2.937385500000000000e+06,3.201718500000000000e+06,2.782512299999999814e+06,2.533342000000000000e+06,2.956320299999999814e+06,3.065780000000000000e+06,2.495623500000000000e+06,2.435273500000000000e+06,2.416414000000000000e+06,2.971407799999999814e+06,3.133749299999999814e+06,4.236193000000000000e+06,2.514558299999999814e+06,2.956320299999999814e+06,2.880807299999999814e+06,2.363495500000000000e+06,3.473519799999999814e+06,3.137445500000000000e+06,3.046845299999999814e+06,2.904832000000000000e+06,2.960016500000000000e+06,2.608930500000000000e+06,2.333283000000000000e+06,2.469258000000000000e+06,2.340864299999999814e+06,3.182859000000000000e+06,2.924544000000000000e+06,2.458560000000000000e+06,2.665508500000000000e+06,2.763728299999999814e+06,2.831697500000000000e+06,2.756184500000000000e+06,3.669883500000000000e+06,2.680596000000000000e+06,3.530173299999999814e+06,2.835394000000000000e+06,2.971407799999999814e+06,2.842937500000000000e+06,2.816610000000000000e+06,2.824153799999999814e+06,2.756184500000000000e+06,3.971935299999999814e+06,2.835394000000000000e+06,2.722162299999999814e+06,3.156380500000000000e+06,3.681123799999999814e+06,4.557179500000000000e+06,3.288547000000000000e+06,3.269612000000000000e+06,2.665508500000000000e+06,2.642877500000000000e+06,3.012823000000000000e+06,2.937385500000000000e+06,3.303634500000000000e+06,4.153136000000000000e+06,3.039377000000000000e+06,3.616926500000000000e+06,2.507014500000000000e+06,3.409322500000000000e+06,2.197419000000000000e+06,3.220577799999999814e+06,3.194099299999999814e+06,2.533342000000000000e+06,2.869416299999999814e+06,2.933613500000000000e+06,3.228121500000000000e+06,3.918978000000000000e+06,3.031757799999999814e+06,3.065780000000000000e+06,3.099727000000000000e+06,3.118661799999999814e+06,2.899591299999999814e+06,3.058236299999999814e+06,4.096558000000000000e+06,3.277156000000000000e+06,3.813290299999999814e+06,2.650421000000000000e+06,3.866172000000000000e+06,2.767424799999999814e+06,2.646724799999999814e+06,3.284699500000000000e+06,2.778815799999999814e+06,2.397517000000000000e+06,2.654268500000000000e+06,2.578755500000000000e+06,2.771272000000000000e+06,2.937385500000000000e+06,3.246981000000000000e+06,2.657965000000000000e+06,3.080867500000000000e+06,2.944929000000000000e+06,2.861872500000000000e+06,2.624018000000000000e+06,2.748640799999999814e+06,4.089014299999999814e+06,3.567967500000000000e+06,3.246981000000000000e+06,3.477367000000000000e+06,3.246981000000000000e+06,2.986495299999999814e+06,2.786359500000000000e+06,2.729781500000000000e+06,2.926069799999999814e+06,2.877035500000000000e+06,2.121906000000000000e+06,3.284699500000000000e+06,2.371039299999999814e+06,2.850481500000000000e+06,2.469258000000000000e+06,3.001582799999999814e+06,3.065780000000000000e+06,2.085184000000000000e+06,2.152118799999999814e+06,2.495623500000000000e+06,2.367304299999999814e+06,2.533342000000000000e+06,2.469258000000000000e+06,2.378620799999999814e+06,2.204962799999999814e+06,2.718465799999999814e+06,2.288019500000000000e+06,2.533342000000000000e+06,2.586299299999999814e+06,2.657965000000000000e+06,2.522102000000000000e+06,2.201154000000000000e+06,4.047448299999999814e+06,3.949304000000000000e+06,2.748640799999999814e+06,2.537189500000000000e+06,2.963864000000000000e+06,2.548429500000000000e+06,2.684443500000000000e+06,2.563517000000000000e+06,2.046356399999999907e+06,2.937385500000000000e+06,2.080341000000000000e+06,1.982195800000000047e+06,1.812310500000000000e+06,2.756184500000000000e+06,2.226112000000000000e+06,2.661812299999999814e+06,1.665056500000000000e+06,3.020517500000000000e+06,2.231744000000000000e+06,2.352216799999999814e+06,2.058592000000000000e+06,2.555973500000000000e+06,2.035808000000000000e+06,1.992736000000000000e+06,1.819854300000000047e+06,1.899102399999999907e+06,1.800920500000000000e+06,2.206208000000000000e+06,2.019952300000000047e+06,2.238910500000000000e+06,2.269160000000000000e+06,2.102464000000000000e+06,2.029312000000000000e+06,2.597615000000000000e+06,2.306916500000000000e+06,2.163904000000000000e+06,1.581962100000000093e+06,2.148992000000000000e+06,2.095712000000000000e+06,1.555559000000000000e+06,2.096480000000000000e+06,2.170941500000000000e+06,2.155854000000000000e+06,2.790131500000000000e+06,2.219904000000000000e+06,2.438016000000000000e+06,2.053900100000000093e+06,2.903438500000000000e+06,2.072796300000000047e+06,2.031267899999999907e+06,2.072796300000000047e+06,2.001092899999999907e+06,1.884013899999999907e+06,2.163648000000000000e+06,1.948174500000000000e+06,2.669356000000000000e+06,1.846257399999999907e+06,2.699531000000000000e+06,2.333283000000000000e+06,2.299335000000000000e+06,2.646724799999999814e+06,2.253998000000000000e+06,2.544733299999999814e+06,2.627790000000000000e+06,2.665508500000000000e+06,2.027496000000000000e+06,2.371039299999999814e+06,2.216241500000000000e+06,1.921733600000000093e+06,1.925543300000000047e+06,2.150976000000000000e+06,1.842485500000000000e+06,2.484307799999999814e+06,1.770744500000000000e+06,1.835680000000000000e+06,1.699041100000000093e+06,2.707074799999999814e+06,2.233280000000000000e+06,2.416414000000000000e+06,4.802502000000000000e+06,1.910454800000000047e+06,1.921733600000000093e+06,1.828352000000000000e+06,2.216241500000000000e+06,2.136993500000000000e+06,2.306624000000000000e+06,2.352216799999999814e+06,1.899102399999999907e+06,2.136993500000000000e+06,2.412604500000000000e+06,1.974652000000000000e+06,2.179328000000000000e+06,2.153088000000000000e+06,2.045536000000000000e+06,2.408795799999999814e+06,1.570646500000000000e+06,2.197419000000000000e+06,2.038812600000000093e+06,2.179904000000000000e+06,2.145536000000000000e+06,2.635258299999999814e+06,1.974652000000000000e+06,2.340864299999999814e+06,2.216241500000000000e+06,2.767424799999999814e+06,1.866592000000000000e+06,2.238910500000000000e+06,2.552277000000000000e+06,2.275712000000000000e+06,1.852224000000000000e+06,2.396032000000000000e+06,2.240896000000000000e+06,2.001792000000000000e+06,2.002688000000000000e+06,2.312000000000000000e+06,1.925543300000000047e+06,2.047552000000000000e+06,2.040256000000000000e+06,2.024672000000000000e+06,1.955718300000000047e+06,2.148272500000000000e+06,2.201154000000000000e+06,2.155854000000000000e+06,2.907210500000000000e+06,2.960016500000000000e+06,3.413169799999999814e+06,4.043601000000000000e+06,3.050692500000000000e+06,2.933888000000000000e+06,3.394235000000000000e+06,3.058236299999999814e+06,3.567967500000000000e+06,3.620773799999999814e+06,3.681123799999999814e+06,2.854328799999999814e+06,2.457905500000000000e+06,2.944929000000000000e+06,2.586299299999999814e+06,2.472916799999999814e+06,2.601386799999999814e+06,2.068987600000000093e+06,2.303108000000000000e+06,2.548429500000000000e+06,2.533342000000000000e+06,2.363495500000000000e+06,2.960016500000000000e+06,2.805219000000000000e+06,2.457905500000000000e+06,2.476764000000000000e+06,3.099727000000000000e+06,2.726009500000000000e+06,3.382919299999999814e+06,3.394235000000000000e+06,2.586299299999999814e+06,3.281003299999999814e+06,3.590598799999999814e+06,3.703830500000000000e+06,2.884503799999999814e+06,2.888351000000000000e+06,4.115417500000000000e+06,3.111118000000000000e+06,2.850481500000000000e+06,4.028513500000000000e+06,2.933613500000000000e+06,4.013426000000000000e+06,2.661812299999999814e+06,2.710771000000000000e+06,2.710771000000000000e+06,2.208697799999999814e+06,2.944929000000000000e+06,2.714618500000000000e+06,2.442780500000000000e+06,2.858025000000000000e+06,2.850481500000000000e+06,2.884503799999999814e+06,2.763728299999999814e+06,3.934216500000000000e+06,2.982648000000000000e+06,2.805219000000000000e+06,3.254524500000000000e+06,3.111118000000000000e+06,3.375375500000000000e+06,2.657965000000000000e+06,3.107270500000000000e+06,3.058236299999999814e+06,2.793978799999999814e+06,2.873263500000000000e+06,3.046845299999999814e+06,2.469258000000000000e+06,2.639105500000000000e+06,3.009126500000000000e+06,2.790131500000000000e+06,2.514558299999999814e+06,2.567440000000000000e+06,3.035605000000000000e+06,3.035605000000000000e+06,2.435273500000000000e+06,3.005279000000000000e+06,2.797675000000000000e+06,2.496116500000000000e+06,2.820306500000000000e+06,2.809066299999999814e+06,2.722162299999999814e+06,2.726009500000000000e+06,2.537189500000000000e+06,2.529645799999999814e+06,2.642877500000000000e+06,2.996050299999999814e+06,3.154526299999999814e+06,2.661812299999999814e+06,2.525798500000000000e+06,2.185905799999999814e+06,3.598142500000000000e+06,2.732335299999999814e+06,2.412604500000000000e+06,2.322617299999999814e+06,2.280439000000000000e+06,1.837344000000000000e+06,2.613096299999999814e+06,2.443691299999999814e+06,2.477570299999999814e+06,2.612702500000000000e+06,2.035471000000000000e+06,2.185362299999999814e+06,2.136993500000000000e+06,2.280580500000000000e+06,2.299598500000000000e+06,2.940431299999999814e+06,2.482282799999999814e+06,2.514649299999999814e+06,2.590838299999999814e+06,2.276703799999999814e+06,2.596671799999999814e+06,2.484846500000000000e+06,2.365173000000000000e+06,2.302749299999999814e+06,2.287993799999999814e+06,2.266816000000000000e+06,2.013963500000000000e+06,2.615615299999999814e+06,2.224008799999999814e+06,2.612317799999999814e+06,2.084288000000000000e+06,2.134557799999999814e+06,1.976204100000000093e+06,2.755392299999999814e+06,3.146757299999999814e+06,2.841572299999999814e+06,2.202830000000000000e+06,2.310976000000000000e+06,2.496869500000000000e+06,1.868856100000000093e+06,2.136448000000000000e+06,1.729997500000000000e+06,1.680688100000000093e+06,2.280320000000000000e+06,2.272908500000000000e+06,2.220034799999999814e+06,2.368130500000000000e+06,1.778592000000000000e+06,2.402887299999999814e+06,2.057376000000000000e+06,1.739455800000000047e+06,2.120640000000000000e+06,2.381648500000000000e+06,2.157945000000000000e+06,2.358413500000000000e+06,2.268378000000000000e+06,2.532040299999999814e+06,1.771536399999999907e+06,2.142208000000000000e+06,2.050848000000000000e+06,2.383551000000000000e+06,1.846432000000000000e+06,2.117440000000000000e+06,2.509475799999999814e+06,2.851348500000000000e+06,2.097600000000000000e+06,2.116096000000000000e+06,2.704110000000000000e+06,2.476474000000000000e+06,2.496554299999999814e+06,1.848838000000000000e+06,2.308096000000000000e+06,2.576090799999999814e+06,2.123072000000000000e+06,2.259648000000000000e+06,2.055397500000000000e+06,1.923685300000000047e+06,2.434880000000000000e+06,2.123776000000000000e+06,2.278023000000000000e+06,2.116096799999999814e+06,2.145280000000000000e+06,1.935232000000000000e+06,2.240640000000000000e+06,2.212347299999999814e+06,2.356645299999999814e+06,2.208640000000000000e+06,1.624863899999999907e+06,2.355654299999999814e+06,2.299328000000000000e+06,2.361408000000000000e+06,2.026752000000000000e+06,1.988258600000000093e+06,1.719108000000000000e+06,2.628050299999999814e+06,1.704360800000000047e+06,2.191488000000000000e+06,2.520439500000000000e+06,2.459328000000000000e+06,2.200656000000000000e+06,2.066240000000000000e+06,2.231040000000000000e+06,2.598080000000000000e+06,2.065839100000000093e+06,2.523546299999999814e+06,2.536192000000000000e+06,2.454009799999999814e+06,2.142058500000000000e+06,2.576980299999999814e+06,2.491128000000000000e+06,2.200880000000000000e+06,1.912955399999999907e+06,2.285097500000000000e+06,2.094217100000000093e+06,2.043916899999999907e+06,1.761703600000000093e+06,2.370730500000000000e+06,2.329920000000000000e+06,2.464529000000000000e+06,2.179392299999999814e+06,2.349312000000000000e+06,2.648249500000000000e+06,2.497899000000000000e+06,2.097347299999999814e+06,1.982832000000000000e+06,2.643029799999999814e+06,2.789486299999999814e+06,2.254952000000000000e+06,3.072904799999999814e+06,2.594363000000000000e+06,2.635348500000000000e+06,2.353024000000000000e+06,2.088382600000000093e+06,2.457315500000000000e+06,3.461678500000000000e+06,2.691480500000000000e+06,2.165957299999999814e+06,2.390400000000000000e+06,2.232832000000000000e+06,2.074880000000000000e+06,2.467465000000000000e+06,2.343233299999999814e+06,2.265252299999999814e+06,2.449101799999999814e+06,2.018795000000000000e+06,2.154752000000000000e+06,2.444586000000000000e+06,2.091656500000000000e+06,2.285376000000000000e+06,2.073216000000000000e+06,2.164513000000000000e+06,2.131454299999999814e+06,2.320295500000000000e+06,2.309504000000000000e+06,2.146175000000000000e+06,2.080096000000000000e+06,2.041888000000000000e+06,1.963016500000000000e+06,2.117440000000000000e+06,1.781074500000000000e+06,2.308671000000000000e+06,2.365811299999999814e+06,1.706695100000000093e+06,1.754993300000000047e+06,1.406278600000000093e+06,1.767360000000000000e+06,1.699954800000000047e+06,1.847520000000000000e+06,2.023759300000000047e+06,1.965728000000000000e+06,2.203577299999999814e+06,1.746304000000000000e+06,1.672862000000000000e+06,2.002723899999999907e+06,1.584576000000000000e+06,1.486686300000000047e+06,1.531200000000000000e+06,1.546880000000000000e+06,1.917998500000000000e+06,1.573888000000000000e+06,1.523456000000000000e+06,1.930080000000000000e+06,1.575168000000000000e+06,1.419620600000000093e+06,1.868926399999999907e+06,1.391072000000000000e+06,1.435616000000000000e+06,1.319488000000000000e+06,1.376416000000000000e+06,1.475936000000000000e+06,2.285539299999999814e+06,1.437216000000000000e+06,1.310944000000000000e+06,1.894540399999999907e+06,2.142411500000000000e+06,1.346336000000000000e+06,1.008300300000000047e+06,1.515456000000000000e+06,1.437536000000000000e+06,1.188362600000000093e+06,1.527008000000000000e+06,1.557568000000000000e+06,1.598432000000000000e+06,1.337344000000000000e+06,1.712864000000000000e+06,1.574976000000000000e+06,1.813472000000000000e+06,1.860544000000000000e+06,1.901056000000000000e+06,1.842240300000000047e+06,1.664576000000000000e+06,1.902048000000000000e+06,1.552928000000000000e+06,1.921600000000000000e+06,2.230605299999999814e+06,1.589888000000000000e+06,1.532914500000000000e+06,1.583712000000000000e+06,1.590208000000000000e+06,2.069254800000000047e+06,1.666208000000000000e+06,2.286933500000000000e+06,1.851456000000000000e+06,1.774880000000000000e+06,1.634528000000000000e+06,2.144960799999999814e+06,1.898208000000000000e+06,1.753270500000000000e+06,2.167343799999999814e+06,1.972896000000000000e+06,1.879200000000000000e+06,1.900928000000000000e+06,1.660896000000000000e+06,2.020236800000000047e+06,1.743360000000000000e+06,1.545568000000000000e+06,1.277245100000000093e+06,1.941895500000000000e+06,1.704256000000000000e+06,1.375237899999999907e+06,1.706880000000000000e+06,1.899721100000000093e+06,2.215010299999999814e+06,1.617184000000000000e+06,1.565664000000000000e+06,2.171136000000000000e+06,2.148864000000000000e+06,1.457351000000000000e+06,1.823301399999999907e+06,2.267312000000000000e+06,2.093728000000000000e+06,1.740358100000000093e+06,2.114734000000000000e+06,2.351680000000000000e+06,2.064032000000000000e+06,1.856921000000000000e+06,1.858912000000000000e+06,2.088608000000000000e+06,2.053549000000000000e+06,1.765891000000000000e+06,1.658491399999999907e+06,1.856512000000000000e+06,1.937664000000000000e+06,1.505591000000000000e+06,2.055720300000000047e+06,1.700352000000000000e+06,1.831861399999999907e+06,1.571392000000000000e+06,1.856608000000000000e+06,1.683392000000000000e+06,1.875904000000000000e+06,2.351785500000000000e+06,2.009632000000000000e+06,2.119126000000000000e+06,2.137984000000000000e+06,2.368113500000000000e+06,2.024224000000000000e+06,1.501134100000000093e+06,1.710368000000000000e+06,1.552064000000000000e+06,1.624000000000000000e+06,1.955304000000000000e+06,2.005736000000000000e+06,1.963554000000000000e+06,1.614592000000000000e+06,2.647647799999999814e+06,1.713856000000000000e+06,1.871424000000000000e+06,1.711872000000000000e+06,1.640704000000000000e+06,1.857504000000000000e+06,1.743264000000000000e+06,2.204079299999999814e+06,2.068448000000000000e+06,2.314432000000000000e+06,2.002912000000000000e+06,2.408768000000000000e+06,2.080096000000000000e+06,2.144448000000000000e+06,2.338432000000000000e+06,2.305152000000000000e+06,2.176238000000000000e+06,2.521472000000000000e+06,2.048936300000000047e+06,2.058496000000000000e+06,2.087936000000000000e+06,1.657926100000000093e+06,2.006752000000000000e+06,1.799904000000000000e+06,1.911168000000000000e+06,2.259692500000000000e+06,1.514428500000000000e+06,1.653553000000000000e+06,2.122432000000000000e+06,1.880512000000000000e+06,2.461291000000000000e+06,1.663693899999999907e+06,1.701720000000000000e+06,2.363495500000000000e+06,2.167206299999999814e+06,1.993511399999999907e+06,2.057708800000000047e+06,1.755657000000000000e+06,1.936858800000000047e+06,2.291791299999999814e+06,1.895136000000000000e+06,1.954048000000000000e+06,1.506412500000000000e+06,2.314460299999999814e+06,2.000032000000000000e+06,1.551787100000000093e+06,2.352216799999999814e+06,2.657965000000000000e+06,2.439045299999999814e+06,2.439045299999999814e+06,2.499470799999999814e+06,2.253998000000000000e+06,2.593843000000000000e+06,2.186029000000000000e+06,1.544205600000000093e+06,1.721888000000000000e+06,1.600859300000000047e+06,2.099200299999999814e+06,1.868926399999999907e+06,1.717984000000000000e+06,1.777504000000000000e+06,1.695231500000000000e+06,2.216241500000000000e+06,2.552277000000000000e+06,2.170941500000000000e+06,1.682304000000000000e+06,1.677088000000000000e+06,1.615946800000000047e+06,1.616416000000000000e+06,1.877568000000000000e+06,1.773024000000000000e+06,1.840832000000000000e+06,2.176256000000000000e+06,2.004320000000000000e+06,1.661284600000000093e+06,1.921733600000000093e+06,2.053728000000000000e+06,2.427693000000000000e+06,2.121856000000000000e+06,2.285824000000000000e+06,2.353024000000000000e+06,2.221568000000000000e+06,2.198720000000000000e+06,2.201154000000000000e+06,2.265088000000000000e+06,2.123520000000000000e+06,2.295872000000000000e+06,2.174016000000000000e+06,2.340864299999999814e+06,2.170941500000000000e+06,2.425856000000000000e+06,2.608930500000000000e+06,2.389973299999999814e+06,2.605083299999999814e+06,2.042621300000000047e+06,1.906646100000000093e+06,2.490368000000000000e+06,2.167744000000000000e+06,2.170688000000000000e+06,2.186029000000000000e+06,2.095392000000000000e+06,3.050692500000000000e+06,2.262208000000000000e+06,2.223785299999999814e+06,2.019952300000000047e+06,2.111808000000000000e+06,2.087884800000000047e+06,2.205184000000000000e+06,2.016180399999999907e+06,2.231366799999999814e+06,2.353472000000000000e+06,2.259520000000000000e+06,2.496448000000000000e+06,2.027496000000000000e+06,2.437824000000000000e+06,2.248256000000000000e+06,2.035039800000000047e+06,2.440384000000000000e+06,2.146176000000000000e+06,2.601386799999999814e+06,2.234496000000000000e+06,2.197184000000000000e+06,2.308160000000000000e+06,2.254144000000000000e+06,1.725444300000000047e+06,2.110552799999999814e+06,2.173120000000000000e+06,2.353216000000000000e+06,2.295526500000000000e+06,2.250263000000000000e+06,2.193024000000000000e+06,2.763728299999999814e+06,2.401252000000000000e+06,1.963336399999999907e+06,2.076569000000000000e+06,2.288256000000000000e+06,2.293632000000000000e+06,2.269160000000000000e+06,2.259328000000000000e+06,2.247680000000000000e+06,2.726009500000000000e+06,2.582208000000000000e+06,2.247552000000000000e+06,2.077632000000000000e+06,2.118097500000000000e+06,2.270912000000000000e+06,2.215232000000000000e+06,2.114752000000000000e+06,2.144064000000000000e+06,2.235712000000000000e+06,1.974652000000000000e+06,1.929315000000000000e+06,2.053900100000000093e+06,2.273600000000000000e+06,2.113344000000000000e+06,1.695231500000000000e+06,1.989739500000000000e+06,2.057280000000000000e+06,1.943264000000000000e+06,2.423957799999999814e+06,2.044320000000000000e+06,1.918528000000000000e+06,2.051072000000000000e+06,1.919168000000000000e+06,2.274624000000000000e+06,2.136000000000000000e+06,2.124992000000000000e+06,1.835264000000000000e+06,2.151616000000000000e+06,2.348408000000000000e+06,1.993184000000000000e+06,1.739008000000000000e+06,1.773152000000000000e+06,1.815776000000000000e+06,1.829984000000000000e+06,1.783744000000000000e+06,2.152118799999999814e+06,1.762016000000000000e+06,2.163397500000000000e+06,1.669248000000000000e+06,2.064928000000000000e+06,1.332755300000000047e+06,1.663616000000000000e+06,1.691459600000000093e+06,1.816096000000000000e+06,2.295526500000000000e+06,1.536384000000000000e+06,1.689568000000000000e+06,1.861382600000000093e+06,1.953408000000000000e+06,1.396989399999999907e+06,1.708416000000000000e+06,1.857610800000000047e+06,1.764416000000000000e+06,1.450752000000000000e+06,1.325920000000000000e+06,1.343232000000000000e+06,1.376192000000000000e+06,1.574432000000000000e+06,1.465824000000000000e+06,1.886792500000000000e+06,1.389407899999999907e+06,1.375552000000000000e+06,1.142848000000000000e+06,1.212960000000000000e+06,1.203520000000000000e+06,1.597050600000000093e+06,1.359232899999999907e+06,1.416928000000000000e+06,1.816082399999999907e+06,1.426496000000000000e+06,1.223584000000000000e+06,1.373728000000000000e+06,1.245184000000000000e+06,1.318528000000000000e+06,1.042912000000000000e+06,1.248256000000000000e+06,1.396989399999999907e+06,1.364960000000000000e+06,1.239008000000000000e+06,1.232640000000000000e+06,1.034475400000000023e+06,1.275744000000000000e+06,1.247520000000000000e+06,1.085312000000000000e+06,1.279910399999999907e+06,1.148992000000000000e+06,1.226880000000000000e+06,1.136288000000000000e+06,1.008071300000000047e+06,1.213056000000000000e+06,1.193216000000000000e+06,1.285120000000000000e+06,1.024368000000000000e+06,1.566874600000000093e+06,1.108768000000000000e+06,1.277248000000000000e+06,1.389407899999999907e+06,8.079734000000000233e+05,1.555559000000000000e+06,1.383040000000000000e+06,9.854400999999999767e+05,1.099136000000000000e+06,8.721339000000000233e+05,1.087648000000000000e+06,1.365600000000000000e+06,1.334688000000000000e+06,9.129600000000000000e+05,1.040480000000000000e+06,1.073280000000000000e+06,9.665430000000000000e+05,8.100454000000000233e+05,1.117440000000000000e+06,1.088256000000000000e+06,9.267840000000000000e+05,9.477600000000000000e+05,1.276138500000000000e+06,1.166592000000000000e+06,8.886720000000000000e+05,9.213440000000000000e+05,7.702169000000000233e+05,8.870080000000000000e+05,8.716320000000000000e+05,8.673440000000000000e+05,9.341280000000000000e+05,1.747310399999999907e+06,9.851360000000000000e+05,6.585120000000000000e+05,7.942400000000000000e+05,9.011200000000000000e+05,1.632549300000000047e+06,6.989760000000000000e+05,1.310086399999999907e+06,1.157729399999999907e+06,7.290560000000000000e+05,7.960000000000000000e+05,1.248800000000000000e+06,1.310848000000000000e+06,9.413600000000000000e+05,1.093664000000000000e+06,7.837280000000000000e+05,1.203460800000000047e+06,9.480640000000000000e+05,9.061553000000000466e+05,8.504320000000000000e+05,1.514030600000000093e+06,1.165632000000000000e+06,7.039520000000000000e+05,1.176345500000000000e+06,7.610560000000000000e+05,1.441081800000000047e+06,6.596480000000000000e+05,8.781120000000000000e+05,7.337280000000000000e+05,1.019387900000000023e+06,7.311360000000000000e+05,1.378092300000000047e+06,8.015200000000000000e+05,7.680160000000000000e+05,8.253920000000000000e+05,6.576800000000000000e+05,6.356640000000000000e+05,8.985370999999999767e+05,6.082080000000000000e+05,4.190930000000000000e+05,8.862720000000000000e+05,6.528160000000000000e+05,5.966560000000000000e+05,7.702169000000000233e+05,1.359232899999999907e+06,7.027200000000000000e+05,8.498080000000000000e+05,5.890240000000000000e+05,7.395360000000000000e+05,9.135840000000000000e+05,6.486880000000000000e+05,6.649120000000000000e+05,7.899680000000000000e+05,5.837600000000000000e+05,7.803840000000000000e+05,5.622400000000000000e+05,6.915200000000000000e+05,9.627710999999999767e+05,5.665600000000000000e+05,6.721600000000000000e+05,1.438723100000000093e+06,9.432175999999999767e+05,8.178450999999999767e+05,3.441347999999999884e+05,4.344960000000000000e+05,5.442400000000000000e+05,8.258080000000000000e+05,5.582240000000000000e+05,4.651040000000000000e+05,7.058240000000000000e+05,3.742320000000000000e+05,3.465120000000000000e+05,3.777040000000000000e+05,4.374640000000000000e+05,3.220880000000000000e+05,3.495680000000000000e+05,3.166960000000000000e+05,5.316960000000000000e+05,4.543520000000000000e+05,1.954257999999999884e+05,3.756640000000000000e+05,5.124880000000000000e+05,4.049520000000000000e+05,3.304320000000000000e+05,2.735280000000000000e+05,3.185280000000000000e+05,2.729200000000000000e+05,3.033840000000000000e+05,2.806320000000000000e+05,2.989120000000000000e+05,2.478720000000000000e+05,3.025680000000000000e+05,4.393040000000000000e+05,2.723040000000000000e+05,1.900880000000000000e+05,2.391560000000000000e+05,2.017120000000000000e+05,1.790760000000000000e+05,2.912880000000000000e+05,2.019120000000000000e+05,1.724080000000000000e+05,1.684720000000000000e+05,1.724080000000000000e+05,1.465800000000000000e+05,1.447640000000000000e+05,1.350880000000000000e+05,1.118220000000000000e+05,1.134320000000000000e+05,1.089040000000000000e+05,9.471800000000000000e+04,9.170000000000000000e+04,8.194800000000000000e+04,6.868600000000000000e+04,7.180000000000000000e+04,6.677600000000000000e+04,6.266000000000000000e+04,8.476200000000000000e+04,6.336300000000000000e+04,5.533100000000000000e+04,5.302300000000000000e+04,4.609900000000000000e+04,4.690100000000000000e+04,4.308900000000000000e+04,4.941000000000000000e+04,3.867500000000000000e+04,4.198500000000000000e+04,3.817400000000000000e+04,3.336100000000000000e+04,2.574200000000000000e+04,2.303600000000000000e+04,1.882700000000000000e+04,1.802600000000000000e+04,1.532100000000000000e+04,1.431900000000000000e+04,1.431900000000000000e+04,5.563200000000000000e+04,8.810000000000000000e+03,6.307000000000000000e+03,8.310000000000000000e+03,6.507000000000000000e+03,7.543800000000000182e+03,4.404000000000000000e+03,1.782500000000000000e+04,6.407000000000000000e+03,5.005000000000000000e+03,4.204000000000000000e+03,4.605000000000000000e+03,4.805000000000000000e+03,5.506000000000000000e+03,4.004000000000000000e+03,3.904000000000000000e+03,5.205000000000000000e+03,4.605000000000000000e+03,3.804000000000000000e+03,3.503000000000000000e+03,3.103000000000000000e+03,4.505000000000000000e+03,6.207000000000000000e+03,3.503000000000000000e+03,5.005000000000000000e+03,4.705000000000000000e+03,1.782500000000000000e+04,5.306000000000000000e+03,5.606000000000000000e+03,3.003000000000000000e+03,4.705000000000000000e+03,5.406000000000000000e+03,5.205000000000000000e+03,5.706000000000000000e+03,4.805000000000000000e+03,5.906000000000000000e+03,5.706000000000000000e+03,5.306000000000000000e+03,3.303000000000000000e+03,4.304000000000000000e+03,4.304000000000000000e+03,5.506000000000000000e+03,5.606000000000000000e+03,5.706000000000000000e+03,4.705000000000000000e+03,4.204000000000000000e+03,4.004000000000000000e+03,4.905000000000000000e+03,4.905000000000000000e+03,4.905000000000000000e+03,3.603000000000000000e+03,3.203000000000000000e+03,3.203000000000000000e+03,3.804000000000000000e+03,4.805000000000000000e+03,5.105000000000000000e+03,5.005000000000000000e+03,3.503000000000000000e+03,3.203000000000000000e+03,4.805000000000000000e+03,3.603000000000000000e+03,4.705000000000000000e+03,5.105000000000000000e+03,4.104000000000000000e+03,4.805000000000000000e+03,4.104000000000000000e+03,4.404000000000000000e+03,5.205000000000000000e+03,4.905000000000000000e+03,3.603000000000000000e+03,5.806000000000000000e+03,4.204000000000000000e+03,4.204000000000000000e+03,6.006000000000000000e+03,3.203000000000000000e+03,3.904000000000000000e+03,3.603000000000000000e+03,6.006000000000000000e+03,4.404000000000000000e+03,6.006000000000000000e+03,4.004000000000000000e+03,3.403000000000000000e+03,6.107000000000000000e+03,3.704000000000000000e+03,5.806000000000000000e+03,4.805000000000000000e+03,4.805000000000000000e+03,4.304000000000000000e+03,3.403000000000000000e+03,4.104000000000000000e+03,3.603000000000000000e+03,3.103000000000000000e+03,5.105000000000000000e+03,2.602000000000000000e+03,2.802000000000000000e+03,3.704000000000000000e+03,4.204000000000000000e+03,3.103000000000000000e+03,3.203000000000000000e+03,3.003000000000000000e+03,4.204000000000000000e+03,4.204000000000000000e+03,3.904000000000000000e+03,4.204000000000000000e+03,4.104000000000000000e+03,2.702000000000000000e+03,4.505000000000000000e+03,2.802000000000000000e+03,4.404000000000000000e+03,3.003000000000000000e+03,3.303000000000000000e+03,4.004000000000000000e+03,4.505000000000000000e+03,3.704000000000000000e+03,4.705000000000000000e+03,4.705000000000000000e+03,3.303000000000000000e+03,3.503000000000000000e+03,3.704000000000000000e+03,3.804000000000000000e+03,3.503000000000000000e+03,3.603000000000000000e+03,3.403000000000000000e+03,3.904000000000000000e+03,2.802000000000000000e+03,4.605000000000000000e+03,4.705000000000000000e+03,3.303000000000000000e+03,2.602000000000000000e+03,4.505000000000000000e+03,2.903000000000000000e+03,2.903000000000000000e+03,3.603000000000000000e+03,3.804000000000000000e+03,3.103000000000000000e+03,3.904000000000000000e+03,3.503000000000000000e+03,3.603000000000000000e+03,3.003000000000000000e+03,3.603000000000000000e+03,3.503000000000000000e+03,3.203000000000000000e+03,2.802000000000000000e+03,4.404000000000000000e+03,3.203000000000000000e+03,3.103000000000000000e+03,4.805000000000000000e+03,3.103000000000000000e+03,4.204000000000000000e+03,2.802000000000000000e+03,4.204000000000000000e+03,4.805000000000000000e+03,4.304000000000000000e+03,4.404000000000000000e+03,4.705000000000000000e+03,2.702000000000000000e+03,4.505000000000000000e+03,2.702000000000000000e+03,3.403000000000000000e+03,1.381800000000000000e+04,4.505000000000000000e+03,4.404000000000000000e+03,4.204000000000000000e+03,3.303000000000000000e+03,4.004000000000000000e+03,3.403000000000000000e+03,2.602000000000000000e+03,3.003000000000000000e+03,3.403000000000000000e+03,4.805000000000000000e+03,3.904000000000000000e+03,4.004000000000000000e+03,4.304000000000000000e+03,1.901000000000000000e+03,4.304000000000000000e+03,3.704000000000000000e+03,3.503000000000000000e+03,3.403000000000000000e+03,2.802000000000000000e+03,4.605000000000000000e+03,3.503000000000000000e+03,2.903000000000000000e+03,4.805000000000000000e+03,3.904000000000000000e+03,1.801000000000000000e+03,4.104000000000000000e+03,4.705000000000000000e+03,4.204000000000000000e+03,3.303000000000000000e+03,4.304000000000000000e+03,3.704000000000000000e+03,3.203000000000000000e+03,5.005000000000000000e+03,4.204000000000000000e+03,4.505000000000000000e+03,4.905000000000000000e+03,2.602000000000000000e+03,5.005000000000000000e+03,4.104000000000000000e+03,5.706000000000000000e+03,4.505000000000000000e+03,4.304000000000000000e+03,4.905000000000000000e+03,3.603000000000000000e+03,3.003000000000000000e+03,3.904000000000000000e+03,2.202000000000000000e+03,3.303000000000000000e+03,4.104000000000000000e+03,3.704000000000000000e+03,3.403000000000000000e+03,3.403000000000000000e+03,4.404000000000000000e+03,4.304000000000000000e+03,3.603000000000000000e+03,5.205000000000000000e+03,4.004000000000000000e+03,3.804000000000000000e+03,3.303000000000000000e+03,3.503000000000000000e+03,3.303000000000000000e+03,2.402000000000000000e+03,4.404000000000000000e+03,3.904000000000000000e+03,4.905000000000000000e+03,3.804000000000000000e+03,2.302000000000000000e+03,3.403000000000000000e+03,3.603000000000000000e+03,3.303000000000000000e+03,4.004000000000000000e+03,3.303000000000000000e+03,3.904000000000000000e+03,4.204000000000000000e+03,3.203000000000000000e+03,2.502000000000000000e+03,3.403000000000000000e+03,2.802000000000000000e+03,3.603000000000000000e+03,4.805000000000000000e+03,4.304000000000000000e+03,4.004000000000000000e+03,3.203000000000000000e+03,3.303000000000000000e+03,4.004000000000000000e+03,3.704000000000000000e+03,3.603000000000000000e+03,3.704000000000000000e+03,2.802000000000000000e+03,2.903000000000000000e+03,4.204000000000000000e+03,5.306000000000000000e+03,2.602000000000000000e+03,3.804000000000000000e+03,4.004000000000000000e+03,3.503000000000000000e+03,2.702000000000000000e+03,4.304000000000000000e+03,4.004000000000000000e+03,4.304000000000000000e+03,3.804000000000000000e+03,4.104000000000000000e+03,4.705000000000000000e+03,2.802000000000000000e+03,4.004000000000000000e+03,3.704000000000000000e+03,3.503000000000000000e+03,4.605000000000000000e+03,3.804000000000000000e+03,4.204000000000000000e+03,4.605000000000000000e+03,3.804000000000000000e+03,3.603000000000000000e+03,2.802000000000000000e+03,5.105000000000000000e+03,3.203000000000000000e+03,3.003000000000000000e+03,2.802000000000000000e+03,3.503000000000000000e+03,2.802000000000000000e+03,4.204000000000000000e+03,4.505000000000000000e+03,2.002000000000000000e+03,2.602000000000000000e+03,3.804000000000000000e+03,3.804000000000000000e+03,2.002000000000000000e+03,3.603000000000000000e+03,3.603000000000000000e+03,2.702000000000000000e+03,4.204000000000000000e+03,2.802000000000000000e+03,4.304000000000000000e+03,4.004000000000000000e+03,5.005000000000000000e+03,2.302000000000000000e+03,4.905000000000000000e+03,3.103000000000000000e+03,3.203000000000000000e+03,3.704000000000000000e+03,4.404000000000000000e+03,3.704000000000000000e+03,5.205000000000000000e+03,3.603000000000000000e+03,3.303000000000000000e+03,4.505000000000000000e+03,3.403000000000000000e+03,5.205000000000000000e+03,2.903000000000000000e+03,3.704000000000000000e+03,3.904000000000000000e+03,4.304000000000000000e+03,4.404000000000000000e+03,3.603000000000000000e+03,5.005000000000000000e+03,3.904000000000000000e+03,5.706000000000000000e+03,3.503000000000000000e+03,3.704000000000000000e+03,3.704000000000000000e+03,2.302000000000000000e+03,3.203000000000000000e+03,4.404000000000000000e+03,3.103000000000000000e+03,4.004000000000000000e+03,2.302000000000000000e+03,4.404000000000000000e+03,2.202000000000000000e+03,3.303000000000000000e+03,2.302000000000000000e+03,4.104000000000000000e+03,4.805000000000000000e+03,3.103000000000000000e+03,4.004000000000000000e+03,4.104000000000000000e+03,3.804000000000000000e+03,4.404000000000000000e+03,2.202000000000000000e+03,4.004000000000000000e+03,2.502000000000000000e+03,3.603000000000000000e+03,2.402000000000000000e+03,4.605000000000000000e+03,3.403000000000000000e+03,4.104000000000000000e+03,3.203000000000000000e+03,2.402000000000000000e+03,2.602000000000000000e+03,4.104000000000000000e+03,4.004000000000000000e+03,3.804000000000000000e+03,2.802000000000000000e+03,3.003000000000000000e+03,3.603000000000000000e+03,4.204000000000000000e+03,1.381800000000000000e+04,3.603000000000000000e+03,4.905000000000000000e+03,4.705000000000000000e+03,3.003000000000000000e+03,4.304000000000000000e+03,3.203000000000000000e+03,3.804000000000000000e+03,1.901000000000000000e+03,3.603000000000000000e+03,3.904000000000000000e+03,2.302000000000000000e+03,4.304000000000000000e+03,2.602000000000000000e+03,3.603000000000000000e+03,4.304000000000000000e+03,4.304000000000000000e+03,4.204000000000000000e+03,3.103000000000000000e+03,2.602000000000000000e+03,nan
4.795089999999999719e+01,1.482000000000000000e+04,1.942800000000000000e+04,2.153300000000000000e+04,2.363700000000000000e+04,1.872700000000000000e+04,2.013000000000000000e+04,2.343700000000000000e+04,3.115500000000000000e+04,2.945100000000000000e+04,2.213400000000000000e+04,2.514000000000000000e+04,2.233400000000000000e+04,2.323600000000000000e+04,2.664400000000000000e+04,3.426300000000000000e+04,2.844800000000000000e+04,2.524100000000000000e+04,2.955100000000000000e+04,2.784700000000000000e+04,3.155600000000000000e+04,2.674400000000000000e+04,2.624300000000000000e+04,2.884900000000000000e+04,3.306000000000000000e+04,3.265900000000000000e+04,3.235800000000000000e+04,3.326000000000000000e+04,3.165600000000000000e+04,3.416300000000000000e+04,3.877600000000000000e+04,4.198500000000000000e+04,3.516600000000000000e+04,3.867500000000000000e+04,4.399200000000000000e+04,3.777300000000000000e+04,4.118300000000000000e+04,3.656900000000000000e+04,4.619900000000000000e+04,4.720200000000000000e+04,4.860700000000000000e+04,4.248700000000000000e+04,4.579800000000000000e+04,5.884500000000000000e+04,6.818400000000000000e+04,6.356400000000000000e+04,6.758000000000000000e+04,7.591800000000000000e+04,6.406600000000000000e+04,7.441200000000000000e+04,7.481400000000000000e+04,7.501400000000000000e+04,7.330600000000000000e+04,9.743200000000000000e+04,8.024000000000000000e+04,7.109600000000000000e+04,8.255200000000000000e+04,8.084200000000000000e+04,8.104400000000000000e+04,9.401400000000000000e+04,8.416000000000000000e+04,1.172580000000000000e+05,1.028660000000000000e+05,1.229980000000000000e+05,1.414360000000000000e+05,1.423440000000000000e+05,1.434520000000000000e+05,1.168560000000000000e+05,1.394200000000000000e+05,1.393200000000000000e+05,1.493000000000000000e+05,1.774600000000000000e+05,1.621120000000000000e+05,1.837200000000000000e+05,1.789720000000000000e+05,2.098000000000000000e+05,1.869520000000000000e+05,1.880640000000000000e+05,2.486800000000000000e+05,2.561840000000000000e+05,2.441200000000000000e+05,2.651040000000000000e+05,3.497760000000000000e+05,3.278880000000000000e+05,3.564960000000000000e+05,2.943360000000000000e+05,3.147680000000000000e+05,3.181200000000000000e+05,2.740320000000000000e+05,3.474320000000000000e+05,3.635280000000000000e+05,3.204640000000000000e+05,3.349120000000000000e+05,4.067920000000000000e+05,3.259520000000000000e+05,3.852560000000000000e+05,3.503840000000000000e+05,3.183002999999999884e+05,4.133360000000000000e+05,4.311200000000000000e+05,4.626400000000000000e+05,4.913440000000000000e+05,4.476960000000000000e+05,5.648160000000000000e+05,4.790400000000000000e+05,5.112560000000000000e+05,4.534240000000000000e+05,9.636365999999999767e+05,4.863200000000000000e+05,4.883680000000000000e+05,4.719680000000000000e+05,5.478400000000000000e+05,5.411520000000000000e+05,5.777920000000000000e+05,5.598720000000000000e+05,8.985120000000000000e+05,7.240800000000000000e+05,1.000896000000000000e+06,6.171840000000000000e+05,7.751840000000000000e+05,8.307040000000000000e+05,7.819520000000000000e+05,6.905920000000000000e+05,9.307680000000000000e+05,8.590429000000000233e+05,7.361955999999999767e+05,8.994560000000000000e+05,1.109504000000000000e+06,1.086784000000000000e+06,1.072268600000000093e+06,1.857610800000000047e+06,1.510720000000000000e+06,1.378092300000000047e+06,2.038812600000000093e+06,1.725444300000000047e+06,2.235175500000000000e+06,1.819854300000000047e+06,1.963336399999999907e+06,1.325211500000000000e+06,1.312448000000000000e+06,1.526560000000000000e+06,1.589506899999999907e+06,1.649894500000000000e+06,1.850067000000000000e+06,1.727136000000000000e+06,1.502640500000000000e+06,1.460128000000000000e+06,1.857610800000000047e+06,2.472916799999999814e+06,2.201154000000000000e+06,1.959490000000000000e+06,1.974652000000000000e+06,1.906646100000000093e+06,1.721672399999999907e+06,2.352216799999999814e+06,1.568800000000000000e+06,2.102208000000000000e+06,2.114362299999999814e+06,1.903360000000000000e+06,1.759392100000000093e+06,2.284247500000000000e+06,2.405060799999999814e+06,2.106744000000000000e+06,1.989739500000000000e+06,3.326265799999999814e+06,2.688140000000000000e+06,2.061443899999999907e+06,2.778815799999999814e+06,2.518254500000000000e+06,3.311178299999999814e+06,2.839241299999999814e+06,2.903438500000000000e+06,3.201718500000000000e+06,3.522629500000000000e+06,3.318722000000000000e+06,2.910982299999999814e+06,2.291791299999999814e+06,3.409322500000000000e+06,3.163924299999999814e+06,3.012823000000000000e+06,3.650948799999999814e+06,3.092107799999999814e+06,2.767424799999999814e+06,2.960016500000000000e+06,3.507542000000000000e+06,3.141293000000000000e+06,3.239361799999999814e+06,3.179011799999999814e+06,4.002185799999999814e+06,3.398082299999999814e+06,2.631561799999999814e+06,3.481139000000000000e+06,3.601839000000000000e+06,3.398082299999999814e+06,4.047448299999999814e+06,3.499998299999999814e+06,3.541489000000000000e+06,3.851084500000000000e+06,3.118661799999999814e+06,3.798202799999999814e+06,3.375375500000000000e+06,3.564120000000000000e+06,4.474047000000000000e+06,3.711374000000000000e+06,3.549032500000000000e+06,3.866172000000000000e+06,3.839768799999999814e+06,3.360288000000000000e+06,4.292846500000000000e+06,4.391066000000000000e+06,4.270139500000000000e+06,2.986495299999999814e+06,2.877035500000000000e+06,3.428257299999999814e+06,3.688743000000000000e+06,3.828377799999999814e+06,4.878090500000000000e+06,3.292243500000000000e+06,3.779418799999999814e+06,3.681123799999999814e+06,3.458432299999999814e+06,4.356968000000000000e+06,4.338184500000000000e+06,3.401778500000000000e+06,4.141820500000000000e+06,4.054992000000000000e+06,3.043148799999999814e+06,2.922298000000000000e+06,3.669883500000000000e+06,3.703830500000000000e+06,4.172071000000000000e+06,3.477367000000000000e+06,3.046845299999999814e+06,3.768027799999999814e+06,3.545260799999999814e+06,2.929766299999999814e+06,3.851084500000000000e+06,3.522629500000000000e+06,3.945456799999999814e+06,3.839768799999999814e+06,4.066232000000000000e+06,3.054464500000000000e+06,3.768027799999999814e+06,3.375375500000000000e+06,2.669356000000000000e+06,3.394235000000000000e+06,3.413169799999999814e+06,3.209186799999999814e+06,2.952473000000000000e+06,2.642877500000000000e+06,2.910982299999999814e+06,3.371528299999999814e+06,2.457905500000000000e+06,3.028061299999999814e+06,2.533342000000000000e+06,3.469672500000000000e+06,3.688743000000000000e+06,2.726009500000000000e+06,2.854328799999999814e+06,4.236193000000000000e+06,2.903438500000000000e+06,3.050692500000000000e+06,3.216806000000000000e+06,3.118661799999999814e+06,3.009126500000000000e+06,2.982648000000000000e+06,3.016670299999999814e+06,4.070079500000000000e+06,2.812762500000000000e+06,3.628393000000000000e+06,3.201718500000000000e+06,3.707677799999999814e+06,3.296090799999999814e+06,3.220577799999999814e+06,3.186631000000000000e+06,2.944929000000000000e+06,3.012823000000000000e+06,3.541489000000000000e+06,2.507014500000000000e+06,3.107270500000000000e+06,2.982592000000000000e+06,2.374848000000000000e+06,2.627790000000000000e+06,3.496226500000000000e+06,2.416320000000000000e+06,2.756184500000000000e+06,2.529645799999999814e+06,2.918526000000000000e+06,2.310651500000000000e+06,2.718465799999999814e+06,2.408795799999999814e+06,2.514558299999999814e+06,2.593843000000000000e+06,2.563517000000000000e+06,2.926069799999999814e+06,3.658568000000000000e+06,3.058236299999999814e+06,2.907210500000000000e+06,2.631561799999999814e+06,2.952473000000000000e+06,2.858025000000000000e+06,2.261541799999999814e+06,2.892123000000000000e+06,3.061932799999999814e+06,2.567440000000000000e+06,2.756184500000000000e+06,2.642877500000000000e+06,2.306916500000000000e+06,2.646724799999999814e+06,2.941157299999999814e+06,2.408795799999999814e+06,2.703227500000000000e+06,2.578755500000000000e+06,2.518254500000000000e+06,2.593843000000000000e+06,2.446589000000000000e+06,2.714618500000000000e+06,2.861872500000000000e+06,2.393708299999999814e+06,2.242719299999999814e+06,2.465449500000000000e+06,2.929766299999999814e+06,2.877035500000000000e+06,2.937385500000000000e+06,2.299335000000000000e+06,2.382429500000000000e+06,2.303108000000000000e+06,2.775044000000000000e+06,2.650421000000000000e+06,2.620170799999999814e+06,2.763728299999999814e+06,3.190402799999999814e+06,2.752337299999999814e+06,2.631488000000000000e+06,2.420186000000000000e+06,2.790131500000000000e+06,2.144537299999999814e+06,2.503167000000000000e+06,2.827850000000000000e+06,2.103009000000000000e+06,3.118661799999999814e+06,3.224274299999999814e+06,2.661812299999999814e+06,3.465976000000000000e+06,2.367304299999999814e+06,3.265915799999999814e+06,2.688140000000000000e+06,2.748640799999999814e+06,3.405626000000000000e+06,2.537189500000000000e+06,2.816610000000000000e+06,3.273459500000000000e+06,3.375375500000000000e+06,2.892123000000000000e+06,2.405060799999999814e+06,2.778815799999999814e+06,2.960016500000000000e+06,3.258372000000000000e+06,2.801522500000000000e+06,2.533342000000000000e+06,3.333885000000000000e+06,3.450888500000000000e+06,2.967560500000000000e+06,3.360288000000000000e+06,3.152533000000000000e+06,2.865569000000000000e+06,2.975104000000000000e+06,3.133749299999999814e+06,2.748640799999999814e+06,2.620170799999999814e+06,3.118661799999999814e+06,2.280439000000000000e+06,2.412604500000000000e+06,2.952473000000000000e+06,3.530173299999999814e+06,2.929766299999999814e+06,3.058236299999999814e+06,3.024289500000000000e+06,2.601386799999999814e+06,2.480536000000000000e+06,2.269160000000000000e+06,2.820306500000000000e+06,2.884503799999999814e+06,3.496226500000000000e+06,3.620773799999999814e+06,2.782512299999999814e+06,3.409322500000000000e+06,3.246981000000000000e+06,4.349500000000000000e+06,2.771272000000000000e+06,3.375375500000000000e+06,2.529645799999999814e+06,2.563517000000000000e+06,2.567440000000000000e+06,3.092107799999999814e+06,3.043148799999999814e+06,3.144989500000000000e+06,2.831697500000000000e+06,3.073323799999999814e+06,2.869416299999999814e+06,2.846785000000000000e+06,3.209186799999999814e+06,2.827850000000000000e+06,2.997735500000000000e+06,3.012823000000000000e+06,2.578755500000000000e+06,3.118661799999999814e+06,3.077020299999999814e+06,3.650948799999999814e+06,3.379147500000000000e+06,2.537189500000000000e+06,3.639708500000000000e+06,3.348972500000000000e+06,2.895894799999999814e+06,2.846785000000000000e+06,2.771272000000000000e+06,2.544733299999999814e+06,3.601839000000000000e+06,2.782512299999999814e+06,3.564120000000000000e+06,2.627790000000000000e+06,2.797675000000000000e+06,2.771272000000000000e+06,2.858025000000000000e+06,4.776174500000000000e+06,3.144989500000000000e+06,3.549032500000000000e+06,2.661812299999999814e+06,2.571211799999999814e+06,2.695683500000000000e+06,2.778815799999999814e+06,2.529645799999999814e+06,2.737249799999999814e+06,2.322004000000000000e+06,3.122358000000000000e+06,4.036057000000000000e+06,3.885106799999999814e+06,2.454170500000000000e+06,4.651476000000000000e+06,2.635258299999999814e+06,2.865569000000000000e+06,3.949304000000000000e+06,3.020517500000000000e+06,3.069552000000000000e+06,2.744869000000000000e+06,2.729781500000000000e+06,3.775647000000000000e+06,3.141293000000000000e+06,2.401252000000000000e+06,3.507542000000000000e+06,3.635861299999999814e+06,3.156380500000000000e+06,2.994039000000000000e+06,3.496226500000000000e+06,2.657965000000000000e+06,4.341881000000000000e+06,3.281003299999999814e+06,3.348972500000000000e+06,2.756184500000000000e+06,3.579207500000000000e+06,2.548429500000000000e+06,2.944929000000000000e+06,2.861872500000000000e+06,2.529645799999999814e+06,2.001024000000000000e+06,2.797675000000000000e+06,2.676899799999999814e+06,2.491927000000000000e+06,2.480536000000000000e+06,2.540886000000000000e+06,3.533869799999999814e+06,2.737249799999999814e+06,2.386164500000000000e+06,2.624018000000000000e+06,2.635258299999999814e+06,3.190402799999999814e+06,2.820306500000000000e+06,2.461714299999999814e+06,2.352216799999999814e+06,2.639105500000000000e+06,2.408795799999999814e+06,2.707074799999999814e+06,2.352216799999999814e+06,2.525798500000000000e+06,2.963864000000000000e+06,2.555973500000000000e+06,3.175315299999999814e+06,2.895894799999999814e+06,2.386164500000000000e+06,2.378620799999999814e+06,2.548429500000000000e+06,2.877035500000000000e+06,1.943392000000000000e+06,1.993511399999999907e+06,2.084112800000000047e+06,2.389973299999999814e+06,2.322004000000000000e+06,2.220800000000000000e+06,2.078432000000000000e+06,2.100800000000000000e+06,2.299335000000000000e+06,2.163648000000000000e+06,2.113472000000000000e+06,2.469258000000000000e+06,2.454170500000000000e+06,2.612702500000000000e+06,1.876470100000000093e+06,2.216241500000000000e+06,2.187584000000000000e+06,2.223785299999999814e+06,1.702813000000000000e+06,1.970880100000000093e+06,2.276703799999999814e+06,1.955718300000000047e+06,2.209280000000000000e+06,2.439045299999999814e+06,1.844544000000000000e+06,2.008636600000000093e+06,2.182293799999999814e+06,2.427693000000000000e+06,2.695683500000000000e+06,2.204962799999999814e+06,2.084112800000000047e+06,2.042464000000000000e+06,2.035039800000000047e+06,2.042621300000000047e+06,2.238910500000000000e+06,2.250263000000000000e+06,2.967560500000000000e+06,2.333283000000000000e+06,2.136993500000000000e+06,2.484307799999999814e+06,1.868926399999999907e+06,2.337091500000000000e+06,2.272932000000000000e+06,3.077020299999999814e+06,2.288019500000000000e+06,2.741097000000000000e+06,2.544733299999999814e+06,2.631561799999999814e+06,3.144989500000000000e+06,2.563517000000000000e+06,2.854328799999999814e+06,2.718465799999999814e+06,2.476764000000000000e+06,2.435273500000000000e+06,2.431501500000000000e+06,3.549032500000000000e+06,2.454170500000000000e+06,1.808464300000000047e+06,2.563517000000000000e+06,1.740569500000000000e+06,2.597615000000000000e+06,2.089952000000000000e+06,2.159662500000000000e+06,2.220050299999999814e+06,1.840832000000000000e+06,1.730944000000000000e+06,2.220050299999999814e+06,2.382429500000000000e+06,2.469258000000000000e+06,2.933613500000000000e+06,2.071104000000000000e+06,1.638579000000000000e+06,2.080341000000000000e+06,2.654268500000000000e+06,2.299335000000000000e+06,2.431501500000000000e+06,2.121906000000000000e+06,2.657965000000000000e+06,2.034048000000000000e+06,1.942624000000000000e+06,2.142848000000000000e+06,1.982592000000000000e+06,2.257806799999999814e+06,1.970880100000000093e+06,2.525798500000000000e+06,2.091616000000000000e+06,2.022016000000000000e+06,1.955718300000000047e+06,2.250263000000000000e+06,2.068987600000000093e+06,2.008636600000000093e+06,1.887823500000000000e+06,2.030848000000000000e+06,2.038592000000000000e+06,2.009856000000000000e+06,1.943808000000000000e+06,2.150528000000000000e+06,2.074880000000000000e+06,1.699041100000000093e+06,2.103872000000000000e+06,1.865696000000000000e+06,2.115008000000000000e+06,2.578755500000000000e+06,1.941952000000000000e+06,1.836576000000000000e+06,2.176448000000000000e+06,2.748640799999999814e+06,2.050165000000000000e+06,4.927200500000000000e+06,2.982648000000000000e+06,3.126205500000000000e+06,3.296090799999999814e+06,3.281003299999999814e+06,4.168223500000000000e+06,2.771272000000000000e+06,2.578755500000000000e+06,4.474047000000000000e+06,3.103574299999999814e+06,3.209186799999999814e+06,2.737249799999999814e+06,2.752337299999999814e+06,3.186631000000000000e+06,2.790131500000000000e+06,3.175315299999999814e+06,2.756184500000000000e+06,2.578755500000000000e+06,2.824153799999999814e+06,2.061443899999999907e+06,2.952473000000000000e+06,2.571211799999999814e+06,2.718465799999999814e+06,2.495623500000000000e+06,3.069552000000000000e+06,2.759956500000000000e+06,3.941760299999999814e+06,3.303634500000000000e+06,3.918978000000000000e+06,2.744869000000000000e+06,4.489135000000000000e+06,3.277156000000000000e+06,2.941157299999999814e+06,3.703830500000000000e+06,3.537717000000000000e+06,2.726009500000000000e+06,3.046845299999999814e+06,3.435801000000000000e+06,2.884503799999999814e+06,2.892123000000000000e+06,3.605686299999999814e+06,3.137445500000000000e+06,3.907738000000000000e+06,2.827850000000000000e+06,2.514558299999999814e+06,3.424410000000000000e+06,2.703227500000000000e+06,3.224274299999999814e+06,3.035605000000000000e+06,2.718465799999999814e+06,2.797675000000000000e+06,3.292243500000000000e+06,2.676899799999999814e+06,3.190402799999999814e+06,3.122358000000000000e+06,2.994039000000000000e+06,3.107270500000000000e+06,3.009126500000000000e+06,2.944929000000000000e+06,2.491927000000000000e+06,2.824153799999999814e+06,3.160077000000000000e+06,2.801522500000000000e+06,2.140765500000000000e+06,2.593843000000000000e+06,3.182859000000000000e+06,2.484307799999999814e+06,3.163924299999999814e+06,2.510711000000000000e+06,2.699531000000000000e+06,2.491927000000000000e+06,2.805219000000000000e+06,3.684971000000000000e+06,2.899591299999999814e+06,2.314460299999999814e+06,2.982648000000000000e+06,2.620170799999999814e+06,2.786359500000000000e+06,2.566000299999999814e+06,2.288019500000000000e+06,2.284247500000000000e+06,3.179011799999999814e+06,3.231893500000000000e+06,3.382919299999999814e+06,2.359760500000000000e+06,3.511314000000000000e+06,2.536344000000000000e+06,2.656737799999999814e+06,2.272932000000000000e+06,2.559820799999999814e+06,3.375733000000000000e+06,2.797675000000000000e+06,2.619500500000000000e+06,2.982648000000000000e+06,2.760547000000000000e+06,2.454170500000000000e+06,2.685977000000000000e+06,2.290176000000000000e+06,1.978226300000000047e+06,1.984800000000000000e+06,1.838713600000000093e+06,2.551813500000000000e+06,2.564150000000000000e+06,2.303108000000000000e+06,2.159424000000000000e+06,2.723939799999999814e+06,1.673639300000000047e+06,2.376256000000000000e+06,2.499417299999999814e+06,2.777496799999999814e+06,3.126205500000000000e+06,2.122198299999999814e+06,2.035557800000000047e+06,2.454233299999999814e+06,2.752328799999999814e+06,2.348282500000000000e+06,1.787349300000000047e+06,2.108802799999999814e+06,2.573591799999999814e+06,2.069687300000000047e+06,2.635200500000000000e+06,2.152722000000000000e+06,2.134557799999999814e+06,2.385230500000000000e+06,2.576787299999999814e+06,3.784451500000000000e+06,2.142702500000000000e+06,2.375811500000000000e+06,1.970854100000000093e+06,2.300889299999999814e+06,2.415515299999999814e+06,2.148736000000000000e+06,2.367154799999999814e+06,2.765145500000000000e+06,1.513856000000000000e+06,2.119005500000000000e+06,2.164544000000000000e+06,2.352768000000000000e+06,2.023008000000000000e+06,2.169967000000000000e+06,1.557668500000000000e+06,2.464536799999999814e+06,2.296949000000000000e+06,1.880648000000000000e+06,1.909952000000000000e+06,1.847080000000000000e+06,2.167296000000000000e+06,2.116524799999999814e+06,2.405596000000000000e+06,1.812779800000000047e+06,2.330560000000000000e+06,2.373312000000000000e+06,2.109760000000000000e+06,2.310021299999999814e+06,2.121580299999999814e+06,2.236523799999999814e+06,1.871200000000000000e+06,2.304512000000000000e+06,2.240768000000000000e+06,2.322752000000000000e+06,2.111622500000000000e+06,2.382582000000000000e+06,1.997495500000000000e+06,2.169856000000000000e+06,2.114112000000000000e+06,1.982368000000000000e+06,2.297882799999999814e+06,2.660836500000000000e+06,2.286464000000000000e+06,2.205312000000000000e+06,2.274191799999999814e+06,2.387399000000000000e+06,2.182208000000000000e+06,2.164864000000000000e+06,2.267648000000000000e+06,2.412414500000000000e+06,2.124288000000000000e+06,2.374720000000000000e+06,2.755068500000000000e+06,2.263063500000000000e+06,2.407872000000000000e+06,2.352704000000000000e+06,2.361920000000000000e+06,2.656091000000000000e+06,2.745202500000000000e+06,2.294272000000000000e+06,2.854531299999999814e+06,2.310528000000000000e+06,2.144448000000000000e+06,2.071727800000000047e+06,2.487682500000000000e+06,1.806687500000000000e+06,2.217024000000000000e+06,2.438940500000000000e+06,1.893700899999999907e+06,2.345749799999999814e+06,2.188480000000000000e+06,2.149143500000000000e+06,2.092783100000000093e+06,2.755031000000000000e+06,2.855707500000000000e+06,2.174351500000000000e+06,2.147235799999999814e+06,2.538196799999999814e+06,2.262483799999999814e+06,2.259637299999999814e+06,3.028312799999999814e+06,2.591373000000000000e+06,1.831881000000000000e+06,3.320418799999999814e+06,2.550874299999999814e+06,2.177088000000000000e+06,2.464122799999999814e+06,2.883620500000000000e+06,2.293214299999999814e+06,3.014016799999999814e+06,2.453190500000000000e+06,2.139201500000000000e+06,2.622384799999999814e+06,2.550464000000000000e+06,2.182131799999999814e+06,2.283944799999999814e+06,2.558855500000000000e+06,2.192237000000000000e+06,2.366977799999999814e+06,2.820039000000000000e+06,2.453369299999999814e+06,2.204320299999999814e+06,2.019412500000000000e+06,2.332736000000000000e+06,2.436352000000000000e+06,2.185955299999999814e+06,2.278131799999999814e+06,2.445440000000000000e+06,2.215682299999999814e+06,2.404277000000000000e+06,2.386385799999999814e+06,2.283877000000000000e+06,2.386164500000000000e+06,1.952494100000000093e+06,2.054429100000000093e+06,2.066416399999999907e+06,2.478480799999999814e+06,2.400003000000000000e+06,2.207872000000000000e+06,1.882235300000000047e+06,1.905344000000000000e+06,2.010752000000000000e+06,2.113489500000000000e+06,2.168768000000000000e+06,2.286715500000000000e+06,1.864281100000000093e+06,2.011968000000000000e+06,1.968691300000000047e+06,2.099761799999999814e+06,2.370246299999999814e+06,1.756590500000000000e+06,2.156084000000000000e+06,1.626720000000000000e+06,2.042336000000000000e+06,2.064256000000000000e+06,1.450625600000000093e+06,1.990880000000000000e+06,2.054044000000000000e+06,1.813248000000000000e+06,1.411478100000000093e+06,1.830378800000000047e+06,1.619681899999999907e+06,1.828128000000000000e+06,1.608403000000000000e+06,1.701760000000000000e+06,1.467328000000000000e+06,1.597888000000000000e+06,1.382969500000000000e+06,1.899102399999999907e+06,1.405440000000000000e+06,1.542880000000000000e+06,1.623040000000000000e+06,1.485869000000000000e+06,1.358208000000000000e+06,1.732896000000000000e+06,1.970594600000000093e+06,1.603248800000000047e+06,1.266272000000000000e+06,1.644288000000000000e+06,1.433984000000000000e+06,1.282880000000000000e+06,1.800206500000000000e+06,1.325376000000000000e+06,1.247424000000000000e+06,1.898357500000000000e+06,1.463328000000000000e+06,1.312544000000000000e+06,1.356064000000000000e+06,1.593696000000000000e+06,1.797813300000000047e+06,1.844992000000000000e+06,1.882048000000000000e+06,1.619232000000000000e+06,1.846432000000000000e+06,2.110464000000000000e+06,1.714048000000000000e+06,2.176320000000000000e+06,1.953856000000000000e+06,1.654048000000000000e+06,2.342915000000000000e+06,1.904448000000000000e+06,2.183259500000000000e+06,1.332755300000000047e+06,1.623784000000000000e+06,1.568800000000000000e+06,1.624128000000000000e+06,2.236334299999999814e+06,1.647872000000000000e+06,1.971808000000000000e+06,2.109248000000000000e+06,1.899168000000000000e+06,1.837760000000000000e+06,2.303046000000000000e+06,2.255719000000000000e+06,1.676164000000000000e+06,1.785475500000000000e+06,1.721563600000000093e+06,1.827680000000000000e+06,1.879424000000000000e+06,1.594880000000000000e+06,1.768576000000000000e+06,1.629020500000000000e+06,1.345472000000000000e+06,1.569793100000000093e+06,1.921554899999999907e+06,1.297092000000000000e+06,2.016568500000000000e+06,1.987136000000000000e+06,1.622743399999999907e+06,1.879336000000000000e+06,1.800842600000000093e+06,1.759616000000000000e+06,2.176764299999999814e+06,2.400505500000000000e+06,1.890662500000000000e+06,2.052736000000000000e+06,2.618114000000000000e+06,2.803039799999999814e+06,2.197184000000000000e+06,2.089408000000000000e+06,2.244381000000000000e+06,2.098048000000000000e+06,1.525320000000000000e+06,1.768352000000000000e+06,2.389378799999999814e+06,2.250833000000000000e+06,1.626944000000000000e+06,1.683808000000000000e+06,2.314280000000000000e+06,1.644192000000000000e+06,1.526226000000000000e+06,2.291814000000000000e+06,1.896864000000000000e+06,1.775456000000000000e+06,1.727136000000000000e+06,2.016032000000000000e+06,1.842144000000000000e+06,2.081536000000000000e+06,2.702074500000000000e+06,1.888320000000000000e+06,2.190336000000000000e+06,1.967072000000000000e+06,2.116999299999999814e+06,1.773376000000000000e+06,1.459136000000000000e+06,1.475808000000000000e+06,1.564160000000000000e+06,1.422816000000000000e+06,1.534464000000000000e+06,1.371264000000000000e+06,2.236523799999999814e+06,1.823872000000000000e+06,1.706880000000000000e+06,1.744768000000000000e+06,1.767136000000000000e+06,1.844544000000000000e+06,1.784288000000000000e+06,1.827808000000000000e+06,2.944968799999999814e+06,1.937760000000000000e+06,2.130880000000000000e+06,2.112576000000000000e+06,2.046752000000000000e+06,2.243008000000000000e+06,2.202944000000000000e+06,2.131648000000000000e+06,2.506339299999999814e+06,2.296512000000000000e+06,2.290826000000000000e+06,1.991328000000000000e+06,1.980160000000000000e+06,2.430923500000000000e+06,1.746080000000000000e+06,1.574976000000000000e+06,1.976864000000000000e+06,2.177392799999999814e+06,2.075170800000000047e+06,2.290450500000000000e+06,1.808026399999999907e+06,1.913792000000000000e+06,2.411309799999999814e+06,2.579830799999999814e+06,2.432088299999999814e+06,2.139520000000000000e+06,2.076569000000000000e+06,2.491927000000000000e+06,2.223785299999999814e+06,2.193610299999999814e+06,1.902911000000000000e+06,1.817184000000000000e+06,1.769984000000000000e+06,1.808992000000000000e+06,2.299335000000000000e+06,1.827398000000000000e+06,1.906646100000000093e+06,2.646724799999999814e+06,2.329547799999999814e+06,3.126205500000000000e+06,2.801522500000000000e+06,2.571211799999999814e+06,2.065252500000000000e+06,2.250263000000000000e+06,2.074208000000000000e+06,3.243209000000000000e+06,2.250263000000000000e+06,1.800920500000000000e+06,1.925543300000000047e+06,1.699808000000000000e+06,2.121906000000000000e+06,1.746528000000000000e+06,1.597050600000000093e+06,2.405060799999999814e+06,1.487553000000000000e+06,1.621184000000000000e+06,1.834941800000000047e+06,1.883584000000000000e+06,1.662208000000000000e+06,2.035039800000000047e+06,1.929856000000000000e+06,1.606560000000000000e+06,1.974336000000000000e+06,1.842144000000000000e+06,1.818400000000000000e+06,1.706584899999999907e+06,2.344673000000000000e+06,2.650421000000000000e+06,2.137536000000000000e+06,2.016180399999999907e+06,2.439488000000000000e+06,2.148736000000000000e+06,2.182293799999999814e+06,2.358656000000000000e+06,2.247936000000000000e+06,2.831697500000000000e+06,2.418432000000000000e+06,2.199296000000000000e+06,2.233536000000000000e+06,2.252288000000000000e+06,2.257806799999999814e+06,2.624018000000000000e+06,2.348736000000000000e+06,2.503167000000000000e+06,2.597615000000000000e+06,2.412604500000000000e+06,2.555973500000000000e+06,2.850481500000000000e+06,2.325440000000000000e+06,1.910454800000000047e+06,2.242240000000000000e+06,2.246454299999999814e+06,1.929315000000000000e+06,2.363495500000000000e+06,2.331456000000000000e+06,2.280439000000000000e+06,2.163397500000000000e+06,2.477824000000000000e+06,2.329547799999999814e+06,2.159662500000000000e+06,2.533342000000000000e+06,2.741097000000000000e+06,2.473792000000000000e+06,2.433664000000000000e+06,2.508928000000000000e+06,2.322004000000000000e+06,2.038812600000000093e+06,2.530048000000000000e+06,2.246454299999999814e+06,2.205824000000000000e+06,2.439168000000000000e+06,2.136993500000000000e+06,2.177344000000000000e+06,2.398208000000000000e+06,2.196032000000000000e+06,2.190016000000000000e+06,2.284247500000000000e+06,3.005279000000000000e+06,2.368192000000000000e+06,2.430848000000000000e+06,2.288019500000000000e+06,2.295526500000000000e+06,2.193610299999999814e+06,2.376960000000000000e+06,2.537189500000000000e+06,2.733553299999999814e+06,2.272932000000000000e+06,2.269440000000000000e+06,2.086400000000000000e+06,2.042621300000000047e+06,2.273920000000000000e+06,2.366272000000000000e+06,2.363495500000000000e+06,2.335744000000000000e+06,2.076569000000000000e+06,2.588736000000000000e+06,2.408795799999999814e+06,2.587200000000000000e+06,2.061472000000000000e+06,2.189248000000000000e+06,2.024320000000000000e+06,2.255040000000000000e+06,2.620170799999999814e+06,2.771272000000000000e+06,1.993511399999999907e+06,2.116416000000000000e+06,2.136993500000000000e+06,2.676899799999999814e+06,2.495623500000000000e+06,2.129449799999999814e+06,1.977536000000000000e+06,2.067456000000000000e+06,2.449088000000000000e+06,2.268352000000000000e+06,1.915456000000000000e+06,2.235648000000000000e+06,2.115328000000000000e+06,2.061920000000000000e+06,2.038016000000000000e+06,2.164416000000000000e+06,1.824960000000000000e+06,1.789088000000000000e+06,1.913696000000000000e+06,1.827584000000000000e+06,1.906336000000000000e+06,1.642336000000000000e+06,1.845440000000000000e+06,1.549792000000000000e+06,1.849600000000000000e+06,1.683616000000000000e+06,1.742176000000000000e+06,1.692416000000000000e+06,1.834592000000000000e+06,2.023724100000000093e+06,1.855296000000000000e+06,2.087884800000000047e+06,1.588256000000000000e+06,1.846257399999999907e+06,1.506412500000000000e+06,1.751648000000000000e+06,1.922912000000000000e+06,2.054176000000000000e+06,2.076569000000000000e+06,1.857504000000000000e+06,2.099200299999999814e+06,1.593344000000000000e+06,1.727232000000000000e+06,1.480032000000000000e+06,1.537696000000000000e+06,1.370176000000000000e+06,1.563936000000000000e+06,1.236672000000000000e+06,1.474848000000000000e+06,1.710356800000000047e+06,1.285024000000000000e+06,1.419712000000000000e+06,1.394080000000000000e+06,1.268384000000000000e+06,1.177280000000000000e+06,1.540433800000000047e+06,1.356704000000000000e+06,1.396640000000000000e+06,1.661284600000000093e+06,1.352864000000000000e+06,1.094912000000000000e+06,1.279904000000000000e+06,1.330080000000000000e+06,1.574418399999999907e+06,1.215936000000000000e+06,1.797148500000000000e+06,1.148352000000000000e+06,1.112032000000000000e+06,1.110025100000000093e+06,1.374320399999999907e+06,1.280768000000000000e+06,9.174709000000000233e+05,1.101056000000000000e+06,1.585771800000000047e+06,1.201280000000000000e+06,1.048704000000000000e+06,1.292384000000000000e+06,1.415848800000000047e+06,1.084131600000000093e+06,8.947651999999999534e+05,8.381860999999999767e+05,1.413696000000000000e+06,1.336527300000000047e+06,1.084896000000000000e+06,1.279808000000000000e+06,1.055328000000000000e+06,1.548015300000000047e+06,1.390752000000000000e+06,1.491325000000000000e+06,1.385636000000000000e+06,1.108448000000000000e+06,1.631035300000000047e+06,1.023159800000000047e+06,1.118176000000000000e+06,1.083936000000000000e+06,1.041008000000000000e+06,1.217728000000000000e+06,1.012688000000000000e+06,1.585771800000000047e+06,1.329679100000000093e+06,1.064512000000000000e+06,9.634880000000000000e+05,1.371680000000000000e+06,1.096704000000000000e+06,1.238382000000000000e+06,1.064192000000000000e+06,8.759058000000000466e+05,1.267008000000000000e+06,1.396989399999999907e+06,8.072183000000000466e+05,1.038592000000000000e+06,1.078432000000000000e+06,9.596160000000000000e+05,1.049939899999999907e+06,9.606560000000000000e+05,8.892000000000000000e+05,1.118816000000000000e+06,9.086720000000000000e+05,8.913920000000000000e+05,6.555040000000000000e+05,8.306423000000000466e+05,7.502093000000000466e+05,6.872800000000000000e+05,6.947039000000000233e+05,7.681120000000000000e+05,1.084032000000000000e+06,8.706880000000000000e+05,7.856000000000000000e+05,1.076032000000000000e+06,1.118592000000000000e+06,9.160000000000000000e+05,1.026931699999999953e+06,9.230080000000000000e+05,3.968163500000000000e+06,7.185760000000000000e+05,6.278080000000000000e+05,8.084000000000000000e+05,7.548160000000000000e+05,1.074138000000000000e+06,8.204960000000000000e+05,8.715360000000000000e+05,7.498240000000000000e+05,7.783040000000000000e+05,8.695360000000000000e+05,7.201280000000000000e+05,6.570560000000000000e+05,7.321760000000000000e+05,6.625440000000000000e+05,6.180000000000000000e+05,6.209920000000000000e+05,1.276138500000000000e+06,6.998080000000000000e+05,1.257279100000000093e+06,8.101760000000000000e+05,7.950720000000000000e+05,7.409920000000000000e+05,9.816681999999999534e+05,6.261600000000000000e+05,7.194080000000000000e+05,6.418600000000000000e+05,8.016320000000000000e+05,8.826080000000000000e+05,6.954560000000000000e+05,6.078754000000000233e+05,6.955680000000000000e+05,6.604640000000000000e+05,6.986720000000000000e+05,6.744320000000000000e+05,7.124640000000000000e+05,5.865440000000000000e+05,4.838560000000000000e+05,7.333120000000000000e+05,5.090960000000000000e+05,8.189280000000000000e+05,6.846880000000000000e+05,8.709169000000000233e+05,1.101319800000000047e+06,3.631249000000000233e+05,4.454400000000000000e+05,6.615040000000000000e+05,6.151200000000000000e+05,7.014720000000000000e+05,3.978080000000000000e+05,4.723760000000000000e+05,3.646480000000000000e+05,4.101680000000000000e+05,4.348000000000000000e+05,3.644480000000000000e+05,4.717600000000000000e+05,2.865200000000000000e+05,4.090400000000000000e+05,1.472162999999999884e+05,1.015448400000000023e+06,7.296844000000000233e+05,3.077520000000000000e+05,2.801200000000000000e+05,4.057760000000000000e+05,3.445840000000000000e+05,2.911920000000000000e+05,2.819520000000000000e+05,3.400000000000000000e+05,3.149680000000000000e+05,2.878400000000000000e+05,2.791040000000000000e+05,2.737280000000000000e+05,2.553720000000000000e+05,2.791040000000000000e+05,2.410800000000000000e+05,2.565880000000000000e+05,2.261960000000000000e+05,3.486560000000000000e+05,1.864480000000000000e+05,2.993200000000000000e+05,1.710960000000000000e+05,1.593880000000000000e+05,1.526320000000000000e+05,1.672600000000000000e+05,1.282360000000000000e+05,1.119220000000000000e+05,1.168560000000000000e+05,2.605440000000000000e+05,1.051800000000000000e+05,9.341000000000000000e+04,0.000000000000000000e+00,8.727600000000000000e+04,7.792800000000000000e+04,7.169800000000000000e+04,7.652200000000000000e+04,6.607400000000000000e+04,6.035100000000000000e+04,5.964800000000000000e+04,5.392600000000000000e+04,5.081500000000000000e+04,4.971100000000000000e+04,4.569700000000000000e+04,5.452800000000000000e+04,4.529600000000000000e+04,3.737200000000000000e+04,3.566700000000000000e+04,4.058100000000000000e+04,2.834800000000000000e+04,2.794700000000000000e+04,2.504000000000000000e+04,2.173300000000000000e+04,1.652300000000000000e+04,1.512000000000000000e+04,1.311700000000000000e+04,1.111400000000000000e+04,8.009000000000000000e+03,9.611000000000000000e+03,8.109000000000000000e+03,7.308000000000000000e+03,5.906000000000000000e+03,3.851084000000000233e+05,5.506000000000000000e+03,5.406000000000000000e+03,5.306000000000000000e+03,4.004000000000000000e+03,5.105000000000000000e+03,4.304000000000000000e+03,4.705000000000000000e+03,9.411000000000000000e+03,4.204000000000000000e+03,4.605000000000000000e+03,3.103000000000000000e+03,4.004000000000000000e+03,5.005000000000000000e+03,4.404000000000000000e+03,5.005000000000000000e+03,3.804000000000000000e+03,4.404000000000000000e+03,7.108000000000000000e+03,4.304000000000000000e+03,4.304000000000000000e+03,4.905000000000000000e+03,4.404000000000000000e+03,3.603000000000000000e+03,5.105000000000000000e+03,3.804000000000000000e+03,4.505000000000000000e+03,4.505000000000000000e+03,3.503000000000000000e+03,4.805000000000000000e+03,4.505000000000000000e+03,5.706000000000000000e+03,7.508000000000000000e+03,5.105000000000000000e+03,4.304000000000000000e+03,3.303000000000000000e+03,3.804000000000000000e+03,6.006000000000000000e+03,4.204000000000000000e+03,3.904000000000000000e+03,4.605000000000000000e+03,4.905000000000000000e+03,3.804000000000000000e+03,4.404000000000000000e+03,4.004000000000000000e+03,4.004000000000000000e+03,4.404000000000000000e+03,5.105000000000000000e+03,4.304000000000000000e+03,5.005000000000000000e+03,4.605000000000000000e+03,3.904000000000000000e+03,3.103000000000000000e+03,2.802000000000000000e+03,2.702000000000000000e+03,4.605000000000000000e+03,3.303000000000000000e+03,4.004000000000000000e+03,5.406000000000000000e+03,7.008000000000000000e+03,3.804000000000000000e+03,4.304000000000000000e+03,5.205000000000000000e+03,3.904000000000000000e+03,3.904000000000000000e+03,5.606000000000000000e+03,4.404000000000000000e+03,5.005000000000000000e+03,3.503000000000000000e+03,5.506000000000000000e+03,4.204000000000000000e+03,3.203000000000000000e+03,3.804000000000000000e+03,5.005000000000000000e+03,4.805000000000000000e+03,4.805000000000000000e+03,6.006000000000000000e+03,3.503000000000000000e+03,6.107000000000000000e+03,4.705000000000000000e+03,4.705000000000000000e+03,5.205000000000000000e+03,5.005000000000000000e+03,4.905000000000000000e+03,4.304000000000000000e+03,4.404000000000000000e+03,3.603000000000000000e+03,4.204000000000000000e+03,3.303000000000000000e+03,4.104000000000000000e+03,4.304000000000000000e+03,3.603000000000000000e+03,3.203000000000000000e+03,4.004000000000000000e+03,4.104000000000000000e+03,4.705000000000000000e+03,3.003000000000000000e+03,4.204000000000000000e+03,5.606000000000000000e+03,3.704000000000000000e+03,3.503000000000000000e+03,2.402000000000000000e+03,3.704000000000000000e+03,5.706000000000000000e+03,3.203000000000000000e+03,3.203000000000000000e+03,5.806000000000000000e+03,3.603000000000000000e+03,4.104000000000000000e+03,3.003000000000000000e+03,3.203000000000000000e+03,2.903000000000000000e+03,3.103000000000000000e+03,3.603000000000000000e+03,4.204000000000000000e+03,4.805000000000000000e+03,4.104000000000000000e+03,2.903000000000000000e+03,4.805000000000000000e+03,4.004000000000000000e+03,3.303000000000000000e+03,2.903000000000000000e+03,3.503000000000000000e+03,2.702000000000000000e+03,2.602000000000000000e+03,4.805000000000000000e+03,3.603000000000000000e+03,3.704000000000000000e+03,4.004000000000000000e+03,3.303000000000000000e+03,3.403000000000000000e+03,3.303000000000000000e+03,4.404000000000000000e+03,2.702000000000000000e+03,3.003000000000000000e+03,3.804000000000000000e+03,5.406000000000000000e+03,3.003000000000000000e+03,3.503000000000000000e+03,4.905000000000000000e+03,4.404000000000000000e+03,4.004000000000000000e+03,4.805000000000000000e+03,4.905000000000000000e+03,2.903000000000000000e+03,3.503000000000000000e+03,3.303000000000000000e+03,4.304000000000000000e+03,9.823800000000000000e+04,5.105000000000000000e+03,3.603000000000000000e+03,3.603000000000000000e+03,3.403000000000000000e+03,3.303000000000000000e+03,2.502000000000000000e+03,4.104000000000000000e+03,2.602000000000000000e+03,4.404000000000000000e+03,4.104000000000000000e+03,3.303000000000000000e+03,3.203000000000000000e+03,3.704000000000000000e+03,5.306000000000000000e+03,4.204000000000000000e+03,2.402000000000000000e+03,3.603000000000000000e+03,4.004000000000000000e+03,3.804000000000000000e+03,4.805000000000000000e+03,2.602000000000000000e+03,5.506000000000000000e+03,3.203000000000000000e+03,4.705000000000000000e+03,4.204000000000000000e+03,3.003000000000000000e+03,3.904000000000000000e+03,3.904000000000000000e+03,5.205000000000000000e+03,4.705000000000000000e+03,3.804000000000000000e+03,3.503000000000000000e+03,4.705000000000000000e+03,4.505000000000000000e+03,5.806000000000000000e+03,4.204000000000000000e+03,2.702000000000000000e+03,6.207000000000000000e+03,3.904000000000000000e+03,3.904000000000000000e+03,3.103000000000000000e+03,3.303000000000000000e+03,3.403000000000000000e+03,5.205000000000000000e+03,4.004000000000000000e+03,2.903000000000000000e+03,4.004000000000000000e+03,4.404000000000000000e+03,1.901000000000000000e+03,3.003000000000000000e+03,4.404000000000000000e+03,3.403000000000000000e+03,3.804000000000000000e+03,4.404000000000000000e+03,3.403000000000000000e+03,3.203000000000000000e+03,3.403000000000000000e+03,3.203000000000000000e+03,3.203000000000000000e+03,4.705000000000000000e+03,3.303000000000000000e+03,3.603000000000000000e+03,2.903000000000000000e+03,2.802000000000000000e+03,2.802000000000000000e+03,3.403000000000000000e+03,4.004000000000000000e+03,4.004000000000000000e+03,3.904000000000000000e+03,2.702000000000000000e+03,3.503000000000000000e+03,3.303000000000000000e+03,3.103000000000000000e+03,5.105000000000000000e+03,3.704000000000000000e+03,2.802000000000000000e+03,2.903000000000000000e+03,3.103000000000000000e+03,2.702000000000000000e+03,4.605000000000000000e+03,4.104000000000000000e+03,3.203000000000000000e+03,4.104000000000000000e+03,3.003000000000000000e+03,4.104000000000000000e+03,4.805000000000000000e+03,3.503000000000000000e+03,3.603000000000000000e+03,4.004000000000000000e+03,3.603000000000000000e+03,3.804000000000000000e+03,4.004000000000000000e+03,4.304000000000000000e+03,4.404000000000000000e+03,3.303000000000000000e+03,3.403000000000000000e+03,3.403000000000000000e+03,3.704000000000000000e+03,3.203000000000000000e+03,3.203000000000000000e+03,3.303000000000000000e+03,4.404000000000000000e+03,4.304000000000000000e+03,3.503000000000000000e+03,2.202000000000000000e+03,4.004000000000000000e+03,3.403000000000000000e+03,2.802000000000000000e+03,3.103000000000000000e+03,3.403000000000000000e+03,3.904000000000000000e+03,4.505000000000000000e+03,2.402000000000000000e+03,2.903000000000000000e+03,2.702000000000000000e+03,4.805000000000000000e+03,2.903000000000000000e+03,4.505000000000000000e+03,3.303000000000000000e+03,2.602000000000000000e+03,3.603000000000000000e+03,2.802000000000000000e+03,4.104000000000000000e+03,3.804000000000000000e+03,4.705000000000000000e+03,4.004000000000000000e+03,3.704000000000000000e+03,3.403000000000000000e+03,4.104000000000000000e+03,4.505000000000000000e+03,3.603000000000000000e+03,3.603000000000000000e+03,4.004000000000000000e+03,3.203000000000000000e+03,3.203000000000000000e+03,3.403000000000000000e+03,3.804000000000000000e+03,3.704000000000000000e+03,3.296000000000000000e+04,4.404000000000000000e+03,3.403000000000000000e+03,3.203000000000000000e+03,4.505000000000000000e+03,4.505000000000000000e+03,4.004000000000000000e+03,4.304000000000000000e+03,4.805000000000000000e+03,2.903000000000000000e+03,3.804000000000000000e+03,4.104000000000000000e+03,2.502000000000000000e+03,4.905000000000000000e+03,3.603000000000000000e+03,5.005000000000000000e+03,4.004000000000000000e+03,2.502000000000000000e+03,2.702000000000000000e+03,5.005000000000000000e+03,3.603000000000000000e+03,4.404000000000000000e+03,3.303000000000000000e+03,3.403000000000000000e+03,2.903000000000000000e+03,2.802000000000000000e+03,3.503000000000000000e+03,3.003000000000000000e+03,3.503000000000000000e+03,4.805000000000000000e+03,4.004000000000000000e+03,3.603000000000000000e+03,4.304000000000000000e+03,3.804000000000000000e+03,4.705000000000000000e+03,2.202000000000000000e+03,5.005000000000000000e+03,3.503000000000000000e+03,2.302000000000000000e+03,3.003000000000000000e+03,3.003000000000000000e+03,3.503000000000000000e+03,2.602000000000000000e+03,3.003000000000000000e+03,4.505000000000000000e+03,4.104000000000000000e+03,3.804000000000000000e+03,3.403000000000000000e+03,4.004000000000000000e+03,2.202000000000000000e+03,4.805000000000000000e+03,4.004000000000000000e+03,3.103000000000000000e+03,3.804000000000000000e+03,2.903000000000000000e+03,1.151400000000000000e+04,2.702000000000000000e+03,3.804000000000000000e+03,3.203000000000000000e+03,3.704000000000000000e+03,5.005000000000000000e+03,2.802000000000000000e+03,4.705000000000000000e+03,4.805000000000000000e+03,9.912000000000000000e+03,4.705000000000000000e+03,3.503000000000000000e+03,3.003000000000000000e+03,3.103000000000000000e+03,5.105000000000000000e+03,3.603000000000000000e+03,3.203000000000000000e+03,3.303000000000000000e+03,3.403000000000000000e+03,3.603000000000000000e+03,4.404000000000000000e+03,2.702000000000000000e+03,3.904000000000000000e+03,3.904000000000000000e+03,2.903000000000000000e+03,4.104000000000000000e+03,3.203000000000000000e+03,3.103000000000000000e+03,nan
4.795170000000000243e+01,1.792500000000000000e+04,2.043000000000000000e+04,2.474000000000000000e+04,1.832600000000000000e+04,2.363700000000000000e+04,2.433900000000000000e+04,2.313600000000000000e+04,2.373700000000000000e+04,2.403800000000000000e+04,2.133200000000000000e+04,2.844800000000000000e+04,2.654400000000000000e+04,2.123200000000000000e+04,3.195700000000000000e+04,2.674400000000000000e+04,2.794700000000000000e+04,2.774600000000000000e+04,3.065400000000000000e+04,3.195700000000000000e+04,3.065400000000000000e+04,2.935000000000000000e+04,2.604200000000000000e+04,3.055300000000000000e+04,2.945100000000000000e+04,3.326000000000000000e+04,8.798000000000000000e+04,3.275900000000000000e+04,6.667600000000000000e+04,3.707100000000000000e+04,4.188500000000000000e+04,3.727100000000000000e+04,4.178500000000000000e+04,3.697100000000000000e+04,3.536600000000000000e+04,3.797300000000000000e+04,4.168500000000000000e+04,4.288800000000000000e+04,4.509500000000000000e+04,4.268800000000000000e+04,3.957800000000000000e+04,4.529600000000000000e+04,5.864400000000000000e+04,5.242000000000000000e+04,6.868600000000000000e+04,6.637600000000000000e+04,7.019200000000000000e+04,6.627400000000000000e+04,7.089600000000000000e+04,1.132320000000000000e+05,7.622000000000000000e+04,7.983800000000000000e+04,6.868600000000000000e+04,7.119600000000000000e+04,7.260400000000000000e+04,7.843000000000000000e+04,7.692400000000000000e+04,7.622000000000000000e+04,9.190200000000000000e+04,8.677400000000000000e+04,8.164600000000000000e+04,1.035700000000000000e+05,1.098100000000000000e+05,1.125260000000000000e+05,1.343800000000000000e+05,1.344840000000000000e+05,1.311560000000000000e+05,1.475880000000000000e+05,1.569680000000000000e+05,1.507120000000000000e+05,1.754400000000000000e+05,1.509160000000000000e+05,1.787720000000000000e+05,1.812960000000000000e+05,2.002960000000000000e+05,1.733200000000000000e+05,1.705920000000000000e+05,1.862480000000000000e+05,2.146560000000000000e+05,2.077800000000000000e+05,3.001280000000000000e+05,4.122080000000000000e+05,2.808320000000000000e+05,2.713920000000000000e+05,3.659760000000000000e+05,2.931200000000000000e+05,3.068400000000000000e+05,3.022640000000000000e+05,2.946400000000000000e+05,3.125280000000000000e+05,3.229040000000000000e+05,3.575200000000000000e+05,3.782160000000000000e+05,4.758640000000000000e+05,5.178240000000000000e+05,3.986240000000000000e+05,3.645520000000000000e+05,8.091983000000000466e+05,4.266240000000000000e+05,4.806800000000000000e+05,4.346960000000000000e+05,4.952400000000000000e+05,5.403200000000000000e+05,4.886800000000000000e+05,5.459840000000000000e+05,5.839680000000000000e+05,5.097120000000000000e+05,4.668400000000000000e+05,5.585280000000000000e+05,5.206000000000000000e+05,5.640960000000000000e+05,4.732960000000000000e+05,5.390880000000000000e+05,8.623360000000000000e+05,5.856160000000000000e+05,5.604960000000000000e+05,5.548320000000000000e+05,6.032480000000000000e+05,6.385600000000000000e+05,7.350720000000000000e+05,7.346560000000000000e+05,8.588800000000000000e+05,6.976320000000000000e+05,7.185384000000000233e+05,1.388291800000000047e+06,1.317630100000000093e+06,1.132657399999999907e+06,9.514555000000000000e+05,1.137760000000000000e+06,1.476237500000000000e+06,1.477216000000000000e+06,1.180256000000000000e+06,1.589506899999999907e+06,1.536661899999999907e+06,2.091656500000000000e+06,1.387552000000000000e+06,1.846257399999999907e+06,1.593315500000000000e+06,1.800920500000000000e+06,1.970880100000000093e+06,1.332755300000000047e+06,1.682720000000000000e+06,1.230838300000000047e+06,1.779488000000000000e+06,1.335104000000000000e+06,1.857610800000000047e+06,1.540160000000000000e+06,2.548429500000000000e+06,1.449796600000000093e+06,2.023724100000000093e+06,2.087884800000000047e+06,2.204962799999999814e+06,2.589995799999999814e+06,2.012408500000000000e+06,1.911264000000000000e+06,1.692736000000000000e+06,1.548015300000000047e+06,2.034272000000000000e+06,2.037024000000000000e+06,2.193610299999999814e+06,2.144537299999999814e+06,2.208512000000000000e+06,2.133185000000000000e+06,2.136993500000000000e+06,2.288019500000000000e+06,2.397517000000000000e+06,2.435273500000000000e+06,2.518254500000000000e+06,2.688140000000000000e+06,3.129902000000000000e+06,2.786359500000000000e+06,3.205490299999999814e+06,3.639708500000000000e+06,3.326265799999999814e+06,2.933613500000000000e+06,2.722162299999999814e+06,3.054464500000000000e+06,2.786359500000000000e+06,2.963864000000000000e+06,3.284699500000000000e+06,2.869416299999999814e+06,3.077020299999999814e+06,3.160077000000000000e+06,2.797675000000000000e+06,2.884503799999999814e+06,3.103574299999999814e+06,3.281003299999999814e+06,3.771875000000000000e+06,2.941157299999999814e+06,3.216806000000000000e+06,3.575511299999999814e+06,3.171543500000000000e+06,4.753468000000000000e+06,3.960544299999999814e+06,3.379147500000000000e+06,3.696211299999999814e+06,3.337656799999999814e+06,3.934216500000000000e+06,3.443344799999999814e+06,3.175315299999999814e+06,3.817137500000000000e+06,4.330565000000000000e+06,3.428257299999999814e+06,3.722765299999999814e+06,4.440100500000000000e+06,3.141293000000000000e+06,3.318722000000000000e+06,3.594295000000000000e+06,3.235665299999999814e+06,3.129902000000000000e+06,3.394235000000000000e+06,3.877563000000000000e+06,3.337656799999999814e+06,3.447041000000000000e+06,3.730309000000000000e+06,3.401778500000000000e+06,3.835997000000000000e+06,3.541489000000000000e+06,4.062535799999999814e+06,4.164527299999999814e+06,3.817137500000000000e+06,3.443344799999999814e+06,3.126205500000000000e+06,3.911434500000000000e+06,3.768027799999999814e+06,3.213034000000000000e+06,3.375375500000000000e+06,3.096030500000000000e+06,4.051144500000000000e+06,2.884503799999999814e+06,3.741549000000000000e+06,3.197946500000000000e+06,3.624621000000000000e+06,3.413169799999999814e+06,4.002185799999999814e+06,2.729781500000000000e+06,3.152533000000000000e+06,4.047448299999999814e+06,3.167620500000000000e+06,4.054992000000000000e+06,3.775647000000000000e+06,2.903438500000000000e+06,4.017273299999999814e+06,3.364060000000000000e+06,3.239361799999999814e+06,2.827850000000000000e+06,3.031757799999999814e+06,3.571664000000000000e+06,2.582527500000000000e+06,2.763728299999999814e+06,2.642877500000000000e+06,2.842937500000000000e+06,3.144989500000000000e+06,2.767424799999999814e+06,3.220577799999999814e+06,3.330113000000000000e+06,2.918526000000000000e+06,3.126205500000000000e+06,3.352744299999999814e+06,3.156380500000000000e+06,3.020517500000000000e+06,3.179011799999999814e+06,3.024289500000000000e+06,2.835394000000000000e+06,3.171543500000000000e+06,3.745396500000000000e+06,3.481139000000000000e+06,2.809066299999999814e+06,3.001582799999999814e+06,2.854328799999999814e+06,3.250828299999999814e+06,3.311178299999999814e+06,3.386615799999999814e+06,3.405626000000000000e+06,3.443344799999999814e+06,3.137445500000000000e+06,3.231893500000000000e+06,2.967560500000000000e+06,3.281003299999999814e+06,2.971407799999999814e+06,2.314460299999999814e+06,2.635258299999999814e+06,2.888351000000000000e+06,2.148272500000000000e+06,2.303808000000000000e+06,2.733553299999999814e+06,2.310651500000000000e+06,2.544733299999999814e+06,2.533342000000000000e+06,2.450361000000000000e+06,2.401252000000000000e+06,2.499470799999999814e+06,3.024289500000000000e+06,2.491927000000000000e+06,3.148836799999999814e+06,2.899591299999999814e+06,2.775044000000000000e+06,3.054464500000000000e+06,2.763728299999999814e+06,2.786359500000000000e+06,3.809593799999999814e+06,3.092107799999999814e+06,3.069552000000000000e+06,2.997735500000000000e+06,2.729781500000000000e+06,3.798202799999999814e+06,3.341353299999999814e+06,2.850481500000000000e+06,3.197946500000000000e+06,2.420186000000000000e+06,2.778815799999999814e+06,2.680596000000000000e+06,2.635258299999999814e+06,2.204962799999999814e+06,2.340864299999999814e+06,2.314460299999999814e+06,2.790131500000000000e+06,2.726009500000000000e+06,2.903438500000000000e+06,2.416414000000000000e+06,2.540886000000000000e+06,2.680596000000000000e+06,2.759956500000000000e+06,3.050692500000000000e+06,2.310651500000000000e+06,2.510711000000000000e+06,2.431501500000000000e+06,2.793978799999999814e+06,2.446589000000000000e+06,2.401252000000000000e+06,2.805219000000000000e+06,3.231893500000000000e+06,2.499470799999999814e+06,2.680596000000000000e+06,2.759956500000000000e+06,2.227631799999999814e+06,2.431501500000000000e+06,2.744869000000000000e+06,2.220050299999999814e+06,3.273459500000000000e+06,2.386164500000000000e+06,2.427693000000000000e+06,3.654796000000000000e+06,2.469258000000000000e+06,2.986495299999999814e+06,2.744869000000000000e+06,2.759956500000000000e+06,2.442780500000000000e+06,2.608930500000000000e+06,2.559820799999999814e+06,2.718465799999999814e+06,3.371528299999999814e+06,3.028061299999999814e+06,3.398082299999999814e+06,2.303108000000000000e+06,3.216806000000000000e+06,2.597615000000000000e+06,2.299335000000000000e+06,2.608930500000000000e+06,3.080867500000000000e+06,3.080867500000000000e+06,2.842937500000000000e+06,2.310651500000000000e+06,3.031757799999999814e+06,3.001582799999999814e+06,3.431953500000000000e+06,2.639105500000000000e+06,2.763728299999999814e+06,2.537189500000000000e+06,2.922298000000000000e+06,3.118661799999999814e+06,2.661812299999999814e+06,2.941157299999999814e+06,2.537189500000000000e+06,3.360288000000000000e+06,3.333885000000000000e+06,2.204962799999999814e+06,2.631561799999999814e+06,2.729781500000000000e+06,3.209186799999999814e+06,2.790131500000000000e+06,2.589995799999999814e+06,3.296090799999999814e+06,2.854328799999999814e+06,2.642877500000000000e+06,3.262068500000000000e+06,2.491927000000000000e+06,4.368359500000000000e+06,2.608930500000000000e+06,4.198398500000000000e+06,2.782512299999999814e+06,2.574908299999999814e+06,3.715221500000000000e+06,2.805219000000000000e+06,3.190402799999999814e+06,3.024289500000000000e+06,3.341353299999999814e+06,2.944929000000000000e+06,3.050692500000000000e+06,2.691987299999999814e+06,2.869416299999999814e+06,3.175315299999999814e+06,3.424410000000000000e+06,3.311178299999999814e+06,2.714618500000000000e+06,3.590598799999999814e+06,2.865569000000000000e+06,3.613230000000000000e+06,2.960016500000000000e+06,3.228121500000000000e+06,2.763728299999999814e+06,3.163924299999999814e+06,3.462128500000000000e+06,2.941157299999999814e+06,2.775044000000000000e+06,2.559820799999999814e+06,2.907210500000000000e+06,3.545260799999999814e+06,3.114814500000000000e+06,2.824153799999999814e+06,2.639105500000000000e+06,2.801522500000000000e+06,2.918526000000000000e+06,3.061932799999999814e+06,2.854328799999999814e+06,4.092710799999999814e+06,3.390463000000000000e+06,4.232496500000000000e+06,2.450361000000000000e+06,3.571664000000000000e+06,3.296090799999999814e+06,2.684443500000000000e+06,2.737249799999999814e+06,3.749093000000000000e+06,2.922298000000000000e+06,3.231893500000000000e+06,3.088411299999999814e+06,3.413169799999999814e+06,3.273459500000000000e+06,2.971407799999999814e+06,3.167620500000000000e+06,3.677427299999999814e+06,3.039377000000000000e+06,2.865569000000000000e+06,3.594295000000000000e+06,2.529645799999999814e+06,3.096030500000000000e+06,2.782512299999999814e+06,2.616474299999999814e+06,3.024289500000000000e+06,4.164527299999999814e+06,3.469672500000000000e+06,3.171543500000000000e+06,3.575511299999999814e+06,2.510711000000000000e+06,3.673655500000000000e+06,3.590598799999999814e+06,2.393708299999999814e+06,2.507014500000000000e+06,2.238910500000000000e+06,2.382429500000000000e+06,2.212506500000000000e+06,3.326265799999999814e+06,2.435273500000000000e+06,2.758144000000000000e+06,2.068987600000000093e+06,2.465449500000000000e+06,2.174750000000000000e+06,2.582527500000000000e+06,2.423957799999999814e+06,3.126205500000000000e+06,3.005279000000000000e+06,1.955718300000000047e+06,2.469258000000000000e+06,2.318195500000000000e+06,2.960016500000000000e+06,3.273459500000000000e+06,2.288019500000000000e+06,2.503167000000000000e+06,2.956320299999999814e+06,2.548429500000000000e+06,3.288547000000000000e+06,2.337091500000000000e+06,2.540886000000000000e+06,2.348408000000000000e+06,2.665508500000000000e+06,2.223785299999999814e+06,3.046845299999999814e+06,2.699531000000000000e+06,3.039377000000000000e+06,2.345024000000000000e+06,2.056832000000000000e+06,2.155854000000000000e+06,2.491927000000000000e+06,2.318195500000000000e+06,1.732988000000000000e+06,2.639105500000000000e+06,2.035039800000000047e+06,2.007104000000000000e+06,1.865154500000000000e+06,2.722162299999999814e+06,2.065252500000000000e+06,2.513216000000000000e+06,2.237760000000000000e+06,2.099200299999999814e+06,1.951946300000000047e+06,2.355951799999999814e+06,2.597615000000000000e+06,2.106744000000000000e+06,2.193610299999999814e+06,2.665508500000000000e+06,2.099200299999999814e+06,2.144537299999999814e+06,2.389973299999999814e+06,2.290048000000000000e+06,2.238910500000000000e+06,2.128640000000000000e+06,2.250263000000000000e+06,2.476764000000000000e+06,2.922298000000000000e+06,2.140765500000000000e+06,2.201154000000000000e+06,2.442780500000000000e+06,1.978423899999999907e+06,2.616474299999999814e+06,2.684443500000000000e+06,2.103009000000000000e+06,1.936858800000000047e+06,2.095428500000000000e+06,2.008636600000000093e+06,2.442780500000000000e+06,2.189875299999999814e+06,2.189875299999999814e+06,2.605083299999999814e+06,2.895894799999999814e+06,2.250263000000000000e+06,2.189875299999999814e+06,2.333283000000000000e+06,2.801522500000000000e+06,2.676899799999999814e+06,2.386164500000000000e+06,2.574908299999999814e+06,2.416414000000000000e+06,2.537189500000000000e+06,2.299335000000000000e+06,2.371039299999999814e+06,2.325739000000000000e+06,2.412604500000000000e+06,2.408795799999999814e+06,2.405060799999999814e+06,1.887823500000000000e+06,2.752337299999999814e+06,2.325739000000000000e+06,2.167206299999999814e+06,2.080341000000000000e+06,2.503167000000000000e+06,1.850464000000000000e+06,2.574908299999999814e+06,1.967108300000000047e+06,1.491325000000000000e+06,1.744304600000000093e+06,1.797148500000000000e+06,2.427693000000000000e+06,2.880807299999999814e+06,2.322004000000000000e+06,2.673052500000000000e+06,3.156380500000000000e+06,2.469258000000000000e+06,1.834941800000000047e+06,2.246454299999999814e+06,2.371456000000000000e+06,2.042688000000000000e+06,1.889184000000000000e+06,1.938112000000000000e+06,2.737249799999999814e+06,2.627790000000000000e+06,1.997283300000000047e+06,2.193610299999999814e+06,1.812310500000000000e+06,2.355951799999999814e+06,1.646122800000000047e+06,1.940630800000000047e+06,2.152118799999999814e+06,2.295526500000000000e+06,2.216576000000000000e+06,1.872064000000000000e+06,2.061472000000000000e+06,1.994624000000000000e+06,1.714128600000000093e+06,1.828576000000000000e+06,2.265351500000000000e+06,2.233600000000000000e+06,2.082624000000000000e+06,2.048192000000000000e+06,1.691459600000000093e+06,2.014048000000000000e+06,2.011744000000000000e+06,2.172224000000000000e+06,2.631561799999999814e+06,2.420186000000000000e+06,2.986495299999999814e+06,2.914678799999999814e+06,3.741549000000000000e+06,3.254524500000000000e+06,3.031757799999999814e+06,2.846785000000000000e+06,3.024289500000000000e+06,3.194099299999999814e+06,3.571664000000000000e+06,3.499998299999999814e+06,2.937385500000000000e+06,3.031757799999999814e+06,2.809066299999999814e+06,3.809593799999999814e+06,3.167620500000000000e+06,2.503167000000000000e+06,3.813290299999999814e+06,2.371039299999999814e+06,2.601386799999999814e+06,2.756184500000000000e+06,2.125678000000000000e+06,2.910982299999999814e+06,2.737249799999999814e+06,3.024289500000000000e+06,2.873263500000000000e+06,2.457905500000000000e+06,3.281003299999999814e+06,2.922298000000000000e+06,3.133749299999999814e+06,3.390463000000000000e+06,3.284699500000000000e+06,3.205490299999999814e+06,2.986495299999999814e+06,3.061932799999999814e+06,2.869416299999999814e+06,3.930369299999999814e+06,3.386615799999999814e+06,3.318722000000000000e+06,3.413169799999999814e+06,3.171543500000000000e+06,3.658568000000000000e+06,2.631561799999999814e+06,3.662339799999999814e+06,3.080867500000000000e+06,3.054464500000000000e+06,3.024289500000000000e+06,3.409322500000000000e+06,3.054464500000000000e+06,3.016670299999999814e+06,3.054464500000000000e+06,3.243209000000000000e+06,2.880807299999999814e+06,3.099727000000000000e+06,3.262068500000000000e+06,2.978951500000000000e+06,2.597615000000000000e+06,3.488607299999999814e+06,3.220577799999999814e+06,3.197946500000000000e+06,2.488004299999999814e+06,3.133749299999999814e+06,2.782512299999999814e+06,2.759956500000000000e+06,2.593843000000000000e+06,3.503694799999999814e+06,4.587354500000000000e+06,2.956320299999999814e+06,3.269612000000000000e+06,2.314460299999999814e+06,3.250828299999999814e+06,2.707074799999999814e+06,2.956320299999999814e+06,3.209186799999999814e+06,2.525798500000000000e+06,2.488004299999999814e+06,2.454170500000000000e+06,2.220050299999999814e+06,2.676899799999999814e+06,2.593069500000000000e+06,2.839241299999999814e+06,2.529645799999999814e+06,3.020517500000000000e+06,3.352744299999999814e+06,2.884503799999999814e+06,3.020517500000000000e+06,2.461714299999999814e+06,2.279187299999999814e+06,2.960151799999999814e+06,2.635258299999999814e+06,2.910982299999999814e+06,2.728433000000000000e+06,2.861872500000000000e+06,2.510782000000000000e+06,3.311178299999999814e+06,2.158398500000000000e+06,2.348408000000000000e+06,2.117878799999999814e+06,2.432545299999999814e+06,2.757837500000000000e+06,2.038816000000000000e+06,2.136993500000000000e+06,2.664857500000000000e+06,1.951903100000000093e+06,2.861872500000000000e+06,2.283648000000000000e+06,2.655221500000000000e+06,2.339991000000000000e+06,2.209884799999999814e+06,2.408405000000000000e+06,2.209795500000000000e+06,2.363495500000000000e+06,2.484885799999999814e+06,2.351985000000000000e+06,3.259343000000000000e+06,2.116300500000000000e+06,2.220137299999999814e+06,2.561941500000000000e+06,2.302234500000000000e+06,2.298300000000000000e+06,3.781931299999999814e+06,2.619894299999999814e+06,2.046852000000000000e+06,2.273826299999999814e+06,2.473175299999999814e+06,3.165834500000000000e+06,3.477056799999999814e+06,2.127401799999999814e+06,2.045210600000000093e+06,2.297495000000000000e+06,1.928343800000000047e+06,1.892096800000000047e+06,2.041120000000000000e+06,1.984800000000000000e+06,1.926819600000000093e+06,2.192042799999999814e+06,2.012487800000000047e+06,2.485522500000000000e+06,2.602638000000000000e+06,1.626685000000000000e+06,1.975904800000000047e+06,2.254185000000000000e+06,2.564871299999999814e+06,2.089231899999999907e+06,2.343110000000000000e+06,1.944608000000000000e+06,2.656092500000000000e+06,2.149888000000000000e+06,3.025147500000000000e+06,2.063573899999999907e+06,2.229265000000000000e+06,2.486336000000000000e+06,2.196288000000000000e+06,2.210752000000000000e+06,2.031463300000000047e+06,2.060767300000000047e+06,1.921413399999999907e+06,1.906880000000000000e+06,2.416960000000000000e+06,1.785956800000000047e+06,2.460935299999999814e+06,2.344127500000000000e+06,2.104099000000000000e+06,2.903989799999999814e+06,2.199433000000000000e+06,1.967840000000000000e+06,2.658399799999999814e+06,2.220937299999999814e+06,1.958284500000000000e+06,2.367936000000000000e+06,2.297216000000000000e+06,1.967385300000000047e+06,2.224663299999999814e+06,2.270592000000000000e+06,2.211072000000000000e+06,2.157184000000000000e+06,2.016123800000000047e+06,1.942111000000000000e+06,2.102144000000000000e+06,2.214848000000000000e+06,2.209140799999999814e+06,2.076096000000000000e+06,2.171073000000000000e+06,1.935360000000000000e+06,2.256256000000000000e+06,1.772734500000000000e+06,1.929290600000000093e+06,2.150976000000000000e+06,2.451136000000000000e+06,2.023208899999999907e+06,2.318561299999999814e+06,2.166206799999999814e+06,2.631099799999999814e+06,2.373696000000000000e+06,2.540378799999999814e+06,2.494346799999999814e+06,2.209529799999999814e+06,1.987130000000000000e+06,2.596671799999999814e+06,2.179971500000000000e+06,2.383808000000000000e+06,4.807592000000000000e+06,3.147843000000000000e+06,2.880964799999999814e+06,2.331843000000000000e+06,2.965512500000000000e+06,2.929561299999999814e+06,2.288576000000000000e+06,2.834977299999999814e+06,2.106047799999999814e+06,2.625003500000000000e+06,2.407750500000000000e+06,2.090256899999999907e+06,2.252964799999999814e+06,2.188491000000000000e+06,2.592845299999999814e+06,1.979044500000000000e+06,2.551904000000000000e+06,2.535491299999999814e+06,2.529571000000000000e+06,2.646037799999999814e+06,2.556430500000000000e+06,2.620411000000000000e+06,2.516996500000000000e+06,2.815170799999999814e+06,2.939004299999999814e+06,2.320196000000000000e+06,2.642385299999999814e+06,4.652616000000000000e+06,3.088531299999999814e+06,2.579776000000000000e+06,2.311872000000000000e+06,2.394170799999999814e+06,2.691652500000000000e+06,2.212288000000000000e+06,2.074947899999999907e+06,2.158848000000000000e+06,2.455453000000000000e+06,2.310668500000000000e+06,2.299335000000000000e+06,2.373323299999999814e+06,2.191662799999999814e+06,2.141835500000000000e+06,2.520012500000000000e+06,2.031667000000000000e+06,3.021883799999999814e+06,2.463733500000000000e+06,2.216576000000000000e+06,2.205504000000000000e+06,1.786918899999999907e+06,1.976096000000000000e+06,2.428414000000000000e+06,2.730521500000000000e+06,2.124672000000000000e+06,1.881056000000000000e+06,1.926112000000000000e+06,1.796864000000000000e+06,2.347168299999999814e+06,1.851232000000000000e+06,1.570646500000000000e+06,1.894016000000000000e+06,1.799136000000000000e+06,2.092877500000000000e+06,1.315057399999999907e+06,1.918752000000000000e+06,1.767584000000000000e+06,2.026165899999999907e+06,1.960992000000000000e+06,2.389973299999999814e+06,1.401207000000000000e+06,1.759392100000000093e+06,1.884576000000000000e+06,1.387744000000000000e+06,1.506851500000000000e+06,2.093827800000000047e+06,1.405344000000000000e+06,1.181729500000000000e+06,1.334144000000000000e+06,1.396992000000000000e+06,1.822526300000000047e+06,1.451392000000000000e+06,1.392256000000000000e+06,1.408768000000000000e+06,1.804617100000000093e+06,1.570752000000000000e+06,1.405984000000000000e+06,1.260096000000000000e+06,1.360768000000000000e+06,1.516448000000000000e+06,1.556800000000000000e+06,1.457312000000000000e+06,1.122794399999999907e+06,1.370836100000000093e+06,1.428096000000000000e+06,1.242944000000000000e+06,1.672960000000000000e+06,2.381521500000000000e+06,1.577440000000000000e+06,1.718848000000000000e+06,1.926432000000000000e+06,1.834272000000000000e+06,1.870528000000000000e+06,1.918080000000000000e+06,2.002240000000000000e+06,1.885248000000000000e+06,1.745664000000000000e+06,1.770528000000000000e+06,1.519136000000000000e+06,1.785824000000000000e+06,2.095428500000000000e+06,2.425967000000000000e+06,1.651568000000000000e+06,1.703296000000000000e+06,1.815328000000000000e+06,1.720160000000000000e+06,1.705165899999999907e+06,1.812064000000000000e+06,1.962432000000000000e+06,2.174080000000000000e+06,1.868420899999999907e+06,1.944447800000000047e+06,2.468139299999999814e+06,2.207813299999999814e+06,2.130886500000000000e+06,1.822656000000000000e+06,1.575571800000000047e+06,1.546208000000000000e+06,2.385518299999999814e+06,2.164436299999999814e+06,1.749792000000000000e+06,2.018875100000000093e+06,1.307409500000000000e+06,2.160528000000000000e+06,1.870528000000000000e+06,1.471596100000000093e+06,2.315473799999999814e+06,2.094339399999999907e+06,1.944919100000000093e+06,1.973440000000000000e+06,1.780028300000000047e+06,2.096704000000000000e+06,2.428668799999999814e+06,1.964640000000000000e+06,2.387327299999999814e+06,2.030610800000000047e+06,2.268032000000000000e+06,2.128376299999999814e+06,1.967264000000000000e+06,1.903456000000000000e+06,2.407794000000000000e+06,1.860000000000000000e+06,2.493951000000000000e+06,2.202752500000000000e+06,1.626176000000000000e+06,2.066144000000000000e+06,2.075504500000000000e+06,1.561888000000000000e+06,2.202830000000000000e+06,1.596384000000000000e+06,1.883360000000000000e+06,1.813472000000000000e+06,1.812704000000000000e+06,2.286763799999999814e+06,1.801162800000000047e+06,2.057952000000000000e+06,2.041961500000000000e+06,2.132672000000000000e+06,2.041888000000000000e+06,1.822784000000000000e+06,1.666528000000000000e+06,1.455584000000000000e+06,1.739872000000000000e+06,1.329079800000000047e+06,1.553024000000000000e+06,1.693184000000000000e+06,1.706784000000000000e+06,1.580704000000000000e+06,1.564256000000000000e+06,1.825824000000000000e+06,1.583928500000000000e+06,1.655612600000000093e+06,1.649824000000000000e+06,1.944928000000000000e+06,1.714400000000000000e+06,2.086400000000000000e+06,2.144906299999999814e+06,2.281664000000000000e+06,1.726494000000000000e+06,2.211776000000000000e+06,2.004320000000000000e+06,2.124672000000000000e+06,2.142901799999999814e+06,2.191613799999999814e+06,2.855612500000000000e+06,2.034720000000000000e+06,2.687704000000000000e+06,1.935117300000000047e+06,2.114112000000000000e+06,1.816416000000000000e+06,1.733440000000000000e+06,1.913344000000000000e+06,1.428686399999999907e+06,1.414157899999999907e+06,1.949295500000000000e+06,2.103488000000000000e+06,2.408181000000000000e+06,1.848594000000000000e+06,2.349933799999999814e+06,2.277094000000000000e+06,1.861216000000000000e+06,1.679136000000000000e+06,1.661284600000000093e+06,2.204962799999999814e+06,1.978423899999999907e+06,1.929315000000000000e+06,2.386164500000000000e+06,1.684480000000000000e+06,1.768768000000000000e+06,1.858048000000000000e+06,1.857504000000000000e+06,2.378620799999999814e+06,2.193610299999999814e+06,2.068224000000000000e+06,2.333283000000000000e+06,2.737249799999999814e+06,2.639105500000000000e+06,2.280439000000000000e+06,2.242719299999999814e+06,2.484307799999999814e+06,2.412604500000000000e+06,1.967108300000000047e+06,1.921824000000000000e+06,2.269160000000000000e+06,1.464884100000000093e+06,2.098880000000000000e+06,1.566874600000000093e+06,1.661344000000000000e+06,2.140765500000000000e+06,1.789604800000000047e+06,4.896950000000000000e+06,1.618688000000000000e+06,1.970880100000000093e+06,1.883808000000000000e+06,1.527968000000000000e+06,1.631712000000000000e+06,1.711552000000000000e+06,1.595840000000000000e+06,1.983168000000000000e+06,1.857610800000000047e+06,2.306944000000000000e+06,2.571211799999999814e+06,2.555973500000000000e+06,2.337091500000000000e+06,2.357504000000000000e+06,2.038812600000000093e+06,2.087884800000000047e+06,2.285376000000000000e+06,2.306916500000000000e+06,2.526208000000000000e+06,2.301248000000000000e+06,3.114814500000000000e+06,2.469696000000000000e+06,2.080341000000000000e+06,2.561344000000000000e+06,2.521664000000000000e+06,2.189875299999999814e+06,2.726009500000000000e+06,2.453696000000000000e+06,2.261541799999999814e+06,2.220050299999999814e+06,2.269160000000000000e+06,2.469258000000000000e+06,1.989739500000000000e+06,2.540608000000000000e+06,2.593843000000000000e+06,2.139840000000000000e+06,2.359760500000000000e+06,2.472916799999999814e+06,2.333283000000000000e+06,2.358272000000000000e+06,2.355951799999999814e+06,2.242719299999999814e+06,2.361920000000000000e+06,2.288019500000000000e+06,2.303108000000000000e+06,2.272932000000000000e+06,2.365248000000000000e+06,2.506560000000000000e+06,2.410688000000000000e+06,2.475840000000000000e+06,2.420186000000000000e+06,2.589995799999999814e+06,2.208697799999999814e+06,2.253998000000000000e+06,2.355072000000000000e+06,2.300544000000000000e+06,2.322004000000000000e+06,2.059264000000000000e+06,2.088288000000000000e+06,2.194048000000000000e+06,2.103009000000000000e+06,2.673052500000000000e+06,2.253998000000000000e+06,2.476764000000000000e+06,2.080341000000000000e+06,2.348408000000000000e+06,2.635258299999999814e+06,2.235175500000000000e+06,2.241792000000000000e+06,2.280439000000000000e+06,2.248256000000000000e+06,2.329547799999999814e+06,2.210304000000000000e+06,2.164864000000000000e+06,2.284247500000000000e+06,2.328448000000000000e+06,1.751848399999999907e+06,2.080341000000000000e+06,2.295296000000000000e+06,2.023724100000000093e+06,2.285824000000000000e+06,2.155854000000000000e+06,2.228160000000000000e+06,2.023724100000000093e+06,2.180992000000000000e+06,1.920736000000000000e+06,1.766935899999999907e+06,1.831169899999999907e+06,2.854328799999999814e+06,2.522102000000000000e+06,2.274944000000000000e+06,2.144537299999999814e+06,2.054720000000000000e+06,2.154560000000000000e+06,2.325739000000000000e+06,2.227392000000000000e+06,2.127552000000000000e+06,2.115904000000000000e+06,1.891558600000000093e+06,2.021216000000000000e+06,1.877792000000000000e+06,2.078752000000000000e+06,2.020032000000000000e+06,1.987456000000000000e+06,1.998368000000000000e+06,2.143104000000000000e+06,2.154176000000000000e+06,1.939104000000000000e+06,1.681536000000000000e+06,1.856608000000000000e+06,2.032736000000000000e+06,1.699584000000000000e+06,1.680896000000000000e+06,1.649894500000000000e+06,1.623776000000000000e+06,1.891558600000000093e+06,1.495096800000000047e+06,1.787232000000000000e+06,1.836992000000000000e+06,1.621856000000000000e+06,1.811072000000000000e+06,1.814784000000000000e+06,1.974652000000000000e+06,2.155854000000000000e+06,1.526144000000000000e+06,1.536661899999999907e+06,1.573568000000000000e+06,1.652416000000000000e+06,2.097472000000000000e+06,1.708960000000000000e+06,1.420896000000000000e+06,1.395488000000000000e+06,1.227066399999999907e+06,1.826496000000000000e+06,1.671552000000000000e+06,1.468832000000000000e+06,1.275104000000000000e+06,1.234432000000000000e+06,1.540433800000000047e+06,1.376416000000000000e+06,1.292800000000000000e+06,1.273312000000000000e+06,1.148128000000000000e+06,7.777605999999999767e+05,1.143904000000000000e+06,1.268288000000000000e+06,1.144736000000000000e+06,1.544205600000000093e+06,1.239104000000000000e+06,1.089856000000000000e+06,1.118400000000000000e+06,1.297408000000000000e+06,1.736760899999999907e+06,1.196817000000000000e+06,1.759392100000000093e+06,1.133952000000000000e+06,1.125112600000000093e+06,1.521574399999999907e+06,1.207104000000000000e+06,1.286624000000000000e+06,1.536661899999999907e+06,1.157152000000000000e+06,1.097472000000000000e+06,1.363136000000000000e+06,1.123040000000000000e+06,1.126656000000000000e+06,1.593315500000000000e+06,1.433936800000000047e+06,1.442252899999999907e+06,1.608403000000000000e+06,1.268594800000000047e+06,1.234336000000000000e+06,1.042912000000000000e+06,1.123776000000000000e+06,1.255296000000000000e+06,1.188224000000000000e+06,1.115008000000000000e+06,1.261051000000000000e+06,1.408305000000000000e+06,7.864475000000000000e+05,1.665056500000000000e+06,1.593315500000000000e+06,1.115328000000000000e+06,1.123584000000000000e+06,1.042019199999999953e+06,1.045440000000000000e+06,1.157472000000000000e+06,8.796776999999999534e+05,1.000688000000000000e+06,1.275232000000000000e+06,1.401472000000000000e+06,9.888160000000000000e+05,1.159488000000000000e+06,1.047760000000000000e+06,9.989120000000000000e+05,1.385636000000000000e+06,1.842485500000000000e+06,1.083296000000000000e+06,1.381072800000000047e+06,1.005735500000000000e+06,1.103680000000000000e+06,9.839813000000000466e+05,1.295132300000000047e+06,8.135040000000000000e+05,8.947651999999999534e+05,7.865280000000000000e+05,7.696800000000000000e+05,6.607024000000000233e+05,7.018880000000000000e+05,1.177957500000000000e+06,1.180632600000000093e+06,7.248799000000000233e+05,1.042019199999999953e+06,9.477600000000000000e+05,7.579360000000000000e+05,6.562240000000000000e+05,7.437393000000000466e+05,7.090400000000000000e+05,7.823680000000000000e+05,7.768480000000000000e+05,7.423520000000000000e+05,7.316480000000000000e+05,1.136466000000000000e+06,9.805120000000000000e+05,8.363360000000000000e+05,7.385120000000000000e+05,9.339200000000000000e+05,6.447520000000000000e+05,9.276160000000000000e+05,8.288320000000000000e+05,8.759058000000000466e+05,1.600859300000000047e+06,6.724800000000000000e+05,6.492960000000000000e+05,8.472000000000000000e+05,8.627520000000000000e+05,6.524000000000000000e+05,6.781600000000000000e+05,6.428960000000000000e+05,6.822080000000000000e+05,5.977760000000000000e+05,8.667200000000000000e+05,7.551294000000000233e+05,8.502240000000000000e+05,6.345280000000000000e+05,6.985760000000000000e+05,6.160480000000000000e+05,6.912160000000000000e+05,9.476835999999999767e+05,7.841440000000000000e+05,7.364320000000000000e+05,6.091360000000000000e+05,1.257279100000000093e+06,5.783040000000000000e+05,7.428640000000000000e+05,6.977440000000000000e+05,5.379680000000000000e+05,4.888800000000000000e+05,6.833440000000000000e+05,5.949920000000000000e+05,5.322080000000000000e+05,6.662560000000000000e+05,6.942240000000000000e+05,5.038137999999999884e+05,7.766400000000000000e+05,5.110480000000000000e+05,9.709171999999999534e+05,6.682630999999999767e+05,3.762322999999999884e+05,6.373120000000000000e+05,3.635280000000000000e+05,6.184160000000000000e+05,5.078640000000000000e+05,7.233164000000000233e+05,3.993360000000000000e+05,4.112880000000000000e+05,4.114960000000000000e+05,3.293120000000000000e+05,3.402000000000000000e+05,4.164000000000000000e+05,7.475111999999999534e+05,2.951520000000000000e+05,7.069021999999999534e+05,3.453920000000000000e+05,5.020160000000000000e+05,4.821120000000000000e+05,5.919040000000000000e+05,3.909680000000000000e+05,3.189360000000000000e+05,2.371320000000000000e+05,2.562840000000000000e+05,2.799200000000000000e+05,2.616600000000000000e+05,2.932240000000000000e+05,4.986240000000000000e+05,3.890320000000000000e+05,2.576040000000000000e+05,3.178160000000000000e+05,2.601360000000000000e+05,1.972640000000000000e+05,1.929160000000000000e+05,2.183000000000000000e+05,1.757400000000000000e+05,2.006000000000000000e+05,2.463520000000000000e+05,1.426480000000000000e+05,1.368000000000000000e+05,1.173600000000000000e+05,1.184660000000000000e+05,1.153460000000000000e+05,1.076960000000000000e+05,9.411400000000000000e+04,5.477320000000000000e+05,8.737600000000000000e+04,8.144600000000000000e+04,7.210000000000000000e+04,6.868600000000000000e+04,6.105400000000000000e+04,6.235900000000000000e+04,6.004900000000000000e+04,5.362500000000000000e+04,5.543200000000000000e+04,5.141700000000000000e+04,6.928800000000000000e+04,4.519600000000000000e+04,4.640000000000000000e+04,3.847500000000000000e+04,3.526600000000000000e+04,3.747200000000000000e+04,2.905000000000000000e+04,2.905000000000000000e+04,2.263500000000000000e+04,2.213400000000000000e+04,1.822600000000000000e+04,1.542100000000000000e+04,1.411900000000000000e+04,1.141400000000000000e+04,1.131400000000000000e+04,1.061300000000000000e+04,2.303600000000000000e+04,6.307000000000000000e+03,5.105000000000000000e+03,6.707000000000000000e+03,5.205000000000000000e+03,5.506000000000000000e+03,5.806000000000000000e+03,4.605000000000000000e+03,4.505000000000000000e+03,4.505000000000000000e+03,5.105000000000000000e+03,3.804000000000000000e+03,4.204000000000000000e+03,4.805000000000000000e+03,4.104000000000000000e+03,5.706000000000000000e+03,4.905000000000000000e+03,3.403000000000000000e+03,4.404000000000000000e+03,5.105000000000000000e+03,4.104000000000000000e+03,4.705000000000000000e+03,9.411000000000000000e+03,5.105000000000000000e+03,4.204000000000000000e+03,5.506000000000000000e+03,6.507000000000000000e+03,4.004000000000000000e+03,5.105000000000000000e+03,8.109000000000000000e+03,6.006000000000000000e+03,4.004000000000000000e+03,5.005000000000000000e+03,4.004000000000000000e+03,4.104000000000000000e+03,4.004000000000000000e+03,4.605000000000000000e+03,5.105000000000000000e+03,5.506000000000000000e+03,5.306000000000000000e+03,5.306000000000000000e+03,5.005000000000000000e+03,5.806000000000000000e+03,4.605000000000000000e+03,4.104000000000000000e+03,4.404000000000000000e+03,4.004000000000000000e+03,5.506000000000000000e+03,4.304000000000000000e+03,3.704000000000000000e+03,4.004000000000000000e+03,3.603000000000000000e+03,4.004000000000000000e+03,4.705000000000000000e+03,3.804000000000000000e+03,3.303000000000000000e+03,3.503000000000000000e+03,3.303000000000000000e+03,4.705000000000000000e+03,4.104000000000000000e+03,3.904000000000000000e+03,4.004000000000000000e+03,4.004000000000000000e+03,3.704000000000000000e+03,3.603000000000000000e+03,4.004000000000000000e+03,5.005000000000000000e+03,4.004000000000000000e+03,3.403000000000000000e+03,4.004000000000000000e+03,5.306000000000000000e+03,3.503000000000000000e+03,4.104000000000000000e+03,4.404000000000000000e+03,4.705000000000000000e+03,4.505000000000000000e+03,3.203000000000000000e+03,2.602000000000000000e+03,4.004000000000000000e+03,4.004000000000000000e+03,6.507000000000000000e+03,5.005000000000000000e+03,5.706000000000000000e+03,3.704000000000000000e+03,4.805000000000000000e+03,3.904000000000000000e+03,5.306000000000000000e+03,3.904000000000000000e+03,4.905000000000000000e+03,3.503000000000000000e+03,3.804000000000000000e+03,3.303000000000000000e+03,3.503000000000000000e+03,3.704000000000000000e+03,4.204000000000000000e+03,5.906000000000000000e+03,3.303000000000000000e+03,5.606000000000000000e+03,3.003000000000000000e+03,5.606000000000000000e+03,4.505000000000000000e+03,4.605000000000000000e+03,3.603000000000000000e+03,4.605000000000000000e+03,5.005000000000000000e+03,3.403000000000000000e+03,4.605000000000000000e+03,2.802000000000000000e+03,3.303000000000000000e+03,3.403000000000000000e+03,3.103000000000000000e+03,4.104000000000000000e+03,3.804000000000000000e+03,4.404000000000000000e+03,4.605000000000000000e+03,4.104000000000000000e+03,5.005000000000000000e+03,3.704000000000000000e+03,4.505000000000000000e+03,3.804000000000000000e+03,3.203000000000000000e+03,4.204000000000000000e+03,2.802000000000000000e+03,4.404000000000000000e+03,3.503000000000000000e+03,4.705000000000000000e+03,2.702000000000000000e+03,3.904000000000000000e+03,3.603000000000000000e+03,4.905000000000000000e+03,3.704000000000000000e+03,2.302000000000000000e+03,2.802000000000000000e+03,4.304000000000000000e+03,3.103000000000000000e+03,3.403000000000000000e+03,4.505000000000000000e+03,3.804000000000000000e+03,3.503000000000000000e+03,3.403000000000000000e+03,3.704000000000000000e+03,2.502000000000000000e+03,3.003000000000000000e+03,4.404000000000000000e+03,3.203000000000000000e+03,4.104000000000000000e+03,4.204000000000000000e+03,3.704000000000000000e+03,4.304000000000000000e+03,4.605000000000000000e+03,3.804000000000000000e+03,4.104000000000000000e+03,4.805000000000000000e+03,4.004000000000000000e+03,2.702000000000000000e+03,4.004000000000000000e+03,4.004000000000000000e+03,5.806000000000000000e+03,4.905000000000000000e+03,2.903000000000000000e+03,2.202000000000000000e+03,5.306000000000000000e+03,3.804000000000000000e+03,2.302000000000000000e+03,3.303000000000000000e+03,6.006000000000000000e+03,2.602000000000000000e+03,3.804000000000000000e+03,3.103000000000000000e+03,3.603000000000000000e+03,2.702000000000000000e+03,3.804000000000000000e+03,3.603000000000000000e+03,3.804000000000000000e+03,3.804000000000000000e+03,4.004000000000000000e+03,3.303000000000000000e+03,2.802000000000000000e+03,4.905000000000000000e+03,3.603000000000000000e+03,4.104000000000000000e+03,2.402000000000000000e+03,4.204000000000000000e+03,2.903000000000000000e+03,2.802000000000000000e+03,3.103000000000000000e+03,4.104000000000000000e+03,3.904000000000000000e+03,5.005000000000000000e+03,4.204000000000000000e+03,3.003000000000000000e+03,4.004000000000000000e+03,3.403000000000000000e+03,4.404000000000000000e+03,3.603000000000000000e+03,4.404000000000000000e+03,3.303000000000000000e+03,4.004000000000000000e+03,3.704000000000000000e+03,5.606000000000000000e+03,3.704000000000000000e+03,4.705000000000000000e+03,4.805000000000000000e+03,3.403000000000000000e+03,4.605000000000000000e+03,3.503000000000000000e+03,5.105000000000000000e+03,4.204000000000000000e+03,2.502000000000000000e+03,3.103000000000000000e+03,3.103000000000000000e+03,3.203000000000000000e+03,4.404000000000000000e+03,3.003000000000000000e+03,4.004000000000000000e+03,3.103000000000000000e+03,4.404000000000000000e+03,3.603000000000000000e+03,2.402000000000000000e+03,3.003000000000000000e+03,4.304000000000000000e+03,3.904000000000000000e+03,3.804000000000000000e+03,3.804000000000000000e+03,2.802000000000000000e+03,3.503000000000000000e+03,4.104000000000000000e+03,3.303000000000000000e+03,3.003000000000000000e+03,3.403000000000000000e+03,4.705000000000000000e+03,3.804000000000000000e+03,2.802000000000000000e+03,3.203000000000000000e+03,3.203000000000000000e+03,3.403000000000000000e+03,3.804000000000000000e+03,2.802000000000000000e+03,3.203000000000000000e+03,3.203000000000000000e+03,4.204000000000000000e+03,4.004000000000000000e+03,3.603000000000000000e+03,2.702000000000000000e+03,5.406000000000000000e+03,2.802000000000000000e+03,4.304000000000000000e+03,3.403000000000000000e+03,4.505000000000000000e+03,4.104000000000000000e+03,3.503000000000000000e+03,5.205000000000000000e+03,2.302000000000000000e+03,4.004000000000000000e+03,3.603000000000000000e+03,2.903000000000000000e+03,3.003000000000000000e+03,2.903000000000000000e+03,4.404000000000000000e+03,4.805000000000000000e+03,2.502000000000000000e+03,5.105000000000000000e+03,4.505000000000000000e+03,3.804000000000000000e+03,2.602000000000000000e+03,4.905000000000000000e+03,3.403000000000000000e+03,3.403000000000000000e+03,3.503000000000000000e+03,2.502000000000000000e+03,3.704000000000000000e+03,1.701000000000000000e+03,3.403000000000000000e+03,3.704000000000000000e+03,2.002000000000000000e+03,3.003000000000000000e+03,3.904000000000000000e+03,4.304000000000000000e+03,4.705000000000000000e+03,3.804000000000000000e+03,3.904000000000000000e+03,5.205000000000000000e+03,3.203000000000000000e+03,2.302000000000000000e+03,3.203000000000000000e+03,3.003000000000000000e+03,2.602000000000000000e+03,5.005000000000000000e+03,3.503000000000000000e+03,4.004000000000000000e+03,4.004000000000000000e+03,2.502000000000000000e+03,3.904000000000000000e+03,5.005000000000000000e+03,3.103000000000000000e+03,3.503000000000000000e+03,2.602000000000000000e+03,2.013000000000000000e+04,1.801000000000000000e+03,4.104000000000000000e+03,3.003000000000000000e+03,3.904000000000000000e+03,4.204000000000000000e+03,4.104000000000000000e+03,3.603000000000000000e+03,4.304000000000000000e+03,3.904000000000000000e+03,4.505000000000000000e+03,5.406000000000000000e+03,2.502000000000000000e+03,3.603000000000000000e+03,4.304000000000000000e+03,3.003000000000000000e+03,3.704000000000000000e+03,3.704000000000000000e+03,5.005000000000000000e+03,3.704000000000000000e+03,5.806000000000000000e+03,3.403000000000000000e+03,3.303000000000000000e+03,3.403000000000000000e+03,3.904000000000000000e+03,2.502000000000000000e+03,4.204000000000000000e+03,2.502000000000000000e+03,3.704000000000000000e+03,3.704000000000000000e+03,3.003000000000000000e+03,3.003000000000000000e+03,2.302000000000000000e+03,3.603000000000000000e+03,4.304000000000000000e+03,2.602000000000000000e+03,2.502000000000000000e+03,3.303000000000000000e+03,5.606000000000000000e+03,3.003000000000000000e+03,3.203000000000000000e+03,3.904000000000000000e+03,4.004000000000000000e+03,3.103000000000000000e+03,3.003000000000000000e+03,4.404000000000000000e+03,3.603000000000000000e+03,4.605000000000000000e+03,3.403000000000000000e+03,2.502000000000000000e+03,3.403000000000000000e+03,3.503000000000000000e+03,3.303000000000000000e+03,2.802000000000000000e+03,3.103000000000000000e+03,3.103000000000000000e+03,3.203000000000000000e+03,4.204000000000000000e+03,4.304000000000000000e+03,2.802000000000000000e+03,4.505000000000000000e+03,3.403000000000000000e+03,2.903000000000000000e+03,4.304000000000000000e+03,3.603000000000000000e+03,3.804000000000000000e+03,2.702000000000000000e+03,4.505000000000000000e+03,3.103000000000000000e+03,3.804000000000000000e+03,4.004000000000000000e+03,4.304000000000000000e+03,3.303000000000000000e+03,3.003000000000000000e+03,3.804000000000000000e+03,4.505000000000000000e+03,nan
4.795250000000000057e+01,2.003000000000000000e+04,1.882700000000000000e+04,2.514000000000000000e+04,2.624300000000000000e+04,2.063100000000000000e+04,2.784700000000000000e+04,2.474000000000000000e+04,2.654400000000000000e+04,2.494000000000000000e+04,2.403800000000000000e+04,2.574200000000000000e+04,2.644300000000000000e+04,2.393800000000000000e+04,2.704500000000000000e+04,2.694500000000000000e+04,2.754600000000000000e+04,2.824800000000000000e+04,2.884900000000000000e+04,3.225800000000000000e+04,3.015200000000000000e+04,3.115500000000000000e+04,3.035300000000000000e+04,3.376200000000000000e+04,3.205700000000000000e+04,3.105500000000000000e+04,3.366100000000000000e+04,2.834800000000000000e+04,3.526600000000000000e+04,3.556700000000000000e+04,3.677000000000000000e+04,4.379100000000000000e+04,3.767300000000000000e+04,4.168500000000000000e+04,4.339000000000000000e+04,4.118300000000000000e+04,3.677000000000000000e+04,4.619900000000000000e+04,4.509500000000000000e+04,4.158400000000000000e+04,6.868600000000000000e+04,4.599800000000000000e+04,5.211900000000000000e+04,6.396500000000000000e+04,6.376500000000000000e+04,6.838400000000000000e+04,6.838400000000000000e+04,6.948800000000000000e+04,6.627400000000000000e+04,7.159800000000000000e+04,7.963600000000000000e+04,6.838400000000000000e+04,6.788200000000000000e+04,7.340600000000000000e+04,7.642200000000000000e+04,7.491400000000000000e+04,8.446200000000000000e+04,7.531600000000000000e+04,8.104400000000000000e+04,8.687400000000000000e+04,9.934400000000000000e+04,1.049780000000000000e+05,1.096080000000000000e+05,1.093060000000000000e+05,1.291440000000000000e+05,1.651400000000000000e+05,1.492000000000000000e+05,1.205820000000000000e+05,1.440600000000000000e+05,1.504120000000000000e+05,1.359960000000000000e+05,1.470840000000000000e+05,1.679680000000000000e+05,1.547480000000000000e+05,1.708960000000000000e+05,1.995880000000000000e+05,1.626200000000000000e+05,1.843280000000000000e+05,2.182000000000000000e+05,2.066640000000000000e+05,2.244720000000000000e+05,2.750480000000000000e+05,2.678400000000000000e+05,2.555760000000000000e+05,2.877360000000000000e+05,3.490640000000000000e+05,3.243280000000000000e+05,2.570960000000000000e+05,3.348080000000000000e+05,2.688560000000000000e+05,3.361280000000000000e+05,2.842880000000000000e+05,3.516080000000000000e+05,3.508960000000000000e+05,3.445840000000000000e+05,5.048880000000000000e+05,3.282960000000000000e+05,4.632560000000000000e+05,4.190560000000000000e+05,4.489200000000000000e+05,5.645120000000000000e+05,5.259360000000000000e+05,4.196720000000000000e+05,5.626560000000000000e+05,4.488240000000000000e+05,4.784240000000000000e+05,4.981120000000000000e+05,4.309120000000000000e+05,6.307040000000000000e+05,4.846800000000000000e+05,5.333440000000000000e+05,7.398560000000000000e+05,6.516800000000000000e+05,5.954080000000000000e+05,6.464160000000000000e+05,4.216495999999999767e+05,7.308160000000000000e+05,5.984000000000000000e+05,5.626560000000000000e+05,7.155680000000000000e+05,7.541920000000000000e+05,8.396800000000000000e+05,1.100192000000000000e+06,1.158932800000000047e+06,1.040800000000000000e+06,8.594080000000000000e+05,1.589506899999999907e+06,1.200588800000000047e+06,9.086720000000000000e+05,1.124736000000000000e+06,1.038688000000000000e+06,1.255520000000000000e+06,1.423392500000000000e+06,2.065252500000000000e+06,1.661284600000000093e+06,8.344141999999999534e+05,1.627263300000000047e+06,1.853838899999999907e+06,1.521280000000000000e+06,1.967108300000000047e+06,1.868926399999999907e+06,1.276138500000000000e+06,2.189875299999999814e+06,1.615872000000000000e+06,1.541376000000000000e+06,2.114240000000000000e+06,1.317630100000000093e+06,1.759392100000000093e+06,2.065252500000000000e+06,1.800920500000000000e+06,1.548015300000000047e+06,1.841504000000000000e+06,1.555616000000000000e+06,2.397517000000000000e+06,1.631035300000000047e+06,1.514030600000000093e+06,2.238910500000000000e+06,2.025984000000000000e+06,1.400761300000000047e+06,2.631561799999999814e+06,2.129449799999999814e+06,2.312192000000000000e+06,2.035039800000000047e+06,2.439045299999999814e+06,2.038812600000000093e+06,2.559820799999999814e+06,2.393708299999999814e+06,2.563517000000000000e+06,2.582527500000000000e+06,2.484307799999999814e+06,2.726009500000000000e+06,2.555973500000000000e+06,3.360288000000000000e+06,2.907210500000000000e+06,2.597615000000000000e+06,2.877035500000000000e+06,2.461714299999999814e+06,3.050692500000000000e+06,2.608930500000000000e+06,3.541489000000000000e+06,3.545260799999999814e+06,3.443344799999999814e+06,3.228121500000000000e+06,2.971407799999999814e+06,2.994039000000000000e+06,3.307331000000000000e+06,3.171543500000000000e+06,3.326265799999999814e+06,3.163924299999999814e+06,3.579207500000000000e+06,3.281003299999999814e+06,2.827850000000000000e+06,2.710771000000000000e+06,3.016670299999999814e+06,3.515085799999999814e+06,3.069552000000000000e+06,3.330113000000000000e+06,3.790734500000000000e+06,3.798202799999999814e+06,3.129902000000000000e+06,3.590598799999999814e+06,3.220577799999999814e+06,3.809593799999999814e+06,3.077020299999999814e+06,3.598142500000000000e+06,3.832225000000000000e+06,3.447041000000000000e+06,3.798202799999999814e+06,3.888803000000000000e+06,3.896347000000000000e+06,4.817589500000000000e+06,3.303634500000000000e+06,3.881259500000000000e+06,3.496226500000000000e+06,3.643480500000000000e+06,3.726461500000000000e+06,3.666036299999999814e+06,3.262068500000000000e+06,3.288547000000000000e+06,3.598142500000000000e+06,4.017273299999999814e+06,3.390463000000000000e+06,3.409322500000000000e+06,3.371528299999999814e+06,3.673655500000000000e+06,3.118661799999999814e+06,3.730309000000000000e+06,3.386615799999999814e+06,3.503694799999999814e+06,3.431953500000000000e+06,3.779418799999999814e+06,3.794506299999999814e+06,3.012823000000000000e+06,3.061932799999999814e+06,3.696211299999999814e+06,3.375375500000000000e+06,3.179011799999999814e+06,2.960016500000000000e+06,3.379147500000000000e+06,3.156380500000000000e+06,3.692514799999999814e+06,2.793978799999999814e+06,2.941157299999999814e+06,3.632164799999999814e+06,3.458432299999999814e+06,3.303634500000000000e+06,2.699531000000000000e+06,3.005279000000000000e+06,2.948776500000000000e+06,2.842937500000000000e+06,2.756184500000000000e+06,3.435801000000000000e+06,3.046845299999999814e+06,3.420713500000000000e+06,3.918978000000000000e+06,2.816610000000000000e+06,3.499998299999999814e+06,3.647252299999999814e+06,3.046845299999999814e+06,2.631561799999999814e+06,3.156380500000000000e+06,3.262068500000000000e+06,2.880807299999999814e+06,3.469672500000000000e+06,2.960016500000000000e+06,2.994039000000000000e+06,3.073323799999999814e+06,2.914678799999999814e+06,3.805822000000000000e+06,3.182859000000000000e+06,3.254524500000000000e+06,2.805219000000000000e+06,4.175767500000000000e+06,3.288547000000000000e+06,3.632164799999999814e+06,2.971407799999999814e+06,3.107270500000000000e+06,3.122358000000000000e+06,3.050692500000000000e+06,2.514558299999999814e+06,3.545260799999999814e+06,2.650421000000000000e+06,2.563517000000000000e+06,2.253998000000000000e+06,2.106744000000000000e+06,2.567440000000000000e+06,2.416414000000000000e+06,2.299335000000000000e+06,2.110552799999999814e+06,2.540886000000000000e+06,2.472916799999999814e+06,2.442780500000000000e+06,2.382429500000000000e+06,2.748640799999999814e+06,3.515085799999999814e+06,3.371528299999999814e+06,2.941157299999999814e+06,2.944929000000000000e+06,2.480536000000000000e+06,3.118661799999999814e+06,2.812762500000000000e+06,2.669356000000000000e+06,3.016670299999999814e+06,2.284247500000000000e+06,2.944929000000000000e+06,3.039377000000000000e+06,2.507014500000000000e+06,2.824153799999999814e+06,2.608930500000000000e+06,2.540886000000000000e+06,3.054464500000000000e+06,2.488004299999999814e+06,2.842937500000000000e+06,3.005279000000000000e+06,2.869416299999999814e+06,2.386164500000000000e+06,2.831697500000000000e+06,2.948776500000000000e+06,2.726009500000000000e+06,2.480536000000000000e+06,2.982648000000000000e+06,2.488004299999999814e+06,3.012823000000000000e+06,2.624018000000000000e+06,2.933613500000000000e+06,2.737249799999999814e+06,3.001582799999999814e+06,2.744869000000000000e+06,3.148836799999999814e+06,2.601386799999999814e+06,2.578755500000000000e+06,2.533342000000000000e+06,2.178485000000000000e+06,2.533342000000000000e+06,2.627790000000000000e+06,2.333283000000000000e+06,2.476764000000000000e+06,2.405060799999999814e+06,2.510711000000000000e+06,2.427693000000000000e+06,2.314460299999999814e+06,3.084639500000000000e+06,2.691987299999999814e+06,3.216806000000000000e+06,2.929766299999999814e+06,2.978951500000000000e+06,2.978951500000000000e+06,2.929766299999999814e+06,2.793978799999999814e+06,2.861872500000000000e+06,2.858025000000000000e+06,3.379147500000000000e+06,2.895894799999999814e+06,3.352744299999999814e+06,2.982648000000000000e+06,2.824153799999999814e+06,3.092107799999999814e+06,2.978951500000000000e+06,3.907738000000000000e+06,3.179011799999999814e+06,3.197946500000000000e+06,3.058236299999999814e+06,3.111118000000000000e+06,4.013426000000000000e+06,2.571211799999999814e+06,2.691987299999999814e+06,2.676899799999999814e+06,2.495623500000000000e+06,3.039377000000000000e+06,3.012823000000000000e+06,2.963864000000000000e+06,2.378620799999999814e+06,2.722162299999999814e+06,3.250828299999999814e+06,2.941157299999999814e+06,2.741097000000000000e+06,2.827850000000000000e+06,2.480536000000000000e+06,2.846785000000000000e+06,3.394235000000000000e+06,2.918526000000000000e+06,3.058236299999999814e+06,2.431501500000000000e+06,3.624621000000000000e+06,2.759956500000000000e+06,3.473519799999999814e+06,2.839241299999999814e+06,2.420186000000000000e+06,2.537189500000000000e+06,2.635258299999999814e+06,2.929766299999999814e+06,3.783115299999999814e+06,4.009729500000000000e+06,2.310651500000000000e+06,4.002185799999999814e+06,3.114814500000000000e+06,2.801522500000000000e+06,3.156380500000000000e+06,2.929766299999999814e+06,3.231893500000000000e+06,3.129902000000000000e+06,2.805219000000000000e+06,3.345200500000000000e+06,3.292243500000000000e+06,2.763728299999999814e+06,3.129902000000000000e+06,2.990191500000000000e+06,2.805219000000000000e+06,3.118661799999999814e+06,3.790734500000000000e+06,2.793978799999999814e+06,2.805219000000000000e+06,3.601839000000000000e+06,3.201718500000000000e+06,3.031757799999999814e+06,3.624621000000000000e+06,3.254524500000000000e+06,2.680596000000000000e+06,2.873263500000000000e+06,3.662339799999999814e+06,2.763728299999999814e+06,2.850481500000000000e+06,3.122358000000000000e+06,2.861872500000000000e+06,3.552880000000000000e+06,2.435273500000000000e+06,3.390463000000000000e+06,3.752940299999999814e+06,2.654268500000000000e+06,2.695683500000000000e+06,2.903438500000000000e+06,2.737249799999999814e+06,2.525798500000000000e+06,2.842937500000000000e+06,2.718465799999999814e+06,2.688140000000000000e+06,2.646724799999999814e+06,2.978951500000000000e+06,4.409925500000000000e+06,2.680596000000000000e+06,3.575511299999999814e+06,3.073323799999999814e+06,3.356440799999999814e+06,2.827850000000000000e+06,2.714618500000000000e+06,3.545260799999999814e+06,3.292243500000000000e+06,2.809066299999999814e+06,4.081470500000000000e+06,3.258372000000000000e+06,2.839241299999999814e+06,2.601386799999999814e+06,3.333885000000000000e+06,3.284699500000000000e+06,4.092710799999999814e+06,3.050692500000000000e+06,3.443344799999999814e+06,2.669356000000000000e+06,2.627790000000000000e+06,3.107270500000000000e+06,3.809593799999999814e+06,2.763728299999999814e+06,2.393708299999999814e+06,2.514558299999999814e+06,2.144537299999999814e+06,2.348408000000000000e+06,2.167206299999999814e+06,2.952473000000000000e+06,2.812762500000000000e+06,2.835394000000000000e+06,2.707074799999999814e+06,2.288019500000000000e+06,3.088411299999999814e+06,3.009126500000000000e+06,2.971407799999999814e+06,2.665508500000000000e+06,2.661812299999999814e+06,3.065780000000000000e+06,3.352744299999999814e+06,2.416414000000000000e+06,2.412604500000000000e+06,2.352216799999999814e+06,2.831697500000000000e+06,2.680596000000000000e+06,3.231893500000000000e+06,2.472916799999999814e+06,2.405060799999999814e+06,1.929315000000000000e+06,2.344673000000000000e+06,2.076569000000000000e+06,1.759392100000000093e+06,2.239168000000000000e+06,2.435273500000000000e+06,2.354112000000000000e+06,1.880242000000000000e+06,1.936858800000000047e+06,2.318195500000000000e+06,2.068987600000000093e+06,2.597615000000000000e+06,2.371039299999999814e+06,2.220050299999999814e+06,2.291791299999999814e+06,2.046356399999999907e+06,2.137984000000000000e+06,2.125678000000000000e+06,2.284247500000000000e+06,2.880807299999999814e+06,2.563517000000000000e+06,1.808464300000000047e+06,1.766935899999999907e+06,1.566874600000000093e+06,2.371039299999999814e+06,2.065252500000000000e+06,2.163397500000000000e+06,1.894688000000000000e+06,1.982195800000000047e+06,1.759392100000000093e+06,2.193610299999999814e+06,1.967072000000000000e+06,2.091656500000000000e+06,2.442780500000000000e+06,2.212506500000000000e+06,1.751848399999999907e+06,2.680596000000000000e+06,2.805219000000000000e+06,2.337091500000000000e+06,2.348408000000000000e+06,3.058236299999999814e+06,2.589995799999999814e+06,2.087884800000000047e+06,2.170941500000000000e+06,1.812310500000000000e+06,2.234368000000000000e+06,2.559820799999999814e+06,2.488004299999999814e+06,2.061443899999999907e+06,1.921733600000000093e+06,2.250263000000000000e+06,2.759956500000000000e+06,2.340864299999999814e+06,2.518254500000000000e+06,2.359760500000000000e+06,2.284247500000000000e+06,2.352216799999999814e+06,3.515085799999999814e+06,2.420186000000000000e+06,1.865154500000000000e+06,1.925543300000000047e+06,1.714128600000000093e+06,1.882176000000000000e+06,2.159662500000000000e+06,2.238910500000000000e+06,1.940630800000000047e+06,2.133185000000000000e+06,1.955718300000000047e+06,2.718465799999999814e+06,1.985967600000000093e+06,2.174750000000000000e+06,2.461714299999999814e+06,2.816610000000000000e+06,3.111118000000000000e+06,2.439045299999999814e+06,3.609382500000000000e+06,2.367304299999999814e+06,2.408795799999999814e+06,6.716653000000000000e+06,2.529645799999999814e+06,2.106744000000000000e+06,2.427693000000000000e+06,1.982592000000000000e+06,1.770744500000000000e+06,2.164224000000000000e+06,1.986784000000000000e+06,2.143424000000000000e+06,2.288019500000000000e+06,1.959490000000000000e+06,2.223785299999999814e+06,2.095428500000000000e+06,2.246454299999999814e+06,2.062816000000000000e+06,2.401252000000000000e+06,2.423957799999999814e+06,1.842485500000000000e+06,2.121906000000000000e+06,1.940630800000000047e+06,1.814784000000000000e+06,4.017273299999999814e+06,2.752337299999999814e+06,2.691987299999999814e+06,2.199616000000000000e+06,2.249920000000000000e+06,1.812310500000000000e+06,2.095428500000000000e+06,2.129728000000000000e+06,2.480536000000000000e+06,2.129408000000000000e+06,2.201154000000000000e+06,1.983360000000000000e+06,1.975872000000000000e+06,1.921733600000000093e+06,2.329547799999999814e+06,2.103009000000000000e+06,2.510711000000000000e+06,3.647252299999999814e+06,4.145592500000000000e+06,3.518782299999999814e+06,4.421241000000000000e+06,2.752337299999999814e+06,3.160077000000000000e+06,3.745396500000000000e+06,2.824153799999999814e+06,3.564120000000000000e+06,2.631561799999999814e+06,2.503167000000000000e+06,2.805219000000000000e+06,2.990191500000000000e+06,2.639105500000000000e+06,2.756184500000000000e+06,2.820306500000000000e+06,2.676899799999999814e+06,3.065780000000000000e+06,2.786359500000000000e+06,2.593843000000000000e+06,2.978951500000000000e+06,2.691987299999999814e+06,2.726009500000000000e+06,2.661812299999999814e+06,3.658568000000000000e+06,2.691987299999999814e+06,2.714618500000000000e+06,2.858025000000000000e+06,3.477367000000000000e+06,2.827850000000000000e+06,3.284699500000000000e+06,3.715221500000000000e+06,4.149439799999999814e+06,2.597615000000000000e+06,3.111118000000000000e+06,4.206018000000000000e+06,3.311178299999999814e+06,2.710771000000000000e+06,2.994039000000000000e+06,2.480536000000000000e+06,3.118661799999999814e+06,2.960016500000000000e+06,3.413169799999999814e+06,3.564120000000000000e+06,3.571664000000000000e+06,2.963864000000000000e+06,2.850481500000000000e+06,3.311178299999999814e+06,2.918526000000000000e+06,3.020517500000000000e+06,2.839241299999999814e+06,2.752337299999999814e+06,2.827850000000000000e+06,3.435801000000000000e+06,2.389973299999999814e+06,2.929766299999999814e+06,3.371528299999999814e+06,3.092107799999999814e+06,2.858025000000000000e+06,2.703227500000000000e+06,2.284247500000000000e+06,2.718465799999999814e+06,3.046845299999999814e+06,3.061932799999999814e+06,2.809066299999999814e+06,2.793978799999999814e+06,2.907210500000000000e+06,2.782512299999999814e+06,3.281003299999999814e+06,3.163924299999999814e+06,2.873263500000000000e+06,2.933613500000000000e+06,2.605083299999999814e+06,2.786359500000000000e+06,3.156380500000000000e+06,2.709568500000000000e+06,3.254524500000000000e+06,2.514558299999999814e+06,2.431501500000000000e+06,2.601386799999999814e+06,2.555973500000000000e+06,2.420186000000000000e+06,2.318195500000000000e+06,2.438884500000000000e+06,2.598371000000000000e+06,3.722765299999999814e+06,2.507014500000000000e+06,2.705124299999999814e+06,2.593843000000000000e+06,2.623383500000000000e+06,2.201154000000000000e+06,2.303047000000000000e+06,2.155854000000000000e+06,2.423164000000000000e+06,2.536238299999999814e+06,2.084864000000000000e+06,2.031886800000000047e+06,2.507014500000000000e+06,3.026809500000000000e+06,2.487682500000000000e+06,2.182293799999999814e+06,1.959464899999999907e+06,2.622921500000000000e+06,2.328380000000000000e+06,2.536018799999999814e+06,2.359109299999999814e+06,2.579343500000000000e+06,2.571211799999999814e+06,1.998656500000000000e+06,3.020082000000000000e+06,1.846428399999999907e+06,2.489124000000000000e+06,2.408606799999999814e+06,2.475041000000000000e+06,2.032945800000000047e+06,2.030610800000000047e+06,2.088484300000000047e+06,2.083716399999999907e+06,2.080907000000000000e+06,2.153400000000000000e+06,2.369280000000000000e+06,2.649003799999999814e+06,2.269928500000000000e+06,5.167424500000000000e+06,2.179747799999999814e+06,2.312448000000000000e+06,2.220262500000000000e+06,2.477529000000000000e+06,2.098240000000000000e+06,1.478970600000000093e+06,2.369131299999999814e+06,2.067676300000000047e+06,2.687310500000000000e+06,2.397039500000000000e+06,1.822261399999999907e+06,2.401717000000000000e+06,2.422354500000000000e+06,2.142976000000000000e+06,1.981824000000000000e+06,2.231604500000000000e+06,2.404787000000000000e+06,1.700672000000000000e+06,2.076058800000000047e+06,2.671332500000000000e+06,2.058290600000000093e+06,2.205810299999999814e+06,1.957024000000000000e+06,1.996100300000000047e+06,2.090176000000000000e+06,2.079296000000000000e+06,2.503533500000000000e+06,2.220453500000000000e+06,2.282668299999999814e+06,2.141056000000000000e+06,2.363712000000000000e+06,2.549065299999999814e+06,2.159107299999999814e+06,1.966773300000000047e+06,2.142778299999999814e+06,2.228288000000000000e+06,2.591373000000000000e+06,2.170112000000000000e+06,2.113637799999999814e+06,2.282501500000000000e+06,2.726124000000000000e+06,2.467264000000000000e+06,2.298880000000000000e+06,2.741949000000000000e+06,2.383565000000000000e+06,2.489792000000000000e+06,1.962880000000000000e+06,2.331584000000000000e+06,2.716301299999999814e+06,2.471791500000000000e+06,2.328576000000000000e+06,2.150208000000000000e+06,2.178289799999999814e+06,1.996384000000000000e+06,2.022745000000000000e+06,2.207552000000000000e+06,2.363872799999999814e+06,2.262831799999999814e+06,2.538776799999999814e+06,2.102920799999999814e+06,2.295552000000000000e+06,2.349640500000000000e+06,2.434523799999999814e+06,2.334629299999999814e+06,3.008631500000000000e+06,2.021344000000000000e+06,2.446699299999999814e+06,2.122880000000000000e+06,2.281419500000000000e+06,2.407715000000000000e+06,2.666210299999999814e+06,2.217884299999999814e+06,2.358720000000000000e+06,2.631648500000000000e+06,2.572012500000000000e+06,2.403776000000000000e+06,2.849594000000000000e+06,2.759811799999999814e+06,3.546510000000000000e+06,2.295616000000000000e+06,2.267974299999999814e+06,2.479287500000000000e+06,2.670809799999999814e+06,2.601225000000000000e+06,2.357657799999999814e+06,2.636823000000000000e+06,2.150296500000000000e+06,2.454542799999999814e+06,2.331623000000000000e+06,2.362027799999999814e+06,2.354719799999999814e+06,2.506385500000000000e+06,2.476827799999999814e+06,2.598141000000000000e+06,2.452140000000000000e+06,2.977063500000000000e+06,2.280646799999999814e+06,2.528781299999999814e+06,2.379858299999999814e+06,2.585661299999999814e+06,2.106619299999999814e+06,2.965801500000000000e+06,1.945135600000000093e+06,2.314816000000000000e+06,2.613901500000000000e+06,2.312595000000000000e+06,2.071232000000000000e+06,2.115666000000000000e+06,2.248256000000000000e+06,2.424752299999999814e+06,2.069698300000000047e+06,2.574908299999999814e+06,3.063330000000000000e+06,2.671866000000000000e+06,3.024222799999999814e+06,2.067310100000000093e+06,2.183568799999999814e+06,2.017074300000000047e+06,2.125312000000000000e+06,1.889952000000000000e+06,2.123904000000000000e+06,2.315318799999999814e+06,2.149952000000000000e+06,1.844896000000000000e+06,1.773905899999999907e+06,2.173696000000000000e+06,1.613143800000000047e+06,2.073664000000000000e+06,1.956800000000000000e+06,1.541024000000000000e+06,1.472384000000000000e+06,2.035039800000000047e+06,1.514915800000000047e+06,1.471262600000000093e+06,2.273749500000000000e+06,2.440620299999999814e+06,1.739872000000000000e+06,1.672416000000000000e+06,1.601472000000000000e+06,1.607648000000000000e+06,1.498868800000000047e+06,1.833531300000000047e+06,2.016180399999999907e+06,1.468832000000000000e+06,1.767264000000000000e+06,2.046390500000000000e+06,1.508448000000000000e+06,1.697088000000000000e+06,1.646122800000000047e+06,1.547520000000000000e+06,1.480032000000000000e+06,1.532608000000000000e+06,1.424128000000000000e+06,1.300384000000000000e+06,1.611648000000000000e+06,1.607117500000000000e+06,1.530464000000000000e+06,1.505216000000000000e+06,1.314464000000000000e+06,1.003996699999999953e+06,1.559072000000000000e+06,1.359392000000000000e+06,1.132519300000000047e+06,2.376801299999999814e+06,1.818842899999999907e+06,1.252544000000000000e+06,1.228064000000000000e+06,1.463232000000000000e+06,1.611776000000000000e+06,1.654048000000000000e+06,1.772480000000000000e+06,1.773024000000000000e+06,1.810400000000000000e+06,1.692192000000000000e+06,1.769138600000000093e+06,1.766272000000000000e+06,1.796096000000000000e+06,1.681856000000000000e+06,1.982816000000000000e+06,1.837760000000000000e+06,1.675552000000000000e+06,1.678048000000000000e+06,1.423190300000000047e+06,2.283783799999999814e+06,2.063808000000000000e+06,1.701216000000000000e+06,1.824640000000000000e+06,2.269719299999999814e+06,1.830880000000000000e+06,2.069568000000000000e+06,1.864960000000000000e+06,2.139615299999999814e+06,2.286507299999999814e+06,2.036160000000000000e+06,1.696544000000000000e+06,2.096032000000000000e+06,1.823968000000000000e+06,2.058534600000000093e+06,1.478895800000000047e+06,1.995509300000000047e+06,1.567712000000000000e+06,1.545024000000000000e+06,1.896060100000000093e+06,1.725634500000000000e+06,1.803296000000000000e+06,1.292889800000000047e+06,2.290867299999999814e+06,1.621088000000000000e+06,1.905760000000000000e+06,2.206521799999999814e+06,1.936896000000000000e+06,2.362220000000000000e+06,2.030848000000000000e+06,2.015392000000000000e+06,2.354679500000000000e+06,2.464192000000000000e+06,2.179755799999999814e+06,1.927865600000000093e+06,2.063753500000000000e+06,2.031168000000000000e+06,2.067008000000000000e+06,1.799904000000000000e+06,1.726688000000000000e+06,1.507488000000000000e+06,1.672512000000000000e+06,1.979602600000000093e+06,1.787360000000000000e+06,1.725600000000000000e+06,1.730624000000000000e+06,1.690560000000000000e+06,1.544160000000000000e+06,1.699584000000000000e+06,1.571936000000000000e+06,1.667616000000000000e+06,2.359463299999999814e+06,2.279160299999999814e+06,1.856928000000000000e+06,2.416403500000000000e+06,2.066464000000000000e+06,1.815456000000000000e+06,2.242688000000000000e+06,1.832512000000000000e+06,1.764416000000000000e+06,1.629440000000000000e+06,2.185686500000000000e+06,1.694816000000000000e+06,1.397184000000000000e+06,1.385088000000000000e+06,1.432704000000000000e+06,1.614048000000000000e+06,1.709504000000000000e+06,2.188956000000000000e+06,2.101184799999999814e+06,1.628957100000000093e+06,1.855392000000000000e+06,1.701760000000000000e+06,1.926208000000000000e+06,2.071471300000000047e+06,2.310528000000000000e+06,2.535764000000000000e+06,2.279270799999999814e+06,2.297856000000000000e+06,2.564825299999999814e+06,2.150562000000000000e+06,2.076467500000000000e+06,2.387321299999999814e+06,2.283648000000000000e+06,2.256836000000000000e+06,2.444755500000000000e+06,2.176768000000000000e+06,2.126400000000000000e+06,1.718624000000000000e+06,1.534811000000000000e+06,2.225452299999999814e+06,2.360680799999999814e+06,2.376539799999999814e+06,2.010624000000000000e+06,1.819482600000000093e+06,2.341305799999999814e+06,1.954372800000000047e+06,1.633055399999999907e+06,1.954090899999999907e+06,1.835456000000000000e+06,2.276703799999999814e+06,2.110552799999999814e+06,2.193610299999999814e+06,2.284247500000000000e+06,1.521574399999999907e+06,1.968256000000000000e+06,1.824960000000000000e+06,1.529600000000000000e+06,1.419620600000000093e+06,1.593315500000000000e+06,2.174656000000000000e+06,2.321600000000000000e+06,2.299335000000000000e+06,2.756184500000000000e+06,2.261541799999999814e+06,2.612702500000000000e+06,2.337091500000000000e+06,2.170941500000000000e+06,2.469258000000000000e+06,2.593843000000000000e+06,2.027496000000000000e+06,1.732988000000000000e+06,2.257806799999999814e+06,1.846257399999999907e+06,2.231366799999999814e+06,1.981184000000000000e+06,1.989739500000000000e+06,1.865154500000000000e+06,2.269160000000000000e+06,1.599648000000000000e+06,1.830112000000000000e+06,1.597024000000000000e+06,1.874048000000000000e+06,1.842464000000000000e+06,1.644928000000000000e+06,1.658400000000000000e+06,2.004320000000000000e+06,2.091656500000000000e+06,2.050976000000000000e+06,1.934144000000000000e+06,2.001092899999999907e+06,2.178485000000000000e+06,2.133632000000000000e+06,2.242719299999999814e+06,2.068987600000000093e+06,2.083840000000000000e+06,2.303108000000000000e+06,2.158784000000000000e+06,2.130624000000000000e+06,2.095428500000000000e+06,2.179328000000000000e+06,2.367304299999999814e+06,2.152118799999999814e+06,2.275968000000000000e+06,2.627790000000000000e+06,2.454170500000000000e+06,2.446272000000000000e+06,2.329547799999999814e+06,2.522102000000000000e+06,2.688140000000000000e+06,2.318195500000000000e+06,2.797675000000000000e+06,2.363328000000000000e+06,2.162752000000000000e+06,2.328896000000000000e+06,2.461714299999999814e+06,1.921733600000000093e+06,2.186029000000000000e+06,2.692160000000000000e+06,2.416414000000000000e+06,2.250263000000000000e+06,2.311424000000000000e+06,2.299335000000000000e+06,2.272932000000000000e+06,2.288019500000000000e+06,2.249472000000000000e+06,2.338560000000000000e+06,2.263680000000000000e+06,2.277056000000000000e+06,2.250263000000000000e+06,2.624018000000000000e+06,2.457905500000000000e+06,2.322004000000000000e+06,2.192448000000000000e+06,2.482112000000000000e+06,2.246454299999999814e+06,1.955718300000000047e+06,2.236288000000000000e+06,2.155520000000000000e+06,2.125678000000000000e+06,2.336640000000000000e+06,2.193610299999999814e+06,2.363495500000000000e+06,2.367304299999999814e+06,2.295526500000000000e+06,2.423957799999999814e+06,2.393708299999999814e+06,2.114362299999999814e+06,2.352216799999999814e+06,2.150656000000000000e+06,2.080341000000000000e+06,2.066144000000000000e+06,2.166080000000000000e+06,2.491927000000000000e+06,2.444224000000000000e+06,2.269160000000000000e+06,2.106744000000000000e+06,2.138624000000000000e+06,2.310651500000000000e+06,2.289280000000000000e+06,2.340864299999999814e+06,2.340352000000000000e+06,2.057708800000000047e+06,2.039808000000000000e+06,2.250263000000000000e+06,2.665508500000000000e+06,2.306916500000000000e+06,2.095428500000000000e+06,2.654268500000000000e+06,1.695231500000000000e+06,2.201154000000000000e+06,2.192384000000000000e+06,1.766935899999999907e+06,2.087884800000000047e+06,2.340544000000000000e+06,2.035584000000000000e+06,1.999488000000000000e+06,2.359760500000000000e+06,1.914189899999999907e+06,2.141504000000000000e+06,1.657438300000000047e+06,2.144064000000000000e+06,2.143104000000000000e+06,2.034592000000000000e+06,2.158656000000000000e+06,1.837216000000000000e+06,1.828352000000000000e+06,1.837440000000000000e+06,1.965088000000000000e+06,2.085856000000000000e+06,1.650784000000000000e+06,1.745536000000000000e+06,1.902911000000000000e+06,1.771744000000000000e+06,1.917998500000000000e+06,2.189875299999999814e+06,1.658080000000000000e+06,1.580480000000000000e+06,1.506624000000000000e+06,1.857280000000000000e+06,1.526048000000000000e+06,1.798272000000000000e+06,1.978423899999999907e+06,1.630528000000000000e+06,2.136993500000000000e+06,1.570304000000000000e+06,1.602112000000000000e+06,1.545152000000000000e+06,1.806688000000000000e+06,2.646724799999999814e+06,1.449796600000000093e+06,1.702813000000000000e+06,1.453440000000000000e+06,1.385280000000000000e+06,1.757984000000000000e+06,1.313895000000000000e+06,1.531008000000000000e+06,1.627263300000000047e+06,1.219872000000000000e+06,1.289600000000000000e+06,1.228896000000000000e+06,1.221024000000000000e+06,1.683915899999999907e+06,1.241568000000000000e+06,1.369760000000000000e+06,1.181632000000000000e+06,1.265408000000000000e+06,1.400288000000000000e+06,1.430656000000000000e+06,1.354784000000000000e+06,1.347842800000000047e+06,1.147744899999999907e+06,1.631035300000000047e+06,1.360352000000000000e+06,1.295264000000000000e+06,1.291263800000000047e+06,1.192672000000000000e+06,1.567712000000000000e+06,1.084032000000000000e+06,9.618080000000000000e+05,1.147072000000000000e+06,1.063040000000000000e+06,1.051872000000000000e+06,1.223294500000000000e+06,1.429280000000000000e+06,1.096096000000000000e+06,1.249120000000000000e+06,1.058624000000000000e+06,1.165088000000000000e+06,1.238382000000000000e+06,1.088480000000000000e+06,1.142432000000000000e+06,1.251360000000000000e+06,1.287904000000000000e+06,1.128448000000000000e+06,1.322912000000000000e+06,1.359232899999999907e+06,1.208384000000000000e+06,1.782124100000000093e+06,1.201056000000000000e+06,1.159808000000000000e+06,9.854400999999999767e+05,1.158848000000000000e+06,1.483781300000000047e+06,8.739360000000000000e+05,1.213824000000000000e+06,1.483781300000000047e+06,1.018688000000000000e+06,1.168064000000000000e+06,1.264352000000000000e+06,1.008160000000000000e+06,1.070848000000000000e+06,9.286720000000000000e+05,9.142080000000000000e+05,1.262656000000000000e+06,1.974652000000000000e+06,9.401020999999999767e+05,1.109824000000000000e+06,1.361368399999999907e+06,8.952640000000000000e+05,1.259649000000000000e+06,7.234560000000000000e+05,1.042064000000000000e+06,1.193045000000000000e+06,9.172480000000000000e+05,8.808320000000000000e+05,1.321404800000000047e+06,7.621920000000000000e+05,1.016480000000000000e+06,9.690560000000000000e+05,1.291263800000000047e+06,8.554400000000000000e+05,5.369114000000000233e+05,9.928000000000000000e+05,8.602400000000000000e+05,1.185501300000000047e+06,6.494038000000000466e+05,7.547040000000000000e+05,7.307200000000000000e+05,8.311200000000000000e+05,9.225920000000000000e+05,9.030080000000000000e+05,8.508480000000000000e+05,7.780960000000000000e+05,9.979520000000000000e+05,8.571200000000000000e+05,6.421760000000000000e+05,7.946560000000000000e+05,8.199680000000000000e+05,1.136466000000000000e+06,1.177957500000000000e+06,5.361343000000000466e+05,6.781600000000000000e+05,7.413120000000000000e+05,7.354880000000000000e+05,6.829280000000000000e+05,7.976640000000000000e+05,7.257440000000000000e+05,5.134652999999999884e+05,6.517945999999999767e+05,7.856000000000000000e+05,1.215750800000000047e+06,6.652320000000000000e+05,5.293890999999999767e+05,6.531755999999999767e+05,7.982880000000000000e+05,7.752960000000000000e+05,1.174185800000000047e+06,6.984640000000000000e+05,4.001959000000000233e+05,6.215200000000000000e+05,6.632640000000000000e+05,7.315520000000000000e+05,6.305065999999999767e+05,7.253280000000000000e+05,6.444480000000000000e+05,6.429920000000000000e+05,6.270880000000000000e+05,5.795360000000000000e+05,5.857280000000000000e+05,6.577060000000000000e+05,8.746720000000000000e+05,8.788085999999999767e+05,5.962400000000000000e+05,3.555957000000000116e+05,4.988320000000000000e+05,9.250145999999999767e+05,1.170539600000000093e+06,4.856000000000000000e+05,6.238880000000000000e+05,5.175200000000000000e+05,4.542480000000000000e+05,5.367730999999999767e+05,4.732000000000000000e+05,4.166000000000000000e+05,4.296880000000000000e+05,5.068400000000000000e+05,3.486560000000000000e+05,4.488240000000000000e+05,4.036240000000000000e+05,3.113120000000000000e+05,3.829040000000000000e+05,3.397920000000000000e+05,3.609840000000000000e+05,4.717600000000000000e+05,3.438640000000000000e+05,2.579080000000000000e+05,2.891600000000000000e+05,3.636320000000000000e+05,2.908880000000000000e+05,4.246800000000000000e+05,4.340880000000000000e+05,2.686560000000000000e+05,2.640880000000000000e+05,3.916800000000000000e+05,2.429040000000000000e+05,2.337880000000000000e+05,2.028240000000000000e+05,1.797800000000000000e+05,1.938240000000000000e+05,1.909960000000000000e+05,1.769520000000000000e+05,1.437560000000000000e+05,1.500080000000000000e+05,1.448640000000000000e+05,1.321640000000000000e+05,1.320640000000000000e+05,1.159500000000000000e+05,1.183660000000000000e+05,1.030660000000000000e+05,1.728120000000000000e+05,8.999000000000000000e+04,8.707600000000000000e+04,7.099600000000000000e+04,7.451200000000000000e+04,6.225800000000000000e+04,6.456800000000000000e+04,6.466800000000000000e+04,6.025000000000000000e+04,5.352400000000000000e+04,5.342400000000000000e+04,5.111600000000000000e+04,4.509500000000000000e+04,4.670100000000000000e+04,4.168500000000000000e+04,3.677000000000000000e+04,3.747200000000000000e+04,3.496500000000000000e+04,3.095400000000000000e+04,2.754600000000000000e+04,2.203400000000000000e+04,1.962900000000000000e+04,1.862700000000000000e+04,1.642300000000000000e+04,1.301700000000000000e+04,1.331700000000000000e+04,8.610000000000000000e+03,9.912000000000000000e+03,6.607000000000000000e+03,6.006000000000000000e+03,5.105000000000000000e+03,6.407000000000000000e+03,4.905000000000000000e+03,4.805000000000000000e+03,6.307000000000000000e+03,5.506000000000000000e+03,6.807000000000000000e+03,6.607000000000000000e+03,4.204000000000000000e+03,4.004000000000000000e+03,4.805000000000000000e+03,5.506000000000000000e+03,4.805000000000000000e+03,5.406000000000000000e+03,3.403000000000000000e+03,4.004000000000000000e+03,6.507000000000000000e+03,4.705000000000000000e+03,4.705000000000000000e+03,5.506000000000000000e+03,6.107000000000000000e+03,5.406000000000000000e+03,5.806000000000000000e+03,7.508000000000000000e+03,5.806000000000000000e+03,4.404000000000000000e+03,5.005000000000000000e+03,4.104000000000000000e+03,5.306000000000000000e+03,5.005000000000000000e+03,6.407000000000000000e+03,6.407000000000000000e+03,5.205000000000000000e+03,3.904000000000000000e+03,3.904000000000000000e+03,4.204000000000000000e+03,4.404000000000000000e+03,5.306000000000000000e+03,4.705000000000000000e+03,7.508000000000000000e+03,4.104000000000000000e+03,5.506000000000000000e+03,4.805000000000000000e+03,4.304000000000000000e+03,5.005000000000000000e+03,4.404000000000000000e+03,4.705000000000000000e+03,4.004000000000000000e+03,3.303000000000000000e+03,4.404000000000000000e+03,4.004000000000000000e+03,5.906000000000000000e+03,4.905000000000000000e+03,5.105000000000000000e+03,4.104000000000000000e+03,5.005000000000000000e+03,3.603000000000000000e+03,5.005000000000000000e+03,3.804000000000000000e+03,3.503000000000000000e+03,4.505000000000000000e+03,4.104000000000000000e+03,4.004000000000000000e+03,3.704000000000000000e+03,3.804000000000000000e+03,4.905000000000000000e+03,4.204000000000000000e+03,3.804000000000000000e+03,3.603000000000000000e+03,4.705000000000000000e+03,4.705000000000000000e+03,3.704000000000000000e+03,5.606000000000000000e+03,4.104000000000000000e+03,4.404000000000000000e+03,4.004000000000000000e+03,3.103000000000000000e+03,4.104000000000000000e+03,4.905000000000000000e+03,6.407000000000000000e+03,5.205000000000000000e+03,3.403000000000000000e+03,4.805000000000000000e+03,3.804000000000000000e+03,5.005000000000000000e+03,4.004000000000000000e+03,3.503000000000000000e+03,4.204000000000000000e+03,3.904000000000000000e+03,4.605000000000000000e+03,1.421900000000000000e+04,4.004000000000000000e+03,3.503000000000000000e+03,3.303000000000000000e+03,3.103000000000000000e+03,5.205000000000000000e+03,3.804000000000000000e+03,3.303000000000000000e+03,4.505000000000000000e+03,2.702000000000000000e+03,3.804000000000000000e+03,4.004000000000000000e+03,3.403000000000000000e+03,4.705000000000000000e+03,2.802000000000000000e+03,2.302000000000000000e+03,3.603000000000000000e+03,4.104000000000000000e+03,4.304000000000000000e+03,2.502000000000000000e+03,4.204000000000000000e+03,4.705000000000000000e+03,3.904000000000000000e+03,5.205000000000000000e+03,4.004000000000000000e+03,4.004000000000000000e+03,4.304000000000000000e+03,3.804000000000000000e+03,3.403000000000000000e+03,3.003000000000000000e+03,4.505000000000000000e+03,5.306000000000000000e+03,4.905000000000000000e+03,4.204000000000000000e+03,4.404000000000000000e+03,5.806000000000000000e+03,3.403000000000000000e+03,2.102000000000000000e+03,4.004000000000000000e+03,5.005000000000000000e+03,3.704000000000000000e+03,3.904000000000000000e+03,3.904000000000000000e+03,2.402000000000000000e+03,3.203000000000000000e+03,4.204000000000000000e+03,3.203000000000000000e+03,3.403000000000000000e+03,3.704000000000000000e+03,4.004000000000000000e+03,4.004000000000000000e+03,3.403000000000000000e+03,4.104000000000000000e+03,3.303000000000000000e+03,3.603000000000000000e+03,4.204000000000000000e+03,3.704000000000000000e+03,3.203000000000000000e+03,4.004000000000000000e+03,4.805000000000000000e+03,3.904000000000000000e+03,4.204000000000000000e+03,4.104000000000000000e+03,3.704000000000000000e+03,3.303000000000000000e+03,3.904000000000000000e+03,3.103000000000000000e+03,5.105000000000000000e+03,4.004000000000000000e+03,2.502000000000000000e+03,2.402000000000000000e+03,3.904000000000000000e+03,3.804000000000000000e+03,4.004000000000000000e+03,4.605000000000000000e+03,2.502000000000000000e+03,3.403000000000000000e+03,3.904000000000000000e+03,4.304000000000000000e+03,4.204000000000000000e+03,3.904000000000000000e+03,4.304000000000000000e+03,4.304000000000000000e+03,4.805000000000000000e+03,4.905000000000000000e+03,3.904000000000000000e+03,2.802000000000000000e+03,3.804000000000000000e+03,4.004000000000000000e+03,3.203000000000000000e+03,2.302000000000000000e+03,4.304000000000000000e+03,5.306000000000000000e+03,5.606000000000000000e+03,4.505000000000000000e+03,4.505000000000000000e+03,2.502000000000000000e+03,3.203000000000000000e+03,3.603000000000000000e+03,5.205000000000000000e+03,4.404000000000000000e+03,2.702000000000000000e+03,3.603000000000000000e+03,3.003000000000000000e+03,4.605000000000000000e+03,4.004000000000000000e+03,4.404000000000000000e+03,2.903000000000000000e+03,4.004000000000000000e+03,3.804000000000000000e+03,4.204000000000000000e+03,4.204000000000000000e+03,5.105000000000000000e+03,4.104000000000000000e+03,4.805000000000000000e+03,3.603000000000000000e+03,4.605000000000000000e+03,2.602000000000000000e+03,4.304000000000000000e+03,4.004000000000000000e+03,3.303000000000000000e+03,3.303000000000000000e+03,4.104000000000000000e+03,3.303000000000000000e+03,3.503000000000000000e+03,4.004000000000000000e+03,3.003000000000000000e+03,3.503000000000000000e+03,3.203000000000000000e+03,4.404000000000000000e+03,3.403000000000000000e+03,4.805000000000000000e+03,3.603000000000000000e+03,2.903000000000000000e+03,4.004000000000000000e+03,3.603000000000000000e+03,4.705000000000000000e+03,4.204000000000000000e+03,4.505000000000000000e+03,4.505000000000000000e+03,2.702000000000000000e+03,4.104000000000000000e+03,3.603000000000000000e+03,3.704000000000000000e+03,4.805000000000000000e+03,3.804000000000000000e+03,4.104000000000000000e+03,4.004000000000000000e+03,2.802000000000000000e+03,2.903000000000000000e+03,5.606000000000000000e+03,2.802000000000000000e+03,2.903000000000000000e+03,4.104000000000000000e+03,4.404000000000000000e+03,3.103000000000000000e+03,3.303000000000000000e+03,3.904000000000000000e+03,5.105000000000000000e+03,3.804000000000000000e+03,3.203000000000000000e+03,2.602000000000000000e+03,3.203000000000000000e+03,3.403000000000000000e+03,3.804000000000000000e+03,2.702000000000000000e+03,4.505000000000000000e+03,3.003000000000000000e+03,4.304000000000000000e+03,4.004000000000000000e+03,3.103000000000000000e+03,4.104000000000000000e+03,3.103000000000000000e+03,3.203000000000000000e+03,3.003000000000000000e+03,3.203000000000000000e+03,3.503000000000000000e+03,3.103000000000000000e+03,3.603000000000000000e+03,2.702000000000000000e+03,4.605000000000000000e+03,4.805000000000000000e+03,3.103000000000000000e+03,3.704000000000000000e+03,3.303000000000000000e+03,4.605000000000000000e+03,3.003000000000000000e+03,3.904000000000000000e+03,3.503000000000000000e+03,3.403000000000000000e+03,3.503000000000000000e+03,3.303000000000000000e+03,3.904000000000000000e+03,4.404000000000000000e+03,3.103000000000000000e+03,3.603000000000000000e+03,4.404000000000000000e+03,2.903000000000000000e+03,3.904000000000000000e+03,3.704000000000000000e+03,3.603000000000000000e+03,3.804000000000000000e+03,3.804000000000000000e+03,2.702000000000000000e+03,3.704000000000000000e+03,4.905000000000000000e+03,3.503000000000000000e+03,3.603000000000000000e+03,3.203000000000000000e+03,4.204000000000000000e+03,3.603000000000000000e+03,2.302000000000000000e+03,3.203000000000000000e+03,3.103000000000000000e+03,4.004000000000000000e+03,3.503000000000000000e+03,3.503000000000000000e+03,3.303000000000000000e+03,4.204000000000000000e+03,2.302000000000000000e+03,3.203000000000000000e+03,3.103000000000000000e+03,3.804000000000000000e+03,4.204000000000000000e+03,3.603000000000000000e+03,3.503000000000000000e+03,4.304000000000000000e+03,3.203000000000000000e+03,3.804000000000000000e+03,3.704000000000000000e+03,3.904000000000000000e+03,4.605000000000000000e+03,3.603000000000000000e+03,4.705000000000000000e+03,5.606000000000000000e+03,4.004000000000000000e+03,3.603000000000000000e+03,4.004000000000000000e+03,3.804000000000000000e+03,4.004000000000000000e+03,3.603000000000000000e+03,4.404000000000000000e+03,3.804000000000000000e+03,5.406000000000000000e+03,3.603000000000000000e+03,3.403000000000000000e+03,4.304000000000000000e+03,4.404000000000000000e+03,5.205000000000000000e+03,4.805000000000000000e+03,3.503000000000000000e+03,4.705000000000000000e+03,3.403000000000000000e+03,2.702000000000000000e+03,3.403000000000000000e+03,3.003000000000000000e+03,3.503000000000000000e+03,4.605000000000000000e+03,3.603000000000000000e+03,3.904000000000000000e+03,3.203000000000000000e+03,5.406000000000000000e+03,4.805000000000000000e+03,3.503000000000000000e+03,3.804000000000000000e+03,4.004000000000000000e+03,3.203000000000000000e+03,4.304000000000000000e+03,4.505000000000000000e+03,3.403000000000000000e+03,4.204000000000000000e+03,3.303000000000000000e+03,4.705000000000000000e+03,2.903000000000000000e+03,3.804000000000000000e+03,4.905000000000000000e+03,2.702000000000000000e+03,5.806000000000000000e+03,2.602000000000000000e+03,4.304000000000000000e+03,4.004000000000000000e+03,nan
4.795329999999999870e+01,1.612200000000000000e+04,2.003000000000000000e+04,1.852700000000000000e+04,2.213400000000000000e+04,1.932800000000000000e+04,2.293600000000000000e+04,6.717800000000000000e+04,2.323600000000000000e+04,2.584200000000000000e+04,1.872700000000000000e+04,2.654400000000000000e+04,2.844800000000000000e+04,2.574200000000000000e+04,2.494000000000000000e+04,2.935000000000000000e+04,2.925000000000000000e+04,2.554100000000000000e+04,2.764600000000000000e+04,2.804700000000000000e+04,3.346100000000000000e+04,2.774600000000000000e+04,3.025300000000000000e+04,3.195700000000000000e+04,3.476400000000000000e+04,3.155600000000000000e+04,3.446400000000000000e+04,3.456400000000000000e+04,3.316000000000000000e+04,5.282200000000000000e+04,3.947800000000000000e+04,3.366100000000000000e+04,4.038100000000000000e+04,3.265900000000000000e+04,3.787300000000000000e+04,4.098200000000000000e+04,4.118300000000000000e+04,4.148400000000000000e+04,4.108300000000000000e+04,4.459400000000000000e+04,4.098200000000000000e+04,4.680100000000000000e+04,5.312300000000000000e+04,6.406600000000000000e+04,6.376500000000000000e+04,6.497000000000000000e+04,7.119600000000000000e+04,6.195700000000000000e+04,7.270400000000000000e+04,7.099600000000000000e+04,6.697800000000000000e+04,6.627400000000000000e+04,6.577200000000000000e+04,8.184800000000000000e+04,8.204800000000000000e+04,7.913400000000000000e+04,8.576800000000000000e+04,8.225000000000000000e+04,7.511400000000000000e+04,8.576800000000000000e+04,9.391200000000000000e+04,1.045760000000000000e+05,1.188700000000000000e+05,1.035700000000000000e+05,1.214880000000000000e+05,2.538520000000000000e+05,1.287400000000000000e+05,1.419400000000000000e+05,1.499080000000000000e+05,1.419400000000000000e+05,1.590880000000000000e+05,1.647360000000000000e+05,1.653440000000000000e+05,1.921080000000000000e+05,1.573720000000000000e+05,2.177960000000000000e+05,1.858440000000000000e+05,1.718040000000000000e+05,1.874600000000000000e+05,2.042400000000000000e+05,3.004320000000000000e+05,2.960640000000000000e+05,2.380440000000000000e+05,3.203600000000000000e+05,2.906800000000000000e+05,3.377600000000000000e+05,3.002320000000000000e+05,3.144640000000000000e+05,3.249360000000000000e+05,3.183280000000000000e+05,3.462080000000000000e+05,3.208640000000000000e+05,3.564000000000000000e+05,3.410160000000000000e+05,3.927040000000000000e+05,3.985200000000000000e+05,3.900480000000000000e+05,4.295840000000000000e+05,4.276400000000000000e+05,4.754480000000000000e+05,3.876552999999999884e+05,4.641760000000000000e+05,5.124880000000000000e+05,4.972960000000000000e+05,4.334720000000000000e+05,4.431920000000000000e+05,4.638720000000000000e+05,5.370400000000000000e+05,4.880640000000000000e+05,5.140240000000000000e+05,5.244000000000000000e+05,5.385760000000000000e+05,5.557600000000000000e+05,5.962400000000000000e+05,6.124320000000000000e+05,1.046501400000000023e+06,6.631520000000000000e+05,6.288480000000000000e+05,5.792505999999999767e+05,6.450720000000000000e+05,5.657440000000000000e+05,8.435360000000000000e+05,6.574720000000000000e+05,7.248000000000000000e+05,8.285120000000000000e+05,1.283200000000000000e+06,1.108992000000000000e+06,1.415848800000000047e+06,1.028576000000000000e+06,1.108864000000000000e+06,1.145376000000000000e+06,1.583936000000000000e+06,1.804692300000000047e+06,1.827398000000000000e+06,1.355386500000000000e+06,1.627263300000000047e+06,1.483781300000000047e+06,1.182176000000000000e+06,1.306351300000000047e+06,1.706584899999999907e+06,1.264822899999999907e+06,1.680144000000000000e+06,1.159097300000000047e+06,1.098709500000000000e+06,1.899102399999999907e+06,1.882592000000000000e+06,2.076569000000000000e+06,2.325739000000000000e+06,1.875488000000000000e+06,2.201154000000000000e+06,2.152118799999999814e+06,1.562848000000000000e+06,1.687687800000000047e+06,1.566874600000000093e+06,2.291791299999999814e+06,1.850067000000000000e+06,1.827398000000000000e+06,1.906646100000000093e+06,2.514558299999999814e+06,2.295526500000000000e+06,2.152118799999999814e+06,2.080341000000000000e+06,2.469258000000000000e+06,1.965728000000000000e+06,2.465449500000000000e+06,2.707074799999999814e+06,2.748640799999999814e+06,2.593843000000000000e+06,2.741097000000000000e+06,2.744869000000000000e+06,2.926069799999999814e+06,2.688140000000000000e+06,2.733553299999999814e+06,3.643480500000000000e+06,3.390463000000000000e+06,2.824153799999999814e+06,3.005279000000000000e+06,2.997735500000000000e+06,3.367831799999999814e+06,3.107270500000000000e+06,3.065780000000000000e+06,2.775044000000000000e+06,3.205490299999999814e+06,3.549032500000000000e+06,3.144989500000000000e+06,3.001582799999999814e+06,3.499998299999999814e+06,3.194099299999999814e+06,3.537717000000000000e+06,3.624621000000000000e+06,3.496226500000000000e+06,3.503694799999999814e+06,3.337656799999999814e+06,3.190402799999999814e+06,3.507542000000000000e+06,3.054464500000000000e+06,4.285227000000000000e+06,3.114814500000000000e+06,3.873715500000000000e+06,3.779418799999999814e+06,4.398610000000000000e+06,3.934216500000000000e+06,3.632164799999999814e+06,3.964391500000000000e+06,4.311706000000000000e+06,3.220577799999999814e+06,3.647252299999999814e+06,4.319325000000000000e+06,3.873715500000000000e+06,4.768555000000000000e+06,4.107798299999999814e+06,3.201718500000000000e+06,3.688743000000000000e+06,5.270516500000000000e+06,3.635861299999999814e+06,3.734005500000000000e+06,3.832225000000000000e+06,3.530173299999999814e+06,3.650948799999999814e+06,3.590598799999999814e+06,3.700134000000000000e+06,3.718918000000000000e+06,3.333885000000000000e+06,3.186631000000000000e+06,3.881259500000000000e+06,3.718918000000000000e+06,3.405626000000000000e+06,3.760484000000000000e+06,3.598142500000000000e+06,3.854931799999999814e+06,3.273459500000000000e+06,3.560423799999999814e+06,3.911434500000000000e+06,3.367831799999999814e+06,2.941157299999999814e+06,3.515085799999999814e+06,3.043148799999999814e+06,3.601839000000000000e+06,3.616926500000000000e+06,2.865569000000000000e+06,2.846785000000000000e+06,2.877035500000000000e+06,3.205490299999999814e+06,3.156380500000000000e+06,3.428257299999999814e+06,3.122358000000000000e+06,3.148836799999999814e+06,2.835394000000000000e+06,2.835394000000000000e+06,3.379147500000000000e+06,3.137445500000000000e+06,2.552277000000000000e+06,2.741097000000000000e+06,3.167620500000000000e+06,2.888351000000000000e+06,3.243209000000000000e+06,2.540886000000000000e+06,2.552277000000000000e+06,2.918526000000000000e+06,3.005279000000000000e+06,3.598142500000000000e+06,2.639105500000000000e+06,2.986495299999999814e+06,3.413169799999999814e+06,3.028061299999999814e+06,2.612702500000000000e+06,3.492454500000000000e+06,3.677427299999999814e+06,3.118661799999999814e+06,3.620773799999999814e+06,3.779418799999999814e+06,3.386615799999999814e+06,3.560423799999999814e+06,2.624018000000000000e+06,2.899591299999999814e+06,2.952473000000000000e+06,2.986495299999999814e+06,2.997735500000000000e+06,2.812762500000000000e+06,3.273459500000000000e+06,3.020517500000000000e+06,2.499470799999999814e+06,2.688140000000000000e+06,2.967560500000000000e+06,2.812762500000000000e+06,3.107270500000000000e+06,2.405060799999999814e+06,2.635258299999999814e+06,2.393708299999999814e+06,2.858025000000000000e+06,2.371039299999999814e+06,2.691987299999999814e+06,2.997735500000000000e+06,2.892123000000000000e+06,3.028061299999999814e+06,3.024289500000000000e+06,2.714618500000000000e+06,2.839241299999999814e+06,2.555973500000000000e+06,3.296090799999999814e+06,3.092107799999999814e+06,3.114814500000000000e+06,2.756184500000000000e+06,2.941157299999999814e+06,3.345200500000000000e+06,3.012823000000000000e+06,2.948776500000000000e+06,3.213034000000000000e+06,2.994039000000000000e+06,2.699531000000000000e+06,2.382429500000000000e+06,2.771272000000000000e+06,2.571211799999999814e+06,2.642877500000000000e+06,2.759956500000000000e+06,2.397517000000000000e+06,2.650421000000000000e+06,2.608930500000000000e+06,3.163924299999999814e+06,2.657965000000000000e+06,2.703227500000000000e+06,3.284699500000000000e+06,2.812762500000000000e+06,3.549032500000000000e+06,2.899591299999999814e+06,2.608930500000000000e+06,2.986495299999999814e+06,2.994039000000000000e+06,2.499470799999999814e+06,3.367831799999999814e+06,2.454170500000000000e+06,2.299335000000000000e+06,2.382429500000000000e+06,2.782512299999999814e+06,2.193610299999999814e+06,2.589995799999999814e+06,2.741097000000000000e+06,2.405060799999999814e+06,2.661812299999999814e+06,2.748640799999999814e+06,2.960016500000000000e+06,2.544733299999999814e+06,2.555973500000000000e+06,2.627790000000000000e+06,2.775044000000000000e+06,2.488004299999999814e+06,2.827850000000000000e+06,2.771272000000000000e+06,2.914678799999999814e+06,2.741097000000000000e+06,2.778815799999999814e+06,2.318195500000000000e+06,2.865569000000000000e+06,3.046845299999999814e+06,3.545260799999999814e+06,3.096030500000000000e+06,2.544733299999999814e+06,2.110552799999999814e+06,2.809066299999999814e+06,3.345200500000000000e+06,2.669356000000000000e+06,2.193610299999999814e+06,3.246981000000000000e+06,2.718465799999999814e+06,3.273459500000000000e+06,2.873263500000000000e+06,2.574908299999999814e+06,2.616474299999999814e+06,2.503167000000000000e+06,3.231893500000000000e+06,2.967560500000000000e+06,3.866172000000000000e+06,3.341353299999999814e+06,2.620170799999999814e+06,2.956320299999999814e+06,2.892123000000000000e+06,3.043148799999999814e+06,2.589995799999999814e+06,2.348408000000000000e+06,3.401778500000000000e+06,3.401778500000000000e+06,3.144989500000000000e+06,2.933613500000000000e+06,3.141293000000000000e+06,3.005279000000000000e+06,3.367831799999999814e+06,2.903438500000000000e+06,3.356440799999999814e+06,3.382919299999999814e+06,2.831697500000000000e+06,3.654796000000000000e+06,3.953076000000000000e+06,3.390463000000000000e+06,2.416414000000000000e+06,3.326265799999999814e+06,4.659095500000000000e+06,2.620170799999999814e+06,3.186631000000000000e+06,2.805219000000000000e+06,3.428257299999999814e+06,2.952473000000000000e+06,2.824153799999999814e+06,3.243209000000000000e+06,3.148836799999999814e+06,3.016670299999999814e+06,2.227631799999999814e+06,4.255052000000000000e+06,3.262068500000000000e+06,2.676899799999999814e+06,2.926069799999999814e+06,2.858025000000000000e+06,3.405626000000000000e+06,2.846785000000000000e+06,3.239361799999999814e+06,3.209186799999999814e+06,3.216806000000000000e+06,4.017273299999999814e+06,2.752337299999999814e+06,3.133749299999999814e+06,3.835997000000000000e+06,3.118661799999999814e+06,3.375375500000000000e+06,3.228121500000000000e+06,2.933613500000000000e+06,3.413169799999999814e+06,3.205490299999999814e+06,3.148836799999999814e+06,3.386615799999999814e+06,2.469258000000000000e+06,3.541489000000000000e+06,2.952473000000000000e+06,3.937988500000000000e+06,2.937385500000000000e+06,2.650421000000000000e+06,2.650421000000000000e+06,2.899591299999999814e+06,3.179011799999999814e+06,3.439497500000000000e+06,2.635258299999999814e+06,3.424410000000000000e+06,3.386615799999999814e+06,3.971935299999999814e+06,3.802050000000000000e+06,2.608930500000000000e+06,3.028061299999999814e+06,3.416866000000000000e+06,3.431953500000000000e+06,2.744869000000000000e+06,3.526401500000000000e+06,4.002185799999999814e+06,4.202246000000000000e+06,2.801522500000000000e+06,2.503167000000000000e+06,3.518782299999999814e+06,3.084639500000000000e+06,3.805822000000000000e+06,3.126205500000000000e+06,3.382919299999999814e+06,2.450361000000000000e+06,4.504222000000000000e+06,3.945456799999999814e+06,3.798202799999999814e+06,2.322004000000000000e+06,2.314460299999999814e+06,2.635258299999999814e+06,2.412604500000000000e+06,2.333283000000000000e+06,3.126205500000000000e+06,2.540886000000000000e+06,2.548429500000000000e+06,3.054464500000000000e+06,2.816610000000000000e+06,2.990191500000000000e+06,2.540886000000000000e+06,2.892123000000000000e+06,2.726009500000000000e+06,2.884503799999999814e+06,2.926069799999999814e+06,2.412604500000000000e+06,2.344673000000000000e+06,2.903438500000000000e+06,2.654268500000000000e+06,2.858025000000000000e+06,2.971407799999999814e+06,2.608930500000000000e+06,2.654268500000000000e+06,2.423957799999999814e+06,2.518254500000000000e+06,2.352216799999999814e+06,2.442780500000000000e+06,2.858025000000000000e+06,2.438720000000000000e+06,2.193610299999999814e+06,2.129449799999999814e+06,2.446589000000000000e+06,2.446589000000000000e+06,2.042621300000000047e+06,2.397517000000000000e+06,2.571211799999999814e+06,2.159662500000000000e+06,2.280439000000000000e+06,2.144537299999999814e+06,2.001092899999999907e+06,2.050165000000000000e+06,2.427693000000000000e+06,2.337091500000000000e+06,1.908736000000000000e+06,2.427693000000000000e+06,2.703227500000000000e+06,2.170941500000000000e+06,2.642877500000000000e+06,1.906646100000000093e+06,2.714618500000000000e+06,2.204962799999999814e+06,2.590720000000000000e+06,2.174750000000000000e+06,2.522102000000000000e+06,2.831697500000000000e+06,1.627263300000000047e+06,2.559820799999999814e+06,2.469258000000000000e+06,2.106744000000000000e+06,3.141293000000000000e+06,2.167206299999999814e+06,2.012408500000000000e+06,2.786359500000000000e+06,2.065252500000000000e+06,2.072796300000000047e+06,1.917998500000000000e+06,2.446589000000000000e+06,1.831169899999999907e+06,2.552277000000000000e+06,2.212506500000000000e+06,2.065252500000000000e+06,1.993511399999999907e+06,2.314460299999999814e+06,2.929766299999999814e+06,2.416414000000000000e+06,2.601386799999999814e+06,2.748640799999999814e+06,3.371528299999999814e+06,2.408795799999999814e+06,2.197419000000000000e+06,1.989739500000000000e+06,2.220050299999999814e+06,2.208697799999999814e+06,2.793978799999999814e+06,3.220577799999999814e+06,2.423957799999999814e+06,2.205760000000000000e+06,2.525798500000000000e+06,1.808464300000000047e+06,2.068987600000000093e+06,1.963336399999999907e+06,2.605083299999999814e+06,2.431501500000000000e+06,2.680596000000000000e+06,2.280439000000000000e+06,1.857920000000000000e+06,1.887823500000000000e+06,2.144537299999999814e+06,1.812310500000000000e+06,1.895367300000000047e+06,1.899102399999999907e+06,2.895894799999999814e+06,2.824153799999999814e+06,2.382429500000000000e+06,2.272932000000000000e+06,2.068987600000000093e+06,2.206656000000000000e+06,2.503167000000000000e+06,1.903904000000000000e+06,2.158784000000000000e+06,2.540886000000000000e+06,2.571211799999999814e+06,2.106744000000000000e+06,2.454170500000000000e+06,2.763728299999999814e+06,1.982176000000000000e+06,2.240512000000000000e+06,2.104128000000000000e+06,1.812310500000000000e+06,2.170941500000000000e+06,2.123968000000000000e+06,2.389973299999999814e+06,2.094720000000000000e+06,2.314460299999999814e+06,2.253998000000000000e+06,2.000480000000000000e+06,2.089408000000000000e+06,1.608403000000000000e+06,3.175315299999999814e+06,2.152118799999999814e+06,1.944402500000000000e+06,2.378620799999999814e+06,2.133312000000000000e+06,2.465449500000000000e+06,2.016180399999999907e+06,1.823626100000000093e+06,2.442780500000000000e+06,2.484307799999999814e+06,3.171543500000000000e+06,3.205490299999999814e+06,2.688140000000000000e+06,2.971407799999999814e+06,3.156380500000000000e+06,3.088411299999999814e+06,2.420186000000000000e+06,4.066232000000000000e+06,2.831697500000000000e+06,3.292243500000000000e+06,3.024289500000000000e+06,2.537189500000000000e+06,2.642877500000000000e+06,2.703227500000000000e+06,2.284247500000000000e+06,2.741097000000000000e+06,2.797675000000000000e+06,2.352216799999999814e+06,2.510711000000000000e+06,2.707074799999999814e+06,2.099200299999999814e+06,2.616474299999999814e+06,2.620170799999999814e+06,2.397517000000000000e+06,2.699531000000000000e+06,3.345200500000000000e+06,3.609382500000000000e+06,3.469672500000000000e+06,3.028061299999999814e+06,2.714618500000000000e+06,3.239361799999999814e+06,3.111118000000000000e+06,3.201718500000000000e+06,2.540886000000000000e+06,3.216806000000000000e+06,2.929766299999999814e+06,3.303634500000000000e+06,2.733553299999999814e+06,3.541489000000000000e+06,3.356440799999999814e+06,3.228121500000000000e+06,3.024289500000000000e+06,3.088411299999999814e+06,2.944929000000000000e+06,2.846785000000000000e+06,3.231893500000000000e+06,2.786359500000000000e+06,3.299787000000000000e+06,2.540886000000000000e+06,2.699531000000000000e+06,2.967560500000000000e+06,2.703227500000000000e+06,2.820306500000000000e+06,2.839241299999999814e+06,3.847388000000000000e+06,3.477367000000000000e+06,3.394235000000000000e+06,2.582527500000000000e+06,3.137445500000000000e+06,2.941157299999999814e+06,3.039377000000000000e+06,3.379147500000000000e+06,2.133185000000000000e+06,2.948776500000000000e+06,2.605083299999999814e+06,2.835394000000000000e+06,3.345200500000000000e+06,3.213034000000000000e+06,2.439045299999999814e+06,3.348972500000000000e+06,2.578755500000000000e+06,3.175315299999999814e+06,2.714618500000000000e+06,2.726009500000000000e+06,2.775044000000000000e+06,2.408795799999999814e+06,2.873263500000000000e+06,2.822111500000000000e+06,2.635258299999999814e+06,2.684443500000000000e+06,3.246981000000000000e+06,2.714618500000000000e+06,2.507014500000000000e+06,2.669356000000000000e+06,2.827850000000000000e+06,3.712835500000000000e+06,2.613914799999999814e+06,2.691987299999999814e+06,2.559820799999999814e+06,2.278908299999999814e+06,2.540886000000000000e+06,2.724492000000000000e+06,2.359760500000000000e+06,2.557188500000000000e+06,2.299335000000000000e+06,2.562272500000000000e+06,2.028983899999999907e+06,1.961760000000000000e+06,2.533308500000000000e+06,1.732988000000000000e+06,2.359616000000000000e+06,2.280987299999999814e+06,2.106744000000000000e+06,2.652694000000000000e+06,2.437035000000000000e+06,2.246988299999999814e+06,2.512945299999999814e+06,2.343952000000000000e+06,2.103143500000000000e+06,3.265915799999999814e+06,2.523471299999999814e+06,2.512207500000000000e+06,2.864580500000000000e+06,1.754502800000000047e+06,1.895992300000000047e+06,1.794899300000000047e+06,2.040523899999999907e+06,2.321222000000000000e+06,1.983145500000000000e+06,2.765533299999999814e+06,2.179254500000000000e+06,2.059263800000000047e+06,2.549550299999999814e+06,2.230930799999999814e+06,2.399014799999999814e+06,1.970808500000000000e+06,1.891432000000000000e+06,1.948091600000000093e+06,2.719636299999999814e+06,2.382656000000000000e+06,1.970368000000000000e+06,2.714742799999999814e+06,2.116352000000000000e+06,1.962761800000000047e+06,2.320292799999999814e+06,2.554787000000000000e+06,2.295081799999999814e+06,2.232920000000000000e+06,1.813792000000000000e+06,1.913568000000000000e+06,1.770280800000000047e+06,2.189246299999999814e+06,2.281344000000000000e+06,2.160768000000000000e+06,1.728778100000000093e+06,1.796214000000000000e+06,1.965061800000000047e+06,2.374882500000000000e+06,2.023008000000000000e+06,2.174759799999999814e+06,2.012741300000000047e+06,2.297856000000000000e+06,2.084960000000000000e+06,2.064602800000000047e+06,2.709226500000000000e+06,1.969920000000000000e+06,2.327808000000000000e+06,2.254464000000000000e+06,2.565460799999999814e+06,2.812907299999999814e+06,2.135087799999999814e+06,2.278208000000000000e+06,2.252768000000000000e+06,2.187456000000000000e+06,2.062806800000000047e+06,2.197827799999999814e+06,1.854561800000000047e+06,1.953504000000000000e+06,2.292864000000000000e+06,2.144064000000000000e+06,2.007568300000000047e+06,2.222912000000000000e+06,2.258828500000000000e+06,2.042240000000000000e+06,2.318848000000000000e+06,2.483257299999999814e+06,2.265326000000000000e+06,2.621248000000000000e+06,2.197548500000000000e+06,2.284544000000000000e+06,2.372543000000000000e+06,2.190336000000000000e+06,2.102054299999999814e+06,2.343233299999999814e+06,2.771696000000000000e+06,2.197801299999999814e+06,2.361667799999999814e+06,2.076374399999999907e+06,2.273655299999999814e+06,1.948004100000000093e+06,2.500099000000000000e+06,2.287020000000000000e+06,2.474065500000000000e+06,2.092629500000000000e+06,2.220832000000000000e+06,2.534996799999999814e+06,2.511869500000000000e+06,2.869940299999999814e+06,2.441408000000000000e+06,2.263276500000000000e+06,2.208448799999999814e+06,2.615947000000000000e+06,2.802847299999999814e+06,2.255012000000000000e+06,2.399694799999999814e+06,1.903728899999999907e+06,2.248929299999999814e+06,2.627745500000000000e+06,2.036546899999999907e+06,2.581966500000000000e+06,2.722996500000000000e+06,2.751931000000000000e+06,2.642930799999999814e+06,2.446867799999999814e+06,2.665263799999999814e+06,2.346851799999999814e+06,2.527803799999999814e+06,2.715276799999999814e+06,3.038248299999999814e+06,3.184355000000000000e+06,3.065249799999999814e+06,2.642497000000000000e+06,2.946035799999999814e+06,2.378293500000000000e+06,2.965524000000000000e+06,2.502577000000000000e+06,3.306393000000000000e+06,1.973436800000000047e+06,2.632732500000000000e+06,1.693979899999999907e+06,2.829820000000000000e+06,2.251318500000000000e+06,2.178172799999999814e+06,2.163859500000000000e+06,2.272384000000000000e+06,2.202181799999999814e+06,2.498131500000000000e+06,2.578755500000000000e+06,2.581863000000000000e+06,2.145893799999999814e+06,2.390770299999999814e+06,2.101230000000000000e+06,2.058261100000000093e+06,2.135285000000000000e+06,2.071104000000000000e+06,2.015808000000000000e+06,2.007872000000000000e+06,1.812928000000000000e+06,1.970808500000000000e+06,1.807360000000000000e+06,2.146733000000000000e+06,1.716115800000000047e+06,2.193223000000000000e+06,2.119151000000000000e+06,1.708064000000000000e+06,1.642656000000000000e+06,2.172224000000000000e+06,2.136993500000000000e+06,2.368072000000000000e+06,2.164970000000000000e+06,2.191616000000000000e+06,1.768448000000000000e+06,1.765728000000000000e+06,1.702400000000000000e+06,1.785376000000000000e+06,1.619008000000000000e+06,2.235175500000000000e+06,1.613184000000000000e+06,1.403616000000000000e+06,1.392481300000000047e+06,1.545152000000000000e+06,1.435936000000000000e+06,1.568896000000000000e+06,1.672960000000000000e+06,1.736760899999999907e+06,1.381760000000000000e+06,1.536928000000000000e+06,1.527232000000000000e+06,1.609027000000000000e+06,1.492832000000000000e+06,1.411552000000000000e+06,1.882069500000000000e+06,1.218176000000000000e+06,1.383808000000000000e+06,1.273088000000000000e+06,1.687485399999999907e+06,1.360992000000000000e+06,1.534336000000000000e+06,1.752770899999999907e+06,1.655242399999999907e+06,1.461088000000000000e+06,1.446368000000000000e+06,1.865600000000000000e+06,1.390208000000000000e+06,1.791072000000000000e+06,1.760480000000000000e+06,1.860992000000000000e+06,1.794240000000000000e+06,1.528036500000000000e+06,1.784928000000000000e+06,2.056854300000000047e+06,1.861120000000000000e+06,1.809632000000000000e+06,1.601056000000000000e+06,1.564522500000000000e+06,1.838304000000000000e+06,1.513540899999999907e+06,1.559840000000000000e+06,2.422151500000000000e+06,1.559578100000000093e+06,1.785280000000000000e+06,1.892800000000000000e+06,1.685760000000000000e+06,2.094262600000000093e+06,1.881728000000000000e+06,1.917632000000000000e+06,2.044320000000000000e+06,2.157184000000000000e+06,2.478615000000000000e+06,1.933920000000000000e+06,2.230272000000000000e+06,1.901344600000000093e+06,2.051424000000000000e+06,1.902272000000000000e+06,2.147235799999999814e+06,2.018244000000000000e+06,1.658816000000000000e+06,1.914880000000000000e+06,1.873015500000000000e+06,1.631457600000000093e+06,1.610016000000000000e+06,1.760242399999999907e+06,1.708832000000000000e+06,1.594336000000000000e+06,1.652224000000000000e+06,1.706880000000000000e+06,1.543038800000000047e+06,1.786240000000000000e+06,2.202944000000000000e+06,2.008736000000000000e+06,2.469356500000000000e+06,1.846301800000000047e+06,2.237061500000000000e+06,2.072655399999999907e+06,2.455211299999999814e+06,1.677312000000000000e+06,1.978976000000000000e+06,1.970144000000000000e+06,1.860224000000000000e+06,1.841696000000000000e+06,1.906545500000000000e+06,2.185124500000000000e+06,1.756672000000000000e+06,1.781024000000000000e+06,1.777632000000000000e+06,1.543936000000000000e+06,1.603968000000000000e+06,1.813086600000000093e+06,1.707744000000000000e+06,1.532035100000000093e+06,1.441671399999999907e+06,1.868224000000000000e+06,1.849920000000000000e+06,2.135168000000000000e+06,2.105536000000000000e+06,1.776544000000000000e+06,2.043776000000000000e+06,1.786592000000000000e+06,1.737792000000000000e+06,1.729312000000000000e+06,1.647008000000000000e+06,1.607552000000000000e+06,1.323083899999999907e+06,1.520960000000000000e+06,1.518176000000000000e+06,1.578112000000000000e+06,1.717120000000000000e+06,1.600928000000000000e+06,2.035908899999999907e+06,2.489749299999999814e+06,1.677184000000000000e+06,1.901152000000000000e+06,2.019232000000000000e+06,1.897574500000000000e+06,2.000800000000000000e+06,1.610878500000000000e+06,2.209724799999999814e+06,1.969376000000000000e+06,2.117650500000000000e+06,2.131375299999999814e+06,2.352773500000000000e+06,2.279843799999999814e+06,2.117440000000000000e+06,2.113138799999999814e+06,2.030304000000000000e+06,1.897312000000000000e+06,1.815232000000000000e+06,1.526540000000000000e+06,2.216497799999999814e+06,1.822784000000000000e+06,1.523648000000000000e+06,1.829440000000000000e+06,2.052288000000000000e+06,2.339404500000000000e+06,1.895232000000000000e+06,1.942902399999999907e+06,2.346067500000000000e+06,2.252342799999999814e+06,2.041664000000000000e+06,1.883808000000000000e+06,1.899102399999999907e+06,2.008636600000000093e+06,1.766935899999999907e+06,2.080341000000000000e+06,1.355386500000000000e+06,2.068448000000000000e+06,1.823552000000000000e+06,2.261541799999999814e+06,2.170941500000000000e+06,1.887823500000000000e+06,1.949760000000000000e+06,2.159662500000000000e+06,2.416414000000000000e+06,2.533342000000000000e+06,2.340864299999999814e+06,3.080867500000000000e+06,2.427693000000000000e+06,2.027496000000000000e+06,1.850048000000000000e+06,2.401252000000000000e+06,3.367831799999999814e+06,1.683915899999999907e+06,2.114362299999999814e+06,1.608403000000000000e+06,2.074752000000000000e+06,2.223785299999999814e+06,2.782512299999999814e+06,1.838713600000000093e+06,1.695231500000000000e+06,1.564032000000000000e+06,1.700448000000000000e+06,1.561440000000000000e+06,1.650144000000000000e+06,1.898752000000000000e+06,1.565888000000000000e+06,1.777408000000000000e+06,2.265351500000000000e+06,1.870528000000000000e+06,2.182656000000000000e+06,1.887823500000000000e+06,1.853838899999999907e+06,2.159744000000000000e+06,2.314460299999999814e+06,2.257806799999999814e+06,1.887823500000000000e+06,2.231366799999999814e+06,2.288019500000000000e+06,2.251840000000000000e+06,2.288019500000000000e+06,2.369664000000000000e+06,2.299335000000000000e+06,2.159662500000000000e+06,2.065252500000000000e+06,2.540886000000000000e+06,2.582527500000000000e+06,2.393024000000000000e+06,2.624018000000000000e+06,2.374848000000000000e+06,2.253998000000000000e+06,2.790131500000000000e+06,2.232256000000000000e+06,2.188224000000000000e+06,2.084112800000000047e+06,1.925543300000000047e+06,2.325739000000000000e+06,2.472916799999999814e+06,2.280439000000000000e+06,2.537984000000000000e+06,2.412604500000000000e+06,2.129449799999999814e+06,2.534272000000000000e+06,2.178485000000000000e+06,2.355951799999999814e+06,2.605083299999999814e+06,2.253184000000000000e+06,2.261952000000000000e+06,2.370112000000000000e+06,2.452544000000000000e+06,2.382429500000000000e+06,2.389973299999999814e+06,2.163397500000000000e+06,2.397517000000000000e+06,2.393472000000000000e+06,2.012408500000000000e+06,2.318195500000000000e+06,2.378620799999999814e+06,2.432512000000000000e+06,2.404736000000000000e+06,2.238910500000000000e+06,2.341440000000000000e+06,2.201154000000000000e+06,2.261541799999999814e+06,2.348408000000000000e+06,2.072796300000000047e+06,2.503167000000000000e+06,2.288019500000000000e+06,2.650421000000000000e+06,2.087884800000000047e+06,2.210432000000000000e+06,2.170941500000000000e+06,2.188160000000000000e+06,2.207552000000000000e+06,2.322004000000000000e+06,2.101824000000000000e+06,2.559820799999999814e+06,2.616474299999999814e+06,2.057708800000000047e+06,2.253998000000000000e+06,2.148288000000000000e+06,2.480536000000000000e+06,2.273600000000000000e+06,2.023724100000000093e+06,2.249024000000000000e+06,2.650421000000000000e+06,2.152118799999999814e+06,2.722162299999999814e+06,2.522102000000000000e+06,2.001092899999999907e+06,2.053900100000000093e+06,2.140765500000000000e+06,2.487104000000000000e+06,2.673052500000000000e+06,2.201154000000000000e+06,2.188608000000000000e+06,2.261312000000000000e+06,2.132864000000000000e+06,1.812310500000000000e+06,2.491927000000000000e+06,2.239552000000000000e+06,2.495623500000000000e+06,2.317696000000000000e+06,1.449796600000000093e+06,1.817632000000000000e+06,2.053952000000000000e+06,1.716128000000000000e+06,1.773376000000000000e+06,1.972128000000000000e+06,1.730400000000000000e+06,1.691424000000000000e+06,1.744304600000000093e+06,1.943712000000000000e+06,2.016180399999999907e+06,1.583200000000000000e+06,1.737600000000000000e+06,1.359232899999999907e+06,1.812480000000000000e+06,1.799904000000000000e+06,1.710688000000000000e+06,1.488096000000000000e+06,1.811168000000000000e+06,1.637568000000000000e+06,1.659040000000000000e+06,1.511168000000000000e+06,1.750112000000000000e+06,1.734976000000000000e+06,1.596832000000000000e+06,1.853838899999999907e+06,1.729088000000000000e+06,1.967108300000000047e+06,1.997283300000000047e+06,1.769984000000000000e+06,1.348576000000000000e+06,1.517728000000000000e+06,1.463456000000000000e+06,1.789604800000000047e+06,1.336480000000000000e+06,1.446048000000000000e+06,1.161792000000000000e+06,1.426368000000000000e+06,1.174185800000000047e+06,1.248704000000000000e+06,1.142304000000000000e+06,1.360032000000000000e+06,1.258496000000000000e+06,1.305184000000000000e+06,1.272768000000000000e+06,1.369760000000000000e+06,1.249735399999999907e+06,1.362176000000000000e+06,1.570646500000000000e+06,1.294998899999999907e+06,1.297728000000000000e+06,1.401920000000000000e+06,1.396320000000000000e+06,1.774517300000000047e+06,1.402016000000000000e+06,1.256032000000000000e+06,1.133952000000000000e+06,1.809536000000000000e+06,1.292288000000000000e+06,1.149504000000000000e+06,1.317696000000000000e+06,1.502640500000000000e+06,9.889120000000000000e+05,1.120192000000000000e+06,1.119040000000000000e+06,1.041648000000000000e+06,1.092800000000000000e+06,1.427164399999999907e+06,1.321088000000000000e+06,1.250944000000000000e+06,1.166641000000000000e+06,1.003328000000000000e+06,7.853044000000000233e+05,1.075904000000000000e+06,1.381864100000000093e+06,9.809280000000000000e+05,1.284608000000000000e+06,1.385636000000000000e+06,1.347712000000000000e+06,1.785833000000000000e+06,9.175680000000000000e+05,1.095552000000000000e+06,1.132657399999999907e+06,1.441504000000000000e+06,1.073600000000000000e+06,9.312960000000000000e+05,9.189735999999999767e+05,9.310880000000000000e+05,1.156704000000000000e+06,1.292928000000000000e+06,8.909760000000000000e+05,9.902880000000000000e+05,9.220640000000000000e+05,1.344071000000000000e+06,1.313895000000000000e+06,1.070016000000000000e+06,9.876480000000000000e+05,1.000384000000000000e+06,8.486560000000000000e+05,7.740480000000000000e+05,7.184800000000000000e+05,6.191910000000000000e+05,8.439520000000000000e+05,9.397760000000000000e+05,8.355040000000000000e+05,1.019840000000000000e+06,1.067360000000000000e+06,9.273120000000000000e+05,8.842880000000000000e+05,9.222720000000000000e+05,1.422774000000000000e+06,8.974720000000000000e+05,7.279200000000000000e+05,6.944320000000000000e+05,1.060953000000000000e+06,7.914240000000000000e+05,9.292000000000000000e+05,8.910880000000000000e+05,5.961280000000000000e+05,6.600640000000000000e+05,7.232480000000000000e+05,5.691360000000000000e+05,7.676960000000000000e+05,6.984758000000000466e+05,6.822080000000000000e+05,7.777605999999999767e+05,1.017008000000000000e+06,5.361343000000000466e+05,9.537280000000000000e+05,1.125112600000000093e+06,1.253507300000000047e+06,8.807360000000000000e+05,6.586080000000000000e+05,6.692640000000000000e+05,8.077760000000000000e+05,4.870245000000000000e+05,1.094937600000000093e+06,1.118486100000000093e+06,6.913120000000000000e+05,5.818080000000000000e+05,8.030880000000000000e+05,1.012821699999999953e+06,1.076040500000000000e+06,6.783680000000000000e+05,9.232160000000000000e+05,6.364960000000000000e+05,8.190240000000000000e+05,1.389407899999999907e+06,6.904960000000000000e+05,8.601440000000000000e+05,6.833883000000000466e+05,1.117568899999999907e+06,7.510720000000000000e+05,8.509959000000000233e+05,7.812320000000000000e+05,6.745440000000000000e+05,6.336000000000000000e+05,5.653280000000000000e+05,8.986520999999999767e+05,5.379680000000000000e+05,1.113703800000000047e+06,6.436844000000000233e+05,8.718718000000000466e+05,4.868320000000000000e+05,4.827280000000000000e+05,5.928450999999999767e+05,4.389920000000000000e+05,4.631520000000000000e+05,4.393040000000000000e+05,5.087920000000000000e+05,1.035476900000000023e+06,3.226960000000000000e+05,5.438240000000000000e+05,4.226320000000000000e+05,5.055040000000000000e+05,4.498400000000000000e+05,4.916480000000000000e+05,6.931840000000000000e+05,3.238160000000000000e+05,3.782160000000000000e+05,3.078560000000000000e+05,3.656720000000000000e+05,2.809360000000000000e+05,3.501840000000000000e+05,3.349120000000000000e+05,2.328760000000000000e+05,2.904800000000000000e+05,2.765680000000000000e+05,2.757600000000000000e+05,3.120240000000000000e+05,2.861120000000000000e+05,2.664240000000000000e+05,3.787200000000000000e+05,2.748480000000000000e+05,2.428040000000000000e+05,2.201200000000000000e+05,1.861440000000000000e+05,1.686760000000000000e+05,1.966560000000000000e+05,4.387920000000000000e+05,1.732160000000000000e+05,1.486960000000000000e+05,1.548480000000000000e+05,1.424440000000000000e+05,1.258180000000000000e+05,1.078960000000000000e+05,1.081980000000000000e+05,1.010540000000000000e+05,0.000000000000000000e+00,8.969000000000000000e+04,8.174800000000000000e+04,7.863200000000000000e+04,7.792800000000000000e+04,7.079400000000000000e+04,6.426700000000000000e+04,6.989000000000000000e+04,6.245900000000000000e+04,5.392600000000000000e+04,5.462900000000000000e+04,5.061400000000000000e+04,4.820600000000000000e+04,4.920900000000000000e+04,4.058100000000000000e+04,4.489500000000000000e+04,3.987900000000000000e+04,3.937800000000000000e+04,6.296100000000000000e+04,2.704500000000000000e+04,2.023000000000000000e+04,2.073100000000000000e+04,1.762500000000000000e+04,1.451900000000000000e+04,1.512000000000000000e+04,1.051300000000000000e+04,9.912000000000000000e+03,9.912000000000000000e+03,7.208000000000000000e+03,9.111000000000000000e+03,7.408000000000000000e+03,6.607000000000000000e+03,5.506000000000000000e+03,4.004000000000000000e+03,3.904000000000000000e+03,4.705000000000000000e+03,4.905000000000000000e+03,4.805000000000000000e+03,3.704000000000000000e+03,5.406000000000000000e+03,4.304000000000000000e+03,3.403000000000000000e+03,2.302000000000000000e+03,6.807000000000000000e+03,4.204000000000000000e+03,4.505000000000000000e+03,3.503000000000000000e+03,5.506000000000000000e+03,5.205000000000000000e+03,6.107000000000000000e+03,4.104000000000000000e+03,5.706000000000000000e+03,4.805000000000000000e+03,4.705000000000000000e+03,3.603000000000000000e+03,5.806000000000000000e+03,5.806000000000000000e+03,4.104000000000000000e+03,4.705000000000000000e+03,4.705000000000000000e+03,3.503000000000000000e+03,5.506000000000000000e+03,6.407000000000000000e+03,3.704000000000000000e+03,5.306000000000000000e+03,5.906000000000000000e+03,4.404000000000000000e+03,4.805000000000000000e+03,3.804000000000000000e+03,6.006000000000000000e+03,5.706000000000000000e+03,4.805000000000000000e+03,4.505000000000000000e+03,4.505000000000000000e+03,4.505000000000000000e+03,5.706000000000000000e+03,6.407000000000000000e+03,5.005000000000000000e+03,4.304000000000000000e+03,4.104000000000000000e+03,4.605000000000000000e+03,5.306000000000000000e+03,6.507000000000000000e+03,5.205000000000000000e+03,5.005000000000000000e+03,4.204000000000000000e+03,4.805000000000000000e+03,3.503000000000000000e+03,4.605000000000000000e+03,5.105000000000000000e+03,4.805000000000000000e+03,4.004000000000000000e+03,2.702000000000000000e+03,3.804000000000000000e+03,4.404000000000000000e+03,5.606000000000000000e+03,4.905000000000000000e+03,4.004000000000000000e+03,4.304000000000000000e+03,5.406000000000000000e+03,4.505000000000000000e+03,4.505000000000000000e+03,3.904000000000000000e+03,4.204000000000000000e+03,2.402000000000000000e+03,3.503000000000000000e+03,5.105000000000000000e+03,3.403000000000000000e+03,4.805000000000000000e+03,4.304000000000000000e+03,6.307000000000000000e+03,6.507000000000000000e+03,4.705000000000000000e+03,3.503000000000000000e+03,5.005000000000000000e+03,3.403000000000000000e+03,5.606000000000000000e+03,4.505000000000000000e+03,2.602000000000000000e+03,5.406000000000000000e+03,3.403000000000000000e+03,4.605000000000000000e+03,4.605000000000000000e+03,3.603000000000000000e+03,4.304000000000000000e+03,3.303000000000000000e+03,4.204000000000000000e+03,4.304000000000000000e+03,4.404000000000000000e+03,4.505000000000000000e+03,3.804000000000000000e+03,2.802000000000000000e+03,4.104000000000000000e+03,3.303000000000000000e+03,4.304000000000000000e+03,4.605000000000000000e+03,4.304000000000000000e+03,2.903000000000000000e+03,3.704000000000000000e+03,3.303000000000000000e+03,2.802000000000000000e+03,4.004000000000000000e+03,3.704000000000000000e+03,3.003000000000000000e+03,3.403000000000000000e+03,4.605000000000000000e+03,4.705000000000000000e+03,4.104000000000000000e+03,3.503000000000000000e+03,4.104000000000000000e+03,3.303000000000000000e+03,3.704000000000000000e+03,5.005000000000000000e+03,4.505000000000000000e+03,3.303000000000000000e+03,3.603000000000000000e+03,3.503000000000000000e+03,3.503000000000000000e+03,4.404000000000000000e+03,3.603000000000000000e+03,2.102000000000000000e+03,3.704000000000000000e+03,4.505000000000000000e+03,4.004000000000000000e+03,3.303000000000000000e+03,2.602000000000000000e+03,3.603000000000000000e+03,4.304000000000000000e+03,5.306000000000000000e+03,4.204000000000000000e+03,4.204000000000000000e+03,4.905000000000000000e+03,4.905000000000000000e+03,3.603000000000000000e+03,3.103000000000000000e+03,3.103000000000000000e+03,3.503000000000000000e+03,3.704000000000000000e+03,5.105000000000000000e+03,5.105000000000000000e+03,4.204000000000000000e+03,4.705000000000000000e+03,3.603000000000000000e+03,4.905000000000000000e+03,2.702000000000000000e+03,3.503000000000000000e+03,4.004000000000000000e+03,5.506000000000000000e+03,3.003000000000000000e+03,3.904000000000000000e+03,2.903000000000000000e+03,3.103000000000000000e+03,3.003000000000000000e+03,4.705000000000000000e+03,3.503000000000000000e+03,3.904000000000000000e+03,3.403000000000000000e+03,3.704000000000000000e+03,2.402000000000000000e+03,3.904000000000000000e+03,4.404000000000000000e+03,2.502000000000000000e+03,4.104000000000000000e+03,3.103000000000000000e+03,4.304000000000000000e+03,4.404000000000000000e+03,2.802000000000000000e+03,3.503000000000000000e+03,4.705000000000000000e+03,3.904000000000000000e+03,3.103000000000000000e+03,4.404000000000000000e+03,5.205000000000000000e+03,3.704000000000000000e+03,5.906000000000000000e+03,3.003000000000000000e+03,4.505000000000000000e+03,3.103000000000000000e+03,3.603000000000000000e+03,4.104000000000000000e+03,3.003000000000000000e+03,3.603000000000000000e+03,3.403000000000000000e+03,3.103000000000000000e+03,2.302000000000000000e+03,3.704000000000000000e+03,3.103000000000000000e+03,3.503000000000000000e+03,3.503000000000000000e+03,4.705000000000000000e+03,3.804000000000000000e+03,5.906000000000000000e+03,3.603000000000000000e+03,4.605000000000000000e+03,4.304000000000000000e+03,3.003000000000000000e+03,4.304000000000000000e+03,3.804000000000000000e+03,4.104000000000000000e+03,3.103000000000000000e+03,3.904000000000000000e+03,4.505000000000000000e+03,4.004000000000000000e+03,4.404000000000000000e+03,4.204000000000000000e+03,4.505000000000000000e+03,4.204000000000000000e+03,2.802000000000000000e+03,4.004000000000000000e+03,4.304000000000000000e+03,2.402000000000000000e+03,3.203000000000000000e+03,3.503000000000000000e+03,4.104000000000000000e+03,3.904000000000000000e+03,3.804000000000000000e+03,3.804000000000000000e+03,3.804000000000000000e+03,5.105000000000000000e+03,4.304000000000000000e+03,4.404000000000000000e+03,4.404000000000000000e+03,3.804000000000000000e+03,4.705000000000000000e+03,4.204000000000000000e+03,4.705000000000000000e+03,4.505000000000000000e+03,3.704000000000000000e+03,2.502000000000000000e+03,3.804000000000000000e+03,3.403000000000000000e+03,3.403000000000000000e+03,3.804000000000000000e+03,4.905000000000000000e+03,2.802000000000000000e+03,2.903000000000000000e+03,3.103000000000000000e+03,3.704000000000000000e+03,4.104000000000000000e+03,2.602000000000000000e+03,3.804000000000000000e+03,2.602000000000000000e+03,3.503000000000000000e+03,3.203000000000000000e+03,3.804000000000000000e+03,4.004000000000000000e+03,2.903000000000000000e+03,4.304000000000000000e+03,3.704000000000000000e+03,2.702000000000000000e+03,5.105000000000000000e+03,2.802000000000000000e+03,2.502000000000000000e+03,3.303000000000000000e+03,4.705000000000000000e+03,3.904000000000000000e+03,2.502000000000000000e+03,5.306000000000000000e+03,2.502000000000000000e+03,4.204000000000000000e+03,4.304000000000000000e+03,4.004000000000000000e+03,3.403000000000000000e+03,3.804000000000000000e+03,2.602000000000000000e+03,3.503000000000000000e+03,2.502000000000000000e+03,2.903000000000000000e+03,3.203000000000000000e+03,3.904000000000000000e+03,3.003000000000000000e+03,3.303000000000000000e+03,4.805000000000000000e+03,3.403000000000000000e+03,3.103000000000000000e+03,3.203000000000000000e+03,2.302000000000000000e+03,2.802000000000000000e+03,5.105000000000000000e+03,3.403000000000000000e+03,3.704000000000000000e+03,3.904000000000000000e+03,3.804000000000000000e+03,3.503000000000000000e+03,2.602000000000000000e+03,3.303000000000000000e+03,3.603000000000000000e+03,4.705000000000000000e+03,3.603000000000000000e+03,3.804000000000000000e+03,3.403000000000000000e+03,3.804000000000000000e+03,5.706000000000000000e+03,3.804000000000000000e+03,3.804000000000000000e+03,3.603000000000000000e+03,6.407000000000000000e+03,3.804000000000000000e+03,5.005000000000000000e+03,6.207000000000000000e+03,4.505000000000000000e+03,4.605000000000000000e+03,3.603000000000000000e+03,4.304000000000000000e+03,3.603000000000000000e+03,3.203000000000000000e+03,3.804000000000000000e+03,3.603000000000000000e+03,3.303000000000000000e+03,4.204000000000000000e+03,4.304000000000000000e+03,3.503000000000000000e+03,4.104000000000000000e+03,3.203000000000000000e+03,4.705000000000000000e+03,4.605000000000000000e+03,3.804000000000000000e+03,3.103000000000000000e+03,3.203000000000000000e+03,4.905000000000000000e+03,2.702000000000000000e+03,4.905000000000000000e+03,3.904000000000000000e+03,5.205000000000000000e+03,2.802000000000000000e+03,3.003000000000000000e+03,4.204000000000000000e+03,2.802000000000000000e+03,3.003000000000000000e+03,3.904000000000000000e+03,5.005000000000000000e+03,4.404000000000000000e+03,4.204000000000000000e+03,2.602000000000000000e+03,3.403000000000000000e+03,2.602000000000000000e+03,3.704000000000000000e+03,4.004000000000000000e+03,3.603000000000000000e+03,4.304000000000000000e+03,3.904000000000000000e+03,4.705000000000000000e+03,2.802000000000000000e+03,2.602000000000000000e+03,4.204000000000000000e+03,3.403000000000000000e+03,2.802000000000000000e+03,3.303000000000000000e+03,2.702000000000000000e+03,3.303000000000000000e+03,4.805000000000000000e+03,5.105000000000000000e+03,3.804000000000000000e+03,3.403000000000000000e+03,4.705000000000000000e+03,5.205000000000000000e+03,3.804000000000000000e+03,3.704000000000000000e+03,3.303000000000000000e+03,4.304000000000000000e+03,3.003000000000000000e+03,nan
4.795409999999999684e+01,1.862700000000000000e+04,2.203400000000000000e+04,2.293600000000000000e+04,2.243400000000000000e+04,2.133200000000000000e+04,2.283500000000000000e+04,2.955100000000000000e+04,2.383800000000000000e+04,2.684400000000000000e+04,2.694500000000000000e+04,2.945100000000000000e+04,8.657200000000000000e+04,2.824800000000000000e+04,2.935000000000000000e+04,2.724500000000000000e+04,2.834800000000000000e+04,2.945100000000000000e+04,2.794700000000000000e+04,3.225800000000000000e+04,2.744600000000000000e+04,3.005200000000000000e+04,2.574200000000000000e+04,2.965100000000000000e+04,3.115500000000000000e+04,2.935000000000000000e+04,3.386200000000000000e+04,3.667000000000000000e+04,3.546600000000000000e+04,3.586700000000000000e+04,3.576700000000000000e+04,3.917700000000000000e+04,3.616800000000000000e+04,3.707100000000000000e+04,3.787300000000000000e+04,3.857500000000000000e+04,3.586700000000000000e+04,4.058100000000000000e+04,3.887600000000000000e+04,4.128300000000000000e+04,4.870700000000000000e+04,4.720200000000000000e+04,5.272200000000000000e+04,6.406600000000000000e+04,1.842240000000000000e+05,6.316200000000000000e+04,6.135500000000000000e+04,6.537100000000000000e+04,7.039200000000000000e+04,7.169800000000000000e+04,7.079400000000000000e+04,8.014000000000000000e+04,7.350800000000000000e+04,6.828400000000000000e+04,7.983800000000000000e+04,6.938800000000000000e+04,8.516400000000000000e+04,8.034000000000000000e+04,8.767800000000000000e+04,1.022620000000000000e+05,1.003500000000000000e+05,1.111180000000000000e+05,1.118220000000000000e+05,1.155480000000000000e+05,1.348840000000000000e+05,1.322640000000000000e+05,1.301500000000000000e+05,1.404280000000000000e+05,1.315600000000000000e+05,1.579760000000000000e+05,1.245100000000000000e+05,1.930160000000000000e+05,1.548480000000000000e+05,1.576760000000000000e+05,1.710960000000000000e+05,1.965560000000000000e+05,1.926120000000000000e+05,1.873560000000000000e+05,2.091960000000000000e+05,3.809680000000000000e+05,2.250800000000000000e+05,3.145600000000000000e+05,2.724080000000000000e+05,3.061280000000000000e+05,2.732240000000000000e+05,2.682480000000000000e+05,3.158880000000000000e+05,3.310400000000000000e+05,3.098880000000000000e+05,3.083600000000000000e+05,2.786000000000000000e+05,3.305360000000000000e+05,3.401040000000000000e+05,5.667680000000000000e+05,4.144560000000000000e+05,4.063840000000000000e+05,3.757680000000000000e+05,4.568080000000000000e+05,4.938080000000000000e+05,4.118000000000000000e+05,8.405334000000000233e+05,4.009760000000000000e+05,5.232720000000000000e+05,5.783040000000000000e+05,5.194720000000000000e+05,5.816960000000000000e+05,5.033520000000000000e+05,5.989120000000000000e+05,5.134080000000000000e+05,5.799520000000000000e+05,5.567840000000000000e+05,5.239920000000000000e+05,5.785120000000000000e+05,5.274720000000000000e+05,6.434080000000000000e+05,5.224480000000000000e+05,5.935520000000000000e+05,6.691680000000000000e+05,1.073513500000000000e+06,6.651200000000000000e+05,7.219040000000000000e+05,8.433280000000000000e+05,7.896480000000000000e+05,7.872640000000000000e+05,1.052288000000000000e+06,9.065760000000000000e+05,1.161792000000000000e+06,8.619200000000000000e+05,1.128884500000000000e+06,1.227744000000000000e+06,1.559330899999999907e+06,1.289824000000000000e+06,1.496288000000000000e+06,1.375232000000000000e+06,1.657438300000000047e+06,2.031267899999999907e+06,1.091128000000000000e+06,1.414240000000000000e+06,1.672600300000000047e+06,1.619681899999999907e+06,1.895367300000000047e+06,1.287040000000000000e+06,2.053900100000000093e+06,1.706584899999999907e+06,2.193610299999999814e+06,1.430936300000000047e+06,1.710356800000000047e+06,2.110552799999999814e+06,1.959680000000000000e+06,1.472465500000000000e+06,1.721672399999999907e+06,2.106744000000000000e+06,2.061443899999999907e+06,2.401252000000000000e+06,2.212864000000000000e+06,1.910454800000000047e+06,2.344673000000000000e+06,2.288019500000000000e+06,1.967712000000000000e+06,2.189875299999999814e+06,2.084112800000000047e+06,2.450361000000000000e+06,2.125678000000000000e+06,1.717900500000000000e+06,2.227631799999999814e+06,2.790131500000000000e+06,2.488004299999999814e+06,2.835394000000000000e+06,2.646724799999999814e+06,2.782512299999999814e+06,2.975104000000000000e+06,2.624018000000000000e+06,2.612702500000000000e+06,2.601386799999999814e+06,2.812762500000000000e+06,2.907210500000000000e+06,3.186631000000000000e+06,2.820306500000000000e+06,2.888351000000000000e+06,3.096030500000000000e+06,4.375978500000000000e+06,3.273459500000000000e+06,2.941157299999999814e+06,3.499998299999999814e+06,3.201718500000000000e+06,3.088411299999999814e+06,3.598142500000000000e+06,2.937385500000000000e+06,3.160077000000000000e+06,3.250828299999999814e+06,3.209186799999999814e+06,3.692514799999999814e+06,3.296090799999999814e+06,3.330113000000000000e+06,3.832225000000000000e+06,3.213034000000000000e+06,3.443344799999999814e+06,3.296090799999999814e+06,3.311178299999999814e+06,3.465976000000000000e+06,4.462731500000000000e+06,3.896347000000000000e+06,2.767424799999999814e+06,3.598142500000000000e+06,3.431953500000000000e+06,3.258372000000000000e+06,2.884503799999999814e+06,4.051144500000000000e+06,2.865569000000000000e+06,3.220577799999999814e+06,4.938516000000000000e+06,3.511314000000000000e+06,3.250828299999999814e+06,3.669883500000000000e+06,3.669883500000000000e+06,3.783115299999999814e+06,3.405626000000000000e+06,3.877563000000000000e+06,3.877563000000000000e+06,3.522629500000000000e+06,4.783643000000000000e+06,6.199454000000000000e+06,3.341353299999999814e+06,3.197946500000000000e+06,3.635861299999999814e+06,3.341353299999999814e+06,4.262671500000000000e+06,4.194627000000000000e+06,3.484910799999999814e+06,3.730309000000000000e+06,3.805822000000000000e+06,3.824681299999999814e+06,2.877035500000000000e+06,3.549032500000000000e+06,4.273987000000000000e+06,3.918978000000000000e+06,3.303634500000000000e+06,3.499998299999999814e+06,3.405626000000000000e+06,2.926069799999999814e+06,3.005279000000000000e+06,3.020517500000000000e+06,3.439497500000000000e+06,3.016670299999999814e+06,3.126205500000000000e+06,2.933613500000000000e+06,3.065780000000000000e+06,2.948776500000000000e+06,3.428257299999999814e+06,3.005279000000000000e+06,3.311178299999999814e+06,2.563517000000000000e+06,3.031757799999999814e+06,3.111118000000000000e+06,3.061932799999999814e+06,3.458432299999999814e+06,3.235665299999999814e+06,3.314874500000000000e+06,3.832225000000000000e+06,2.797675000000000000e+06,3.469672500000000000e+06,2.759956500000000000e+06,2.842937500000000000e+06,3.265915799999999814e+06,2.759956500000000000e+06,3.628393000000000000e+06,3.209186799999999814e+06,3.080867500000000000e+06,3.190402799999999814e+06,2.948776500000000000e+06,3.322569299999999814e+06,3.469672500000000000e+06,3.386615799999999814e+06,3.258372000000000000e+06,3.246981000000000000e+06,2.759956500000000000e+06,2.892123000000000000e+06,2.631561799999999814e+06,3.175315299999999814e+06,3.367831799999999814e+06,2.914678799999999814e+06,3.205490299999999814e+06,2.775044000000000000e+06,2.507014500000000000e+06,2.367304299999999814e+06,2.337091500000000000e+06,2.827850000000000000e+06,2.095428500000000000e+06,2.820306500000000000e+06,2.250263000000000000e+06,2.673052500000000000e+06,2.389973299999999814e+06,2.544733299999999814e+06,3.163924299999999814e+06,2.480536000000000000e+06,2.918526000000000000e+06,2.899591299999999814e+06,3.628393000000000000e+06,3.073323799999999814e+06,2.518254500000000000e+06,2.775044000000000000e+06,2.691987299999999814e+06,3.209186799999999814e+06,3.190402799999999814e+06,2.397517000000000000e+06,2.601386799999999814e+06,2.684443500000000000e+06,2.329547799999999814e+06,2.439045299999999814e+06,2.265351500000000000e+06,2.491927000000000000e+06,2.729781500000000000e+06,2.661812299999999814e+06,2.775044000000000000e+06,2.503167000000000000e+06,3.364060000000000000e+06,2.397517000000000000e+06,2.752337299999999814e+06,2.835394000000000000e+06,2.733553299999999814e+06,2.752337299999999814e+06,2.775044000000000000e+06,2.306916500000000000e+06,2.922298000000000000e+06,2.593843000000000000e+06,2.994039000000000000e+06,2.412604500000000000e+06,2.680596000000000000e+06,3.084639500000000000e+06,2.756184500000000000e+06,2.767424799999999814e+06,2.540886000000000000e+06,2.525798500000000000e+06,2.669356000000000000e+06,2.597615000000000000e+06,2.695683500000000000e+06,2.858025000000000000e+06,2.559820799999999814e+06,2.355951799999999814e+06,2.627790000000000000e+06,2.563517000000000000e+06,2.842937500000000000e+06,3.575511299999999814e+06,2.299335000000000000e+06,2.729781500000000000e+06,2.990191500000000000e+06,2.491927000000000000e+06,2.858025000000000000e+06,3.031757799999999814e+06,2.907210500000000000e+06,2.427693000000000000e+06,3.515085799999999814e+06,3.114814500000000000e+06,3.213034000000000000e+06,2.601386799999999814e+06,2.722162299999999814e+06,2.688140000000000000e+06,2.608930500000000000e+06,3.031757799999999814e+06,3.734005500000000000e+06,3.499998299999999814e+06,3.401778500000000000e+06,3.231893500000000000e+06,2.978951500000000000e+06,3.137445500000000000e+06,3.515085799999999814e+06,3.273459500000000000e+06,2.574908299999999814e+06,2.929766299999999814e+06,3.341353299999999814e+06,2.937385500000000000e+06,3.171543500000000000e+06,2.778815799999999814e+06,3.103574299999999814e+06,2.608930500000000000e+06,2.941157299999999814e+06,3.545260799999999814e+06,2.507014500000000000e+06,3.220577799999999814e+06,2.472916799999999814e+06,2.963864000000000000e+06,3.001582799999999814e+06,2.329547799999999814e+06,2.371039299999999814e+06,2.238910500000000000e+06,2.809066299999999814e+06,2.877035500000000000e+06,2.627790000000000000e+06,4.425013000000000000e+06,3.971935299999999814e+06,3.292243500000000000e+06,2.393708299999999814e+06,2.929766299999999814e+06,2.816610000000000000e+06,3.246981000000000000e+06,2.944929000000000000e+06,2.926069799999999814e+06,3.133749299999999814e+06,2.695683500000000000e+06,3.299787000000000000e+06,3.005279000000000000e+06,2.937385500000000000e+06,4.662867500000000000e+06,2.737249799999999814e+06,3.507542000000000000e+06,2.880807299999999814e+06,3.054464500000000000e+06,2.752337299999999814e+06,3.012823000000000000e+06,2.941157299999999814e+06,3.069552000000000000e+06,2.763728299999999814e+06,3.499998299999999814e+06,3.069552000000000000e+06,3.303634500000000000e+06,3.650948799999999814e+06,2.578755500000000000e+06,2.944929000000000000e+06,2.261541799999999814e+06,3.216806000000000000e+06,3.126205500000000000e+06,3.246981000000000000e+06,2.657965000000000000e+06,3.590598799999999814e+06,3.398082299999999814e+06,4.896950000000000000e+06,3.964391500000000000e+06,3.526401500000000000e+06,3.028061299999999814e+06,3.431953500000000000e+06,3.069552000000000000e+06,3.103574299999999814e+06,2.714618500000000000e+06,2.431501500000000000e+06,3.020517500000000000e+06,3.703830500000000000e+06,2.952473000000000000e+06,3.771875000000000000e+06,3.428257299999999814e+06,3.549032500000000000e+06,2.665508500000000000e+06,4.666564000000000000e+06,3.292243500000000000e+06,2.461714299999999814e+06,2.673052500000000000e+06,3.594295000000000000e+06,2.865569000000000000e+06,2.880807299999999814e+06,4.024817000000000000e+06,2.642877500000000000e+06,3.277156000000000000e+06,3.692514799999999814e+06,2.797675000000000000e+06,3.228121500000000000e+06,2.933613500000000000e+06,3.171543500000000000e+06,3.111118000000000000e+06,3.473519799999999814e+06,2.416414000000000000e+06,2.793978799999999814e+06,2.786359500000000000e+06,2.265351500000000000e+06,2.703227500000000000e+06,3.307331000000000000e+06,2.601386799999999814e+06,2.540886000000000000e+06,2.397517000000000000e+06,3.643480500000000000e+06,2.657965000000000000e+06,2.759956500000000000e+06,2.208697799999999814e+06,3.171543500000000000e+06,2.371039299999999814e+06,2.322004000000000000e+06,2.423957799999999814e+06,3.171543500000000000e+06,2.344673000000000000e+06,2.499470799999999814e+06,2.680596000000000000e+06,3.390463000000000000e+06,2.359760500000000000e+06,2.846785000000000000e+06,2.389973299999999814e+06,2.676899799999999814e+06,2.748640799999999814e+06,3.118661799999999814e+06,2.208697799999999814e+06,2.257806799999999814e+06,2.371039299999999814e+06,2.661812299999999814e+06,2.408795799999999814e+06,2.040352000000000000e+06,2.291791299999999814e+06,1.993511399999999907e+06,2.144537299999999814e+06,1.838713600000000093e+06,2.401252000000000000e+06,2.378620799999999814e+06,2.459328000000000000e+06,2.439045299999999814e+06,2.646724799999999814e+06,2.223785299999999814e+06,2.589995799999999814e+06,2.510711000000000000e+06,2.548429500000000000e+06,1.748113300000000047e+06,1.897984000000000000e+06,2.408795799999999814e+06,2.106744000000000000e+06,2.476764000000000000e+06,2.038812600000000093e+06,2.378620799999999814e+06,2.057708800000000047e+06,3.024289500000000000e+06,1.785833000000000000e+06,1.899102399999999907e+06,2.001092899999999907e+06,2.072796300000000047e+06,2.133185000000000000e+06,2.608930500000000000e+06,2.359760500000000000e+06,1.785833000000000000e+06,2.522102000000000000e+06,3.549032500000000000e+06,2.023724100000000093e+06,2.118097500000000000e+06,2.178485000000000000e+06,2.718465799999999814e+06,2.284247500000000000e+06,2.654268500000000000e+06,2.291791299999999814e+06,2.016180399999999907e+06,2.144537299999999814e+06,2.688140000000000000e+06,2.352216799999999814e+06,2.503167000000000000e+06,2.135552000000000000e+06,1.993511399999999907e+06,2.910982299999999814e+06,3.669883500000000000e+06,2.771272000000000000e+06,3.080867500000000000e+06,2.907210500000000000e+06,2.642877500000000000e+06,2.699531000000000000e+06,2.337091500000000000e+06,2.612702500000000000e+06,2.291791299999999814e+06,2.454170500000000000e+06,2.265984000000000000e+06,2.059712000000000000e+06,2.695683500000000000e+06,2.204962799999999814e+06,2.318195500000000000e+06,2.322004000000000000e+06,2.427693000000000000e+06,2.267136000000000000e+06,2.084112800000000047e+06,1.887823500000000000e+06,2.121906000000000000e+06,2.022656000000000000e+06,1.834941800000000047e+06,2.329547799999999814e+06,2.412604500000000000e+06,2.227631799999999814e+06,2.737249799999999814e+06,2.235175500000000000e+06,2.559820799999999814e+06,1.974652000000000000e+06,2.024224000000000000e+06,2.280439000000000000e+06,1.963744000000000000e+06,1.559330899999999907e+06,1.940630800000000047e+06,2.076569000000000000e+06,1.680144000000000000e+06,1.880242000000000000e+06,2.103009000000000000e+06,1.912032000000000000e+06,1.589506899999999907e+06,1.604594399999999907e+06,2.216241500000000000e+06,2.318195500000000000e+06,1.921056000000000000e+06,2.045760000000000000e+06,1.631035300000000047e+06,2.163397500000000000e+06,2.320192000000000000e+06,2.178688000000000000e+06,2.048320000000000000e+06,2.548429500000000000e+06,2.423957799999999814e+06,2.223785299999999814e+06,2.669356000000000000e+06,1.804692300000000047e+06,1.976320000000000000e+06,2.130880000000000000e+06,2.352216799999999814e+06,2.510711000000000000e+06,3.650948799999999814e+06,2.420186000000000000e+06,2.318195500000000000e+06,3.375375500000000000e+06,3.431953500000000000e+06,3.220577799999999814e+06,2.676899799999999814e+06,3.318722000000000000e+06,2.790131500000000000e+06,2.359760500000000000e+06,4.172071000000000000e+06,3.541489000000000000e+06,3.379147500000000000e+06,3.167620500000000000e+06,2.737249799999999814e+06,3.424410000000000000e+06,2.650421000000000000e+06,2.842937500000000000e+06,2.359760500000000000e+06,2.507014500000000000e+06,2.756184500000000000e+06,2.257806799999999814e+06,2.756184500000000000e+06,2.276703799999999814e+06,2.880807299999999814e+06,2.978951500000000000e+06,2.578755500000000000e+06,3.043148799999999814e+06,2.567440000000000000e+06,3.367831799999999814e+06,3.084639500000000000e+06,3.454585000000000000e+06,3.096030500000000000e+06,3.292243500000000000e+06,3.118661799999999814e+06,3.394235000000000000e+06,2.748640799999999814e+06,2.778815799999999814e+06,2.703227500000000000e+06,3.371528299999999814e+06,2.990191500000000000e+06,2.963864000000000000e+06,2.710771000000000000e+06,2.540886000000000000e+06,3.401778500000000000e+06,2.639105500000000000e+06,2.805219000000000000e+06,3.783115299999999814e+06,3.318722000000000000e+06,2.688140000000000000e+06,3.065780000000000000e+06,3.061932799999999814e+06,3.220577799999999814e+06,2.393708299999999814e+06,3.598142500000000000e+06,2.699531000000000000e+06,2.861872500000000000e+06,2.767424799999999814e+06,2.805219000000000000e+06,3.273459500000000000e+06,3.126205500000000000e+06,2.642877500000000000e+06,2.854328799999999814e+06,2.778815799999999814e+06,3.405626000000000000e+06,2.710771000000000000e+06,2.510711000000000000e+06,2.960016500000000000e+06,3.080867500000000000e+06,2.729781500000000000e+06,2.589995799999999814e+06,2.809066299999999814e+06,2.608930500000000000e+06,2.661812299999999814e+06,2.393708299999999814e+06,2.941157299999999814e+06,2.518254500000000000e+06,2.907210500000000000e+06,2.865569000000000000e+06,2.445662000000000000e+06,2.322004000000000000e+06,2.582527500000000000e+06,2.518254500000000000e+06,2.276703799999999814e+06,2.650421000000000000e+06,2.469258000000000000e+06,2.299335000000000000e+06,2.248010799999999814e+06,2.944452500000000000e+06,2.986495299999999814e+06,2.669356000000000000e+06,2.833128500000000000e+06,3.001582799999999814e+06,3.249215299999999814e+06,1.989739500000000000e+06,2.338242299999999814e+06,2.008636600000000093e+06,2.550767000000000000e+06,2.935961500000000000e+06,2.753962500000000000e+06,2.693027299999999814e+06,2.771272000000000000e+06,2.442535000000000000e+06,2.032271800000000047e+06,3.231893500000000000e+06,2.543188799999999814e+06,2.416767799999999814e+06,2.417437000000000000e+06,2.094785399999999907e+06,3.163185299999999814e+06,2.305065000000000000e+06,2.488004299999999814e+06,2.589039500000000000e+06,3.074725799999999814e+06,2.523920000000000000e+06,2.010367800000000047e+06,2.857055000000000000e+06,2.554391500000000000e+06,2.332548000000000000e+06,2.172077000000000000e+06,2.303030799999999814e+06,2.953188000000000000e+06,2.254887000000000000e+06,1.980172300000000047e+06,2.419637500000000000e+06,2.189164299999999814e+06,2.083958800000000047e+06,2.681239799999999814e+06,2.368130500000000000e+06,2.684837000000000000e+06,1.851517000000000000e+06,1.973478600000000093e+06,2.081470500000000000e+06,1.838094399999999907e+06,2.262208000000000000e+06,2.576789799999999814e+06,2.126928500000000000e+06,2.350876000000000000e+06,1.772257399999999907e+06,1.726453000000000000e+06,1.824541500000000000e+06,1.821248000000000000e+06,2.568647299999999814e+06,2.054599800000000047e+06,1.641717000000000000e+06,1.983584000000000000e+06,2.346976000000000000e+06,2.517804000000000000e+06,2.069891899999999907e+06,2.186576500000000000e+06,1.720189100000000093e+06,1.861120000000000000e+06,2.267654000000000000e+06,2.384384000000000000e+06,1.968160000000000000e+06,2.612109500000000000e+06,2.336192000000000000e+06,2.266368000000000000e+06,2.423744000000000000e+06,2.076501000000000000e+06,2.240362500000000000e+06,2.366144000000000000e+06,1.980333000000000000e+06,2.162112000000000000e+06,2.245127799999999814e+06,2.116352000000000000e+06,2.229882000000000000e+06,2.555825500000000000e+06,2.484269299999999814e+06,2.128768000000000000e+06,2.269440000000000000e+06,2.599872000000000000e+06,2.476567500000000000e+06,1.664534100000000093e+06,2.676817799999999814e+06,2.238720000000000000e+06,2.285568000000000000e+06,1.830761800000000047e+06,2.246398500000000000e+06,1.796124300000000047e+06,2.201400000000000000e+06,2.142528000000000000e+06,2.178632799999999814e+06,2.401792000000000000e+06,2.215886799999999814e+06,1.910549300000000047e+06,2.018641600000000093e+06,2.577398299999999814e+06,2.002343800000000047e+06,2.045962000000000000e+06,2.445731500000000000e+06,2.594737500000000000e+06,2.292091000000000000e+06,2.267974299999999814e+06,2.317972000000000000e+06,2.184432000000000000e+06,2.194411000000000000e+06,2.158784000000000000e+06,3.233389000000000000e+06,2.149633500000000000e+06,2.119232000000000000e+06,2.377202799999999814e+06,2.522891500000000000e+06,2.300889299999999814e+06,2.522601500000000000e+06,2.771019500000000000e+06,3.035587500000000000e+06,2.832529500000000000e+06,3.287743299999999814e+06,2.281215500000000000e+06,2.804564000000000000e+06,2.717472799999999814e+06,2.372745500000000000e+06,2.456454000000000000e+06,2.089170100000000093e+06,2.389304299999999814e+06,2.174528000000000000e+06,2.339264299999999814e+06,2.362407299999999814e+06,3.268301299999999814e+06,2.392185299999999814e+06,2.238842299999999814e+06,2.119482000000000000e+06,2.372543000000000000e+06,3.096034799999999814e+06,2.570209500000000000e+06,3.021497000000000000e+06,2.880535299999999814e+06,2.462338000000000000e+06,2.705336000000000000e+06,2.868269500000000000e+06,2.781604000000000000e+06,2.467465000000000000e+06,2.113503799999999814e+06,2.360012000000000000e+06,2.663940500000000000e+06,1.872736000000000000e+06,2.255879500000000000e+06,2.264805000000000000e+06,2.306916500000000000e+06,2.524974799999999814e+06,2.462284000000000000e+06,2.560406799999999814e+06,1.999435000000000000e+06,1.917740600000000093e+06,2.519516000000000000e+06,1.771286300000000047e+06,1.636979100000000093e+06,1.813700399999999907e+06,2.011968000000000000e+06,2.429104299999999814e+06,1.421033300000000047e+06,1.804832000000000000e+06,2.418407299999999814e+06,2.072544000000000000e+06,1.692953100000000093e+06,1.927328000000000000e+06,1.523417300000000047e+06,2.167680000000000000e+06,1.521574399999999907e+06,1.807456000000000000e+06,1.879080300000000047e+06,2.107664500000000000e+06,1.499072000000000000e+06,1.786912000000000000e+06,1.671200000000000000e+06,1.788992000000000000e+06,1.575616000000000000e+06,1.600859300000000047e+06,1.973344000000000000e+06,1.351614800000000047e+06,1.943312500000000000e+06,1.477847500000000000e+06,1.585472000000000000e+06,1.504160000000000000e+06,1.348576000000000000e+06,1.797148500000000000e+06,1.581984000000000000e+06,1.393440000000000000e+06,1.429152000000000000e+06,2.035568899999999907e+06,1.498528000000000000e+06,1.379005600000000093e+06,1.476992000000000000e+06,1.421216000000000000e+06,1.369856000000000000e+06,1.505760000000000000e+06,1.869033000000000000e+06,1.391616000000000000e+06,1.498976000000000000e+06,1.308288000000000000e+06,1.409408000000000000e+06,1.254986000000000000e+06,1.549984000000000000e+06,1.489824000000000000e+06,1.485519500000000000e+06,1.649280000000000000e+06,1.657088000000000000e+06,1.870208000000000000e+06,1.880288000000000000e+06,2.391222299999999814e+06,1.697536000000000000e+06,1.840384000000000000e+06,1.587757300000000047e+06,1.555559000000000000e+06,1.696448000000000000e+06,2.269331500000000000e+06,1.707131300000000047e+06,2.001308300000000047e+06,1.691968000000000000e+06,1.724608000000000000e+06,2.073045500000000000e+06,2.079852500000000000e+06,1.935360000000000000e+06,1.682304000000000000e+06,1.845536000000000000e+06,1.834816000000000000e+06,1.952288000000000000e+06,2.043104000000000000e+06,2.098496000000000000e+06,1.809965399999999907e+06,2.069440000000000000e+06,2.156672000000000000e+06,2.203578500000000000e+06,1.875360000000000000e+06,1.924576000000000000e+06,2.247163299999999814e+06,1.765728000000000000e+06,1.557984000000000000e+06,1.815648000000000000e+06,1.942111000000000000e+06,1.970562000000000000e+06,1.725824000000000000e+06,1.577888000000000000e+06,1.922368000000000000e+06,1.680095899999999907e+06,1.746848000000000000e+06,1.846528000000000000e+06,2.287773500000000000e+06,1.949984000000000000e+06,1.834833000000000000e+06,1.977632000000000000e+06,2.182592000000000000e+06,2.455436299999999814e+06,2.244739299999999814e+06,2.564118500000000000e+06,2.135970000000000000e+06,2.639504799999999814e+06,2.051840000000000000e+06,1.817184000000000000e+06,1.875360000000000000e+06,1.829984000000000000e+06,2.080593000000000000e+06,1.801888000000000000e+06,1.830976000000000000e+06,1.850912000000000000e+06,1.663712000000000000e+06,1.529696000000000000e+06,1.888192000000000000e+06,1.793697399999999907e+06,1.502208000000000000e+06,2.177124799999999814e+06,2.260058799999999814e+06,1.815552000000000000e+06,1.662622899999999907e+06,1.986688000000000000e+06,2.184256000000000000e+06,1.952064000000000000e+06,1.848608000000000000e+06,1.917408000000000000e+06,1.741824000000000000e+06,1.613456000000000000e+06,1.795328000000000000e+06,1.705568000000000000e+06,2.132282299999999814e+06,1.657536000000000000e+06,1.608960000000000000e+06,1.665440000000000000e+06,1.890176000000000000e+06,1.665120000000000000e+06,1.882255399999999907e+06,2.138483500000000000e+06,1.628806399999999907e+06,1.893376000000000000e+06,1.998816000000000000e+06,2.415479799999999814e+06,1.952064000000000000e+06,2.266033000000000000e+06,2.086109000000000000e+06,2.173312000000000000e+06,2.381449000000000000e+06,2.135205000000000000e+06,2.291384299999999814e+06,2.061091600000000093e+06,1.804833899999999907e+06,2.098032500000000000e+06,1.982176000000000000e+06,1.975776000000000000e+06,1.719816000000000000e+06,2.571829299999999814e+06,1.845888000000000000e+06,1.687520000000000000e+06,1.953856000000000000e+06,1.354179500000000000e+06,1.615223899999999907e+06,1.960448000000000000e+06,1.923136000000000000e+06,2.131392000000000000e+06,2.296960000000000000e+06,1.739961399999999907e+06,1.955040000000000000e+06,1.788992000000000000e+06,2.367304299999999814e+06,1.763200800000000047e+06,2.193610299999999814e+06,1.915232000000000000e+06,2.639105500000000000e+06,1.879328000000000000e+06,1.676372100000000093e+06,2.272932000000000000e+06,1.536661899999999907e+06,2.416414000000000000e+06,2.284224000000000000e+06,2.280439000000000000e+06,2.574908299999999814e+06,2.265351500000000000e+06,2.363495500000000000e+06,2.669356000000000000e+06,3.209186799999999814e+06,2.068987600000000093e+06,1.831169899999999907e+06,1.990112000000000000e+06,2.201154000000000000e+06,1.891558600000000093e+06,1.782336000000000000e+06,2.099200299999999814e+06,1.920512000000000000e+06,2.079968000000000000e+06,3.141293000000000000e+06,1.740569500000000000e+06,2.193610299999999814e+06,1.737696000000000000e+06,1.713184000000000000e+06,1.994304000000000000e+06,1.374320399999999907e+06,1.438517800000000047e+06,2.021568000000000000e+06,1.764320000000000000e+06,1.825408000000000000e+06,2.063136000000000000e+06,2.033152000000000000e+06,2.472916799999999814e+06,2.676899799999999814e+06,2.346944000000000000e+06,2.178485000000000000e+06,2.314460299999999814e+06,2.450361000000000000e+06,2.650421000000000000e+06,2.533342000000000000e+06,2.034368000000000000e+06,2.329547799999999814e+06,2.023724100000000093e+06,2.344673000000000000e+06,2.114362299999999814e+06,2.367304299999999814e+06,2.555973500000000000e+06,2.367304299999999814e+06,2.539008000000000000e+06,2.340864299999999814e+06,2.574908299999999814e+06,2.642877500000000000e+06,2.080341000000000000e+06,2.061443899999999907e+06,2.446144000000000000e+06,2.476764000000000000e+06,2.540886000000000000e+06,2.480536000000000000e+06,2.204608000000000000e+06,2.121906000000000000e+06,2.330496000000000000e+06,2.208697799999999814e+06,2.306916500000000000e+06,2.306048000000000000e+06,2.378620799999999814e+06,2.533342000000000000e+06,2.318195500000000000e+06,2.176448000000000000e+06,2.124288000000000000e+06,2.544733299999999814e+06,2.369856000000000000e+06,2.522102000000000000e+06,2.593843000000000000e+06,2.510711000000000000e+06,2.367304299999999814e+06,1.891558600000000093e+06,2.212506500000000000e+06,2.193610299999999814e+06,2.514558299999999814e+06,2.306304000000000000e+06,1.983040000000000000e+06,2.472916799999999814e+06,2.676899799999999814e+06,2.080341000000000000e+06,2.314460299999999814e+06,2.578755500000000000e+06,2.057708800000000047e+06,2.133185000000000000e+06,1.993511399999999907e+06,2.242719299999999814e+06,3.046845299999999814e+06,2.019952300000000047e+06,2.318195500000000000e+06,2.076569000000000000e+06,2.061024000000000000e+06,2.068987600000000093e+06,1.902911000000000000e+06,2.393344000000000000e+06,2.250263000000000000e+06,2.035039800000000047e+06,2.299335000000000000e+06,2.106744000000000000e+06,2.276703799999999814e+06,2.124288000000000000e+06,2.189875299999999814e+06,2.042621300000000047e+06,2.073216000000000000e+06,2.027496000000000000e+06,1.916768000000000000e+06,2.253998000000000000e+06,2.257806799999999814e+06,2.586299299999999814e+06,2.065252500000000000e+06,2.072796300000000047e+06,2.469258000000000000e+06,1.997283300000000047e+06,2.117184000000000000e+06,1.980736000000000000e+06,1.566874600000000093e+06,2.469258000000000000e+06,2.063680000000000000e+06,1.906432000000000000e+06,2.182293799999999814e+06,2.271936000000000000e+06,2.382429500000000000e+06,1.891616000000000000e+06,2.043456000000000000e+06,1.915328000000000000e+06,1.883488000000000000e+06,1.895232000000000000e+06,1.574418399999999907e+06,1.707872000000000000e+06,2.276703799999999814e+06,1.821248000000000000e+06,1.718528000000000000e+06,1.567840000000000000e+06,1.584704000000000000e+06,2.129449799999999814e+06,1.821344000000000000e+06,1.783424000000000000e+06,1.836352000000000000e+06,1.523136000000000000e+06,1.701216000000000000e+06,1.653728000000000000e+06,1.803744000000000000e+06,1.780128000000000000e+06,1.553024000000000000e+06,1.666208000000000000e+06,1.653952000000000000e+06,2.114362299999999814e+06,1.552704000000000000e+06,1.642112000000000000e+06,1.623264000000000000e+06,1.400608000000000000e+06,1.509216000000000000e+06,1.471936000000000000e+06,1.669920000000000000e+06,1.438944000000000000e+06,1.477344000000000000e+06,1.416384000000000000e+06,1.254752000000000000e+06,1.124403100000000093e+06,1.480009300000000047e+06,1.275968000000000000e+06,1.218912000000000000e+06,1.343968000000000000e+06,1.407072000000000000e+06,1.353600000000000000e+06,1.299520000000000000e+06,1.243808000000000000e+06,1.585771800000000047e+06,1.158624000000000000e+06,1.270624000000000000e+06,1.710356800000000047e+06,1.312992000000000000e+06,1.096832000000000000e+06,1.390432000000000000e+06,1.194592000000000000e+06,1.292160000000000000e+06,1.522272000000000000e+06,1.500800000000000000e+06,1.252736000000000000e+06,1.099584000000000000e+06,1.109920000000000000e+06,1.096192000000000000e+06,1.228064000000000000e+06,1.301568000000000000e+06,1.098848000000000000e+06,1.094176000000000000e+06,1.307232000000000000e+06,8.721339000000000233e+05,1.313895000000000000e+06,1.143808000000000000e+06,1.130976000000000000e+06,1.498868800000000047e+06,1.287680000000000000e+06,1.347842800000000047e+06,1.294848000000000000e+06,1.383904000000000000e+06,1.151553500000000000e+06,1.035424000000000000e+06,1.412076899999999907e+06,1.368800000000000000e+06,1.166464000000000000e+06,9.703149000000000233e+05,1.110240000000000000e+06,1.548015300000000047e+06,8.079734000000000233e+05,1.090496000000000000e+06,1.021744000000000000e+06,1.483294500000000000e+06,1.000238900000000023e+06,9.816681999999999534e+05,8.462560000000000000e+05,1.158720000000000000e+06,8.532735999999999767e+05,1.337984000000000000e+06,1.016160000000000000e+06,1.169664000000000000e+06,8.236160000000000000e+05,8.533600000000000000e+05,8.721339000000000233e+05,8.784320000000000000e+05,1.009952000000000000e+06,8.105920000000000000e+05,1.325211500000000000e+06,8.120480000000000000e+05,8.268480000000000000e+05,8.349760000000000000e+05,5.015722999999999884e+05,1.030703599999999977e+06,7.227360000000000000e+05,7.512830999999999767e+05,1.160864000000000000e+06,7.498240000000000000e+05,8.282080000000000000e+05,8.322720000000000000e+05,1.062624000000000000e+06,8.574240000000000000e+05,8.294560000000000000e+05,9.430400000000000000e+05,1.245600000000000000e+06,8.267555999999999767e+05,9.466080000000000000e+05,8.026720000000000000e+05,7.470240000000000000e+05,7.946560000000000000e+05,1.087356100000000093e+06,1.003008000000000000e+06,1.264822899999999907e+06,6.363840000000000000e+05,1.264822899999999907e+06,8.132960000000000000e+05,1.234610100000000093e+06,1.227066399999999907e+06,6.100640000000000000e+05,5.474499000000000233e+05,8.369600000000000000e+05,9.129600000000000000e+05,9.136990000000000000e+05,7.936160000000000000e+05,5.574080000000000000e+05,9.474400000000000000e+05,6.227520000000000000e+05,4.872564000000000233e+05,8.952640000000000000e+05,7.551294000000000233e+05,7.295840000000000000e+05,7.890763000000000466e+05,1.008071300000000047e+06,7.516960000000000000e+05,7.405760000000000000e+05,7.135633000000000466e+05,6.042880000000000000e+05,1.419620600000000093e+06,7.649920000000000000e+05,5.837600000000000000e+05,1.081044300000000047e+06,6.805440000000000000e+05,7.220000000000000000e+05,6.801280000000000000e+05,8.090240000000000000e+05,6.736160000000000000e+05,4.722720000000000000e+05,6.175840000000000000e+05,1.181373399999999907e+06,9.473280000000000000e+05,4.433950999999999767e+05,2.756109000000000233e+05,9.881746999999999534e+05,5.825280000000000000e+05,4.307120000000000000e+05,6.436160000000000000e+05,4.487200000000000000e+05,5.405280000000000000e+05,4.048560000000000000e+05,4.568080000000000000e+05,3.152720000000000000e+05,2.911920000000000000e+05,3.234080000000000000e+05,3.579280000000000000e+05,3.088720000000000000e+05,3.179200000000000000e+05,3.186320000000000000e+05,3.506880000000000000e+05,3.188320000000000000e+05,3.887200000000000000e+05,3.467200000000000000e+05,3.042960000000000000e+05,2.794080000000000000e+05,2.818480000000000000e+05,3.618960000000000000e+05,2.989120000000000000e+05,2.820480000000000000e+05,2.951520000000000000e+05,3.018560000000000000e+05,2.646960000000000000e+05,3.237120000000000000e+05,2.273080000000000000e+05,1.981720000000000000e+05,1.862480000000000000e+05,1.716000000000000000e+05,1.684720000000000000e+05,1.712000000000000000e+05,1.595920000000000000e+05,1.550520000000000000e+05,1.980720000000000000e+05,1.561600000000000000e+05,1.280360000000000000e+05,1.145400000000000000e+05,1.131300000000000000e+05,1.065880000000000000e+05,4.717675999999999767e+05,9.180000000000000000e+04,8.184800000000000000e+04,8.345600000000000000e+04,6.959000000000000000e+04,6.918800000000000000e+04,6.426700000000000000e+04,5.904500000000000000e+04,6.537100000000000000e+04,5.784100000000000000e+04,5.593300000000000000e+04,5.292200000000000000e+04,4.459400000000000000e+04,4.710200000000000000e+04,4.971100000000000000e+04,3.877600000000000000e+04,3.937800000000000000e+04,3.827400000000000000e+04,2.804700000000000000e+04,2.514000000000000000e+04,2.674400000000000000e+04,2.063100000000000000e+04,2.183300000000000000e+04,1.401800000000000000e+04,1.231600000000000000e+04,1.231600000000000000e+04,1.001200000000000000e+04,8.310000000000000000e+03,9.011000000000000000e+03,6.707000000000000000e+03,8.510000000000000000e+03,6.006000000000000000e+03,5.506000000000000000e+03,6.207000000000000000e+03,4.605000000000000000e+03,4.805000000000000000e+03,5.906000000000000000e+03,6.908000000000000000e+03,3.503000000000000000e+03,5.806000000000000000e+03,5.406000000000000000e+03,4.104000000000000000e+03,5.806000000000000000e+03,5.506000000000000000e+03,5.205000000000000000e+03,5.205000000000000000e+03,3.403000000000000000e+03,4.805000000000000000e+03,4.605000000000000000e+03,4.204000000000000000e+03,4.905000000000000000e+03,4.605000000000000000e+03,5.105000000000000000e+03,5.205000000000000000e+03,3.203000000000000000e+03,6.006000000000000000e+03,3.603000000000000000e+03,5.406000000000000000e+03,3.804000000000000000e+03,4.805000000000000000e+03,5.406000000000000000e+03,4.104000000000000000e+03,4.905000000000000000e+03,4.605000000000000000e+03,5.005000000000000000e+03,4.204000000000000000e+03,5.506000000000000000e+03,4.404000000000000000e+03,5.105000000000000000e+03,5.806000000000000000e+03,4.605000000000000000e+03,4.104000000000000000e+03,4.505000000000000000e+03,4.304000000000000000e+03,4.705000000000000000e+03,4.605000000000000000e+03,2.302000000000000000e+03,4.404000000000000000e+03,5.706000000000000000e+03,6.307000000000000000e+03,3.804000000000000000e+03,3.103000000000000000e+03,2.702000000000000000e+03,3.503000000000000000e+03,3.503000000000000000e+03,3.003000000000000000e+03,5.706000000000000000e+03,4.004000000000000000e+03,4.004000000000000000e+03,4.404000000000000000e+03,4.204000000000000000e+03,4.705000000000000000e+03,4.004000000000000000e+03,4.805000000000000000e+03,3.603000000000000000e+03,7.809000000000000000e+03,4.805000000000000000e+03,3.603000000000000000e+03,4.404000000000000000e+03,5.806000000000000000e+03,4.304000000000000000e+03,4.705000000000000000e+03,3.904000000000000000e+03,3.603000000000000000e+03,4.304000000000000000e+03,4.505000000000000000e+03,4.104000000000000000e+03,4.705000000000000000e+03,4.004000000000000000e+03,3.306000000000000000e+04,3.904000000000000000e+03,3.804000000000000000e+03,4.805000000000000000e+03,4.505000000000000000e+03,4.104000000000000000e+03,3.704000000000000000e+03,3.403000000000000000e+03,5.205000000000000000e+03,6.207000000000000000e+03,3.103000000000000000e+03,2.502000000000000000e+03,4.505000000000000000e+03,3.503000000000000000e+03,4.204000000000000000e+03,4.805000000000000000e+03,4.705000000000000000e+03,4.605000000000000000e+03,3.704000000000000000e+03,4.004000000000000000e+03,4.204000000000000000e+03,3.503000000000000000e+03,4.505000000000000000e+03,3.704000000000000000e+03,4.004000000000000000e+03,4.404000000000000000e+03,3.904000000000000000e+03,4.605000000000000000e+03,3.904000000000000000e+03,3.904000000000000000e+03,4.204000000000000000e+03,4.204000000000000000e+03,3.003000000000000000e+03,5.406000000000000000e+03,4.304000000000000000e+03,5.005000000000000000e+03,3.403000000000000000e+03,4.605000000000000000e+03,3.904000000000000000e+03,4.705000000000000000e+03,4.104000000000000000e+03,4.605000000000000000e+03,4.805000000000000000e+03,5.205000000000000000e+03,4.004000000000000000e+03,2.502000000000000000e+03,3.904000000000000000e+03,3.704000000000000000e+03,2.702000000000000000e+03,4.104000000000000000e+03,4.004000000000000000e+03,4.004000000000000000e+03,3.804000000000000000e+03,3.704000000000000000e+03,3.003000000000000000e+03,4.104000000000000000e+03,3.704000000000000000e+03,3.603000000000000000e+03,4.905000000000000000e+03,3.704000000000000000e+03,3.904000000000000000e+03,3.203000000000000000e+03,2.702000000000000000e+03,3.503000000000000000e+03,4.404000000000000000e+03,4.304000000000000000e+03,2.602000000000000000e+03,2.903000000000000000e+03,4.304000000000000000e+03,3.403000000000000000e+03,3.503000000000000000e+03,4.705000000000000000e+03,4.004000000000000000e+03,4.605000000000000000e+03,4.204000000000000000e+03,3.203000000000000000e+03,2.903000000000000000e+03,4.404000000000000000e+03,4.204000000000000000e+03,5.506000000000000000e+03,4.705000000000000000e+03,3.503000000000000000e+03,2.602000000000000000e+03,4.004000000000000000e+03,3.904000000000000000e+03,2.903000000000000000e+03,5.406000000000000000e+03,3.503000000000000000e+03,2.602000000000000000e+03,2.502000000000000000e+03,4.605000000000000000e+03,4.004000000000000000e+03,4.404000000000000000e+03,3.403000000000000000e+03,2.402000000000000000e+03,3.103000000000000000e+03,4.605000000000000000e+03,3.503000000000000000e+03,4.404000000000000000e+03,4.204000000000000000e+03,4.104000000000000000e+03,3.403000000000000000e+03,4.404000000000000000e+03,4.805000000000000000e+03,4.705000000000000000e+03,2.903000000000000000e+03,4.204000000000000000e+03,4.505000000000000000e+03,3.804000000000000000e+03,3.804000000000000000e+03,4.505000000000000000e+03,4.304000000000000000e+03,5.306000000000000000e+03,6.908000000000000000e+03,3.403000000000000000e+03,4.304000000000000000e+03,4.204000000000000000e+03,4.104000000000000000e+03,3.603000000000000000e+03,4.404000000000000000e+03,3.103000000000000000e+03,2.494000000000000000e+04,4.304000000000000000e+03,4.605000000000000000e+03,4.905000000000000000e+03,3.203000000000000000e+03,3.904000000000000000e+03,3.804000000000000000e+03,4.104000000000000000e+03,3.704000000000000000e+03,3.804000000000000000e+03,3.403000000000000000e+03,4.805000000000000000e+03,4.605000000000000000e+03,3.103000000000000000e+03,3.203000000000000000e+03,2.402000000000000000e+03,3.103000000000000000e+03,3.904000000000000000e+03,4.705000000000000000e+03,4.304000000000000000e+03,3.503000000000000000e+03,2.702000000000000000e+03,4.304000000000000000e+03,5.205000000000000000e+03,3.203000000000000000e+03,3.303000000000000000e+03,4.104000000000000000e+03,3.603000000000000000e+03,2.854800000000000000e+04,3.303000000000000000e+03,3.303000000000000000e+03,3.603000000000000000e+03,4.905000000000000000e+03,4.505000000000000000e+03,4.104000000000000000e+03,3.704000000000000000e+03,2.602000000000000000e+03,5.105000000000000000e+03,6.107000000000000000e+03,3.403000000000000000e+03,3.904000000000000000e+03,4.104000000000000000e+03,4.004000000000000000e+03,3.303000000000000000e+03,4.404000000000000000e+03,4.304000000000000000e+03,5.406000000000000000e+03,3.904000000000000000e+03,4.505000000000000000e+03,3.603000000000000000e+03,4.304000000000000000e+03,3.503000000000000000e+03,3.704000000000000000e+03,3.603000000000000000e+03,4.104000000000000000e+03,3.704000000000000000e+03,3.003000000000000000e+03,4.805000000000000000e+03,4.204000000000000000e+03,4.605000000000000000e+03,3.503000000000000000e+03,5.005000000000000000e+03,5.806000000000000000e+03,4.204000000000000000e+03,3.704000000000000000e+03,3.904000000000000000e+03,5.306000000000000000e+03,3.503000000000000000e+03,3.503000000000000000e+03,4.805000000000000000e+03,4.705000000000000000e+03,4.204000000000000000e+03,4.505000000000000000e+03,3.203000000000000000e+03,2.903000000000000000e+03,3.804000000000000000e+03,3.203000000000000000e+03,3.403000000000000000e+03,3.203000000000000000e+03,3.904000000000000000e+03,4.705000000000000000e+03,3.303000000000000000e+03,5.706000000000000000e+03,2.802000000000000000e+03,4.304000000000000000e+03,3.503000000000000000e+03,4.304000000000000000e+03,4.204000000000000000e+03,3.103000000000000000e+03,3.904000000000000000e+03,4.304000000000000000e+03,3.303000000000000000e+03,3.303000000000000000e+03,3.103000000000000000e+03,3.904000000000000000e+03,3.103000000000000000e+03,3.804000000000000000e+03,2.502000000000000000e+03,3.103000000000000000e+03,5.205000000000000000e+03,4.104000000000000000e+03,4.104000000000000000e+03,4.605000000000000000e+03,4.204000000000000000e+03,4.304000000000000000e+03,3.503000000000000000e+03,2.903000000000000000e+03,3.804000000000000000e+03,3.603000000000000000e+03,3.103000000000000000e+03,2.903000000000000000e+03,4.404000000000000000e+03,2.602000000000000000e+03,3.003000000000000000e+03,5.205000000000000000e+03,3.603000000000000000e+03,4.505000000000000000e+03,3.603000000000000000e+03,3.303000000000000000e+03,2.802000000000000000e+03,3.603000000000000000e+03,3.603000000000000000e+03,4.705000000000000000e+03,4.404000000000000000e+03,3.103000000000000000e+03,4.805000000000000000e+03,3.904000000000000000e+03,4.505000000000000000e+03,4.304000000000000000e+03,4.705000000000000000e+03,4.905000000000000000e+03,4.304000000000000000e+03,4.004000000000000000e+03,3.904000000000000000e+03,3.603000000000000000e+03,4.204000000000000000e+03,3.904000000000000000e+03,3.103000000000000000e+03,3.503000000000000000e+03,4.705000000000000000e+03,3.603000000000000000e+03,4.404000000000000000e+03,3.303000000000000000e+03,3.003000000000000000e+03,4.104000000000000000e+03,2.402000000000000000e+03,3.603000000000000000e+03,3.804000000000000000e+03,4.404000000000000000e+03,4.404000000000000000e+03,3.503000000000000000e+03,4.605000000000000000e+03,5.406000000000000000e+03,4.505000000000000000e+03,5.205000000000000000e+03,3.804000000000000000e+03,3.403000000000000000e+03,3.003000000000000000e+03,3.704000000000000000e+03,4.304000000000000000e+03,4.605000000000000000e+03,4.204000000000000000e+03,4.705000000000000000e+03,3.203000000000000000e+03,4.805000000000000000e+03,3.303000000000000000e+03,4.304000000000000000e+03,3.804000000000000000e+03,3.103000000000000000e+03,3.603000000000000000e+03,3.003000000000000000e+03,nan
4.795490000000000208e+01,1.722400000000000000e+04,1.742500000000000000e+04,2.113200000000000000e+04,2.373700000000000000e+04,2.684400000000000000e+04,2.594200000000000000e+04,2.494000000000000000e+04,2.153300000000000000e+04,2.995200000000000000e+04,3.185700000000000000e+04,2.834800000000000000e+04,2.484000000000000000e+04,2.824800000000000000e+04,2.453900000000000000e+04,2.874900000000000000e+04,2.844800000000000000e+04,3.055300000000000000e+04,2.945100000000000000e+04,3.115500000000000000e+04,3.015200000000000000e+04,3.105500000000000000e+04,3.075400000000000000e+04,3.316000000000000000e+04,3.616800000000000000e+04,3.406300000000000000e+04,3.366100000000000000e+04,3.275900000000000000e+04,3.576700000000000000e+04,3.857500000000000000e+04,4.258700000000000000e+04,3.526600000000000000e+04,4.138400000000000000e+04,4.128300000000000000e+04,3.857500000000000000e+04,3.827400000000000000e+04,3.947800000000000000e+04,3.767300000000000000e+04,3.917700000000000000e+04,4.268800000000000000e+04,1.018600000000000000e+05,4.389100000000000000e+04,5.573300000000000000e+04,5.754000000000000000e+04,6.547200000000000000e+04,6.316200000000000000e+04,6.547200000000000000e+04,6.647600000000000000e+04,6.486900000000000000e+04,7.511400000000000000e+04,7.551600000000000000e+04,7.139800000000000000e+04,7.883200000000000000e+04,7.591800000000000000e+04,8.767800000000000000e+04,8.436000000000000000e+04,8.335600000000000000e+04,8.868400000000000000e+04,7.883200000000000000e+04,1.359960000000000000e+05,9.270600000000000000e+04,2.175920000000000000e+05,9.793600000000000000e+04,1.178620000000000000e+05,1.223940000000000000e+05,1.250140000000000000e+05,1.578760000000000000e+05,1.436560000000000000e+05,1.417400000000000000e+05,1.531360000000000000e+05,1.602960000000000000e+05,1.751360000000000000e+05,1.865480000000000000e+05,1.831160000000000000e+05,1.451680000000000000e+05,1.791760000000000000e+05,2.000920000000000000e+05,1.818000000000000000e+05,2.265000000000000000e+05,2.050480000000000000e+05,2.521280000000000000e+05,2.566880000000000000e+05,4.295840000000000000e+05,3.066320000000000000e+05,3.206640000000000000e+05,2.901760000000000000e+05,3.096800000000000000e+05,2.694640000000000000e+05,2.885520000000000000e+05,2.972880000000000000e+05,3.401040000000000000e+05,3.652640000000000000e+05,3.338880000000000000e+05,3.690320000000000000e+05,4.124160000000000000e+05,3.748480000000000000e+05,3.913760000000000000e+05,3.909680000000000000e+05,3.710720000000000000e+05,4.286640000000000000e+05,4.999600000000000000e+05,4.171120000000000000e+05,5.327200000000000000e+05,4.755520000000000000e+05,5.096080000000000000e+05,6.000480000000000000e+05,5.224480000000000000e+05,7.884000000000000000e+05,5.238880000000000000e+05,4.891920000000000000e+05,4.866240000000000000e+05,5.585280000000000000e+05,5.533920000000000000e+05,5.238880000000000000e+05,6.583040000000000000e+05,6.906880000000000000e+05,6.196480000000000000e+05,6.485760000000000000e+05,6.147040000000000000e+05,8.223680000000000000e+05,7.222080000000000000e+05,7.805920000000000000e+05,9.217600000000000000e+05,9.398880000000000000e+05,9.427200000000000000e+05,8.645891999999999534e+05,9.800960000000000000e+05,1.026931699999999953e+06,1.619681899999999907e+06,1.359488000000000000e+06,1.396989399999999907e+06,1.332755300000000047e+06,1.460640000000000000e+06,1.230838300000000047e+06,1.234610100000000093e+06,1.955718300000000047e+06,1.985967600000000093e+06,1.181120000000000000e+06,1.344071000000000000e+06,1.287455100000000093e+06,1.955718300000000047e+06,1.847616000000000000e+06,1.261051000000000000e+06,1.853838899999999907e+06,1.525346300000000047e+06,1.872698300000000047e+06,2.125678000000000000e+06,1.991328000000000000e+06,1.760704000000000000e+06,1.838713600000000093e+06,1.887823500000000000e+06,2.827850000000000000e+06,1.885792000000000000e+06,2.288019500000000000e+06,1.963648000000000000e+06,2.446589000000000000e+06,1.787232000000000000e+06,2.090496000000000000e+06,2.227584000000000000e+06,2.359760500000000000e+06,2.050165000000000000e+06,2.189875299999999814e+06,1.789604800000000047e+06,2.340864299999999814e+06,2.280439000000000000e+06,2.944929000000000000e+06,2.068987600000000093e+06,2.322004000000000000e+06,2.933613500000000000e+06,2.741097000000000000e+06,3.284699500000000000e+06,2.873263500000000000e+06,2.846785000000000000e+06,3.341353299999999814e+06,3.273459500000000000e+06,3.650948799999999814e+06,3.209186799999999814e+06,2.956320299999999814e+06,3.073323799999999814e+06,2.786359500000000000e+06,3.537717000000000000e+06,3.080867500000000000e+06,2.786359500000000000e+06,3.307331000000000000e+06,3.118661799999999814e+06,2.555973500000000000e+06,3.239361799999999814e+06,3.277156000000000000e+06,3.511314000000000000e+06,3.492454500000000000e+06,3.213034000000000000e+06,3.696211299999999814e+06,2.601386799999999814e+06,3.069552000000000000e+06,2.895894799999999814e+06,3.469672500000000000e+06,3.096030500000000000e+06,3.518782299999999814e+06,3.450888500000000000e+06,4.398610000000000000e+06,3.371528299999999814e+06,3.364060000000000000e+06,3.284699500000000000e+06,3.601839000000000000e+06,4.190855000000000000e+06,4.232496500000000000e+06,4.568495000000000000e+06,4.527004500000000000e+06,3.669883500000000000e+06,3.484910799999999814e+06,2.865569000000000000e+06,3.624621000000000000e+06,4.073926799999999814e+06,4.126733000000000000e+06,3.364060000000000000e+06,3.518782299999999814e+06,3.533869799999999814e+06,3.741549000000000000e+06,3.775647000000000000e+06,3.462128500000000000e+06,3.983251000000000000e+06,3.477367000000000000e+06,3.700134000000000000e+06,3.998338500000000000e+06,3.496226500000000000e+06,3.730309000000000000e+06,3.820909500000000000e+06,3.175315299999999814e+06,3.624621000000000000e+06,3.450888500000000000e+06,3.703830500000000000e+06,3.632164799999999814e+06,3.254524500000000000e+06,2.703227500000000000e+06,3.435801000000000000e+06,3.367831799999999814e+06,3.330113000000000000e+06,3.333885000000000000e+06,3.718918000000000000e+06,2.922298000000000000e+06,3.190402799999999814e+06,2.752337299999999814e+06,3.348972500000000000e+06,3.439497500000000000e+06,4.126733000000000000e+06,3.314874500000000000e+06,3.213034000000000000e+06,3.133749299999999814e+06,3.031757799999999814e+06,3.367831799999999814e+06,3.235665299999999814e+06,2.986495299999999814e+06,2.676899799999999814e+06,2.756184500000000000e+06,2.593843000000000000e+06,2.684443500000000000e+06,3.258372000000000000e+06,2.472916799999999814e+06,3.314874500000000000e+06,3.556576500000000000e+06,3.609382500000000000e+06,3.156380500000000000e+06,3.752940299999999814e+06,2.620170799999999814e+06,3.394235000000000000e+06,3.590598799999999814e+06,3.477367000000000000e+06,3.209186799999999814e+06,2.827850000000000000e+06,3.220577799999999814e+06,3.054464500000000000e+06,3.250828299999999814e+06,3.126205500000000000e+06,3.213034000000000000e+06,3.579207500000000000e+06,3.798202799999999814e+06,3.375375500000000000e+06,2.691987299999999814e+06,3.530173299999999814e+06,2.759956500000000000e+06,2.555973500000000000e+06,2.937385500000000000e+06,2.476764000000000000e+06,2.642877500000000000e+06,2.246454299999999814e+06,2.918526000000000000e+06,2.684443500000000000e+06,2.352216799999999814e+06,2.605083299999999814e+06,2.555973500000000000e+06,2.612702500000000000e+06,2.907210500000000000e+06,2.895894799999999814e+06,2.673052500000000000e+06,3.197946500000000000e+06,3.046845299999999814e+06,2.654268500000000000e+06,2.605083299999999814e+06,3.096030500000000000e+06,3.220577799999999814e+06,3.367831799999999814e+06,2.933613500000000000e+06,2.405060799999999814e+06,2.812762500000000000e+06,3.016670299999999814e+06,3.073323799999999814e+06,2.688140000000000000e+06,2.767424799999999814e+06,2.741097000000000000e+06,2.454170500000000000e+06,2.933613500000000000e+06,2.710771000000000000e+06,2.555973500000000000e+06,2.635258299999999814e+06,2.559820799999999814e+06,2.986495299999999814e+06,2.571211799999999814e+06,2.691987299999999814e+06,2.363495500000000000e+06,2.782512299999999814e+06,2.771272000000000000e+06,2.737249799999999814e+06,2.371039299999999814e+06,2.503167000000000000e+06,3.039377000000000000e+06,2.635258299999999814e+06,3.318722000000000000e+06,2.661812299999999814e+06,2.699531000000000000e+06,2.193610299999999814e+06,2.763728299999999814e+06,2.971407799999999814e+06,2.786359500000000000e+06,2.620170799999999814e+06,2.741097000000000000e+06,2.355951799999999814e+06,2.310651500000000000e+06,2.593843000000000000e+06,2.608930500000000000e+06,2.118097500000000000e+06,3.567967500000000000e+06,2.624018000000000000e+06,2.540886000000000000e+06,2.835394000000000000e+06,2.578755500000000000e+06,2.540886000000000000e+06,2.899591299999999814e+06,2.469258000000000000e+06,2.624018000000000000e+06,3.907738000000000000e+06,2.994039000000000000e+06,2.820306500000000000e+06,2.748640799999999814e+06,2.786359500000000000e+06,3.235665299999999814e+06,2.589995799999999814e+06,2.620170799999999814e+06,3.220577799999999814e+06,2.703227500000000000e+06,2.601386799999999814e+06,3.447041000000000000e+06,3.907738000000000000e+06,3.311178299999999814e+06,3.390463000000000000e+06,2.510711000000000000e+06,3.061932799999999814e+06,3.590598799999999814e+06,3.156380500000000000e+06,3.284699500000000000e+06,2.650421000000000000e+06,3.228121500000000000e+06,2.960016500000000000e+06,3.228121500000000000e+06,2.733553299999999814e+06,3.552880000000000000e+06,3.341353299999999814e+06,2.423957799999999814e+06,2.737249799999999814e+06,2.401252000000000000e+06,2.699531000000000000e+06,2.684443500000000000e+06,2.839241299999999814e+06,2.888351000000000000e+06,2.480536000000000000e+06,2.877035500000000000e+06,2.503167000000000000e+06,2.646724799999999814e+06,3.583055000000000000e+06,2.880807299999999814e+06,3.311178299999999814e+06,3.473519799999999814e+06,3.096030500000000000e+06,2.790131500000000000e+06,3.715221500000000000e+06,3.790734500000000000e+06,3.080867500000000000e+06,2.809066299999999814e+06,3.005279000000000000e+06,4.349500000000000000e+06,3.715221500000000000e+06,2.805219000000000000e+06,3.681123799999999814e+06,2.884503799999999814e+06,4.051144500000000000e+06,3.722765299999999814e+06,3.318722000000000000e+06,2.877035500000000000e+06,2.408795799999999814e+06,3.413169799999999814e+06,2.842937500000000000e+06,2.861872500000000000e+06,4.013426000000000000e+06,3.405626000000000000e+06,3.450888500000000000e+06,3.296090799999999814e+06,2.944929000000000000e+06,2.563517000000000000e+06,3.284699500000000000e+06,2.726009500000000000e+06,2.941157299999999814e+06,2.933613500000000000e+06,3.088411299999999814e+06,3.356440799999999814e+06,2.910982299999999814e+06,3.175315299999999814e+06,3.828377799999999814e+06,3.971935299999999814e+06,2.635258299999999814e+06,3.507542000000000000e+06,2.454170500000000000e+06,2.510711000000000000e+06,2.952473000000000000e+06,4.368359500000000000e+06,2.620170799999999814e+06,2.824153799999999814e+06,3.096030500000000000e+06,3.583055000000000000e+06,2.858025000000000000e+06,2.359760500000000000e+06,2.978951500000000000e+06,2.880807299999999814e+06,4.530701000000000000e+06,2.601386799999999814e+06,2.631561799999999814e+06,3.896347000000000000e+06,3.616926500000000000e+06,3.224274299999999814e+06,2.914678799999999814e+06,2.854328799999999814e+06,2.816610000000000000e+06,2.650421000000000000e+06,4.024817000000000000e+06,2.529645799999999814e+06,2.782512299999999814e+06,2.684443500000000000e+06,3.224274299999999814e+06,3.348972500000000000e+06,4.017273299999999814e+06,3.103574299999999814e+06,2.756184500000000000e+06,2.956320299999999814e+06,3.096030500000000000e+06,2.763728299999999814e+06,2.129449799999999814e+06,2.861872500000000000e+06,2.495623500000000000e+06,2.593843000000000000e+06,2.322004000000000000e+06,2.555973500000000000e+06,3.141293000000000000e+06,2.227631799999999814e+06,3.209186799999999814e+06,2.446589000000000000e+06,3.031757799999999814e+06,2.439045299999999814e+06,2.405060799999999814e+06,2.567440000000000000e+06,2.322004000000000000e+06,2.189875299999999814e+06,2.820306500000000000e+06,2.507014500000000000e+06,2.548429500000000000e+06,2.420186000000000000e+06,3.586751500000000000e+06,2.427693000000000000e+06,2.858025000000000000e+06,2.288019500000000000e+06,2.374848000000000000e+06,2.019952300000000047e+06,2.329547799999999814e+06,2.314112000000000000e+06,2.161664000000000000e+06,2.001092899999999907e+06,2.597615000000000000e+06,2.118097500000000000e+06,2.220050299999999814e+06,2.091656500000000000e+06,2.340864299999999814e+06,2.383232000000000000e+06,2.163397500000000000e+06,2.412604500000000000e+06,1.914189899999999907e+06,2.306916500000000000e+06,1.982195800000000047e+06,1.982195800000000047e+06,2.363495500000000000e+06,2.378620799999999814e+06,2.178485000000000000e+06,2.118097500000000000e+06,1.880242000000000000e+06,2.318195500000000000e+06,2.355951799999999814e+06,2.582527500000000000e+06,2.318195500000000000e+06,2.306916500000000000e+06,2.386164500000000000e+06,2.087884800000000047e+06,2.035039800000000047e+06,2.246454299999999814e+06,2.152118799999999814e+06,2.533342000000000000e+06,2.642877500000000000e+06,2.189875299999999814e+06,1.717900500000000000e+06,2.031267899999999907e+06,2.148272500000000000e+06,1.672600300000000047e+06,1.917998500000000000e+06,2.250263000000000000e+06,2.265351500000000000e+06,2.914678799999999814e+06,2.261541799999999814e+06,3.152533000000000000e+06,2.035039800000000047e+06,2.401252000000000000e+06,3.628393000000000000e+06,2.090048000000000000e+06,2.412604500000000000e+06,3.194099299999999814e+06,2.589995799999999814e+06,3.352744299999999814e+06,2.340864299999999814e+06,2.522102000000000000e+06,2.405060799999999814e+06,2.355951799999999814e+06,2.691987299999999814e+06,2.174750000000000000e+06,2.174750000000000000e+06,1.970880100000000093e+06,1.578190300000000047e+06,4.825209000000000000e+06,2.250263000000000000e+06,2.382429500000000000e+06,2.261541799999999814e+06,2.155854000000000000e+06,2.084112800000000047e+06,1.880242000000000000e+06,1.951946300000000047e+06,2.295526500000000000e+06,2.820306500000000000e+06,1.993511399999999907e+06,2.809066299999999814e+06,1.970880100000000093e+06,2.355951799999999814e+06,2.371039299999999814e+06,1.985967600000000093e+06,2.559820799999999814e+06,2.408795799999999814e+06,2.389973299999999814e+06,2.047776000000000000e+06,2.027496000000000000e+06,2.144512000000000000e+06,2.242719299999999814e+06,2.303108000000000000e+06,2.201154000000000000e+06,2.956320299999999814e+06,3.088411299999999814e+06,1.948174500000000000e+06,3.465976000000000000e+06,2.235175500000000000e+06,2.272932000000000000e+06,1.970880100000000093e+06,2.695683500000000000e+06,2.208832000000000000e+06,2.000256000000000000e+06,2.288019500000000000e+06,1.880242000000000000e+06,2.320192000000000000e+06,2.046432000000000000e+06,2.112192000000000000e+06,2.076544000000000000e+06,1.642350800000000047e+06,2.118097500000000000e+06,1.993511399999999907e+06,2.359760500000000000e+06,2.460352000000000000e+06,1.778289300000000047e+06,2.491927000000000000e+06,2.095488000000000000e+06,3.179011799999999814e+06,2.624018000000000000e+06,2.827850000000000000e+06,3.213034000000000000e+06,2.533342000000000000e+06,3.820909500000000000e+06,4.470351000000000000e+06,2.922298000000000000e+06,2.797675000000000000e+06,3.099727000000000000e+06,3.152533000000000000e+06,2.880807299999999814e+06,3.431953500000000000e+06,2.854328799999999814e+06,2.276703799999999814e+06,3.590598799999999814e+06,3.171543500000000000e+06,2.850481500000000000e+06,2.555973500000000000e+06,2.465449500000000000e+06,2.661812299999999814e+06,2.401252000000000000e+06,2.374848000000000000e+06,3.001582799999999814e+06,2.495623500000000000e+06,2.605083299999999814e+06,2.559820799999999814e+06,2.903438500000000000e+06,2.714618500000000000e+06,3.262068500000000000e+06,3.688743000000000000e+06,3.598142500000000000e+06,2.899591299999999814e+06,3.246981000000000000e+06,3.262068500000000000e+06,2.982648000000000000e+06,3.364060000000000000e+06,3.745396500000000000e+06,2.646724799999999814e+06,2.963864000000000000e+06,2.820306500000000000e+06,3.299787000000000000e+06,3.133749299999999814e+06,3.616926500000000000e+06,3.496226500000000000e+06,3.333885000000000000e+06,3.205490299999999814e+06,2.412604500000000000e+06,2.895894799999999814e+06,2.790131500000000000e+06,3.133749299999999814e+06,3.080867500000000000e+06,2.839241299999999814e+06,3.088411299999999814e+06,3.050692500000000000e+06,2.948776500000000000e+06,3.065780000000000000e+06,3.175315299999999814e+06,3.073323799999999814e+06,2.880807299999999814e+06,3.390463000000000000e+06,3.186631000000000000e+06,3.216806000000000000e+06,2.714618500000000000e+06,2.710771000000000000e+06,2.589995799999999814e+06,3.137445500000000000e+06,2.741097000000000000e+06,2.510711000000000000e+06,2.797675000000000000e+06,2.495623500000000000e+06,3.084639500000000000e+06,2.586299299999999814e+06,2.839241299999999814e+06,3.122358000000000000e+06,2.378620799999999814e+06,4.349500000000000000e+06,2.593843000000000000e+06,3.012823000000000000e+06,2.701734500000000000e+06,2.654268500000000000e+06,3.043148799999999814e+06,2.699531000000000000e+06,2.782512299999999814e+06,2.669356000000000000e+06,2.922298000000000000e+06,3.148836799999999814e+06,2.633609799999999814e+06,2.236591299999999814e+06,2.684443500000000000e+06,2.476764000000000000e+06,2.666483000000000000e+06,2.182293799999999814e+06,3.470768500000000000e+06,2.824153799999999814e+06,2.647109500000000000e+06,2.408795799999999814e+06,2.400036000000000000e+06,1.967520500000000000e+06,2.439777500000000000e+06,2.774816500000000000e+06,2.340864299999999814e+06,2.269129000000000000e+06,2.369003000000000000e+06,2.842937500000000000e+06,2.306098500000000000e+06,2.396580299999999814e+06,2.467789799999999814e+06,2.474579799999999814e+06,2.772457000000000000e+06,2.004066800000000047e+06,2.472916799999999814e+06,3.025081799999999814e+06,2.312914799999999814e+06,1.977088000000000000e+06,2.394110500000000000e+06,1.810528000000000000e+06,2.459978799999999814e+06,2.218799299999999814e+06,1.877608300000000047e+06,2.258304000000000000e+06,2.562419299999999814e+06,1.766852800000000047e+06,2.473343000000000000e+06,2.297360000000000000e+06,2.147323799999999814e+06,2.250967799999999814e+06,2.237504000000000000e+06,2.468139299999999814e+06,2.116352000000000000e+06,2.765763000000000000e+06,2.826447299999999814e+06,2.317432500000000000e+06,2.598854000000000000e+06,1.945248000000000000e+06,2.168192000000000000e+06,2.075602100000000093e+06,1.923796899999999907e+06,1.929876600000000093e+06,2.942603500000000000e+06,2.414598299999999814e+06,2.213568000000000000e+06,1.856736000000000000e+06,2.062287300000000047e+06,2.316160000000000000e+06,1.593449500000000000e+06,1.789816300000000047e+06,2.387321299999999814e+06,2.473805299999999814e+06,2.294148000000000000e+06,2.584059799999999814e+06,2.316160000000000000e+06,2.711905500000000000e+06,1.832750800000000047e+06,1.961216000000000000e+06,1.950498600000000093e+06,2.142208000000000000e+06,1.851349500000000000e+06,2.319296000000000000e+06,1.909922800000000047e+06,2.333291299999999814e+06,1.490339800000000047e+06,2.490929299999999814e+06,2.009008000000000000e+06,2.576090799999999814e+06,1.871304000000000000e+06,2.037409899999999907e+06,2.340257299999999814e+06,1.877888000000000000e+06,1.992584399999999907e+06,2.132053000000000000e+06,2.058720000000000000e+06,2.627686799999999814e+06,2.435774799999999814e+06,2.208640000000000000e+06,2.375808000000000000e+06,1.918304000000000000e+06,2.529230500000000000e+06,2.511093000000000000e+06,2.481052799999999814e+06,2.166735000000000000e+06,1.804846100000000093e+06,1.901118000000000000e+06,2.185330500000000000e+06,2.310765000000000000e+06,2.844805500000000000e+06,2.620294000000000000e+06,2.194046000000000000e+06,2.174564000000000000e+06,2.118089500000000000e+06,2.299880500000000000e+06,2.292288000000000000e+06,2.253530500000000000e+06,2.389738299999999814e+06,2.552074000000000000e+06,2.823295500000000000e+06,2.497012799999999814e+06,2.083840000000000000e+06,2.172347799999999814e+06,3.093630000000000000e+06,2.542848000000000000e+06,2.244307500000000000e+06,2.166782799999999814e+06,2.700448799999999814e+06,2.888484500000000000e+06,1.925876800000000047e+06,2.691040000000000000e+06,2.828618500000000000e+06,2.526670500000000000e+06,2.726743500000000000e+06,2.789295299999999814e+06,2.740598500000000000e+06,2.903747000000000000e+06,2.913051500000000000e+06,2.322189500000000000e+06,2.631297000000000000e+06,2.537088000000000000e+06,2.703729799999999814e+06,2.793330000000000000e+06,4.049614799999999814e+06,2.572882500000000000e+06,3.796940000000000000e+06,2.609058500000000000e+06,2.498004500000000000e+06,2.515250500000000000e+06,2.276677500000000000e+06,2.659647799999999814e+06,2.370246299999999814e+06,2.654257500000000000e+06,3.126812500000000000e+06,2.233408000000000000e+06,2.326016000000000000e+06,2.305469299999999814e+06,2.270481799999999814e+06,2.360012000000000000e+06,2.408421799999999814e+06,1.854752000000000000e+06,2.497615000000000000e+06,2.172965299999999814e+06,2.439045299999999814e+06,2.392261799999999814e+06,2.450860500000000000e+06,1.911811000000000000e+06,2.044697600000000093e+06,2.635442299999999814e+06,2.212826000000000000e+06,2.337497000000000000e+06,1.933852000000000000e+06,2.595289299999999814e+06,1.695205000000000000e+06,1.961216000000000000e+06,2.294331299999999814e+06,1.766176000000000000e+06,1.827808000000000000e+06,2.104768000000000000e+06,2.312822299999999814e+06,1.727552000000000000e+06,2.091374000000000000e+06,1.886656000000000000e+06,2.084112800000000047e+06,1.764416000000000000e+06,2.039197899999999907e+06,1.734858100000000093e+06,1.847968000000000000e+06,1.670112000000000000e+06,1.369423300000000047e+06,1.701312000000000000e+06,1.569344000000000000e+06,2.087884800000000047e+06,1.665120000000000000e+06,1.846257399999999907e+06,1.528096000000000000e+06,2.346700000000000000e+06,1.578976000000000000e+06,1.662304000000000000e+06,1.363004800000000047e+06,1.782752000000000000e+06,1.539424000000000000e+06,1.503072000000000000e+06,1.406528000000000000e+06,1.259456000000000000e+06,1.548608000000000000e+06,1.866867000000000000e+06,1.584160000000000000e+06,1.373184000000000000e+06,1.392704000000000000e+06,1.335328000000000000e+06,1.370720000000000000e+06,1.518202000000000000e+06,1.318432000000000000e+06,1.599296000000000000e+06,1.275424000000000000e+06,1.977167500000000000e+06,1.451840000000000000e+06,1.478304000000000000e+06,1.933088300000000047e+06,1.515136000000000000e+06,1.671104000000000000e+06,1.876576000000000000e+06,2.327424000000000000e+06,1.880640000000000000e+06,1.689568000000000000e+06,1.893568000000000000e+06,2.320511799999999814e+06,2.465449500000000000e+06,1.798176000000000000e+06,1.591642500000000000e+06,2.040018800000000047e+06,1.758080000000000000e+06,1.686112000000000000e+06,1.357648600000000093e+06,1.981093000000000000e+06,1.838586800000000047e+06,1.742592000000000000e+06,1.715584000000000000e+06,1.686111300000000047e+06,2.184768000000000000e+06,2.098816000000000000e+06,1.842176300000000047e+06,2.081184000000000000e+06,2.417113299999999814e+06,1.860896000000000000e+06,1.773472000000000000e+06,1.936448000000000000e+06,1.827360000000000000e+06,1.670656000000000000e+06,1.851517000000000000e+06,1.616096000000000000e+06,1.696864000000000000e+06,1.610464000000000000e+06,1.721152000000000000e+06,1.347072000000000000e+06,1.555720000000000000e+06,1.806368000000000000e+06,1.664384000000000000e+06,2.258084000000000000e+06,1.690240000000000000e+06,1.922156300000000047e+06,1.997556000000000000e+06,2.067680000000000000e+06,2.324091299999999814e+06,1.974432000000000000e+06,1.999488000000000000e+06,2.228800000000000000e+06,2.325042299999999814e+06,2.101696000000000000e+06,1.938305800000000047e+06,2.255879500000000000e+06,1.819999899999999907e+06,1.491082000000000000e+06,1.860352000000000000e+06,1.864192000000000000e+06,1.850912000000000000e+06,1.812075000000000000e+06,1.542112000000000000e+06,1.643520000000000000e+06,1.638208000000000000e+06,1.639840000000000000e+06,1.716576000000000000e+06,1.952535000000000000e+06,1.660896000000000000e+06,1.841056000000000000e+06,1.844000000000000000e+06,1.808803399999999907e+06,2.499837500000000000e+06,2.078752000000000000e+06,2.047552000000000000e+06,1.882496000000000000e+06,2.074976000000000000e+06,1.950976000000000000e+06,1.695552000000000000e+06,1.875988500000000000e+06,1.644736000000000000e+06,1.646016000000000000e+06,1.631488000000000000e+06,1.606688000000000000e+06,1.565440000000000000e+06,1.739008000000000000e+06,1.631712000000000000e+06,1.755456000000000000e+06,2.220262500000000000e+06,1.929184000000000000e+06,2.094739899999999907e+06,1.889632000000000000e+06,1.860896000000000000e+06,1.778176000000000000e+06,2.353216000000000000e+06,2.184320000000000000e+06,1.962492300000000047e+06,2.238400000000000000e+06,2.148276000000000000e+06,2.100699500000000000e+06,2.402658799999999814e+06,2.107142500000000000e+06,2.546751500000000000e+06,2.283309799999999814e+06,1.866134399999999907e+06,2.098560000000000000e+06,2.342044799999999814e+06,2.376316500000000000e+06,1.925984000000000000e+06,2.086400000000000000e+06,1.429145300000000047e+06,2.082792600000000093e+06,2.136947299999999814e+06,1.731612300000000047e+06,2.348992000000000000e+06,1.999712000000000000e+06,1.891072000000000000e+06,2.198820000000000000e+06,1.974652000000000000e+06,2.153280000000000000e+06,1.778289300000000047e+06,1.800920500000000000e+06,1.948174500000000000e+06,1.787232000000000000e+06,1.551787100000000093e+06,1.858368000000000000e+06,2.057708800000000047e+06,1.770744500000000000e+06,1.868926399999999907e+06,1.921696000000000000e+06,2.080341000000000000e+06,2.136993500000000000e+06,2.457905500000000000e+06,3.987022799999999814e+06,2.895894799999999814e+06,3.046845299999999814e+06,2.163397500000000000e+06,2.635258299999999814e+06,2.178485000000000000e+06,1.911712000000000000e+06,1.846257399999999907e+06,1.804692300000000047e+06,1.608403000000000000e+06,1.491325000000000000e+06,1.869888000000000000e+06,1.525346300000000047e+06,1.887823500000000000e+06,2.208697799999999814e+06,1.795968000000000000e+06,1.544704000000000000e+06,1.978624000000000000e+06,1.495096800000000047e+06,1.970880100000000093e+06,2.106744000000000000e+06,1.737248000000000000e+06,1.988768000000000000e+06,1.909728000000000000e+06,1.948896000000000000e+06,2.023724100000000093e+06,1.850067000000000000e+06,2.031267899999999907e+06,2.222144000000000000e+06,2.068987600000000093e+06,2.103009000000000000e+06,1.914189899999999907e+06,2.416414000000000000e+06,2.586299299999999814e+06,3.356440799999999814e+06,1.929315000000000000e+06,2.405060799999999814e+06,2.227631799999999814e+06,2.495623500000000000e+06,2.412604500000000000e+06,2.472916799999999814e+06,2.427693000000000000e+06,2.492736000000000000e+06,2.397517000000000000e+06,2.344673000000000000e+06,2.465449500000000000e+06,2.510711000000000000e+06,2.480536000000000000e+06,2.302016000000000000e+06,2.121906000000000000e+06,2.186880000000000000e+06,1.985967600000000093e+06,2.179776000000000000e+06,2.612702500000000000e+06,2.050165000000000000e+06,2.397517000000000000e+06,2.065252500000000000e+06,2.218560000000000000e+06,2.223785299999999814e+06,2.170941500000000000e+06,2.423957799999999814e+06,2.326208000000000000e+06,2.300480000000000000e+06,2.212506500000000000e+06,2.312768000000000000e+06,2.159662500000000000e+06,2.416414000000000000e+06,2.318195500000000000e+06,2.412604500000000000e+06,2.253998000000000000e+06,2.272932000000000000e+06,2.416414000000000000e+06,2.250263000000000000e+06,2.563517000000000000e+06,2.254720000000000000e+06,2.125678000000000000e+06,2.593843000000000000e+06,2.182293799999999814e+06,2.865569000000000000e+06,2.246454299999999814e+06,2.148272500000000000e+06,2.231366799999999814e+06,2.665508500000000000e+06,2.235175500000000000e+06,2.152118799999999814e+06,2.140765500000000000e+06,2.170941500000000000e+06,2.337091500000000000e+06,2.326336000000000000e+06,2.136993500000000000e+06,2.552277000000000000e+06,2.177216000000000000e+06,2.061443899999999907e+06,2.080341000000000000e+06,2.167206299999999814e+06,2.291791299999999814e+06,2.246454299999999814e+06,2.454720000000000000e+06,2.288019500000000000e+06,2.042621300000000047e+06,2.276160000000000000e+06,2.310651500000000000e+06,2.144320000000000000e+06,2.778815799999999814e+06,2.106744000000000000e+06,2.026656000000000000e+06,3.009126500000000000e+06,2.257806799999999814e+06,2.245440000000000000e+06,2.499470799999999814e+06,2.329600000000000000e+06,2.161344000000000000e+06,2.378620799999999814e+06,1.987680000000000000e+06,2.031520000000000000e+06,2.093152000000000000e+06,1.751848399999999907e+06,1.947776000000000000e+06,1.876470100000000093e+06,1.865696000000000000e+06,1.800032000000000000e+06,1.559330899999999907e+06,1.949664000000000000e+06,1.834688000000000000e+06,1.895367300000000047e+06,1.767360000000000000e+06,1.779808000000000000e+06,1.751424000000000000e+06,1.691968000000000000e+06,1.600832000000000000e+06,1.886432000000000000e+06,1.848064000000000000e+06,1.696320000000000000e+06,1.649280000000000000e+06,1.824512000000000000e+06,1.746528000000000000e+06,1.768448000000000000e+06,1.865152000000000000e+06,1.872832000000000000e+06,1.611008000000000000e+06,1.544064000000000000e+06,1.366776600000000093e+06,1.587296000000000000e+06,1.749248000000000000e+06,1.602016000000000000e+06,1.547520000000000000e+06,1.429696000000000000e+06,1.413920000000000000e+06,1.422624000000000000e+06,1.374320399999999907e+06,1.377472000000000000e+06,1.455488000000000000e+06,1.373728000000000000e+06,1.512768000000000000e+06,1.285120000000000000e+06,1.640384500000000000e+06,1.323232000000000000e+06,9.287865000000000000e+05,1.177184000000000000e+06,1.356160000000000000e+06,1.208207000000000000e+06,1.223488000000000000e+06,1.209888000000000000e+06,1.080352000000000000e+06,1.104448000000000000e+06,1.060953000000000000e+06,1.375232000000000000e+06,1.185984000000000000e+06,1.236256000000000000e+06,1.194912000000000000e+06,1.226144000000000000e+06,1.498016000000000000e+06,1.404576000000000000e+06,1.182816000000000000e+06,1.110368000000000000e+06,1.242944000000000000e+06,1.401056000000000000e+06,1.226688000000000000e+06,1.114176000000000000e+06,1.166272000000000000e+06,8.124985000000000000e+05,9.589993000000000466e+05,1.095648000000000000e+06,1.053248000000000000e+06,1.434709100000000093e+06,1.242153899999999907e+06,1.127904000000000000e+06,1.238382000000000000e+06,1.004064000000000000e+06,1.122624000000000000e+06,1.366776600000000093e+06,1.453760000000000000e+06,1.497248000000000000e+06,1.551787100000000093e+06,9.832480000000000000e+05,1.307104000000000000e+06,1.073696000000000000e+06,1.205408000000000000e+06,1.457340399999999907e+06,1.120512000000000000e+06,1.268192000000000000e+06,1.400761300000000047e+06,1.083104000000000000e+06,1.085632000000000000e+06,1.241472000000000000e+06,1.672162300000000047e+06,1.751848399999999907e+06,9.814560000000000000e+05,1.035632000000000000e+06,1.332755300000000047e+06,8.928640000000000000e+05,8.762400000000000000e+05,8.369600000000000000e+05,9.297120000000000000e+05,8.106713000000000466e+05,1.415848800000000047e+06,7.701920000000000000e+05,8.947360000000000000e+05,9.029120000000000000e+05,7.526240000000000000e+05,8.496000000000000000e+05,1.006215400000000023e+06,9.982720000000000000e+05,1.271162300000000047e+06,1.294998899999999907e+06,8.726720000000000000e+05,1.453605300000000047e+06,7.097914000000000233e+05,6.711200999999999767e+05,9.702080000000000000e+05,9.733600000000000000e+05,8.796800000000000000e+05,9.174709000000000233e+05,8.975680000000000000e+05,8.307040000000000000e+05,8.936960000000000000e+05,1.607836100000000093e+06,1.340299000000000000e+06,7.436000000000000000e+05,7.883040000000000000e+05,8.600320000000000000e+05,8.834495999999999767e+05,1.026784000000000000e+06,7.416160000000000000e+05,4.304087000000000116e+05,7.212800000000000000e+05,9.120160000000000000e+05,6.736160000000000000e+05,5.663103000000000466e+05,6.904960000000000000e+05,1.117568899999999907e+06,8.978880000000000000e+05,8.759058000000000466e+05,1.532890000000000000e+06,7.537760000000000000e+05,6.736160000000000000e+05,6.667840000000000000e+05,9.574080000000000000e+05,9.859230999999999767e+05,6.591200000000000000e+05,1.079812399999999907e+06,7.664450000000000000e+05,1.079812399999999907e+06,1.196817000000000000e+06,9.939680000000000000e+05,5.636800000000000000e+05,1.008071300000000047e+06,4.190930000000000000e+05,7.025120000000000000e+05,6.664640000000000000e+05,9.156800000000000000e+05,4.980160000000000000e+05,7.394400000000000000e+05,6.895520000000000000e+05,5.285905999999999767e+05,7.541920000000000000e+05,6.435200000000000000e+05,6.440320000000000000e+05,8.338400000000000000e+05,5.998400000000000000e+05,4.910320000000000000e+05,9.365103000000000466e+05,9.325584000000000233e+05,5.255200000000000000e+05,4.735040000000000000e+05,4.552720000000000000e+05,5.314880000000000000e+05,4.464640000000000000e+05,7.539840000000000000e+05,5.181360000000000000e+05,4.367440000000000000e+05,5.160800000000000000e+05,3.653680000000000000e+05,3.081600000000000000e+05,3.463120000000000000e+05,5.172372000000000116e+05,3.029760000000000000e+05,1.824018999999999942e+05,3.797440000000000000e+05,3.087680000000000000e+05,3.052080000000000000e+05,3.340960000000000000e+05,4.095520000000000000e+05,2.967760000000000000e+05,2.831680000000000000e+05,2.933200000000000000e+05,2.419920000000000000e+05,4.226320000000000000e+05,2.634800000000000000e+05,2.480720000000000000e+05,2.585160000000000000e+05,4.852960000000000000e+05,2.230560000000000000e+05,1.928160000000000000e+05,2.139480000000000000e+05,3.545600000000000000e+05,1.666560000000000000e+05,1.934200000000000000e+05,1.657480000000000000e+05,1.496040000000000000e+05,1.356920000000000000e+05,1.621120000000000000e+05,1.309560000000000000e+05,1.196760000000000000e+05,2.677440000000000000e+05,1.073940000000000000e+05,1.036700000000000000e+05,8.969000000000000000e+04,8.084200000000000000e+04,2.031280000000000000e+05,7.340600000000000000e+04,6.728000000000000000e+04,6.728000000000000000e+04,6.336300000000000000e+04,1.291440000000000000e+05,5.282200000000000000e+04,6.235900000000000000e+04,4.469400000000000000e+04,4.449300000000000000e+04,5.081500000000000000e+04,4.529600000000000000e+04,5.161800000000000000e+04,4.298900000000000000e+04,3.947800000000000000e+04,2.975100000000000000e+04,2.995200000000000000e+04,2.183300000000000000e+04,9.270600000000000000e+04,1.892700000000000000e+04,1.351800000000000000e+04,1.401800000000000000e+04,1.131400000000000000e+04,9.611000000000000000e+03,8.610000000000000000e+03,7.208000000000000000e+03,6.107000000000000000e+03,6.507000000000000000e+03,5.105000000000000000e+03,5.606000000000000000e+03,6.006000000000000000e+03,4.004000000000000000e+03,4.705000000000000000e+03,6.507000000000000000e+03,4.805000000000000000e+03,4.905000000000000000e+03,4.104000000000000000e+03,4.004000000000000000e+03,4.705000000000000000e+03,4.304000000000000000e+03,5.105000000000000000e+03,5.105000000000000000e+03,4.404000000000000000e+03,5.205000000000000000e+03,5.005000000000000000e+03,4.304000000000000000e+03,4.605000000000000000e+03,3.603000000000000000e+03,4.404000000000000000e+03,5.406000000000000000e+03,6.145500000000000000e+04,4.905000000000000000e+03,4.104000000000000000e+03,5.005000000000000000e+03,4.404000000000000000e+03,3.403000000000000000e+03,5.406000000000000000e+03,5.506000000000000000e+03,5.506000000000000000e+03,3.804000000000000000e+03,3.603000000000000000e+03,3.403000000000000000e+03,5.506000000000000000e+03,4.104000000000000000e+03,3.804000000000000000e+03,4.905000000000000000e+03,3.303000000000000000e+03,4.004000000000000000e+03,4.004000000000000000e+03,3.904000000000000000e+03,4.605000000000000000e+03,3.904000000000000000e+03,3.103000000000000000e+03,4.605000000000000000e+03,5.105000000000000000e+03,4.204000000000000000e+03,5.306000000000000000e+03,4.104000000000000000e+03,3.303000000000000000e+03,5.606000000000000000e+03,4.505000000000000000e+03,4.905000000000000000e+03,4.605000000000000000e+03,5.005000000000000000e+03,3.503000000000000000e+03,4.304000000000000000e+03,6.207000000000000000e+03,5.105000000000000000e+03,4.004000000000000000e+03,3.804000000000000000e+03,2.903000000000000000e+03,4.304000000000000000e+03,4.705000000000000000e+03,3.704000000000000000e+03,3.503000000000000000e+03,5.205000000000000000e+03,3.704000000000000000e+03,3.203000000000000000e+03,3.503000000000000000e+03,3.303000000000000000e+03,3.603000000000000000e+03,3.303000000000000000e+03,4.104000000000000000e+03,4.304000000000000000e+03,4.805000000000000000e+03,5.506000000000000000e+03,5.706000000000000000e+03,3.603000000000000000e+03,5.706000000000000000e+03,3.603000000000000000e+03,4.505000000000000000e+03,4.605000000000000000e+03,4.104000000000000000e+03,4.705000000000000000e+03,4.104000000000000000e+03,3.403000000000000000e+03,5.105000000000000000e+03,5.406000000000000000e+03,4.104000000000000000e+03,4.304000000000000000e+03,5.005000000000000000e+03,5.806000000000000000e+03,4.404000000000000000e+03,5.205000000000000000e+03,4.805000000000000000e+03,5.105000000000000000e+03,3.303000000000000000e+03,4.004000000000000000e+03,4.705000000000000000e+03,3.203000000000000000e+03,3.704000000000000000e+03,3.704000000000000000e+03,2.202000000000000000e+03,4.204000000000000000e+03,4.705000000000000000e+03,4.204000000000000000e+03,3.203000000000000000e+03,3.804000000000000000e+03,3.503000000000000000e+03,3.403000000000000000e+03,5.205000000000000000e+03,4.304000000000000000e+03,3.503000000000000000e+03,3.003000000000000000e+03,3.203000000000000000e+03,3.904000000000000000e+03,4.404000000000000000e+03,4.104000000000000000e+03,4.905000000000000000e+03,4.304000000000000000e+03,4.104000000000000000e+03,4.004000000000000000e+03,5.706000000000000000e+03,3.403000000000000000e+03,5.306000000000000000e+03,3.203000000000000000e+03,3.804000000000000000e+03,4.304000000000000000e+03,4.204000000000000000e+03,2.602000000000000000e+03,3.303000000000000000e+03,2.802000000000000000e+03,4.404000000000000000e+03,2.502000000000000000e+03,3.704000000000000000e+03,2.502000000000000000e+03,4.605000000000000000e+03,3.603000000000000000e+03,3.804000000000000000e+03,4.505000000000000000e+03,3.203000000000000000e+03,3.704000000000000000e+03,3.904000000000000000e+03,2.202000000000000000e+03,3.804000000000000000e+03,3.704000000000000000e+03,4.404000000000000000e+03,3.804000000000000000e+03,3.804000000000000000e+03,4.404000000000000000e+03,2.702000000000000000e+03,4.805000000000000000e+03,3.804000000000000000e+03,3.503000000000000000e+03,4.204000000000000000e+03,4.404000000000000000e+03,4.104000000000000000e+03,2.602000000000000000e+03,4.505000000000000000e+03,4.404000000000000000e+03,4.705000000000000000e+03,5.706000000000000000e+03,4.605000000000000000e+03,3.103000000000000000e+03,5.105000000000000000e+03,4.605000000000000000e+03,4.304000000000000000e+03,3.303000000000000000e+03,3.904000000000000000e+03,2.802000000000000000e+03,3.303000000000000000e+03,4.605000000000000000e+03,3.403000000000000000e+03,2.502000000000000000e+03,3.704000000000000000e+03,3.603000000000000000e+03,4.304000000000000000e+03,3.303000000000000000e+03,4.805000000000000000e+03,3.103000000000000000e+03,5.306000000000000000e+03,2.903000000000000000e+03,4.404000000000000000e+03,3.503000000000000000e+03,4.705000000000000000e+03,3.804000000000000000e+03,3.503000000000000000e+03,5.005000000000000000e+03,4.404000000000000000e+03,4.104000000000000000e+03,3.804000000000000000e+03,3.303000000000000000e+03,3.003000000000000000e+03,5.205000000000000000e+03,4.304000000000000000e+03,4.805000000000000000e+03,4.004000000000000000e+03,4.505000000000000000e+03,3.503000000000000000e+03,4.004000000000000000e+03,3.103000000000000000e+03,3.303000000000000000e+03,4.004000000000000000e+03,3.804000000000000000e+03,3.103000000000000000e+03,4.104000000000000000e+03,4.404000000000000000e+03,5.205000000000000000e+03,3.103000000000000000e+03,4.304000000000000000e+03,5.105000000000000000e+03,4.505000000000000000e+03,3.403000000000000000e+03,3.503000000000000000e+03,3.203000000000000000e+03,5.306000000000000000e+03,4.204000000000000000e+03,3.603000000000000000e+03,3.804000000000000000e+03,4.404000000000000000e+03,5.005000000000000000e+03,3.603000000000000000e+03,2.903000000000000000e+03,5.005000000000000000e+03,3.303000000000000000e+03,3.804000000000000000e+03,5.606000000000000000e+03,4.004000000000000000e+03,3.503000000000000000e+03,2.402000000000000000e+03,3.804000000000000000e+03,3.704000000000000000e+03,4.104000000000000000e+03,3.704000000000000000e+03,2.802000000000000000e+03,2.903000000000000000e+03,3.003000000000000000e+03,3.403000000000000000e+03,4.505000000000000000e+03,4.605000000000000000e+03,4.104000000000000000e+03,3.303000000000000000e+03,2.802000000000000000e+03,3.103000000000000000e+03,4.004000000000000000e+03,2.602000000000000000e+03,3.704000000000000000e+03,4.605000000000000000e+03,2.903000000000000000e+03,3.704000000000000000e+03,4.705000000000000000e+03,2.903000000000000000e+03,3.003000000000000000e+03,4.204000000000000000e+03,3.103000000000000000e+03,4.605000000000000000e+03,4.404000000000000000e+03,5.606000000000000000e+03,3.403000000000000000e+03,3.603000000000000000e+03,3.303000000000000000e+03,4.505000000000000000e+03,4.605000000000000000e+03,2.903000000000000000e+03,5.906000000000000000e+03,4.104000000000000000e+03,5.105000000000000000e+03,4.505000000000000000e+03,4.004000000000000000e+03,3.603000000000000000e+03,3.403000000000000000e+03,4.605000000000000000e+03,3.403000000000000000e+03,3.503000000000000000e+03,3.303000000000000000e+03,3.003000000000000000e+03,3.904000000000000000e+03,2.402000000000000000e+03,3.103000000000000000e+03,4.805000000000000000e+03,4.805000000000000000e+03,4.705000000000000000e+03,4.104000000000000000e+03,3.403000000000000000e+03,4.004000000000000000e+03,3.503000000000000000e+03,4.004000000000000000e+03,2.802000000000000000e+03,3.403000000000000000e+03,2.744600000000000000e+04,3.403000000000000000e+03,4.004000000000000000e+03,4.605000000000000000e+03,5.306000000000000000e+03,4.905000000000000000e+03,3.403000000000000000e+03,3.403000000000000000e+03,3.704000000000000000e+03,3.203000000000000000e+03,4.304000000000000000e+03,2.903000000000000000e+03,4.104000000000000000e+03,3.804000000000000000e+03,3.704000000000000000e+03,3.704000000000000000e+03,4.805000000000000000e+03,3.403000000000000000e+03,4.004000000000000000e+03,4.304000000000000000e+03,4.204000000000000000e+03,4.204000000000000000e+03,4.204000000000000000e+03,3.203000000000000000e+03,3.804000000000000000e+03,3.603000000000000000e+03,3.603000000000000000e+03,3.804000000000000000e+03,3.804000000000000000e+03,3.603000000000000000e+03,3.503000000000000000e+03,3.804000000000000000e+03,2.402000000000000000e+03,5.706000000000000000e+03,3.003000000000000000e+03,3.403000000000000000e+03,3.804000000000000000e+03,3.804000000000000000e+03,3.904000000000000000e+03,3.503000000000000000e+03,4.605000000000000000e+03,4.404000000000000000e+03,4.404000000000000000e+03,3.403000000000000000e+03,4.404000000000000000e+03,4.204000000000000000e+03,3.203000000000000000e+03,3.603000000000000000e+03,4.805000000000000000e+03,3.904000000000000000e+03,5.005000000000000000e+03,4.104000000000000000e+03,4.505000000000000000e+03,3.003000000000000000e+03,4.004000000000000000e+03,3.303000000000000000e+03,3.704000000000000000e+03,3.003000000000000000e+03,3.603000000000000000e+03,4.505000000000000000e+03,3.904000000000000000e+03,3.403000000000000000e+03,3.704000000000000000e+03,4.304000000000000000e+03,5.005000000000000000e+03,3.804000000000000000e+03,3.704000000000000000e+03,3.603000000000000000e+03,4.104000000000000000e+03,4.505000000000000000e+03,4.104000000000000000e+03,3.603000000000000000e+03,3.203000000000000000e+03,4.505000000000000000e+03,3.303000000000000000e+03,3.103000000000000000e+03,4.505000000000000000e+03,4.104000000000000000e+03,4.104000000000000000e+03,nan
[truncated: 481,570 more chars]
