# Supplementary material for: Otolith microchemistry and diadromy in Patagonian river fishes
Source: PeerJ. 2019 Jan 3;7:e6149. doi: 10.7717/peerj.6149 (PMC6321752; doi:10.7717/peerj.6149)
Supplement: Supplemental Information 3 — Raw data. This archive contains the raw data used to generate the analyses reported in the paper cited above. The python script provided allows to convert from the isotopic intensities measured by LA-ICP-MS to molar concentrations of Sr:Ca. [file peerj-07-6149-s003.zip › Dataset S1/Alo_etAl_scripts/samples/AM18.txt]

4.794850000000000279e+01,3.603000000000000000e+03,3.603000000000000000e+03,1.901000000000000000e+03,3.303000000000000000e+03,3.203000000000000000e+03,3.403000000000000000e+03,4.204000000000000000e+03,4.705000000000000000e+03,3.904000000000000000e+03,1.141400000000000000e+04,1.612200000000000000e+04,2.574200000000000000e+04,4.339000000000000000e+04,6.266000000000000000e+04,8.265200000000000000e+04,1.188700000000000000e+05,2.057560000000000000e+05,4.926800000000000000e+05,9.756800000000000000e+05,1.572896000000000000e+06,2.068576000000000000e+06,2.384071799999999814e+06,2.886424000000000000e+06,3.145545799999999814e+06,3.532276799999999814e+06,3.017856799999999814e+06,2.810591000000000000e+06,3.312903500000000000e+06,3.408650299999999814e+06,2.966080000000000000e+06,2.495710000000000000e+06,2.906338000000000000e+06,2.276456299999999814e+06,2.236588299999999814e+06,1.989336300000000047e+06,2.380992000000000000e+06,2.128000000000000000e+06,2.037209600000000093e+06,2.131968000000000000e+06,1.937558600000000093e+06,1.977760000000000000e+06,2.108992000000000000e+06,1.890176000000000000e+06,1.816640000000000000e+06,1.854752000000000000e+06,1.845835500000000000e+06,1.952064000000000000e+06,1.706880000000000000e+06,1.819712000000000000e+06,2.165440000000000000e+06,2.055392000000000000e+06,1.831200000000000000e+06,1.874496000000000000e+06,1.755456000000000000e+06,1.786912000000000000e+06,1.778048000000000000e+06,2.018016000000000000e+06,2.336238299999999814e+06,2.209984000000000000e+06,2.150336000000000000e+06,1.984800000000000000e+06,2.052064000000000000e+06,2.368320000000000000e+06,3.619898500000000000e+06,1.837344000000000000e+06,2.194176000000000000e+06,2.193280000000000000e+06,2.183488000000000000e+06,2.016928000000000000e+06,1.622559000000000000e+06,2.315328000000000000e+06,1.997380500000000000e+06,2.356288000000000000e+06,1.726231600000000093e+06,1.977426600000000093e+06,3.612012799999999814e+06,2.168576000000000000e+06,2.257728000000000000e+06,2.207872000000000000e+06,2.081099300000000047e+06,2.268450799999999814e+06,1.909639100000000093e+06,2.536512000000000000e+06,2.168640000000000000e+06,2.218432000000000000e+06,2.407168000000000000e+06,3.025902000000000000e+06,2.236588299999999814e+06,2.603365500000000000e+06,2.221120000000000000e+06,2.365376000000000000e+06,2.164818000000000000e+06,2.312000000000000000e+06,2.402816000000000000e+06,2.458880000000000000e+06,1.933537000000000000e+06,2.583296000000000000e+06,2.453696000000000000e+06,2.284383000000000000e+06,2.098688000000000000e+06,2.033265600000000093e+06,2.204647000000000000e+06,2.377152000000000000e+06,2.400004000000000000e+06,2.268450799999999814e+06,2.547487500000000000e+06,2.025221399999999907e+06,2.469184000000000000e+06,2.190912000000000000e+06,1.869732399999999907e+06,1.905617500000000000e+06,2.495710000000000000e+06,2.136898500000000000e+06,1.975648000000000000e+06,2.455803299999999814e+06,2.115008000000000000e+06,2.293184000000000000e+06,1.824864000000000000e+06,2.224832000000000000e+06,2.188676000000000000e+06,1.939200000000000000e+06,1.898400000000000000e+06,2.175424000000000000e+06,2.053140899999999907e+06,1.566798600000000093e+06,2.164672000000000000e+06,1.849857100000000093e+06,2.152768000000000000e+06,2.240571000000000000e+06,1.981370500000000000e+06,1.993358899999999907e+06,1.825881500000000000e+06,1.853760000000000000e+06,2.192256000000000000e+06,1.833056000000000000e+06,1.893696000000000000e+06,2.037209600000000093e+06,2.491727299999999814e+06,1.741824000000000000e+06,1.951744000000000000e+06,1.877776600000000093e+06,2.332216500000000000e+06,2.647216299999999814e+06,1.905617500000000000e+06,2.041568000000000000e+06,1.828032000000000000e+06,2.157184000000000000e+06,4.373447000000000000e+06,1.893152000000000000e+06,2.595361000000000000e+06,1.758172800000000047e+06,1.826368000000000000e+06,1.714322000000000000e+06,1.877776600000000093e+06,1.881720600000000093e+06,1.845835500000000000e+06,2.064352000000000000e+06,2.027744000000000000e+06,2.152869500000000000e+06,2.264468000000000000e+06,1.758172800000000047e+06,1.892928000000000000e+06,2.321728000000000000e+06,1.758172800000000047e+06,1.801984800000000047e+06,1.890944000000000000e+06,2.184732000000000000e+06,1.658483000000000000e+06,1.742162899999999907e+06,1.734197300000000047e+06,2.962177000000000000e+06,1.833925899999999907e+06,1.901056000000000000e+06,2.089728000000000000e+06,1.698312100000000093e+06,1.895232000000000000e+06,1.593344000000000000e+06,1.706277800000000047e+06,1.594560000000000000e+06,1.694368100000000093e+06,1.951744000000000000e+06,2.027296000000000000e+06,1.744576000000000000e+06,1.682380899999999907e+06,2.041231300000000047e+06,1.838656000000000000e+06,1.794019000000000000e+06,2.320307000000000000e+06,1.873755000000000000e+06,1.857822800000000047e+06,1.885742300000000047e+06,2.443854799999999814e+06,1.750128500000000000e+06,2.667130299999999814e+06,2.097030500000000000e+06,2.041231300000000047e+06,2.188676000000000000e+06,2.930155299999999814e+06,2.056608000000000000e+06,2.686964500000000000e+06,2.212651500000000000e+06,2.292387500000000000e+06,2.073094800000000047e+06,1.821937600000000093e+06,2.220578299999999814e+06,2.260446299999999814e+06,1.837440000000000000e+06,1.817916000000000000e+06,2.539560799999999814e+06,2.233408000000000000e+06,2.026656000000000000e+06,2.212651500000000000e+06,2.064256000000000000e+06,1.670392500000000000e+06,1.873755000000000000e+06,2.268450799999999814e+06,2.324289799999999814e+06,1.985920000000000000e+06,1.905617500000000000e+06,1.770121300000000047e+06,1.901673500000000000e+06,1.945524300000000047e+06,2.651199000000000000e+06,2.164818000000000000e+06,2.212651500000000000e+06,1.877984000000000000e+06,2.052512000000000000e+06,1.698312100000000093e+06,1.774104000000000000e+06,1.989336300000000047e+06,2.313536000000000000e+06,1.782069600000000093e+06,2.376067299999999814e+06,1.977426600000000093e+06,2.455803299999999814e+06,2.156813500000000000e+06,1.542823100000000093e+06,3.424581500000000000e+06,1.471091600000000093e+06,2.595361000000000000e+06,1.809950300000000047e+06,3.021919299999999814e+06,2.364157799999999814e+06,1.933537000000000000e+06,2.112962799999999814e+06,2.102912000000000000e+06,2.165568000000000000e+06,1.865788399999999907e+06,2.168800799999999814e+06,1.797056000000000000e+06,1.973405000000000000e+06,1.873755000000000000e+06,1.780352000000000000e+06,1.614632300000000047e+06,1.659040000000000000e+06,1.869732399999999907e+06,1.997380500000000000e+06,2.113792000000000000e+06,1.419275300000000047e+06,1.762116800000000047e+06,1.788224000000000000e+06,1.929593000000000000e+06,1.842592000000000000e+06,1.888864000000000000e+06,1.574764300000000047e+06,2.029243000000000000e+06,1.939872000000000000e+06,2.417280000000000000e+06,1.934912000000000000e+06,2.663147500000000000e+06,2.103680000000000000e+06,1.931392000000000000e+06,2.203392000000000000e+06,2.140881299999999814e+06,1.857822800000000047e+06,1.934240000000000000e+06,2.048640000000000000e+06,2.176727500000000000e+06,2.020224000000000000e+06,2.790756799999999814e+06,2.471774299999999814e+06,2.140881299999999814e+06,1.778048000000000000e+06,2.160796299999999814e+06,1.876352000000000000e+06,1.730253300000000047e+06,2.168800799999999814e+06,1.646495800000000047e+06,1.698312100000000093e+06,1.690784000000000000e+06,1.901673500000000000e+06,1.969461000000000000e+06,1.701536000000000000e+06,1.806006399999999907e+06,1.996160000000000000e+06,2.415935299999999814e+06,2.061106500000000000e+06,1.783616000000000000e+06,1.988448000000000000e+06,3.867072000000000000e+06,2.368140500000000000e+06,2.966080000000000000e+06,1.940640000000000000e+06,2.077116399999999907e+06,2.264468000000000000e+06,2.021024000000000000e+06,2.695010000000000000e+06,2.061106500000000000e+06,2.635267799999999814e+06,1.690346500000000000e+06,1.801984800000000047e+06,1.586673899999999907e+06,1.758172800000000047e+06,2.290816000000000000e+06,1.917088000000000000e+06,2.175808000000000000e+06,2.244800000000000000e+06,1.937536000000000000e+06,1.716352000000000000e+06,1.749920000000000000e+06,1.897651899999999907e+06,1.555296000000000000e+06,1.983808000000000000e+06,1.801984800000000047e+06,1.556704000000000000e+06,1.987136000000000000e+06,1.714322000000000000e+06,1.554811399999999907e+06,1.804288000000000000e+06,1.498972300000000047e+06,1.812928000000000000e+06,1.958240000000000000e+06,1.801984800000000047e+06,1.774104000000000000e+06,1.627808000000000000e+06,1.553568000000000000e+06,1.582729899999999907e+06,1.782752000000000000e+06,1.929593000000000000e+06,1.786912000000000000e+06,1.985392300000000047e+06,1.931488000000000000e+06,2.232605500000000000e+06,1.928096000000000000e+06,2.244515000000000000e+06,1.651872000000000000e+06,1.889686300000000047e+06,1.756992000000000000e+06,1.594718100000000093e+06,1.626580600000000093e+06,1.860000000000000000e+06,1.798040800000000047e+06,1.985344000000000000e+06,1.554976000000000000e+06,1.659264000000000000e+06,1.734197300000000047e+06,1.960128000000000000e+06,3.612012799999999814e+06,2.017255800000000047e+06,1.932832000000000000e+06,1.861766800000000047e+06,2.196720299999999814e+06,1.734197300000000047e+06,1.724512000000000000e+06,1.920928000000000000e+06,2.149888000000000000e+06,1.782069600000000093e+06,2.034272000000000000e+06,2.934138000000000000e+06,1.715904000000000000e+06,1.589664000000000000e+06,1.671200000000000000e+06,1.756896000000000000e+06,1.658483000000000000e+06,1.660256000000000000e+06,1.506938000000000000e+06,1.957473800000000047e+06,1.676640000000000000e+06,2.066784000000000000e+06,1.985392300000000047e+06,1.977426600000000093e+06,1.874592000000000000e+06,1.898208000000000000e+06,1.721472000000000000e+06,1.722287600000000093e+06,1.839424000000000000e+06,1.801984800000000047e+06,1.662427000000000000e+06,1.714322000000000000e+06,1.680352000000000000e+06,3.145545799999999814e+06,1.887328000000000000e+06,2.214528000000000000e+06,1.703616000000000000e+06,1.756672000000000000e+06,2.017255800000000047e+06,2.011520000000000000e+06,1.562777000000000000e+06,1.743904000000000000e+06,5.501698000000000000e+06,2.013311800000000047e+06,1.606627800000000047e+06,1.730253300000000047e+06,1.938880000000000000e+06,1.678436899999999907e+06,1.646495800000000047e+06,1.757536000000000000e+06,1.479097100000000093e+06,1.839200000000000000e+06,1.936000000000000000e+06,1.807232000000000000e+06,1.886112000000000000e+06,1.847968000000000000e+06,1.823744000000000000e+06,1.958688000000000000e+06,1.743360000000000000e+06,1.861888000000000000e+06,1.989336300000000047e+06,1.862208000000000000e+06,2.002560000000000000e+06,1.782069600000000093e+06,1.697408000000000000e+06,1.650517399999999907e+06,1.726231600000000093e+06,1.865788399999999907e+06,1.586673899999999907e+06,1.892480000000000000e+06,1.759392000000000000e+06,1.710464000000000000e+06,1.844896000000000000e+06,1.538879100000000093e+06,1.819168000000000000e+06,1.833925899999999907e+06,1.893707899999999907e+06,1.847968000000000000e+06,2.069072100000000093e+06,1.643648000000000000e+06,2.523629500000000000e+06,1.634848000000000000e+06,2.200664299999999814e+06,1.831424000000000000e+06,2.730935000000000000e+06,1.910176000000000000e+06,2.128894000000000000e+06,1.733440000000000000e+06,1.614632300000000047e+06,1.609376000000000000e+06,1.885742300000000047e+06,1.726231600000000093e+06,1.598701000000000000e+06,1.969461000000000000e+06,1.542823100000000093e+06,2.686964500000000000e+06,1.588480000000000000e+06,1.704800000000000000e+06,2.103232000000000000e+06,1.774104000000000000e+06,1.686112000000000000e+06,1.809950300000000047e+06,1.921627399999999907e+06,2.008096000000000000e+06,2.037600000000000000e+06,1.566798600000000093e+06,1.773696000000000000e+06,1.614632300000000047e+06,1.897440000000000000e+06,1.803840000000000000e+06,1.790400000000000000e+06,2.051968000000000000e+06,2.985994299999999814e+06,1.770121300000000047e+06,1.769984000000000000e+06,2.261184000000000000e+06,2.030624000000000000e+06,1.935584000000000000e+06,1.860544000000000000e+06,2.089824000000000000e+06,2.098368000000000000e+06,1.574764300000000047e+06,1.861766800000000047e+06,2.196720299999999814e+06,1.948672000000000000e+06,2.000576000000000000e+06,1.391355800000000047e+06,1.570742600000000093e+06,1.942944000000000000e+06,1.954048000000000000e+06,1.794019000000000000e+06,1.905664000000000000e+06,1.650048000000000000e+06,2.020896000000000000e+06,1.902464000000000000e+06,1.695360000000000000e+06,1.850912000000000000e+06,2.252352000000000000e+06,1.658483000000000000e+06,1.883264000000000000e+06,2.028864000000000000e+06,1.867360000000000000e+06,1.654461300000000047e+06,1.985792000000000000e+06,1.761024000000000000e+06,1.666448600000000093e+06,1.753504000000000000e+06,1.483041000000000000e+06,1.973405000000000000e+06,2.016800000000000000e+06,1.857152000000000000e+06,1.827360000000000000e+06,2.103232000000000000e+06,1.811936000000000000e+06,1.874592000000000000e+06,1.768352000000000000e+06,1.908192000000000000e+06,1.845835500000000000e+06,1.838528000000000000e+06,1.640704000000000000e+06,1.980384000000000000e+06,1.841891500000000000e+06,1.894560000000000000e+06,1.750560000000000000e+06,1.947456000000000000e+06,2.260446299999999814e+06,1.773792000000000000e+06,2.209408000000000000e+06,1.921056000000000000e+06,1.754368000000000000e+06,2.012512000000000000e+06,1.875264000000000000e+06,1.735296000000000000e+06,1.558833000000000000e+06,1.884256000000000000e+06,1.554811399999999907e+06,2.066368000000000000e+06,2.085056000000000000e+06,1.797728000000000000e+06,1.985392300000000047e+06,2.148808000000000000e+06,1.697536000000000000e+06,2.035584000000000000e+06,1.992736000000000000e+06,2.029408000000000000e+06,1.794019000000000000e+06,1.758976000000000000e+06,1.798496000000000000e+06,1.889184000000000000e+06,2.016928000000000000e+06,1.814688000000000000e+06,1.862976000000000000e+06,1.862976000000000000e+06,1.823424000000000000e+06,1.996736000000000000e+06,2.072544000000000000e+06,2.099264000000000000e+06,9.001953000000000000e+06,1.933537000000000000e+06,1.634586100000000093e+06,1.858816000000000000e+06,2.766780299999999814e+06,2.304704000000000000e+06,2.084640000000000000e+06,1.777184000000000000e+06,1.877344000000000000e+06,2.040800000000000000e+06,1.845760000000000000e+06,1.530913500000000000e+06,1.781344000000000000e+06,1.865920000000000000e+06,2.112640000000000000e+06,1.928416000000000000e+06,2.010080000000000000e+06,1.947456000000000000e+06,1.914240000000000000e+06,1.746184500000000000e+06,2.002144000000000000e+06,1.717856000000000000e+06,1.746184500000000000e+06,1.850688000000000000e+06,1.881408000000000000e+06,1.999136000000000000e+06,1.898528000000000000e+06,1.831424000000000000e+06,1.918528000000000000e+06,2.001324500000000000e+06,1.962528000000000000e+06,1.778272000000000000e+06,1.778048000000000000e+06,2.076320000000000000e+06,1.678436899999999907e+06,1.965184000000000000e+06,1.886662000000000000e+06,1.841152000000000000e+06,1.952512000000000000e+06,1.701984000000000000e+06,1.912928000000000000e+06,1.714496000000000000e+06,2.006528000000000000e+06,1.658400000000000000e+06,1.645920000000000000e+06,1.617960100000000093e+06,1.910816000000000000e+06,1.686839500000000000e+06,1.816640000000000000e+06,1.893920000000000000e+06,1.906208000000000000e+06,1.951648000000000000e+06,1.929856000000000000e+06,1.650784000000000000e+06,1.879424000000000000e+06,1.970912000000000000e+06,2.178880000000000000e+06,1.998272000000000000e+06,2.076864000000000000e+06,1.717760000000000000e+06,2.129856000000000000e+06,1.764555000000000000e+06,2.192384000000000000e+06,2.022784000000000000e+06,1.675456000000000000e+06,1.888768000000000000e+06,1.827808000000000000e+06,1.682528000000000000e+06,1.607744000000000000e+06,1.696096000000000000e+06,1.768032000000000000e+06,1.938555399999999907e+06,1.730582800000000047e+06,1.955392000000000000e+06,1.884704000000000000e+06,1.768796800000000047e+06,1.996928000000000000e+06,1.750128500000000000e+06,1.816640000000000000e+06,1.524640000000000000e+06,2.053728000000000000e+06,2.196720299999999814e+06,1.853216000000000000e+06,3.057764500000000000e+06,1.770624000000000000e+06,2.245888000000000000e+06,1.806688000000000000e+06,1.374656899999999907e+06,1.898682000000000000e+06,1.884032000000000000e+06,1.851584000000000000e+06,1.983584000000000000e+06,1.977536000000000000e+06,1.842365399999999907e+06,1.476160000000000000e+06,1.949312000000000000e+06,1.835680000000000000e+06,2.000352000000000000e+06,1.932480000000000000e+06,1.976864000000000000e+06,2.144640000000000000e+06,1.671103000000000000e+06,1.730944000000000000e+06,1.628896000000000000e+06,1.944384000000000000e+06,1.756992000000000000e+06,1.741632000000000000e+06,1.813024000000000000e+06,1.613184000000000000e+06,1.624224000000000000e+06,1.823968000000000000e+06,1.540130800000000047e+06,1.727904000000000000e+06,1.786144000000000000e+06,1.884704000000000000e+06,1.606016000000000000e+06,1.852352000000000000e+06,1.740000000000000000e+06,1.648658500000000000e+06,1.812064000000000000e+06,1.686402500000000000e+06,1.901376000000000000e+06,1.778592000000000000e+06,1.838752000000000000e+06,1.768128000000000000e+06,1.828800000000000000e+06,1.653280000000000000e+06,1.856160000000000000e+06,1.720608000000000000e+06,1.816960000000000000e+06,1.863265100000000093e+06,1.790624000000000000e+06,2.823261799999999814e+06,1.587016899999999907e+06,1.933248000000000000e+06,1.795104000000000000e+06,1.892480000000000000e+06,1.839072000000000000e+06,1.789088000000000000e+06,1.488233600000000093e+06,2.121344000000000000e+06,1.937760000000000000e+06,1.979168000000000000e+06,1.884032000000000000e+06,1.768224000000000000e+06,1.618912000000000000e+06,1.781760000000000000e+06,1.642600399999999907e+06,1.860352000000000000e+06,2.011072000000000000e+06,1.935535300000000047e+06,2.055840000000000000e+06,1.713408000000000000e+06,1.647552000000000000e+06,1.838208000000000000e+06,1.719168000000000000e+06,1.955808000000000000e+06,1.472057899999999907e+06,1.963424000000000000e+06,2.095936000000000000e+06,1.958144000000000000e+06,1.872736000000000000e+06,1.868576000000000000e+06,1.733568000000000000e+06,1.852544000000000000e+06,2.052736000000000000e+06,1.681216000000000000e+06,1.959136000000000000e+06,1.799360000000000000e+06,1.712544000000000000e+06,1.825504000000000000e+06,1.871744000000000000e+06,1.917088000000000000e+06,1.651439600000000093e+06,2.090496000000000000e+06,1.939296000000000000e+06,1.811296000000000000e+06,1.919840000000000000e+06,1.813376000000000000e+06,1.699488000000000000e+06,1.726644500000000000e+06,2.018016000000000000e+06,1.656448000000000000e+06,1.977536000000000000e+06,1.963648000000000000e+06,1.981184000000000000e+06,1.569248000000000000e+06,1.902688000000000000e+06,1.919213500000000000e+06,1.699264000000000000e+06,1.805600000000000000e+06,1.672288000000000000e+06,1.876896000000000000e+06,1.806048000000000000e+06,1.620031300000000047e+06,1.612832000000000000e+06,1.636480000000000000e+06,1.584704000000000000e+06,1.864736000000000000e+06,1.412599899999999907e+06,1.558752000000000000e+06,1.729632000000000000e+06,1.784928000000000000e+06,1.851456000000000000e+06,1.715264000000000000e+06,2.115691299999999814e+06,1.887328000000000000e+06,1.741280000000000000e+06,1.864736000000000000e+06,1.991872000000000000e+06,1.913152000000000000e+06,2.135872000000000000e+06,1.759712000000000000e+06,1.926880000000000000e+06,1.831520000000000000e+06,1.679588800000000047e+06,1.777856000000000000e+06,1.698496000000000000e+06,1.894560000000000000e+06,1.714400000000000000e+06,1.827488000000000000e+06,1.765408000000000000e+06,1.803296000000000000e+06,2.001379800000000047e+06,1.531920800000000047e+06,1.669920000000000000e+06,1.684650000000000000e+06,2.023328000000000000e+06,1.904128000000000000e+06,1.853664000000000000e+06,1.883038300000000047e+06,1.587106899999999907e+06,1.769888000000000000e+06,1.935008000000000000e+06,1.881756899999999907e+06,1.964416000000000000e+06,1.939302600000000093e+06,1.835680000000000000e+06,1.744672000000000000e+06,1.768768000000000000e+06,1.914336000000000000e+06,1.782112000000000000e+06,1.770528000000000000e+06,1.855072000000000000e+06,2.014496000000000000e+06,1.992320000000000000e+06,1.787904000000000000e+06,1.948448000000000000e+06,2.033600000000000000e+06,2.043904000000000000e+06,1.809216899999999907e+06,1.801888000000000000e+06,1.890496000000000000e+06,1.824192000000000000e+06,1.841920000000000000e+06,1.858592000000000000e+06,1.769216000000000000e+06,1.480702300000000047e+06,1.853210800000000047e+06,2.013952000000000000e+06,1.937888000000000000e+06,2.079424000000000000e+06,1.978176000000000000e+06,1.889312000000000000e+06,1.820102600000000093e+06,1.975104000000000000e+06,2.191936000000000000e+06,1.968928000000000000e+06,1.714286300000000047e+06,1.751015100000000093e+06,3.155950000000000000e+06,2.121984000000000000e+06,1.882176000000000000e+06,1.948448000000000000e+06,1.875641000000000000e+06,1.938112000000000000e+06,1.701536000000000000e+06,2.083424000000000000e+06,2.195072000000000000e+06,1.893568000000000000e+06,2.099584000000000000e+06,2.072544000000000000e+06,1.923264000000000000e+06,2.010304000000000000e+06,1.924128000000000000e+06,1.636375399999999907e+06,1.828672000000000000e+06,3.945375000000000000e+06,1.809984000000000000e+06,1.756224000000000000e+06,1.915104000000000000e+06,1.733024000000000000e+06,1.932064000000000000e+06,1.873728000000000000e+06,1.848288000000000000e+06,1.768352000000000000e+06,2.051840000000000000e+06,1.876637399999999907e+06,1.774560000000000000e+06,1.877148800000000047e+06,2.056288000000000000e+06,1.861760000000000000e+06,1.495336600000000093e+06,1.599984100000000093e+06,1.574829600000000093e+06,1.550218399999999907e+06,1.997152000000000000e+06,1.945920000000000000e+06,1.906656000000000000e+06,2.141184000000000000e+06,1.574000600000000093e+06,2.098496000000000000e+06,1.797408000000000000e+06,1.991872000000000000e+06,2.064032000000000000e+06,1.904448000000000000e+06,2.051744000000000000e+06,1.978624000000000000e+06,1.812704000000000000e+06,1.894144000000000000e+06,1.704572000000000000e+06,1.969920000000000000e+06,1.809312000000000000e+06,1.752640000000000000e+06,1.737792000000000000e+06,1.602343300000000047e+06,1.937120000000000000e+06,1.762656000000000000e+06,1.949536000000000000e+06,2.022784000000000000e+06,1.836768000000000000e+06,2.053280000000000000e+06,1.606016000000000000e+06,1.891072000000000000e+06,1.681619399999999907e+06,1.698180899999999907e+06,1.670560000000000000e+06,1.900160000000000000e+06,1.475488600000000093e+06,1.907520000000000000e+06,1.887424000000000000e+06,2.088064000000000000e+06,1.980160000000000000e+06,2.043904000000000000e+06,2.087168000000000000e+06,2.149440000000000000e+06,1.914112000000000000e+06,1.738240000000000000e+06,1.910944000000000000e+06,1.569984000000000000e+06,1.833504000000000000e+06,1.635840000000000000e+06,1.948723300000000047e+06,1.937216000000000000e+06,2.036800000000000000e+06,2.419957000000000000e+06,2.419957000000000000e+06,1.779584000000000000e+06,1.818176000000000000e+06,1.681440000000000000e+06,2.228032000000000000e+06,2.006976000000000000e+06,1.646495800000000047e+06,1.910720000000000000e+06,1.816544000000000000e+06,2.040128000000000000e+06,2.116945500000000000e+06,1.774104000000000000e+06,1.841920000000000000e+06,1.666448600000000093e+06,1.732128000000000000e+06,2.091616000000000000e+06,2.031744000000000000e+06,1.816544000000000000e+06,2.031744000000000000e+06,1.727008000000000000e+06,1.907424000000000000e+06,1.889632000000000000e+06,1.932256000000000000e+06,1.949440000000000000e+06,1.753243800000000047e+06,2.029952000000000000e+06,1.542791300000000047e+06,1.770752000000000000e+06,1.865504000000000000e+06,1.923808000000000000e+06,1.944256000000000000e+06,1.642183100000000093e+06,1.755360000000000000e+06,1.605821500000000000e+06,1.812354600000000093e+06,1.970048000000000000e+06,1.619315399999999907e+06,1.949664000000000000e+06,2.025216000000000000e+06,1.898976000000000000e+06,2.020896000000000000e+06,2.009536000000000000e+06,1.790035300000000047e+06,2.108979000000000000e+06,1.932384000000000000e+06,1.748256000000000000e+06,1.796640000000000000e+06,2.858385000000000000e+06,1.997380500000000000e+06,1.955168000000000000e+06,1.834048000000000000e+06,1.961495399999999907e+06,2.251392000000000000e+06,2.239616000000000000e+06,2.027200000000000000e+06,1.798040800000000047e+06,2.080640000000000000e+06,2.168128000000000000e+06,2.000928000000000000e+06,2.092384000000000000e+06,2.094944000000000000e+06,1.913661800000000047e+06,2.137216000000000000e+06,2.065128100000000093e+06,2.176727500000000000e+06,2.259520000000000000e+06,2.108979000000000000e+06,2.279104000000000000e+06,1.956608000000000000e+06,2.036608000000000000e+06,1.985392300000000047e+06,1.785152000000000000e+06,1.698312100000000093e+06,3.743445500000000000e+06,1.688160000000000000e+06,1.604928000000000000e+06,1.675008000000000000e+06,2.168640000000000000e+06,1.592480000000000000e+06,1.916448000000000000e+06,1.706277800000000047e+06,2.037600000000000000e+06,2.124864000000000000e+06,2.415935299999999814e+06,4.050440799999999814e+06,2.002560000000000000e+06,2.048768000000000000e+06,1.957376000000000000e+06,1.937760000000000000e+06,1.895232000000000000e+06,1.558833000000000000e+06,1.945376000000000000e+06,1.873280000000000000e+06,1.879328000000000000e+06,1.761376000000000000e+06,2.046880000000000000e+06,1.814016000000000000e+06,2.053140899999999907e+06,1.775648000000000000e+06,3.225202000000000000e+06,1.858368000000000000e+06,1.903360000000000000e+06,1.956480000000000000e+06,1.871424000000000000e+06,2.017255800000000047e+06,1.857822800000000047e+06,2.040896000000000000e+06,2.036928000000000000e+06,1.826272000000000000e+06,1.977426600000000093e+06,1.861766800000000047e+06,1.706016000000000000e+06,1.983808000000000000e+06,1.728544000000000000e+06,1.881632000000000000e+06,1.800256000000000000e+06,1.892384000000000000e+06,1.826048000000000000e+06,1.703168000000000000e+06,1.630528000000000000e+06,1.766272000000000000e+06,1.913661800000000047e+06,1.439229100000000093e+06,3.217316000000000000e+06,1.765952000000000000e+06,1.925344000000000000e+06,1.778272000000000000e+06,1.890080000000000000e+06,1.673824000000000000e+06,1.914688000000000000e+06,1.735424000000000000e+06,1.693920000000000000e+06,2.033056000000000000e+06,1.518912000000000000e+06,1.776416000000000000e+06,1.351360000000000000e+06,1.512672000000000000e+06,1.702333800000000047e+06,1.769216000000000000e+06,1.744768000000000000e+06,1.714322000000000000e+06,1.681312000000000000e+06,1.622559000000000000e+06,1.714322000000000000e+06,1.367458899999999907e+06,1.799136000000000000e+06,1.754176000000000000e+06,1.407288000000000000e+06,1.520416000000000000e+06,1.573984000000000000e+06,1.538560000000000000e+06,1.587936000000000000e+06,1.600384000000000000e+06,1.455160399999999907e+06,1.632352000000000000e+06,1.682400000000000000e+06,1.964640000000000000e+06,1.741184000000000000e+06,1.700224000000000000e+06,1.506944000000000000e+06,1.755584000000000000e+06,1.509536000000000000e+06,1.634848000000000000e+06,1.550208000000000000e+06,1.374592000000000000e+06,1.525824000000000000e+06,1.726231600000000093e+06,1.612320000000000000e+06,1.612832000000000000e+06,1.514176000000000000e+06,1.519872000000000000e+06,1.546844800000000047e+06,1.447194800000000047e+06,1.377472000000000000e+06,1.490464000000000000e+06,1.775232000000000000e+06,1.801440000000000000e+06,1.740736000000000000e+06,1.545248000000000000e+06,1.526891899999999907e+06,1.717856000000000000e+06,1.586528000000000000e+06,1.696768000000000000e+06,1.993358899999999907e+06,1.869732399999999907e+06,1.451138800000000047e+06,1.311072000000000000e+06,1.771936000000000000e+06,1.421984000000000000e+06,1.612192000000000000e+06,1.566112000000000000e+06,1.869732399999999907e+06,1.565024000000000000e+06,1.773248000000000000e+06,2.144825299999999814e+06,1.279718500000000000e+06,1.704032000000000000e+06,1.475392000000000000e+06,1.687296000000000000e+06,1.479097100000000093e+06,1.410496000000000000e+06,1.770208000000000000e+06,1.718624000000000000e+06,1.551520000000000000e+06,1.620416000000000000e+06,1.879520000000000000e+06,1.775872000000000000e+06,1.545472000000000000e+06,1.638208000000000000e+06,1.601568000000000000e+06,1.433792000000000000e+06,1.798040800000000047e+06,1.629440000000000000e+06,1.743136000000000000e+06,1.567488000000000000e+06,1.989984000000000000e+06,1.718266000000000000e+06,1.491006800000000047e+06,1.343483300000000047e+06,2.051424000000000000e+06,1.601056000000000000e+06,1.751328000000000000e+06,1.700768000000000000e+06,1.728096000000000000e+06,1.659584000000000000e+06,1.535328000000000000e+06,1.967168000000000000e+06,1.371402899999999907e+06,1.768032000000000000e+06,1.637024000000000000e+06,1.925610300000000047e+06,1.794880000000000000e+06,1.778496000000000000e+06,1.820032000000000000e+06,1.839296000000000000e+06,1.809312000000000000e+06,3.592019000000000000e+06,2.195392000000000000e+06,1.762880000000000000e+06,1.708416000000000000e+06,1.859680000000000000e+06,2.046336000000000000e+06,2.288365799999999814e+06,1.812064000000000000e+06,1.973664000000000000e+06,1.739456000000000000e+06,1.899296000000000000e+06,1.631488000000000000e+06,1.785504000000000000e+06,1.932384000000000000e+06,1.714322000000000000e+06,1.620320000000000000e+06,1.616960000000000000e+06,1.760928000000000000e+06,1.227901100000000093e+06,1.778048000000000000e+06,1.726272000000000000e+06,2.070656000000000000e+06,2.112640000000000000e+06,1.858592000000000000e+06,2.200832000000000000e+06,2.148808000000000000e+06,1.934464000000000000e+06,2.430016000000000000e+06,2.249920000000000000e+06,2.003232000000000000e+06,1.898304000000000000e+06,1.807136000000000000e+06,1.881504000000000000e+06,1.799680000000000000e+06,2.160796299999999814e+06,1.558833000000000000e+06,1.967936000000000000e+06,1.652864000000000000e+06,1.437344000000000000e+06,1.184050399999999907e+06,1.502994000000000000e+06,1.582729899999999907e+06,1.884256000000000000e+06,1.455160399999999907e+06,1.779488000000000000e+06,1.907200000000000000e+06,2.077856000000000000e+06,1.917632000000000000e+06,1.807008000000000000e+06,1.866144000000000000e+06,1.984032000000000000e+06,2.818426799999999814e+06,1.799136000000000000e+06,1.642112000000000000e+06,1.689792000000000000e+06,1.578656000000000000e+06,1.466784000000000000e+06,1.482080000000000000e+06,1.289408000000000000e+06,1.354784000000000000e+06,1.340544000000000000e+06,1.393664000000000000e+06,1.433792000000000000e+06,1.323360000000000000e+06,1.355520000000000000e+06,1.334560000000000000e+06,1.394848000000000000e+06,1.462048000000000000e+06,1.450560000000000000e+06,1.385600000000000000e+06,1.239232000000000000e+06,1.235392000000000000e+06,1.040064000000000000e+06,1.106240000000000000e+06,1.202016000000000000e+06,1.350592000000000000e+06,1.570432000000000000e+06,1.600832000000000000e+06,1.726231600000000093e+06,2.099904000000000000e+06,2.114880000000000000e+06,2.216595500000000000e+06,2.500096000000000000e+06,2.976000000000000000e+06,2.858688000000000000e+06,2.762048000000000000e+06,2.779136000000000000e+06,2.584704000000000000e+06,2.241216000000000000e+06,2.515904000000000000e+06,2.324736000000000000e+06,2.285120000000000000e+06,1.981728000000000000e+06,2.011520000000000000e+06,1.757120000000000000e+06,1.864064000000000000e+06,1.503072000000000000e+06,1.419712000000000000e+06,1.238784000000000000e+06,1.103680000000000000e+06,9.276160000000000000e+05,7.756000000000000000e+05,5.402240000000000000e+05,4.518880000000000000e+05,3.633280000000000000e+05,2.739280000000000000e+05,1.979720000000000000e+05,1.555560000000000000e+05,1.212860000000000000e+05,9.783600000000000000e+04,6.637600000000000000e+04,5.442800000000000000e+04,4.018000000000000000e+04,3.496500000000000000e+04,3.095400000000000000e+04,2.223400000000000000e+04,1.812600000000000000e+04,1.171500000000000000e+04,1.211500000000000000e+04,1.211500000000000000e+04,1.011200000000000000e+04,8.109000000000000000e+03,6.107000000000000000e+03,6.908000000000000000e+03,5.506000000000000000e+03,5.706000000000000000e+03,3.904000000000000000e+03,6.407000000000000000e+03,4.505000000000000000e+03,4.104000000000000000e+03,5.105000000000000000e+03,4.505000000000000000e+03,3.103000000000000000e+03,5.306000000000000000e+03,3.303000000000000000e+03,2.802000000000000000e+03,2.903000000000000000e+03,3.904000000000000000e+03,4.204000000000000000e+03,3.704000000000000000e+03,4.905000000000000000e+03,3.003000000000000000e+03,3.804000000000000000e+03,3.403000000000000000e+03,2.502000000000000000e+03,3.303000000000000000e+03,4.104000000000000000e+03,2.802000000000000000e+03,2.602000000000000000e+03,3.103000000000000000e+03,4.004000000000000000e+03,3.704000000000000000e+03,3.303000000000000000e+03,3.303000000000000000e+03,nan
4.794930000000000092e+01,3.103000000000000000e+03,3.603000000000000000e+03,3.303000000000000000e+03,4.004000000000000000e+03,2.702000000000000000e+03,4.204000000000000000e+03,3.804000000000000000e+03,5.606000000000000000e+03,6.307000000000000000e+03,8.910000000000000000e+03,1.852700000000000000e+04,2.674400000000000000e+04,4.068100000000000000e+04,5.824200000000000000e+04,7.612000000000000000e+04,1.122240000000000000e+05,2.447280000000000000e+05,5.426880000000000000e+05,9.467040000000000000e+05,1.406848000000000000e+06,2.162432000000000000e+06,2.734917799999999814e+06,3.213253500000000000e+06,3.213253500000000000e+06,3.125552000000000000e+06,3.468392500000000000e+06,3.380691000000000000e+06,3.839272000000000000e+06,3.468392500000000000e+06,3.125552000000000000e+06,3.205367500000000000e+06,2.818636500000000000e+06,2.802705299999999814e+06,2.296370299999999814e+06,2.906338000000000000e+06,1.829903300000000047e+06,2.212416000000000000e+06,2.439872000000000000e+06,2.216000000000000000e+06,2.208668799999999814e+06,1.921824000000000000e+06,2.123072000000000000e+06,1.980064000000000000e+06,1.749024000000000000e+06,1.784599800000000047e+06,2.152869500000000000e+06,1.689248000000000000e+06,1.907744000000000000e+06,1.960467800000000047e+06,1.865788399999999907e+06,1.878976000000000000e+06,1.938752000000000000e+06,1.834368000000000000e+06,1.825881500000000000e+06,2.046208000000000000e+06,1.917605800000000047e+06,1.969376000000000000e+06,2.487705500000000000e+06,2.103680000000000000e+06,2.560064000000000000e+06,2.207296000000000000e+06,1.869732399999999907e+06,2.138752000000000000e+06,2.683061500000000000e+06,2.198400000000000000e+06,2.073120000000000000e+06,2.025221399999999907e+06,2.324289799999999814e+06,2.542400000000000000e+06,2.443854799999999814e+06,2.318592000000000000e+06,2.427922500000000000e+06,2.507658500000000000e+06,2.902275500000000000e+06,2.627222500000000000e+06,2.870413000000000000e+06,2.268450799999999814e+06,2.300992000000000000e+06,2.336238299999999814e+06,2.535578000000000000e+06,2.563497500000000000e+06,2.683061500000000000e+06,2.273600000000000000e+06,2.280640000000000000e+06,2.093047600000000093e+06,2.233856000000000000e+06,2.838550500000000000e+06,2.854481799999999814e+06,2.463807799999999814e+06,2.146176000000000000e+06,2.332216500000000000e+06,2.862367799999999814e+06,1.998720000000000000e+06,2.412800000000000000e+06,2.346176000000000000e+06,2.647216299999999814e+06,2.270784000000000000e+06,2.266880000000000000e+06,2.587355500000000000e+06,2.124950000000000000e+06,3.643875299999999814e+06,2.683061500000000000e+06,2.344960000000000000e+06,2.746786500000000000e+06,2.766780299999999814e+06,2.607348299999999814e+06,2.611291299999999814e+06,2.053140899999999907e+06,2.376067299999999814e+06,2.364157799999999814e+06,2.639171000000000000e+06,2.403986799999999814e+06,2.734917799999999814e+06,2.131200000000000000e+06,2.591417000000000000e+06,1.965439300000000047e+06,1.694368100000000093e+06,1.954400000000000000e+06,2.890406799999999814e+06,2.655102000000000000e+06,1.973405000000000000e+06,2.166656000000000000e+06,1.885664000000000000e+06,2.643153799999999814e+06,2.471774299999999814e+06,1.945524300000000047e+06,2.575446000000000000e+06,1.984704000000000000e+06,2.471774299999999814e+06,2.742803799999999814e+06,2.312302500000000000e+06,2.507658500000000000e+06,2.069664000000000000e+06,1.895328000000000000e+06,1.743040000000000000e+06,1.546844800000000047e+06,2.431945299999999814e+06,2.411991299999999814e+06,1.734197300000000047e+06,2.021344000000000000e+06,2.774666299999999814e+06,2.160796299999999814e+06,2.487705500000000000e+06,2.459786000000000000e+06,1.941541500000000000e+06,2.165760000000000000e+06,2.248497799999999814e+06,2.284383000000000000e+06,1.853801100000000093e+06,2.268450799999999814e+06,2.280439000000000000e+06,2.499654000000000000e+06,2.352209299999999814e+06,2.906338000000000000e+06,2.595361000000000000e+06,2.356153299999999814e+06,1.874496000000000000e+06,1.443212000000000000e+06,2.053140899999999907e+06,2.384071799999999814e+06,2.296370299999999814e+06,1.790035300000000047e+06,1.901376000000000000e+06,2.073094800000000047e+06,2.180749299999999814e+06,1.770121300000000047e+06,2.782711500000000000e+06,2.320307000000000000e+06,2.312302500000000000e+06,2.128894000000000000e+06,2.766780299999999814e+06,1.997380500000000000e+06,1.391355800000000047e+06,1.865788399999999907e+06,2.746786500000000000e+06,1.601696000000000000e+06,1.881504000000000000e+06,2.559475799999999814e+06,1.917536000000000000e+06,2.312302500000000000e+06,1.722287600000000093e+06,1.610649399999999907e+06,1.961495399999999907e+06,1.841891500000000000e+06,2.204647000000000000e+06,1.922688000000000000e+06,2.176727500000000000e+06,2.942183299999999814e+06,3.520248799999999814e+06,2.272434500000000000e+06,2.360136000000000000e+06,2.244515000000000000e+06,2.623160000000000000e+06,2.750849000000000000e+06,2.400004000000000000e+06,2.651199000000000000e+06,2.005346100000000093e+06,2.950149000000000000e+06,1.989336300000000047e+06,2.798642799999999814e+06,2.312302500000000000e+06,2.176727500000000000e+06,2.802705299999999814e+06,2.862367799999999814e+06,2.631285000000000000e+06,2.866430299999999814e+06,2.268450799999999814e+06,3.185294000000000000e+06,2.220578299999999814e+06,2.188676000000000000e+06,2.376067299999999814e+06,2.535578000000000000e+06,2.521216000000000000e+06,2.037209600000000093e+06,3.037850500000000000e+06,3.161477000000000000e+06,2.555493000000000000e+06,1.936224000000000000e+06,2.208668799999999814e+06,2.268450799999999814e+06,2.061106500000000000e+06,2.587355500000000000e+06,2.507658500000000000e+06,3.105638000000000000e+06,2.300314299999999814e+06,2.229056000000000000e+06,2.882361500000000000e+06,2.292387500000000000e+06,2.372084500000000000e+06,2.376067299999999814e+06,2.165568000000000000e+06,2.746786500000000000e+06,2.559475799999999814e+06,2.328233799999999814e+06,2.519646799999999814e+06,2.288365799999999814e+06,1.889686300000000047e+06,2.384071799999999814e+06,2.260446299999999814e+06,2.527573500000000000e+06,2.595361000000000000e+06,2.300314299999999814e+06,2.308318799999999814e+06,2.539560799999999814e+06,2.336238299999999814e+06,1.658483000000000000e+06,2.455803299999999814e+06,2.818636500000000000e+06,2.156813500000000000e+06,2.128894000000000000e+06,2.045175300000000047e+06,2.352209299999999814e+06,1.526891899999999907e+06,2.180749299999999814e+06,1.610649399999999907e+06,2.455803299999999814e+06,2.372084500000000000e+06,1.837869899999999907e+06,2.180749299999999814e+06,2.527573500000000000e+06,4.445137500000000000e+06,2.686964500000000000e+06,1.953529800000000047e+06,2.172744799999999814e+06,2.216595500000000000e+06,2.535578000000000000e+06,1.988992000000000000e+06,2.053140899999999907e+06,2.333952000000000000e+06,2.356153299999999814e+06,1.908736000000000000e+06,1.917605800000000047e+06,1.993358899999999907e+06,2.463807799999999814e+06,2.627222500000000000e+06,2.133888000000000000e+06,2.049196899999999907e+06,2.495710000000000000e+06,2.072000000000000000e+06,2.611291299999999814e+06,2.344165000000000000e+06,2.033265600000000093e+06,2.419957000000000000e+06,2.495710000000000000e+06,1.829903300000000047e+06,2.427922500000000000e+06,2.252519500000000000e+06,2.328233799999999814e+06,2.097030500000000000e+06,2.304297000000000000e+06,2.328233799999999814e+06,2.208668799999999814e+06,2.264468000000000000e+06,2.352209299999999814e+06,1.835680000000000000e+06,2.272434500000000000e+06,2.990056799999999814e+06,1.893024000000000000e+06,1.618615000000000000e+06,3.233247299999999814e+06,4.736281000000000000e+06,7.961483000000000000e+06,5.792762000000000000e+06,2.332216500000000000e+06,2.834567799999999814e+06,2.854481799999999814e+06,1.997380500000000000e+06,2.615274000000000000e+06,2.049196899999999907e+06,2.268450799999999814e+06,2.256502299999999814e+06,2.523629500000000000e+06,2.431945299999999814e+06,2.052064000000000000e+06,1.848832000000000000e+06,1.800576000000000000e+06,2.061106500000000000e+06,1.566798600000000093e+06,1.862976000000000000e+06,2.250816000000000000e+06,2.081099300000000047e+06,1.613728000000000000e+06,1.768032000000000000e+06,2.443854799999999814e+06,1.674464000000000000e+06,1.923680000000000000e+06,2.411991299999999814e+06,2.228582799999999814e+06,1.718266000000000000e+06,2.746786500000000000e+06,1.584384000000000000e+06,1.917605800000000047e+06,1.889686300000000047e+06,2.033265600000000093e+06,1.743264000000000000e+06,1.857600000000000000e+06,2.786694299999999814e+06,2.021568000000000000e+06,2.188676000000000000e+06,1.652768000000000000e+06,1.937558600000000093e+06,1.514982300000000047e+06,2.392077299999999814e+06,2.423939799999999814e+06,2.033265600000000093e+06,2.460160000000000000e+06,2.890406799999999814e+06,1.403344000000000000e+06,1.913661800000000047e+06,2.663147500000000000e+06,1.590695500000000000e+06,2.256502299999999814e+06,3.424581500000000000e+06,1.679360000000000000e+06,1.827136000000000000e+06,2.380089000000000000e+06,2.111808000000000000e+06,2.288365799999999814e+06,2.403986799999999814e+06,1.968480000000000000e+06,2.427922500000000000e+06,2.487705500000000000e+06,2.292387500000000000e+06,1.702333800000000047e+06,1.514982300000000047e+06,4.481142000000000000e+06,2.108979000000000000e+06,1.743264000000000000e+06,2.256502299999999814e+06,1.642551800000000047e+06,1.952640000000000000e+06,1.935680000000000000e+06,1.770624000000000000e+06,2.575446000000000000e+06,1.650144000000000000e+06,2.116945500000000000e+06,2.308318799999999814e+06,2.001568000000000000e+06,1.928096000000000000e+06,2.176727500000000000e+06,2.332216500000000000e+06,1.945920000000000000e+06,1.715040000000000000e+06,1.904800000000000000e+06,2.380089000000000000e+06,1.987680000000000000e+06,2.216595500000000000e+06,2.160796299999999814e+06,2.089026000000000000e+06,2.180749299999999814e+06,2.742803799999999814e+06,2.089184000000000000e+06,2.663147500000000000e+06,1.702333800000000047e+06,2.105984000000000000e+06,2.340221000000000000e+06,2.024320000000000000e+06,2.503636799999999814e+06,1.853801100000000093e+06,2.005346100000000093e+06,2.081099300000000047e+06,2.176727500000000000e+06,2.543504799999999814e+06,1.602683800000000047e+06,2.308318799999999814e+06,2.204647000000000000e+06,1.710299399999999907e+06,2.132876799999999814e+06,1.733344000000000000e+06,1.849376000000000000e+06,1.742162899999999907e+06,1.911488000000000000e+06,3.946808000000000000e+06,1.876896000000000000e+06,1.943488000000000000e+06,1.774880000000000000e+06,1.832608000000000000e+06,2.439872000000000000e+06,1.992096000000000000e+06,1.866144000000000000e+06,2.336238299999999814e+06,2.057162500000000000e+06,2.392077299999999814e+06,2.384071799999999814e+06,2.435928000000000000e+06,2.296370299999999814e+06,1.770121300000000047e+06,1.905617500000000000e+06,1.712640000000000000e+06,1.973405000000000000e+06,2.085082000000000000e+06,1.822560000000000000e+06,3.727594000000000000e+06,2.790756799999999814e+06,2.064480000000000000e+06,2.352209299999999814e+06,1.765408000000000000e+06,2.172744799999999814e+06,1.757984000000000000e+06,2.304297000000000000e+06,1.660672000000000000e+06,2.388015799999999814e+06,1.798040800000000047e+06,2.208668799999999814e+06,2.196720299999999814e+06,2.758735000000000000e+06,1.606627800000000047e+06,1.941541500000000000e+06,2.292387500000000000e+06,2.627222500000000000e+06,2.077116399999999907e+06,2.180749299999999814e+06,2.212651500000000000e+06,1.729632000000000000e+06,1.510080000000000000e+06,2.200664299999999814e+06,2.252519500000000000e+06,2.112962799999999814e+06,2.607348299999999814e+06,2.571424299999999814e+06,1.808992000000000000e+06,1.714322000000000000e+06,1.985392300000000047e+06,1.861766800000000047e+06,2.368140500000000000e+06,1.475075500000000000e+06,2.123200000000000000e+06,1.638530000000000000e+06,1.891840000000000000e+06,2.527573500000000000e+06,2.388015799999999814e+06,1.812160000000000000e+06,1.798040800000000047e+06,1.853801100000000093e+06,1.901824000000000000e+06,1.919968000000000000e+06,1.923680000000000000e+06,1.725920000000000000e+06,3.452461299999999814e+06,2.260446299999999814e+06,2.124950000000000000e+06,1.713728000000000000e+06,1.668160000000000000e+06,2.148808000000000000e+06,2.268450799999999814e+06,1.847200000000000000e+06,1.730253300000000047e+06,2.360136000000000000e+06,1.912704000000000000e+06,1.778048000000000000e+06,1.881952000000000000e+06,1.993358899999999907e+06,1.949468300000000047e+06,1.905617500000000000e+06,1.662427000000000000e+06,2.164818000000000000e+06,1.757536000000000000e+06,1.837869899999999907e+06,1.728224000000000000e+06,2.292387500000000000e+06,1.942944000000000000e+06,1.674415300000000047e+06,2.248497799999999814e+06,1.905617500000000000e+06,2.184732000000000000e+06,2.296370299999999814e+06,1.902144000000000000e+06,1.510959600000000093e+06,1.487062800000000047e+06,1.793696000000000000e+06,2.006112000000000000e+06,1.618615000000000000e+06,1.880736000000000000e+06,1.770528000000000000e+06,2.104957299999999814e+06,1.579840000000000000e+06,1.913661800000000047e+06,1.897440000000000000e+06,2.252519500000000000e+06,1.670392500000000000e+06,1.767360000000000000e+06,1.807776000000000000e+06,2.475796000000000000e+06,2.217216000000000000e+06,2.115968000000000000e+06,2.013824000000000000e+06,1.843680000000000000e+06,1.796192000000000000e+06,3.875117299999999814e+06,1.687296000000000000e+06,2.491727299999999814e+06,1.455160399999999907e+06,2.475796000000000000e+06,1.714720000000000000e+06,1.624672000000000000e+06,1.788672000000000000e+06,2.172744799999999814e+06,2.400004000000000000e+06,1.710592000000000000e+06,2.144512000000000000e+06,1.864960000000000000e+06,1.598701000000000000e+06,2.112962799999999814e+06,2.022240000000000000e+06,1.911392000000000000e+06,1.759072000000000000e+06,2.151104000000000000e+06,1.843360000000000000e+06,1.886016000000000000e+06,2.384071799999999814e+06,2.077216000000000000e+06,1.935904000000000000e+06,1.888192000000000000e+06,1.769984000000000000e+06,2.372084500000000000e+06,2.316285299999999814e+06,2.427922500000000000e+06,1.957473800000000047e+06,2.372084500000000000e+06,1.838752000000000000e+06,1.935456000000000000e+06,1.929504000000000000e+06,1.794019000000000000e+06,1.967264000000000000e+06,1.905440000000000000e+06,2.459786000000000000e+06,2.077632000000000000e+06,1.747840000000000000e+06,1.662427000000000000e+06,2.046112000000000000e+06,2.312302500000000000e+06,1.820480000000000000e+06,1.916320000000000000e+06,2.463807799999999814e+06,1.974880000000000000e+06,1.941856000000000000e+06,2.208668799999999814e+06,1.658483000000000000e+06,1.835456000000000000e+06,1.851360000000000000e+06,1.952416000000000000e+06,1.730253300000000047e+06,1.949664000000000000e+06,2.463807799999999814e+06,1.650517399999999907e+06,1.991104000000000000e+06,1.965439300000000047e+06,1.792576000000000000e+06,2.543504799999999814e+06,1.833184000000000000e+06,2.042614000000000000e+06,1.541472000000000000e+06,1.900160000000000000e+06,1.881504000000000000e+06,1.674240000000000000e+06,1.918976000000000000e+06,1.790080000000000000e+06,1.805280000000000000e+06,2.065568000000000000e+06,2.230439000000000000e+06,1.662944000000000000e+06,1.976366800000000047e+06,1.831296000000000000e+06,1.867904000000000000e+06,1.760928000000000000e+06,1.932256000000000000e+06,1.894144000000000000e+06,1.999808000000000000e+06,2.308323299999999814e+06,1.702848000000000000e+06,1.962656000000000000e+06,1.845760000000000000e+06,1.652585399999999907e+06,1.860224000000000000e+06,1.537160600000000093e+06,2.279862000000000000e+06,1.744896000000000000e+06,1.643424000000000000e+06,1.758304000000000000e+06,1.546528000000000000e+06,1.611968000000000000e+06,1.661984000000000000e+06,1.973120000000000000e+06,1.549120000000000000e+06,1.712960000000000000e+06,2.487948000000000000e+06,2.350580299999999814e+06,1.719296000000000000e+06,1.620050500000000000e+06,2.390974799999999814e+06,1.892608000000000000e+06,2.706878799999999814e+06,1.977312000000000000e+06,2.051520000000000000e+06,2.008640000000000000e+06,2.368140500000000000e+06,1.890176000000000000e+06,1.905617500000000000e+06,2.072448000000000000e+06,1.861312000000000000e+06,1.948992000000000000e+06,2.428175799999999814e+06,2.074831500000000000e+06,1.711552000000000000e+06,1.882592000000000000e+06,2.008506100000000093e+06,1.863968000000000000e+06,2.424973299999999814e+06,1.797824000000000000e+06,1.597529399999999907e+06,1.995936000000000000e+06,1.741824000000000000e+06,1.942517100000000093e+06,2.057280000000000000e+06,1.715507500000000000e+06,2.394585000000000000e+06,1.882176000000000000e+06,1.736064000000000000e+06,1.339562500000000000e+06,1.849824000000000000e+06,1.993184000000000000e+06,1.752512000000000000e+06,1.571311800000000047e+06,1.817088000000000000e+06,1.655264000000000000e+06,2.090180300000000047e+06,1.705792000000000000e+06,1.802880000000000000e+06,1.688480000000000000e+06,1.794336000000000000e+06,1.738912000000000000e+06,1.923584000000000000e+06,2.105541000000000000e+06,1.671200000000000000e+06,2.272434500000000000e+06,1.604010000000000000e+06,1.952192000000000000e+06,1.874272000000000000e+06,1.771168000000000000e+06,1.937216000000000000e+06,1.882425899999999907e+06,1.750464000000000000e+06,1.993088000000000000e+06,1.910624000000000000e+06,2.147491299999999814e+06,1.722059500000000000e+06,2.082768300000000047e+06,2.209350799999999814e+06,1.761792000000000000e+06,1.788224000000000000e+06,1.727028300000000047e+06,1.665344000000000000e+06,2.102336000000000000e+06,2.546300000000000000e+06,2.027744000000000000e+06,1.816640000000000000e+06,1.757664000000000000e+06,1.741088000000000000e+06,1.946784000000000000e+06,1.954848000000000000e+06,1.503248000000000000e+06,2.239246799999999814e+06,1.991200000000000000e+06,3.057734500000000000e+06,2.142309299999999814e+06,1.981600000000000000e+06,1.843232000000000000e+06,1.866144000000000000e+06,1.786688000000000000e+06,1.895328000000000000e+06,1.860448000000000000e+06,2.367834500000000000e+06,1.760480000000000000e+06,1.759520000000000000e+06,1.743040000000000000e+06,1.887776000000000000e+06,1.753280000000000000e+06,1.827584000000000000e+06,2.065248000000000000e+06,1.730624000000000000e+06,2.037472000000000000e+06,1.995296000000000000e+06,1.850368000000000000e+06,2.049984000000000000e+06,1.709696000000000000e+06,1.805376000000000000e+06,1.899520000000000000e+06,2.490837000000000000e+06,1.908192000000000000e+06,1.491879500000000000e+06,1.673358100000000093e+06,1.999808000000000000e+06,2.149727000000000000e+06,1.890523000000000000e+06,2.404819000000000000e+06,1.908640000000000000e+06,2.308312799999999814e+06,1.492707000000000000e+06,1.729899000000000000e+06,2.048640000000000000e+06,1.610323300000000047e+06,1.586230000000000000e+06,2.343511299999999814e+06,1.911392000000000000e+06,1.754816000000000000e+06,1.715150300000000047e+06,1.863840000000000000e+06,1.498336000000000000e+06,2.096775300000000047e+06,1.211190500000000000e+06,1.380856300000000047e+06,1.579168000000000000e+06,1.908960000000000000e+06,2.111121799999999814e+06,1.669696000000000000e+06,1.842912000000000000e+06,1.571392000000000000e+06,2.030720000000000000e+06,2.018368000000000000e+06,2.347804500000000000e+06,1.939968000000000000e+06,2.091840000000000000e+06,1.967392000000000000e+06,1.920928000000000000e+06,1.789856000000000000e+06,1.936352000000000000e+06,1.827808000000000000e+06,1.877216000000000000e+06,1.753600000000000000e+06,2.584319799999999814e+06,1.997728000000000000e+06,1.826816000000000000e+06,1.989888000000000000e+06,4.536056000000000000e+06,1.969080500000000000e+06,1.657954000000000000e+06,1.934688000000000000e+06,2.024987800000000047e+06,2.441758000000000000e+06,1.823328000000000000e+06,2.824305000000000000e+06,4.826957500000000000e+06,1.759532300000000047e+06,1.877888000000000000e+06,2.145305799999999814e+06,2.278791799999999814e+06,1.864384000000000000e+06,1.949760000000000000e+06,2.396031500000000000e+06,1.883936000000000000e+06,2.060229100000000093e+06,1.884128000000000000e+06,1.991744000000000000e+06,1.884576000000000000e+06,1.597354800000000047e+06,1.830378800000000047e+06,1.979968000000000000e+06,1.865824000000000000e+06,1.801984000000000000e+06,1.797728000000000000e+06,1.899616000000000000e+06,1.837984000000000000e+06,1.845984000000000000e+06,2.074656000000000000e+06,2.421404299999999814e+06,1.570925000000000000e+06,2.056553899999999907e+06,2.175360000000000000e+06,1.974432000000000000e+06,2.043369500000000000e+06,1.862304000000000000e+06,2.103714000000000000e+06,2.480074299999999814e+06,2.147840000000000000e+06,1.877440000000000000e+06,2.100480000000000000e+06,2.299005299999999814e+06,2.058933899999999907e+06,2.510508000000000000e+06,2.077595300000000047e+06,2.231296000000000000e+06,1.742088000000000000e+06,2.521585500000000000e+06,2.402848299999999814e+06,2.056026899999999907e+06,1.751648000000000000e+06,2.088160000000000000e+06,2.081312000000000000e+06,2.362045000000000000e+06,1.740704100000000093e+06,2.036480000000000000e+06,1.757536000000000000e+06,1.842816000000000000e+06,1.956256000000000000e+06,1.930624000000000000e+06,1.890496000000000000e+06,2.075648000000000000e+06,1.876032000000000000e+06,1.595312500000000000e+06,2.407612299999999814e+06,1.685248000000000000e+06,2.440887799999999814e+06,2.100480000000000000e+06,2.345024000000000000e+06,1.790944000000000000e+06,1.517210000000000000e+06,1.943290399999999907e+06,1.767584000000000000e+06,1.762336000000000000e+06,1.876896000000000000e+06,1.819488000000000000e+06,1.935426600000000093e+06,1.848288000000000000e+06,2.387326500000000000e+06,2.034368000000000000e+06,1.707344000000000000e+06,2.132373000000000000e+06,2.267987799999999814e+06,2.372072000000000000e+06,2.254929299999999814e+06,2.031936000000000000e+06,2.161984000000000000e+06,1.776544000000000000e+06,1.758208000000000000e+06,2.158374799999999814e+06,1.914784000000000000e+06,1.903808000000000000e+06,1.924452399999999907e+06,2.324416000000000000e+06,2.014048000000000000e+06,2.072096000000000000e+06,1.887968000000000000e+06,1.885248000000000000e+06,2.201856000000000000e+06,2.648472000000000000e+06,1.942048000000000000e+06,1.753952000000000000e+06,1.890176000000000000e+06,1.819584000000000000e+06,2.564444000000000000e+06,1.974880000000000000e+06,1.784608000000000000e+06,1.766138399999999907e+06,2.054624000000000000e+06,1.979616000000000000e+06,1.740736000000000000e+06,1.863616000000000000e+06,1.752864000000000000e+06,2.074985899999999907e+06,2.014121500000000000e+06,1.820704000000000000e+06,1.585236000000000000e+06,2.717804500000000000e+06,1.789740500000000000e+06,1.970368000000000000e+06,2.040576000000000000e+06,1.677312000000000000e+06,1.950304000000000000e+06,1.919072000000000000e+06,1.642874800000000047e+06,1.833504000000000000e+06,2.004128000000000000e+06,1.756896000000000000e+06,1.825504000000000000e+06,1.891488000000000000e+06,2.002336000000000000e+06,2.302326500000000000e+06,1.880096000000000000e+06,1.885572000000000000e+06,2.643153799999999814e+06,2.368140500000000000e+06,1.772160000000000000e+06,2.227655299999999814e+06,2.370098500000000000e+06,1.869732399999999907e+06,1.909056000000000000e+06,2.216595500000000000e+06,2.140723000000000000e+06,1.562951300000000047e+06,1.817856000000000000e+06,1.885742300000000047e+06,2.762797500000000000e+06,3.308920500000000000e+06,2.978108299999999814e+06,1.862656000000000000e+06,1.863968000000000000e+06,1.459143300000000047e+06,1.941728000000000000e+06,1.796320000000000000e+06,1.865696000000000000e+06,2.536255500000000000e+06,2.094816000000000000e+06,1.999808000000000000e+06,2.341135799999999814e+06,2.358325000000000000e+06,1.748026600000000093e+06,2.518595299999999814e+06,1.959388100000000093e+06,1.923360000000000000e+06,1.932704000000000000e+06,1.746197600000000093e+06,2.422375500000000000e+06,1.852000000000000000e+06,2.436008000000000000e+06,2.172535299999999814e+06,1.534607500000000000e+06,2.271753000000000000e+06,1.656992000000000000e+06,1.888768000000000000e+06,1.745888000000000000e+06,2.028736000000000000e+06,1.697536000000000000e+06,2.276456299999999814e+06,2.555493000000000000e+06,2.121856000000000000e+06,1.634586100000000093e+06,1.893707899999999907e+06,2.288365799999999814e+06,2.360136000000000000e+06,1.929593000000000000e+06,2.162880000000000000e+06,2.675016299999999814e+06,1.858368000000000000e+06,1.944032000000000000e+06,1.994528000000000000e+06,2.599343799999999814e+06,1.890176000000000000e+06,1.741952000000000000e+06,1.861766800000000047e+06,1.916224000000000000e+06,2.015488000000000000e+06,2.372084500000000000e+06,2.201856000000000000e+06,2.475796000000000000e+06,2.495710000000000000e+06,2.176727500000000000e+06,2.563497500000000000e+06,1.980608000000000000e+06,2.191936000000000000e+06,2.085184000000000000e+06,2.208668799999999814e+06,1.820032000000000000e+06,2.156813500000000000e+06,2.419957000000000000e+06,1.459143300000000047e+06,1.809950300000000047e+06,1.864832000000000000e+06,1.929312000000000000e+06,1.826368000000000000e+06,1.936000000000000000e+06,2.316285299999999814e+06,2.388015799999999814e+06,1.713952000000000000e+06,1.937558600000000093e+06,2.603365500000000000e+06,2.126976000000000000e+06,2.152192000000000000e+06,1.851904000000000000e+06,2.117312000000000000e+06,2.140288000000000000e+06,2.352209299999999814e+06,2.201472000000000000e+06,2.257280000000000000e+06,1.883584000000000000e+06,1.699904000000000000e+06,2.205952000000000000e+06,1.817916000000000000e+06,2.108979000000000000e+06,1.722287600000000093e+06,2.499654000000000000e+06,1.958464000000000000e+06,1.522947899999999907e+06,1.714322000000000000e+06,1.710299399999999907e+06,2.547487500000000000e+06,2.631285000000000000e+06,1.885742300000000047e+06,1.768672000000000000e+06,2.008640000000000000e+06,2.575446000000000000e+06,2.627222500000000000e+06,2.089952000000000000e+06,1.647232000000000000e+06,1.821024000000000000e+06,1.742162899999999907e+06,1.716768000000000000e+06,1.841504000000000000e+06,1.904576000000000000e+06,2.002560000000000000e+06,1.749152000000000000e+06,1.795552000000000000e+06,2.439872000000000000e+06,1.997380500000000000e+06,4.070434500000000000e+06,1.798040800000000047e+06,1.791712000000000000e+06,1.832736000000000000e+06,1.995936000000000000e+06,1.731936000000000000e+06,1.660992000000000000e+06,1.861984000000000000e+06,1.664800000000000000e+06,1.730176000000000000e+06,1.471091600000000093e+06,1.746432000000000000e+06,1.629536000000000000e+06,1.868128000000000000e+06,1.706277800000000047e+06,1.755904000000000000e+06,2.005346100000000093e+06,2.089026000000000000e+06,1.664032000000000000e+06,2.730935000000000000e+06,2.372084500000000000e+06,2.116945500000000000e+06,1.510959600000000093e+06,1.616736000000000000e+06,2.093047600000000093e+06,1.612416000000000000e+06,1.588384000000000000e+06,1.487232000000000000e+06,1.463680000000000000e+06,1.435207500000000000e+06,1.813972000000000000e+06,1.547744000000000000e+06,1.787136000000000000e+06,1.842816000000000000e+06,1.675680000000000000e+06,1.645696000000000000e+06,1.585024000000000000e+06,1.547520000000000000e+06,1.723968000000000000e+06,1.592608000000000000e+06,1.337888000000000000e+06,1.733568000000000000e+06,1.884576000000000000e+06,2.108979000000000000e+06,1.564032000000000000e+06,1.664032000000000000e+06,1.598701000000000000e+06,1.633216000000000000e+06,1.873755000000000000e+06,1.945524300000000047e+06,1.577440000000000000e+06,1.973405000000000000e+06,1.575520000000000000e+06,1.501120000000000000e+06,1.635936000000000000e+06,1.706277800000000047e+06,2.148808000000000000e+06,1.683168000000000000e+06,1.458624000000000000e+06,1.852224000000000000e+06,2.124950000000000000e+06,1.905617500000000000e+06,2.112962799999999814e+06,1.768128000000000000e+06,1.373728000000000000e+06,1.493472000000000000e+06,1.614784000000000000e+06,1.502208000000000000e+06,2.340221000000000000e+06,1.560160000000000000e+06,1.431744000000000000e+06,1.889686300000000047e+06,1.578708300000000047e+06,1.524960000000000000e+06,1.540608000000000000e+06,1.419275300000000047e+06,1.762116800000000047e+06,1.506208000000000000e+06,1.555520000000000000e+06,1.610240000000000000e+06,1.460448000000000000e+06,1.393856000000000000e+06,1.702333800000000047e+06,1.589568000000000000e+06,1.538656000000000000e+06,1.561120000000000000e+06,1.799040000000000000e+06,1.759168000000000000e+06,2.037209600000000093e+06,1.944704000000000000e+06,1.859232000000000000e+06,1.420672000000000000e+06,1.529152000000000000e+06,1.877776600000000093e+06,2.240571000000000000e+06,2.200664299999999814e+06,1.642432000000000000e+06,3.201384799999999814e+06,1.786912000000000000e+06,1.804064000000000000e+06,1.887424000000000000e+06,3.049878500000000000e+06,1.722976000000000000e+06,1.723200000000000000e+06,1.909639100000000093e+06,1.765280000000000000e+06,1.811936000000000000e+06,2.403986799999999814e+06,1.867680000000000000e+06,1.688288000000000000e+06,1.771744000000000000e+06,1.951104000000000000e+06,1.951424000000000000e+06,2.049196899999999907e+06,1.677952000000000000e+06,1.911264000000000000e+06,1.654176000000000000e+06,1.969472000000000000e+06,2.423939799999999814e+06,2.156813500000000000e+06,1.920736000000000000e+06,2.026080000000000000e+06,1.919968000000000000e+06,1.766720000000000000e+06,1.570742600000000093e+06,1.713632000000000000e+06,1.845216000000000000e+06,2.475796000000000000e+06,1.678436899999999907e+06,1.730253300000000047e+06,1.686528000000000000e+06,2.292387500000000000e+06,1.973405000000000000e+06,1.827808000000000000e+06,1.782069600000000093e+06,1.905617500000000000e+06,1.771168000000000000e+06,1.900832000000000000e+06,2.284383000000000000e+06,2.337088000000000000e+06,1.862976000000000000e+06,1.387334100000000093e+06,2.058944000000000000e+06,1.774104000000000000e+06,1.806048000000000000e+06,1.690560000000000000e+06,1.709824000000000000e+06,2.822619299999999814e+06,2.204647000000000000e+06,1.749472000000000000e+06,1.583200000000000000e+06,1.436032000000000000e+06,2.009290100000000093e+06,2.112962799999999814e+06,1.937558600000000093e+06,1.963104000000000000e+06,2.400004000000000000e+06,1.853440000000000000e+06,1.694368100000000093e+06,1.722656000000000000e+06,2.013824000000000000e+06,1.864512000000000000e+06,1.849376000000000000e+06,1.779712000000000000e+06,2.121808500000000000e+06,1.658080000000000000e+06,1.732672000000000000e+06,1.546112000000000000e+06,1.542560000000000000e+06,1.362688000000000000e+06,1.491328000000000000e+06,1.419296000000000000e+06,1.514816000000000000e+06,1.313184000000000000e+06,1.356480000000000000e+06,1.325920000000000000e+06,1.381120000000000000e+06,1.119724000000000000e+06,1.471936000000000000e+06,1.445920000000000000e+06,1.353280000000000000e+06,1.459456000000000000e+06,1.196608000000000000e+06,1.175904000000000000e+06,1.025445500000000000e+06,1.147488000000000000e+06,1.235168000000000000e+06,1.116896000000000000e+06,1.290368000000000000e+06,1.403104000000000000e+06,1.607552000000000000e+06,2.240571000000000000e+06,1.821937600000000093e+06,3.715645500000000000e+06,2.870413000000000000e+06,2.873408000000000000e+06,3.003776000000000000e+06,2.739072000000000000e+06,2.623160000000000000e+06,2.659085000000000000e+06,2.387712000000000000e+06,2.394240000000000000e+06,2.326208000000000000e+06,2.261632000000000000e+06,2.408192000000000000e+06,2.137856000000000000e+06,2.027648000000000000e+06,1.851680000000000000e+06,1.753504000000000000e+06,1.527552000000000000e+06,1.421440000000000000e+06,1.281920000000000000e+06,1.046064000000000000e+06,8.890880000000000000e+05,6.958720000000000000e+05,5.726400000000000000e+05,4.534240000000000000e+05,3.499760000000000000e+05,2.835760000000000000e+05,2.164800000000000000e+05,1.466800000000000000e+05,1.403280000000000000e+05,9.351000000000000000e+04,6.527100000000000000e+04,4.519600000000000000e+04,4.198500000000000000e+04,3.015200000000000000e+04,2.734600000000000000e+04,1.612200000000000000e+04,1.662300000000000000e+04,1.522100000000000000e+04,1.301700000000000000e+04,9.812000000000000000e+03,8.710000000000000000e+03,7.208000000000000000e+03,4.805000000000000000e+03,7.809000000000000000e+03,5.906000000000000000e+03,3.904000000000000000e+03,5.105000000000000000e+03,5.806000000000000000e+03,3.403000000000000000e+03,5.806000000000000000e+03,4.404000000000000000e+03,3.403000000000000000e+03,4.404000000000000000e+03,5.005000000000000000e+03,2.903000000000000000e+03,4.204000000000000000e+03,3.503000000000000000e+03,3.403000000000000000e+03,3.503000000000000000e+03,2.802000000000000000e+03,3.403000000000000000e+03,4.104000000000000000e+03,3.303000000000000000e+03,3.403000000000000000e+03,3.704000000000000000e+03,3.503000000000000000e+03,2.502000000000000000e+03,3.603000000000000000e+03,4.705000000000000000e+03,2.402000000000000000e+03,3.603000000000000000e+03,3.003000000000000000e+03,4.104000000000000000e+03,3.403000000000000000e+03,nan
4.795009999999999906e+01,5.105000000000000000e+03,4.004000000000000000e+03,4.204000000000000000e+03,2.903000000000000000e+03,3.704000000000000000e+03,4.204000000000000000e+03,3.704000000000000000e+03,6.207000000000000000e+03,7.709000000000000000e+03,1.141400000000000000e+04,1.682300000000000000e+04,2.814700000000000000e+04,4.479400000000000000e+04,6.145500000000000000e+04,7.722400000000000000e+04,1.269280000000000000e+05,2.357120000000000000e+05,5.970560000000000000e+05,9.634880000000000000e+05,1.760256000000000000e+06,1.930304000000000000e+06,2.663147500000000000e+06,3.588036000000000000e+06,3.372805000000000000e+06,3.073775500000000000e+06,3.320948799999999814e+06,3.600064299999999814e+06,2.786694299999999814e+06,2.667130299999999814e+06,3.528294000000000000e+06,3.269172299999999814e+06,2.830505299999999814e+06,2.970063000000000000e+06,3.129614500000000000e+06,2.098048000000000000e+06,2.946086500000000000e+06,1.706277800000000047e+06,2.002016000000000000e+06,1.989984000000000000e+06,2.256502299999999814e+06,2.001324500000000000e+06,1.712640000000000000e+06,1.839968000000000000e+06,1.939968000000000000e+06,2.314871000000000000e+06,2.376067299999999814e+06,1.722496300000000047e+06,1.960672000000000000e+06,2.239972799999999814e+06,2.400004000000000000e+06,1.974208000000000000e+06,1.774104000000000000e+06,2.008416000000000000e+06,2.348147799999999814e+06,1.966848000000000000e+06,3.484323799999999814e+06,1.977184000000000000e+06,2.403986799999999814e+06,2.159680000000000000e+06,2.136320000000000000e+06,2.128512000000000000e+06,2.547487500000000000e+06,2.268450799999999814e+06,2.188676000000000000e+06,1.790035300000000047e+06,2.164352000000000000e+06,2.667130299999999814e+06,2.447876500000000000e+06,3.556094000000000000e+06,1.953529800000000047e+06,2.362560000000000000e+06,2.563497500000000000e+06,2.679078799999999814e+06,2.313536000000000000e+06,2.394560000000000000e+06,2.519646799999999814e+06,2.427922500000000000e+06,2.300992000000000000e+06,2.726872500000000000e+06,2.108979000000000000e+06,2.296370299999999814e+06,2.681536000000000000e+06,2.142656000000000000e+06,2.371648000000000000e+06,2.475796000000000000e+06,1.985392300000000047e+06,2.390080000000000000e+06,2.505984000000000000e+06,2.938200500000000000e+06,2.197376000000000000e+06,2.280439000000000000e+06,2.268450799999999814e+06,2.339648000000000000e+06,2.433536000000000000e+06,2.234752000000000000e+06,2.304256000000000000e+06,2.338304000000000000e+06,2.049196899999999907e+06,2.156813500000000000e+06,2.240571000000000000e+06,2.503636799999999814e+06,2.237504000000000000e+06,2.535296000000000000e+06,2.300314299999999814e+06,2.551549000000000000e+06,2.443854799999999814e+06,2.595361000000000000e+06,2.567480299999999814e+06,2.156813500000000000e+06,2.970063000000000000e+06,2.213632000000000000e+06,2.348147799999999814e+06,2.049196899999999907e+06,2.539560799999999814e+06,2.153984000000000000e+06,2.192737500000000000e+06,2.982011500000000000e+06,1.953529800000000047e+06,1.989336300000000047e+06,1.758172800000000047e+06,2.308318799999999814e+06,2.133632000000000000e+06,2.117888000000000000e+06,1.726231600000000093e+06,2.118848000000000000e+06,2.232605500000000000e+06,2.348147799999999814e+06,1.878752000000000000e+06,1.950752000000000000e+06,2.238656000000000000e+06,1.917088000000000000e+06,2.206208000000000000e+06,2.001324500000000000e+06,1.738218899999999907e+06,1.940736000000000000e+06,2.671033500000000000e+06,1.813972000000000000e+06,1.794019000000000000e+06,2.248497799999999814e+06,1.996608000000000000e+06,2.487705500000000000e+06,2.120967299999999814e+06,1.993358899999999907e+06,1.821937600000000093e+06,2.168800799999999814e+06,2.069072100000000093e+06,2.320307000000000000e+06,1.806006399999999907e+06,2.248497799999999814e+06,1.913152000000000000e+06,2.392077299999999814e+06,2.053140899999999907e+06,1.826720000000000000e+06,2.396060000000000000e+06,2.898292799999999814e+06,2.196720299999999814e+06,1.542823100000000093e+06,2.336238299999999814e+06,2.148808000000000000e+06,1.945524300000000047e+06,2.463807799999999814e+06,2.312302500000000000e+06,2.143616000000000000e+06,2.356153299999999814e+06,2.336238299999999814e+06,2.364157799999999814e+06,2.168800799999999814e+06,1.809088000000000000e+06,1.514982300000000047e+06,2.619177299999999814e+06,2.013311800000000047e+06,2.415935299999999814e+06,2.324289799999999814e+06,2.152869500000000000e+06,2.032288000000000000e+06,2.236588299999999814e+06,3.456523799999999814e+06,1.720064000000000000e+06,1.725920000000000000e+06,1.726272000000000000e+06,2.403986799999999814e+06,2.722969299999999814e+06,1.977426600000000093e+06,2.686964500000000000e+06,4.006709500000000000e+06,1.994528000000000000e+06,1.893707899999999907e+06,2.045175300000000047e+06,2.695010000000000000e+06,2.121408000000000000e+06,1.662427000000000000e+06,2.511642299999999814e+06,2.997942500000000000e+06,2.758735000000000000e+06,2.894389500000000000e+06,2.535578000000000000e+06,2.132876799999999814e+06,2.595361000000000000e+06,2.774666299999999814e+06,3.879020500000000000e+06,2.108979000000000000e+06,2.188676000000000000e+06,3.141483299999999814e+06,3.643875299999999814e+06,2.216595500000000000e+06,2.523629500000000000e+06,2.750849000000000000e+06,2.515625000000000000e+06,2.515625000000000000e+06,2.160796299999999814e+06,2.571424299999999814e+06,2.097030500000000000e+06,1.694368100000000093e+06,2.862367799999999814e+06,2.547487500000000000e+06,1.957473800000000047e+06,1.786052500000000000e+06,2.264468000000000000e+06,2.455803299999999814e+06,1.902144000000000000e+06,2.033265600000000093e+06,2.467790500000000000e+06,2.316285299999999814e+06,2.411991299999999814e+06,2.025221399999999907e+06,1.722287600000000093e+06,2.403986799999999814e+06,4.640614000000000000e+06,2.499654000000000000e+06,2.240571000000000000e+06,1.718266000000000000e+06,2.368140500000000000e+06,2.232605500000000000e+06,2.934138000000000000e+06,1.698312100000000093e+06,2.671033500000000000e+06,2.136898500000000000e+06,1.813972000000000000e+06,2.471774299999999814e+06,2.392077299999999814e+06,1.969461000000000000e+06,1.754190000000000000e+06,2.005440000000000000e+06,1.678436899999999907e+06,1.666448600000000093e+06,2.471774299999999814e+06,2.029243000000000000e+06,2.770763000000000000e+06,1.606627800000000047e+06,2.810591000000000000e+06,2.037209600000000093e+06,1.578708300000000047e+06,2.930155299999999814e+06,2.332216500000000000e+06,2.336238299999999814e+06,2.173440000000000000e+06,1.945524300000000047e+06,2.160796299999999814e+06,2.690947500000000000e+06,2.675016299999999814e+06,2.204647000000000000e+06,1.869732399999999907e+06,2.065128100000000093e+06,2.176727500000000000e+06,2.499654000000000000e+06,2.176256000000000000e+06,2.396060000000000000e+06,2.770763000000000000e+06,2.435928000000000000e+06,2.424832000000000000e+06,1.979840000000000000e+06,2.220578299999999814e+06,2.491727299999999814e+06,2.077116399999999907e+06,2.511642299999999814e+06,1.817916000000000000e+06,1.973405000000000000e+06,2.376067299999999814e+06,2.381632000000000000e+06,1.941632000000000000e+06,1.985392300000000047e+06,2.132876799999999814e+06,2.152869500000000000e+06,1.845888000000000000e+06,2.033265600000000093e+06,2.101013299999999814e+06,2.073094800000000047e+06,2.013311800000000047e+06,2.435928000000000000e+06,2.268450799999999814e+06,2.014496000000000000e+06,2.328233799999999814e+06,2.503636799999999814e+06,1.817916000000000000e+06,2.543504799999999814e+06,2.245568000000000000e+06,1.658483000000000000e+06,1.643840000000000000e+06,3.751570500000000000e+06,3.037850500000000000e+06,3.380691000000000000e+06,2.631285000000000000e+06,2.587355500000000000e+06,2.066688000000000000e+06,2.726872500000000000e+06,2.503636799999999814e+06,2.403986799999999814e+06,2.730935000000000000e+06,2.192737500000000000e+06,2.591417000000000000e+06,2.778649000000000000e+06,1.758172800000000047e+06,2.427922500000000000e+06,2.204647000000000000e+06,1.755360000000000000e+06,1.874144000000000000e+06,2.499654000000000000e+06,2.148808000000000000e+06,1.817916000000000000e+06,1.754190000000000000e+06,1.877776600000000093e+06,1.882400000000000000e+06,1.576384000000000000e+06,2.208668799999999814e+06,1.371264000000000000e+06,2.047104000000000000e+06,1.930720000000000000e+06,2.360136000000000000e+06,2.332216500000000000e+06,2.571424299999999814e+06,1.500064000000000000e+06,2.077116399999999907e+06,1.794432000000000000e+06,1.323608100000000093e+06,1.561664000000000000e+06,1.570742600000000093e+06,1.538879100000000093e+06,2.057162500000000000e+06,2.631285000000000000e+06,1.933537000000000000e+06,1.916992000000000000e+06,2.527573500000000000e+06,2.483722799999999814e+06,1.957473800000000047e+06,2.862367799999999814e+06,1.969461000000000000e+06,1.861766800000000047e+06,2.479778799999999814e+06,3.121569000000000000e+06,2.132876799999999814e+06,2.431945299999999814e+06,1.768224000000000000e+06,2.037209600000000093e+06,3.277058000000000000e+06,1.806006399999999907e+06,2.938200500000000000e+06,1.758172800000000047e+06,1.903680000000000000e+06,2.168800799999999814e+06,1.898080000000000000e+06,2.045888000000000000e+06,1.867232000000000000e+06,2.236588299999999814e+06,2.679078799999999814e+06,2.316285299999999814e+06,1.825881500000000000e+06,3.033947299999999814e+06,1.889686300000000047e+06,1.926560000000000000e+06,3.946808000000000000e+06,1.908512000000000000e+06,1.845835500000000000e+06,1.510959600000000093e+06,1.925792000000000000e+06,1.565024000000000000e+06,2.029243000000000000e+06,2.415935299999999814e+06,1.556480000000000000e+06,1.794784000000000000e+06,2.104957299999999814e+06,1.801888000000000000e+06,1.589792000000000000e+06,2.071232000000000000e+06,3.564139299999999814e+06,1.815232000000000000e+06,1.620000000000000000e+06,1.847968000000000000e+06,1.731264000000000000e+06,2.053140899999999907e+06,2.112962799999999814e+06,2.260446299999999814e+06,1.817408000000000000e+06,1.801984800000000047e+06,2.515625000000000000e+06,2.007744000000000000e+06,1.423219300000000047e+06,1.989344000000000000e+06,1.793472000000000000e+06,2.192737500000000000e+06,1.738218899999999907e+06,1.797056000000000000e+06,2.922269299999999814e+06,1.594718100000000093e+06,2.264468000000000000e+06,1.752192000000000000e+06,1.652416000000000000e+06,2.148808000000000000e+06,2.083424000000000000e+06,1.900608000000000000e+06,1.897651899999999907e+06,2.419957000000000000e+06,2.057376000000000000e+06,2.304297000000000000e+06,1.804288000000000000e+06,1.562777000000000000e+06,1.855616000000000000e+06,1.911936000000000000e+06,1.950752000000000000e+06,1.825881500000000000e+06,1.740000000000000000e+06,1.980960000000000000e+06,2.017255800000000047e+06,2.161984000000000000e+06,2.085082000000000000e+06,2.487705500000000000e+06,1.909639100000000093e+06,2.324289799999999814e+06,2.308318799999999814e+06,1.829903300000000047e+06,2.312302500000000000e+06,2.280439000000000000e+06,1.857822800000000047e+06,2.093047600000000093e+06,2.308318799999999814e+06,1.821937600000000093e+06,1.969472000000000000e+06,2.021344000000000000e+06,2.021277399999999907e+06,1.749024000000000000e+06,1.865600000000000000e+06,1.522947899999999907e+06,1.905617500000000000e+06,2.706878799999999814e+06,2.196720299999999814e+06,1.953529800000000047e+06,1.891488000000000000e+06,2.093047600000000093e+06,2.515625000000000000e+06,5.609234000000000000e+06,1.689472000000000000e+06,1.670336000000000000e+06,1.885742300000000047e+06,3.065809799999999814e+06,1.825824000000000000e+06,2.228582799999999814e+06,4.556815500000000000e+06,2.104957299999999814e+06,2.439872000000000000e+06,2.726872500000000000e+06,1.925610300000000047e+06,1.684896000000000000e+06,2.451859299999999814e+06,3.217316000000000000e+06,2.172744799999999814e+06,1.853888000000000000e+06,2.148808000000000000e+06,1.574764300000000047e+06,2.495710000000000000e+06,2.089026000000000000e+06,2.061106500000000000e+06,1.876032000000000000e+06,1.897216000000000000e+06,2.591417000000000000e+06,2.427922500000000000e+06,3.472455000000000000e+06,1.718752000000000000e+06,2.083744000000000000e+06,2.013056000000000000e+06,2.567480299999999814e+06,2.180749299999999814e+06,2.400004000000000000e+06,1.534857500000000000e+06,1.891840000000000000e+06,2.679078799999999814e+06,1.614632300000000047e+06,1.683936000000000000e+06,2.483722799999999814e+06,1.878752000000000000e+06,1.783072000000000000e+06,2.527573500000000000e+06,1.737472000000000000e+06,2.427922500000000000e+06,2.280439000000000000e+06,2.108979000000000000e+06,2.280439000000000000e+06,1.903808000000000000e+06,1.821937600000000093e+06,2.013311800000000047e+06,1.785280000000000000e+06,1.993312000000000000e+06,1.945472000000000000e+06,2.607348299999999814e+06,2.365504000000000000e+06,2.479778799999999814e+06,2.364157799999999814e+06,1.801984000000000000e+06,1.917088000000000000e+06,2.192737500000000000e+06,2.216595500000000000e+06,2.140881299999999814e+06,1.575392000000000000e+06,2.479778799999999814e+06,1.833504000000000000e+06,1.928864000000000000e+06,1.974208000000000000e+06,1.779264000000000000e+06,2.300314299999999814e+06,1.594718100000000093e+06,1.845835500000000000e+06,2.280439000000000000e+06,2.346432000000000000e+06,1.961664000000000000e+06,1.812160000000000000e+06,2.050848000000000000e+06,1.263786300000000047e+06,1.875136000000000000e+06,1.881952000000000000e+06,2.231744000000000000e+06,2.160796299999999814e+06,1.977408000000000000e+06,2.086080000000000000e+06,2.101013299999999814e+06,2.049196899999999907e+06,1.885472000000000000e+06,1.614632300000000047e+06,1.846208000000000000e+06,1.684480000000000000e+06,1.443212000000000000e+06,1.959456000000000000e+06,1.667296000000000000e+06,2.016800000000000000e+06,2.196720299999999814e+06,1.997380500000000000e+06,1.794656000000000000e+06,1.710299399999999907e+06,2.028416000000000000e+06,1.951296000000000000e+06,1.982176000000000000e+06,1.914784000000000000e+06,2.013311800000000047e+06,1.941408000000000000e+06,1.704256000000000000e+06,1.542823100000000093e+06,1.933024000000000000e+06,1.990656000000000000e+06,2.240571000000000000e+06,2.902275500000000000e+06,3.707600299999999814e+06,2.156813500000000000e+06,3.528294000000000000e+06,2.470272000000000000e+06,1.881720600000000093e+06,2.443854799999999814e+06,1.792032000000000000e+06,1.810848000000000000e+06,1.654461300000000047e+06,1.595424000000000000e+06,1.736064000000000000e+06,2.356153299999999814e+06,1.981370500000000000e+06,1.989336300000000047e+06,2.130112000000000000e+06,2.507658500000000000e+06,2.240960000000000000e+06,1.894144000000000000e+06,1.913024000000000000e+06,2.014592000000000000e+06,2.276456299999999814e+06,1.912352000000000000e+06,1.708288000000000000e+06,1.993856000000000000e+06,2.204647000000000000e+06,2.020352000000000000e+06,2.004128000000000000e+06,2.336238299999999814e+06,1.719936000000000000e+06,2.431945299999999814e+06,1.822208000000000000e+06,1.915872000000000000e+06,2.128448000000000000e+06,2.187166000000000000e+06,1.946784000000000000e+06,1.934688000000000000e+06,1.536744000000000000e+06,1.911808000000000000e+06,1.688704000000000000e+06,1.670041300000000047e+06,1.755808000000000000e+06,1.813024000000000000e+06,2.080196899999999907e+06,1.723180100000000093e+06,1.722784000000000000e+06,1.958464000000000000e+06,1.913696000000000000e+06,1.777952000000000000e+06,1.837216000000000000e+06,1.794784000000000000e+06,1.986240000000000000e+06,2.109429500000000000e+06,1.808768000000000000e+06,2.110016000000000000e+06,1.541128100000000093e+06,2.245019500000000000e+06,1.876124300000000047e+06,2.589457500000000000e+06,6.617052000000000000e+06,1.951296000000000000e+06,2.057824000000000000e+06,1.903232000000000000e+06,1.747296000000000000e+06,1.734976000000000000e+06,1.851232000000000000e+06,1.963968000000000000e+06,1.909504000000000000e+06,1.791566300000000047e+06,1.917088000000000000e+06,2.003552000000000000e+06,1.946560000000000000e+06,2.204532000000000000e+06,1.795104000000000000e+06,2.082176000000000000e+06,1.969696000000000000e+06,1.595120000000000000e+06,2.037024000000000000e+06,1.640904800000000047e+06,2.206976000000000000e+06,2.159680000000000000e+06,2.208668799999999814e+06,1.716727500000000000e+06,1.876672000000000000e+06,1.796864000000000000e+06,1.848160000000000000e+06,1.656128000000000000e+06,1.734031500000000000e+06,1.580328800000000047e+06,2.351869799999999814e+06,1.794336000000000000e+06,1.843360000000000000e+06,1.405929000000000000e+06,2.133967799999999814e+06,1.703616000000000000e+06,1.791840000000000000e+06,2.361585000000000000e+06,1.931639500000000000e+06,2.233705000000000000e+06,1.895241800000000047e+06,1.790944000000000000e+06,1.895680000000000000e+06,1.905835300000000047e+06,2.143923299999999814e+06,1.815104000000000000e+06,1.368554800000000047e+06,2.071527100000000093e+06,1.840736000000000000e+06,1.624544000000000000e+06,2.121619500000000000e+06,1.808000000000000000e+06,1.633344000000000000e+06,1.651456000000000000e+06,2.134976000000000000e+06,1.500535100000000093e+06,1.792704000000000000e+06,1.640288000000000000e+06,1.678272000000000000e+06,2.001324500000000000e+06,2.097882500000000000e+06,1.894336000000000000e+06,1.671104000000000000e+06,1.834048000000000000e+06,1.935904000000000000e+06,2.269070799999999814e+06,1.891616000000000000e+06,1.792576000000000000e+06,1.758208000000000000e+06,1.717216000000000000e+06,2.131090500000000000e+06,1.924128000000000000e+06,2.116048500000000000e+06,1.823744000000000000e+06,1.941184000000000000e+06,1.972075399999999907e+06,1.883168000000000000e+06,1.930848000000000000e+06,2.023132100000000093e+06,1.573024000000000000e+06,1.680768000000000000e+06,2.003136000000000000e+06,1.925344000000000000e+06,1.796192000000000000e+06,3.144210000000000000e+06,2.188327000000000000e+06,2.281821299999999814e+06,1.514285300000000047e+06,1.888593800000000047e+06,2.470167000000000000e+06,1.950880000000000000e+06,2.057728000000000000e+06,1.838976000000000000e+06,1.946368000000000000e+06,1.767488000000000000e+06,1.831968000000000000e+06,1.948544000000000000e+06,1.773248000000000000e+06,1.918208000000000000e+06,1.679311500000000000e+06,1.777640300000000047e+06,1.805376000000000000e+06,1.586230000000000000e+06,2.059148800000000047e+06,2.085632000000000000e+06,1.880640000000000000e+06,1.734266100000000093e+06,2.041888000000000000e+06,1.744032000000000000e+06,1.918208000000000000e+06,1.955392000000000000e+06,2.121408000000000000e+06,1.592580000000000000e+06,2.188224000000000000e+06,2.534573000000000000e+06,2.317043000000000000e+06,1.961120000000000000e+06,2.075727300000000047e+06,2.307131299999999814e+06,1.839200000000000000e+06,1.823200000000000000e+06,2.690428500000000000e+06,2.233246799999999814e+06,2.319702000000000000e+06,1.720064000000000000e+06,2.433052299999999814e+06,2.117601500000000000e+06,1.701192600000000093e+06,1.620416000000000000e+06,1.691648000000000000e+06,2.277785799999999814e+06,1.632032000000000000e+06,1.787628899999999907e+06,2.325410500000000000e+06,1.986203000000000000e+06,1.974312500000000000e+06,1.466784000000000000e+06,1.804928000000000000e+06,1.688608000000000000e+06,1.782528000000000000e+06,1.825435300000000047e+06,1.808992000000000000e+06,1.669376000000000000e+06,2.104128000000000000e+06,1.667072500000000000e+06,1.864608000000000000e+06,2.041674000000000000e+06,2.025984000000000000e+06,2.049687800000000047e+06,1.712768000000000000e+06,2.009760000000000000e+06,2.181376000000000000e+06,2.300928000000000000e+06,1.875808000000000000e+06,2.096567899999999907e+06,1.671424000000000000e+06,1.942496000000000000e+06,1.840192000000000000e+06,2.195742000000000000e+06,2.312180500000000000e+06,2.018543899999999907e+06,1.839200000000000000e+06,1.934524000000000000e+06,2.118464000000000000e+06,1.815232000000000000e+06,2.593057500000000000e+06,1.867355399999999907e+06,2.447734500000000000e+06,1.937664000000000000e+06,1.889408000000000000e+06,2.071680000000000000e+06,1.694048000000000000e+06,1.931840000000000000e+06,1.957376000000000000e+06,1.774688000000000000e+06,1.797632000000000000e+06,1.820032000000000000e+06,2.072896000000000000e+06,1.734880000000000000e+06,2.212904299999999814e+06,2.135454500000000000e+06,1.847520000000000000e+06,2.646496799999999814e+06,1.804736000000000000e+06,1.873952000000000000e+06,1.744896000000000000e+06,1.902983300000000047e+06,1.922688000000000000e+06,1.826816000000000000e+06,2.405784000000000000e+06,2.385488799999999814e+06,2.199331500000000000e+06,2.063808000000000000e+06,2.396288000000000000e+06,2.185955299999999814e+06,2.086848000000000000e+06,2.372973500000000000e+06,2.353906000000000000e+06,2.305024000000000000e+06,2.128064000000000000e+06,1.798528899999999907e+06,2.220270299999999814e+06,2.358566000000000000e+06,1.980928100000000093e+06,2.077595300000000047e+06,1.894144000000000000e+06,2.493693000000000000e+06,1.991968000000000000e+06,2.055712000000000000e+06,2.184315000000000000e+06,2.151168000000000000e+06,2.078976000000000000e+06,2.038592000000000000e+06,2.051424000000000000e+06,2.158023799999999814e+06,1.987221100000000093e+06,2.100224000000000000e+06,4.053405000000000000e+06,1.863840000000000000e+06,2.095264000000000000e+06,1.870880000000000000e+06,1.975872000000000000e+06,1.835472600000000093e+06,2.334336000000000000e+06,2.069440000000000000e+06,1.921376000000000000e+06,1.923584000000000000e+06,2.173120000000000000e+06,2.007104000000000000e+06,1.853536000000000000e+06,2.200144000000000000e+06,2.788411000000000000e+06,1.846099800000000047e+06,1.880192000000000000e+06,1.909280000000000000e+06,1.661888000000000000e+06,2.444801799999999814e+06,1.825408000000000000e+06,1.830112000000000000e+06,1.740401500000000000e+06,2.176149299999999814e+06,2.055296000000000000e+06,1.580584800000000047e+06,1.697408000000000000e+06,2.138176000000000000e+06,1.992960000000000000e+06,1.825184000000000000e+06,1.924800000000000000e+06,1.909856000000000000e+06,1.967168000000000000e+06,1.871200000000000000e+06,1.908960000000000000e+06,2.257632000000000000e+06,1.770528000000000000e+06,2.014368000000000000e+06,2.106432000000000000e+06,1.809536000000000000e+06,1.985152000000000000e+06,2.043456000000000000e+06,1.466666899999999907e+06,1.841920000000000000e+06,1.772928000000000000e+06,2.034592000000000000e+06,1.795328000000000000e+06,2.208448799999999814e+06,2.313536000000000000e+06,1.912928000000000000e+06,2.368140500000000000e+06,1.831424000000000000e+06,2.076768000000000000e+06,2.019808000000000000e+06,1.719072000000000000e+06,1.935456000000000000e+06,1.993184000000000000e+06,2.019808000000000000e+06,2.035808000000000000e+06,2.242123500000000000e+06,2.350860799999999814e+06,2.387585299999999814e+06,2.032288000000000000e+06,1.910176000000000000e+06,1.728224000000000000e+06,1.878432000000000000e+06,1.571112100000000093e+06,2.051707500000000000e+06,1.823424000000000000e+06,1.703101399999999907e+06,1.478390100000000093e+06,1.889856000000000000e+06,2.037024000000000000e+06,1.868101399999999907e+06,1.970816000000000000e+06,1.990752000000000000e+06,2.170545000000000000e+06,2.093047600000000093e+06,2.431945299999999814e+06,2.099264000000000000e+06,2.480779299999999814e+06,1.980863500000000000e+06,2.077116399999999907e+06,2.043104000000000000e+06,2.156813500000000000e+06,2.270533799999999814e+06,2.833559799999999814e+06,2.328768000000000000e+06,2.559475799999999814e+06,2.184732000000000000e+06,2.120967299999999814e+06,2.384071799999999814e+06,1.459143300000000047e+06,2.180239299999999814e+06,2.667130299999999814e+06,1.611776000000000000e+06,1.831200000000000000e+06,1.993184000000000000e+06,2.284219500000000000e+06,1.885248000000000000e+06,2.006752000000000000e+06,3.126773299999999814e+06,1.975104000000000000e+06,2.399313000000000000e+06,2.065344000000000000e+06,2.442545000000000000e+06,1.902368000000000000e+06,1.894464000000000000e+06,2.460145000000000000e+06,2.010400000000000000e+06,1.920337000000000000e+06,1.738912000000000000e+06,1.739232000000000000e+06,2.389298500000000000e+06,1.964640000000000000e+06,2.002336000000000000e+06,1.979520000000000000e+06,1.996288000000000000e+06,1.901504000000000000e+06,1.935456000000000000e+06,1.990208000000000000e+06,2.089408000000000000e+06,1.514982300000000047e+06,2.280439000000000000e+06,2.475796000000000000e+06,2.085056000000000000e+06,2.025856000000000000e+06,2.631285000000000000e+06,1.959680000000000000e+06,1.919968000000000000e+06,1.877984000000000000e+06,2.238976000000000000e+06,2.272960000000000000e+06,2.274304000000000000e+06,1.670392500000000000e+06,2.248497799999999814e+06,2.364157799999999814e+06,2.631285000000000000e+06,2.057162500000000000e+06,2.627222500000000000e+06,2.097600000000000000e+06,2.531556299999999814e+06,2.579428799999999814e+06,3.081741000000000000e+06,2.264468000000000000e+06,2.058496000000000000e+06,2.260992000000000000e+06,1.994720000000000000e+06,1.634586100000000093e+06,1.811840000000000000e+06,1.445600000000000000e+06,1.471840000000000000e+06,1.961495399999999907e+06,2.021277399999999907e+06,1.530913500000000000e+06,1.707424000000000000e+06,1.753280000000000000e+06,1.707744000000000000e+06,1.718266000000000000e+06,2.029243000000000000e+06,1.869732399999999907e+06,2.834567799999999814e+06,2.090048000000000000e+06,1.715040000000000000e+06,1.989336300000000047e+06,1.752512000000000000e+06,2.874475500000000000e+06,1.911584000000000000e+06,1.936768000000000000e+06,1.907104000000000000e+06,1.851008000000000000e+06,1.910176000000000000e+06,1.942048000000000000e+06,1.828672000000000000e+06,2.471774299999999814e+06,2.000704000000000000e+06,2.328233799999999814e+06,1.808544000000000000e+06,2.026080000000000000e+06,2.523629500000000000e+06,2.360136000000000000e+06,2.683061500000000000e+06,1.844448000000000000e+06,2.110656000000000000e+06,2.356153299999999814e+06,2.035040000000000000e+06,2.047872000000000000e+06,1.666976000000000000e+06,2.016800000000000000e+06,1.909280000000000000e+06,1.902592000000000000e+06,1.797184000000000000e+06,2.244515000000000000e+06,1.686528000000000000e+06,1.629216000000000000e+06,1.797632000000000000e+06,8.264336000000000000e+06,1.934688000000000000e+06,1.672192000000000000e+06,2.112962799999999814e+06,2.300314299999999814e+06,2.479778799999999814e+06,2.356153299999999814e+06,1.786912000000000000e+06,1.865056000000000000e+06,2.352128000000000000e+06,1.681536000000000000e+06,1.876352000000000000e+06,1.810848000000000000e+06,1.351449000000000000e+06,1.825881500000000000e+06,1.989336300000000047e+06,1.546844800000000047e+06,1.594718100000000093e+06,1.627168000000000000e+06,1.829903300000000047e+06,1.624320000000000000e+06,2.276456299999999814e+06,2.280439000000000000e+06,1.572256000000000000e+06,1.739648000000000000e+06,1.778048000000000000e+06,1.885742300000000047e+06,2.360136000000000000e+06,1.677856000000000000e+06,1.387334100000000093e+06,1.665792000000000000e+06,1.448512000000000000e+06,1.769536000000000000e+06,1.564480000000000000e+06,2.037209600000000093e+06,1.536288000000000000e+06,1.427240899999999907e+06,1.535520000000000000e+06,1.287723000000000000e+06,1.773696000000000000e+06,1.902912000000000000e+06,1.661984000000000000e+06,1.622048000000000000e+06,1.810304000000000000e+06,1.603744000000000000e+06,1.383390100000000093e+06,1.870752000000000000e+06,1.518926300000000047e+06,1.291705800000000047e+06,1.386784000000000000e+06,1.655040000000000000e+06,1.937558600000000093e+06,1.632480000000000000e+06,1.696000000000000000e+06,1.961495399999999907e+06,1.917605800000000047e+06,2.120967299999999814e+06,1.762560000000000000e+06,1.705792000000000000e+06,1.443212000000000000e+06,1.997380500000000000e+06,1.862752000000000000e+06,1.570848000000000000e+06,1.423219300000000047e+06,1.136216800000000047e+06,1.327936000000000000e+06,1.420352000000000000e+06,1.359493300000000047e+06,1.622559000000000000e+06,1.720704000000000000e+06,1.766138399999999907e+06,1.439808000000000000e+06,1.361856000000000000e+06,1.639840000000000000e+06,1.514272000000000000e+06,1.559712000000000000e+06,1.556064000000000000e+06,2.380089000000000000e+06,1.511168000000000000e+06,1.466688000000000000e+06,1.889686300000000047e+06,1.263786300000000047e+06,1.738218899999999907e+06,1.505856000000000000e+06,1.557248000000000000e+06,1.746184500000000000e+06,1.526560000000000000e+06,1.989336300000000047e+06,1.475296000000000000e+06,1.573984000000000000e+06,1.610464000000000000e+06,1.593568000000000000e+06,1.824192000000000000e+06,1.631584000000000000e+06,1.726816000000000000e+06,1.635168000000000000e+06,1.815008000000000000e+06,1.710240000000000000e+06,2.268450799999999814e+06,1.928416000000000000e+06,1.501760000000000000e+06,1.985792000000000000e+06,2.280439000000000000e+06,1.502994000000000000e+06,1.930496000000000000e+06,1.960896000000000000e+06,3.296972299999999814e+06,1.679040000000000000e+06,1.746184500000000000e+06,2.312302500000000000e+06,1.903136000000000000e+06,1.642551800000000047e+06,1.795648000000000000e+06,1.901920000000000000e+06,1.768992000000000000e+06,1.744992000000000000e+06,1.564800000000000000e+06,1.949984000000000000e+06,1.906432000000000000e+06,2.164992000000000000e+06,1.857824000000000000e+06,1.927968000000000000e+06,1.965952000000000000e+06,2.124950000000000000e+06,1.778048000000000000e+06,1.826816000000000000e+06,1.994848000000000000e+06,1.849152000000000000e+06,1.967616000000000000e+06,2.228582799999999814e+06,1.938432000000000000e+06,1.714944000000000000e+06,1.614632300000000047e+06,2.144825299999999814e+06,2.172744799999999814e+06,1.537056000000000000e+06,1.742592000000000000e+06,2.523629500000000000e+06,1.720160000000000000e+06,2.264468000000000000e+06,2.479778799999999814e+06,1.846976000000000000e+06,2.089026000000000000e+06,1.869732399999999907e+06,1.944480000000000000e+06,2.287360000000000000e+06,2.663147500000000000e+06,2.451859299999999814e+06,2.403986799999999814e+06,2.110528000000000000e+06,1.929593000000000000e+06,2.077116399999999907e+06,1.829903300000000047e+06,1.816000000000000000e+06,1.575072000000000000e+06,1.335517800000000047e+06,1.578112000000000000e+06,1.293248000000000000e+06,1.557984000000000000e+06,1.658624000000000000e+06,1.758304000000000000e+06,1.882592000000000000e+06,1.776736000000000000e+06,2.228582799999999814e+06,1.590695500000000000e+06,1.819712000000000000e+06,2.037152000000000000e+06,1.808128000000000000e+06,1.988000000000000000e+06,1.680128000000000000e+06,1.602464000000000000e+06,1.676544000000000000e+06,1.585568000000000000e+06,1.565733600000000093e+06,1.427456000000000000e+06,1.412123000000000000e+06,1.355840000000000000e+06,1.379200000000000000e+06,1.398272000000000000e+06,1.202752000000000000e+06,1.377696000000000000e+06,1.326976000000000000e+06,1.736577000000000000e+06,1.297920000000000000e+06,1.342215899999999907e+06,1.329664000000000000e+06,1.276928000000000000e+06,1.209152000000000000e+06,1.305395500000000000e+06,1.544055800000000047e+06,1.140288000000000000e+06,1.117760000000000000e+06,1.277152000000000000e+06,1.156608000000000000e+06,1.438083399999999907e+06,1.564704000000000000e+06,1.769312000000000000e+06,2.447876500000000000e+06,2.483722799999999814e+06,2.394560000000000000e+06,2.442304000000000000e+06,2.728768000000000000e+06,2.814208000000000000e+06,2.762797500000000000e+06,2.754831799999999814e+06,2.433216000000000000e+06,2.210880000000000000e+06,2.410880000000000000e+06,2.401536000000000000e+06,2.230272000000000000e+06,2.100928000000000000e+06,2.063360000000000000e+06,1.752640000000000000e+06,1.723648000000000000e+06,1.639392000000000000e+06,1.403744000000000000e+06,1.242208000000000000e+06,1.124224000000000000e+06,9.476480000000000000e+05,7.284320000000000000e+05,6.378240000000000000e+05,4.396080000000000000e+05,3.416240000000000000e+05,2.643920000000000000e+05,2.249800000000000000e+05,1.428480000000000000e+05,1.130300000000000000e+05,8.576800000000000000e+04,5.944700000000000000e+04,4.459400000000000000e+04,4.138400000000000000e+04,3.005200000000000000e+04,2.834800000000000000e+04,1.952900000000000000e+04,2.283500000000000000e+04,1.391800000000000000e+04,1.111400000000000000e+04,9.311000000000000000e+03,7.709000000000000000e+03,1.011200000000000000e+04,4.905000000000000000e+03,5.005000000000000000e+03,7.108000000000000000e+03,4.404000000000000000e+03,3.904000000000000000e+03,4.805000000000000000e+03,3.003000000000000000e+03,3.003000000000000000e+03,4.304000000000000000e+03,2.903000000000000000e+03,2.402000000000000000e+03,3.003000000000000000e+03,2.802000000000000000e+03,3.904000000000000000e+03,3.103000000000000000e+03,3.403000000000000000e+03,3.403000000000000000e+03,3.303000000000000000e+03,2.602000000000000000e+03,3.303000000000000000e+03,2.702000000000000000e+03,3.503000000000000000e+03,4.104000000000000000e+03,3.403000000000000000e+03,4.304000000000000000e+03,3.203000000000000000e+03,4.004000000000000000e+03,3.403000000000000000e+03,4.805000000000000000e+03,3.503000000000000000e+03,4.204000000000000000e+03,2.802000000000000000e+03,nan
4.795089999999999719e+01,2.502000000000000000e+03,2.102000000000000000e+03,3.103000000000000000e+03,2.502000000000000000e+03,3.003000000000000000e+03,3.203000000000000000e+03,4.304000000000000000e+03,4.705000000000000000e+03,1.031200000000000000e+04,1.171500000000000000e+04,2.013000000000000000e+04,2.584200000000000000e+04,4.218600000000000000e+04,5.814200000000000000e+04,8.848200000000000000e+04,1.112180000000000000e+05,2.553720000000000000e+05,5.050960000000000000e+05,9.522720000000000000e+05,1.606336000000000000e+06,2.056512000000000000e+06,2.631285000000000000e+06,2.894389500000000000e+06,3.596081500000000000e+06,3.560156500000000000e+06,3.185294000000000000e+06,3.257064500000000000e+06,3.185294000000000000e+06,3.053781799999999814e+06,3.384753500000000000e+06,3.093689500000000000e+06,2.695010000000000000e+06,2.738900500000000000e+06,2.615274000000000000e+06,2.013311800000000047e+06,1.901673500000000000e+06,2.706878799999999814e+06,1.996512000000000000e+06,2.070016000000000000e+06,2.040352000000000000e+06,2.380089000000000000e+06,1.780800000000000000e+06,2.018240000000000000e+06,1.845216000000000000e+06,2.013824000000000000e+06,1.851008000000000000e+06,2.473152299999999814e+06,1.924128000000000000e+06,2.069024000000000000e+06,2.316285299999999814e+06,1.746432000000000000e+06,2.376067299999999814e+06,2.028640000000000000e+06,1.930496000000000000e+06,1.970464000000000000e+06,2.332216500000000000e+06,2.109120000000000000e+06,2.156813500000000000e+06,2.074880000000000000e+06,1.961536000000000000e+06,2.204288000000000000e+06,2.286464000000000000e+06,2.101013299999999814e+06,2.523629500000000000e+06,2.447876500000000000e+06,3.324852000000000000e+06,2.212651500000000000e+06,2.372084500000000000e+06,2.336238299999999814e+06,2.603365500000000000e+06,2.320307000000000000e+06,2.396060000000000000e+06,2.403986799999999814e+06,2.135872000000000000e+06,2.200832000000000000e+06,2.591417000000000000e+06,2.810591000000000000e+06,1.913661800000000047e+06,2.886424000000000000e+06,2.188676000000000000e+06,2.384071799999999814e+06,2.242432000000000000e+06,2.507072000000000000e+06,2.349440000000000000e+06,2.344165000000000000e+06,2.886424000000000000e+06,2.511642299999999814e+06,2.156416000000000000e+06,2.790756799999999814e+06,1.953529800000000047e+06,2.679078799999999814e+06,2.475796000000000000e+06,2.580352000000000000e+06,2.108992000000000000e+06,2.344576000000000000e+06,3.436530000000000000e+06,2.420480000000000000e+06,2.718986500000000000e+06,2.898292799999999814e+06,2.455803299999999814e+06,2.519646799999999814e+06,2.313984000000000000e+06,2.261440000000000000e+06,2.447876500000000000e+06,2.778649000000000000e+06,2.224600000000000000e+06,2.447876500000000000e+06,2.714924000000000000e+06,2.061106500000000000e+06,2.623160000000000000e+06,2.942183299999999814e+06,1.977426600000000093e+06,2.846436500000000000e+06,3.021919299999999814e+06,2.196720299999999814e+06,4.066531299999999814e+06,2.679078799999999814e+06,2.527573500000000000e+06,2.463807799999999814e+06,2.463807799999999814e+06,2.292387500000000000e+06,2.024672000000000000e+06,2.376067299999999814e+06,2.842453500000000000e+06,1.750128500000000000e+06,2.551549000000000000e+06,2.388015799999999814e+06,2.340221000000000000e+06,2.040128000000000000e+06,2.714924000000000000e+06,2.136768000000000000e+06,2.011968000000000000e+06,2.523629500000000000e+06,2.479778799999999814e+06,2.236588299999999814e+06,2.431945299999999814e+06,2.563497500000000000e+06,3.077758299999999814e+06,2.015936000000000000e+06,1.861766800000000047e+06,2.052288000000000000e+06,2.451859299999999814e+06,2.730935000000000000e+06,2.838550500000000000e+06,1.925610300000000047e+06,2.830505299999999814e+06,2.316285299999999814e+06,2.459786000000000000e+06,2.160796299999999814e+06,2.253952000000000000e+06,1.861766800000000047e+06,1.833925899999999907e+06,2.073120000000000000e+06,2.060704000000000000e+06,2.116945500000000000e+06,2.679078799999999814e+06,2.607348299999999814e+06,2.726872500000000000e+06,2.168800799999999814e+06,5.661010500000000000e+06,2.826522500000000000e+06,2.232605500000000000e+06,1.961495399999999907e+06,2.164818000000000000e+06,2.164818000000000000e+06,1.738218899999999907e+06,1.865788399999999907e+06,1.977426600000000093e+06,2.045175300000000047e+06,1.730253300000000047e+06,1.570742600000000093e+06,1.812608000000000000e+06,1.467070000000000000e+06,2.065128100000000093e+06,1.646495800000000047e+06,2.204647000000000000e+06,1.790035300000000047e+06,1.598784000000000000e+06,1.558833000000000000e+06,1.666448600000000093e+06,2.268450799999999814e+06,1.514982300000000047e+06,2.156813500000000000e+06,2.041231300000000047e+06,1.829903300000000047e+06,2.059936000000000000e+06,2.112962799999999814e+06,2.148808000000000000e+06,2.463807799999999814e+06,2.364157799999999814e+06,2.499654000000000000e+06,2.344165000000000000e+06,2.846436500000000000e+06,2.519646799999999814e+06,2.168800799999999814e+06,2.487705500000000000e+06,2.403986799999999814e+06,4.473176500000000000e+06,1.861766800000000047e+06,2.268450799999999814e+06,2.144825299999999814e+06,3.225202000000000000e+06,2.467790500000000000e+06,2.021277399999999907e+06,2.659085000000000000e+06,2.108979000000000000e+06,2.196720299999999814e+06,2.248497799999999814e+06,2.631285000000000000e+06,2.232605500000000000e+06,2.531556299999999814e+06,2.344165000000000000e+06,2.360136000000000000e+06,2.025221399999999907e+06,2.085082000000000000e+06,3.312903500000000000e+06,2.116945500000000000e+06,1.853801100000000093e+06,2.113664000000000000e+06,1.602683800000000047e+06,2.112962799999999814e+06,2.690947500000000000e+06,2.077116399999999907e+06,2.264468000000000000e+06,2.894389500000000000e+06,2.990056799999999814e+06,2.236588299999999814e+06,2.065128100000000093e+06,2.276456299999999814e+06,2.308318799999999814e+06,2.372084500000000000e+06,1.817916000000000000e+06,2.579428799999999814e+06,2.085082000000000000e+06,2.567480299999999814e+06,2.659085000000000000e+06,2.459786000000000000e+06,2.140881299999999814e+06,2.515625000000000000e+06,2.738900500000000000e+06,2.025221399999999907e+06,2.380089000000000000e+06,1.629984000000000000e+06,2.128894000000000000e+06,2.519646799999999814e+06,2.427922500000000000e+06,2.160796299999999814e+06,2.180749299999999814e+06,3.021919299999999814e+06,2.240571000000000000e+06,1.985392300000000047e+06,2.415935299999999814e+06,2.220578299999999814e+06,2.340221000000000000e+06,2.049196899999999907e+06,1.958688000000000000e+06,6.023765000000000000e+06,2.423939799999999814e+06,1.893707899999999907e+06,1.852448000000000000e+06,2.025221399999999907e+06,2.511642299999999814e+06,2.483722799999999814e+06,4.170164000000000000e+06,1.941541500000000000e+06,1.977426600000000093e+06,2.439872000000000000e+06,2.328233799999999814e+06,2.698992799999999814e+06,1.948224000000000000e+06,1.750128500000000000e+06,1.947232000000000000e+06,1.801984800000000047e+06,1.961495399999999907e+06,2.288365799999999814e+06,2.344165000000000000e+06,2.340221000000000000e+06,2.264468000000000000e+06,2.101013299999999814e+06,1.813972000000000000e+06,2.595361000000000000e+06,1.989336300000000047e+06,2.304297000000000000e+06,1.821937600000000093e+06,2.599343799999999814e+06,2.447876500000000000e+06,2.352209299999999814e+06,2.124950000000000000e+06,1.770121300000000047e+06,2.005346100000000093e+06,1.980736000000000000e+06,2.810591000000000000e+06,1.913661800000000047e+06,2.651199000000000000e+06,2.328233799999999814e+06,3.436530000000000000e+06,2.758735000000000000e+06,1.641152000000000000e+06,2.236588299999999814e+06,4.544867000000000000e+06,2.714924000000000000e+06,3.021919299999999814e+06,2.874475500000000000e+06,2.124950000000000000e+06,4.708401500000000000e+06,2.579428799999999814e+06,2.702896000000000000e+06,2.112962799999999814e+06,3.265109799999999814e+06,2.360136000000000000e+06,3.328834799999999814e+06,2.216595500000000000e+06,2.368140500000000000e+06,2.005346100000000093e+06,1.666448600000000093e+06,1.929593000000000000e+06,2.013311800000000047e+06,2.022880000000000000e+06,1.993358899999999907e+06,2.411991299999999814e+06,2.332216500000000000e+06,2.191680000000000000e+06,1.762116800000000047e+06,2.284383000000000000e+06,1.862080000000000000e+06,2.337792000000000000e+06,1.883168000000000000e+06,1.798040800000000047e+06,2.324289799999999814e+06,1.639520000000000000e+06,1.738336000000000000e+06,1.692512000000000000e+06,1.620544000000000000e+06,2.116945500000000000e+06,1.694368100000000093e+06,1.770121300000000047e+06,2.607348299999999814e+06,2.208668799999999814e+06,2.120967299999999814e+06,1.929593000000000000e+06,2.055392000000000000e+06,1.989336300000000047e+06,2.005346100000000093e+06,2.212651500000000000e+06,6.757558500000000000e+06,2.746786500000000000e+06,2.985994299999999814e+06,1.764864000000000000e+06,2.144825299999999814e+06,2.053140899999999907e+06,2.332216500000000000e+06,1.842464000000000000e+06,2.284383000000000000e+06,2.296370299999999814e+06,2.232605500000000000e+06,1.770121300000000047e+06,2.515625000000000000e+06,2.168800799999999814e+06,2.392077299999999814e+06,1.836768000000000000e+06,2.130560000000000000e+06,2.034272000000000000e+06,1.391355800000000047e+06,2.085082000000000000e+06,2.089026000000000000e+06,2.180749299999999814e+06,2.447876500000000000e+06,2.527573500000000000e+06,1.841891500000000000e+06,2.029243000000000000e+06,2.071680000000000000e+06,2.196720299999999814e+06,2.368140500000000000e+06,1.692512000000000000e+06,1.427240899999999907e+06,1.710299399999999907e+06,1.515680000000000000e+06,1.550788800000000047e+06,1.995616000000000000e+06,1.790035300000000047e+06,1.915872000000000000e+06,1.606627800000000047e+06,1.618368000000000000e+06,1.929593000000000000e+06,1.966624000000000000e+06,1.941541500000000000e+06,1.849857100000000093e+06,1.725056000000000000e+06,1.566798600000000093e+06,2.220578299999999814e+06,2.583411500000000000e+06,1.674415300000000047e+06,2.766780299999999814e+06,2.204647000000000000e+06,1.607200000000000000e+06,2.073094800000000047e+06,1.582729899999999907e+06,1.614632300000000047e+06,1.510959600000000093e+06,3.109620799999999814e+06,1.906112000000000000e+06,1.766138399999999907e+06,2.264468000000000000e+06,1.622559000000000000e+06,1.824864000000000000e+06,1.916096000000000000e+06,2.352209299999999814e+06,1.782069600000000093e+06,1.775104000000000000e+06,2.240571000000000000e+06,2.196720299999999814e+06,2.047104000000000000e+06,1.758848000000000000e+06,2.075552000000000000e+06,2.356153299999999814e+06,2.075776000000000000e+06,1.653184000000000000e+06,2.103360000000000000e+06,2.376067299999999814e+06,2.256502299999999814e+06,2.061106500000000000e+06,4.130256299999999814e+06,2.116544000000000000e+06,1.742162899999999907e+06,2.001324500000000000e+06,2.097030500000000000e+06,1.946368000000000000e+06,1.657760000000000000e+06,2.328233799999999814e+06,3.133597299999999814e+06,2.101013299999999814e+06,2.384071799999999814e+06,2.104957299999999814e+06,2.005346100000000093e+06,2.101013299999999814e+06,2.451859299999999814e+06,1.822560000000000000e+06,1.913661800000000047e+06,1.633120000000000000e+06,1.628128000000000000e+06,2.364157799999999814e+06,2.320307000000000000e+06,2.009290100000000093e+06,1.957473800000000047e+06,2.523629500000000000e+06,1.654461300000000047e+06,1.701536000000000000e+06,1.900160000000000000e+06,1.897651899999999907e+06,1.679264000000000000e+06,2.071552000000000000e+06,1.993358899999999907e+06,2.172744799999999814e+06,1.967616000000000000e+06,1.831200000000000000e+06,2.093047600000000093e+06,1.820576000000000000e+06,1.495028399999999907e+06,2.089026000000000000e+06,4.325653000000000000e+06,1.782069600000000093e+06,1.766048000000000000e+06,2.216595500000000000e+06,2.037209600000000093e+06,2.049184000000000000e+06,1.610649399999999907e+06,2.423939799999999814e+06,1.870208000000000000e+06,2.543504799999999814e+06,2.045175300000000047e+06,1.790035300000000047e+06,1.925792000000000000e+06,1.951200000000000000e+06,1.862528000000000000e+06,2.388015799999999814e+06,1.966304000000000000e+06,1.883936000000000000e+06,1.889088000000000000e+06,2.029243000000000000e+06,1.893707899999999907e+06,2.196720299999999814e+06,2.435928000000000000e+06,1.538879100000000093e+06,2.049196899999999907e+06,2.104957299999999814e+06,1.809536000000000000e+06,1.784288000000000000e+06,1.856608000000000000e+06,1.979616000000000000e+06,1.821024000000000000e+06,1.724960000000000000e+06,1.718266000000000000e+06,1.886112000000000000e+06,1.785152000000000000e+06,1.650517399999999907e+06,2.104957299999999814e+06,2.264468000000000000e+06,2.400004000000000000e+06,1.796320000000000000e+06,1.790035300000000047e+06,1.870208000000000000e+06,1.882176000000000000e+06,2.021344000000000000e+06,3.388736299999999814e+06,1.973216000000000000e+06,1.999936000000000000e+06,1.934368000000000000e+06,2.040896000000000000e+06,2.758735000000000000e+06,2.419957000000000000e+06,1.938432000000000000e+06,2.113344000000000000e+06,1.953408000000000000e+06,3.225202000000000000e+06,2.176768000000000000e+06,1.686402500000000000e+06,1.506938000000000000e+06,3.133597299999999814e+06,2.419957000000000000e+06,1.764096000000000000e+06,1.929593000000000000e+06,1.969461000000000000e+06,1.782069600000000093e+06,1.915776000000000000e+06,2.435928000000000000e+06,1.909639100000000093e+06,1.435207500000000000e+06,2.052288000000000000e+06,1.709600000000000000e+06,1.964512000000000000e+06,2.076640000000000000e+06,2.643153799999999814e+06,1.817916000000000000e+06,1.897312000000000000e+06,2.475796000000000000e+06,1.690346500000000000e+06,1.922912000000000000e+06,2.591417000000000000e+06,1.865788399999999907e+06,2.052864000000000000e+06,1.889686300000000047e+06,2.204647000000000000e+06,2.033265600000000093e+06,1.724064000000000000e+06,2.208668799999999814e+06,1.918752000000000000e+06,2.106560000000000000e+06,1.991872000000000000e+06,1.954176000000000000e+06,1.770121300000000047e+06,1.863744000000000000e+06,2.039456000000000000e+06,2.356153299999999814e+06,1.901504000000000000e+06,1.844352000000000000e+06,2.742803799999999814e+06,1.977426600000000093e+06,2.467790500000000000e+06,1.893707899999999907e+06,2.192737500000000000e+06,2.015488000000000000e+06,2.101013299999999814e+06,2.002912000000000000e+06,1.769312000000000000e+06,1.642551800000000047e+06,2.838550500000000000e+06,2.252519500000000000e+06,1.854432000000000000e+06,1.991424000000000000e+06,2.535578000000000000e+06,2.467790500000000000e+06,2.026208000000000000e+06,2.344165000000000000e+06,1.869888000000000000e+06,1.873952000000000000e+06,1.804832000000000000e+06,1.913568000000000000e+06,1.937120000000000000e+06,2.049312000000000000e+06,1.742162899999999907e+06,1.631808000000000000e+06,1.796096000000000000e+06,2.276928000000000000e+06,3.233247299999999814e+06,1.534857500000000000e+06,1.832736000000000000e+06,2.026752000000000000e+06,1.957920000000000000e+06,2.475796000000000000e+06,1.812816300000000047e+06,3.347344000000000000e+06,1.781322899999999907e+06,1.872832000000000000e+06,2.442631799999999814e+06,1.764512000000000000e+06,3.934711000000000000e+06,2.324027000000000000e+06,1.704608000000000000e+06,1.529152000000000000e+06,1.752770899999999907e+06,2.318311500000000000e+06,1.698944000000000000e+06,2.017792000000000000e+06,1.843232000000000000e+06,1.874368000000000000e+06,1.902816000000000000e+06,1.946464000000000000e+06,1.984800000000000000e+06,1.469974100000000093e+06,2.075424000000000000e+06,1.943936000000000000e+06,2.368022000000000000e+06,2.063584000000000000e+06,2.227859500000000000e+06,1.860896000000000000e+06,2.084667000000000000e+06,1.830432000000000000e+06,1.879424000000000000e+06,1.574976000000000000e+06,1.925173300000000047e+06,2.111360000000000000e+06,1.496659300000000047e+06,2.171136000000000000e+06,1.938112000000000000e+06,1.980162500000000000e+06,1.954400000000000000e+06,1.721152000000000000e+06,1.853888000000000000e+06,1.730400000000000000e+06,1.742816000000000000e+06,2.450660000000000000e+06,1.828800000000000000e+06,2.168758799999999814e+06,1.537294399999999907e+06,1.861329000000000000e+06,2.236588299999999814e+06,1.565313800000000047e+06,2.583411500000000000e+06,2.230183500000000000e+06,2.034496000000000000e+06,1.993344000000000000e+06,1.655456000000000000e+06,1.691200000000000000e+06,2.241232000000000000e+06,2.109684500000000000e+06,2.079582800000000047e+06,1.894336000000000000e+06,1.884576000000000000e+06,2.167475000000000000e+06,2.268067000000000000e+06,1.611462300000000047e+06,1.964512000000000000e+06,1.733344000000000000e+06,2.463169299999999814e+06,1.550632000000000000e+06,2.284519000000000000e+06,1.924268300000000047e+06,1.938880000000000000e+06,2.050349100000000093e+06,2.484935000000000000e+06,1.749376000000000000e+06,1.998086000000000000e+06,1.792928000000000000e+06,2.127771500000000000e+06,1.791911100000000093e+06,1.725728000000000000e+06,1.655808000000000000e+06,1.810528000000000000e+06,1.758976000000000000e+06,1.813152000000000000e+06,2.523161299999999814e+06,1.815776000000000000e+06,1.959008000000000000e+06,1.744128000000000000e+06,1.825881500000000000e+06,2.706293299999999814e+06,1.645280000000000000e+06,1.951885399999999907e+06,1.956384000000000000e+06,1.811072000000000000e+06,2.203648000000000000e+06,1.905760000000000000e+06,1.867360000000000000e+06,1.771392000000000000e+06,1.668384000000000000e+06,1.670784000000000000e+06,2.033504000000000000e+06,2.003456000000000000e+06,1.965728000000000000e+06,2.180096000000000000e+06,2.162680799999999814e+06,1.735072000000000000e+06,1.725280000000000000e+06,1.682021000000000000e+06,1.662585100000000093e+06,1.877024000000000000e+06,1.805346000000000000e+06,1.902816000000000000e+06,1.720643100000000093e+06,1.848389600000000093e+06,2.060608000000000000e+06,3.285198799999999814e+06,2.460299799999999814e+06,2.303047000000000000e+06,1.886784000000000000e+06,1.795872000000000000e+06,1.902368000000000000e+06,1.485556399999999907e+06,1.674246100000000093e+06,1.741824000000000000e+06,1.880512000000000000e+06,1.782880000000000000e+06,1.751328000000000000e+06,1.835264000000000000e+06,2.062015800000000047e+06,2.301204500000000000e+06,1.661094100000000093e+06,2.461427799999999814e+06,1.961297000000000000e+06,1.965184000000000000e+06,1.820704000000000000e+06,2.525057799999999814e+06,2.166591299999999814e+06,1.826048000000000000e+06,2.066912000000000000e+06,1.804288000000000000e+06,1.870656000000000000e+06,2.541858000000000000e+06,1.909184000000000000e+06,1.864608000000000000e+06,1.859456000000000000e+06,2.389179000000000000e+06,1.822602300000000047e+06,1.619315399999999907e+06,1.768992000000000000e+06,2.109888000000000000e+06,1.856707300000000047e+06,1.649464300000000047e+06,1.691008000000000000e+06,1.883264000000000000e+06,2.061152000000000000e+06,2.367597500000000000e+06,1.977550399999999907e+06,1.784192000000000000e+06,1.854208000000000000e+06,1.902695399999999907e+06,1.266206500000000000e+06,1.811076800000000047e+06,1.945617300000000047e+06,1.542204899999999907e+06,1.797824000000000000e+06,1.529280000000000000e+06,1.717216000000000000e+06,1.601696000000000000e+06,1.858912000000000000e+06,2.267254799999999814e+06,2.047776000000000000e+06,1.545477600000000093e+06,1.806368000000000000e+06,2.258853799999999814e+06,1.919520000000000000e+06,1.806687500000000000e+06,1.586865000000000000e+06,2.605104000000000000e+06,1.913792000000000000e+06,1.625262300000000047e+06,1.767488000000000000e+06,2.553304500000000000e+06,1.828128000000000000e+06,2.375850799999999814e+06,2.173350500000000000e+06,1.938752000000000000e+06,1.720608000000000000e+06,1.874912000000000000e+06,1.800032000000000000e+06,1.862528000000000000e+06,1.961120000000000000e+06,2.095734300000000047e+06,1.792483800000000047e+06,2.029088000000000000e+06,2.284032000000000000e+06,2.278434000000000000e+06,2.192064000000000000e+06,1.809374800000000047e+06,3.049514500000000000e+06,1.851456000000000000e+06,1.616775000000000000e+06,2.142336000000000000e+06,1.841696000000000000e+06,1.988224000000000000e+06,2.096160000000000000e+06,1.774464000000000000e+06,2.046336000000000000e+06,1.977856000000000000e+06,1.878560000000000000e+06,1.937664000000000000e+06,1.849696000000000000e+06,2.095172800000000047e+06,1.858688000000000000e+06,1.770624000000000000e+06,2.056832000000000000e+06,2.366196000000000000e+06,1.800256000000000000e+06,2.175762799999999814e+06,1.937841000000000000e+06,1.761472000000000000e+06,2.249152000000000000e+06,1.693728000000000000e+06,1.511218300000000047e+06,1.888096000000000000e+06,2.131776000000000000e+06,1.780896000000000000e+06,2.196288000000000000e+06,2.295880799999999814e+06,1.937163000000000000e+06,2.715276799999999814e+06,2.165210000000000000e+06,2.231616000000000000e+06,2.471243000000000000e+06,2.028319899999999907e+06,2.028524300000000047e+06,2.056288000000000000e+06,1.946144000000000000e+06,2.176000000000000000e+06,1.768427000000000000e+06,1.856608000000000000e+06,1.747936000000000000e+06,1.923360000000000000e+06,1.971584000000000000e+06,2.110016000000000000e+06,1.998953100000000093e+06,1.902272000000000000e+06,2.400988799999999814e+06,1.845216000000000000e+06,2.132544000000000000e+06,1.797952000000000000e+06,1.974880000000000000e+06,2.409339799999999814e+06,1.736093800000000047e+06,2.290688000000000000e+06,2.063584000000000000e+06,1.899296000000000000e+06,1.941952000000000000e+06,1.815872000000000000e+06,1.756755000000000000e+06,2.448553299999999814e+06,2.652161299999999814e+06,2.155709299999999814e+06,1.650784000000000000e+06,1.923136000000000000e+06,2.094496000000000000e+06,1.950880000000000000e+06,2.043904000000000000e+06,2.250999000000000000e+06,2.522385500000000000e+06,1.938432000000000000e+06,1.575442500000000000e+06,2.493242500000000000e+06,1.852224000000000000e+06,1.924256000000000000e+06,3.971386000000000000e+06,1.960000000000000000e+06,2.117760000000000000e+06,1.918308899999999907e+06,1.718976000000000000e+06,2.023872000000000000e+06,2.001696000000000000e+06,1.733984000000000000e+06,1.943392000000000000e+06,1.985472000000000000e+06,1.871520000000000000e+06,1.802432000000000000e+06,1.793792000000000000e+06,1.881504000000000000e+06,2.379433000000000000e+06,2.016384000000000000e+06,1.784608000000000000e+06,1.763104000000000000e+06,2.008320000000000000e+06,1.492482800000000047e+06,2.202048000000000000e+06,1.867360000000000000e+06,1.794019000000000000e+06,1.882592000000000000e+06,1.773024000000000000e+06,2.033152000000000000e+06,2.117568000000000000e+06,1.815104000000000000e+06,1.712482899999999907e+06,1.874144000000000000e+06,6.033704000000000000e+06,1.879648000000000000e+06,1.966720000000000000e+06,1.881952000000000000e+06,1.598112000000000000e+06,2.116864000000000000e+06,1.871200000000000000e+06,1.715904000000000000e+06,2.313325000000000000e+06,1.720800000000000000e+06,1.888320000000000000e+06,2.542871500000000000e+06,2.355264500000000000e+06,1.798720000000000000e+06,1.674912000000000000e+06,2.154027000000000000e+06,1.782752000000000000e+06,2.303808000000000000e+06,2.171904000000000000e+06,2.392077299999999814e+06,1.841891500000000000e+06,1.816640000000000000e+06,2.176999299999999814e+06,1.637867000000000000e+06,2.587355500000000000e+06,1.945376000000000000e+06,1.837869899999999907e+06,2.185472000000000000e+06,1.886560000000000000e+06,1.624224000000000000e+06,2.647216299999999814e+06,2.200664299999999814e+06,1.965439300000000047e+06,1.467070000000000000e+06,2.065128100000000093e+06,2.096354100000000093e+06,2.806688000000000000e+06,1.731808000000000000e+06,3.392944299999999814e+06,2.190016000000000000e+06,1.951872000000000000e+06,1.706303100000000093e+06,1.848309800000000047e+06,2.142695799999999814e+06,1.901824000000000000e+06,1.920928000000000000e+06,2.027296000000000000e+06,1.896096000000000000e+06,2.193600000000000000e+06,1.673296600000000093e+06,1.854432000000000000e+06,2.383367799999999814e+06,2.337482000000000000e+06,1.969600000000000000e+06,2.086944000000000000e+06,1.922816000000000000e+06,1.737230000000000000e+06,1.963648000000000000e+06,2.112000000000000000e+06,2.104320000000000000e+06,2.114240000000000000e+06,1.820352000000000000e+06,2.058176000000000000e+06,2.189376000000000000e+06,2.388015799999999814e+06,1.777184000000000000e+06,2.608384000000000000e+06,2.333952000000000000e+06,2.123520000000000000e+06,1.889686300000000047e+06,1.973888000000000000e+06,2.065344000000000000e+06,2.031936000000000000e+06,1.953529800000000047e+06,2.219328000000000000e+06,2.898292799999999814e+06,2.276456299999999814e+06,2.551549000000000000e+06,1.996064000000000000e+06,2.376067299999999814e+06,2.256502299999999814e+06,1.953529800000000047e+06,1.714322000000000000e+06,2.455803299999999814e+06,2.284383000000000000e+06,2.180749299999999814e+06,2.360136000000000000e+06,2.334272000000000000e+06,2.655102000000000000e+06,2.057280000000000000e+06,2.431945299999999814e+06,1.728768000000000000e+06,1.860224000000000000e+06,2.053140899999999907e+06,1.746184500000000000e+06,2.089026000000000000e+06,2.101013299999999814e+06,2.070240000000000000e+06,1.805504000000000000e+06,1.602683800000000047e+06,2.698992799999999814e+06,2.324289799999999814e+06,2.396060000000000000e+06,1.889686300000000047e+06,1.719072000000000000e+06,1.734197300000000047e+06,2.463807799999999814e+06,1.977536000000000000e+06,2.200664299999999814e+06,2.082304000000000000e+06,1.167728800000000000e+07,1.954400000000000000e+06,1.622559000000000000e+06,1.955168000000000000e+06,1.823104000000000000e+06,2.252352000000000000e+06,1.814784000000000000e+06,2.026208000000000000e+06,1.859904000000000000e+06,2.096032000000000000e+06,2.032960000000000000e+06,2.316285299999999814e+06,1.919744000000000000e+06,2.523629500000000000e+06,1.885888000000000000e+06,1.678436899999999907e+06,1.686402500000000000e+06,1.782208000000000000e+06,2.131008000000000000e+06,2.053140899999999907e+06,1.811712000000000000e+06,2.062272000000000000e+06,2.467790500000000000e+06,1.739008000000000000e+06,1.960128000000000000e+06,1.987680000000000000e+06,1.869664000000000000e+06,1.498972300000000047e+06,1.933537000000000000e+06,1.707200000000000000e+06,1.652096000000000000e+06,1.659360000000000000e+06,2.077116399999999907e+06,1.801984800000000047e+06,1.978848000000000000e+06,2.256502299999999814e+06,1.909639100000000093e+06,1.899840000000000000e+06,1.809950300000000047e+06,1.954944000000000000e+06,1.686208000000000000e+06,2.248497799999999814e+06,2.320307000000000000e+06,1.660672000000000000e+06,1.949468300000000047e+06,2.922269299999999814e+06,1.599424000000000000e+06,2.025221399999999907e+06,1.833376000000000000e+06,1.554112000000000000e+06,1.660992000000000000e+06,1.633344000000000000e+06,1.948672000000000000e+06,2.184732000000000000e+06,1.865788399999999907e+06,1.656320000000000000e+06,1.872192000000000000e+06,2.081099300000000047e+06,1.512864000000000000e+06,1.369664000000000000e+06,1.669152000000000000e+06,1.694368100000000093e+06,1.889312000000000000e+06,1.755136000000000000e+06,2.320307000000000000e+06,2.910320799999999814e+06,2.065128100000000093e+06,1.451200000000000000e+06,1.634752000000000000e+06,1.765408000000000000e+06,1.445824000000000000e+06,1.790035300000000047e+06,1.673824000000000000e+06,1.722287600000000093e+06,1.522947899999999907e+06,2.001324500000000000e+06,1.722287600000000093e+06,1.517728000000000000e+06,1.630624000000000000e+06,1.750128500000000000e+06,1.514176000000000000e+06,1.303654300000000047e+06,1.595616000000000000e+06,2.212651500000000000e+06,2.683061500000000000e+06,1.551936000000000000e+06,1.476256000000000000e+06,1.774104000000000000e+06,1.758976000000000000e+06,1.439229100000000093e+06,1.729728000000000000e+06,2.073094800000000047e+06,2.108979000000000000e+06,1.711552000000000000e+06,1.383040000000000000e+06,2.200664299999999814e+06,1.965439300000000047e+06,1.547200000000000000e+06,1.634752000000000000e+06,1.514982300000000047e+06,1.758624000000000000e+06,1.761376000000000000e+06,1.569344000000000000e+06,1.584576000000000000e+06,1.375424500000000000e+06,2.017255800000000047e+06,1.842368000000000000e+06,1.415253600000000093e+06,2.364157799999999814e+06,1.778048000000000000e+06,2.085082000000000000e+06,1.695680000000000000e+06,1.545792000000000000e+06,2.021277399999999907e+06,1.290240000000000000e+06,1.782208000000000000e+06,1.291705800000000047e+06,1.520000000000000000e+06,1.536064000000000000e+06,1.667840000000000000e+06,2.360136000000000000e+06,1.801568000000000000e+06,1.562656000000000000e+06,1.981370500000000000e+06,1.755808000000000000e+06,2.046560000000000000e+06,2.057162500000000000e+06,1.675872000000000000e+06,1.738218899999999907e+06,1.659488000000000000e+06,1.941408000000000000e+06,2.104957299999999814e+06,1.675232000000000000e+06,2.139392000000000000e+06,1.722287600000000093e+06,1.578848000000000000e+06,2.160796299999999814e+06,2.108096000000000000e+06,1.727456000000000000e+06,2.097030500000000000e+06,2.730935000000000000e+06,1.683936000000000000e+06,1.989536000000000000e+06,4.429286000000000000e+06,1.508128000000000000e+06,1.686656000000000000e+06,1.989984000000000000e+06,1.706784000000000000e+06,1.849504000000000000e+06,1.911712000000000000e+06,1.706277800000000047e+06,1.937558600000000093e+06,2.392077299999999814e+06,2.067776000000000000e+06,1.895328000000000000e+06,1.770121300000000047e+06,2.002912000000000000e+06,1.968704000000000000e+06,1.732032000000000000e+06,1.913661800000000047e+06,2.308318799999999814e+06,1.989336300000000047e+06,2.112962799999999814e+06,1.913661800000000047e+06,1.487136000000000000e+06,2.196720299999999814e+06,1.767264000000000000e+06,2.260446299999999814e+06,1.678436899999999907e+06,1.865788399999999907e+06,2.499654000000000000e+06,2.272434500000000000e+06,1.892608000000000000e+06,1.980832000000000000e+06,2.033265600000000093e+06,2.527573500000000000e+06,1.902144000000000000e+06,2.065568000000000000e+06,2.655102000000000000e+06,2.411991299999999814e+06,2.280439000000000000e+06,1.631264000000000000e+06,1.615136000000000000e+06,2.089026000000000000e+06,1.291705800000000047e+06,1.388288000000000000e+06,1.475936000000000000e+06,1.687936000000000000e+06,1.831200000000000000e+06,1.663072000000000000e+06,1.572160000000000000e+06,1.774144000000000000e+06,2.388015799999999814e+06,2.033504000000000000e+06,1.918752000000000000e+06,1.837888000000000000e+06,1.779040000000000000e+06,1.682364600000000093e+06,1.798176000000000000e+06,1.712768000000000000e+06,1.445376000000000000e+06,1.973877399999999907e+06,1.365696000000000000e+06,1.771074500000000000e+06,1.321856000000000000e+06,1.362816000000000000e+06,1.363232000000000000e+06,1.438944000000000000e+06,1.396992000000000000e+06,1.418112000000000000e+06,1.391200000000000000e+06,1.423904000000000000e+06,1.863265100000000093e+06,1.464640000000000000e+06,1.383904000000000000e+06,1.281728000000000000e+06,1.840169500000000000e+06,1.223808000000000000e+06,1.115968000000000000e+06,9.848160000000000000e+05,1.078656000000000000e+06,1.324640000000000000e+06,1.852900000000000000e+06,1.623456000000000000e+06,1.789216000000000000e+06,2.247936000000000000e+06,2.463807799999999814e+06,2.442880000000000000e+06,2.622464000000000000e+06,3.456523799999999814e+06,2.914560000000000000e+06,2.631285000000000000e+06,2.659085000000000000e+06,2.564480000000000000e+06,2.556672000000000000e+06,2.510272000000000000e+06,2.077116399999999907e+06,2.315712000000000000e+06,2.016800000000000000e+06,2.016800000000000000e+06,1.776960000000000000e+06,1.752320000000000000e+06,1.513632000000000000e+06,1.367200000000000000e+06,1.225824000000000000e+06,1.123040000000000000e+06,9.305600000000000000e+05,7.843520000000000000e+05,5.701600000000000000e+05,4.453440000000000000e+05,3.579280000000000000e+05,2.467560000000000000e+05,2.177960000000000000e+05,1.510160000000000000e+05,1.038720000000000000e+05,9.300800000000000000e+04,6.848400000000000000e+04,5.161800000000000000e+04,4.178500000000000000e+04,3.155600000000000000e+04,2.905000000000000000e+04,2.383800000000000000e+04,1.692400000000000000e+04,9.511000000000000000e+03,1.752500000000000000e+04,8.209000000000000000e+03,7.609000000000000000e+03,1.091300000000000000e+04,5.306000000000000000e+03,4.204000000000000000e+03,4.505000000000000000e+03,6.407000000000000000e+03,3.403000000000000000e+03,4.905000000000000000e+03,4.204000000000000000e+03,4.505000000000000000e+03,4.705000000000000000e+03,5.906000000000000000e+03,3.603000000000000000e+03,3.804000000000000000e+03,3.303000000000000000e+03,4.404000000000000000e+03,3.103000000000000000e+03,5.205000000000000000e+03,3.003000000000000000e+03,3.603000000000000000e+03,3.203000000000000000e+03,4.404000000000000000e+03,2.202000000000000000e+03,2.903000000000000000e+03,3.003000000000000000e+03,2.802000000000000000e+03,2.903000000000000000e+03,2.903000000000000000e+03,6.507000000000000000e+03,4.104000000000000000e+03,3.303000000000000000e+03,2.903000000000000000e+03,5.005000000000000000e+03,4.505000000000000000e+03,nan
4.795170000000000243e+01,4.004000000000000000e+03,4.004000000000000000e+03,5.806000000000000000e+03,3.804000000000000000e+03,4.404000000000000000e+03,4.004000000000000000e+03,4.204000000000000000e+03,6.407000000000000000e+03,8.009000000000000000e+03,1.061300000000000000e+04,1.952900000000000000e+04,3.235800000000000000e+04,4.138400000000000000e+04,5.593300000000000000e+04,8.526600000000000000e+04,1.034700000000000000e+05,2.463520000000000000e+05,5.374560000000000000e+05,1.066208000000000000e+06,1.491968000000000000e+06,1.983712000000000000e+06,2.802705299999999814e+06,3.129614500000000000e+06,3.336880000000000000e+06,3.380691000000000000e+06,3.548208000000000000e+06,2.906338000000000000e+06,3.747508000000000000e+06,3.572105000000000000e+06,3.229264500000000000e+06,3.177408299999999814e+06,2.543504799999999814e+06,2.208668799999999814e+06,2.539560799999999814e+06,2.571424299999999814e+06,2.200664299999999814e+06,2.176727500000000000e+06,2.109888000000000000e+06,1.995616000000000000e+06,2.001344000000000000e+06,1.706277800000000047e+06,1.862432000000000000e+06,1.845984000000000000e+06,1.771840000000000000e+06,1.890496000000000000e+06,1.646495800000000047e+06,1.849824000000000000e+06,1.736160000000000000e+06,1.927968000000000000e+06,2.205312000000000000e+06,1.638528000000000000e+06,2.232605500000000000e+06,1.751968000000000000e+06,2.051648000000000000e+06,1.808544000000000000e+06,2.163904000000000000e+06,2.372084500000000000e+06,1.929593000000000000e+06,2.069024000000000000e+06,2.186560000000000000e+06,2.057056000000000000e+06,2.033265600000000093e+06,2.228582799999999814e+06,2.204647000000000000e+06,2.295744000000000000e+06,2.491727299999999814e+06,1.997380500000000000e+06,2.384071799999999814e+06,2.563497500000000000e+06,2.360640000000000000e+06,2.435928000000000000e+06,4.090348500000000000e+06,2.352209299999999814e+06,2.450304000000000000e+06,2.322304000000000000e+06,2.396060000000000000e+06,2.427922500000000000e+06,2.690947500000000000e+06,2.388015799999999814e+06,2.419957000000000000e+06,2.228582799999999814e+06,2.037209600000000093e+06,1.993358899999999907e+06,2.332216500000000000e+06,3.875117299999999814e+06,2.287616000000000000e+06,2.112962799999999814e+06,2.089026000000000000e+06,2.300314299999999814e+06,2.555493000000000000e+06,2.423939799999999814e+06,2.388015799999999814e+06,2.024544000000000000e+06,2.045175300000000047e+06,2.483840000000000000e+06,2.144825299999999814e+06,2.658688000000000000e+06,2.675016299999999814e+06,2.388015799999999814e+06,2.376067299999999814e+06,2.778649000000000000e+06,2.548608000000000000e+06,2.254272000000000000e+06,2.148808000000000000e+06,2.005346100000000093e+06,2.814574000000000000e+06,2.738900500000000000e+06,3.400605000000000000e+06,3.065809799999999814e+06,2.180749299999999814e+06,2.663147500000000000e+06,2.730935000000000000e+06,2.507658500000000000e+06,2.663147500000000000e+06,2.431945299999999814e+06,2.587355500000000000e+06,1.762116800000000047e+06,2.081099300000000047e+06,1.933537000000000000e+06,2.786694299999999814e+06,2.419957000000000000e+06,2.139520000000000000e+06,2.244515000000000000e+06,2.168800799999999814e+06,2.097030500000000000e+06,2.081099300000000047e+06,1.949468300000000047e+06,2.352209299999999814e+06,2.029312000000000000e+06,2.523629500000000000e+06,2.002688000000000000e+06,2.082080000000000000e+06,2.467790500000000000e+06,1.909639100000000093e+06,2.408008500000000000e+06,3.245116000000000000e+06,2.017255800000000047e+06,2.244515000000000000e+06,1.845835500000000000e+06,1.989336300000000047e+06,1.610649399999999907e+06,2.132876799999999814e+06,2.067008000000000000e+06,2.108979000000000000e+06,2.663147500000000000e+06,3.316966000000000000e+06,2.455803299999999814e+06,2.296370299999999814e+06,1.801984800000000047e+06,1.774104000000000000e+06,2.467790500000000000e+06,3.053781799999999814e+06,1.853801100000000093e+06,1.845760000000000000e+06,1.997380500000000000e+06,2.332216500000000000e+06,2.336238299999999814e+06,1.993358899999999907e+06,2.372084500000000000e+06,2.348147799999999814e+06,2.511642299999999814e+06,1.937888000000000000e+06,2.551549000000000000e+06,3.105638000000000000e+06,2.555493000000000000e+06,2.451859299999999814e+06,2.455803299999999814e+06,2.192737500000000000e+06,1.698312100000000093e+06,2.208668799999999814e+06,2.400004000000000000e+06,1.399322399999999907e+06,1.993358899999999907e+06,1.702333800000000047e+06,2.400004000000000000e+06,1.570742600000000093e+06,2.268450799999999814e+06,1.822336000000000000e+06,2.160796299999999814e+06,2.364157799999999814e+06,1.694368100000000093e+06,2.029243000000000000e+06,1.790035300000000047e+06,2.228582799999999814e+06,1.957473800000000047e+06,1.800800000000000000e+06,1.530913500000000000e+06,2.455803299999999814e+06,2.647216299999999814e+06,2.686964500000000000e+06,3.336880000000000000e+06,3.005988000000000000e+06,4.329636000000000000e+06,2.116945500000000000e+06,2.702896000000000000e+06,2.049196899999999907e+06,2.296370299999999814e+06,2.451859299999999814e+06,3.137500500000000000e+06,2.539560799999999814e+06,2.128894000000000000e+06,1.965439300000000047e+06,3.572105000000000000e+06,2.982011500000000000e+06,2.571424299999999814e+06,5.716770000000000000e+06,3.548208000000000000e+06,2.567480299999999814e+06,2.340221000000000000e+06,2.651199000000000000e+06,2.093047600000000093e+06,2.451859299999999814e+06,2.535578000000000000e+06,2.164818000000000000e+06,2.312302500000000000e+06,2.898292799999999814e+06,2.515625000000000000e+06,3.057764500000000000e+06,2.806688000000000000e+06,3.069713000000000000e+06,2.376067299999999814e+06,2.575446000000000000e+06,1.901673500000000000e+06,3.763439299999999814e+06,2.352209299999999814e+06,2.431945299999999814e+06,2.818636500000000000e+06,4.963460500000000000e+06,2.204647000000000000e+06,3.125552000000000000e+06,2.543504799999999814e+06,2.706878799999999814e+06,2.352209299999999814e+06,2.248497799999999814e+06,2.368140500000000000e+06,1.989336300000000047e+06,1.786052500000000000e+06,2.025221399999999907e+06,2.483722799999999814e+06,2.778649000000000000e+06,2.376067299999999814e+06,2.132864000000000000e+06,2.116945500000000000e+06,2.168800799999999814e+06,2.304297000000000000e+06,3.416616000000000000e+06,2.332216500000000000e+06,2.926252000000000000e+06,2.208668799999999814e+06,2.571424299999999814e+06,2.220578299999999814e+06,2.180480000000000000e+06,2.124950000000000000e+06,2.116945500000000000e+06,2.172744799999999814e+06,1.945524300000000047e+06,2.097030500000000000e+06,1.790035300000000047e+06,2.587355500000000000e+06,1.778048000000000000e+06,2.710941299999999814e+06,2.599343799999999814e+06,2.116945500000000000e+06,2.750849000000000000e+06,2.348147799999999814e+06,2.683061500000000000e+06,2.248497799999999814e+06,2.786694299999999814e+06,2.101013299999999814e+06,1.845835500000000000e+06,2.120967299999999814e+06,2.415935299999999814e+06,2.639171000000000000e+06,2.571424299999999814e+06,2.108979000000000000e+06,2.364157799999999814e+06,1.953529800000000047e+06,2.380089000000000000e+06,2.244515000000000000e+06,2.212651500000000000e+06,3.089627000000000000e+06,2.718986500000000000e+06,2.376067299999999814e+06,2.423939799999999814e+06,1.889686300000000047e+06,2.308318799999999814e+06,2.523629500000000000e+06,2.515625000000000000e+06,1.989336300000000047e+06,2.017255800000000047e+06,2.001324500000000000e+06,2.396060000000000000e+06,2.116945500000000000e+06,2.248497799999999814e+06,2.149504000000000000e+06,2.690947500000000000e+06,2.037209600000000093e+06,1.160153500000000000e+06,1.990976000000000000e+06,3.867072000000000000e+06,2.563497500000000000e+06,2.679078799999999814e+06,2.742803799999999814e+06,2.830505299999999814e+06,2.152869500000000000e+06,2.132876799999999814e+06,2.695010000000000000e+06,2.236588299999999814e+06,2.647216299999999814e+06,2.116945500000000000e+06,2.463807799999999814e+06,1.945524300000000047e+06,2.005346100000000093e+06,1.937558600000000093e+06,2.507658500000000000e+06,2.304297000000000000e+06,1.973405000000000000e+06,1.790035300000000047e+06,2.535578000000000000e+06,1.785376000000000000e+06,2.077116399999999907e+06,1.945248000000000000e+06,1.770121300000000047e+06,2.467790500000000000e+06,1.801984800000000047e+06,1.658483000000000000e+06,1.585568000000000000e+06,2.503636799999999814e+06,1.777408000000000000e+06,3.552111299999999814e+06,1.718266000000000000e+06,1.447200000000000000e+06,1.804288000000000000e+06,2.077116399999999907e+06,2.308318799999999814e+06,2.292387500000000000e+06,2.419957000000000000e+06,1.817916000000000000e+06,1.881720600000000093e+06,2.256502299999999814e+06,2.344165000000000000e+06,2.240571000000000000e+06,1.961495399999999907e+06,2.332216500000000000e+06,2.934138000000000000e+06,2.140881299999999814e+06,2.523629500000000000e+06,2.431945299999999814e+06,3.719628299999999814e+06,1.881720600000000093e+06,1.986688000000000000e+06,1.650517399999999907e+06,2.380089000000000000e+06,2.288365799999999814e+06,1.960896000000000000e+06,2.284383000000000000e+06,2.052512000000000000e+06,2.523629500000000000e+06,2.360136000000000000e+06,1.932256000000000000e+06,2.074336000000000000e+06,1.920512000000000000e+06,2.435928000000000000e+06,1.901152000000000000e+06,1.889686300000000047e+06,1.931712000000000000e+06,2.220578299999999814e+06,2.128894000000000000e+06,1.941541500000000000e+06,1.833925899999999907e+06,2.826522500000000000e+06,1.804608000000000000e+06,2.934138000000000000e+06,1.937760000000000000e+06,2.108979000000000000e+06,2.360136000000000000e+06,3.803347000000000000e+06,2.423939799999999814e+06,1.566798600000000093e+06,2.144825299999999814e+06,1.804288000000000000e+06,2.408008500000000000e+06,2.077984000000000000e+06,2.427922500000000000e+06,2.291136000000000000e+06,2.097030500000000000e+06,2.551549000000000000e+06,1.800256000000000000e+06,2.200664299999999814e+06,2.260446299999999814e+06,2.320307000000000000e+06,2.136898500000000000e+06,1.953529800000000047e+06,2.515625000000000000e+06,1.682380899999999907e+06,1.841891500000000000e+06,2.423939799999999814e+06,3.241133299999999814e+06,2.515625000000000000e+06,2.360136000000000000e+06,1.869732399999999907e+06,2.296370299999999814e+06,1.786052500000000000e+06,2.539560799999999814e+06,1.702304000000000000e+06,4.493090500000000000e+06,1.850368000000000000e+06,2.427922500000000000e+06,1.538879100000000093e+06,1.678436899999999907e+06,1.955936000000000000e+06,1.858464000000000000e+06,2.136192000000000000e+06,2.017255800000000047e+06,2.053140899999999907e+06,1.688384000000000000e+06,1.685440000000000000e+06,1.706432000000000000e+06,1.542823100000000093e+06,2.663147500000000000e+06,1.965439300000000047e+06,1.738218899999999907e+06,1.806688000000000000e+06,2.519646799999999814e+06,1.889686300000000047e+06,2.188676000000000000e+06,1.825881500000000000e+06,1.789856000000000000e+06,1.562777000000000000e+06,2.272434500000000000e+06,1.801984800000000047e+06,1.479097100000000093e+06,1.853801100000000093e+06,2.093047600000000093e+06,2.244515000000000000e+06,2.256502299999999814e+06,2.049760000000000000e+06,2.208668799999999814e+06,2.033265600000000093e+06,1.769664000000000000e+06,2.483722799999999814e+06,1.778048000000000000e+06,2.667130299999999814e+06,2.754831799999999814e+06,2.196720299999999814e+06,2.256502299999999814e+06,1.411309600000000093e+06,1.877888000000000000e+06,2.730935000000000000e+06,1.906208000000000000e+06,1.604064000000000000e+06,1.812480000000000000e+06,1.965439300000000047e+06,5.433831000000000000e+06,1.816640000000000000e+06,1.522947899999999907e+06,1.618615000000000000e+06,2.499654000000000000e+06,2.116945500000000000e+06,2.683061500000000000e+06,2.160796299999999814e+06,1.829903300000000047e+06,1.733568000000000000e+06,1.590695500000000000e+06,1.920608000000000000e+06,2.101013299999999814e+06,1.880864000000000000e+06,2.069344000000000000e+06,1.993728000000000000e+06,1.929593000000000000e+06,2.284383000000000000e+06,1.658483000000000000e+06,1.665888000000000000e+06,1.379368500000000000e+06,1.747168000000000000e+06,1.908192000000000000e+06,1.933600000000000000e+06,1.678436899999999907e+06,1.758172800000000047e+06,2.005346100000000093e+06,2.061106500000000000e+06,2.116945500000000000e+06,2.539560799999999814e+06,1.841891500000000000e+06,1.966400000000000000e+06,1.574764300000000047e+06,1.935584000000000000e+06,2.061920000000000000e+06,1.806006399999999907e+06,1.726272000000000000e+06,1.858048000000000000e+06,2.639171000000000000e+06,1.859584000000000000e+06,2.108979000000000000e+06,2.312302500000000000e+06,2.372084500000000000e+06,2.103872000000000000e+06,1.754190000000000000e+06,1.884704000000000000e+06,2.212651500000000000e+06,1.698312100000000093e+06,1.792704000000000000e+06,1.562777000000000000e+06,2.053140899999999907e+06,2.019360000000000000e+06,2.061106500000000000e+06,1.658400000000000000e+06,1.487062800000000047e+06,1.979168000000000000e+06,2.112896000000000000e+06,2.599343799999999814e+06,1.767808000000000000e+06,1.945024000000000000e+06,1.925610300000000047e+06,1.587200000000000000e+06,2.029243000000000000e+06,2.140881299999999814e+06,2.101013299999999814e+06,2.695010000000000000e+06,1.990112000000000000e+06,2.451859299999999814e+06,2.599343799999999814e+06,2.595361000000000000e+06,2.086304000000000000e+06,1.988352000000000000e+06,2.400004000000000000e+06,2.459786000000000000e+06,1.845760000000000000e+06,1.798496000000000000e+06,1.810176000000000000e+06,1.841891500000000000e+06,1.804288000000000000e+06,2.120967299999999814e+06,2.069072100000000093e+06,1.887328000000000000e+06,2.005346100000000093e+06,1.734208000000000000e+06,1.865824000000000000e+06,2.180749299999999814e+06,2.132992000000000000e+06,2.200664299999999814e+06,1.678436899999999907e+06,2.252519500000000000e+06,2.014816000000000000e+06,2.232605500000000000e+06,1.840384000000000000e+06,1.887328000000000000e+06,1.810400000000000000e+06,2.133952000000000000e+06,2.555493000000000000e+06,2.145664000000000000e+06,1.877776600000000093e+06,1.892800000000000000e+06,1.931712000000000000e+06,3.157414500000000000e+06,2.176727500000000000e+06,2.742803799999999814e+06,2.140881299999999814e+06,2.419957000000000000e+06,1.921627399999999907e+06,1.933537000000000000e+06,2.571424299999999814e+06,1.986560000000000000e+06,2.066016000000000000e+06,2.491727299999999814e+06,3.388736299999999814e+06,2.411991299999999814e+06,1.858368000000000000e+06,2.008192000000000000e+06,1.937984000000000000e+06,1.946016000000000000e+06,1.728096000000000000e+06,2.095264000000000000e+06,1.991968000000000000e+06,2.087168000000000000e+06,1.953728000000000000e+06,1.937664000000000000e+06,2.045888000000000000e+06,1.882048000000000000e+06,2.192737500000000000e+06,1.868352000000000000e+06,1.917632000000000000e+06,1.778048000000000000e+06,2.196720299999999814e+06,1.969461000000000000e+06,1.966304000000000000e+06,1.626580600000000093e+06,1.550432000000000000e+06,2.499654000000000000e+06,2.289299799999999814e+06,1.757348000000000000e+06,2.102137799999999814e+06,1.755136000000000000e+06,1.931072000000000000e+06,1.809088000000000000e+06,2.075977800000000047e+06,1.929632000000000000e+06,1.863968000000000000e+06,1.908096000000000000e+06,2.211196799999999814e+06,1.828800000000000000e+06,1.956160000000000000e+06,1.837888000000000000e+06,2.004672000000000000e+06,1.926784000000000000e+06,1.832608000000000000e+06,1.811840000000000000e+06,1.962528000000000000e+06,1.969080500000000000e+06,1.850580500000000000e+06,1.959232000000000000e+06,1.947456000000000000e+06,1.806688000000000000e+06,1.649418100000000093e+06,1.820256000000000000e+06,1.745016000000000000e+06,1.875680000000000000e+06,1.626944000000000000e+06,1.448115300000000047e+06,2.208048000000000000e+06,1.923456000000000000e+06,2.197981000000000000e+06,1.830752000000000000e+06,1.581139800000000047e+06,2.074441000000000000e+06,1.875488000000000000e+06,1.612817500000000000e+06,1.790139899999999907e+06,1.940512000000000000e+06,1.798592000000000000e+06,1.825285300000000047e+06,1.622559000000000000e+06,1.794656000000000000e+06,2.452583299999999814e+06,2.207632799999999814e+06,2.587355500000000000e+06,2.320566000000000000e+06,2.265472000000000000e+06,1.803200000000000000e+06,1.663195899999999907e+06,2.212239799999999814e+06,1.800352000000000000e+06,2.137445799999999814e+06,1.592461899999999907e+06,1.706708800000000047e+06,2.008506100000000093e+06,1.869760000000000000e+06,1.922688000000000000e+06,1.730108899999999907e+06,1.825280000000000000e+06,2.240340500000000000e+06,1.647552000000000000e+06,2.197103500000000000e+06,1.618285000000000000e+06,3.462545000000000000e+06,1.880288000000000000e+06,2.526378500000000000e+06,1.633758600000000093e+06,2.163611500000000000e+06,1.738560000000000000e+06,1.695552000000000000e+06,1.854752000000000000e+06,1.860768000000000000e+06,1.740929000000000000e+06,2.658221000000000000e+06,1.712544000000000000e+06,1.626816000000000000e+06,1.428614000000000000e+06,1.905120000000000000e+06,1.761024000000000000e+06,1.862656000000000000e+06,1.657292399999999907e+06,1.964640000000000000e+06,1.933024000000000000e+06,2.220578299999999814e+06,2.026721300000000047e+06,1.711776000000000000e+06,2.043048300000000047e+06,1.726272000000000000e+06,1.717984000000000000e+06,1.687114600000000093e+06,1.862304000000000000e+06,1.771936000000000000e+06,1.860992000000000000e+06,1.869984000000000000e+06,1.757090100000000093e+06,1.959776000000000000e+06,1.897216000000000000e+06,1.611008000000000000e+06,1.995840000000000000e+06,1.765926500000000000e+06,1.784384000000000000e+06,1.921600000000000000e+06,2.154854299999999814e+06,2.527292799999999814e+06,1.822602300000000047e+06,2.223765500000000000e+06,1.741728000000000000e+06,2.492766299999999814e+06,2.233641000000000000e+06,1.815008000000000000e+06,1.836309500000000000e+06,1.853984000000000000e+06,1.866816000000000000e+06,1.927872000000000000e+06,1.840512000000000000e+06,1.793696000000000000e+06,2.518865000000000000e+06,2.270246299999999814e+06,1.823968000000000000e+06,2.027872000000000000e+06,1.972800000000000000e+06,1.686304000000000000e+06,1.793792000000000000e+06,2.097207000000000000e+06,2.211354500000000000e+06,2.306069500000000000e+06,1.845216000000000000e+06,2.215780799999999814e+06,2.090272000000000000e+06,1.956800000000000000e+06,1.710688000000000000e+06,1.966778300000000047e+06,1.979840000000000000e+06,1.960000000000000000e+06,1.835011800000000047e+06,1.837536000000000000e+06,1.761243000000000000e+06,1.883360000000000000e+06,1.995616000000000000e+06,1.938656399999999907e+06,2.303301000000000000e+06,2.145874299999999814e+06,2.043816000000000000e+06,1.855616000000000000e+06,1.659217000000000000e+06,2.289031500000000000e+06,1.857105300000000047e+06,1.535883000000000000e+06,1.888096000000000000e+06,1.606465899999999907e+06,1.825408000000000000e+06,2.028223899999999907e+06,1.979392000000000000e+06,1.740864000000000000e+06,2.172284299999999814e+06,2.150628299999999814e+06,1.928428300000000047e+06,1.825435300000000047e+06,2.075727300000000047e+06,1.458433800000000047e+06,1.367884500000000000e+06,1.538894100000000093e+06,1.708608000000000000e+06,1.728864000000000000e+06,1.623903100000000093e+06,1.706432000000000000e+06,2.231963299999999814e+06,2.223488000000000000e+06,1.908416000000000000e+06,1.957600000000000000e+06,2.303636299999999814e+06,2.341173500000000000e+06,1.779813300000000047e+06,1.795744000000000000e+06,2.117601500000000000e+06,1.901376000000000000e+06,1.935740500000000000e+06,1.915872000000000000e+06,1.872378300000000047e+06,2.436082000000000000e+06,2.178240000000000000e+06,1.719072000000000000e+06,2.130432000000000000e+06,1.894991600000000093e+06,1.681447800000000047e+06,1.820352000000000000e+06,2.055616000000000000e+06,2.231807500000000000e+06,2.096160000000000000e+06,2.042688000000000000e+06,2.082653500000000000e+06,1.930720000000000000e+06,2.247967000000000000e+06,2.462404500000000000e+06,1.909504000000000000e+06,2.135383299999999814e+06,1.815104000000000000e+06,1.761472000000000000e+06,1.745664000000000000e+06,1.837664000000000000e+06,1.738336000000000000e+06,1.867904000000000000e+06,1.723404100000000093e+06,2.089056000000000000e+06,1.830528000000000000e+06,1.783520000000000000e+06,1.602864399999999907e+06,1.851232000000000000e+06,1.655904000000000000e+06,1.611872000000000000e+06,1.973024000000000000e+06,1.735424000000000000e+06,2.148358000000000000e+06,2.425299500000000000e+06,1.963968000000000000e+06,1.787552000000000000e+06,2.036608000000000000e+06,2.482981799999999814e+06,1.878560000000000000e+06,1.828256000000000000e+06,2.157760000000000000e+06,2.113856000000000000e+06,2.595528299999999814e+06,2.045201800000000047e+06,2.223488000000000000e+06,2.117899299999999814e+06,1.863029500000000000e+06,2.102527000000000000e+06,2.024532399999999907e+06,2.673461500000000000e+06,1.961297000000000000e+06,1.910142000000000000e+06,2.005536000000000000e+06,2.227027000000000000e+06,2.128064000000000000e+06,2.296640000000000000e+06,1.917408000000000000e+06,1.884896000000000000e+06,2.182464000000000000e+06,2.093271600000000093e+06,2.234368000000000000e+06,2.091488000000000000e+06,1.976320000000000000e+06,1.977984000000000000e+06,2.077856000000000000e+06,1.968256000000000000e+06,1.698720000000000000e+06,2.529843799999999814e+06,1.959008000000000000e+06,1.689920000000000000e+06,1.731699600000000093e+06,2.178880000000000000e+06,1.949984000000000000e+06,2.299362000000000000e+06,1.882592000000000000e+06,2.040710600000000093e+06,1.678048000000000000e+06,1.920384000000000000e+06,1.973440000000000000e+06,1.780672000000000000e+06,1.994176000000000000e+06,2.581015299999999814e+06,2.289906299999999814e+06,1.831648000000000000e+06,1.936768000000000000e+06,2.117129299999999814e+06,1.768032000000000000e+06,1.614103300000000047e+06,1.753782800000000047e+06,1.924418000000000000e+06,1.933146899999999907e+06,1.835264000000000000e+06,2.160536799999999814e+06,1.955936000000000000e+06,1.847392000000000000e+06,2.111104000000000000e+06,2.049312000000000000e+06,2.107456000000000000e+06,2.035488000000000000e+06,1.963104000000000000e+06,1.943392000000000000e+06,1.708960000000000000e+06,1.654376399999999907e+06,1.731392000000000000e+06,1.741824000000000000e+06,1.843680000000000000e+06,1.682080000000000000e+06,1.924576000000000000e+06,2.151644299999999814e+06,1.599744000000000000e+06,1.931168000000000000e+06,2.041231300000000047e+06,2.128448000000000000e+06,1.528867300000000047e+06,1.845120000000000000e+06,2.249024000000000000e+06,1.816640000000000000e+06,2.244716000000000000e+06,1.793024000000000000e+06,1.773490500000000000e+06,1.917856000000000000e+06,2.094737100000000093e+06,1.846304000000000000e+06,2.001904800000000047e+06,1.753600000000000000e+06,1.653334800000000047e+06,1.870976000000000000e+06,2.171193000000000000e+06,1.902912000000000000e+06,1.712544000000000000e+06,2.107247500000000000e+06,2.076092600000000093e+06,1.853888000000000000e+06,1.504067399999999907e+06,2.181414500000000000e+06,1.933696000000000000e+06,2.033504000000000000e+06,2.580474000000000000e+06,2.104957299999999814e+06,2.415935299999999814e+06,1.901696000000000000e+06,1.943290399999999907e+06,2.978976000000000000e+06,1.849857100000000093e+06,1.508691500000000000e+06,2.308318799999999814e+06,1.856608000000000000e+06,2.143424000000000000e+06,1.662427000000000000e+06,1.841056000000000000e+06,2.240571000000000000e+06,1.993358899999999907e+06,2.025221399999999907e+06,2.013311800000000047e+06,1.955312800000000047e+06,1.849857100000000093e+06,1.771168000000000000e+06,2.331176500000000000e+06,1.962432000000000000e+06,2.079744000000000000e+06,2.275148000000000000e+06,2.181850000000000000e+06,1.936365300000000047e+06,2.061824000000000000e+06,1.865152000000000000e+06,1.789622500000000000e+06,1.935456000000000000e+06,2.190336000000000000e+06,2.498263000000000000e+06,2.103190299999999814e+06,2.036195100000000093e+06,2.294208000000000000e+06,2.102336000000000000e+06,1.785376000000000000e+06,1.666686399999999907e+06,2.432937500000000000e+06,2.145216000000000000e+06,1.896672000000000000e+06,2.051072000000000000e+06,2.064576000000000000e+06,1.851456000000000000e+06,1.873184000000000000e+06,1.670392500000000000e+06,2.253696000000000000e+06,2.030080000000000000e+06,2.069120000000000000e+06,1.618615000000000000e+06,1.785920000000000000e+06,2.726872500000000000e+06,1.973405000000000000e+06,2.049196899999999907e+06,1.972032000000000000e+06,2.467790500000000000e+06,2.243008000000000000e+06,2.168800799999999814e+06,2.384071799999999814e+06,2.145664000000000000e+06,2.124288000000000000e+06,2.057728000000000000e+06,2.093047600000000093e+06,2.850499000000000000e+06,2.280439000000000000e+06,2.471774299999999814e+06,2.495710000000000000e+06,2.595361000000000000e+06,2.212651500000000000e+06,2.011168000000000000e+06,2.539560799999999814e+06,1.841891500000000000e+06,2.005346100000000093e+06,1.594718100000000093e+06,1.777408000000000000e+06,2.328233799999999814e+06,2.316285299999999814e+06,1.534464000000000000e+06,1.694368100000000093e+06,1.463126000000000000e+06,1.689920000000000000e+06,1.945524300000000047e+06,1.921920000000000000e+06,1.901673500000000000e+06,2.232605500000000000e+06,2.663147500000000000e+06,1.752640000000000000e+06,2.376067299999999814e+06,2.205952000000000000e+06,2.171520000000000000e+06,2.136898500000000000e+06,1.981370500000000000e+06,2.025221399999999907e+06,1.965439300000000047e+06,2.631285000000000000e+06,2.139392000000000000e+06,1.758172800000000047e+06,1.686402500000000000e+06,2.084864000000000000e+06,1.995840000000000000e+06,2.106240000000000000e+06,1.950432000000000000e+06,2.000256000000000000e+06,2.061106500000000000e+06,1.976768000000000000e+06,2.035936000000000000e+06,1.825881500000000000e+06,2.615274000000000000e+06,2.276456299999999814e+06,1.806006399999999907e+06,1.896992000000000000e+06,2.802705299999999814e+06,1.808544000000000000e+06,1.825280000000000000e+06,2.081099300000000047e+06,1.935456000000000000e+06,1.818720000000000000e+06,1.936000000000000000e+06,1.778048000000000000e+06,2.603365500000000000e+06,2.001324500000000000e+06,2.033056000000000000e+06,1.782069600000000093e+06,4.126273500000000000e+06,1.674415300000000047e+06,2.978108299999999814e+06,1.988224000000000000e+06,2.172744799999999814e+06,2.196720299999999814e+06,1.789536000000000000e+06,1.977426600000000093e+06,1.719712000000000000e+06,1.869888000000000000e+06,1.734880000000000000e+06,1.965439300000000047e+06,1.636256000000000000e+06,1.928960000000000000e+06,2.216595500000000000e+06,1.680224000000000000e+06,2.388015799999999814e+06,1.391355800000000047e+06,1.750880000000000000e+06,1.645152000000000000e+06,2.057824000000000000e+06,1.753280000000000000e+06,2.095488000000000000e+06,2.128894000000000000e+06,1.790035300000000047e+06,1.989536000000000000e+06,1.538879100000000093e+06,1.572800000000000000e+06,1.564256000000000000e+06,1.525920000000000000e+06,1.961495399999999907e+06,1.586976000000000000e+06,1.610784000000000000e+06,2.252519500000000000e+06,1.714322000000000000e+06,1.540288000000000000e+06,1.657760000000000000e+06,1.561568000000000000e+06,1.624768000000000000e+06,1.494656000000000000e+06,2.085082000000000000e+06,1.467744000000000000e+06,1.698400000000000000e+06,2.128894000000000000e+06,1.383808000000000000e+06,1.873755000000000000e+06,2.312302500000000000e+06,1.379368500000000000e+06,1.885742300000000047e+06,1.371402899999999907e+06,1.806006399999999907e+06,1.339808000000000000e+06,1.428320000000000000e+06,2.224600000000000000e+06,1.770752000000000000e+06,2.144825299999999814e+06,1.773472000000000000e+06,1.581568000000000000e+06,2.627222500000000000e+06,1.584704000000000000e+06,1.800672000000000000e+06,1.642016000000000000e+06,1.465824000000000000e+06,1.476480000000000000e+06,1.813972000000000000e+06,1.489280000000000000e+06,1.411309600000000093e+06,1.358944000000000000e+06,2.188676000000000000e+06,1.319586500000000000e+06,1.483041000000000000e+06,1.568480000000000000e+06,1.536288000000000000e+06,2.009290100000000093e+06,1.343552000000000000e+06,1.608832000000000000e+06,1.809950300000000047e+06,1.969376000000000000e+06,1.993358899999999907e+06,2.045175300000000047e+06,1.568800000000000000e+06,1.703712000000000000e+06,1.571168000000000000e+06,1.615648000000000000e+06,1.725504000000000000e+06,2.049196899999999907e+06,1.553344000000000000e+06,1.524864000000000000e+06,1.743040000000000000e+06,2.268450799999999814e+06,1.846432000000000000e+06,1.622272000000000000e+06,2.069072100000000093e+06,2.128894000000000000e+06,1.387334100000000093e+06,1.982720000000000000e+06,1.855296000000000000e+06,2.328233799999999814e+06,2.770763000000000000e+06,1.826176000000000000e+06,1.781344000000000000e+06,1.666336000000000000e+06,1.640384000000000000e+06,2.128894000000000000e+06,2.081408000000000000e+06,1.827584000000000000e+06,1.491006800000000047e+06,2.635267799999999814e+06,1.882944000000000000e+06,2.228582799999999814e+06,1.868576000000000000e+06,1.646495800000000047e+06,5.689049500000000000e+06,1.881720600000000093e+06,2.060480000000000000e+06,1.844000000000000000e+06,1.854432000000000000e+06,1.846976000000000000e+06,2.778649000000000000e+06,2.415935299999999814e+06,2.722969299999999814e+06,1.849056000000000000e+06,1.835264000000000000e+06,1.706240000000000000e+06,2.045175300000000047e+06,1.915776000000000000e+06,1.974656000000000000e+06,1.801984800000000047e+06,2.017255800000000047e+06,1.557248000000000000e+06,2.958194299999999814e+06,1.775104000000000000e+06,1.913661800000000047e+06,1.670392500000000000e+06,1.757216000000000000e+06,1.914336000000000000e+06,1.734197300000000047e+06,2.300314299999999814e+06,2.300314299999999814e+06,1.825881500000000000e+06,2.774666299999999814e+06,2.160192000000000000e+06,1.970368000000000000e+06,2.336238299999999814e+06,2.001324500000000000e+06,2.170880000000000000e+06,2.241984000000000000e+06,2.160796299999999814e+06,1.722287600000000093e+06,1.634586100000000093e+06,1.953728000000000000e+06,1.682624000000000000e+06,1.427456000000000000e+06,1.965439300000000047e+06,1.472800000000000000e+06,1.451138800000000047e+06,1.757440000000000000e+06,1.721024000000000000e+06,1.995936000000000000e+06,1.591693100000000093e+06,1.701312000000000000e+06,1.678720000000000000e+06,1.876576000000000000e+06,1.805600000000000000e+06,1.852896000000000000e+06,1.752416000000000000e+06,2.200942799999999814e+06,1.820800000000000000e+06,1.617280000000000000e+06,1.422400000000000000e+06,1.531104000000000000e+06,1.410592000000000000e+06,1.379072000000000000e+06,1.990386800000000047e+06,1.350400000000000000e+06,1.126016000000000000e+06,1.312672000000000000e+06,1.228384000000000000e+06,1.342688000000000000e+06,1.344832000000000000e+06,1.420992000000000000e+06,1.445056000000000000e+06,1.437536000000000000e+06,1.259552000000000000e+06,1.283648000000000000e+06,1.152704000000000000e+06,1.238784000000000000e+06,1.062304000000000000e+06,1.258496000000000000e+06,1.067680000000000000e+06,1.274688000000000000e+06,1.780800000000000000e+06,1.918400000000000000e+06,2.122304000000000000e+06,2.131008000000000000e+06,2.408008500000000000e+06,2.894720000000000000e+06,2.503636799999999814e+06,2.631285000000000000e+06,2.810368000000000000e+06,2.906338000000000000e+06,2.659085000000000000e+06,2.632512000000000000e+06,2.396288000000000000e+06,2.274496000000000000e+06,2.372084500000000000e+06,2.115648000000000000e+06,2.115904000000000000e+06,2.113216000000000000e+06,1.857280000000000000e+06,1.690112000000000000e+06,1.579072000000000000e+06,1.451840000000000000e+06,1.252736000000000000e+06,1.011104000000000000e+06,8.547040000000000000e+05,6.623360000000000000e+05,5.497920000000000000e+05,4.386880000000000000e+05,3.412240000000000000e+05,2.827600000000000000e+05,2.101040000000000000e+05,1.450680000000000000e+05,1.087020000000000000e+05,8.456200000000000000e+04,7.290400000000000000e+04,5.292200000000000000e+04,3.767300000000000000e+04,3.536600000000000000e+04,2.975100000000000000e+04,1.732400000000000000e+04,1.492000000000000000e+04,1.441900000000000000e+04,8.109000000000000000e+03,1.552100000000000000e+04,8.109000000000000000e+03,6.207000000000000000e+03,7.408000000000000000e+03,6.407000000000000000e+03,5.406000000000000000e+03,4.905000000000000000e+03,4.104000000000000000e+03,6.707000000000000000e+03,4.505000000000000000e+03,7.008000000000000000e+03,4.905000000000000000e+03,4.304000000000000000e+03,4.805000000000000000e+03,4.905000000000000000e+03,2.802000000000000000e+03,4.004000000000000000e+03,3.704000000000000000e+03,4.104000000000000000e+03,4.104000000000000000e+03,3.103000000000000000e+03,4.505000000000000000e+03,3.603000000000000000e+03,3.804000000000000000e+03,3.503000000000000000e+03,4.404000000000000000e+03,3.804000000000000000e+03,4.304000000000000000e+03,2.702000000000000000e+03,2.402000000000000000e+03,2.903000000000000000e+03,3.503000000000000000e+03,3.804000000000000000e+03,2.002000000000000000e+03,3.503000000000000000e+03,nan
4.795250000000000057e+01,3.103000000000000000e+03,3.103000000000000000e+03,3.403000000000000000e+03,4.304000000000000000e+03,3.403000000000000000e+03,5.306000000000000000e+03,5.005000000000000000e+03,3.403000000000000000e+03,6.507000000000000000e+03,9.812000000000000000e+03,2.063100000000000000e+04,2.744600000000000000e+04,4.288800000000000000e+04,5.703800000000000000e+04,8.275200000000000000e+04,1.150440000000000000e+05,2.421960000000000000e+05,6.072800000000000000e+05,1.001536000000000000e+06,1.768576000000000000e+06,1.989536000000000000e+06,2.535578000000000000e+06,3.560156500000000000e+06,3.400605000000000000e+06,3.416616000000000000e+06,3.301034799999999814e+06,3.320948799999999814e+06,3.245116000000000000e+06,2.978108299999999814e+06,3.396622299999999814e+06,3.308920500000000000e+06,2.926252000000000000e+06,2.750849000000000000e+06,2.651199000000000000e+06,2.384071799999999814e+06,2.266816000000000000e+06,2.575446000000000000e+06,2.037696000000000000e+06,1.710299399999999907e+06,1.877344000000000000e+06,2.160796299999999814e+06,1.629739800000000047e+06,1.943392000000000000e+06,2.039456000000000000e+06,1.993408000000000000e+06,2.093047600000000093e+06,1.840384000000000000e+06,1.691104000000000000e+06,1.833056000000000000e+06,1.918752000000000000e+06,1.806006399999999907e+06,1.772832000000000000e+06,1.857822800000000047e+06,2.040800000000000000e+06,2.091392000000000000e+06,2.009952000000000000e+06,2.005346100000000093e+06,2.603365500000000000e+06,1.786052500000000000e+06,2.204647000000000000e+06,1.893707899999999907e+06,1.989336300000000047e+06,2.188676000000000000e+06,2.364157799999999814e+06,2.108224000000000000e+06,2.132876799999999814e+06,2.535578000000000000e+06,2.639171000000000000e+06,2.308318799999999814e+06,2.132672000000000000e+06,3.221298799999999814e+06,2.252519500000000000e+06,2.539560799999999814e+06,2.527680000000000000e+06,2.077116399999999907e+06,2.543504799999999814e+06,2.344165000000000000e+06,2.782711500000000000e+06,2.124950000000000000e+06,2.415935299999999814e+06,2.623160000000000000e+06,2.714924000000000000e+06,3.468392500000000000e+06,2.376067299999999814e+06,2.487705500000000000e+06,2.435072000000000000e+06,2.408008500000000000e+06,2.403986799999999814e+06,2.264468000000000000e+06,2.874475500000000000e+06,2.503636799999999814e+06,2.208668799999999814e+06,2.256502299999999814e+06,2.208668799999999814e+06,2.001324500000000000e+06,2.364157799999999814e+06,2.093047600000000093e+06,2.503636799999999814e+06,2.934138000000000000e+06,2.435928000000000000e+06,2.838550500000000000e+06,2.201472000000000000e+06,2.296370299999999814e+06,2.248497799999999814e+06,2.360136000000000000e+06,2.240571000000000000e+06,2.587355500000000000e+06,2.714924000000000000e+06,2.384071799999999814e+06,2.587355500000000000e+06,2.384071799999999814e+06,2.223232000000000000e+06,2.826522500000000000e+06,2.459786000000000000e+06,2.108979000000000000e+06,2.244515000000000000e+06,2.567480299999999814e+06,1.961495399999999907e+06,2.706878799999999814e+06,2.384071799999999814e+06,2.192737500000000000e+06,2.173248000000000000e+06,2.276456299999999814e+06,4.971506000000000000e+06,2.663147500000000000e+06,1.798040800000000047e+06,2.427922500000000000e+06,4.608592000000000000e+06,2.121088000000000000e+06,2.822619299999999814e+06,1.868352000000000000e+06,2.180749299999999814e+06,2.647216299999999814e+06,1.965439300000000047e+06,2.224600000000000000e+06,2.184732000000000000e+06,2.276456299999999814e+06,2.114240000000000000e+06,2.272434500000000000e+06,2.184732000000000000e+06,2.722969299999999814e+06,2.352209299999999814e+06,2.013311800000000047e+06,2.204647000000000000e+06,2.111872000000000000e+06,2.128894000000000000e+06,2.144825299999999814e+06,1.662427000000000000e+06,2.352209299999999814e+06,2.667130299999999814e+06,2.188676000000000000e+06,2.431945299999999814e+06,2.746786500000000000e+06,2.032512000000000000e+06,3.017856799999999814e+06,1.921627399999999907e+06,2.216595500000000000e+06,2.288365799999999814e+06,1.925610300000000047e+06,2.120967299999999814e+06,1.993358899999999907e+06,1.852896000000000000e+06,2.216595500000000000e+06,2.336238299999999814e+06,2.093047600000000093e+06,2.212651500000000000e+06,2.152869500000000000e+06,2.368140500000000000e+06,2.372084500000000000e+06,1.865788399999999907e+06,2.268450799999999814e+06,2.710941299999999814e+06,2.411991299999999814e+06,1.921627399999999907e+06,1.997380500000000000e+06,2.128894000000000000e+06,1.937558600000000093e+06,1.741280000000000000e+06,2.595361000000000000e+06,2.270784000000000000e+06,2.144825299999999814e+06,2.136898500000000000e+06,2.702896000000000000e+06,1.873755000000000000e+06,3.065809799999999814e+06,2.224600000000000000e+06,3.735559500000000000e+06,1.686402500000000000e+06,2.176727500000000000e+06,2.886424000000000000e+06,2.523629500000000000e+06,2.842453500000000000e+06,2.635267799999999814e+06,2.631285000000000000e+06,2.292387500000000000e+06,2.356153299999999814e+06,2.300314299999999814e+06,2.168800799999999814e+06,2.419957000000000000e+06,2.854481799999999814e+06,2.025221399999999907e+06,2.563497500000000000e+06,2.431945299999999814e+06,2.132876799999999814e+06,2.874475500000000000e+06,2.675016299999999814e+06,2.304297000000000000e+06,2.499654000000000000e+06,2.958194299999999814e+06,1.734197300000000047e+06,2.742803799999999814e+06,2.057162500000000000e+06,2.053140899999999907e+06,2.089026000000000000e+06,2.455803299999999814e+06,2.136898500000000000e+06,2.515625000000000000e+06,2.655102000000000000e+06,1.837869899999999907e+06,2.782711500000000000e+06,2.188676000000000000e+06,1.925610300000000047e+06,2.348147799999999814e+06,2.260446299999999814e+06,2.631285000000000000e+06,1.803840000000000000e+06,4.058486000000000000e+06,3.045895799999999814e+06,2.160796299999999814e+06,2.364157799999999814e+06,1.989336300000000047e+06,2.411991299999999814e+06,3.292989500000000000e+06,2.248497799999999814e+06,2.750849000000000000e+06,2.320307000000000000e+06,2.408008500000000000e+06,2.077116399999999907e+06,2.188676000000000000e+06,2.104957299999999814e+06,2.073094800000000047e+06,2.026880000000000000e+06,2.886424000000000000e+06,2.031936000000000000e+06,1.526891899999999907e+06,2.647216299999999814e+06,2.794660000000000000e+06,2.392077299999999814e+06,2.451859299999999814e+06,1.865788399999999907e+06,2.447876500000000000e+06,1.876576000000000000e+06,2.061106500000000000e+06,1.610649399999999907e+06,1.981370500000000000e+06,2.874475500000000000e+06,1.949468300000000047e+06,2.244515000000000000e+06,1.965439300000000047e+06,2.479778799999999814e+06,2.706878799999999814e+06,2.567480299999999814e+06,2.539560799999999814e+06,1.742162899999999907e+06,1.606627800000000047e+06,2.431945299999999814e+06,1.937558600000000093e+06,2.104957299999999814e+06,2.097030500000000000e+06,2.419957000000000000e+06,2.547487500000000000e+06,2.320307000000000000e+06,2.491727299999999814e+06,1.754190000000000000e+06,2.081099300000000047e+06,2.415935299999999814e+06,2.021277399999999907e+06,1.985392300000000047e+06,2.144825299999999814e+06,2.376067299999999814e+06,2.180749299999999814e+06,2.190784000000000000e+06,2.097030500000000000e+06,2.116945500000000000e+06,2.647216299999999814e+06,2.388015799999999814e+06,2.144825299999999814e+06,2.411991299999999814e+06,1.762116800000000047e+06,2.447876500000000000e+06,1.845835500000000000e+06,2.615274000000000000e+06,2.547487500000000000e+06,2.966080000000000000e+06,1.989760000000000000e+06,2.690947500000000000e+06,1.973405000000000000e+06,1.710299399999999907e+06,2.104957299999999814e+06,2.053140899999999907e+06,4.106279799999999814e+06,4.736281000000000000e+06,2.567480299999999814e+06,1.905617500000000000e+06,6.410735000000000000e+06,2.097030500000000000e+06,2.555493000000000000e+06,2.384071799999999814e+06,2.320307000000000000e+06,2.718986500000000000e+06,1.909639100000000093e+06,2.192737500000000000e+06,2.236588299999999814e+06,1.913661800000000047e+06,2.272434500000000000e+06,1.949468300000000047e+06,2.188676000000000000e+06,2.451859299999999814e+06,1.939296000000000000e+06,1.889536000000000000e+06,2.196720299999999814e+06,1.825881500000000000e+06,2.284383000000000000e+06,1.909639100000000093e+06,2.535578000000000000e+06,2.268450799999999814e+06,1.749248000000000000e+06,1.498972300000000047e+06,1.696096000000000000e+06,2.264468000000000000e+06,2.077116399999999907e+06,1.570208000000000000e+06,1.656448000000000000e+06,1.941541500000000000e+06,1.741408000000000000e+06,1.750128500000000000e+06,1.602683800000000047e+06,2.348147799999999814e+06,2.603365500000000000e+06,1.790304000000000000e+06,2.292387500000000000e+06,2.093047600000000093e+06,2.702896000000000000e+06,1.694368100000000093e+06,3.101575500000000000e+06,2.459786000000000000e+06,2.495710000000000000e+06,2.248497799999999814e+06,2.356153299999999814e+06,2.156813500000000000e+06,1.757120000000000000e+06,2.408008500000000000e+06,1.853801100000000093e+06,2.683061500000000000e+06,1.680224000000000000e+06,2.324289799999999814e+06,5.298256000000000000e+06,1.443212000000000000e+06,2.631285000000000000e+06,2.241344000000000000e+06,1.690560000000000000e+06,2.152869500000000000e+06,1.343483300000000047e+06,1.905888000000000000e+06,2.403986799999999814e+06,1.710144000000000000e+06,2.021277399999999907e+06,2.001324500000000000e+06,2.491727299999999814e+06,2.268450799999999814e+06,2.025221399999999907e+06,1.750128500000000000e+06,1.813972000000000000e+06,6.498357000000000000e+06,4.923632500000000000e+06,2.013311800000000047e+06,2.300314299999999814e+06,2.332216500000000000e+06,2.364157799999999814e+06,1.383390100000000093e+06,1.893792000000000000e+06,1.722287600000000093e+06,3.639812799999999814e+06,2.072448000000000000e+06,1.862432000000000000e+06,2.200664299999999814e+06,1.975424000000000000e+06,2.308318799999999814e+06,1.632800000000000000e+06,2.160796299999999814e+06,2.212651500000000000e+06,2.112962799999999814e+06,2.248497799999999814e+06,2.081099300000000047e+06,2.140881299999999814e+06,2.188676000000000000e+06,1.614632300000000047e+06,2.348147799999999814e+06,1.743680000000000000e+06,1.746184500000000000e+06,2.053140899999999907e+06,1.910720000000000000e+06,2.216595500000000000e+06,1.937558600000000093e+06,2.245760000000000000e+06,2.312302500000000000e+06,1.594976000000000000e+06,1.916000000000000000e+06,2.419957000000000000e+06,2.427922500000000000e+06,2.117120000000000000e+06,1.624128000000000000e+06,2.201408000000000000e+06,2.200664299999999814e+06,1.762116800000000047e+06,1.534560000000000000e+06,1.828896000000000000e+06,2.092608000000000000e+06,2.499654000000000000e+06,1.816768000000000000e+06,2.495710000000000000e+06,2.587355500000000000e+06,1.718528000000000000e+06,2.093047600000000093e+06,2.316285299999999814e+06,1.897632000000000000e+06,2.356153299999999814e+06,1.975552000000000000e+06,2.053140899999999907e+06,2.108979000000000000e+06,2.419957000000000000e+06,4.146187500000000000e+06,2.236588299999999814e+06,2.156813500000000000e+06,2.392077299999999814e+06,1.774104000000000000e+06,1.873755000000000000e+06,2.084512000000000000e+06,2.268450799999999814e+06,1.669152000000000000e+06,2.160796299999999814e+06,2.388015799999999814e+06,4.855845000000000000e+06,1.829760000000000000e+06,1.809950300000000047e+06,2.491727299999999814e+06,2.037209600000000093e+06,2.144320000000000000e+06,2.188676000000000000e+06,1.934016000000000000e+06,2.121344000000000000e+06,1.885742300000000047e+06,1.806006399999999907e+06,2.069072100000000093e+06,1.767040000000000000e+06,2.152869500000000000e+06,2.172744799999999814e+06,1.724832000000000000e+06,2.001324500000000000e+06,2.423939799999999814e+06,2.191040000000000000e+06,1.929593000000000000e+06,1.562976000000000000e+06,2.443854799999999814e+06,1.914336000000000000e+06,2.403986799999999814e+06,1.415253600000000093e+06,1.987904000000000000e+06,2.013376000000000000e+06,2.623160000000000000e+06,2.216595500000000000e+06,2.667130299999999814e+06,1.546844800000000047e+06,2.376067299999999814e+06,2.013824000000000000e+06,2.112768000000000000e+06,1.882720000000000000e+06,2.240571000000000000e+06,2.352209299999999814e+06,2.252519500000000000e+06,2.324289799999999814e+06,1.879104000000000000e+06,2.110528000000000000e+06,2.599343799999999814e+06,2.042240000000000000e+06,2.228582799999999814e+06,2.025221399999999907e+06,1.391355800000000047e+06,2.204647000000000000e+06,1.925610300000000047e+06,1.634586100000000093e+06,1.624448000000000000e+06,1.697728000000000000e+06,2.308318799999999814e+06,1.924128000000000000e+06,1.927200000000000000e+06,2.515625000000000000e+06,4.688328000000000000e+06,2.025664000000000000e+06,2.423939799999999814e+06,2.483722799999999814e+06,2.059040000000000000e+06,2.312302500000000000e+06,1.861766800000000047e+06,1.590695500000000000e+06,1.977426600000000093e+06,1.869732399999999907e+06,2.236588299999999814e+06,1.698312100000000093e+06,1.908864000000000000e+06,2.264468000000000000e+06,2.191360000000000000e+06,1.945524300000000047e+06,2.539560799999999814e+06,1.960448000000000000e+06,1.934464000000000000e+06,2.116945500000000000e+06,2.049196899999999907e+06,1.889686300000000047e+06,2.036928000000000000e+06,2.007200000000000000e+06,2.220578299999999814e+06,1.976096000000000000e+06,2.042784000000000000e+06,1.704256000000000000e+06,2.260446299999999814e+06,1.590695500000000000e+06,2.136898500000000000e+06,2.142656000000000000e+06,2.033265600000000093e+06,2.527573500000000000e+06,2.178816000000000000e+06,1.793888000000000000e+06,2.738900500000000000e+06,2.966080000000000000e+06,2.276456299999999814e+06,2.053056000000000000e+06,1.700032000000000000e+06,2.180749299999999814e+06,4.760178000000000000e+06,1.941504000000000000e+06,2.268450799999999814e+06,1.861312000000000000e+06,1.964512000000000000e+06,1.783840000000000000e+06,1.957376000000000000e+06,1.706277800000000047e+06,1.973120000000000000e+06,1.774104000000000000e+06,1.686528000000000000e+06,2.045175300000000047e+06,2.567480299999999814e+06,2.004992000000000000e+06,2.123776000000000000e+06,1.333923600000000000e+07,1.933537000000000000e+06,2.567480299999999814e+06,4.134159500000000000e+06,2.204647000000000000e+06,2.332216500000000000e+06,2.252519500000000000e+06,1.956160000000000000e+06,1.844224000000000000e+06,2.050624000000000000e+06,1.929184000000000000e+06,2.097030500000000000e+06,1.730400000000000000e+06,2.041472000000000000e+06,1.790035300000000047e+06,2.236736000000000000e+06,1.618615000000000000e+06,1.985392300000000047e+06,1.959360000000000000e+06,1.889728000000000000e+06,2.070656000000000000e+06,1.658483000000000000e+06,1.896768000000000000e+06,2.051072000000000000e+06,2.072000000000000000e+06,1.555200000000000000e+06,1.829344000000000000e+06,1.909728000000000000e+06,2.324289799999999814e+06,1.965439300000000047e+06,2.280439000000000000e+06,1.960128000000000000e+06,2.292387500000000000e+06,2.040032000000000000e+06,1.802528000000000000e+06,1.942848000000000000e+06,2.248042000000000000e+06,1.806816000000000000e+06,1.659712000000000000e+06,1.832960000000000000e+06,1.816960000000000000e+06,1.459021899999999907e+06,1.864288000000000000e+06,1.922912000000000000e+06,1.851904000000000000e+06,1.794432000000000000e+06,1.857696000000000000e+06,1.783968000000000000e+06,1.558208000000000000e+06,1.775328000000000000e+06,3.626137500000000000e+06,1.724416000000000000e+06,1.857280000000000000e+06,1.915104000000000000e+06,2.316076000000000000e+06,2.290863799999999814e+06,2.202368000000000000e+06,1.925984000000000000e+06,1.849696000000000000e+06,2.380297500000000000e+06,1.887913100000000093e+06,2.334501000000000000e+06,1.908416000000000000e+06,1.933152000000000000e+06,2.274465000000000000e+06,2.004544000000000000e+06,1.969696000000000000e+06,1.614688000000000000e+06,1.934144000000000000e+06,2.570829299999999814e+06,1.651232000000000000e+06,1.868576000000000000e+06,2.370221000000000000e+06,2.414345500000000000e+06,1.836224000000000000e+06,1.925328100000000093e+06,2.192678299999999814e+06,2.539560799999999814e+06,1.939968000000000000e+06,2.315692500000000000e+06,1.865260300000000047e+06,2.077116399999999907e+06,1.804020300000000047e+06,1.825881500000000000e+06,1.963104000000000000e+06,2.173104500000000000e+06,1.834912000000000000e+06,1.839520000000000000e+06,2.176594299999999814e+06,2.048595800000000047e+06,2.236141500000000000e+06,1.862565399999999907e+06,1.937888000000000000e+06,1.620096000000000000e+06,2.265169299999999814e+06,1.867456000000000000e+06,1.619315399999999907e+06,1.467062500000000000e+06,2.298906799999999814e+06,2.506796500000000000e+06,2.265119000000000000e+06,1.841824000000000000e+06,1.668501100000000093e+06,2.073615300000000047e+06,1.690336000000000000e+06,1.753280000000000000e+06,1.838528000000000000e+06,1.704804800000000047e+06,1.878507800000000047e+06,1.985678100000000093e+06,2.185703799999999814e+06,1.707328000000000000e+06,1.745888000000000000e+06,2.341170799999999814e+06,1.517504000000000000e+06,1.384652100000000093e+06,1.681536000000000000e+06,2.209685000000000000e+06,1.724960000000000000e+06,3.569073000000000000e+06,1.981370500000000000e+06,1.742308500000000000e+06,1.965728000000000000e+06,1.769632600000000093e+06,1.749048000000000000e+06,1.385289600000000093e+06,2.288540500000000000e+06,1.626624000000000000e+06,1.991520000000000000e+06,1.779168000000000000e+06,2.066144000000000000e+06,2.127236299999999814e+06,1.821568000000000000e+06,1.653117600000000093e+06,1.917760000000000000e+06,1.721794399999999907e+06,2.501107000000000000e+06,1.873952000000000000e+06,1.815104000000000000e+06,1.740175500000000000e+06,1.811168000000000000e+06,2.656052000000000000e+06,1.701856000000000000e+06,1.679044600000000093e+06,1.876576000000000000e+06,1.948544000000000000e+06,1.997728000000000000e+06,2.370992299999999814e+06,1.759072000000000000e+06,1.881632000000000000e+06,1.831296000000000000e+06,2.141312000000000000e+06,1.709056000000000000e+06,1.870112000000000000e+06,1.940096000000000000e+06,1.790528000000000000e+06,1.868352000000000000e+06,1.943264000000000000e+06,1.624224000000000000e+06,1.721568000000000000e+06,1.936896000000000000e+06,1.882720000000000000e+06,2.081088000000000000e+06,1.859456000000000000e+06,1.944032000000000000e+06,2.077216000000000000e+06,2.004224000000000000e+06,1.632426300000000047e+06,1.759136300000000047e+06,1.672960000000000000e+06,1.678592000000000000e+06,2.263618500000000000e+06,1.909408000000000000e+06,2.165267000000000000e+06,1.890400000000000000e+06,1.964436800000000047e+06,2.043988899999999907e+06,2.182336000000000000e+06,1.546095500000000000e+06,2.224633299999999814e+06,1.594101300000000047e+06,2.281395000000000000e+06,1.847744000000000000e+06,2.362490000000000000e+06,2.430590500000000000e+06,2.149952000000000000e+06,2.238129799999999814e+06,1.644855000000000000e+06,1.880284000000000000e+06,1.668832000000000000e+06,1.748916000000000000e+06,2.211354500000000000e+06,1.834816000000000000e+06,1.392032000000000000e+06,1.961104800000000047e+06,2.360015299999999814e+06,2.020890000000000000e+06,2.273295500000000000e+06,9.755534000000000000e+06,1.573888000000000000e+06,1.885792000000000000e+06,2.201393299999999814e+06,1.837216000000000000e+06,2.032288000000000000e+06,2.505292000000000000e+06,2.083968000000000000e+06,1.646560000000000000e+06,2.048416000000000000e+06,1.983488000000000000e+06,2.573763500000000000e+06,1.943392000000000000e+06,2.084064000000000000e+06,1.943936000000000000e+06,2.323656799999999814e+06,2.002784000000000000e+06,2.368029799999999814e+06,1.802432000000000000e+06,1.942272000000000000e+06,1.950432000000000000e+06,2.012064000000000000e+06,1.777977500000000000e+06,1.775502000000000000e+06,1.742816000000000000e+06,1.977312000000000000e+06,1.787552000000000000e+06,1.975648000000000000e+06,1.833315000000000000e+06,2.000445500000000000e+06,1.754912000000000000e+06,1.903584000000000000e+06,1.846976000000000000e+06,1.976992000000000000e+06,1.874368000000000000e+06,1.774240000000000000e+06,1.835456000000000000e+06,2.006976000000000000e+06,1.733120000000000000e+06,1.726464000000000000e+06,1.665664000000000000e+06,2.136734799999999814e+06,1.880736000000000000e+06,1.686752000000000000e+06,1.860992000000000000e+06,2.016368300000000047e+06,1.694592000000000000e+06,1.846752000000000000e+06,1.868576000000000000e+06,1.948320000000000000e+06,2.082976000000000000e+06,2.257280000000000000e+06,1.937344000000000000e+06,1.968480000000000000e+06,2.081952000000000000e+06,2.034592000000000000e+06,1.808683100000000093e+06,2.173440000000000000e+06,2.195456000000000000e+06,1.982272000000000000e+06,2.070560000000000000e+06,2.136336799999999814e+06,2.545486299999999814e+06,1.949381899999999907e+06,2.035231500000000000e+06,2.450705299999999814e+06,2.031872899999999907e+06,2.016957399999999907e+06,2.030400000000000000e+06,2.204048000000000000e+06,2.713330299999999814e+06,2.214208000000000000e+06,2.475797799999999814e+06,1.986240000000000000e+06,1.980288000000000000e+06,2.144896000000000000e+06,2.102144000000000000e+06,2.017792000000000000e+06,2.211092500000000000e+06,1.955040000000000000e+06,1.759520000000000000e+06,2.067232000000000000e+06,2.028640000000000000e+06,1.599858500000000000e+06,2.547540299999999814e+06,1.722336000000000000e+06,1.818203100000000093e+06,1.925120000000000000e+06,1.735651899999999907e+06,2.338966500000000000e+06,1.946464000000000000e+06,1.837221800000000047e+06,1.846208000000000000e+06,1.816014500000000000e+06,1.927727899999999907e+06,1.922272000000000000e+06,1.492186899999999907e+06,1.955168000000000000e+06,1.768672000000000000e+06,1.818624000000000000e+06,1.973699300000000047e+06,1.748602500000000000e+06,2.009536000000000000e+06,1.833056000000000000e+06,5.729668500000000000e+06,1.619420399999999907e+06,2.207169000000000000e+06,2.548562500000000000e+06,1.893704899999999907e+06,2.351880000000000000e+06,2.040672000000000000e+06,2.288256000000000000e+06,2.112448000000000000e+06,1.538051000000000000e+06,2.010489000000000000e+06,2.075872000000000000e+06,1.856110000000000000e+06,1.998912000000000000e+06,2.035040000000000000e+06,2.185664000000000000e+06,2.209728000000000000e+06,2.217513000000000000e+06,1.795968000000000000e+06,1.811488000000000000e+06,1.952064000000000000e+06,2.008416000000000000e+06,1.779584000000000000e+06,1.507620300000000047e+06,2.203520000000000000e+06,1.905568000000000000e+06,2.112962799999999814e+06,1.924352000000000000e+06,2.240469799999999814e+06,1.988768000000000000e+06,3.219168299999999814e+06,2.216000000000000000e+06,1.711776000000000000e+06,2.748541500000000000e+06,2.371060500000000000e+06,1.840384000000000000e+06,1.953291600000000093e+06,2.062592000000000000e+06,2.208946500000000000e+06,2.101248000000000000e+06,2.590802500000000000e+06,1.744224000000000000e+06,1.590908800000000047e+06,1.901152000000000000e+06,1.850368000000000000e+06,1.695260800000000047e+06,1.818080000000000000e+06,2.019680000000000000e+06,2.368616299999999814e+06,1.507799300000000047e+06,1.469402300000000047e+06,1.804064000000000000e+06,2.545335000000000000e+06,2.439872000000000000e+06,2.359744000000000000e+06,1.963581800000000047e+06,2.215944500000000000e+06,2.370098500000000000e+06,2.236588299999999814e+06,2.082330300000000047e+06,2.467790500000000000e+06,1.714272000000000000e+06,2.260633500000000000e+06,2.364157799999999814e+06,1.897651899999999907e+06,1.798040800000000047e+06,2.324289799999999814e+06,2.204647000000000000e+06,1.837869899999999907e+06,1.940080500000000000e+06,1.993358899999999907e+06,1.675697399999999907e+06,1.943254800000000047e+06,1.887385500000000000e+06,1.969154800000000047e+06,1.903808000000000000e+06,1.629856000000000000e+06,2.110982299999999814e+06,1.861312000000000000e+06,1.917312000000000000e+06,1.851349500000000000e+06,2.072896000000000000e+06,1.939424000000000000e+06,1.844502100000000093e+06,2.192428799999999814e+06,1.938656399999999907e+06,1.809440000000000000e+06,1.809088000000000000e+06,1.514152399999999907e+06,2.354366299999999814e+06,1.999040000000000000e+06,2.241856000000000000e+06,1.750240000000000000e+06,2.191616000000000000e+06,1.836032000000000000e+06,2.026976000000000000e+06,2.296370299999999814e+06,2.511642299999999814e+06,2.010944000000000000e+06,1.939296000000000000e+06,2.060256000000000000e+06,2.212651500000000000e+06,1.774104000000000000e+06,1.996928000000000000e+06,2.188676000000000000e+06,2.037209600000000093e+06,1.968160000000000000e+06,2.076864000000000000e+06,1.921920000000000000e+06,2.200664299999999814e+06,1.877776600000000093e+06,2.138752000000000000e+06,1.941056000000000000e+06,2.406272000000000000e+06,2.611291299999999814e+06,2.053140899999999907e+06,2.316285299999999814e+06,2.754831799999999814e+06,2.196720299999999814e+06,1.949468300000000047e+06,2.870413000000000000e+06,2.372416000000000000e+06,1.981370500000000000e+06,2.567480299999999814e+06,2.057162500000000000e+06,2.049196899999999907e+06,1.442368000000000000e+06,1.781888000000000000e+06,2.156813500000000000e+06,1.591392000000000000e+06,2.364157799999999814e+06,2.061106500000000000e+06,1.954944000000000000e+06,2.248497799999999814e+06,2.206656000000000000e+06,2.503636799999999814e+06,2.212224000000000000e+06,2.023648000000000000e+06,1.881720600000000093e+06,2.089824000000000000e+06,1.960544000000000000e+06,2.020352000000000000e+06,2.049196899999999907e+06,2.364157799999999814e+06,2.104957299999999814e+06,2.336238299999999814e+06,1.898752000000000000e+06,1.906528000000000000e+06,2.507658500000000000e+06,2.248497799999999814e+06,2.213888000000000000e+06,1.951744000000000000e+06,3.448478500000000000e+06,1.814016000000000000e+06,1.967840000000000000e+06,1.989336300000000047e+06,1.873755000000000000e+06,1.857822800000000047e+06,2.356153299999999814e+06,1.952064000000000000e+06,2.487705500000000000e+06,2.467790500000000000e+06,1.669472000000000000e+06,1.647648000000000000e+06,1.726688000000000000e+06,1.993184000000000000e+06,1.974784000000000000e+06,1.610649399999999907e+06,1.677184000000000000e+06,1.765504000000000000e+06,2.308318799999999814e+06,1.546844800000000047e+06,2.077116399999999907e+06,1.888960000000000000e+06,2.176727500000000000e+06,2.101013299999999814e+06,2.240571000000000000e+06,1.837869899999999907e+06,1.518926300000000047e+06,1.973405000000000000e+06,2.168800799999999814e+06,1.953529800000000047e+06,2.328233799999999814e+06,1.610464000000000000e+06,1.659808000000000000e+06,1.755680000000000000e+06,2.499654000000000000e+06,1.712960000000000000e+06,1.998368000000000000e+06,1.734197300000000047e+06,1.482272000000000000e+06,1.572896000000000000e+06,2.013311800000000047e+06,1.806006399999999907e+06,1.742816000000000000e+06,1.739456000000000000e+06,3.619898500000000000e+06,1.953529800000000047e+06,1.894464000000000000e+06,2.252519500000000000e+06,1.615648000000000000e+06,1.981370500000000000e+06,1.762560000000000000e+06,1.582528000000000000e+06,1.456672000000000000e+06,1.724608000000000000e+06,1.642784000000000000e+06,1.683488000000000000e+06,1.463126000000000000e+06,1.623584000000000000e+06,1.431184899999999907e+06,1.746432000000000000e+06,1.428736000000000000e+06,1.824512000000000000e+06,1.594718100000000093e+06,1.559840000000000000e+06,1.799040000000000000e+06,1.638656000000000000e+06,1.503936000000000000e+06,1.675680000000000000e+06,1.505344000000000000e+06,1.889686300000000047e+06,2.041231300000000047e+06,1.678436899999999907e+06,1.957473800000000047e+06,1.439904000000000000e+06,1.564032000000000000e+06,2.038368000000000000e+06,1.530913500000000000e+06,1.738218899999999907e+06,2.073094800000000047e+06,1.809984000000000000e+06,1.574208000000000000e+06,1.574976000000000000e+06,1.614592000000000000e+06,1.516640000000000000e+06,1.470560000000000000e+06,1.816000000000000000e+06,1.893024000000000000e+06,2.053140899999999907e+06,1.550788800000000047e+06,1.953529800000000047e+06,1.670392500000000000e+06,1.492736000000000000e+06,1.821937600000000093e+06,1.409536000000000000e+06,1.399322399999999907e+06,1.439229100000000093e+06,1.517312000000000000e+06,1.798816000000000000e+06,1.777408000000000000e+06,1.487062800000000047e+06,1.548704000000000000e+06,1.510959600000000093e+06,1.638656000000000000e+06,1.411680000000000000e+06,1.755904000000000000e+06,1.377568000000000000e+06,1.707424000000000000e+06,1.630944000000000000e+06,1.327552000000000000e+06,1.423219300000000047e+06,1.488000000000000000e+06,1.797632000000000000e+06,1.506938000000000000e+06,1.629440000000000000e+06,1.790528000000000000e+06,1.685248000000000000e+06,2.164818000000000000e+06,2.380089000000000000e+06,1.608096000000000000e+06,1.966944000000000000e+06,1.595424000000000000e+06,2.240571000000000000e+06,1.617824000000000000e+06,1.758172800000000047e+06,1.698080000000000000e+06,1.613920000000000000e+06,1.534857500000000000e+06,1.870976000000000000e+06,1.826592000000000000e+06,2.324289799999999814e+06,2.220578299999999814e+06,1.785600000000000000e+06,2.063680000000000000e+06,1.829664000000000000e+06,2.200664299999999814e+06,2.324289799999999814e+06,2.156813500000000000e+06,1.689248000000000000e+06,1.990976000000000000e+06,1.945568000000000000e+06,1.920512000000000000e+06,2.204647000000000000e+06,1.745888000000000000e+06,1.630563500000000000e+06,1.988992000000000000e+06,1.670392500000000000e+06,1.710299399999999907e+06,2.069072100000000093e+06,1.879744000000000000e+06,1.586432000000000000e+06,2.304297000000000000e+06,1.937558600000000093e+06,1.800128000000000000e+06,2.017255800000000047e+06,1.949468300000000047e+06,1.646495800000000047e+06,2.503636799999999814e+06,1.650592000000000000e+06,1.676416000000000000e+06,2.204647000000000000e+06,2.312302500000000000e+06,1.947680000000000000e+06,2.495710000000000000e+06,2.006880000000000000e+06,1.973405000000000000e+06,2.762797500000000000e+06,2.495710000000000000e+06,2.053140899999999907e+06,1.937558600000000093e+06,2.384071799999999814e+06,2.089026000000000000e+06,2.316285299999999814e+06,2.180749299999999814e+06,1.435207500000000000e+06,1.893707899999999907e+06,1.612736000000000000e+06,4.257786000000000000e+06,1.388736000000000000e+06,2.196720299999999814e+06,4.536901500000000000e+06,1.692832000000000000e+06,1.783424000000000000e+06,2.229944799999999814e+06,1.869732399999999907e+06,1.947360000000000000e+06,2.050528000000000000e+06,1.942624000000000000e+06,1.950112000000000000e+06,1.773376000000000000e+06,1.692192000000000000e+06,1.625088000000000000e+06,1.481177300000000047e+06,1.771840000000000000e+06,1.351040000000000000e+06,1.324640000000000000e+06,1.303488000000000000e+06,1.781878500000000000e+06,1.373408000000000000e+06,1.368576000000000000e+06,1.489376000000000000e+06,1.354336000000000000e+06,1.433152000000000000e+06,1.292288000000000000e+06,1.480768000000000000e+06,1.541248000000000000e+06,1.259232000000000000e+06,1.386048000000000000e+06,1.192032000000000000e+06,1.285760000000000000e+06,1.110976000000000000e+06,1.054720000000000000e+06,1.027216000000000000e+06,9.724160000000000000e+05,1.338159500000000000e+06,1.558848000000000000e+06,1.721658800000000047e+06,1.726368000000000000e+06,1.981370500000000000e+06,2.276456299999999814e+06,2.216595500000000000e+06,2.918286500000000000e+06,2.994039500000000000e+06,2.451859299999999814e+06,3.065809799999999814e+06,2.774666299999999814e+06,2.411991299999999814e+06,2.350208000000000000e+06,2.500416000000000000e+06,2.380089000000000000e+06,2.312896000000000000e+06,2.107328000000000000e+06,1.950528000000000000e+06,1.916224000000000000e+06,1.733664000000000000e+06,1.578112000000000000e+06,1.347712000000000000e+06,1.297920000000000000e+06,1.113408000000000000e+06,9.387360000000000000e+05,7.212800000000000000e+05,5.639840000000000000e+05,4.370560000000000000e+05,3.350080000000000000e+05,2.923040000000000000e+05,2.074760000000000000e+05,1.494040000000000000e+05,1.168560000000000000e+05,7.843000000000000000e+04,6.497000000000000000e+04,5.994900000000000000e+04,4.238700000000000000e+04,2.574200000000000000e+04,2.043000000000000000e+04,1.822600000000000000e+04,1.592200000000000000e+04,1.401800000000000000e+04,1.532100000000000000e+04,1.041300000000000000e+04,6.908000000000000000e+03,7.308000000000000000e+03,7.609000000000000000e+03,5.306000000000000000e+03,6.207000000000000000e+03,4.304000000000000000e+03,5.105000000000000000e+03,6.207000000000000000e+03,4.605000000000000000e+03,3.203000000000000000e+03,5.205000000000000000e+03,3.804000000000000000e+03,4.004000000000000000e+03,2.802000000000000000e+03,4.505000000000000000e+03,3.603000000000000000e+03,5.005000000000000000e+03,3.003000000000000000e+03,2.702000000000000000e+03,3.503000000000000000e+03,5.005000000000000000e+03,4.905000000000000000e+03,2.502000000000000000e+03,3.904000000000000000e+03,3.103000000000000000e+03,3.804000000000000000e+03,4.505000000000000000e+03,4.404000000000000000e+03,2.702000000000000000e+03,3.103000000000000000e+03,4.104000000000000000e+03,2.602000000000000000e+03,3.303000000000000000e+03,5.706000000000000000e+03,nan
4.795329999999999870e+01,4.905000000000000000e+03,3.203000000000000000e+03,4.104000000000000000e+03,3.503000000000000000e+03,3.003000000000000000e+03,2.002000000000000000e+03,4.505000000000000000e+03,4.004000000000000000e+03,9.511000000000000000e+03,1.361800000000000000e+04,2.033000000000000000e+04,3.085400000000000000e+04,4.549700000000000000e+04,6.728000000000000000e+04,7.129800000000000000e+04,1.180640000000000000e+05,2.324720000000000000e+05,5.319040000000000000e+05,1.051136000000000000e+06,1.652640000000000000e+06,2.089280000000000000e+06,2.730935000000000000e+06,3.013874000000000000e+06,3.285103500000000000e+06,3.217316000000000000e+06,3.324852000000000000e+06,3.344766000000000000e+06,3.360856500000000000e+06,3.823181500000000000e+06,2.958194299999999814e+06,2.639171000000000000e+06,2.702896000000000000e+06,2.435928000000000000e+06,2.750849000000000000e+06,2.515625000000000000e+06,2.302464000000000000e+06,2.435928000000000000e+06,2.081099300000000047e+06,2.268450799999999814e+06,1.853801100000000093e+06,2.292387500000000000e+06,2.257140000000000000e+06,2.155840000000000000e+06,1.998048000000000000e+06,1.855616000000000000e+06,1.841152000000000000e+06,1.662624000000000000e+06,1.877344000000000000e+06,2.046880000000000000e+06,1.947136000000000000e+06,2.380089000000000000e+06,1.763968000000000000e+06,2.758735000000000000e+06,2.053504000000000000e+06,1.666448600000000093e+06,1.836768000000000000e+06,2.041231300000000047e+06,2.060832000000000000e+06,3.556094000000000000e+06,2.559475799999999814e+06,2.168800799999999814e+06,2.515625000000000000e+06,2.148808000000000000e+06,2.400004000000000000e+06,1.921627399999999907e+06,2.320307000000000000e+06,2.248768000000000000e+06,2.356153299999999814e+06,2.124950000000000000e+06,2.321280000000000000e+06,2.408008500000000000e+06,2.435928000000000000e+06,2.069072100000000093e+06,2.197632000000000000e+06,2.930155299999999814e+06,2.192737500000000000e+06,2.435928000000000000e+06,2.407168000000000000e+06,2.208668799999999814e+06,2.559475799999999814e+06,2.643153799999999814e+06,2.726872500000000000e+06,2.970063000000000000e+06,2.535578000000000000e+06,2.364157799999999814e+06,2.287808000000000000e+06,2.204647000000000000e+06,2.499654000000000000e+06,2.679078799999999814e+06,2.280439000000000000e+06,2.563497500000000000e+06,2.495710000000000000e+06,2.659085000000000000e+06,2.459786000000000000e+06,2.459786000000000000e+06,2.296370299999999814e+06,2.575446000000000000e+06,2.463807799999999814e+06,2.308318799999999814e+06,2.611291299999999814e+06,2.208668799999999814e+06,2.268450799999999814e+06,2.519646799999999814e+06,2.160796299999999814e+06,2.372084500000000000e+06,2.256502299999999814e+06,2.264468000000000000e+06,2.443854799999999814e+06,2.471774299999999814e+06,2.683061500000000000e+06,2.312302500000000000e+06,2.033265600000000093e+06,2.830505299999999814e+06,2.160796299999999814e+06,2.184732000000000000e+06,2.384071799999999814e+06,2.378944000000000000e+06,2.722969299999999814e+06,2.042016000000000000e+06,1.929593000000000000e+06,2.296370299999999814e+06,1.961495399999999907e+06,2.392077299999999814e+06,2.706878799999999814e+06,2.184732000000000000e+06,2.372084500000000000e+06,2.208320000000000000e+06,2.140881299999999814e+06,1.933537000000000000e+06,2.495710000000000000e+06,2.402816000000000000e+06,2.244515000000000000e+06,3.484323799999999814e+06,2.256502299999999814e+06,3.261127000000000000e+06,2.085082000000000000e+06,2.240571000000000000e+06,2.097030500000000000e+06,2.400004000000000000e+06,2.324289799999999814e+06,2.184732000000000000e+06,2.392077299999999814e+06,2.535578000000000000e+06,2.057162500000000000e+06,2.077116399999999907e+06,1.845835500000000000e+06,2.268450799999999814e+06,2.037209600000000093e+06,1.989336300000000047e+06,2.312302500000000000e+06,1.985392300000000047e+06,1.961495399999999907e+06,1.921280000000000000e+06,1.868352000000000000e+06,2.168800799999999814e+06,2.946086500000000000e+06,1.766138399999999907e+06,2.392077299999999814e+06,2.005346100000000093e+06,3.005988000000000000e+06,2.204647000000000000e+06,2.007104000000000000e+06,1.829568000000000000e+06,2.132876799999999814e+06,2.635267799999999814e+06,1.957473800000000047e+06,1.598701000000000000e+06,1.546752000000000000e+06,2.236588299999999814e+06,2.400004000000000000e+06,1.742720000000000000e+06,1.746184500000000000e+06,1.916448000000000000e+06,2.380089000000000000e+06,2.336238299999999814e+06,2.348147799999999814e+06,2.535578000000000000e+06,1.921627399999999907e+06,1.693184000000000000e+06,1.795328000000000000e+06,2.172744799999999814e+06,2.348147799999999814e+06,2.487705500000000000e+06,2.156813500000000000e+06,2.180749299999999814e+06,2.104957299999999814e+06,2.431945299999999814e+06,1.909639100000000093e+06,2.168800799999999814e+06,2.495710000000000000e+06,2.240571000000000000e+06,2.997942500000000000e+06,2.045175300000000047e+06,2.408008500000000000e+06,3.025902000000000000e+06,2.563497500000000000e+06,2.240571000000000000e+06,2.324289799999999814e+06,2.176727500000000000e+06,2.527573500000000000e+06,2.419957000000000000e+06,2.567480299999999814e+06,2.519646799999999814e+06,2.220578299999999814e+06,2.663147500000000000e+06,2.372084500000000000e+06,2.288365799999999814e+06,2.862367799999999814e+06,2.718986500000000000e+06,2.531556299999999814e+06,3.312903500000000000e+06,2.041231300000000047e+06,2.790756799999999814e+06,2.124950000000000000e+06,2.471774299999999814e+06,2.511642299999999814e+06,1.953529800000000047e+06,2.030848000000000000e+06,2.340221000000000000e+06,1.889686300000000047e+06,2.467790500000000000e+06,2.710941299999999814e+06,3.253161299999999814e+06,3.596081500000000000e+06,2.212651500000000000e+06,2.344165000000000000e+06,2.164818000000000000e+06,1.817916000000000000e+06,2.304297000000000000e+06,2.515625000000000000e+06,2.571424299999999814e+06,3.320948799999999814e+06,2.798642799999999814e+06,2.328233799999999814e+06,2.890406799999999814e+06,2.591417000000000000e+06,2.152869500000000000e+06,1.973405000000000000e+06,2.368140500000000000e+06,2.579428799999999814e+06,2.659085000000000000e+06,1.861766800000000047e+06,2.196720299999999814e+06,2.061106500000000000e+06,2.268450799999999814e+06,1.829903300000000047e+06,1.885742300000000047e+06,1.977426600000000093e+06,1.909639100000000093e+06,1.913661800000000047e+06,1.383390100000000093e+06,1.885742300000000047e+06,2.240571000000000000e+06,2.443854799999999814e+06,2.248497799999999814e+06,2.224600000000000000e+06,2.288365799999999814e+06,2.328233799999999814e+06,2.328233799999999814e+06,2.260446299999999814e+06,2.065128100000000093e+06,2.093047600000000093e+06,2.360136000000000000e+06,2.396060000000000000e+06,2.280439000000000000e+06,1.997380500000000000e+06,2.388015799999999814e+06,2.116945500000000000e+06,1.762116800000000047e+06,2.423939799999999814e+06,2.085082000000000000e+06,2.013311800000000047e+06,2.104957299999999814e+06,2.061106500000000000e+06,1.630563500000000000e+06,1.941541500000000000e+06,2.599343799999999814e+06,2.332216500000000000e+06,1.786052500000000000e+06,2.252519500000000000e+06,2.144825299999999814e+06,1.823744000000000000e+06,1.897651899999999907e+06,2.340221000000000000e+06,1.538879100000000093e+06,2.818636500000000000e+06,2.085082000000000000e+06,1.821937600000000093e+06,2.746786500000000000e+06,2.288365799999999814e+06,2.400004000000000000e+06,2.184732000000000000e+06,2.120967299999999814e+06,1.885742300000000047e+06,1.714496000000000000e+06,2.252519500000000000e+06,2.830505299999999814e+06,1.953529800000000047e+06,1.530913500000000000e+06,3.009970799999999814e+06,2.172744799999999814e+06,2.906338000000000000e+06,2.112962799999999814e+06,2.655102000000000000e+06,3.392719000000000000e+06,2.388015799999999814e+06,2.124950000000000000e+06,2.312302500000000000e+06,2.647216299999999814e+06,1.897651899999999907e+06,2.455803299999999814e+06,1.981376000000000000e+06,2.292387500000000000e+06,2.551549000000000000e+06,2.188676000000000000e+06,2.216595500000000000e+06,1.971904000000000000e+06,2.519646799999999814e+06,2.029856000000000000e+06,1.726231600000000093e+06,1.869732399999999907e+06,1.885742300000000047e+06,2.184732000000000000e+06,1.993358899999999907e+06,2.152869500000000000e+06,2.141888000000000000e+06,1.459143300000000047e+06,2.364157799999999814e+06,1.843456000000000000e+06,1.861766800000000047e+06,1.870304000000000000e+06,2.168800799999999814e+06,1.407288000000000000e+06,2.152869500000000000e+06,1.786052500000000000e+06,1.921627399999999907e+06,2.232605500000000000e+06,2.108979000000000000e+06,1.255820600000000093e+06,1.721792000000000000e+06,1.849857100000000093e+06,2.256502299999999814e+06,2.352209299999999814e+06,2.264468000000000000e+06,2.013311800000000047e+06,1.782069600000000093e+06,2.240571000000000000e+06,1.794019000000000000e+06,2.710941299999999814e+06,8.651306000000000000e+06,2.336238299999999814e+06,1.670392500000000000e+06,2.419957000000000000e+06,1.941541500000000000e+06,1.969461000000000000e+06,1.918976000000000000e+06,2.077116399999999907e+06,2.882361500000000000e+06,2.009290100000000093e+06,1.949536000000000000e+06,1.976544000000000000e+06,2.487705500000000000e+06,2.192737500000000000e+06,1.534857500000000000e+06,1.893707899999999907e+06,4.744167000000000000e+06,2.854481799999999814e+06,3.364759799999999814e+06,1.771840000000000000e+06,1.650272000000000000e+06,2.101013299999999814e+06,2.053140899999999907e+06,2.232605500000000000e+06,2.962177000000000000e+06,1.849857100000000093e+06,1.586673899999999907e+06,1.562777000000000000e+06,1.746184500000000000e+06,2.858385000000000000e+06,2.324289799999999814e+06,1.634586100000000093e+06,5.035231000000000000e+06,2.164818000000000000e+06,1.498972300000000047e+06,1.809440000000000000e+06,1.901673500000000000e+06,1.776544000000000000e+06,2.128894000000000000e+06,1.924896000000000000e+06,1.873755000000000000e+06,1.841891500000000000e+06,1.691104000000000000e+06,1.913696000000000000e+06,2.164818000000000000e+06,2.220578299999999814e+06,1.479097100000000093e+06,2.252519500000000000e+06,1.778048000000000000e+06,1.802112000000000000e+06,2.248497799999999814e+06,1.877776600000000093e+06,1.847616000000000000e+06,2.140881299999999814e+06,2.304297000000000000e+06,1.828800000000000000e+06,1.823424000000000000e+06,1.590695500000000000e+06,7.064553500000000000e+06,1.918624000000000000e+06,1.908512000000000000e+06,1.789216000000000000e+06,2.028096000000000000e+06,1.598701000000000000e+06,2.284383000000000000e+06,2.627222500000000000e+06,1.807360000000000000e+06,1.957024000000000000e+06,1.770304000000000000e+06,1.829903300000000047e+06,1.643200000000000000e+06,1.957472000000000000e+06,1.718266000000000000e+06,1.906336000000000000e+06,1.947008000000000000e+06,2.029243000000000000e+06,1.880416000000000000e+06,1.737056000000000000e+06,1.885742300000000047e+06,2.104957299999999814e+06,2.104957299999999814e+06,2.160796299999999814e+06,2.435928000000000000e+06,1.614368000000000000e+06,2.037209600000000093e+06,1.889686300000000047e+06,2.308318799999999814e+06,2.400004000000000000e+06,1.542823100000000093e+06,1.682380899999999907e+06,2.324289799999999814e+06,1.825881500000000000e+06,3.767501799999999814e+06,1.897651899999999907e+06,1.748480000000000000e+06,2.459786000000000000e+06,1.570742600000000093e+06,2.156813500000000000e+06,1.965439300000000047e+06,3.448478500000000000e+06,1.483041000000000000e+06,1.782069600000000093e+06,3.607950299999999814e+06,2.284383000000000000e+06,1.682380899999999907e+06,1.674415300000000047e+06,2.256502299999999814e+06,1.391355800000000047e+06,1.918528000000000000e+06,2.336238299999999814e+06,1.865788399999999907e+06,1.654496000000000000e+06,1.813568000000000000e+06,1.670392500000000000e+06,2.240571000000000000e+06,1.790624000000000000e+06,3.819278299999999814e+06,2.384071799999999814e+06,1.471091600000000093e+06,1.570742600000000093e+06,2.240571000000000000e+06,2.086624000000000000e+06,1.933537000000000000e+06,2.168800799999999814e+06,1.367458899999999907e+06,2.015808000000000000e+06,1.851008000000000000e+06,1.610649399999999907e+06,2.019584000000000000e+06,2.019904000000000000e+06,2.053140899999999907e+06,1.865788399999999907e+06,2.160796299999999814e+06,1.606688000000000000e+06,1.926784000000000000e+06,1.768576000000000000e+06,2.132876799999999814e+06,2.328233799999999814e+06,2.523629500000000000e+06,1.941541500000000000e+06,2.252519500000000000e+06,2.663147500000000000e+06,1.832608000000000000e+06,1.907968000000000000e+06,1.887648000000000000e+06,2.224600000000000000e+06,1.973405000000000000e+06,2.037209600000000093e+06,2.376067299999999814e+06,1.899072000000000000e+06,2.041024000000000000e+06,1.986912000000000000e+06,2.147200000000000000e+06,3.659806500000000000e+06,2.344165000000000000e+06,2.332216500000000000e+06,2.264468000000000000e+06,2.906338000000000000e+06,2.384071799999999814e+06,2.081099300000000047e+06,1.910176000000000000e+06,1.742162899999999907e+06,1.841891500000000000e+06,2.192737500000000000e+06,1.905568000000000000e+06,1.993184000000000000e+06,2.020224000000000000e+06,2.364157799999999814e+06,2.180749299999999814e+06,2.308318799999999814e+06,2.360136000000000000e+06,1.758172800000000047e+06,2.312302500000000000e+06,1.961120000000000000e+06,1.762560000000000000e+06,1.798040800000000047e+06,1.869664000000000000e+06,2.180749299999999814e+06,2.332216500000000000e+06,1.933472000000000000e+06,2.144825299999999814e+06,2.067456000000000000e+06,2.055072000000000000e+06,1.833925899999999907e+06,1.746208000000000000e+06,2.272434500000000000e+06,1.783840000000000000e+06,1.942048000000000000e+06,2.157632000000000000e+06,2.029243000000000000e+06,2.013311800000000047e+06,1.606627800000000047e+06,1.774880000000000000e+06,1.866272000000000000e+06,1.877664000000000000e+06,1.885888000000000000e+06,2.089824000000000000e+06,2.324289799999999814e+06,2.083744000000000000e+06,2.435928000000000000e+06,2.104320000000000000e+06,2.260446299999999814e+06,1.895776000000000000e+06,2.527573500000000000e+06,1.759520000000000000e+06,1.913661800000000047e+06,2.810591000000000000e+06,1.981952000000000000e+06,3.285103500000000000e+06,2.304297000000000000e+06,1.961495399999999907e+06,2.320307000000000000e+06,1.881280000000000000e+06,2.189504000000000000e+06,1.925216000000000000e+06,1.781440000000000000e+06,1.985392300000000047e+06,2.097792000000000000e+06,2.058944000000000000e+06,2.396060000000000000e+06,1.741952000000000000e+06,2.559475799999999814e+06,2.184732000000000000e+06,1.766138399999999907e+06,1.718266000000000000e+06,1.857280000000000000e+06,2.372084500000000000e+06,1.932064000000000000e+06,1.870112000000000000e+06,2.066464000000000000e+06,1.926560000000000000e+06,1.391355800000000047e+06,2.027072000000000000e+06,1.758172800000000047e+06,2.372084500000000000e+06,1.940736000000000000e+06,2.078752000000000000e+06,2.356153299999999814e+06,1.988896000000000000e+06,1.939296000000000000e+06,2.050528000000000000e+06,1.940192000000000000e+06,1.622855600000000093e+06,2.019584000000000000e+06,1.893376000000000000e+06,1.658720000000000000e+06,2.238986299999999814e+06,1.891392000000000000e+06,1.678720000000000000e+06,1.865824000000000000e+06,2.008416000000000000e+06,1.799680000000000000e+06,1.816544000000000000e+06,2.014176000000000000e+06,1.761248000000000000e+06,1.842416399999999907e+06,2.151168000000000000e+06,1.881504000000000000e+06,1.782880000000000000e+06,2.032160000000000000e+06,1.982368000000000000e+06,1.824416000000000000e+06,1.751104000000000000e+06,1.928320000000000000e+06,1.735361300000000047e+06,2.688052500000000000e+06,1.985568000000000000e+06,2.079072000000000000e+06,1.888096000000000000e+06,1.769312000000000000e+06,1.877440000000000000e+06,1.728448000000000000e+06,1.887424000000000000e+06,1.896544000000000000e+06,1.759840000000000000e+06,1.981824000000000000e+06,1.930176000000000000e+06,1.717856000000000000e+06,1.854304000000000000e+06,1.957920000000000000e+06,1.921418800000000047e+06,1.792704000000000000e+06,1.718266000000000000e+06,1.689437800000000047e+06,1.934784000000000000e+06,2.144615799999999814e+06,1.893707899999999907e+06,2.637499000000000000e+06,2.252519500000000000e+06,1.916620100000000093e+06,1.905216000000000000e+06,2.178240000000000000e+06,1.836762300000000047e+06,1.990976000000000000e+06,2.276623500000000000e+06,1.846528000000000000e+06,2.367639500000000000e+06,1.901600000000000000e+06,2.099712000000000000e+06,1.765262000000000000e+06,1.994848000000000000e+06,2.358293500000000000e+06,1.831858899999999907e+06,2.122176000000000000e+06,1.947552000000000000e+06,2.269079299999999814e+06,2.139392000000000000e+06,2.345344500000000000e+06,1.999488000000000000e+06,1.831840000000000000e+06,1.770080000000000000e+06,1.562656000000000000e+06,2.283477500000000000e+06,1.720975300000000047e+06,2.202743000000000000e+06,1.991200000000000000e+06,1.593696000000000000e+06,1.811840000000000000e+06,1.759936000000000000e+06,1.806368000000000000e+06,2.349605000000000000e+06,1.911168000000000000e+06,2.860083799999999814e+06,1.738688000000000000e+06,2.116806799999999814e+06,2.101013299999999814e+06,2.161072000000000000e+06,1.667136500000000000e+06,1.997485300000000047e+06,2.169583799999999814e+06,2.502826000000000000e+06,1.822976000000000000e+06,1.579388500000000000e+06,1.430317300000000047e+06,1.875488000000000000e+06,1.749568000000000000e+06,1.877024000000000000e+06,1.733344000000000000e+06,2.127706299999999814e+06,2.262848000000000000e+06,2.118191799999999814e+06,1.882400000000000000e+06,1.880164300000000047e+06,2.252928000000000000e+06,2.321499799999999814e+06,1.958784000000000000e+06,2.013376000000000000e+06,1.878208000000000000e+06,2.320330000000000000e+06,1.753600000000000000e+06,1.907328000000000000e+06,1.989536000000000000e+06,1.844050100000000093e+06,2.195571299999999814e+06,1.789856000000000000e+06,1.956384000000000000e+06,1.944032000000000000e+06,1.818272000000000000e+06,1.748704000000000000e+06,1.819264000000000000e+06,1.944032000000000000e+06,1.860768000000000000e+06,1.935136000000000000e+06,1.979520000000000000e+06,1.659488000000000000e+06,1.956384000000000000e+06,1.961216000000000000e+06,1.975104000000000000e+06,2.057376000000000000e+06,1.778400000000000000e+06,1.903360000000000000e+06,4.438321500000000000e+06,2.102246299999999814e+06,2.241036500000000000e+06,1.920160000000000000e+06,2.116800000000000000e+06,1.677504000000000000e+06,1.953856000000000000e+06,1.918149800000000047e+06,1.857376000000000000e+06,1.710524000000000000e+06,2.512081500000000000e+06,1.900736000000000000e+06,2.387326500000000000e+06,1.721484500000000000e+06,2.432076299999999814e+06,2.062048000000000000e+06,1.974336000000000000e+06,1.954496000000000000e+06,1.721696000000000000e+06,2.909373500000000000e+06,1.812256000000000000e+06,2.297263299999999814e+06,2.257912000000000000e+06,1.810176000000000000e+06,2.213484000000000000e+06,1.824416000000000000e+06,1.806688000000000000e+06,1.271251500000000000e+06,2.092865600000000093e+06,1.708192000000000000e+06,2.245833799999999814e+06,2.065570500000000000e+06,1.866149300000000047e+06,2.302378299999999814e+06,1.564704000000000000e+06,2.433900299999999814e+06,3.181691299999999814e+06,2.242304000000000000e+06,2.493519500000000000e+06,1.996832000000000000e+06,2.031840000000000000e+06,2.153728000000000000e+06,2.152448000000000000e+06,1.740696000000000000e+06,2.171371799999999814e+06,1.625262300000000047e+06,2.009760000000000000e+06,1.964960000000000000e+06,1.811657600000000093e+06,2.379818799999999814e+06,1.532448899999999907e+06,1.603126000000000000e+06,1.379597800000000047e+06,1.773472000000000000e+06,2.222548500000000000e+06,2.410498000000000000e+06,1.844992000000000000e+06,1.829120000000000000e+06,1.694048000000000000e+06,1.963648000000000000e+06,2.411392500000000000e+06,2.384107500000000000e+06,2.040256000000000000e+06,1.593952500000000000e+06,1.980064000000000000e+06,1.613981300000000047e+06,1.788000000000000000e+06,1.939424000000000000e+06,1.886880000000000000e+06,1.975872000000000000e+06,1.699264000000000000e+06,1.831648000000000000e+06,1.995392000000000000e+06,1.888960000000000000e+06,1.684896000000000000e+06,1.969376000000000000e+06,1.828672000000000000e+06,2.288115500000000000e+06,2.119296000000000000e+06,1.849696000000000000e+06,1.926208000000000000e+06,2.068000000000000000e+06,1.765632000000000000e+06,1.815648000000000000e+06,1.784736000000000000e+06,1.836896000000000000e+06,1.949120000000000000e+06,1.836576000000000000e+06,2.447241000000000000e+06,2.020184000000000000e+06,1.924128000000000000e+06,1.893568000000000000e+06,2.312000000000000000e+06,2.019595100000000093e+06,1.958240000000000000e+06,2.200815500000000000e+06,2.070704500000000000e+06,1.943168000000000000e+06,2.212369500000000000e+06,2.358173299999999814e+06,2.141760000000000000e+06,2.368463799999999814e+06,2.067136000000000000e+06,2.189888000000000000e+06,1.843360000000000000e+06,1.649728000000000000e+06,2.009632000000000000e+06,2.025440000000000000e+06,2.091264000000000000e+06,2.070784000000000000e+06,2.018647899999999907e+06,2.138624000000000000e+06,2.137984000000000000e+06,1.959456000000000000e+06,2.109568000000000000e+06,2.507370799999999814e+06,1.989924800000000047e+06,1.776573300000000047e+06,2.283477500000000000e+06,1.910496000000000000e+06,2.699372299999999814e+06,1.938112000000000000e+06,1.931488000000000000e+06,2.398955299999999814e+06,1.850144000000000000e+06,2.246701500000000000e+06,2.200382000000000000e+06,1.778400000000000000e+06,2.177835500000000000e+06,1.993184000000000000e+06,2.003552000000000000e+06,1.824512000000000000e+06,1.736195100000000093e+06,2.406741500000000000e+06,1.307188300000000047e+06,2.007648000000000000e+06,1.808138399999999907e+06,2.322342299999999814e+06,1.998496000000000000e+06,2.040256000000000000e+06,2.445716000000000000e+06,1.792928000000000000e+06,1.919296000000000000e+06,1.820352000000000000e+06,1.796640000000000000e+06,2.214212000000000000e+06,1.971450000000000000e+06,1.771586399999999907e+06,2.009826000000000000e+06,1.983040000000000000e+06,1.771997600000000093e+06,2.098048000000000000e+06,1.832288000000000000e+06,2.202048000000000000e+06,1.933376000000000000e+06,1.772928000000000000e+06,1.823968000000000000e+06,1.462860600000000093e+06,2.145728000000000000e+06,2.284248799999999814e+06,1.814560000000000000e+06,1.703244500000000000e+06,2.065128100000000093e+06,1.907424000000000000e+06,1.887424000000000000e+06,2.019680000000000000e+06,1.837952000000000000e+06,1.770752000000000000e+06,1.852352000000000000e+06,2.345805000000000000e+06,1.615383899999999907e+06,1.983264000000000000e+06,1.949472899999999907e+06,1.810624000000000000e+06,2.020672000000000000e+06,2.242112000000000000e+06,1.777728000000000000e+06,1.728096000000000000e+06,2.360651000000000000e+06,1.859232000000000000e+06,1.781888000000000000e+06,2.397664000000000000e+06,1.753824000000000000e+06,1.646839600000000093e+06,1.828256000000000000e+06,2.185327000000000000e+06,2.023376800000000047e+06,1.532928800000000047e+06,2.022189000000000000e+06,1.965439300000000047e+06,1.806006399999999907e+06,2.093470300000000047e+06,1.740821300000000047e+06,1.711094000000000000e+06,2.272434500000000000e+06,2.208048000000000000e+06,1.953408000000000000e+06,2.117057799999999814e+06,2.050137300000000047e+06,1.638530000000000000e+06,2.256502299999999814e+06,2.132876799999999814e+06,1.914688000000000000e+06,1.828032000000000000e+06,2.244515000000000000e+06,1.871464800000000047e+06,1.510959600000000093e+06,2.470280299999999814e+06,2.103888000000000000e+06,2.229408299999999814e+06,2.386592000000000000e+06,1.732128000000000000e+06,2.356736000000000000e+06,2.848971799999999814e+06,1.753056000000000000e+06,1.876032000000000000e+06,1.995392000000000000e+06,1.584567399999999907e+06,1.895680000000000000e+06,2.229753500000000000e+06,1.769457000000000000e+06,2.453550500000000000e+06,2.195799799999999814e+06,2.006112000000000000e+06,2.156984000000000000e+06,1.954944000000000000e+06,2.076192000000000000e+06,2.088064000000000000e+06,1.917536000000000000e+06,2.004224000000000000e+06,1.803840000000000000e+06,1.994528000000000000e+06,2.240571000000000000e+06,1.898208000000000000e+06,1.873755000000000000e+06,1.674415300000000047e+06,2.102656000000000000e+06,2.181440000000000000e+06,2.487705500000000000e+06,2.021277399999999907e+06,2.459786000000000000e+06,2.196720299999999814e+06,1.908192000000000000e+06,1.906880000000000000e+06,2.217344000000000000e+06,2.164818000000000000e+06,2.439872000000000000e+06,1.960352000000000000e+06,1.989984000000000000e+06,2.160640000000000000e+06,2.097030500000000000e+06,2.268450799999999814e+06,1.917605800000000047e+06,2.459786000000000000e+06,2.360136000000000000e+06,2.419957000000000000e+06,2.643153799999999814e+06,2.495710000000000000e+06,3.456523799999999814e+06,1.762116800000000047e+06,1.913661800000000047e+06,2.208668799999999814e+06,1.781024000000000000e+06,1.882720000000000000e+06,1.462048000000000000e+06,1.713088000000000000e+06,1.893376000000000000e+06,1.825952000000000000e+06,1.443872000000000000e+06,1.868768000000000000e+06,2.068672000000000000e+06,2.292387500000000000e+06,1.689472000000000000e+06,1.869732399999999907e+06,2.543504799999999814e+06,2.251904000000000000e+06,1.946912000000000000e+06,2.029243000000000000e+06,2.240571000000000000e+06,1.770121300000000047e+06,1.961495399999999907e+06,2.265920000000000000e+06,1.874368000000000000e+06,1.980064000000000000e+06,2.002016000000000000e+06,2.033265600000000093e+06,1.962752000000000000e+06,2.135104000000000000e+06,1.961495399999999907e+06,2.180032000000000000e+06,1.678436899999999907e+06,2.439872000000000000e+06,2.495710000000000000e+06,2.128894000000000000e+06,1.984704000000000000e+06,1.993952000000000000e+06,2.273600000000000000e+06,1.883488000000000000e+06,1.758172800000000047e+06,2.067456000000000000e+06,3.576087799999999814e+06,1.853888000000000000e+06,1.730944000000000000e+06,2.344165000000000000e+06,1.868896000000000000e+06,1.502994000000000000e+06,1.712960000000000000e+06,2.132876799999999814e+06,1.733888000000000000e+06,1.790035300000000047e+06,1.530913500000000000e+06,2.226240000000000000e+06,1.886784000000000000e+06,2.954131799999999814e+06,2.328233799999999814e+06,2.029243000000000000e+06,2.455803299999999814e+06,1.849857100000000093e+06,1.813972000000000000e+06,1.587840000000000000e+06,1.872960000000000000e+06,2.296370299999999814e+06,1.510720000000000000e+06,1.563072000000000000e+06,1.844128000000000000e+06,2.132876799999999814e+06,1.661984000000000000e+06,1.686208000000000000e+06,2.164818000000000000e+06,2.200664299999999814e+06,1.510959600000000093e+06,1.705696000000000000e+06,2.224600000000000000e+06,2.308318799999999814e+06,2.655102000000000000e+06,1.543744000000000000e+06,1.571392000000000000e+06,1.219935500000000000e+06,1.470880000000000000e+06,1.331573800000000047e+06,1.682624000000000000e+06,1.421440000000000000e+06,1.760256000000000000e+06,2.838550500000000000e+06,2.196720299999999814e+06,2.483722799999999814e+06,2.826522500000000000e+06,1.773472000000000000e+06,1.812800000000000000e+06,1.380896000000000000e+06,2.268450799999999814e+06,1.620416000000000000e+06,1.613824000000000000e+06,1.299671399999999907e+06,1.445280000000000000e+06,1.448384000000000000e+06,1.595616000000000000e+06,1.715264000000000000e+06,1.649600000000000000e+06,2.128894000000000000e+06,1.609376000000000000e+06,1.734976000000000000e+06,1.549792000000000000e+06,1.533376000000000000e+06,1.806006399999999907e+06,2.168800799999999814e+06,1.866816000000000000e+06,1.665792000000000000e+06,1.847616000000000000e+06,1.637792000000000000e+06,1.905617500000000000e+06,1.526891899999999907e+06,1.431184899999999907e+06,1.565664000000000000e+06,1.415104000000000000e+06,1.433664000000000000e+06,1.861766800000000047e+06,1.839424000000000000e+06,1.969461000000000000e+06,1.407392000000000000e+06,1.719392000000000000e+06,1.542880000000000000e+06,1.901673500000000000e+06,2.116945500000000000e+06,1.805280000000000000e+06,1.633120000000000000e+06,1.428960000000000000e+06,1.957473800000000047e+06,1.508032000000000000e+06,2.184732000000000000e+06,1.663168000000000000e+06,1.293984000000000000e+06,1.624000000000000000e+06,1.640832000000000000e+06,1.552800000000000000e+06,1.809312000000000000e+06,1.957473800000000047e+06,1.905617500000000000e+06,1.510959600000000093e+06,1.709824000000000000e+06,2.212651500000000000e+06,1.778496000000000000e+06,1.745216000000000000e+06,1.741504000000000000e+06,2.392077299999999814e+06,2.184732000000000000e+06,1.829568000000000000e+06,1.803744000000000000e+06,1.982496000000000000e+06,1.894336000000000000e+06,2.766780299999999814e+06,2.041231300000000047e+06,1.605056000000000000e+06,1.998272000000000000e+06,2.403986799999999814e+06,1.769216000000000000e+06,1.654272000000000000e+06,1.945152000000000000e+06,1.787360000000000000e+06,1.837888000000000000e+06,1.690784000000000000e+06,1.788000000000000000e+06,1.758172800000000047e+06,1.738218899999999907e+06,1.999040000000000000e+06,1.835264000000000000e+06,1.845312000000000000e+06,1.710688000000000000e+06,1.610649399999999907e+06,2.575446000000000000e+06,2.067360000000000000e+06,2.061106500000000000e+06,1.826048000000000000e+06,2.455803299999999814e+06,2.475796000000000000e+06,1.946912000000000000e+06,1.733568000000000000e+06,1.700224000000000000e+06,1.718848000000000000e+06,2.352209299999999814e+06,1.669568000000000000e+06,1.219935500000000000e+06,2.208668799999999814e+06,2.248497799999999814e+06,1.632256000000000000e+06,2.220578299999999814e+06,1.701664000000000000e+06,1.993856000000000000e+06,1.502994000000000000e+06,1.893376000000000000e+06,1.730253300000000047e+06,2.013311800000000047e+06,3.328834799999999814e+06,2.128894000000000000e+06,2.017255800000000047e+06,2.156813500000000000e+06,2.348147799999999814e+06,2.108979000000000000e+06,1.730253300000000047e+06,1.786912000000000000e+06,1.728000000000000000e+06,2.112962799999999814e+06,2.073094800000000047e+06,1.423219300000000047e+06,1.937558600000000093e+06,1.707424000000000000e+06,1.319586500000000000e+06,2.148808000000000000e+06,1.722976000000000000e+06,1.780672000000000000e+06,1.960352000000000000e+06,2.400004000000000000e+06,1.981728000000000000e+06,1.804160000000000000e+06,1.891072000000000000e+06,2.038240000000000000e+06,1.628128000000000000e+06,1.867136000000000000e+06,1.530784000000000000e+06,2.090180300000000047e+06,1.548358500000000000e+06,1.591936000000000000e+06,1.699360000000000000e+06,1.561760000000000000e+06,1.259776000000000000e+06,1.363456000000000000e+06,1.222752000000000000e+06,1.297280000000000000e+06,1.416288000000000000e+06,1.312032000000000000e+06,1.379936000000000000e+06,1.372640000000000000e+06,1.360544000000000000e+06,1.310112000000000000e+06,1.338624000000000000e+06,1.332000000000000000e+06,1.169440000000000000e+06,1.172416000000000000e+06,1.103680000000000000e+06,1.048384000000000000e+06,1.131520000000000000e+06,1.738423399999999907e+06,1.625536000000000000e+06,2.092068899999999907e+06,1.992864000000000000e+06,4.564781000000000000e+06,3.145545799999999814e+06,2.487705500000000000e+06,2.742803799999999814e+06,2.631285000000000000e+06,3.049878500000000000e+06,2.826522500000000000e+06,3.029964500000000000e+06,2.579428799999999814e+06,2.544128000000000000e+06,2.563008000000000000e+06,2.160796299999999814e+06,2.264896000000000000e+06,2.004128000000000000e+06,1.873056000000000000e+06,1.771616000000000000e+06,1.887104000000000000e+06,1.431744000000000000e+06,1.396000000000000000e+06,1.219232000000000000e+06,1.110784000000000000e+06,9.629760000000000000e+05,7.686400000000000000e+05,6.072800000000000000e+05,4.402240000000000000e+05,3.717920000000000000e+05,2.555760000000000000e+05,2.032280000000000000e+05,1.507120000000000000e+05,1.067900000000000000e+05,8.747800000000000000e+04,6.296100000000000000e+04,5.432700000000000000e+04,4.068100000000000000e+04,3.205700000000000000e+04,2.644300000000000000e+04,2.083100000000000000e+04,1.341700000000000000e+04,1.351800000000000000e+04,1.321700000000000000e+04,1.161400000000000000e+04,8.410000000000000000e+03,6.107000000000000000e+03,4.505000000000000000e+03,5.706000000000000000e+03,6.307000000000000000e+03,6.107000000000000000e+03,5.306000000000000000e+03,5.005000000000000000e+03,5.005000000000000000e+03,5.906000000000000000e+03,4.605000000000000000e+03,4.204000000000000000e+03,3.403000000000000000e+03,4.304000000000000000e+03,5.906000000000000000e+03,3.503000000000000000e+03,3.203000000000000000e+03,6.165600000000000000e+04,3.503000000000000000e+03,3.503000000000000000e+03,3.503000000000000000e+03,5.005000000000000000e+03,3.603000000000000000e+03,3.203000000000000000e+03,3.804000000000000000e+03,3.904000000000000000e+03,3.603000000000000000e+03,2.903000000000000000e+03,3.603000000000000000e+03,3.403000000000000000e+03,3.403000000000000000e+03,3.904000000000000000e+03,3.103000000000000000e+03,3.503000000000000000e+03,nan
4.795409999999999684e+01,5.005000000000000000e+03,5.005000000000000000e+03,4.404000000000000000e+03,3.103000000000000000e+03,3.203000000000000000e+03,3.403000000000000000e+03,3.403000000000000000e+03,4.404000000000000000e+03,9.812000000000000000e+03,1.171500000000000000e+04,1.832600000000000000e+04,3.426300000000000000e+04,4.439300000000000000e+04,6.798200000000000000e+04,7.310600000000000000e+04,1.184660000000000000e+05,2.457440000000000000e+05,6.053120000000000000e+05,1.063680000000000000e+06,1.630304000000000000e+06,2.231168000000000000e+06,2.790756799999999814e+06,3.061827000000000000e+06,3.548208000000000000e+06,3.261127000000000000e+06,3.013874000000000000e+06,3.177408299999999814e+06,3.476437799999999814e+06,3.631926799999999814e+06,3.452461299999999814e+06,2.890406799999999814e+06,2.571424299999999814e+06,2.455803299999999814e+06,2.559475799999999814e+06,2.579428799999999814e+06,2.467790500000000000e+06,2.356153299999999814e+06,2.228582799999999814e+06,1.941728000000000000e+06,2.256502299999999814e+06,1.963744000000000000e+06,1.883264000000000000e+06,1.920832000000000000e+06,1.546844800000000047e+06,1.906976000000000000e+06,1.941504000000000000e+06,1.839968000000000000e+06,1.949536000000000000e+06,1.830976000000000000e+06,1.558833000000000000e+06,2.332216500000000000e+06,1.741824000000000000e+06,1.909639100000000093e+06,2.081312000000000000e+06,2.487705500000000000e+06,1.853801100000000093e+06,2.388015799999999814e+06,2.079424000000000000e+06,2.683061500000000000e+06,1.829903300000000047e+06,2.766780299999999814e+06,2.000800000000000000e+06,2.093047600000000093e+06,2.144825299999999814e+06,2.567480299999999814e+06,2.523629500000000000e+06,1.861766800000000047e+06,2.396060000000000000e+06,2.435928000000000000e+06,2.093047600000000093e+06,2.184732000000000000e+06,2.009290100000000093e+06,2.192737500000000000e+06,1.949468300000000047e+06,2.336238299999999814e+06,2.583411500000000000e+06,2.607348299999999814e+06,2.017255800000000047e+06,2.192737500000000000e+06,2.459786000000000000e+06,2.372084500000000000e+06,2.483722799999999814e+06,2.410112000000000000e+06,2.587355500000000000e+06,3.524231500000000000e+06,2.124950000000000000e+06,2.372084500000000000e+06,2.376067299999999814e+06,2.376067299999999814e+06,2.762797500000000000e+06,2.288365799999999814e+06,3.021919299999999814e+06,2.579428799999999814e+06,2.380089000000000000e+06,2.495710000000000000e+06,2.710941299999999814e+06,2.639171000000000000e+06,2.834567799999999814e+06,2.639171000000000000e+06,2.372084500000000000e+06,2.683061500000000000e+06,2.368140500000000000e+06,2.655102000000000000e+06,2.340221000000000000e+06,2.455803299999999814e+06,2.415935299999999814e+06,2.364157799999999814e+06,2.683061500000000000e+06,2.248497799999999814e+06,2.400004000000000000e+06,2.248497799999999814e+06,2.559475799999999814e+06,3.352891000000000000e+06,2.260446299999999814e+06,2.252519500000000000e+06,2.264468000000000000e+06,2.046656000000000000e+06,2.531556299999999814e+06,2.065128100000000093e+06,2.487705500000000000e+06,2.332216500000000000e+06,2.531556299999999814e+06,2.922269299999999814e+06,2.184732000000000000e+06,1.989336300000000047e+06,1.940192000000000000e+06,2.029312000000000000e+06,1.965439300000000047e+06,2.702896000000000000e+06,1.889686300000000047e+06,2.128894000000000000e+06,2.814574000000000000e+06,2.268450799999999814e+06,2.439872000000000000e+06,2.332216500000000000e+06,1.881720600000000093e+06,2.081099300000000047e+06,2.188676000000000000e+06,1.729536000000000000e+06,2.255616000000000000e+06,3.352891000000000000e+06,2.463807799999999814e+06,2.248497799999999814e+06,2.009290100000000093e+06,2.742803799999999814e+06,2.842453500000000000e+06,1.993358899999999907e+06,2.188676000000000000e+06,2.312302500000000000e+06,1.801984800000000047e+06,2.208668799999999814e+06,2.587355500000000000e+06,2.119680000000000000e+06,1.889686300000000047e+06,2.057162500000000000e+06,2.045175300000000047e+06,2.324289799999999814e+06,2.384071799999999814e+06,2.479778799999999814e+06,2.236588299999999814e+06,3.045895799999999814e+06,1.821937600000000093e+06,1.845835500000000000e+06,2.252519500000000000e+06,2.655102000000000000e+06,2.013311800000000047e+06,2.268450799999999814e+06,1.998272000000000000e+06,1.798048000000000000e+06,1.809216000000000000e+06,1.933537000000000000e+06,2.308318799999999814e+06,1.606627800000000047e+06,1.646495800000000047e+06,1.917536000000000000e+06,1.955488000000000000e+06,1.946912000000000000e+06,2.264468000000000000e+06,1.806006399999999907e+06,1.578708300000000047e+06,1.933537000000000000e+06,2.176727500000000000e+06,2.093047600000000093e+06,6.773330000000000000e+06,2.702896000000000000e+06,2.814574000000000000e+06,2.519646799999999814e+06,2.228582799999999814e+06,2.408008500000000000e+06,1.997380500000000000e+06,1.821937600000000093e+06,2.667130299999999814e+06,2.734917799999999814e+06,3.165459799999999814e+06,2.523629500000000000e+06,3.093689500000000000e+06,2.639171000000000000e+06,2.635267799999999814e+06,3.077758299999999814e+06,2.726872500000000000e+06,3.344766000000000000e+06,2.738900500000000000e+06,2.372084500000000000e+06,2.826522500000000000e+06,2.491727299999999814e+06,2.364157799999999814e+06,2.332216500000000000e+06,2.710941299999999814e+06,2.320307000000000000e+06,2.643153799999999814e+06,3.041913000000000000e+06,2.738900500000000000e+06,2.304297000000000000e+06,2.220578299999999814e+06,1.989336300000000047e+06,2.400004000000000000e+06,2.396060000000000000e+06,1.885742300000000047e+06,2.152869500000000000e+06,2.168800799999999814e+06,2.774666299999999814e+06,2.790756799999999814e+06,2.535578000000000000e+06,2.216595500000000000e+06,3.308920500000000000e+06,2.248497799999999814e+06,2.551549000000000000e+06,2.411991299999999814e+06,2.435928000000000000e+06,2.531556299999999814e+06,2.607348299999999814e+06,2.603365500000000000e+06,2.408008500000000000e+06,2.368140500000000000e+06,3.376787799999999814e+06,1.889686300000000047e+06,2.025221399999999907e+06,2.316285299999999814e+06,2.244515000000000000e+06,2.045175300000000047e+06,2.276456299999999814e+06,2.914224000000000000e+06,2.639171000000000000e+06,3.986715799999999814e+06,1.981370500000000000e+06,2.842453500000000000e+06,2.172744799999999814e+06,2.738900500000000000e+06,2.168800799999999814e+06,2.093047600000000093e+06,2.001324500000000000e+06,2.718986500000000000e+06,2.057162500000000000e+06,2.053140899999999907e+06,1.909639100000000093e+06,2.236588299999999814e+06,2.683061500000000000e+06,1.714322000000000000e+06,2.204647000000000000e+06,1.845835500000000000e+06,2.312302500000000000e+06,2.228582799999999814e+06,2.025221399999999907e+06,2.722969299999999814e+06,2.511642299999999814e+06,2.499654000000000000e+06,2.304297000000000000e+06,1.881720600000000093e+06,2.531556299999999814e+06,2.675016299999999814e+06,1.913661800000000047e+06,2.065128100000000093e+06,2.411991299999999814e+06,2.200664299999999814e+06,2.172744799999999814e+06,2.531556299999999814e+06,2.435928000000000000e+06,2.192832000000000000e+06,5.194782500000000000e+06,1.582729899999999907e+06,2.025221399999999907e+06,2.081099300000000047e+06,2.515625000000000000e+06,2.112962799999999814e+06,2.806688000000000000e+06,1.901673500000000000e+06,3.085644299999999814e+06,3.169363000000000000e+06,2.439872000000000000e+06,2.846436500000000000e+06,2.128894000000000000e+06,2.140881299999999814e+06,1.989336300000000047e+06,2.308318799999999814e+06,2.089026000000000000e+06,2.316285299999999814e+06,2.188676000000000000e+06,1.215913899999999907e+06,2.049196899999999907e+06,6.219241500000000000e+06,2.216595500000000000e+06,2.882361500000000000e+06,3.855203299999999814e+06,2.790756799999999814e+06,2.292387500000000000e+06,3.436530000000000000e+06,1.718266000000000000e+06,2.396060000000000000e+06,2.208668799999999814e+06,2.519646799999999814e+06,2.125888000000000000e+06,2.040448000000000000e+06,2.037209600000000093e+06,2.595361000000000000e+06,2.376067299999999814e+06,1.825881500000000000e+06,1.738218899999999907e+06,2.025221399999999907e+06,1.861766800000000047e+06,2.539560799999999814e+06,3.376787799999999814e+06,1.993358899999999907e+06,1.770121300000000047e+06,2.770763000000000000e+06,2.013311800000000047e+06,1.722287600000000093e+06,2.575446000000000000e+06,1.957473800000000047e+06,1.766592000000000000e+06,3.867072000000000000e+06,1.558833000000000000e+06,2.328233799999999814e+06,2.228582799999999814e+06,2.128894000000000000e+06,1.949468300000000047e+06,2.104957299999999814e+06,2.200664299999999814e+06,1.801984800000000047e+06,2.073094800000000047e+06,1.790035300000000047e+06,1.985392300000000047e+06,1.861766800000000047e+06,2.160796299999999814e+06,2.519646799999999814e+06,2.495710000000000000e+06,3.177408299999999814e+06,1.794019000000000000e+06,2.671033500000000000e+06,2.049196899999999907e+06,1.829903300000000047e+06,2.376067299999999814e+06,2.264468000000000000e+06,2.276456299999999814e+06,2.172744799999999814e+06,2.627222500000000000e+06,2.404288000000000000e+06,2.364157799999999814e+06,1.956704000000000000e+06,1.849857100000000093e+06,2.145280000000000000e+06,1.762116800000000047e+06,1.898528000000000000e+06,1.845440000000000000e+06,2.224600000000000000e+06,2.754831799999999814e+06,2.615274000000000000e+06,2.005346100000000093e+06,2.093047600000000093e+06,2.459786000000000000e+06,1.662427000000000000e+06,1.929593000000000000e+06,2.192737500000000000e+06,2.188676000000000000e+06,1.702333800000000047e+06,2.419957000000000000e+06,2.204647000000000000e+06,2.128894000000000000e+06,2.136898500000000000e+06,1.636032000000000000e+06,1.859680000000000000e+06,2.108979000000000000e+06,2.256502299999999814e+06,2.089026000000000000e+06,2.312302500000000000e+06,1.944608000000000000e+06,2.248497799999999814e+06,1.704704000000000000e+06,2.067904000000000000e+06,1.598701000000000000e+06,1.981370500000000000e+06,2.970063000000000000e+06,1.997152000000000000e+06,2.141888000000000000e+06,3.193339500000000000e+06,1.904448000000000000e+06,2.136898500000000000e+06,1.847296000000000000e+06,2.212651500000000000e+06,2.222336000000000000e+06,1.962656000000000000e+06,2.419957000000000000e+06,2.150208000000000000e+06,1.790035300000000047e+06,1.962208000000000000e+06,1.732896000000000000e+06,1.645152000000000000e+06,2.184732000000000000e+06,2.396060000000000000e+06,1.594432000000000000e+06,1.764640000000000000e+06,1.871840000000000000e+06,1.823328000000000000e+06,1.853801100000000093e+06,2.292387500000000000e+06,1.522947899999999907e+06,1.813972000000000000e+06,2.463807799999999814e+06,1.769984000000000000e+06,2.443854799999999814e+06,1.713504000000000000e+06,1.763968000000000000e+06,2.220578299999999814e+06,1.530913500000000000e+06,1.941280000000000000e+06,1.961495399999999907e+06,2.167872000000000000e+06,2.102144000000000000e+06,2.467790500000000000e+06,1.884896000000000000e+06,1.662427000000000000e+06,1.702848000000000000e+06,1.706277800000000047e+06,2.128894000000000000e+06,2.021277399999999907e+06,2.312302500000000000e+06,1.770121300000000047e+06,1.670392500000000000e+06,1.993358899999999907e+06,2.535578000000000000e+06,2.332216500000000000e+06,2.144825299999999814e+06,1.750128500000000000e+06,2.459786000000000000e+06,3.556094000000000000e+06,1.997380500000000000e+06,2.272434500000000000e+06,1.817916000000000000e+06,2.328233799999999814e+06,2.108979000000000000e+06,2.065128100000000093e+06,2.695010000000000000e+06,2.156813500000000000e+06,1.614632300000000047e+06,2.021277399999999907e+06,2.065128100000000093e+06,1.836896000000000000e+06,2.316285299999999814e+06,1.762560000000000000e+06,2.013311800000000047e+06,2.647216299999999814e+06,1.495744000000000000e+06,1.835136000000000000e+06,2.132876799999999814e+06,1.715808000000000000e+06,1.990752000000000000e+06,1.857822800000000047e+06,2.643153799999999814e+06,2.176727500000000000e+06,2.443854799999999814e+06,2.041472000000000000e+06,3.301034799999999814e+06,2.535578000000000000e+06,3.436530000000000000e+06,2.308318799999999814e+06,1.654461300000000047e+06,1.946016000000000000e+06,3.376787799999999814e+06,2.042880000000000000e+06,2.579428799999999814e+06,2.057162500000000000e+06,2.320307000000000000e+06,3.424581500000000000e+06,1.602683800000000047e+06,1.896544000000000000e+06,1.873755000000000000e+06,1.825881500000000000e+06,1.973568000000000000e+06,2.387520000000000000e+06,2.132876799999999814e+06,2.304297000000000000e+06,1.837869899999999907e+06,1.920064000000000000e+06,1.718528000000000000e+06,2.051200000000000000e+06,2.264468000000000000e+06,2.284383000000000000e+06,1.881720600000000093e+06,1.837869899999999907e+06,2.185344000000000000e+06,1.989888000000000000e+06,1.767264000000000000e+06,1.969461000000000000e+06,2.160796299999999814e+06,1.757312000000000000e+06,2.364157799999999814e+06,1.952960000000000000e+06,3.384753500000000000e+06,1.917605800000000047e+06,2.240571000000000000e+06,2.176448000000000000e+06,2.316285299999999814e+06,2.264468000000000000e+06,2.108979000000000000e+06,1.714322000000000000e+06,1.764512000000000000e+06,1.904800000000000000e+06,2.220578299999999814e+06,1.893707899999999907e+06,2.027648000000000000e+06,2.344165000000000000e+06,2.475796000000000000e+06,2.531556299999999814e+06,1.682380899999999907e+06,1.724960000000000000e+06,2.296370299999999814e+06,1.981370500000000000e+06,2.340221000000000000e+06,2.001696000000000000e+06,1.991744000000000000e+06,1.799904000000000000e+06,1.896448000000000000e+06,2.063360000000000000e+06,2.160796299999999814e+06,1.644736000000000000e+06,1.766138399999999907e+06,1.701120000000000000e+06,1.856160000000000000e+06,1.636800000000000000e+06,2.089026000000000000e+06,2.459786000000000000e+06,2.316285299999999814e+06,1.954400000000000000e+06,1.854752000000000000e+06,1.992320000000000000e+06,1.702333800000000047e+06,2.108864000000000000e+06,2.032832000000000000e+06,1.894912000000000000e+06,1.845984000000000000e+06,1.925984000000000000e+06,2.356153299999999814e+06,1.892160000000000000e+06,1.766138399999999907e+06,2.027968000000000000e+06,2.651199000000000000e+06,2.003008000000000000e+06,1.928640000000000000e+06,2.097030500000000000e+06,2.132876799999999814e+06,2.300314299999999814e+06,1.784288000000000000e+06,1.754190000000000000e+06,1.977760000000000000e+06,1.821937600000000093e+06,1.861536000000000000e+06,2.471774299999999814e+06,1.674415300000000047e+06,1.856832000000000000e+06,1.851232000000000000e+06,2.055168000000000000e+06,1.942496000000000000e+06,1.780128000000000000e+06,2.479778799999999814e+06,2.216595500000000000e+06,2.086944000000000000e+06,2.095040000000000000e+06,1.845835500000000000e+06,2.156736000000000000e+06,1.953529800000000047e+06,1.733664000000000000e+06,2.376067299999999814e+06,1.933537000000000000e+06,2.515625000000000000e+06,1.869664000000000000e+06,1.748064000000000000e+06,2.766780299999999814e+06,1.828352000000000000e+06,1.888864000000000000e+06,2.005760000000000000e+06,1.733760000000000000e+06,2.209536000000000000e+06,2.200279000000000000e+06,2.086720000000000000e+06,1.890848000000000000e+06,1.839744000000000000e+06,1.823424000000000000e+06,1.891168000000000000e+06,2.103232000000000000e+06,2.017696000000000000e+06,2.107136000000000000e+06,1.679040000000000000e+06,1.649504000000000000e+06,1.667424000000000000e+06,1.833280000000000000e+06,2.063584000000000000e+06,1.826816000000000000e+06,1.707744000000000000e+06,1.624520800000000047e+06,1.930080000000000000e+06,1.934784000000000000e+06,1.944256000000000000e+06,1.888320000000000000e+06,1.853120000000000000e+06,2.325554799999999814e+06,1.877888000000000000e+06,1.666938000000000000e+06,1.700768000000000000e+06,1.379712399999999907e+06,1.625179800000000047e+06,1.610859300000000047e+06,1.686976000000000000e+06,1.825280000000000000e+06,1.829216000000000000e+06,1.986144000000000000e+06,1.785280000000000000e+06,1.326359399999999907e+06,2.393743799999999814e+06,1.617420500000000000e+06,1.875904000000000000e+06,2.171815299999999814e+06,1.735361300000000047e+06,1.997380500000000000e+06,2.471258500000000000e+06,1.986784000000000000e+06,2.683785799999999814e+06,2.148808000000000000e+06,1.631812300000000047e+06,1.702333800000000047e+06,2.022459500000000000e+06,1.993536000000000000e+06,1.786161300000000047e+06,2.201016000000000000e+06,2.118784000000000000e+06,1.753504000000000000e+06,1.884476000000000000e+06,2.006528000000000000e+06,1.685565000000000000e+06,1.835264000000000000e+06,2.323693500000000000e+06,1.719807000000000000e+06,3.388073799999999814e+06,1.812265100000000093e+06,1.693728000000000000e+06,1.890400000000000000e+06,1.856852000000000000e+06,1.787776000000000000e+06,2.302061500000000000e+06,1.945568000000000000e+06,1.953856000000000000e+06,1.875808000000000000e+06,1.465307600000000093e+06,2.001992300000000047e+06,2.158123799999999814e+06,1.566848000000000000e+06,1.684032000000000000e+06,1.660800000000000000e+06,1.617303300000000047e+06,1.652224000000000000e+06,1.895904000000000000e+06,1.533721399999999907e+06,1.645152000000000000e+06,1.770917600000000093e+06,1.982351000000000000e+06,1.641472000000000000e+06,2.093047600000000093e+06,2.394174500000000000e+06,2.205878000000000000e+06,2.388621000000000000e+06,1.703712000000000000e+06,1.653280000000000000e+06,1.782528000000000000e+06,2.351722500000000000e+06,1.823561800000000047e+06,1.918528000000000000e+06,2.011296000000000000e+06,1.992736000000000000e+06,1.613184000000000000e+06,2.074976000000000000e+06,1.892608000000000000e+06,1.670112000000000000e+06,1.747392000000000000e+06,2.059576399999999907e+06,1.608175300000000047e+06,1.936352000000000000e+06,2.259392000000000000e+06,2.019136000000000000e+06,1.772832000000000000e+06,1.867584000000000000e+06,1.949312000000000000e+06,1.773248000000000000e+06,2.210880000000000000e+06,2.374862500000000000e+06,2.172198000000000000e+06,1.912800000000000000e+06,1.876352000000000000e+06,1.990528000000000000e+06,2.213120000000000000e+06,1.836523000000000000e+06,1.777088000000000000e+06,1.793792000000000000e+06,1.728224000000000000e+06,1.717477500000000000e+06,1.646778000000000000e+06,1.812596500000000000e+06,1.651328000000000000e+06,1.976894800000000047e+06,1.944480000000000000e+06,1.872192000000000000e+06,1.964960000000000000e+06,1.890304000000000000e+06,2.058976500000000000e+06,2.266624000000000000e+06,1.811936000000000000e+06,2.049856000000000000e+06,2.946045299999999814e+06,1.918976000000000000e+06,1.962656000000000000e+06,2.698764799999999814e+06,1.932160000000000000e+06,2.624347000000000000e+06,1.974784000000000000e+06,1.894560000000000000e+06,1.935509100000000093e+06,2.672654000000000000e+06,2.174816000000000000e+06,1.862432000000000000e+06,2.034592000000000000e+06,1.578112000000000000e+06,1.967488000000000000e+06,2.062439399999999907e+06,1.972800000000000000e+06,1.609649800000000047e+06,1.817943300000000047e+06,1.877568000000000000e+06,2.049528000000000000e+06,1.402588000000000000e+06,2.022030399999999907e+06,3.180099799999999814e+06,1.468873300000000047e+06,1.752494100000000093e+06,1.582550000000000000e+06,1.450191899999999907e+06,1.951894100000000093e+06,2.333565799999999814e+06,1.978624000000000000e+06,1.829307000000000000e+06,1.953499300000000047e+06,1.904032000000000000e+06,1.798973000000000000e+06,1.500724600000000093e+06,2.027520000000000000e+06,1.992736000000000000e+06,2.146560000000000000e+06,1.924558600000000093e+06,2.445777799999999814e+06,2.207451500000000000e+06,1.831744000000000000e+06,2.277952000000000000e+06,2.271364799999999814e+06,1.604884399999999907e+06,2.499746799999999814e+06,2.385157299999999814e+06,2.079193399999999907e+06,1.849152000000000000e+06,1.733984000000000000e+06,1.896320000000000000e+06,1.835808000000000000e+06,1.789026300000000047e+06,1.756128000000000000e+06,1.921152000000000000e+06,1.920736000000000000e+06,2.094424399999999907e+06,2.054400000000000000e+06,2.361585000000000000e+06,1.883038300000000047e+06,1.698517399999999907e+06,1.942720000000000000e+06,1.647872000000000000e+06,1.937344000000000000e+06,1.578848000000000000e+06,1.892160000000000000e+06,1.804064000000000000e+06,1.819712000000000000e+06,1.690784000000000000e+06,1.886336000000000000e+06,1.800576000000000000e+06,1.913792000000000000e+06,2.473188500000000000e+06,1.808224000000000000e+06,2.027872000000000000e+06,1.658624000000000000e+06,1.690695800000000047e+06,1.834496000000000000e+06,1.886784000000000000e+06,2.144064000000000000e+06,2.076544000000000000e+06,1.750560000000000000e+06,1.712305899999999907e+06,2.135552000000000000e+06,2.008666899999999907e+06,2.005888000000000000e+06,2.012832000000000000e+06,1.844896000000000000e+06,2.221978500000000000e+06,1.928736000000000000e+06,1.914604399999999907e+06,2.208510299999999814e+06,2.206528000000000000e+06,1.910312300000000047e+06,1.804630100000000093e+06,1.848714399999999907e+06,2.198912000000000000e+06,2.015584000000000000e+06,1.496476800000000047e+06,1.953184000000000000e+06,2.123520000000000000e+06,2.091936000000000000e+06,1.924896000000000000e+06,1.867360000000000000e+06,1.927200000000000000e+06,2.136468799999999814e+06,1.797504000000000000e+06,1.996288000000000000e+06,2.117440000000000000e+06,1.914560000000000000e+06,1.967712000000000000e+06,1.970808500000000000e+06,2.362220000000000000e+06,1.693086000000000000e+06,2.107776000000000000e+06,1.948224000000000000e+06,1.665120500000000000e+06,1.905760000000000000e+06,2.179904000000000000e+06,1.966848000000000000e+06,2.072139000000000000e+06,1.872736000000000000e+06,1.900384000000000000e+06,2.212904299999999814e+06,2.063040000000000000e+06,1.815328000000000000e+06,1.492707000000000000e+06,2.183942000000000000e+06,1.804928000000000000e+06,2.376780799999999814e+06,1.911584000000000000e+06,1.754747100000000093e+06,1.650592000000000000e+06,1.831840000000000000e+06,1.813376000000000000e+06,2.143616000000000000e+06,1.888192000000000000e+06,1.975648000000000000e+06,2.126976000000000000e+06,1.902272000000000000e+06,2.012525000000000000e+06,1.838733000000000000e+06,2.398713000000000000e+06,2.255719000000000000e+06,2.061920000000000000e+06,1.987084600000000093e+06,1.986464000000000000e+06,1.923136000000000000e+06,1.985568000000000000e+06,1.903680000000000000e+06,1.468431100000000093e+06,1.858688000000000000e+06,2.650328299999999814e+06,1.514955600000000093e+06,1.885344000000000000e+06,1.949216000000000000e+06,2.407327500000000000e+06,1.977426600000000093e+06,1.995862500000000000e+06,2.073760000000000000e+06,1.704608000000000000e+06,2.290842000000000000e+06,2.117440000000000000e+06,1.900928000000000000e+06,2.101376000000000000e+06,2.336320299999999814e+06,2.017696000000000000e+06,1.895971300000000047e+06,1.984160000000000000e+06,2.000800000000000000e+06,1.933920000000000000e+06,2.048320000000000000e+06,1.845120000000000000e+06,1.770432000000000000e+06,1.658620300000000047e+06,1.845536000000000000e+06,1.546093899999999907e+06,1.945152000000000000e+06,2.173548799999999814e+06,1.819392000000000000e+06,1.948992000000000000e+06,2.341615799999999814e+06,2.158988500000000000e+06,2.307201000000000000e+06,2.408008500000000000e+06,2.575446000000000000e+06,2.317786500000000000e+06,2.877895299999999814e+06,2.135017500000000000e+06,1.634586100000000093e+06,2.178688000000000000e+06,2.064480000000000000e+06,2.325688299999999814e+06,2.307359500000000000e+06,2.172744799999999814e+06,2.046656000000000000e+06,2.101013299999999814e+06,2.013728000000000000e+06,2.224600000000000000e+06,2.866430299999999814e+06,2.073506300000000047e+06,2.049196899999999907e+06,1.788224000000000000e+06,2.570130000000000000e+06,1.781440000000000000e+06,1.680896000000000000e+06,1.784794800000000047e+06,1.557893000000000000e+06,1.682388800000000047e+06,2.195712000000000000e+06,1.709920000000000000e+06,1.870880000000000000e+06,2.276294000000000000e+06,1.850933800000000047e+06,2.202502000000000000e+06,2.165254000000000000e+06,2.104320000000000000e+06,2.549966000000000000e+06,2.017920000000000000e+06,1.832192000000000000e+06,1.940864000000000000e+06,1.937984000000000000e+06,1.877120000000000000e+06,2.092288000000000000e+06,2.055392000000000000e+06,1.953728000000000000e+06,2.049184000000000000e+06,1.999936000000000000e+06,1.941952000000000000e+06,2.388015799999999814e+06,2.061106500000000000e+06,1.815328000000000000e+06,1.906432000000000000e+06,2.147776000000000000e+06,1.969461000000000000e+06,1.923680000000000000e+06,2.073094800000000047e+06,1.793152000000000000e+06,1.900832000000000000e+06,2.115776000000000000e+06,2.061106500000000000e+06,2.376067299999999814e+06,1.920288000000000000e+06,2.100672000000000000e+06,2.014496000000000000e+06,2.224600000000000000e+06,2.316285299999999814e+06,2.388015799999999814e+06,2.328233799999999814e+06,2.467790500000000000e+06,2.619177299999999814e+06,2.208668799999999814e+06,2.814574000000000000e+06,2.611291299999999814e+06,2.667130299999999814e+06,2.184732000000000000e+06,1.491006800000000047e+06,1.498972300000000047e+06,1.742400000000000000e+06,1.516768000000000000e+06,1.686528000000000000e+06,1.728640000000000000e+06,1.589344000000000000e+06,1.742162899999999907e+06,1.927552000000000000e+06,2.110976000000000000e+06,1.762116800000000047e+06,1.895328000000000000e+06,2.603365500000000000e+06,1.853984000000000000e+06,1.797952000000000000e+06,2.078752000000000000e+06,2.296370299999999814e+06,1.829903300000000047e+06,3.528294000000000000e+06,2.583411500000000000e+06,2.278720000000000000e+06,1.996832000000000000e+06,2.092064000000000000e+06,1.622559000000000000e+06,2.415935299999999814e+06,2.088384000000000000e+06,2.164992000000000000e+06,2.459786000000000000e+06,1.947680000000000000e+06,2.392077299999999814e+06,2.102016000000000000e+06,2.180749299999999814e+06,1.813972000000000000e+06,1.943168000000000000e+06,1.842912000000000000e+06,1.842688000000000000e+06,1.985392300000000047e+06,2.360136000000000000e+06,1.798040800000000047e+06,2.228582799999999814e+06,1.869732399999999907e+06,1.818080000000000000e+06,1.653728000000000000e+06,1.989120000000000000e+06,1.893707899999999907e+06,1.534857500000000000e+06,1.891488000000000000e+06,1.671744000000000000e+06,2.423939799999999814e+06,2.284383000000000000e+06,1.915776000000000000e+06,1.907520000000000000e+06,2.324289799999999814e+06,2.176727500000000000e+06,2.152869500000000000e+06,1.989336300000000047e+06,2.029243000000000000e+06,4.947609000000000000e+06,1.748704000000000000e+06,1.451138800000000047e+06,2.256502299999999814e+06,1.854304000000000000e+06,1.534240000000000000e+06,2.439872000000000000e+06,1.810080000000000000e+06,1.691968000000000000e+06,1.613600000000000000e+06,1.574764300000000047e+06,1.850144000000000000e+06,2.208668799999999814e+06,1.628032000000000000e+06,1.706277800000000047e+06,2.204928000000000000e+06,2.224600000000000000e+06,1.814784000000000000e+06,1.792160000000000000e+06,2.065128100000000093e+06,1.724416000000000000e+06,1.981370500000000000e+06,1.580384000000000000e+06,1.899392000000000000e+06,1.557440000000000000e+06,2.001324500000000000e+06,2.228582799999999814e+06,1.881720600000000093e+06,2.332216500000000000e+06,1.979392000000000000e+06,1.736928000000000000e+06,1.534880000000000000e+06,1.554848000000000000e+06,1.459904000000000000e+06,1.437440000000000000e+06,1.845835500000000000e+06,1.557248000000000000e+06,1.550788800000000047e+06,1.680448000000000000e+06,1.311581000000000000e+06,1.483041000000000000e+06,1.661984000000000000e+06,1.568480000000000000e+06,1.391712000000000000e+06,1.610144000000000000e+06,1.654048000000000000e+06,2.104957299999999814e+06,1.491006800000000047e+06,1.606016000000000000e+06,1.275774500000000000e+06,1.573248000000000000e+06,1.694144000000000000e+06,2.065128100000000093e+06,1.917605800000000047e+06,2.180749299999999814e+06,2.348147799999999814e+06,1.766368000000000000e+06,2.120967299999999814e+06,1.504256000000000000e+06,1.207948300000000047e+06,1.917605800000000047e+06,1.688064000000000000e+06,1.573440000000000000e+06,1.435616000000000000e+06,1.460128000000000000e+06,1.730176000000000000e+06,1.575840000000000000e+06,1.595616000000000000e+06,1.652224000000000000e+06,1.219935500000000000e+06,1.519136000000000000e+06,1.685024000000000000e+06,1.567168000000000000e+06,1.565120000000000000e+06,1.579168000000000000e+06,1.116302800000000047e+06,1.594336000000000000e+06,1.660992000000000000e+06,1.527776000000000000e+06,1.425312000000000000e+06,2.176727500000000000e+06,1.690346500000000000e+06,3.328834799999999814e+06,1.735072000000000000e+06,1.931392000000000000e+06,1.590112000000000000e+06,2.124950000000000000e+06,1.638530000000000000e+06,1.756896000000000000e+06,1.514400000000000000e+06,1.920832000000000000e+06,1.764960000000000000e+06,2.101013299999999814e+06,1.761248000000000000e+06,1.766138399999999907e+06,1.723744000000000000e+06,1.964736000000000000e+06,1.601920000000000000e+06,1.475075500000000000e+06,1.618144000000000000e+06,1.935232000000000000e+06,1.663712000000000000e+06,1.663168000000000000e+06,1.708192000000000000e+06,2.280439000000000000e+06,2.224600000000000000e+06,1.800032000000000000e+06,1.391355800000000047e+06,1.645472000000000000e+06,1.498972300000000047e+06,1.893707899999999907e+06,1.925610300000000047e+06,1.986144000000000000e+06,2.078752000000000000e+06,1.889686300000000047e+06,2.164818000000000000e+06,1.849857100000000093e+06,2.356153299999999814e+06,1.602683800000000047e+06,1.451138800000000047e+06,1.708832000000000000e+06,1.754816000000000000e+06,1.858368000000000000e+06,2.140881299999999814e+06,1.683264000000000000e+06,1.709280000000000000e+06,1.963648000000000000e+06,2.619177299999999814e+06,1.843808000000000000e+06,1.885742300000000047e+06,2.025221399999999907e+06,2.371328000000000000e+06,2.372084500000000000e+06,2.037209600000000093e+06,2.356153299999999814e+06,2.192737500000000000e+06,2.144825299999999814e+06,1.965439300000000047e+06,2.029856000000000000e+06,1.817916000000000000e+06,2.794660000000000000e+06,1.795328000000000000e+06,2.047776000000000000e+06,1.961495399999999907e+06,1.623584000000000000e+06,1.877776600000000093e+06,1.256672000000000000e+06,1.579712000000000000e+06,2.120967299999999814e+06,1.682528000000000000e+06,1.771936000000000000e+06,2.104957299999999814e+06,1.914880000000000000e+06,1.825728000000000000e+06,2.042464000000000000e+06,1.908640000000000000e+06,1.702208000000000000e+06,1.801568000000000000e+06,1.779360000000000000e+06,1.698816000000000000e+06,1.771072000000000000e+06,1.634848000000000000e+06,1.922626800000000047e+06,1.529280000000000000e+06,1.271557000000000000e+06,1.492608000000000000e+06,1.523456000000000000e+06,1.411456000000000000e+06,1.453344000000000000e+06,1.459136000000000000e+06,1.321933800000000047e+06,1.415840000000000000e+06,1.344288000000000000e+06,1.415744000000000000e+06,1.184308100000000093e+06,1.220928000000000000e+06,1.183008000000000000e+06,1.260512000000000000e+06,1.081408000000000000e+06,1.353184000000000000e+06,1.090912000000000000e+06,1.072864000000000000e+06,1.141472000000000000e+06,1.390752000000000000e+06,1.447328000000000000e+06,1.804064000000000000e+06,1.919072000000000000e+06,1.946784000000000000e+06,2.208668799999999814e+06,2.483722799999999814e+06,2.623160000000000000e+06,2.982011500000000000e+06,2.706878799999999814e+06,3.005988000000000000e+06,2.643153799999999814e+06,2.627222500000000000e+06,2.358720000000000000e+06,2.321152000000000000e+06,2.427922500000000000e+06,2.119296000000000000e+06,2.046880000000000000e+06,2.008416000000000000e+06,1.773152000000000000e+06,1.663488000000000000e+06,1.586528000000000000e+06,1.381664000000000000e+06,1.236128000000000000e+06,1.039120000000000000e+06,8.576320000000000000e+05,6.764000000000000000e+05,6.186240000000000000e+05,4.323440000000000000e+05,3.363360000000000000e+05,2.748480000000000000e+05,2.101040000000000000e+05,1.551520000000000000e+05,1.103120000000000000e+05,8.154600000000000000e+04,7.169800000000000000e+04,4.389100000000000000e+04,3.506500000000000000e+04,2.925000000000000000e+04,2.604200000000000000e+04,1.832600000000000000e+04,1.822600000000000000e+04,1.752500000000000000e+04,1.091300000000000000e+04,6.207000000000000000e+03,7.308000000000000000e+03,9.311000000000000000e+03,5.706000000000000000e+03,8.410000000000000000e+03,7.108000000000000000e+03,8.910000000000000000e+03,5.205000000000000000e+03,5.306000000000000000e+03,5.506000000000000000e+03,4.204000000000000000e+03,5.306000000000000000e+03,3.804000000000000000e+03,4.204000000000000000e+03,4.304000000000000000e+03,2.903000000000000000e+03,2.302000000000000000e+03,3.704000000000000000e+03,4.304000000000000000e+03,3.103000000000000000e+03,3.603000000000000000e+03,3.003000000000000000e+03,6.407000000000000000e+03,3.303000000000000000e+03,2.602000000000000000e+03,3.303000000000000000e+03,3.203000000000000000e+03,3.103000000000000000e+03,4.705000000000000000e+03,3.203000000000000000e+03,3.203000000000000000e+03,5.005000000000000000e+03,2.802000000000000000e+03,4.304000000000000000e+03,3.704000000000000000e+03,nan
4.795490000000000208e+01,4.204000000000000000e+03,3.904000000000000000e+03,3.704000000000000000e+03,3.003000000000000000e+03,3.303000000000000000e+03,4.304000000000000000e+03,4.004000000000000000e+03,5.906000000000000000e+03,9.011000000000000000e+03,1.081300000000000000e+04,1.872700000000000000e+04,2.534100000000000000e+04,4.098200000000000000e+04,5.743900000000000000e+04,8.024000000000000000e+04,1.173600000000000000e+05,2.328760000000000000e+05,5.533920000000000000e+05,1.001744000000000000e+06,1.743360000000000000e+06,1.995168000000000000e+06,2.683061500000000000e+06,3.005988000000000000e+06,3.631926799999999814e+06,3.352891000000000000e+06,3.520248799999999814e+06,3.185294000000000000e+06,3.109620799999999814e+06,3.396622299999999814e+06,2.770763000000000000e+06,2.942183299999999814e+06,3.217316000000000000e+06,3.277058000000000000e+06,2.547487500000000000e+06,2.467790500000000000e+06,2.942183299999999814e+06,2.455803299999999814e+06,2.264468000000000000e+06,2.125952000000000000e+06,1.919392000000000000e+06,2.042240000000000000e+06,2.228736000000000000e+06,1.898080000000000000e+06,2.403986799999999814e+06,1.741114399999999907e+06,1.987328000000000000e+06,1.926336000000000000e+06,1.734432000000000000e+06,1.968608000000000000e+06,2.184732000000000000e+06,2.101013299999999814e+06,2.366720000000000000e+06,2.312302500000000000e+06,1.826816000000000000e+06,1.558833000000000000e+06,2.587355500000000000e+06,1.981370500000000000e+06,2.272434500000000000e+06,1.980288000000000000e+06,2.396060000000000000e+06,1.985392300000000047e+06,2.229056000000000000e+06,2.188676000000000000e+06,2.555493000000000000e+06,2.822619299999999814e+06,1.989336300000000047e+06,2.264468000000000000e+06,2.260446299999999814e+06,2.531556299999999814e+06,2.300314299999999814e+06,2.312302500000000000e+06,2.380089000000000000e+06,2.427922500000000000e+06,2.555493000000000000e+06,2.408008500000000000e+06,2.507658500000000000e+06,2.180749299999999814e+06,2.479778799999999814e+06,2.870413000000000000e+06,2.244515000000000000e+06,2.535578000000000000e+06,4.265751500000000000e+06,2.647216299999999814e+06,2.659085000000000000e+06,2.300314299999999814e+06,2.415935299999999814e+06,2.543504799999999814e+06,2.352209299999999814e+06,2.403986799999999814e+06,2.427922500000000000e+06,3.432547000000000000e+06,2.077116399999999907e+06,2.419957000000000000e+06,2.340221000000000000e+06,2.352209299999999814e+06,2.734917799999999814e+06,2.531556299999999814e+06,2.316285299999999814e+06,2.886424000000000000e+06,2.902275500000000000e+06,2.451859299999999814e+06,2.627222500000000000e+06,2.854481799999999814e+06,2.400004000000000000e+06,2.264468000000000000e+06,2.380089000000000000e+06,2.455803299999999814e+06,2.479778799999999814e+06,2.336238299999999814e+06,2.184732000000000000e+06,2.798642799999999814e+06,2.360136000000000000e+06,2.555493000000000000e+06,2.180749299999999814e+06,2.252519500000000000e+06,2.304297000000000000e+06,2.132876799999999814e+06,2.081099300000000047e+06,1.909639100000000093e+06,2.655102000000000000e+06,1.909639100000000093e+06,1.915104000000000000e+06,2.196720299999999814e+06,2.005346100000000093e+06,2.722969299999999814e+06,2.108224000000000000e+06,1.774104000000000000e+06,2.272434500000000000e+06,2.152448000000000000e+06,2.615274000000000000e+06,2.025221399999999907e+06,1.949468300000000047e+06,2.415935299999999814e+06,2.296370299999999814e+06,2.842453500000000000e+06,5.118949500000000000e+06,3.181391000000000000e+06,2.284383000000000000e+06,2.165440000000000000e+06,1.770121300000000047e+06,2.507658500000000000e+06,1.905617500000000000e+06,2.061106500000000000e+06,2.192737500000000000e+06,1.933537000000000000e+06,2.284383000000000000e+06,2.599343799999999814e+06,2.316285299999999814e+06,1.985392300000000047e+06,2.192737500000000000e+06,2.746786500000000000e+06,2.471774299999999814e+06,2.361536000000000000e+06,2.240571000000000000e+06,2.196720299999999814e+06,2.866430299999999814e+06,1.957473800000000047e+06,2.798642799999999814e+06,2.372084500000000000e+06,1.821937600000000093e+06,2.551549000000000000e+06,2.862367799999999814e+06,3.532276799999999814e+06,2.069072100000000093e+06,2.340221000000000000e+06,3.392719000000000000e+06,1.681440000000000000e+06,1.916768000000000000e+06,1.498972300000000047e+06,1.853801100000000093e+06,2.551549000000000000e+06,2.332216500000000000e+06,2.160796299999999814e+06,2.790756799999999814e+06,1.640384000000000000e+06,2.124950000000000000e+06,1.708832000000000000e+06,2.184732000000000000e+06,2.112962799999999814e+06,2.140881299999999814e+06,2.368140500000000000e+06,1.750128500000000000e+06,1.766138399999999907e+06,2.599343799999999814e+06,2.288365799999999814e+06,3.157414500000000000e+06,2.623160000000000000e+06,1.778048000000000000e+06,2.439872000000000000e+06,2.726872500000000000e+06,2.403986799999999814e+06,2.009290100000000093e+06,2.188676000000000000e+06,1.877776600000000093e+06,2.938200500000000000e+06,2.284383000000000000e+06,2.376067299999999814e+06,2.894389500000000000e+06,3.025902000000000000e+06,2.507658500000000000e+06,2.599343799999999814e+06,2.400004000000000000e+06,2.212651500000000000e+06,3.005988000000000000e+06,3.209270799999999814e+06,3.544225299999999814e+06,2.248497799999999814e+06,2.280439000000000000e+06,3.456523799999999814e+06,2.447876500000000000e+06,2.758735000000000000e+06,2.886424000000000000e+06,1.801984800000000047e+06,2.276456299999999814e+06,2.232605500000000000e+06,2.455803299999999814e+06,2.587355500000000000e+06,2.356153299999999814e+06,2.631285000000000000e+06,2.906338000000000000e+06,2.523629500000000000e+06,1.965439300000000047e+06,2.200664299999999814e+06,2.459786000000000000e+06,2.101013299999999814e+06,2.252519500000000000e+06,2.599343799999999814e+06,2.543504799999999814e+06,2.093047600000000093e+06,2.085082000000000000e+06,2.651199000000000000e+06,2.459786000000000000e+06,2.419957000000000000e+06,2.324289799999999814e+06,3.687765799999999814e+06,2.132876799999999814e+06,2.097030500000000000e+06,2.543504799999999814e+06,1.905617500000000000e+06,2.722969299999999814e+06,1.662427000000000000e+06,2.140881299999999814e+06,2.451859299999999814e+06,2.292387500000000000e+06,2.332216500000000000e+06,3.037850500000000000e+06,2.710941299999999814e+06,1.845835500000000000e+06,2.587355500000000000e+06,2.615274000000000000e+06,2.132876799999999814e+06,2.009290100000000093e+06,2.152869500000000000e+06,1.973405000000000000e+06,2.671033500000000000e+06,1.933537000000000000e+06,2.160796299999999814e+06,1.865788399999999907e+06,2.423939799999999814e+06,2.659085000000000000e+06,2.176727500000000000e+06,2.571424299999999814e+06,1.877776600000000093e+06,1.845835500000000000e+06,1.953529800000000047e+06,2.284383000000000000e+06,2.112962799999999814e+06,2.467790500000000000e+06,2.408008500000000000e+06,2.495710000000000000e+06,2.531556299999999814e+06,2.148808000000000000e+06,1.989336300000000047e+06,2.930155299999999814e+06,2.396060000000000000e+06,2.392077299999999814e+06,2.272434500000000000e+06,2.069072100000000093e+06,3.552111299999999814e+06,2.647216299999999814e+06,2.555493000000000000e+06,2.834567799999999814e+06,1.730253300000000047e+06,2.164818000000000000e+06,2.073094800000000047e+06,2.451859299999999814e+06,2.244515000000000000e+06,2.778649000000000000e+06,2.033265600000000093e+06,2.340221000000000000e+06,2.236588299999999814e+06,2.695010000000000000e+06,2.276456299999999814e+06,2.069072100000000093e+06,2.392077299999999814e+06,3.564139299999999814e+06,2.671033500000000000e+06,1.658483000000000000e+06,1.634586100000000093e+06,4.485125000000000000e+06,2.870413000000000000e+06,3.603967500000000000e+06,2.408008500000000000e+06,5.282484000000000000e+06,2.810591000000000000e+06,2.511642299999999814e+06,2.216595500000000000e+06,2.280439000000000000e+06,1.766138399999999907e+06,2.503636799999999814e+06,1.888960000000000000e+06,1.877776600000000093e+06,2.204647000000000000e+06,1.813972000000000000e+06,2.515625000000000000e+06,2.368140500000000000e+06,1.993358899999999907e+06,1.837869899999999907e+06,2.009290100000000093e+06,1.578752000000000000e+06,2.639171000000000000e+06,1.997504000000000000e+06,2.001324500000000000e+06,2.348147799999999814e+06,1.471091600000000093e+06,2.583411500000000000e+06,2.041231300000000047e+06,1.596608000000000000e+06,1.997380500000000000e+06,2.268450799999999814e+06,3.209270799999999814e+06,1.807552000000000000e+06,2.252519500000000000e+06,1.815648000000000000e+06,1.687936000000000000e+06,1.650517399999999907e+06,2.232605500000000000e+06,2.216595500000000000e+06,2.108979000000000000e+06,2.097030500000000000e+06,2.288365799999999814e+06,2.332216500000000000e+06,2.077116399999999907e+06,1.901673500000000000e+06,2.663147500000000000e+06,2.224600000000000000e+06,2.535578000000000000e+06,2.055072000000000000e+06,1.897651899999999907e+06,2.690947500000000000e+06,2.180749299999999814e+06,2.264468000000000000e+06,1.889686300000000047e+06,2.049196899999999907e+06,1.603200000000000000e+06,1.850592000000000000e+06,2.101013299999999814e+06,2.075776000000000000e+06,2.348147799999999814e+06,1.894784000000000000e+06,2.017255800000000047e+06,2.663147500000000000e+06,1.916640000000000000e+06,1.568032000000000000e+06,2.360136000000000000e+06,1.874816000000000000e+06,2.770763000000000000e+06,2.069072100000000093e+06,2.467790500000000000e+06,2.368140500000000000e+06,1.754190000000000000e+06,1.690560000000000000e+06,1.530913500000000000e+06,2.164818000000000000e+06,1.443212000000000000e+06,1.578708300000000047e+06,2.599343799999999814e+06,1.845835500000000000e+06,1.347505000000000000e+06,1.927200000000000000e+06,1.816096000000000000e+06,1.953408000000000000e+06,1.833925899999999907e+06,2.631285000000000000e+06,1.724960000000000000e+06,1.799264000000000000e+06,2.092704000000000000e+06,2.056928000000000000e+06,2.352209299999999814e+06,2.296370299999999814e+06,2.140881299999999814e+06,1.961495399999999907e+06,1.973405000000000000e+06,2.045175300000000047e+06,1.770304000000000000e+06,2.567480299999999814e+06,1.949468300000000047e+06,1.720160000000000000e+06,2.079424000000000000e+06,1.729408000000000000e+06,1.606627800000000047e+06,1.391355800000000047e+06,2.336238299999999814e+06,1.716224000000000000e+06,1.530913500000000000e+06,2.160796299999999814e+06,3.568042500000000000e+06,2.049856000000000000e+06,1.782069600000000093e+06,2.148808000000000000e+06,1.714944000000000000e+06,1.961760000000000000e+06,2.112962799999999814e+06,1.758172800000000047e+06,2.316285299999999814e+06,2.128894000000000000e+06,2.308318799999999814e+06,1.622559000000000000e+06,1.937344000000000000e+06,2.155648000000000000e+06,1.598701000000000000e+06,2.380089000000000000e+06,2.224600000000000000e+06,1.746184500000000000e+06,2.348147799999999814e+06,1.729184000000000000e+06,1.891488000000000000e+06,1.538879100000000093e+06,1.904032000000000000e+06,2.384071799999999814e+06,1.766138399999999907e+06,2.619177299999999814e+06,2.415935299999999814e+06,2.284383000000000000e+06,2.196720299999999814e+06,2.037209600000000093e+06,2.152869500000000000e+06,1.999360000000000000e+06,3.073775500000000000e+06,2.082080000000000000e+06,2.348147799999999814e+06,2.212651500000000000e+06,1.819168000000000000e+06,2.025221399999999907e+06,1.921627399999999907e+06,1.650517399999999907e+06,2.364157799999999814e+06,1.590695500000000000e+06,2.396060000000000000e+06,2.188676000000000000e+06,2.172744799999999814e+06,1.889686300000000047e+06,2.786694299999999814e+06,1.830528000000000000e+06,1.454944000000000000e+06,1.471520000000000000e+06,1.479097100000000093e+06,1.879872000000000000e+06,2.272434500000000000e+06,2.166528000000000000e+06,1.598701000000000000e+06,1.872416000000000000e+06,3.914945500000000000e+06,1.729184000000000000e+06,1.473248000000000000e+06,2.224600000000000000e+06,1.850912000000000000e+06,2.686964500000000000e+06,2.802705299999999814e+06,1.872288000000000000e+06,1.973405000000000000e+06,1.976000000000000000e+06,2.085082000000000000e+06,3.324852000000000000e+06,1.997380500000000000e+06,2.081099300000000047e+06,2.192737500000000000e+06,1.867680000000000000e+06,1.941541500000000000e+06,2.408008500000000000e+06,2.056288000000000000e+06,1.837869899999999907e+06,2.388015799999999814e+06,1.669568000000000000e+06,2.451859299999999814e+06,1.941541500000000000e+06,1.914464000000000000e+06,1.771072000000000000e+06,2.025221399999999907e+06,1.746432000000000000e+06,2.647216299999999814e+06,1.738218899999999907e+06,1.866272000000000000e+06,1.901600000000000000e+06,1.926112000000000000e+06,1.850912000000000000e+06,2.535578000000000000e+06,2.348147799999999814e+06,1.666448600000000093e+06,1.954848000000000000e+06,1.997728000000000000e+06,2.515625000000000000e+06,1.881720600000000093e+06,1.807456000000000000e+06,1.961495399999999907e+06,1.812256000000000000e+06,2.368140500000000000e+06,2.228582799999999814e+06,2.062688000000000000e+06,1.885248000000000000e+06,2.003008000000000000e+06,1.945472000000000000e+06,2.073094800000000047e+06,2.384071799999999814e+06,1.959680000000000000e+06,2.134848000000000000e+06,2.057162500000000000e+06,2.340221000000000000e+06,2.093728000000000000e+06,2.738900500000000000e+06,1.822880000000000000e+06,2.085082000000000000e+06,2.073094800000000047e+06,1.994720000000000000e+06,1.598701000000000000e+06,2.499654000000000000e+06,1.989984000000000000e+06,1.922912000000000000e+06,1.933152000000000000e+06,1.873755000000000000e+06,1.939744000000000000e+06,1.937120000000000000e+06,2.272434500000000000e+06,1.754190000000000000e+06,2.312302500000000000e+06,1.973568000000000000e+06,1.880736000000000000e+06,1.714322000000000000e+06,1.865788399999999907e+06,1.809950300000000047e+06,1.993856000000000000e+06,1.838208000000000000e+06,1.586673899999999907e+06,1.775552000000000000e+06,2.463807799999999814e+06,1.923264000000000000e+06,1.979968000000000000e+06,1.961440000000000000e+06,1.785280000000000000e+06,1.750464000000000000e+06,3.536180000000000000e+06,1.931168000000000000e+06,2.607348299999999814e+06,2.092160000000000000e+06,1.997824000000000000e+06,1.870752000000000000e+06,1.566798600000000093e+06,2.172744799999999814e+06,2.025221399999999907e+06,2.125120000000000000e+06,2.160512000000000000e+06,2.280439000000000000e+06,1.888864000000000000e+06,2.380089000000000000e+06,1.891168000000000000e+06,1.913661800000000047e+06,2.515625000000000000e+06,1.949468300000000047e+06,1.776000000000000000e+06,2.531556299999999814e+06,2.152869500000000000e+06,2.020128000000000000e+06,2.080640000000000000e+06,2.004544000000000000e+06,1.901673500000000000e+06,2.076640000000000000e+06,2.439872000000000000e+06,1.642551800000000047e+06,2.097030500000000000e+06,1.856608000000000000e+06,2.072768000000000000e+06,2.368140500000000000e+06,1.772384000000000000e+06,1.879424000000000000e+06,1.947904000000000000e+06,2.284383000000000000e+06,2.112192000000000000e+06,2.091168000000000000e+06,1.836448000000000000e+06,2.475348799999999814e+06,1.943712000000000000e+06,8.933228000000000000e+06,1.782656000000000000e+06,1.777632000000000000e+06,1.758528000000000000e+06,1.869440000000000000e+06,1.682848000000000000e+06,1.894336000000000000e+06,1.707872000000000000e+06,1.927200000000000000e+06,1.801440000000000000e+06,1.770080000000000000e+06,1.870304000000000000e+06,5.360520000000000000e+06,2.097920000000000000e+06,1.798048000000000000e+06,1.572736899999999907e+06,2.380653500000000000e+06,1.845216000000000000e+06,1.796512000000000000e+06,1.833504000000000000e+06,2.149056000000000000e+06,2.182680500000000000e+06,1.848928000000000000e+06,1.993952000000000000e+06,2.045628000000000000e+06,1.930496000000000000e+06,2.272276799999999814e+06,2.329619500000000000e+06,1.999787500000000000e+06,1.499473300000000047e+06,1.816768000000000000e+06,1.903456000000000000e+06,1.783296000000000000e+06,2.075776000000000000e+06,2.401622799999999814e+06,1.934596800000000047e+06,2.076711300000000047e+06,2.252608000000000000e+06,2.285342500000000000e+06,2.337307000000000000e+06,1.865788399999999907e+06,1.869664000000000000e+06,2.180992000000000000e+06,2.201856000000000000e+06,1.810304000000000000e+06,2.285342500000000000e+06,2.364157799999999814e+06,2.328191500000000000e+06,2.243758799999999814e+06,2.431098500000000000e+06,1.763104000000000000e+06,1.691206800000000047e+06,1.722240000000000000e+06,2.271664500000000000e+06,1.908192000000000000e+06,2.410237500000000000e+06,1.570726000000000000e+06,1.776928600000000093e+06,2.358818799999999814e+06,2.016329100000000093e+06,2.318255000000000000e+06,2.021568000000000000e+06,2.121999000000000000e+06,2.025649500000000000e+06,2.056452000000000000e+06,1.554377000000000000e+06,1.978976000000000000e+06,1.771168000000000000e+06,1.599141300000000047e+06,1.939378899999999907e+06,1.767344800000000047e+06,1.667296000000000000e+06,1.878432000000000000e+06,1.952064000000000000e+06,1.567605800000000047e+06,2.202605299999999814e+06,1.833280000000000000e+06,1.829760000000000000e+06,2.228044500000000000e+06,1.814112000000000000e+06,1.868809300000000047e+06,2.363709000000000000e+06,1.679808000000000000e+06,1.854528000000000000e+06,1.682944000000000000e+06,2.040700300000000047e+06,1.810528000000000000e+06,1.697728000000000000e+06,1.846528000000000000e+06,1.863616000000000000e+06,2.019584000000000000e+06,2.452020299999999814e+06,1.746848000000000000e+06,1.777312000000000000e+06,1.676096000000000000e+06,1.660448000000000000e+06,1.718400000000000000e+06,1.790080000000000000e+06,1.840608000000000000e+06,1.949120000000000000e+06,2.445756799999999814e+06,2.256836500000000000e+06,1.577401899999999907e+06,1.658304000000000000e+06,1.872960000000000000e+06,1.919840000000000000e+06,1.903040000000000000e+06,1.988992000000000000e+06,2.669468500000000000e+06,1.909184000000000000e+06,2.161725299999999814e+06,1.994944000000000000e+06,1.732800000000000000e+06,1.861440000000000000e+06,1.771744000000000000e+06,1.916640000000000000e+06,2.343420000000000000e+06,1.797952000000000000e+06,1.836992000000000000e+06,1.923808000000000000e+06,2.157508299999999814e+06,2.157942000000000000e+06,2.411652799999999814e+06,1.972800000000000000e+06,2.238715500000000000e+06,1.818496000000000000e+06,2.047872000000000000e+06,1.894912000000000000e+06,1.484076399999999907e+06,1.961282300000000047e+06,1.963520000000000000e+06,1.943040000000000000e+06,1.755922899999999907e+06,1.717873800000000047e+06,2.193481299999999814e+06,1.746976000000000000e+06,2.647664299999999814e+06,1.969472000000000000e+06,1.640256899999999907e+06,2.034816000000000000e+06,1.915328000000000000e+06,2.161436799999999814e+06,1.805824000000000000e+06,2.132416000000000000e+06,1.771168000000000000e+06,1.976192000000000000e+06,2.029442399999999907e+06,1.931840000000000000e+06,2.238908799999999814e+06,2.018688000000000000e+06,1.914405800000000047e+06,2.261801000000000000e+06,1.266019600000000093e+06,2.115906000000000000e+06,2.449641299999999814e+06,2.181766799999999814e+06,2.182708799999999814e+06,2.402925299999999814e+06,2.075727300000000047e+06,2.133381299999999814e+06,2.128260799999999814e+06,1.732576000000000000e+06,1.614464000000000000e+06,1.585747600000000093e+06,1.995952500000000000e+06,1.891058399999999907e+06,1.825280000000000000e+06,2.751049500000000000e+06,2.537298000000000000e+06,2.022880000000000000e+06,1.825504000000000000e+06,2.062144000000000000e+06,2.515224500000000000e+06,1.785152000000000000e+06,2.184896000000000000e+06,1.715836899999999907e+06,1.842464000000000000e+06,1.876256000000000000e+06,2.277529000000000000e+06,1.725600000000000000e+06,1.866912000000000000e+06,1.842368000000000000e+06,1.788864000000000000e+06,1.896096000000000000e+06,1.784736000000000000e+06,1.510466300000000047e+06,2.268767299999999814e+06,1.924669000000000000e+06,1.910272000000000000e+06,2.411392500000000000e+06,1.914325800000000047e+06,1.781440000000000000e+06,1.742784000000000000e+06,2.352820000000000000e+06,2.182737500000000000e+06,1.906528000000000000e+06,1.899072000000000000e+06,1.418157500000000000e+06,1.900736000000000000e+06,1.769120000000000000e+06,1.772160000000000000e+06,1.746432000000000000e+06,1.828896000000000000e+06,1.758624000000000000e+06,1.873280000000000000e+06,1.593449500000000000e+06,1.913994800000000047e+06,1.950386000000000000e+06,2.079933399999999907e+06,1.747840000000000000e+06,2.366196000000000000e+06,1.883936000000000000e+06,2.136591799999999814e+06,1.637629399999999907e+06,1.763776000000000000e+06,2.052416000000000000e+06,2.941479500000000000e+06,1.861888000000000000e+06,2.120477799999999814e+06,2.044672000000000000e+06,1.948672000000000000e+06,1.877792000000000000e+06,2.829011500000000000e+06,1.969920000000000000e+06,2.560559799999999814e+06,2.098273500000000000e+06,2.137856000000000000e+06,2.694846000000000000e+06,2.153421000000000000e+06,3.509845500000000000e+06,2.142208000000000000e+06,2.249472000000000000e+06,2.210037000000000000e+06,2.316672000000000000e+06,2.172864000000000000e+06,2.331008000000000000e+06,1.885295100000000093e+06,2.108800000000000000e+06,1.832288000000000000e+06,2.050036399999999907e+06,1.875904000000000000e+06,1.972224000000000000e+06,2.084667000000000000e+06,2.203264000000000000e+06,1.694592000000000000e+06,1.875304399999999907e+06,2.209280000000000000e+06,2.256094799999999814e+06,2.081856000000000000e+06,1.954496000000000000e+06,2.656317799999999814e+06,2.000480000000000000e+06,1.834368000000000000e+06,2.060832000000000000e+06,1.800448000000000000e+06,1.693184000000000000e+06,1.795080100000000093e+06,1.755264000000000000e+06,2.059336399999999907e+06,1.881952000000000000e+06,2.483981500000000000e+06,2.267584000000000000e+06,2.002464000000000000e+06,1.917216000000000000e+06,1.870976000000000000e+06,2.437590000000000000e+06,2.055936000000000000e+06,1.857280000000000000e+06,1.962528000000000000e+06,2.054304000000000000e+06,1.838848000000000000e+06,1.789856000000000000e+06,2.183808000000000000e+06,2.270336000000000000e+06,1.988825000000000000e+06,2.127606000000000000e+06,1.834313800000000047e+06,1.809965399999999907e+06,2.241216000000000000e+06,2.483884799999999814e+06,1.885120000000000000e+06,1.876128000000000000e+06,1.627179800000000047e+06,1.802110899999999907e+06,2.272934299999999814e+06,1.814566800000000047e+06,1.858657600000000093e+06,2.446368299999999814e+06,1.951648000000000000e+06,2.047328000000000000e+06,1.828672000000000000e+06,2.053140899999999907e+06,2.553801299999999814e+06,2.040352000000000000e+06,1.966720000000000000e+06,1.656751800000000047e+06,1.836509600000000093e+06,1.870752000000000000e+06,1.634977000000000000e+06,1.933920000000000000e+06,1.475048500000000000e+06,2.117650500000000000e+06,1.945024000000000000e+06,1.806368000000000000e+06,1.883808000000000000e+06,1.843680000000000000e+06,1.810509500000000000e+06,1.957152000000000000e+06,2.287498500000000000e+06,2.032736000000000000e+06,2.111206000000000000e+06,1.715360000000000000e+06,1.657088000000000000e+06,1.697632000000000000e+06,1.891615500000000000e+06,1.721792000000000000e+06,1.938336000000000000e+06,2.151045000000000000e+06,2.396060000000000000e+06,2.196720299999999814e+06,2.223357799999999814e+06,2.005656100000000093e+06,2.046390500000000000e+06,2.419957000000000000e+06,2.023552000000000000e+06,2.067456000000000000e+06,2.078752000000000000e+06,1.948821899999999907e+06,2.599343799999999814e+06,1.962336000000000000e+06,1.825881500000000000e+06,1.491006800000000047e+06,2.615274000000000000e+06,2.132876799999999814e+06,1.910400000000000000e+06,1.823872000000000000e+06,1.475048500000000000e+06,1.700348000000000000e+06,1.783200000000000000e+06,1.988896000000000000e+06,2.255515000000000000e+06,2.389822500000000000e+06,2.317311799999999814e+06,1.964320000000000000e+06,1.797280000000000000e+06,1.719168000000000000e+06,1.973344000000000000e+06,2.156177799999999814e+06,1.863939600000000093e+06,1.854432000000000000e+06,1.778176000000000000e+06,1.979616000000000000e+06,1.943808000000000000e+06,1.796879600000000093e+06,2.045216000000000000e+06,1.924128000000000000e+06,1.907520000000000000e+06,1.907328000000000000e+06,2.128448000000000000e+06,1.881824000000000000e+06,2.053280000000000000e+06,2.104957299999999814e+06,1.970144000000000000e+06,1.982368000000000000e+06,2.288365799999999814e+06,1.952288000000000000e+06,1.845835500000000000e+06,2.203520000000000000e+06,2.168800799999999814e+06,1.987776000000000000e+06,2.037209600000000093e+06,2.004224000000000000e+06,1.961495399999999907e+06,1.841891500000000000e+06,2.396060000000000000e+06,2.224600000000000000e+06,2.417664000000000000e+06,2.232832000000000000e+06,2.235648000000000000e+06,2.220578299999999814e+06,2.136898500000000000e+06,1.994304000000000000e+06,2.324289799999999814e+06,2.567480299999999814e+06,2.519646799999999814e+06,2.228582799999999814e+06,2.280439000000000000e+06,1.913661800000000047e+06,3.053781799999999814e+06,1.630563500000000000e+06,2.340221000000000000e+06,2.272434500000000000e+06,1.184050399999999907e+06,1.505344000000000000e+06,1.699808000000000000e+06,1.622559000000000000e+06,1.678436899999999907e+06,2.324289799999999814e+06,1.727456000000000000e+06,1.966304000000000000e+06,1.997380500000000000e+06,2.017472000000000000e+06,1.750128500000000000e+06,1.809950300000000047e+06,1.690346500000000000e+06,1.905568000000000000e+06,1.809950300000000047e+06,2.487705500000000000e+06,2.471774299999999814e+06,2.214400000000000000e+06,1.900608000000000000e+06,2.075552000000000000e+06,1.981370500000000000e+06,2.439872000000000000e+06,1.813972000000000000e+06,1.921152000000000000e+06,2.188160000000000000e+06,2.040672000000000000e+06,1.953632000000000000e+06,1.875264000000000000e+06,1.860768000000000000e+06,2.053140899999999907e+06,2.651199000000000000e+06,1.694368100000000093e+06,1.886880000000000000e+06,1.974880000000000000e+06,2.208668799999999814e+06,1.825881500000000000e+06,2.922269299999999814e+06,1.835360000000000000e+06,1.897651899999999907e+06,1.638530000000000000e+06,1.586208000000000000e+06,1.961120000000000000e+06,2.312302500000000000e+06,2.073094800000000047e+06,1.838112000000000000e+06,1.823552000000000000e+06,2.016032000000000000e+06,1.598240000000000000e+06,1.803840000000000000e+06,1.902464000000000000e+06,1.835360000000000000e+06,1.961495399999999907e+06,1.849857100000000093e+06,2.308318799999999814e+06,1.816864000000000000e+06,2.148808000000000000e+06,1.613728000000000000e+06,2.268450799999999814e+06,1.882176000000000000e+06,1.621632000000000000e+06,1.641248000000000000e+06,1.865788399999999907e+06,1.860992000000000000e+06,1.751424000000000000e+06,1.649056000000000000e+06,2.360136000000000000e+06,1.877776600000000093e+06,1.826368000000000000e+06,1.801440000000000000e+06,2.073094800000000047e+06,1.926784000000000000e+06,1.870752000000000000e+06,2.053184000000000000e+06,1.768224000000000000e+06,1.978752000000000000e+06,1.701440000000000000e+06,1.746184500000000000e+06,1.558833000000000000e+06,1.435207500000000000e+06,1.572896000000000000e+06,1.515584000000000000e+06,1.686402500000000000e+06,1.714816000000000000e+06,1.885472000000000000e+06,1.662427000000000000e+06,1.534857500000000000e+06,1.674415300000000047e+06,1.519456000000000000e+06,1.525280000000000000e+06,1.726231600000000093e+06,1.905617500000000000e+06,1.413504000000000000e+06,2.184732000000000000e+06,1.543616000000000000e+06,1.917605800000000047e+06,1.786052500000000000e+06,1.729536000000000000e+06,1.479584000000000000e+06,1.348992000000000000e+06,1.730496000000000000e+06,1.503488000000000000e+06,1.546844800000000047e+06,2.053140899999999907e+06,1.718624000000000000e+06,2.248497799999999814e+06,1.831744000000000000e+06,1.766138399999999907e+06,1.965439300000000047e+06,1.604928000000000000e+06,1.502624000000000000e+06,1.913661800000000047e+06,1.637568000000000000e+06,1.762116800000000047e+06,1.670336000000000000e+06,2.005346100000000093e+06,1.575520000000000000e+06,1.672192000000000000e+06,1.483264000000000000e+06,1.509120000000000000e+06,1.538656000000000000e+06,1.598701000000000000e+06,1.287723000000000000e+06,1.607200000000000000e+06,1.685344000000000000e+06,1.901673500000000000e+06,1.529824000000000000e+06,1.593792000000000000e+06,1.486272000000000000e+06,1.522688000000000000e+06,1.497344000000000000e+06,1.985392300000000047e+06,1.483041000000000000e+06,1.064446500000000000e+06,1.578528000000000000e+06,1.585472000000000000e+06,1.534857500000000000e+06,2.041231300000000047e+06,1.953529800000000047e+06,1.399322399999999907e+06,1.901673500000000000e+06,1.793152000000000000e+06,1.766138399999999907e+06,1.893707899999999907e+06,1.841056000000000000e+06,1.795328000000000000e+06,1.643296000000000000e+06,1.755136000000000000e+06,1.833925899999999907e+06,1.586673899999999907e+06,2.065128100000000093e+06,1.662427000000000000e+06,2.427922500000000000e+06,1.578708300000000047e+06,2.384071799999999814e+06,2.011840000000000000e+06,1.713856000000000000e+06,1.938656000000000000e+06,1.772704000000000000e+06,1.806006399999999907e+06,1.710299399999999907e+06,1.807360000000000000e+06,1.854304000000000000e+06,2.256502299999999814e+06,1.891616000000000000e+06,2.332216500000000000e+06,2.388015799999999814e+06,2.591417000000000000e+06,2.074976000000000000e+06,1.962976000000000000e+06,2.531556299999999814e+06,1.658483000000000000e+06,2.328233799999999814e+06,2.443854799999999814e+06,2.400004000000000000e+06,2.108979000000000000e+06,1.878208000000000000e+06,1.914464000000000000e+06,1.876672000000000000e+06,2.140881299999999814e+06,2.011392000000000000e+06,1.740864000000000000e+06,1.662848000000000000e+06,1.622559000000000000e+06,1.700352000000000000e+06,2.128894000000000000e+06,2.475796000000000000e+06,2.049856000000000000e+06,1.847296000000000000e+06,2.567480299999999814e+06,1.726688000000000000e+06,2.794660000000000000e+06,2.216595500000000000e+06,2.431945299999999814e+06,1.987456000000000000e+06,2.503636799999999814e+06,2.268450799999999814e+06,2.102784000000000000e+06,1.919968000000000000e+06,1.857822800000000047e+06,1.413696000000000000e+06,1.473568000000000000e+06,1.231845100000000093e+06,1.314912000000000000e+06,1.664032000000000000e+06,1.455160399999999907e+06,1.601472000000000000e+06,2.176727500000000000e+06,1.747168000000000000e+06,1.774560000000000000e+06,1.993728000000000000e+06,1.806912000000000000e+06,1.970688000000000000e+06,1.833824000000000000e+06,1.957376000000000000e+06,1.753952000000000000e+06,1.623776000000000000e+06,1.700768000000000000e+06,1.564032000000000000e+06,1.373824000000000000e+06,1.893532300000000047e+06,1.632800000000000000e+06,1.401152000000000000e+06,1.240608000000000000e+06,1.556928000000000000e+06,1.258281000000000000e+06,1.827046300000000047e+06,1.490560000000000000e+06,1.411040000000000000e+06,1.227008000000000000e+06,2.033004100000000093e+06,1.329216000000000000e+06,1.526560000000000000e+06,1.303168000000000000e+06,1.280128000000000000e+06,1.219872000000000000e+06,1.266368000000000000e+06,1.100736000000000000e+06,1.202656000000000000e+06,1.228273100000000093e+06,1.490784000000000000e+06,1.795744000000000000e+06,1.793024000000000000e+06,1.806006399999999907e+06,2.300314299999999814e+06,2.240571000000000000e+06,2.451859299999999814e+06,3.488386299999999814e+06,2.950149000000000000e+06,2.802705299999999814e+06,2.838550500000000000e+06,2.567480299999999814e+06,2.301248000000000000e+06,2.451456000000000000e+06,2.384071799999999814e+06,2.298304000000000000e+06,2.176000000000000000e+06,1.904352000000000000e+06,1.758315800000000047e+06,1.718208000000000000e+06,1.545568000000000000e+06,1.379200000000000000e+06,1.275968000000000000e+06,1.082368000000000000e+06,8.878400000000000000e+05,7.217920000000000000e+05,5.428000000000000000e+05,4.210000000000000000e+05,3.630240000000000000e+05,2.526360000000000000e+05,1.997880000000000000e+05,1.413360000000000000e+05,1.156480000000000000e+05,9.331000000000000000e+04,7.491400000000000000e+04,4.890800000000000000e+04,4.419200000000000000e+04,2.965100000000000000e+04,2.614300000000000000e+04,1.502000000000000000e+04,1.972900000000000000e+04,1.341700000000000000e+04,1.401800000000000000e+04,8.610000000000000000e+03,7.809000000000000000e+03,7.809000000000000000e+03,6.607000000000000000e+03,3.603000000000000000e+03,5.406000000000000000e+03,4.204000000000000000e+03,4.905000000000000000e+03,5.606000000000000000e+03,2.995200000000000000e+04,5.606000000000000000e+03,7.208000000000000000e+03,3.904000000000000000e+03,4.705000000000000000e+03,3.804000000000000000e+03,3.303000000000000000e+03,4.505000000000000000e+03,3.904000000000000000e+03,4.004000000000000000e+03,4.304000000000000000e+03,2.002000000000000000e+03,2.802000000000000000e+03,4.605000000000000000e+03,3.403000000000000000e+03,3.503000000000000000e+03,2.302000000000000000e+03,2.202000000000000000e+03,3.203000000000000000e+03,2.802000000000000000e+03,3.303000000000000000e+03,2.802000000000000000e+03,2.402000000000000000e+03,3.003000000000000000e+03,2.903000000000000000e+03,4.505000000000000000e+03,nan
4.795570000000000022e+01,4.104000000000000000e+03,2.102000000000000000e+03,5.205000000000000000e+03,2.702000000000000000e+03,4.505000000000000000e+03,3.103000000000000000e+03,2.702000000000000000e+03,7.308000000000000000e+03,8.109000000000000000e+03,1.201500000000000000e+04,2.063100000000000000e+04,2.925000000000000000e+04,4.680100000000000000e+04,6.004900000000000000e+04,8.235000000000000000e+04,1.162520000000000000e+05,2.643920000000000000e+05,5.488640000000000000e+05,1.180032000000000000e+06,1.462144000000000000e+06,2.559744000000000000e+06,2.738900500000000000e+06,3.073775500000000000e+06,3.468392500000000000e+06,3.364759799999999814e+06,3.384753500000000000e+06,3.966722000000000000e+06,3.468392500000000000e+06,3.169363000000000000e+06,2.842453500000000000e+06,2.878458299999999814e+06,3.061827000000000000e+06,2.695010000000000000e+06,2.970063000000000000e+06,2.467790500000000000e+06,2.065128100000000093e+06,2.491727299999999814e+06,2.240571000000000000e+06,2.056384000000000000e+06,1.941541500000000000e+06,1.638530000000000000e+06,2.137088000000000000e+06,1.957248000000000000e+06,1.865696000000000000e+06,2.255496000000000000e+06,1.630563500000000000e+06,1.811072000000000000e+06,1.908960000000000000e+06,2.073440000000000000e+06,2.364157799999999814e+06,1.945524300000000047e+06,1.582729899999999907e+06,2.050848000000000000e+06,1.733984000000000000e+06,2.368140500000000000e+06,1.998720000000000000e+06,2.459786000000000000e+06,2.013311800000000047e+06,2.336512000000000000e+06,1.893707899999999907e+06,2.575446000000000000e+06,2.157888000000000000e+06,2.232605500000000000e+06,2.037209600000000093e+06,2.214080000000000000e+06,2.427922500000000000e+06,2.627222500000000000e+06,1.985392300000000047e+06,2.750849000000000000e+06,2.403986799999999814e+06,2.240571000000000000e+06,2.483722799999999814e+06,2.487705500000000000e+06,2.220480000000000000e+06,2.467790500000000000e+06,2.352209299999999814e+06,2.312302500000000000e+06,2.507658500000000000e+06,2.635267799999999814e+06,2.487705500000000000e+06,3.037850500000000000e+06,3.117666000000000000e+06,3.077758299999999814e+06,2.543504799999999814e+06,2.635267799999999814e+06,2.543504799999999814e+06,2.471774299999999814e+06,2.563497500000000000e+06,2.352209299999999814e+06,2.966080000000000000e+06,2.607348299999999814e+06,2.635267799999999814e+06,2.439872000000000000e+06,2.324289799999999814e+06,2.583411500000000000e+06,2.575446000000000000e+06,2.392077299999999814e+06,2.607348299999999814e+06,2.304297000000000000e+06,2.938200500000000000e+06,2.583411500000000000e+06,2.611291299999999814e+06,2.495710000000000000e+06,2.396060000000000000e+06,2.300314299999999814e+06,2.264468000000000000e+06,2.164818000000000000e+06,2.690947500000000000e+06,2.112962799999999814e+06,2.722969299999999814e+06,2.360136000000000000e+06,2.611291299999999814e+06,2.431945299999999814e+06,2.559475799999999814e+06,2.077116399999999907e+06,1.913661800000000047e+06,2.655102000000000000e+06,2.467790500000000000e+06,2.511642299999999814e+06,2.204647000000000000e+06,2.479778799999999814e+06,1.949468300000000047e+06,2.184732000000000000e+06,1.993358899999999907e+06,1.900064000000000000e+06,1.809950300000000047e+06,2.587355500000000000e+06,2.619177299999999814e+06,3.320948799999999814e+06,1.875904000000000000e+06,2.411991299999999814e+06,2.284383000000000000e+06,2.216595500000000000e+06,2.380089000000000000e+06,2.312302500000000000e+06,2.376067299999999814e+06,2.806688000000000000e+06,2.112962799999999814e+06,2.089026000000000000e+06,2.603365500000000000e+06,2.156813500000000000e+06,3.101575500000000000e+06,2.427922500000000000e+06,2.304297000000000000e+06,2.738900500000000000e+06,2.116945500000000000e+06,2.276456299999999814e+06,2.085082000000000000e+06,2.400004000000000000e+06,2.535578000000000000e+06,1.809088000000000000e+06,2.180749299999999814e+06,1.964320000000000000e+06,2.356153299999999814e+06,2.503636799999999814e+06,2.045175300000000047e+06,2.164818000000000000e+06,2.376067299999999814e+06,1.993358899999999907e+06,1.949468300000000047e+06,2.348147799999999814e+06,2.180749299999999814e+06,2.507658500000000000e+06,2.623160000000000000e+06,1.989336300000000047e+06,1.746184500000000000e+06,2.168800799999999814e+06,1.866912000000000000e+06,1.873755000000000000e+06,2.675016299999999814e+06,2.499654000000000000e+06,2.094272000000000000e+06,2.575446000000000000e+06,1.764640000000000000e+06,1.844352000000000000e+06,2.124950000000000000e+06,1.734197300000000047e+06,1.970048000000000000e+06,1.763648000000000000e+06,1.415253600000000093e+06,1.706277800000000047e+06,2.483722799999999814e+06,2.734917799999999814e+06,2.284383000000000000e+06,2.184732000000000000e+06,2.423939799999999814e+06,1.578708300000000047e+06,2.320307000000000000e+06,3.169363000000000000e+06,2.148808000000000000e+06,2.081099300000000047e+06,2.248497799999999814e+06,2.778649000000000000e+06,3.699714299999999814e+06,3.013874000000000000e+06,1.989336300000000047e+06,3.759456500000000000e+06,2.415935299999999814e+06,1.782069600000000093e+06,2.559475799999999814e+06,2.132876799999999814e+06,2.427922500000000000e+06,2.778649000000000000e+06,3.201384799999999814e+06,1.877776600000000093e+06,2.826522500000000000e+06,2.108979000000000000e+06,2.463807799999999814e+06,2.156813500000000000e+06,2.754831799999999814e+06,2.049196899999999907e+06,2.108979000000000000e+06,2.619177299999999814e+06,2.842453500000000000e+06,2.754831799999999814e+06,2.328233799999999814e+06,1.837869899999999907e+06,3.029964500000000000e+06,2.128894000000000000e+06,2.268450799999999814e+06,2.535578000000000000e+06,3.085644299999999814e+06,2.288365799999999814e+06,2.962177000000000000e+06,2.364157799999999814e+06,2.427922500000000000e+06,3.332897299999999814e+06,3.061827000000000000e+06,2.352209299999999814e+06,2.814574000000000000e+06,2.902275500000000000e+06,2.324289799999999814e+06,2.184732000000000000e+06,2.288365799999999814e+06,2.108979000000000000e+06,2.786694299999999814e+06,2.679078799999999814e+06,2.308318799999999814e+06,2.132876799999999814e+06,1.686402500000000000e+06,2.372084500000000000e+06,2.686964500000000000e+06,2.950149000000000000e+06,1.961495399999999907e+06,2.511642299999999814e+06,2.914224000000000000e+06,1.974880000000000000e+06,2.798642799999999814e+06,1.901673500000000000e+06,2.025221399999999907e+06,1.774104000000000000e+06,2.097030500000000000e+06,2.049196899999999907e+06,2.591417000000000000e+06,2.934138000000000000e+06,2.144825299999999814e+06,2.276456299999999814e+06,2.206848000000000000e+06,2.527573500000000000e+06,1.905617500000000000e+06,2.388015799999999814e+06,2.396060000000000000e+06,2.718986500000000000e+06,2.507658500000000000e+06,2.523629500000000000e+06,2.196720299999999814e+06,1.893707899999999907e+06,2.224600000000000000e+06,2.288365799999999814e+06,2.140881299999999814e+06,2.069072100000000093e+06,2.376067299999999814e+06,2.077116399999999907e+06,2.097030500000000000e+06,1.993856000000000000e+06,2.022016000000000000e+06,3.005988000000000000e+06,2.144825299999999814e+06,1.889686300000000047e+06,2.041231300000000047e+06,2.571424299999999814e+06,2.415935299999999814e+06,2.320307000000000000e+06,1.981370500000000000e+06,2.260446299999999814e+06,1.770121300000000047e+06,2.926252000000000000e+06,1.743136000000000000e+06,1.905617500000000000e+06,2.403986799999999814e+06,2.057162500000000000e+06,2.591417000000000000e+06,2.415935299999999814e+06,2.332216500000000000e+06,2.511642299999999814e+06,2.236588299999999814e+06,2.639171000000000000e+06,2.364157799999999814e+06,1.674415300000000047e+06,2.778649000000000000e+06,2.575446000000000000e+06,2.053140899999999907e+06,2.487705500000000000e+06,3.085644299999999814e+06,2.503636799999999814e+06,3.301034799999999814e+06,2.304297000000000000e+06,2.683061500000000000e+06,2.679078799999999814e+06,1.941541500000000000e+06,2.059168000000000000e+06,2.515625000000000000e+06,2.053140899999999907e+06,2.411991299999999814e+06,2.272434500000000000e+06,1.909639100000000093e+06,2.419957000000000000e+06,2.009290100000000093e+06,2.423939799999999814e+06,1.751424000000000000e+06,2.072896000000000000e+06,2.172744799999999814e+06,1.881720600000000093e+06,2.057162500000000000e+06,2.296370299999999814e+06,1.768224000000000000e+06,1.530913500000000000e+06,1.744128000000000000e+06,2.264468000000000000e+06,1.762116800000000047e+06,1.993358899999999907e+06,1.762116800000000047e+06,2.012160000000000000e+06,2.010944000000000000e+06,1.829903300000000047e+06,2.212651500000000000e+06,1.806006399999999907e+06,1.629856000000000000e+06,1.705696000000000000e+06,2.081099300000000047e+06,1.339539399999999907e+06,2.220578299999999814e+06,1.821937600000000093e+06,2.013311800000000047e+06,1.937558600000000093e+06,2.750849000000000000e+06,2.041231300000000047e+06,2.136898500000000000e+06,2.459786000000000000e+06,1.837869899999999907e+06,2.196720299999999814e+06,1.711136000000000000e+06,2.348147799999999814e+06,1.694368100000000093e+06,1.743584000000000000e+06,1.801344000000000000e+06,3.767501799999999814e+06,2.400004000000000000e+06,1.778400000000000000e+06,2.232605500000000000e+06,2.141504000000000000e+06,2.475796000000000000e+06,1.924576000000000000e+06,1.739872000000000000e+06,2.595361000000000000e+06,3.185294000000000000e+06,2.408008500000000000e+06,1.913661800000000047e+06,1.930624000000000000e+06,1.833925899999999907e+06,2.220578299999999814e+06,1.941541500000000000e+06,2.360136000000000000e+06,2.579428799999999814e+06,2.515625000000000000e+06,2.288365799999999814e+06,1.775232000000000000e+06,2.152869500000000000e+06,2.212651500000000000e+06,1.757664000000000000e+06,1.395378399999999907e+06,1.809984000000000000e+06,2.280439000000000000e+06,2.794660000000000000e+06,1.933824000000000000e+06,1.743584000000000000e+06,3.197402000000000000e+06,2.499654000000000000e+06,1.945524300000000047e+06,1.585664000000000000e+06,1.922272000000000000e+06,5.306381000000000000e+06,2.710941299999999814e+06,1.933537000000000000e+06,2.089600000000000000e+06,1.399322399999999907e+06,1.893707899999999907e+06,1.781440000000000000e+06,1.546844800000000047e+06,1.907520000000000000e+06,3.117666000000000000e+06,2.176727500000000000e+06,1.980384000000000000e+06,2.035488000000000000e+06,2.463807799999999814e+06,3.528294000000000000e+06,1.869732399999999907e+06,1.661760000000000000e+06,2.144825299999999814e+06,2.180749299999999814e+06,1.739008000000000000e+06,1.962528000000000000e+06,1.902368000000000000e+06,2.344165000000000000e+06,1.928320000000000000e+06,2.519646799999999814e+06,2.148808000000000000e+06,2.690947500000000000e+06,2.028512000000000000e+06,2.123200000000000000e+06,1.941541500000000000e+06,1.682380899999999907e+06,2.349760000000000000e+06,1.993358899999999907e+06,1.661888000000000000e+06,1.896544000000000000e+06,2.141440000000000000e+06,2.463807799999999814e+06,1.666448600000000093e+06,2.304297000000000000e+06,1.965439300000000047e+06,1.506938000000000000e+06,2.212651500000000000e+06,2.647216299999999814e+06,1.670392500000000000e+06,2.304297000000000000e+06,2.006976000000000000e+06,1.939968000000000000e+06,2.260446299999999814e+06,1.815776000000000000e+06,1.880864000000000000e+06,1.758172800000000047e+06,2.009290100000000093e+06,1.913661800000000047e+06,2.144825299999999814e+06,2.495710000000000000e+06,2.364157799999999814e+06,1.893707899999999907e+06,1.821937600000000093e+06,1.768896000000000000e+06,1.873755000000000000e+06,2.124950000000000000e+06,2.368140500000000000e+06,1.788224000000000000e+06,1.752416000000000000e+06,1.519232000000000000e+06,2.152869500000000000e+06,3.795301799999999814e+06,1.985392300000000047e+06,1.657536000000000000e+06,2.232605500000000000e+06,1.940096000000000000e+06,2.216595500000000000e+06,1.585024000000000000e+06,1.742162899999999907e+06,1.648960000000000000e+06,2.302720000000000000e+06,1.502994000000000000e+06,2.009760000000000000e+06,1.650517399999999907e+06,2.607348299999999814e+06,1.766592000000000000e+06,1.829903300000000047e+06,1.750128500000000000e+06,2.108979000000000000e+06,2.216595500000000000e+06,1.813972000000000000e+06,1.979168000000000000e+06,2.754831799999999814e+06,1.782069600000000093e+06,1.670464000000000000e+06,2.479778799999999814e+06,1.747168000000000000e+06,2.208668799999999814e+06,1.921627399999999907e+06,2.328233799999999814e+06,1.607008000000000000e+06,1.797504000000000000e+06,2.073094800000000047e+06,1.590976000000000000e+06,1.837984000000000000e+06,2.647216299999999814e+06,2.188928000000000000e+06,2.088064000000000000e+06,2.019360000000000000e+06,2.043776000000000000e+06,2.334080000000000000e+06,1.853801100000000093e+06,2.527573500000000000e+06,1.957473800000000047e+06,2.226688000000000000e+06,1.883936000000000000e+06,2.503636799999999814e+06,2.090048000000000000e+06,2.216595500000000000e+06,1.937558600000000093e+06,2.659085000000000000e+06,2.356153299999999814e+06,1.757856000000000000e+06,1.746184500000000000e+06,1.864288000000000000e+06,2.096480000000000000e+06,2.284383000000000000e+06,1.853888000000000000e+06,1.778048000000000000e+06,2.252519500000000000e+06,2.001324500000000000e+06,1.882272000000000000e+06,1.912704000000000000e+06,1.762116800000000047e+06,1.502994000000000000e+06,1.989336300000000047e+06,1.646495800000000047e+06,1.825280000000000000e+06,2.403986799999999814e+06,1.792928000000000000e+06,1.954048000000000000e+06,1.876448000000000000e+06,2.112000000000000000e+06,2.507658500000000000e+06,2.013056000000000000e+06,1.917605800000000047e+06,1.933537000000000000e+06,2.224600000000000000e+06,2.040576000000000000e+06,1.558833000000000000e+06,2.000704000000000000e+06,2.591417000000000000e+06,2.009290100000000093e+06,2.483722799999999814e+06,1.722287600000000093e+06,1.874592000000000000e+06,2.503636799999999814e+06,2.001792000000000000e+06,1.912160000000000000e+06,2.046208000000000000e+06,1.798040800000000047e+06,1.694368100000000093e+06,2.020576000000000000e+06,1.913920000000000000e+06,1.945524300000000047e+06,2.137664000000000000e+06,1.816640000000000000e+06,1.920608000000000000e+06,1.973888000000000000e+06,2.091712000000000000e+06,2.260446299999999814e+06,2.228582799999999814e+06,1.941541500000000000e+06,2.013311800000000047e+06,2.065128100000000093e+06,3.125552000000000000e+06,2.049312000000000000e+06,2.114304000000000000e+06,1.824416000000000000e+06,2.188676000000000000e+06,2.009290100000000093e+06,2.686964500000000000e+06,1.837536000000000000e+06,2.128894000000000000e+06,2.551549000000000000e+06,2.095392000000000000e+06,1.945696000000000000e+06,1.722287600000000093e+06,2.431945299999999814e+06,2.049984000000000000e+06,1.878336000000000000e+06,2.766780299999999814e+06,1.977760000000000000e+06,1.714816000000000000e+06,1.738336000000000000e+06,1.843360000000000000e+06,1.672416000000000000e+06,1.885248000000000000e+06,1.834912000000000000e+06,2.352209299999999814e+06,1.893248000000000000e+06,2.085504000000000000e+06,1.930848000000000000e+06,2.252075000000000000e+06,1.988544000000000000e+06,1.649211100000000093e+06,2.578836799999999814e+06,1.748608000000000000e+06,1.794336000000000000e+06,1.829024000000000000e+06,1.934240000000000000e+06,1.658944000000000000e+06,1.532914500000000000e+06,1.794784000000000000e+06,1.776960000000000000e+06,1.894336000000000000e+06,1.966720000000000000e+06,2.013101300000000047e+06,1.968832000000000000e+06,1.918848000000000000e+06,2.145012500000000000e+06,1.847296000000000000e+06,1.770848000000000000e+06,1.859136000000000000e+06,1.831968000000000000e+06,1.897984000000000000e+06,2.011072000000000000e+06,1.949120000000000000e+06,1.814560000000000000e+06,1.635699000000000000e+06,1.905216000000000000e+06,1.788864000000000000e+06,1.786464000000000000e+06,2.263037299999999814e+06,2.229961799999999814e+06,1.637644800000000047e+06,1.886218500000000000e+06,1.853312000000000000e+06,1.979168000000000000e+06,1.867584000000000000e+06,1.844351300000000047e+06,2.253391799999999814e+06,1.816640000000000000e+06,2.844930500000000000e+06,1.896000000000000000e+06,2.172744799999999814e+06,1.728864000000000000e+06,1.759616000000000000e+06,2.094048000000000000e+06,1.624128000000000000e+06,2.011296000000000000e+06,1.912800000000000000e+06,1.869593500000000000e+06,1.898556000000000000e+06,2.493612500000000000e+06,1.574390000000000000e+06,2.666008000000000000e+06,1.914882399999999907e+06,1.790848000000000000e+06,2.213888000000000000e+06,1.612512000000000000e+06,2.062800500000000000e+06,2.444759000000000000e+06,1.681088000000000000e+06,2.134205500000000000e+06,1.667114600000000093e+06,1.625216000000000000e+06,2.344175500000000000e+06,2.001920000000000000e+06,2.205878000000000000e+06,2.058088000000000000e+06,1.417773399999999907e+06,1.716992000000000000e+06,2.151754500000000000e+06,2.041261899999999907e+06,2.205312500000000000e+06,1.915008000000000000e+06,1.689581399999999907e+06,1.733664000000000000e+06,2.125544500000000000e+06,1.636032000000000000e+06,1.822208000000000000e+06,1.641472000000000000e+06,1.882881000000000000e+06,1.629816600000000093e+06,2.346832799999999814e+06,1.624806300000000047e+06,1.821664000000000000e+06,1.833376000000000000e+06,1.799584000000000000e+06,1.572821300000000047e+06,2.335470500000000000e+06,1.827264000000000000e+06,1.858816000000000000e+06,1.554343500000000000e+06,1.792480000000000000e+06,1.646234899999999907e+06,1.854752000000000000e+06,1.829568000000000000e+06,1.675008000000000000e+06,1.953408000000000000e+06,2.021888000000000000e+06,2.235200000000000000e+06,1.877262300000000047e+06,1.951296000000000000e+06,1.968832000000000000e+06,2.091805000000000000e+06,1.953361000000000000e+06,2.154880000000000000e+06,1.875904000000000000e+06,1.982176000000000000e+06,1.960000000000000000e+06,1.876448000000000000e+06,2.241416000000000000e+06,2.064704000000000000e+06,1.758825800000000047e+06,1.901056000000000000e+06,2.001120000000000000e+06,1.759949600000000093e+06,1.582326899999999907e+06,1.889952000000000000e+06,1.766496000000000000e+06,1.928320000000000000e+06,2.216192000000000000e+06,1.936128000000000000e+06,1.729312000000000000e+06,1.973024000000000000e+06,1.857280000000000000e+06,2.082528000000000000e+06,1.925984000000000000e+06,1.953280000000000000e+06,1.998720000000000000e+06,1.577672300000000047e+06,2.436994000000000000e+06,1.789349600000000093e+06,1.895904000000000000e+06,1.801440000000000000e+06,2.324237799999999814e+06,1.935543300000000047e+06,2.080491000000000000e+06,1.811936000000000000e+06,2.031392000000000000e+06,1.845984000000000000e+06,2.460404299999999814e+06,1.983488000000000000e+06,2.201784000000000000e+06,1.914560000000000000e+06,1.906229300000000047e+06,1.886784000000000000e+06,2.449654500000000000e+06,1.654592000000000000e+06,2.244950799999999814e+06,2.202048000000000000e+06,1.815459800000000047e+06,2.090272000000000000e+06,2.195742000000000000e+06,1.635001800000000047e+06,2.139841799999999814e+06,1.905072000000000000e+06,1.980836000000000000e+06,1.741408000000000000e+06,1.764182000000000000e+06,1.364217500000000000e+06,1.620057300000000047e+06,1.712864000000000000e+06,1.983225899999999907e+06,1.542824300000000047e+06,1.750112000000000000e+06,2.132483299999999814e+06,2.054176000000000000e+06,2.238129799999999814e+06,2.028288000000000000e+06,2.591135500000000000e+06,2.057056000000000000e+06,2.043232000000000000e+06,4.056330000000000000e+06,1.848714399999999907e+06,2.421319799999999814e+06,1.959732100000000093e+06,2.008196899999999907e+06,2.294278299999999814e+06,1.914560000000000000e+06,1.717856000000000000e+06,1.812256000000000000e+06,1.803133500000000000e+06,2.027296000000000000e+06,1.882630600000000093e+06,2.084736000000000000e+06,1.782432000000000000e+06,2.101440000000000000e+06,2.422249799999999814e+06,1.572821300000000047e+06,2.177425299999999814e+06,1.856288000000000000e+06,2.754097500000000000e+06,2.411523299999999814e+06,1.814296899999999907e+06,2.212753500000000000e+06,2.078208000000000000e+06,1.882592000000000000e+06,1.870656000000000000e+06,1.979971899999999907e+06,2.197373500000000000e+06,1.871744000000000000e+06,1.907520000000000000e+06,1.814336000000000000e+06,2.063040000000000000e+06,1.744576000000000000e+06,1.970368000000000000e+06,1.800256000000000000e+06,2.069603399999999907e+06,2.158123799999999814e+06,2.336489299999999814e+06,1.681864899999999907e+06,1.991104000000000000e+06,1.894560000000000000e+06,1.855616000000000000e+06,2.230534000000000000e+06,2.280979299999999814e+06,1.826816000000000000e+06,1.732450800000000047e+06,2.289639799999999814e+06,1.789856000000000000e+06,1.977815899999999907e+06,2.042880000000000000e+06,2.362112000000000000e+06,2.744187299999999814e+06,2.521588000000000000e+06,2.205338299999999814e+06,2.034176000000000000e+06,2.192701299999999814e+06,1.971584000000000000e+06,2.133878000000000000e+06,2.669051299999999814e+06,2.579592799999999814e+06,2.951741000000000000e+06,2.246144000000000000e+06,1.894144000000000000e+06,2.047200000000000000e+06,2.248256000000000000e+06,1.730400000000000000e+06,2.292911799999999814e+06,1.708284100000000093e+06,1.968704000000000000e+06,1.908673899999999907e+06,2.086624000000000000e+06,2.137984000000000000e+06,2.147145000000000000e+06,1.884352000000000000e+06,1.853664000000000000e+06,4.338823500000000000e+06,1.965206300000000047e+06,2.269824000000000000e+06,2.157440000000000000e+06,1.684691800000000047e+06,1.789312000000000000e+06,2.260992000000000000e+06,1.462770000000000000e+06,2.104000000000000000e+06,2.045120000000000000e+06,1.729149399999999907e+06,1.787248899999999907e+06,1.891840000000000000e+06,1.615555500000000000e+06,2.101568000000000000e+06,1.739566000000000000e+06,1.931840000000000000e+06,1.947136000000000000e+06,1.986912000000000000e+06,1.848512000000000000e+06,1.874592000000000000e+06,1.923136000000000000e+06,1.891264000000000000e+06,1.788000000000000000e+06,1.590890500000000000e+06,2.163996500000000000e+06,1.906336000000000000e+06,2.186496000000000000e+06,1.968832000000000000e+06,2.075804000000000000e+06,2.069067000000000000e+06,2.543708500000000000e+06,2.455542299999999814e+06,1.986016000000000000e+06,1.796192000000000000e+06,1.678959300000000047e+06,1.920160000000000000e+06,2.392216299999999814e+06,2.469177000000000000e+06,1.960544000000000000e+06,2.197003500000000000e+06,2.006159899999999907e+06,1.834144000000000000e+06,1.913024000000000000e+06,1.661153300000000047e+06,1.573446899999999907e+06,2.423939799999999814e+06,2.054816000000000000e+06,1.599218800000000047e+06,1.676544000000000000e+06,2.162538299999999814e+06,2.166168799999999814e+06,1.744448000000000000e+06,2.183927799999999814e+06,1.750240000000000000e+06,2.541054799999999814e+06,1.863616000000000000e+06,1.575372300000000047e+06,1.768352000000000000e+06,1.947680000000000000e+06,2.045120000000000000e+06,1.928292000000000000e+06,1.899296000000000000e+06,2.476169799999999814e+06,1.894784000000000000e+06,1.937536000000000000e+06,1.777504000000000000e+06,1.792160000000000000e+06,1.701440000000000000e+06,2.255792000000000000e+06,1.810304000000000000e+06,1.863017399999999907e+06,1.838733000000000000e+06,2.547487500000000000e+06,2.392077299999999814e+06,1.880985300000000047e+06,1.768056600000000093e+06,1.815159500000000000e+06,2.467790500000000000e+06,1.748352000000000000e+06,2.021277399999999907e+06,1.876352000000000000e+06,1.824066100000000093e+06,2.017255800000000047e+06,1.798040800000000047e+06,2.435928000000000000e+06,2.368140500000000000e+06,1.610649399999999907e+06,1.845835500000000000e+06,1.973568000000000000e+06,2.045175300000000047e+06,2.375850799999999814e+06,2.280216500000000000e+06,1.836203000000000000e+06,1.843904000000000000e+06,1.682789600000000093e+06,2.022240000000000000e+06,1.928544000000000000e+06,1.671791300000000047e+06,1.758208000000000000e+06,2.040352000000000000e+06,1.802976000000000000e+06,2.297032500000000000e+06,2.451536299999999814e+06,1.729952000000000000e+06,2.206976000000000000e+06,2.103360000000000000e+06,1.939200000000000000e+06,2.168666500000000000e+06,1.942720000000000000e+06,1.968928000000000000e+06,2.382208000000000000e+06,1.911392000000000000e+06,1.834048000000000000e+06,1.828672000000000000e+06,2.094944000000000000e+06,1.953529800000000047e+06,1.867456000000000000e+06,2.093600000000000000e+06,2.191616000000000000e+06,2.065696000000000000e+06,2.415935299999999814e+06,2.097344000000000000e+06,2.978108299999999814e+06,2.006432000000000000e+06,1.961495399999999907e+06,1.813972000000000000e+06,2.587355500000000000e+06,2.551549000000000000e+06,1.937558600000000093e+06,1.969461000000000000e+06,2.342592000000000000e+06,2.009290100000000093e+06,2.124672000000000000e+06,2.276456299999999814e+06,2.097030500000000000e+06,1.901673500000000000e+06,2.180749299999999814e+06,2.244515000000000000e+06,2.595361000000000000e+06,2.216595500000000000e+06,2.567480299999999814e+06,2.300314299999999814e+06,2.204647000000000000e+06,2.380089000000000000e+06,2.005760000000000000e+06,1.638976000000000000e+06,2.842453500000000000e+06,1.568160000000000000e+06,1.622816000000000000e+06,2.208668799999999814e+06,2.451859299999999814e+06,1.902912000000000000e+06,1.745536000000000000e+06,2.043680000000000000e+06,2.663147500000000000e+06,1.698312100000000093e+06,2.112962799999999814e+06,2.543504799999999814e+06,2.411991299999999814e+06,1.873376000000000000e+06,2.523629500000000000e+06,1.782069600000000093e+06,1.979072000000000000e+06,1.714322000000000000e+06,2.227904000000000000e+06,1.967392000000000000e+06,2.180749299999999814e+06,1.851776000000000000e+06,2.535578000000000000e+06,2.431945299999999814e+06,1.841891500000000000e+06,1.861766800000000047e+06,2.008640000000000000e+06,2.168000000000000000e+06,1.570742600000000093e+06,1.833925899999999907e+06,1.918976000000000000e+06,2.595361000000000000e+06,1.942848000000000000e+06,3.755553299999999814e+06,2.368140500000000000e+06,2.340221000000000000e+06,2.403986799999999814e+06,1.917216000000000000e+06,2.427922500000000000e+06,2.543504799999999814e+06,1.902816000000000000e+06,1.859456000000000000e+06,2.081099300000000047e+06,1.776864000000000000e+06,1.852224000000000000e+06,1.663392000000000000e+06,1.853801100000000093e+06,1.782112000000000000e+06,1.861664000000000000e+06,2.140736000000000000e+06,1.790080000000000000e+06,2.543504799999999814e+06,2.156813500000000000e+06,1.701120000000000000e+06,1.981504000000000000e+06,1.667072000000000000e+06,1.726231600000000093e+06,1.787008000000000000e+06,1.923040000000000000e+06,1.403936000000000000e+06,1.467070000000000000e+06,2.232605500000000000e+06,1.802528000000000000e+06,1.730253300000000047e+06,1.578708300000000047e+06,2.013728000000000000e+06,2.124950000000000000e+06,1.639936000000000000e+06,1.679680000000000000e+06,2.180749299999999814e+06,1.758528000000000000e+06,1.747392000000000000e+06,1.582729899999999907e+06,2.507658500000000000e+06,1.717440000000000000e+06,1.758080000000000000e+06,1.523872000000000000e+06,1.989336300000000047e+06,1.981370500000000000e+06,1.814880000000000000e+06,1.646495800000000047e+06,2.120967299999999814e+06,1.644832000000000000e+06,1.776864000000000000e+06,2.124950000000000000e+06,2.148808000000000000e+06,2.228582799999999814e+06,1.578752000000000000e+06,1.616000000000000000e+06,1.989336300000000047e+06,1.271751899999999907e+06,1.586336000000000000e+06,1.937558600000000093e+06,1.670464000000000000e+06,1.813920000000000000e+06,1.563840000000000000e+06,1.461952000000000000e+06,1.392160000000000000e+06,1.648960000000000000e+06,1.554528000000000000e+06,1.634586100000000093e+06,2.069072100000000093e+06,2.567480299999999814e+06,1.878336000000000000e+06,2.120967299999999814e+06,1.781888000000000000e+06,2.124950000000000000e+06,1.715904000000000000e+06,1.709696000000000000e+06,1.841891500000000000e+06,2.156813500000000000e+06,1.526891899999999907e+06,3.894951799999999814e+06,1.231845100000000093e+06,1.267456000000000000e+06,1.339264000000000000e+06,1.418656000000000000e+06,1.582729899999999907e+06,1.522947899999999907e+06,1.360768000000000000e+06,1.901673500000000000e+06,2.069072100000000093e+06,1.567712000000000000e+06,1.400608000000000000e+06,1.513088000000000000e+06,1.572480000000000000e+06,1.702944000000000000e+06,1.442272000000000000e+06,1.437216000000000000e+06,1.428192000000000000e+06,1.578708300000000047e+06,1.989336300000000047e+06,2.025221399999999907e+06,1.571616000000000000e+06,1.810400000000000000e+06,2.152869500000000000e+06,1.645792000000000000e+06,1.881720600000000093e+06,2.300314299999999814e+06,2.403986799999999814e+06,1.708608000000000000e+06,1.941541500000000000e+06,1.741088000000000000e+06,1.626624000000000000e+06,1.758752000000000000e+06,1.806816000000000000e+06,1.579520000000000000e+06,2.415935299999999814e+06,2.228582799999999814e+06,1.714048000000000000e+06,1.790035300000000047e+06,2.611291299999999814e+06,2.324289799999999814e+06,1.650517399999999907e+06,1.833056000000000000e+06,1.781760000000000000e+06,1.892480000000000000e+06,1.773696000000000000e+06,2.216595500000000000e+06,2.144825299999999814e+06,1.743360000000000000e+06,1.795424000000000000e+06,1.915552000000000000e+06,1.870528000000000000e+06,1.677184000000000000e+06,1.879744000000000000e+06,2.308318799999999814e+06,2.116945500000000000e+06,1.958240000000000000e+06,2.372084500000000000e+06,2.535578000000000000e+06,1.904352000000000000e+06,1.956160000000000000e+06,1.697312000000000000e+06,1.937664000000000000e+06,2.033056000000000000e+06,1.707872000000000000e+06,1.928416000000000000e+06,1.974432000000000000e+06,1.604064000000000000e+06,1.543200000000000000e+06,1.666528000000000000e+06,1.758172800000000047e+06,1.896768000000000000e+06,1.602683800000000047e+06,2.037209600000000093e+06,1.827040000000000000e+06,1.986144000000000000e+06,2.471774299999999814e+06,1.984576000000000000e+06,2.152869500000000000e+06,2.128894000000000000e+06,2.201728000000000000e+06,2.071328000000000000e+06,1.722287600000000093e+06,1.598701000000000000e+06,2.148736000000000000e+06,2.009952000000000000e+06,1.738912000000000000e+06,1.909639100000000093e+06,1.591520000000000000e+06,2.021277399999999907e+06,1.471520000000000000e+06,1.713408000000000000e+06,1.881720600000000093e+06,1.637528500000000000e+06,1.614632300000000047e+06,1.981184000000000000e+06,1.873952000000000000e+06,1.838752000000000000e+06,1.975200000000000000e+06,1.888640000000000000e+06,1.909856000000000000e+06,1.922272000000000000e+06,1.926976000000000000e+06,1.832832000000000000e+06,1.646464000000000000e+06,1.567840000000000000e+06,1.529696000000000000e+06,1.536288000000000000e+06,1.485408000000000000e+06,1.421536000000000000e+06,1.299648000000000000e+06,1.330496000000000000e+06,1.640877300000000047e+06,1.304544000000000000e+06,1.370720000000000000e+06,1.419072000000000000e+06,1.321312000000000000e+06,1.364096000000000000e+06,1.418016000000000000e+06,1.380480000000000000e+06,1.364096000000000000e+06,1.085632000000000000e+06,1.172288000000000000e+06,1.175168000000000000e+06,1.143584600000000093e+06,1.032648800000000047e+06,2.024880600000000093e+06,1.543072000000000000e+06,1.710784000000000000e+06,1.946912000000000000e+06,2.591417000000000000e+06,2.260446299999999814e+06,2.667130299999999814e+06,3.065809799999999814e+06,2.706878799999999814e+06,2.894389500000000000e+06,2.890406799999999814e+06,2.738900500000000000e+06,2.738900500000000000e+06,2.427456000000000000e+06,2.542656000000000000e+06,2.439872000000000000e+06,2.152512000000000000e+06,1.945792000000000000e+06,1.914112000000000000e+06,2.601788299999999814e+06,1.712416000000000000e+06,1.479584000000000000e+06,1.468736000000000000e+06,1.127392000000000000e+06,1.103168000000000000e+06,9.596160000000000000e+05,7.064480000000000000e+05,5.530880000000000000e+05,4.626400000000000000e+05,3.394880000000000000e+05,2.408800000000000000e+05,1.855400000000000000e+05,1.554560000000000000e+05,9.924400000000000000e+04,8.737600000000000000e+04,7.642200000000000000e+04,4.549700000000000000e+04,3.857500000000000000e+04,3.095400000000000000e+04,2.433900000000000000e+04,1.732400000000000000e+04,1.682300000000000000e+04,1.291700000000000000e+04,7.308000000000000000e+03,1.071300000000000000e+04,7.709000000000000000e+03,5.105000000000000000e+03,5.606000000000000000e+03,5.906000000000000000e+03,5.506000000000000000e+03,4.705000000000000000e+03,4.505000000000000000e+03,6.607000000000000000e+03,3.303000000000000000e+03,6.507000000000000000e+03,5.706000000000000000e+03,3.603000000000000000e+03,5.105000000000000000e+03,3.503000000000000000e+03,3.503000000000000000e+03,4.705000000000000000e+03,3.403000000000000000e+03,3.003000000000000000e+03,3.003000000000000000e+03,2.903000000000000000e+03,3.904000000000000000e+03,3.904000000000000000e+03,3.603000000000000000e+03,4.304000000000000000e+03,3.103000000000000000e+03,4.104000000000000000e+03,2.602000000000000000e+03,4.905000000000000000e+03,2.802000000000000000e+03,2.802000000000000000e+03,2.903000000000000000e+03,3.003000000000000000e+03,4.404000000000000000e+03,4.505000000000000000e+03,nan
8.789870000000000516e+01,2.302000000000000000e+03,3.503000000000000000e+03,2.602000000000000000e+03,3.203000000000000000e+03,4.805000000000000000e+03,3.603000000000000000e+03,4.705000000000000000e+03,3.603000000000000000e+03,7.609000000000000000e+03,9.211000000000000000e+03,1.842600000000000000e+04,2.925000000000000000e+04,4.088200000000000000e+04,4.780400000000000000e+04,7.210000000000000000e+04,1.038720000000000000e+05,2.389560000000000000e+05,6.745440000000000000e+05,1.070208000000000000e+06,2.033152000000000000e+06,2.292928000000000000e+06,2.332216500000000000e+06,3.129614500000000000e+06,2.814574000000000000e+06,3.596081500000000000e+06,3.081741000000000000e+06,3.029964500000000000e+06,3.305017500000000000e+06,3.061827000000000000e+06,2.870413000000000000e+06,3.600064299999999814e+06,2.916736000000000000e+06,3.101575500000000000e+06,2.639171000000000000e+06,2.260446299999999814e+06,2.352209299999999814e+06,2.722969299999999814e+06,1.973405000000000000e+06,2.471774299999999814e+06,2.128894000000000000e+06,2.021277399999999907e+06,2.103237000000000000e+06,2.358848000000000000e+06,2.683061500000000000e+06,2.263744000000000000e+06,2.583411500000000000e+06,2.583232000000000000e+06,2.106083000000000000e+06,2.466432000000000000e+06,2.384071799999999814e+06,2.633984000000000000e+06,2.619177299999999814e+06,2.978108299999999814e+06,2.906338000000000000e+06,2.910320799999999814e+06,2.886424000000000000e+06,6.326777500000000000e+06,3.261127000000000000e+06,3.328834799999999814e+06,3.468392500000000000e+06,3.520248799999999814e+06,3.719628299999999814e+06,3.711583000000000000e+06,3.930876500000000000e+06,4.341504500000000000e+06,3.480341000000000000e+06,3.803347000000000000e+06,4.604689000000000000e+06,3.316966000000000000e+06,3.025902000000000000e+06,3.887065799999999814e+06,3.420598799999999814e+06,3.627944000000000000e+06,4.764081000000000000e+06,3.528294000000000000e+06,4.265751500000000000e+06,3.911042299999999814e+06,3.962739000000000000e+06,3.687765799999999814e+06,4.776029500000000000e+06,3.914945500000000000e+06,3.966722000000000000e+06,4.030606299999999814e+06,4.744167000000000000e+06,4.648579500000000000e+06,4.249900000000000000e+06,4.425303000000000000e+06,4.385475000000000000e+06,4.923632500000000000e+06,3.779370500000000000e+06,4.082462500000000000e+06,4.477079500000000000e+06,4.660528000000000000e+06,4.062548500000000000e+06,4.062548500000000000e+06,4.281762500000000000e+06,4.329636000000000000e+06,4.305739000000000000e+06,3.978670500000000000e+06,4.576729500000000000e+06,4.146187500000000000e+06,4.672476500000000000e+06,3.715645500000000000e+06,3.703697000000000000e+06,4.110342299999999814e+06,4.349550000000000000e+06,3.970784500000000000e+06,3.189436299999999814e+06,3.891048500000000000e+06,3.544225299999999814e+06,3.536180000000000000e+06,3.009970799999999814e+06,3.464409500000000000e+06,3.771484500000000000e+06,3.739462799999999814e+06,3.285103500000000000e+06,3.484323799999999814e+06,3.320948799999999814e+06,4.182112500000000000e+06,4.158136000000000000e+06,2.826522500000000000e+06,4.002647000000000000e+06,3.687765799999999814e+06,3.472455000000000000e+06,2.627222500000000000e+06,3.097672299999999814e+06,3.061827000000000000e+06,2.954131799999999814e+06,3.097672299999999814e+06,3.376787799999999814e+06,3.488386299999999814e+06,3.145545799999999814e+06,2.771200000000000000e+06,3.340783000000000000e+06,3.316966000000000000e+06,2.866430299999999814e+06,3.225202000000000000e+06,3.528294000000000000e+06,2.934138000000000000e+06,3.352891000000000000e+06,3.412553500000000000e+06,2.587355500000000000e+06,3.811233000000000000e+06,2.906338000000000000e+06,2.794660000000000000e+06,3.045895799999999814e+06,2.894464000000000000e+06,3.747508000000000000e+06,3.883083000000000000e+06,3.364759799999999814e+06,4.022561000000000000e+06,3.607950299999999814e+06,3.033947299999999814e+06,3.265109799999999814e+06,2.659085000000000000e+06,3.424581500000000000e+06,3.045895799999999814e+06,3.174528000000000000e+06,4.046537500000000000e+06,3.456523799999999814e+06,3.807250000000000000e+06,2.990056799999999814e+06,3.165459799999999814e+06,3.324852000000000000e+06,3.265109799999999814e+06,3.440592500000000000e+06,3.273155000000000000e+06,3.177408299999999814e+06,3.452461299999999814e+06,3.827323500000000000e+06,3.245116000000000000e+06,2.683061500000000000e+06,3.041913000000000000e+06,2.364157799999999814e+06,4.114325000000000000e+06,2.985994299999999814e+06,2.942183299999999814e+06,2.730935000000000000e+06,3.296972299999999814e+06,2.650368000000000000e+06,2.651199000000000000e+06,2.910320799999999814e+06,2.954131799999999814e+06,3.568042500000000000e+06,4.532839000000000000e+06,3.336880000000000000e+06,3.368742500000000000e+06,4.855845000000000000e+06,4.461228000000000000e+06,4.281762500000000000e+06,3.831226799999999814e+06,3.763439299999999814e+06,3.911042299999999814e+06,2.838550500000000000e+06,2.718986500000000000e+06,3.532276799999999814e+06,3.189436299999999814e+06,4.221940500000000000e+06,4.588678000000000000e+06,3.536180000000000000e+06,4.166181299999999814e+06,3.292989500000000000e+06,4.178050000000000000e+06,3.261127000000000000e+06,3.281041000000000000e+06,3.157414500000000000e+06,4.305739000000000000e+06,5.366123000000000000e+06,3.257064500000000000e+06,4.229986000000000000e+06,3.412553500000000000e+06,4.225923500000000000e+06,4.197964000000000000e+06,4.843817000000000000e+06,3.631926799999999814e+06,4.098393799999999814e+06,3.619898500000000000e+06,3.699714299999999814e+06,2.794660000000000000e+06,3.556094000000000000e+06,4.038572000000000000e+06,3.603967500000000000e+06,3.069713000000000000e+06,3.133597299999999814e+06,5.549332500000000000e+06,9.544253000000000000e+06,3.033947299999999814e+06,4.365401500000000000e+06,3.727594000000000000e+06,3.464409500000000000e+06,3.436530000000000000e+06,3.663789299999999814e+06,3.281041000000000000e+06,3.456523799999999814e+06,3.839272000000000000e+06,2.324289799999999814e+06,2.698992799999999814e+06,3.169363000000000000e+06,2.061106500000000000e+06,2.974125500000000000e+06,3.025902000000000000e+06,2.631285000000000000e+06,2.515625000000000000e+06,2.563497500000000000e+06,3.516345500000000000e+06,3.285103500000000000e+06,2.858385000000000000e+06,4.098393799999999814e+06,3.643875299999999814e+06,2.674176000000000000e+06,3.512362799999999814e+06,2.647216299999999814e+06,2.878458299999999814e+06,4.118228000000000000e+06,2.559475799999999814e+06,2.790756799999999814e+06,3.612012799999999814e+06,3.049878500000000000e+06,3.408650299999999814e+06,2.683061500000000000e+06,3.500255000000000000e+06,3.197402000000000000e+06,3.675737799999999814e+06,3.301034799999999814e+06,3.683783000000000000e+06,3.568042500000000000e+06,4.221940500000000000e+06,3.117666000000000000e+06,2.878458299999999814e+06,3.257064500000000000e+06,3.803347000000000000e+06,3.384753500000000000e+06,2.730935000000000000e+06,3.787415799999999814e+06,3.277058000000000000e+06,2.885632000000000000e+06,3.053781799999999814e+06,3.101575500000000000e+06,5.310204000000000000e+06,3.021919299999999814e+06,2.878458299999999814e+06,3.109620799999999814e+06,3.025902000000000000e+06,2.443854799999999814e+06,2.380089000000000000e+06,2.990056799999999814e+06,4.261848500000000000e+06,3.440592500000000000e+06,2.224600000000000000e+06,2.535578000000000000e+06,2.818636500000000000e+06,2.679078799999999814e+06,2.734917799999999814e+06,3.009970799999999814e+06,3.017856799999999814e+06,3.540242500000000000e+06,3.289086299999999814e+06,2.483722799999999814e+06,1.977426600000000093e+06,2.647216299999999814e+06,3.412553500000000000e+06,2.874475500000000000e+06,3.285103500000000000e+06,2.818636500000000000e+06,3.305017500000000000e+06,3.053781799999999814e+06,3.249178500000000000e+06,3.033947299999999814e+06,2.663147500000000000e+06,2.519646799999999814e+06,2.443854799999999814e+06,2.631285000000000000e+06,2.938200500000000000e+06,2.683061500000000000e+06,2.870080000000000000e+06,2.344165000000000000e+06,3.177408299999999814e+06,2.284544000000000000e+06,2.874475500000000000e+06,2.834567799999999814e+06,2.204647000000000000e+06,3.029964500000000000e+06,2.491727299999999814e+06,9.655931000000000000e+06,2.218112000000000000e+06,2.108979000000000000e+06,2.698992799999999814e+06,3.699714299999999814e+06,2.120967299999999814e+06,2.728704000000000000e+06,2.184732000000000000e+06,2.491072000000000000e+06,2.882361500000000000e+06,2.352209299999999814e+06,2.124950000000000000e+06,2.722969299999999814e+06,2.308318799999999814e+06,2.443854799999999814e+06,2.224600000000000000e+06,2.630656000000000000e+06,2.571424299999999814e+06,2.312302500000000000e+06,2.738900500000000000e+06,2.724544000000000000e+06,3.121569000000000000e+06,3.432547000000000000e+06,2.579428799999999814e+06,3.456523799999999814e+06,3.536180000000000000e+06,4.592740500000000000e+06,3.488386299999999814e+06,4.732218500000000000e+06,2.997942500000000000e+06,3.607950299999999814e+06,2.240571000000000000e+06,3.145545799999999814e+06,2.878458299999999814e+06,2.830505299999999814e+06,2.985994299999999814e+06,3.141483299999999814e+06,2.810591000000000000e+06,2.838550500000000000e+06,2.455803299999999814e+06,2.388015799999999814e+06,3.922990799999999814e+06,3.029964500000000000e+06,3.261127000000000000e+06,2.706176000000000000e+06,2.766780299999999814e+06,2.974125500000000000e+06,2.511642299999999814e+06,2.635267799999999814e+06,3.938922000000000000e+06,3.249178500000000000e+06,2.655102000000000000e+06,3.388736299999999814e+06,3.592019000000000000e+06,2.837440000000000000e+06,2.635267799999999814e+06,2.667130299999999814e+06,2.667130299999999814e+06,2.706878799999999814e+06,2.352209299999999814e+06,2.595361000000000000e+06,3.057764500000000000e+06,2.774666299999999814e+06,2.531556299999999814e+06,3.663789299999999814e+06,2.635267799999999814e+06,7.917672000000000000e+06,2.292387500000000000e+06,2.854481799999999814e+06,2.978108299999999814e+06,5.677101000000000000e+06,2.675016299999999814e+06,2.695010000000000000e+06,2.890406799999999814e+06,2.555493000000000000e+06,2.675016299999999814e+06,2.916288000000000000e+06,2.268450799999999814e+06,2.264468000000000000e+06,5.748951000000000000e+06,3.013874000000000000e+06,2.898292799999999814e+06,2.587355500000000000e+06,2.858385000000000000e+06,3.081741000000000000e+06,3.183872000000000000e+06,2.858385000000000000e+06,2.647216299999999814e+06,2.798343000000000000e+06,2.911040000000000000e+06,2.543504799999999814e+06,2.782711500000000000e+06,2.710941299999999814e+06,3.285103500000000000e+06,3.197402000000000000e+06,3.540242500000000000e+06,3.285103500000000000e+06,4.162198500000000000e+06,3.739462799999999814e+06,3.213253500000000000e+06,3.017856799999999814e+06,2.587355500000000000e+06,3.105638000000000000e+06,2.994039500000000000e+06,3.141483299999999814e+06,3.097672299999999814e+06,3.281041000000000000e+06,3.970784500000000000e+06,3.432547000000000000e+06,4.357515500000000000e+06,4.321590500000000000e+06,3.588036000000000000e+06,3.388736299999999814e+06,3.747508000000000000e+06,3.253161299999999814e+06,3.707600299999999814e+06,3.588036000000000000e+06,3.671834500000000000e+06,4.257786000000000000e+06,3.675737799999999814e+06,3.428644000000000000e+06,3.552111299999999814e+06,3.328834799999999814e+06,2.874475500000000000e+06,3.934859500000000000e+06,3.197402000000000000e+06,2.886424000000000000e+06,3.460506500000000000e+06,3.065809799999999814e+06,3.033947299999999814e+06,3.277058000000000000e+06,3.025902000000000000e+06,3.165459799999999814e+06,3.352891000000000000e+06,3.041913000000000000e+06,4.094411000000000000e+06,3.831226799999999814e+06,2.950149000000000000e+06,3.412553500000000000e+06,3.165459799999999814e+06,3.508380000000000000e+06,3.057764500000000000e+06,2.882361500000000000e+06,4.915667000000000000e+06,3.165459799999999814e+06,3.827323500000000000e+06,4.189998500000000000e+06,4.373447000000000000e+06,3.743445500000000000e+06,3.607950299999999814e+06,3.799364299999999814e+06,3.145545799999999814e+06,4.058486000000000000e+06,3.189436299999999814e+06,3.436530000000000000e+06,3.488386299999999814e+06,3.942904799999999814e+06,3.631926799999999814e+06,3.312903500000000000e+06,3.779370500000000000e+06,4.724253000000000000e+06,3.257064500000000000e+06,2.910320799999999814e+06,3.990698500000000000e+06,4.229986000000000000e+06,3.348828500000000000e+06,3.576087799999999814e+06,3.512362799999999814e+06,4.026623500000000000e+06,4.038572000000000000e+06,4.034509500000000000e+06,4.919570000000000000e+06,4.265751500000000000e+06,3.911042299999999814e+06,4.819920000000000000e+06,4.058486000000000000e+06,4.273797000000000000e+06,4.197964000000000000e+06,5.206731000000000000e+06,5.453745000000000000e+06,5.704821500000000000e+06,4.628665500000000000e+06,5.812676000000000000e+06,5.689049500000000000e+06,5.880224500000000000e+06,4.843817000000000000e+06,5.354174500000000000e+06,5.609234000000000000e+06,5.852504000000000000e+06,6.135602500000000000e+06,4.381412500000000000e+06,6.398627000000000000e+06,5.960040000000000000e+06,6.167465000000000000e+06,5.796585500000000000e+06,5.445938500000000000e+06,5.629148000000000000e+06,5.433831000000000000e+06,6.924996000000000000e+06,5.525595000000000000e+06,4.883368500000000000e+06,5.290449500000000000e+06,6.960682000000000000e+06,5.409934000000000000e+06,5.952074500000000000e+06,5.477801000000000000e+06,5.681084000000000000e+06,5.892173000000000000e+06,4.879742000000000000e+06,5.888349500000000000e+06,5.968165000000000000e+06,7.255888000000000000e+06,5.298256000000000000e+06,4.979471500000000000e+06,5.864452500000000000e+06,5.752774500000000000e+06,4.664431000000000000e+06,5.393843500000000000e+06,4.588678000000000000e+06,7.777955000000000000e+06,1.422322400000000000e+07,5.051242000000000000e+06,4.553999000000000000e+06,5.051242000000000000e+06,5.661010500000000000e+06,5.820641500000000000e+06,4.903718500000000000e+06,5.992062000000000000e+06,4.421240500000000000e+06,5.091070000000000000e+06,7.806870500000000000e+06,5.210634000000000000e+06,5.836573000000000000e+06,6.789421000000000000e+06,5.497556000000000000e+06,5.302398000000000000e+06,4.847879500000000000e+06,7.738127000000000000e+06,5.441796500000000000e+06,4.150250000000000000e+06,4.648579500000000000e+06,4.628665500000000000e+06,4.341504500000000000e+06,4.839914000000000000e+06,4.493090500000000000e+06,4.078479799999999814e+06,5.094973000000000000e+06,4.811954500000000000e+06,3.902997000000000000e+06,4.413275000000000000e+06,3.934859500000000000e+06,4.034509500000000000e+06,4.600626500000000000e+06,4.050440799999999814e+06,4.700356000000000000e+06,3.863089299999999814e+06,3.819278299999999814e+06,3.612012799999999814e+06,3.328834799999999814e+06,3.444575299999999814e+06,3.651761000000000000e+06,3.229264500000000000e+06,3.177408299999999814e+06,2.348147799999999814e+06,2.468130000000000000e+06,2.607348299999999814e+06,2.151557299999999814e+06,1.821986000000000000e+06,2.313501500000000000e+06,2.204288000000000000e+06,1.722600000000000000e+06,1.964096000000000000e+06,1.611008000000000000e+06,1.694368000000000000e+06,1.339264000000000000e+06,1.343104000000000000e+06,1.304768000000000000e+06,1.364288000000000000e+06,1.334144000000000000e+06,1.390656000000000000e+06,1.324320000000000000e+06,1.372864000000000000e+06,1.508089500000000000e+06,1.250400000000000000e+06,1.301888000000000000e+06,1.460960000000000000e+06,5.388033000000000000e+06,1.355968000000000000e+06,1.199466300000000047e+06,1.370176000000000000e+06,1.487008000000000000e+06,1.425824000000000000e+06,1.522048000000000000e+06,1.379200000000000000e+06,1.452576000000000000e+06,1.302112000000000000e+06,1.310944000000000000e+06,1.339392000000000000e+06,1.282464000000000000e+06,1.313184000000000000e+06,1.346752000000000000e+06,1.151520000000000000e+06,1.219008000000000000e+06,1.452704000000000000e+06,1.107072000000000000e+06,1.057856000000000000e+06,1.106112000000000000e+06,1.078336000000000000e+06,9.849280000000000000e+05,1.096416000000000000e+06,1.130452000000000000e+06,1.001328000000000000e+06,1.040549599999999977e+06,9.836640000000000000e+05,8.332044000000000233e+05,1.720643100000000093e+06,1.051648000000000000e+06,9.485920000000000000e+05,1.177600000000000000e+06,1.098944000000000000e+06,9.969120000000000000e+05,1.040800000000000000e+06,1.105824000000000000e+06,9.634880000000000000e+05,1.122400000000000000e+06,1.036688000000000000e+06,9.564640000000000000e+05,9.690560000000000000e+05,1.138720000000000000e+06,1.137344000000000000e+06,1.237528399999999907e+06,1.054400000000000000e+06,1.095776000000000000e+06,9.009120000000000000e+05,1.186528000000000000e+06,1.100096000000000000e+06,1.082880000000000000e+06,1.284064000000000000e+06,1.215712000000000000e+06,1.168704000000000000e+06,1.034160000000000000e+06,1.069056000000000000e+06,9.701120000000000000e+05,9.072960000000000000e+05,1.010160000000000000e+06,8.857096999999999534e+05,1.115968000000000000e+06,9.501600000000000000e+05,9.011345999999999767e+05,1.053760000000000000e+06,1.119872000000000000e+06,9.850240000000000000e+05,1.130976000000000000e+06,1.151648000000000000e+06,7.974841999999999534e+05,1.119360000000000000e+06,1.083424000000000000e+06,1.182496000000000000e+06,1.024688000000000000e+06,1.273632000000000000e+06,1.045232000000000000e+06,9.592778000000000466e+05,1.086048000000000000e+06,9.560480000000000000e+05,1.404222399999999907e+06,8.359190999999999767e+05,1.100416000000000000e+06,1.045232000000000000e+06,1.040912000000000000e+06,9.793600000000000000e+05,1.220928000000000000e+06,1.251264000000000000e+06,1.071488000000000000e+06,1.071264000000000000e+06,1.191936000000000000e+06,1.114176000000000000e+06,1.259136000000000000e+06,1.277792000000000000e+06,1.243904000000000000e+06,1.211264000000000000e+06,1.111744000000000000e+06,1.209024000000000000e+06,1.272128000000000000e+06,1.214240000000000000e+06,1.367616000000000000e+06,1.109184000000000000e+06,1.202560000000000000e+06,1.116896000000000000e+06,1.235712000000000000e+06,1.108256000000000000e+06,1.243904000000000000e+06,1.106560000000000000e+06,1.178336000000000000e+06,1.285248000000000000e+06,1.320672000000000000e+06,1.491744000000000000e+06,1.241472000000000000e+06,1.239552000000000000e+06,1.405120000000000000e+06,1.224224000000000000e+06,1.192160000000000000e+06,1.258272000000000000e+06,1.427232000000000000e+06,1.004179699999999953e+06,1.297824000000000000e+06,1.192352000000000000e+06,1.483456000000000000e+06,1.114272000000000000e+06,1.523232000000000000e+06,1.334784000000000000e+06,1.157472000000000000e+06,1.285248000000000000e+06,8.921975999999999767e+05,1.767860300000000047e+06,1.077504000000000000e+06,1.224320000000000000e+06,1.272992000000000000e+06,1.561664000000000000e+06,9.337445999999999767e+05,1.137856000000000000e+06,1.341408000000000000e+06,1.327072000000000000e+06,1.211904000000000000e+06,1.174528000000000000e+06,1.017520000000000000e+06,1.032368000000000000e+06,1.244864000000000000e+06,1.325696000000000000e+06,1.304032000000000000e+06,1.154400000000000000e+06,1.304448000000000000e+06,7.637654000000000233e+05,1.215936000000000000e+06,1.181952000000000000e+06,1.254432000000000000e+06,1.213600000000000000e+06,1.328672000000000000e+06,1.153344000000000000e+06,1.337120000000000000e+06,1.389376000000000000e+06,1.316832000000000000e+06,1.098848000000000000e+06,1.395040000000000000e+06,1.478624000000000000e+06,1.322132100000000093e+06,1.300800000000000000e+06,1.324320000000000000e+06,1.151200000000000000e+06,1.248480000000000000e+06,1.250080000000000000e+06,1.230694399999999907e+06,1.116160000000000000e+06,1.214016000000000000e+06,1.236128000000000000e+06,1.195552000000000000e+06,1.368576000000000000e+06,1.293568000000000000e+06,1.466464000000000000e+06,1.357120000000000000e+06,1.424448000000000000e+06,1.218912000000000000e+06,1.367392000000000000e+06,1.303488000000000000e+06,1.469056000000000000e+06,1.184868100000000093e+06,1.323552000000000000e+06,1.426272000000000000e+06,1.483584000000000000e+06,1.228704000000000000e+06,1.262656000000000000e+06,1.387648000000000000e+06,1.298240000000000000e+06,1.317472000000000000e+06,1.347488000000000000e+06,1.448512000000000000e+06,1.209760000000000000e+06,1.448192000000000000e+06,1.535424000000000000e+06,1.439680000000000000e+06,1.373184000000000000e+06,1.276384000000000000e+06,1.372448000000000000e+06,1.293440000000000000e+06,1.315968000000000000e+06,1.407488000000000000e+06,1.527328000000000000e+06,1.367744000000000000e+06,1.372448000000000000e+06,1.604192000000000000e+06,1.469568000000000000e+06,1.543744000000000000e+06,1.684896000000000000e+06,1.558725100000000093e+06,1.555392000000000000e+06,1.502432000000000000e+06,1.996603100000000093e+06,1.311072000000000000e+06,1.458272000000000000e+06,1.684032000000000000e+06,1.356800000000000000e+06,1.149311100000000093e+06,1.335648000000000000e+06,1.359584000000000000e+06,2.962211500000000000e+06,1.589472000000000000e+06,1.419168000000000000e+06,1.559296000000000000e+06,1.396128000000000000e+06,1.471840000000000000e+06,1.576480000000000000e+06,1.378976000000000000e+06,1.344736000000000000e+06,1.368384000000000000e+06,1.463456000000000000e+06,1.528096000000000000e+06,1.202336000000000000e+06,1.324512000000000000e+06,1.319712000000000000e+06,1.351456000000000000e+06,1.120965100000000093e+06,1.326880000000000000e+06,1.347168000000000000e+06,1.352096000000000000e+06,1.425632000000000000e+06,1.399456000000000000e+06,1.236352000000000000e+06,1.124832000000000000e+06,1.380672000000000000e+06,1.359808000000000000e+06,1.290688000000000000e+06,1.114784000000000000e+06,1.248064000000000000e+06,1.352640000000000000e+06,1.437664000000000000e+06,1.499744000000000000e+06,1.326880000000000000e+06,9.747620999999999767e+05,1.462144000000000000e+06,1.280352000000000000e+06,1.187584000000000000e+06,1.294208000000000000e+06,1.504576000000000000e+06,1.398784000000000000e+06,1.361728000000000000e+06,1.351136000000000000e+06,1.253280000000000000e+06,1.180672000000000000e+06,1.364288000000000000e+06,1.316608000000000000e+06,1.071367300000000047e+06,1.246048000000000000e+06,1.348896000000000000e+06,1.388192000000000000e+06,1.321952000000000000e+06,1.196512000000000000e+06,1.403616000000000000e+06,1.256800000000000000e+06,1.285664000000000000e+06,1.210208000000000000e+06,1.435712000000000000e+06,1.352096000000000000e+06,1.252864000000000000e+06,1.201164800000000047e+06,1.368480000000000000e+06,1.486048000000000000e+06,1.171680000000000000e+06,1.341088000000000000e+06,1.362592000000000000e+06,1.305184000000000000e+06,1.247520000000000000e+06,1.187680000000000000e+06,1.285120000000000000e+06,1.119136000000000000e+06,1.197120000000000000e+06,1.208608000000000000e+06,1.212000000000000000e+06,1.463136000000000000e+06,1.026048000000000000e+06,1.506528000000000000e+06,1.096192000000000000e+06,1.406400000000000000e+06,1.054176000000000000e+06,1.299744000000000000e+06,1.189600000000000000e+06,1.158944000000000000e+06,1.278848000000000000e+06,1.213376000000000000e+06,1.224224000000000000e+06,9.365416999999999534e+05,1.328576000000000000e+06,1.370624000000000000e+06,1.046496000000000000e+06,1.070016000000000000e+06,1.084160000000000000e+06,1.215935600000000093e+06,1.168800000000000000e+06,1.275774500000000000e+06,1.033536000000000000e+06,1.206496000000000000e+06,1.312352000000000000e+06,1.189824000000000000e+06,1.355104000000000000e+06,1.139552000000000000e+06,1.209248000000000000e+06,1.317248000000000000e+06,1.332864000000000000e+06,1.390752000000000000e+06,1.568704000000000000e+06,1.634528000000000000e+06,1.522784000000000000e+06,1.497344000000000000e+06,1.473972500000000000e+06,1.366752000000000000e+06,1.761920000000000000e+06,1.436032000000000000e+06,1.565344000000000000e+06,1.486272000000000000e+06,1.210689300000000047e+06,1.461184000000000000e+06,1.394176000000000000e+06,1.332986399999999907e+06,1.763968000000000000e+06,1.757984000000000000e+06,1.838208000000000000e+06,1.878208000000000000e+06,2.113472000000000000e+06,2.067776000000000000e+06,2.317220799999999814e+06,2.285543799999999814e+06,2.156813500000000000e+06,3.038720000000000000e+06,3.101575500000000000e+06,4.062548500000000000e+06,3.237230000000000000e+06,3.392719000000000000e+06,3.775387500000000000e+06,4.572826500000000000e+06,4.377350000000000000e+06,4.189998500000000000e+06,4.513004500000000000e+06,4.843817000000000000e+06,5.234531000000000000e+06,5.206731000000000000e+06,4.891770000000000000e+06,5.489749500000000000e+06,5.019379500000000000e+06,5.485607500000000000e+06,5.258587000000000000e+06,5.681084000000000000e+06,5.768865000000000000e+06,6.797386500000000000e+06,8.009436000000000000e+06,6.932961500000000000e+06,6.035713500000000000e+06,7.742269000000000000e+06,6.713747500000000000e+06,5.884366500000000000e+06,6.199327500000000000e+06,5.585337000000000000e+06,5.457887000000000000e+06,4.381412500000000000e+06,1.235500300000000000e+07,5.672959000000000000e+06,5.390020000000000000e+06,5.453745000000000000e+06,6.111705500000000000e+06,5.162760500000000000e+06,6.570207000000000000e+06,6.402769500000000000e+06,6.470318000000000000e+06,6.701799000000000000e+06,5.900298000000000000e+06,6.039855500000000000e+06,6.960682000000000000e+06,6.279143000000000000e+06,5.940126000000000000e+06,6.458529000000000000e+06,6.470318000000000000e+06,6.275001000000000000e+06,7.203952000000000000e+06,6.402769500000000000e+06,6.259229000000000000e+06,5.110984000000000000e+06,6.605893000000000000e+06,5.928337000000000000e+06,6.558258500000000000e+06,7.020583000000000000e+06,5.637273000000000000e+06,5.995885000000000000e+06,5.011334000000000000e+06,5.800727500000000000e+06,5.764723000000000000e+06,5.051242000000000000e+06,5.441796500000000000e+06,4.301676500000000000e+06,6.147551000000000000e+06,5.565423000000000000e+06,5.473659000000000000e+06,5.142846500000000000e+06,4.851782500000000000e+06,4.640614000000000000e+06,4.429286000000000000e+06,4.592740500000000000e+06,4.110342299999999814e+06,4.213975000000000000e+06,4.496993500000000000e+06,4.608592000000000000e+06,3.436530000000000000e+06,4.138142299999999814e+06,4.516987500000000000e+06,3.767501799999999814e+06,3.715645500000000000e+06,4.353453000000000000e+06,3.699714299999999814e+06,3.560156500000000000e+06,4.106279799999999814e+06,3.548208000000000000e+06,3.727594000000000000e+06,3.432547000000000000e+06,3.683783000000000000e+06,4.070434500000000000e+06,3.352891000000000000e+06,3.663789299999999814e+06,4.540964000000000000e+06,3.707600299999999814e+06,3.560156500000000000e+06,4.058486000000000000e+06,3.735559500000000000e+06,3.529737500000000000e+06,3.468392500000000000e+06,4.146187500000000000e+06,3.364759799999999814e+06,3.249178500000000000e+06,4.393440500000000000e+06,3.938922000000000000e+06,3.299952299999999814e+06,3.416616000000000000e+06,3.049878500000000000e+06,2.507658500000000000e+06,3.013874000000000000e+06,2.938200500000000000e+06,3.312903500000000000e+06,2.695010000000000000e+06,3.843254799999999814e+06,2.962177000000000000e+06,2.766780299999999814e+06,3.456523799999999814e+06,3.324852000000000000e+06,3.058112000000000000e+06,2.906338000000000000e+06,3.017856799999999814e+06,3.053781799999999814e+06,3.296972299999999814e+06,2.954131799999999814e+06,3.289086299999999814e+06,2.663147500000000000e+06,2.818636500000000000e+06,2.842453500000000000e+06,2.810591000000000000e+06,2.348147799999999814e+06,2.910320799999999814e+06,3.077758299999999814e+06,2.894389500000000000e+06,3.316966000000000000e+06,3.113408000000000000e+06,3.109620799999999814e+06,3.084800000000000000e+06,3.496272000000000000e+06,2.814574000000000000e+06,2.954131799999999814e+06,2.585600000000000000e+06,2.802705299999999814e+06,2.518656000000000000e+06,2.790756799999999814e+06,2.503636799999999814e+06,2.910320799999999814e+06,2.527573500000000000e+06,2.368140500000000000e+06,2.543504799999999814e+06,3.013874000000000000e+06,2.547487500000000000e+06,2.320307000000000000e+06,2.599343799999999814e+06,2.477332000000000000e+06,2.280439000000000000e+06,2.583411500000000000e+06,2.750849000000000000e+06,2.324289799999999814e+06,2.348679500000000000e+06,3.149730799999999814e+06,2.586048000000000000e+06,2.415935299999999814e+06,2.625216000000000000e+06,2.627222500000000000e+06,2.546496000000000000e+06,2.718986500000000000e+06,2.352209299999999814e+06,3.121569000000000000e+06,2.974125500000000000e+06,2.834567799999999814e+06,3.476437799999999814e+06,2.790756799999999814e+06,2.718986500000000000e+06,3.225202000000000000e+06,7.347652000000000000e+06,3.588036000000000000e+06,3.146240000000000000e+06,3.891048500000000000e+06,3.229264500000000000e+06,3.125552000000000000e+06,3.213253500000000000e+06,3.396622299999999814e+06,3.229264500000000000e+06,3.412553500000000000e+06,2.718986500000000000e+06,3.289086299999999814e+06,3.384753500000000000e+06,2.352209299999999814e+06,2.910320799999999814e+06,3.444575299999999814e+06,3.029964500000000000e+06,3.340783000000000000e+06,3.225202000000000000e+06,4.716367000000000000e+06,3.576087799999999814e+06,3.324852000000000000e+06,3.045895799999999814e+06,2.878458299999999814e+06,3.257064500000000000e+06,3.061827000000000000e+06,3.990698500000000000e+06,3.049878500000000000e+06,3.113683299999999814e+06,3.468392500000000000e+06,3.396622299999999814e+06,3.508380000000000000e+06,4.050440799999999814e+06,3.396622299999999814e+06,2.778649000000000000e+06,3.891048500000000000e+06,2.982011500000000000e+06,3.400605000000000000e+06,3.603967500000000000e+06,4.159138500000000000e+06,3.237230000000000000e+06,2.794660000000000000e+06,3.715645500000000000e+06,3.803347000000000000e+06,3.691669000000000000e+06,4.281762500000000000e+06,3.671834500000000000e+06,2.982011500000000000e+06,3.308920500000000000e+06,4.166181299999999814e+06,3.037850500000000000e+06,3.408650299999999814e+06,3.053781799999999814e+06,2.180749299999999814e+06,2.415935299999999814e+06,2.215872000000000000e+06,2.236588299999999814e+06,2.208668799999999814e+06,2.288365799999999814e+06,2.524288000000000000e+06,2.252519500000000000e+06,2.974272000000000000e+06,2.774666299999999814e+06,2.615360000000000000e+06,2.471774299999999814e+06,2.336238299999999814e+06,2.933888000000000000e+06,2.863424000000000000e+06,2.584633000000000000e+06,2.942784000000000000e+06,2.606784000000000000e+06,2.546688000000000000e+06,2.523072000000000000e+06,2.276160000000000000e+06,2.196352000000000000e+06,1.775468300000000047e+06,1.845536000000000000e+06,2.176320000000000000e+06,1.868224000000000000e+06,2.032064000000000000e+06,1.731040000000000000e+06,1.550778800000000047e+06,1.951648000000000000e+06,1.969920000000000000e+06,2.044672000000000000e+06,1.981056000000000000e+06,1.760256000000000000e+06,1.820576000000000000e+06,1.858368000000000000e+06,1.514720000000000000e+06,1.761568000000000000e+06,1.096119500000000000e+06,1.619008000000000000e+06,6.254955000000000000e+06,2.000928000000000000e+06,2.147520000000000000e+06,2.247488000000000000e+06,2.376067299999999814e+06,3.129614500000000000e+06,2.655102000000000000e+06,3.360856500000000000e+06,3.416616000000000000e+06,3.189436299999999814e+06,3.277058000000000000e+06,3.719628299999999814e+06,3.577664000000000000e+06,4.102297000000000000e+06,3.525952000000000000e+06,3.352384000000000000e+06,3.159744000000000000e+06,3.097088000000000000e+06,2.884160000000000000e+06,2.817478799999999814e+06,2.472192000000000000e+06,2.349760000000000000e+06,1.929496000000000000e+06,1.829440000000000000e+06,1.643968000000000000e+06,1.443776000000000000e+06,1.240064000000000000e+06,9.288800000000000000e+05,7.826880000000000000e+05,5.388800000000000000e+05,4.432960000000000000e+05,3.469200000000000000e+05,2.464520000000000000e+05,1.875600000000000000e+05,1.398240000000000000e+05,1.209840000000000000e+05,8.647200000000000000e+04,5.874400000000000000e+04,4.830600000000000000e+04,4.188500000000000000e+04,3.225800000000000000e+04,2.323600000000000000e+04,2.413800000000000000e+04,2.263500000000000000e+04,9.912000000000000000e+03,1.081300000000000000e+04,8.310000000000000000e+03,5.406000000000000000e+03,7.208000000000000000e+03,8.410000000000000000e+03,6.908000000000000000e+03,6.207000000000000000e+03,6.107000000000000000e+03,3.403000000000000000e+03,4.705000000000000000e+03,4.204000000000000000e+03,5.205000000000000000e+03,4.805000000000000000e+03,5.005000000000000000e+03,2.802000000000000000e+03,4.104000000000000000e+03,2.202000000000000000e+03,3.303000000000000000e+03,2.702000000000000000e+03,3.704000000000000000e+03,3.904000000000000000e+03,2.903000000000000000e+03,3.804000000000000000e+03,3.003000000000000000e+03,2.903000000000000000e+03,2.903000000000000000e+03,5.205000000000000000e+03,2.903000000000000000e+03,3.203000000000000000e+03,3.403000000000000000e+03,3.303000000000000000e+03,2.802000000000000000e+03,2.102000000000000000e+03,3.403000000000000000e+03,3.403000000000000000e+03,nan
8.790019999999999811e+01,2.802000000000000000e+03,3.103000000000000000e+03,2.702000000000000000e+03,4.204000000000000000e+03,3.203000000000000000e+03,2.802000000000000000e+03,5.005000000000000000e+03,6.807000000000000000e+03,6.307000000000000000e+03,8.510000000000000000e+03,1.772500000000000000e+04,2.433900000000000000e+04,4.318900000000000000e+04,5.754000000000000000e+04,7.541600000000000000e+04,1.240060000000000000e+05,2.541560000000000000e+05,5.836640000000000000e+05,1.115104000000000000e+06,1.655040000000000000e+06,2.252480000000000000e+06,2.906338000000000000e+06,3.476437799999999814e+06,3.396622299999999814e+06,3.687765799999999814e+06,3.348828500000000000e+06,3.556094000000000000e+06,3.970784500000000000e+06,3.456523799999999814e+06,4.098393799999999814e+06,3.209270799999999814e+06,3.021919299999999814e+06,3.029964500000000000e+06,2.595361000000000000e+06,3.129614500000000000e+06,2.834567799999999814e+06,2.551549000000000000e+06,3.017856799999999814e+06,2.695010000000000000e+06,2.814574000000000000e+06,2.910320799999999814e+06,2.994958799999999814e+06,2.212672000000000000e+06,2.443854799999999814e+06,1.923116300000000047e+06,2.603365500000000000e+06,2.486400000000000000e+06,2.810703299999999814e+06,2.434880000000000000e+06,3.233247299999999814e+06,2.675016299999999814e+06,3.261127000000000000e+06,3.029964500000000000e+06,2.842453500000000000e+06,3.615995500000000000e+06,3.735559500000000000e+06,4.397423500000000000e+06,4.197964000000000000e+06,8.360083000000000000e+06,3.930876500000000000e+06,3.687765799999999814e+06,3.659806500000000000e+06,4.257786000000000000e+06,4.481142000000000000e+06,4.807971500000000000e+06,4.174067299999999814e+06,4.664431000000000000e+06,3.671834500000000000e+06,3.787415799999999814e+06,3.891048500000000000e+06,3.942904799999999814e+06,4.437251500000000000e+06,3.974767299999999814e+06,4.209912500000000000e+06,4.441154500000000000e+06,3.982812500000000000e+06,4.628665500000000000e+06,3.891048500000000000e+06,4.138142299999999814e+06,4.636631000000000000e+06,5.194782500000000000e+06,4.066531299999999814e+06,4.855845000000000000e+06,5.493573000000000000e+06,4.764081000000000000e+06,4.804068500000000000e+06,4.437251500000000000e+06,4.166181299999999814e+06,4.158136000000000000e+06,4.684425000000000000e+06,4.903718500000000000e+06,4.935581000000000000e+06,5.270535500000000000e+06,4.349550000000000000e+06,3.835209500000000000e+06,4.257786000000000000e+06,4.644517000000000000e+06,4.568764000000000000e+06,6.023765000000000000e+06,5.294432500000000000e+06,4.776029500000000000e+06,5.063110500000000000e+06,5.330118500000000000e+06,4.273797000000000000e+06,4.931518500000000000e+06,3.954853299999999814e+06,5.314346500000000000e+06,4.034509500000000000e+06,4.078479799999999814e+06,4.536901500000000000e+06,4.253803000000000000e+06,4.540964000000000000e+06,4.225923500000000000e+06,3.675737799999999814e+06,3.942904799999999814e+06,3.934859500000000000e+06,3.576087799999999814e+06,3.767501799999999814e+06,4.807971500000000000e+06,3.635830000000000000e+06,3.572105000000000000e+06,4.038572000000000000e+06,3.839272000000000000e+06,7.774131500000000000e+06,3.213253500000000000e+06,3.576087799999999814e+06,3.938922000000000000e+06,3.257064500000000000e+06,3.524231500000000000e+06,3.592019000000000000e+06,3.153431500000000000e+06,3.500255000000000000e+06,2.942183299999999814e+06,3.556094000000000000e+06,3.165459799999999814e+06,3.907059500000000000e+06,6.294915000000000000e+06,3.731576799999999814e+06,3.863089299999999814e+06,3.269172299999999814e+06,3.596081500000000000e+06,3.930876500000000000e+06,4.265751500000000000e+06,3.201384799999999814e+06,3.731576799999999814e+06,3.914945500000000000e+06,3.025902000000000000e+06,3.867072000000000000e+06,3.508380000000000000e+06,3.691669000000000000e+06,4.393440500000000000e+06,3.815295500000000000e+06,3.516345500000000000e+06,3.292989500000000000e+06,4.042554799999999814e+06,3.285103500000000000e+06,3.544225299999999814e+06,4.030606299999999814e+06,3.699714299999999814e+06,3.731576799999999814e+06,3.863089299999999814e+06,4.560878000000000000e+06,3.484323799999999814e+06,4.118228000000000000e+06,4.357515500000000000e+06,3.763439299999999814e+06,3.807250000000000000e+06,3.887065799999999814e+06,3.245116000000000000e+06,4.030606299999999814e+06,2.866430299999999814e+06,3.807250000000000000e+06,3.296972299999999814e+06,2.966080000000000000e+06,4.170164000000000000e+06,4.991420000000000000e+06,3.372805000000000000e+06,3.683783000000000000e+06,3.233247299999999814e+06,2.874475500000000000e+06,3.133597299999999814e+06,3.536180000000000000e+06,4.337601500000000000e+06,3.659806500000000000e+06,4.042554799999999814e+06,4.062548500000000000e+06,3.372805000000000000e+06,4.796103000000000000e+06,3.607950299999999814e+06,3.966722000000000000e+06,3.627944000000000000e+06,3.871134500000000000e+06,4.150250000000000000e+06,3.946808000000000000e+06,5.158857500000000000e+06,3.213253500000000000e+06,3.723531500000000000e+06,4.684425000000000000e+06,4.090348500000000000e+06,5.916388500000000000e+06,3.815295500000000000e+06,4.947609000000000000e+06,4.788057500000000000e+06,4.644517000000000000e+06,4.062548500000000000e+06,6.179254000000000000e+06,4.473176500000000000e+06,4.297614000000000000e+06,4.732218500000000000e+06,3.612012799999999814e+06,4.357515500000000000e+06,4.241934500000000000e+06,5.465693000000000000e+06,3.759456500000000000e+06,5.206731000000000000e+06,3.675737799999999814e+06,5.067093500000000000e+06,4.823982500000000000e+06,3.699714299999999814e+06,4.796103000000000000e+06,3.348828500000000000e+06,3.061827000000000000e+06,3.460506500000000000e+06,3.552111299999999814e+06,3.380691000000000000e+06,3.918928299999999814e+06,3.603967500000000000e+06,4.333539000000000000e+06,4.130256299999999814e+06,3.380691000000000000e+06,3.444575299999999814e+06,4.070434500000000000e+06,3.013874000000000000e+06,3.787415799999999814e+06,3.440592500000000000e+06,3.739462799999999814e+06,6.406593000000000000e+06,3.257064500000000000e+06,4.313625000000000000e+06,6.765524000000000000e+06,3.233247299999999814e+06,3.109620799999999814e+06,3.380691000000000000e+06,3.755553299999999814e+06,2.918286500000000000e+06,3.528294000000000000e+06,5.744809000000000000e+06,8.930422000000000000e+06,3.588036000000000000e+06,2.794660000000000000e+06,4.473176500000000000e+06,2.846436500000000000e+06,3.237230000000000000e+06,2.794660000000000000e+06,3.592019000000000000e+06,3.265109799999999814e+06,3.711583000000000000e+06,3.285103500000000000e+06,3.292989500000000000e+06,3.560156500000000000e+06,3.384753500000000000e+06,3.165459799999999814e+06,2.850499000000000000e+06,3.253161299999999814e+06,3.843254799999999814e+06,3.548208000000000000e+06,4.118228000000000000e+06,3.412553500000000000e+06,4.209912500000000000e+06,3.907059500000000000e+06,3.851220500000000000e+06,4.656465500000000000e+06,4.229986000000000000e+06,3.177408299999999814e+06,3.452461299999999814e+06,3.296972299999999814e+06,3.069713000000000000e+06,3.213253500000000000e+06,3.500255000000000000e+06,3.424581500000000000e+06,3.205367500000000000e+06,3.081741000000000000e+06,3.699714299999999814e+06,3.763439299999999814e+06,3.655744000000000000e+06,3.396622299999999814e+06,4.138142299999999814e+06,4.508942000000000000e+06,4.345487500000000000e+06,3.695731500000000000e+06,3.137500500000000000e+06,3.894951799999999814e+06,3.532276799999999814e+06,3.197402000000000000e+06,3.420598799999999814e+06,4.102297000000000000e+06,4.229986000000000000e+06,2.874475500000000000e+06,4.720270000000000000e+06,4.209912500000000000e+06,4.716367000000000000e+06,5.302398000000000000e+06,3.875117299999999814e+06,3.691669000000000000e+06,6.761382000000000000e+06,3.918928299999999814e+06,3.193339500000000000e+06,3.328834799999999814e+06,3.428644000000000000e+06,4.098393799999999814e+06,3.081741000000000000e+06,3.711583000000000000e+06,3.336880000000000000e+06,3.153431500000000000e+06,2.746786500000000000e+06,3.229264500000000000e+06,3.049878500000000000e+06,3.791319000000000000e+06,2.854481799999999814e+06,3.229264500000000000e+06,3.699714299999999814e+06,4.397423500000000000e+06,2.427922500000000000e+06,3.105638000000000000e+06,2.196720299999999814e+06,3.125552000000000000e+06,2.834567799999999814e+06,3.181391000000000000e+06,3.667851799999999814e+06,4.489028000000000000e+06,3.113683299999999814e+06,2.332216500000000000e+06,3.029964500000000000e+06,2.842453500000000000e+06,2.878458299999999814e+06,3.077758299999999814e+06,9.153459000000000000e+06,2.619177299999999814e+06,2.982011500000000000e+06,2.922269299999999814e+06,2.623160000000000000e+06,2.858385000000000000e+06,3.221298799999999814e+06,2.982011500000000000e+06,5.665152500000000000e+06,3.257064500000000000e+06,3.388736299999999814e+06,3.041913000000000000e+06,3.185294000000000000e+06,4.022561000000000000e+06,2.810591000000000000e+06,3.384753500000000000e+06,2.922269299999999814e+06,2.962177000000000000e+06,2.954131799999999814e+06,2.806688000000000000e+06,3.217316000000000000e+06,3.065809799999999814e+06,3.137500500000000000e+06,3.161477000000000000e+06,3.376787799999999814e+06,2.902275500000000000e+06,3.105638000000000000e+06,3.847158000000000000e+06,5.924354000000000000e+06,3.699714299999999814e+06,4.209912500000000000e+06,2.686964500000000000e+06,3.225202000000000000e+06,3.245116000000000000e+06,4.182112500000000000e+06,4.807971500000000000e+06,4.257786000000000000e+06,3.404667500000000000e+06,3.376787799999999814e+06,3.400605000000000000e+06,3.269172299999999814e+06,2.639171000000000000e+06,3.065809799999999814e+06,3.791319000000000000e+06,3.420598799999999814e+06,3.041913000000000000e+06,3.691669000000000000e+06,3.416616000000000000e+06,3.221298799999999814e+06,3.185294000000000000e+06,3.005988000000000000e+06,2.754831799999999814e+06,3.197402000000000000e+06,2.970063000000000000e+06,3.017856799999999814e+06,4.174067299999999814e+06,3.173345799999999814e+06,3.093689500000000000e+06,4.556815500000000000e+06,2.842453500000000000e+06,3.025902000000000000e+06,3.181391000000000000e+06,3.009970799999999814e+06,2.716032000000000000e+06,2.619177299999999814e+06,2.750849000000000000e+06,2.830505299999999814e+06,3.576087799999999814e+06,3.121569000000000000e+06,3.085644299999999814e+06,3.273155000000000000e+06,3.352891000000000000e+06,2.830505299999999814e+06,3.416616000000000000e+06,3.101575500000000000e+06,3.035505299999999814e+06,3.679720500000000000e+06,3.265109799999999814e+06,3.153431500000000000e+06,3.468392500000000000e+06,3.440592500000000000e+06,3.105638000000000000e+06,3.544225299999999814e+06,3.827323500000000000e+06,3.488386299999999814e+06,3.025902000000000000e+06,3.930876500000000000e+06,3.863089299999999814e+06,9.831334000000000000e+06,3.193339500000000000e+06,3.408650299999999814e+06,3.456523799999999814e+06,3.596081500000000000e+06,3.639812799999999814e+06,4.026623500000000000e+06,3.312903500000000000e+06,3.703697000000000000e+06,3.209270799999999814e+06,4.090348500000000000e+06,3.504317500000000000e+06,3.859186000000000000e+06,4.580792000000000000e+06,3.707600299999999814e+06,4.194061000000000000e+06,4.213975000000000000e+06,4.967443500000000000e+06,5.099035500000000000e+06,3.819278299999999814e+06,3.504317500000000000e+06,3.544225299999999814e+06,3.755553299999999814e+06,4.245837500000000000e+06,3.245116000000000000e+06,3.918928299999999814e+06,3.659806500000000000e+06,4.090348500000000000e+06,4.022561000000000000e+06,3.926973500000000000e+06,3.675737799999999814e+06,4.102297000000000000e+06,3.432547000000000000e+06,3.137500500000000000e+06,4.006709500000000000e+06,3.376787799999999814e+06,4.919570000000000000e+06,4.229986000000000000e+06,3.707600299999999814e+06,4.078479799999999814e+06,4.106279799999999814e+06,4.026623500000000000e+06,3.930876500000000000e+06,3.576087799999999814e+06,3.663789299999999814e+06,4.118228000000000000e+06,3.679720500000000000e+06,5.613376000000000000e+06,3.831226799999999814e+06,3.970784500000000000e+06,4.576729500000000000e+06,4.066531299999999814e+06,4.903718500000000000e+06,4.229986000000000000e+06,5.126995000000000000e+06,3.556094000000000000e+06,3.823181500000000000e+06,3.576087799999999814e+06,3.241133299999999814e+06,5.418059000000000000e+06,3.488386299999999814e+06,3.807250000000000000e+06,4.652482500000000000e+06,4.058486000000000000e+06,4.620700000000000000e+06,3.715645500000000000e+06,4.325653000000000000e+06,5.063110500000000000e+06,4.548929500000000000e+06,4.983454500000000000e+06,4.273797000000000000e+06,4.329636000000000000e+06,4.931518500000000000e+06,4.588678000000000000e+06,5.493573000000000000e+06,5.007271500000000000e+06,6.442597500000000000e+06,5.860310500000000000e+06,4.843817000000000000e+06,5.087007500000000000e+06,6.119512000000000000e+06,5.338084000000000000e+06,5.485607500000000000e+06,5.370106000000000000e+06,5.884366500000000000e+06,5.214696500000000000e+06,5.916388500000000000e+06,5.625324500000000000e+06,5.390020000000000000e+06,6.574030500000000000e+06,5.469835500000000000e+06,6.338726000000000000e+06,6.410735000000000000e+06,6.478443000000000000e+06,5.429848000000000000e+06,7.523055000000000000e+06,6.127477500000000000e+06,5.912405500000000000e+06,5.960040000000000000e+06,4.945268500000000000e+06,5.661010500000000000e+06,6.111705500000000000e+06,5.549332500000000000e+06,4.967443500000000000e+06,5.629148000000000000e+06,6.191202500000000000e+06,5.445938500000000000e+06,5.868276000000000000e+06,6.318971000000000000e+06,5.370106000000000000e+06,6.019941500000000000e+06,6.984738000000000000e+06,6.598086500000000000e+06,5.366123000000000000e+06,5.405792000000000000e+06,6.031890000000000000e+06,5.497556000000000000e+06,6.119512000000000000e+06,5.992062000000000000e+06,6.018082000000000000e+06,5.429848000000000000e+06,5.662090500000000000e+06,5.697015000000000000e+06,5.226406000000000000e+06,5.318170000000000000e+06,5.250303000000000000e+06,5.665152500000000000e+06,5.445938500000000000e+06,5.756916500000000000e+06,5.631671500000000000e+06,5.031248000000000000e+06,7.766166000000000000e+06,5.266393500000000000e+06,8.097058000000000000e+06,5.051242000000000000e+06,6.167465000000000000e+06,5.904440000000000000e+06,5.007271500000000000e+06,4.704418500000000000e+06,4.433189000000000000e+06,4.831868500000000000e+06,4.776029500000000000e+06,4.776029500000000000e+06,4.377350000000000000e+06,6.849163000000000000e+06,4.393440500000000000e+06,4.772126500000000000e+06,4.947609000000000000e+06,5.294432500000000000e+06,4.596643500000000000e+06,4.871856000000000000e+06,5.513646500000000000e+06,4.393440500000000000e+06,4.524953000000000000e+06,4.724253000000000000e+06,4.253803000000000000e+06,5.581513500000000000e+06,3.548208000000000000e+06,4.010692299999999814e+06,3.592019000000000000e+06,3.703697000000000000e+06,3.185294000000000000e+06,3.089627000000000000e+06,2.997921299999999814e+06,3.089627000000000000e+06,2.639197000000000000e+06,2.156728000000000000e+06,2.256834799999999814e+06,2.049172100000000093e+06,2.400054000000000000e+06,2.632228299999999814e+06,1.567392000000000000e+06,1.628352000000000000e+06,1.481856000000000000e+06,1.524320000000000000e+06,1.323776000000000000e+06,1.351360000000000000e+06,1.408992000000000000e+06,1.308608000000000000e+06,1.234432000000000000e+06,1.269984000000000000e+06,1.855818899999999907e+06,1.300608000000000000e+06,1.157792000000000000e+06,1.434752000000000000e+06,2.080491000000000000e+06,1.516960000000000000e+06,2.162210799999999814e+06,1.276288000000000000e+06,1.284160000000000000e+06,1.481956899999999907e+06,1.343872000000000000e+06,1.413824000000000000e+06,1.344736000000000000e+06,1.459808000000000000e+06,1.367744000000000000e+06,1.430880000000000000e+06,1.375968000000000000e+06,1.049646899999999907e+06,1.223392000000000000e+06,1.377472000000000000e+06,1.395168000000000000e+06,4.089042799999999814e+06,1.141152000000000000e+06,1.244224000000000000e+06,1.252416000000000000e+06,1.178336000000000000e+06,1.993358899999999907e+06,1.154912000000000000e+06,1.494269399999999907e+06,1.031216000000000000e+06,1.471091600000000093e+06,1.008480000000000000e+06,1.383390100000000093e+06,1.477601300000000047e+06,1.064096000000000000e+06,1.068416000000000000e+06,9.307680000000000000e+05,1.112480000000000000e+06,1.119360000000000000e+06,1.032800000000000000e+06,9.812480000000000000e+05,1.000592000000000000e+06,1.057120000000000000e+06,9.962720000000000000e+05,1.054912000000000000e+06,1.345056000000000000e+06,1.164672000000000000e+06,1.158400000000000000e+06,1.384259800000000047e+06,1.153120000000000000e+06,1.027312000000000000e+06,1.082784000000000000e+06,1.060387500000000000e+06,1.184384000000000000e+06,9.448160000000000000e+05,1.215712000000000000e+06,1.150144000000000000e+06,1.011840000000000000e+06,1.079488000000000000e+06,1.067904000000000000e+06,9.245920000000000000e+05,1.172288000000000000e+06,1.059232000000000000e+06,1.558889300000000047e+06,1.027312000000000000e+06,1.119136000000000000e+06,1.586761000000000000e+06,1.202976000000000000e+06,1.069568000000000000e+06,1.140512000000000000e+06,1.363968000000000000e+06,1.034272000000000000e+06,1.424060000000000000e+06,1.021840000000000000e+06,1.131840000000000000e+06,1.081728000000000000e+06,1.316825800000000047e+06,1.273088000000000000e+06,1.044176000000000000e+06,1.547449600000000093e+06,1.080864000000000000e+06,1.175392000000000000e+06,1.505334500000000000e+06,1.633353899999999907e+06,1.146880000000000000e+06,1.172192000000000000e+06,1.101152000000000000e+06,1.283008000000000000e+06,1.242208000000000000e+06,1.227520000000000000e+06,1.058912000000000000e+06,1.276704000000000000e+06,1.179424000000000000e+06,1.041648000000000000e+06,1.435887000000000000e+06,1.214336000000000000e+06,1.280960000000000000e+06,1.173472000000000000e+06,1.218688000000000000e+06,1.492928000000000000e+06,1.190432000000000000e+06,1.085408000000000000e+06,8.616830999999999767e+05,1.253056000000000000e+06,1.217120000000000000e+06,1.281824000000000000e+06,1.153120000000000000e+06,1.077408000000000000e+06,1.228480000000000000e+06,1.236352000000000000e+06,1.363232000000000000e+06,1.238784000000000000e+06,1.193856000000000000e+06,1.260192000000000000e+06,1.101792000000000000e+06,1.193856000000000000e+06,1.196800000000000000e+06,1.064608000000000000e+06,1.262752000000000000e+06,1.125792000000000000e+06,1.195104000000000000e+06,1.612213000000000000e+06,1.278208000000000000e+06,1.300384000000000000e+06,1.239424000000000000e+06,1.312448000000000000e+06,1.116492000000000000e+06,1.390314899999999907e+06,1.281728000000000000e+06,1.418208000000000000e+06,3.615781000000000000e+06,1.493834100000000093e+06,1.276928000000000000e+06,1.308384000000000000e+06,1.177920000000000000e+06,1.207424000000000000e+06,1.707344000000000000e+06,8.485944000000000233e+05,1.121664000000000000e+06,1.621504000000000000e+06,1.105184000000000000e+06,9.740199000000000233e+05,1.187040000000000000e+06,1.296224000000000000e+06,1.330176000000000000e+06,1.467552000000000000e+06,1.382304000000000000e+06,1.229344000000000000e+06,1.189696000000000000e+06,1.500492300000000047e+06,1.185568000000000000e+06,1.527872000000000000e+06,1.188556899999999907e+06,1.469472000000000000e+06,1.392032000000000000e+06,1.408032000000000000e+06,1.214784000000000000e+06,1.493280000000000000e+06,1.159904000000000000e+06,1.497344000000000000e+06,1.144709500000000000e+06,1.314048000000000000e+06,1.801123899999999907e+06,1.233280000000000000e+06,1.386144000000000000e+06,1.224128000000000000e+06,1.531872000000000000e+06,1.155232000000000000e+06,1.871431399999999907e+06,1.434752000000000000e+06,1.313632000000000000e+06,1.197403500000000000e+06,1.391296000000000000e+06,1.240288000000000000e+06,2.873650000000000000e+06,1.238737500000000000e+06,1.426592000000000000e+06,1.075273500000000000e+06,1.340992000000000000e+06,1.273088000000000000e+06,1.360672000000000000e+06,1.246464000000000000e+06,1.652585399999999907e+06,1.376096000000000000e+06,1.261376000000000000e+06,1.444416000000000000e+06,1.410368000000000000e+06,1.550528000000000000e+06,1.298784000000000000e+06,1.222848000000000000e+06,1.346112000000000000e+06,1.290464000000000000e+06,1.368800000000000000e+06,1.323040000000000000e+06,1.380800000000000000e+06,1.268608000000000000e+06,1.355424000000000000e+06,1.278624000000000000e+06,1.283840000000000000e+06,1.415520000000000000e+06,3.041022500000000000e+06,1.441952000000000000e+06,1.377376000000000000e+06,1.385728000000000000e+06,1.458944000000000000e+06,1.202403800000000047e+06,1.520416000000000000e+06,1.661536000000000000e+06,1.512224000000000000e+06,1.541792000000000000e+06,1.926158899999999907e+06,1.512544000000000000e+06,1.514048000000000000e+06,1.953457800000000047e+06,1.395163500000000000e+06,1.428000000000000000e+06,1.671552000000000000e+06,1.404576000000000000e+06,2.017188000000000000e+06,1.706186500000000000e+06,1.557984000000000000e+06,1.901832800000000047e+06,1.496704000000000000e+06,1.498164800000000047e+06,1.315968000000000000e+06,1.359392000000000000e+06,1.419616000000000000e+06,1.186912500000000000e+06,1.483456000000000000e+06,1.329760000000000000e+06,1.264992000000000000e+06,1.396768000000000000e+06,1.297728000000000000e+06,1.409536000000000000e+06,1.434208000000000000e+06,1.326336000000000000e+06,1.537568000000000000e+06,1.951861800000000047e+06,1.327072000000000000e+06,1.323040000000000000e+06,1.187488000000000000e+06,1.220736000000000000e+06,1.497256800000000047e+06,1.417888000000000000e+06,1.183648000000000000e+06,1.270304000000000000e+06,1.563072000000000000e+06,1.147616000000000000e+06,1.580704000000000000e+06,1.439488000000000000e+06,9.650085999999999767e+05,1.405248000000000000e+06,1.356928000000000000e+06,1.408768000000000000e+06,1.769465500000000000e+06,1.235936000000000000e+06,1.207648000000000000e+06,1.362176000000000000e+06,1.342464000000000000e+06,1.271808000000000000e+06,1.123904000000000000e+06,1.228896000000000000e+06,1.326016000000000000e+06,1.398368000000000000e+06,1.395040000000000000e+06,1.501344000000000000e+06,1.272672000000000000e+06,1.481876000000000000e+06,1.369760000000000000e+06,1.417248000000000000e+06,1.386420300000000047e+06,1.440672000000000000e+06,1.254976000000000000e+06,1.338624000000000000e+06,1.253877000000000000e+06,1.344832000000000000e+06,1.179840000000000000e+06,1.363008000000000000e+06,1.236576000000000000e+06,1.288448000000000000e+06,1.677696300000000047e+06,1.363552000000000000e+06,1.362368000000000000e+06,1.254112000000000000e+06,1.223808000000000000e+06,1.232320000000000000e+06,1.199264000000000000e+06,1.216160000000000000e+06,1.403200000000000000e+06,1.368896000000000000e+06,1.299008000000000000e+06,1.414560000000000000e+06,1.269344000000000000e+06,1.400832000000000000e+06,1.721484500000000000e+06,1.277792000000000000e+06,1.334201000000000000e+06,1.290880000000000000e+06,1.346752000000000000e+06,1.121344000000000000e+06,1.243904000000000000e+06,1.141248000000000000e+06,1.331264000000000000e+06,1.416192000000000000e+06,1.139232000000000000e+06,1.047856000000000000e+06,1.554377000000000000e+06,1.099360000000000000e+06,1.174528000000000000e+06,1.076864000000000000e+06,1.029370500000000000e+06,1.349216000000000000e+06,1.416665300000000047e+06,1.385504000000000000e+06,1.654461300000000047e+06,1.313312000000000000e+06,1.100331600000000093e+06,9.963840000000000000e+05,1.208928000000000000e+06,1.340448000000000000e+06,1.446240000000000000e+06,1.273952000000000000e+06,1.358944000000000000e+06,1.416832000000000000e+06,1.171776000000000000e+06,1.498112000000000000e+06,1.654048000000000000e+06,1.398368000000000000e+06,1.335008000000000000e+06,1.850196300000000047e+06,1.545152000000000000e+06,1.404576000000000000e+06,1.416512000000000000e+06,1.620640000000000000e+06,1.878880000000000000e+06,2.351485000000000000e+06,1.583840000000000000e+06,1.459910000000000000e+06,1.972184399999999907e+06,1.502432000000000000e+06,1.526368000000000000e+06,1.533920000000000000e+06,1.750560000000000000e+06,1.931072000000000000e+06,2.138112000000000000e+06,2.674521299999999814e+06,2.332140000000000000e+06,3.480341000000000000e+06,2.807552000000000000e+06,3.209270799999999814e+06,4.094411000000000000e+06,3.556094000000000000e+06,3.807250000000000000e+06,5.796585500000000000e+06,4.816017000000000000e+06,4.532839000000000000e+06,4.835931000000000000e+06,4.313625000000000000e+06,5.533560500000000000e+06,5.262570000000000000e+06,5.067093500000000000e+06,6.131619500000000000e+06,5.916388500000000000e+06,5.916388500000000000e+06,6.287108500000000000e+06,6.079843000000000000e+06,5.453745000000000000e+06,6.669618000000000000e+06,7.989522000000000000e+06,6.263052500000000000e+06,7.606694000000000000e+06,8.204594000000000000e+06,6.869236500000000000e+06,6.633932000000000000e+06,6.885008500000000000e+06,6.067894500000000000e+06,5.043196500000000000e+06,6.781296000000000000e+06,5.206731000000000000e+06,1.972225000000000000e+07,6.203151000000000000e+06,6.590121000000000000e+06,5.720912000000000000e+06,6.027748000000000000e+06,5.872259000000000000e+06,6.737485000000000000e+06,6.402769500000000000e+06,6.865094000000000000e+06,6.095615000000000000e+06,6.482266500000000000e+06,5.613376000000000000e+06,6.809335000000000000e+06,6.849163000000000000e+06,6.171288500000000000e+06,6.047662000000000000e+06,7.443239500000000000e+06,7.423166000000000000e+06,5.872259000000000000e+06,6.538344500000000000e+06,6.279143000000000000e+06,7.578655000000000000e+06,9.153459000000000000e+06,6.502180500000000000e+06,6.474460000000000000e+06,6.498357000000000000e+06,6.438455500000000000e+06,6.398627000000000000e+06,7.060411500000000000e+06,7.247763000000000000e+06,5.378071500000000000e+06,5.274359000000000000e+06,5.752774500000000000e+06,5.366123000000000000e+06,4.636631000000000000e+06,5.079121500000000000e+06,4.895753000000000000e+06,5.752774500000000000e+06,5.820641500000000000e+06,4.768143500000000000e+06,4.022561000000000000e+06,3.743445500000000000e+06,8.097058000000000000e+06,4.110342299999999814e+06,4.508942000000000000e+06,4.548929500000000000e+06,4.580792000000000000e+06,3.647858000000000000e+06,4.971506000000000000e+06,4.050440799999999814e+06,4.951592000000000000e+06,4.572826500000000000e+06,4.269814000000000000e+06,4.297614000000000000e+06,3.930876500000000000e+06,4.413275000000000000e+06,4.907621500000000000e+06,3.867072000000000000e+06,3.572105000000000000e+06,3.894951799999999814e+06,4.676379500000000000e+06,4.225923500000000000e+06,3.887065799999999814e+06,3.787415799999999814e+06,4.867793500000000000e+06,3.891048500000000000e+06,3.807250000000000000e+06,4.421917500000000000e+06,4.441154500000000000e+06,3.340783000000000000e+06,4.317687500000000000e+06,4.221940500000000000e+06,3.552111299999999814e+06,3.639812799999999814e+06,3.272707000000000000e+06,4.050440799999999814e+06,3.946808000000000000e+06,3.376787799999999814e+06,3.245116000000000000e+06,3.655744000000000000e+06,5.170806000000000000e+06,3.412553500000000000e+06,3.699714299999999814e+06,4.062548500000000000e+06,3.396622299999999814e+06,3.404667500000000000e+06,2.730935000000000000e+06,3.125552000000000000e+06,3.962739000000000000e+06,3.691669000000000000e+06,3.400605000000000000e+06,3.580070500000000000e+06,3.033947299999999814e+06,3.356873799999999814e+06,3.089627000000000000e+06,3.237230000000000000e+06,3.277058000000000000e+06,3.348828500000000000e+06,4.122211000000000000e+06,3.289086299999999814e+06,3.428644000000000000e+06,3.125552000000000000e+06,3.460506500000000000e+06,3.779370500000000000e+06,3.532276799999999814e+06,2.854481799999999814e+06,3.285103500000000000e+06,3.588036000000000000e+06,3.484323799999999814e+06,2.651199000000000000e+06,3.149528500000000000e+06,3.189436299999999814e+06,3.360856500000000000e+06,3.117666000000000000e+06,2.878458299999999814e+06,2.667130299999999814e+06,2.762797500000000000e+06,2.958194299999999814e+06,2.930155299999999814e+06,3.005988000000000000e+06,2.746786500000000000e+06,3.201384799999999814e+06,3.064735000000000000e+06,3.069713000000000000e+06,3.615995500000000000e+06,3.005988000000000000e+06,3.273155000000000000e+06,2.821512799999999814e+06,3.010997500000000000e+06,2.738900500000000000e+06,2.982011500000000000e+06,2.612288000000000000e+06,3.249178500000000000e+06,2.894389500000000000e+06,3.113683299999999814e+06,2.938200500000000000e+06,3.173345799999999814e+06,3.918928299999999814e+06,4.903718500000000000e+06,3.520248799999999814e+06,5.266393500000000000e+06,4.034509500000000000e+06,3.189436299999999814e+06,3.269172299999999814e+06,3.440592500000000000e+06,3.655744000000000000e+06,3.560156500000000000e+06,4.485125000000000000e+06,3.735559500000000000e+06,3.743445500000000000e+06,4.700356000000000000e+06,3.687765799999999814e+06,3.779370500000000000e+06,3.607950299999999814e+06,3.867072000000000000e+06,4.544867000000000000e+06,3.715645500000000000e+06,3.583973799999999814e+06,3.819278299999999814e+06,3.883083000000000000e+06,3.492369000000000000e+06,3.161477000000000000e+06,3.807250000000000000e+06,3.911042299999999814e+06,3.883083000000000000e+06,3.791319000000000000e+06,3.942904799999999814e+06,3.867072000000000000e+06,3.914945500000000000e+06,3.472455000000000000e+06,3.500255000000000000e+06,3.847158000000000000e+06,3.863089299999999814e+06,3.938922000000000000e+06,3.520248799999999814e+06,3.348828500000000000e+06,3.612012799999999814e+06,4.473176500000000000e+06,3.512362799999999814e+06,3.651761000000000000e+06,3.129614500000000000e+06,3.950790799999999814e+06,3.899700000000000000e+06,3.938922000000000000e+06,3.612012799999999814e+06,3.907059500000000000e+06,4.397423500000000000e+06,3.823181500000000000e+06,3.655744000000000000e+06,4.369464000000000000e+06,3.707600299999999814e+06,5.585337000000000000e+06,3.603967500000000000e+06,3.257064500000000000e+06,4.253803000000000000e+06,3.739462799999999814e+06,2.822619299999999814e+06,3.065809799999999814e+06,2.308318799999999814e+06,2.619177299999999814e+06,2.714924000000000000e+06,2.675016299999999814e+06,2.342720000000000000e+06,3.005988000000000000e+06,2.695104000000000000e+06,2.898292799999999814e+06,2.920384000000000000e+06,3.169363000000000000e+06,2.938200500000000000e+06,2.900346299999999814e+06,2.591966299999999814e+06,3.832180500000000000e+06,2.676288000000000000e+06,2.636608000000000000e+06,2.411328000000000000e+06,2.368768000000000000e+06,2.433728000000000000e+06,2.090048000000000000e+06,2.413174799999999814e+06,2.072096000000000000e+06,1.982176000000000000e+06,1.771840000000000000e+06,1.539223100000000093e+06,1.463391500000000000e+06,2.379504500000000000e+06,2.098462500000000000e+06,1.941728000000000000e+06,2.168896000000000000e+06,2.140736000000000000e+06,1.895008000000000000e+06,1.952288000000000000e+06,1.917760000000000000e+06,1.830336000000000000e+06,1.503072000000000000e+06,2.004394600000000093e+06,1.405024000000000000e+06,1.931304399999999907e+06,1.758025000000000000e+06,1.947743399999999907e+06,1.934435500000000000e+06,2.734917799999999814e+06,2.846436500000000000e+06,3.731576799999999814e+06,3.759456500000000000e+06,3.492369000000000000e+06,4.070434500000000000e+06,4.979471500000000000e+06,3.524231500000000000e+06,3.237230000000000000e+06,4.612654500000000000e+06,3.030361500000000000e+06,3.260194500000000000e+06,3.172288000000000000e+06,2.853049500000000000e+06,2.886784000000000000e+06,2.809682000000000000e+06,2.594112000000000000e+06,2.359616000000000000e+06,2.530528000000000000e+06,1.931392000000000000e+06,1.666752000000000000e+06,1.387232000000000000e+06,1.299328000000000000e+06,1.009216000000000000e+06,7.598080000000000000e+05,5.451680000000000000e+05,4.911360000000000000e+05,3.947440000000000000e+05,2.644960000000000000e+05,2.044400000000000000e+05,1.632240000000000000e+05,1.189700000000000000e+05,8.848200000000000000e+04,7.411000000000000000e+04,4.369100000000000000e+04,3.847500000000000000e+04,2.905000000000000000e+04,2.554100000000000000e+04,2.684400000000000000e+04,1.241600000000000000e+04,2.544100000000000000e+04,9.912000000000000000e+03,8.510000000000000000e+03,8.610000000000000000e+03,9.511000000000000000e+03,6.908000000000000000e+03,1.011200000000000000e+04,5.606000000000000000e+03,4.505000000000000000e+03,4.805000000000000000e+03,6.107000000000000000e+03,4.805000000000000000e+03,4.505000000000000000e+03,3.303000000000000000e+03,5.005000000000000000e+03,4.304000000000000000e+03,3.203000000000000000e+03,2.903000000000000000e+03,4.605000000000000000e+03,2.602000000000000000e+03,5.205000000000000000e+03,4.004000000000000000e+03,3.704000000000000000e+03,2.402000000000000000e+03,3.003000000000000000e+03,2.302000000000000000e+03,3.103000000000000000e+03,3.303000000000000000e+03,4.505000000000000000e+03,2.602000000000000000e+03,4.705000000000000000e+03,3.704000000000000000e+03,3.003000000000000000e+03,4.104000000000000000e+03,3.503000000000000000e+03,3.003000000000000000e+03,nan
[truncated: 260,233 more chars]
