# Supplementary material for: Otolith microchemistry and diadromy in Patagonian river fishes
Source: PeerJ. 2019 Jan 3;7:e6149. doi: 10.7717/peerj.6149 (PMC6321752; doi:10.7717/peerj.6149)
Supplement: Supplemental Information 3 — Raw data. This archive contains the raw data used to generate the analyses reported in the paper cited above. The python script provided allows to convert from the isotopic intensities measured by LA-ICP-MS to molar concentrations of Sr:Ca. [file peerj-07-6149-s003.zip › Dataset S1/Alo_etAl_scripts/samples/1155.txt]

4.794870000000000232e+01	1.391800000000000000e+04	1.732400000000000000e+04	1.660480000000000000e+05	8.111040000000000000e+05	2.101824000000000000e+06	3.496281000000000000e+06	4.301034000000000000e+06	6.863376000000000000e+06	6.466184000000000000e+06	8.690908000000000000e+06	8.789296000000000000e+06	9.494733000000000000e+06	1.065276000000000000e+07	1.051722200000000000e+07	8.318878500000000000e+06	1.078703600000000000e+07	9.728379000000000000e+06	9.572087000000000000e+06	1.094085500000000000e+07	9.902555000000000000e+06	8.344850000000000000e+06	9.045855000000000000e+06	9.913157000000000000e+06	1.014505800000000000e+07	1.288518000000000000e+07	1.032864000000000000e+07	1.103404100000000000e+07	7.968734000000000000e+06	9.286718000000000000e+06	8.701840000000000000e+06	1.245142500000000000e+07	1.053492800000000000e+07	1.102736900000000000e+07	8.863171000000000000e+06	1.242437500000000000e+07	1.048148800000000000e+07	1.101152800000000000e+07	1.120678700000000000e+07	9.279885000000000000e+06	7.445304500000000000e+06	8.390640000000000000e+06	9.173619000000000000e+06	9.493606000000000000e+06	1.158185200000000000e+07	1.012686700000000000e+07	7.628784000000000000e+06	7.420275000000000000e+06	7.854432500000000000e+06	7.574311000000000000e+06
4.794950000000000045e+01	1.331700000000000000e+04	1.902800000000000000e+04	1.855400000000000000e+05	9.288800000000000000e+05	1.995840000000000000e+06	4.718702000000000000e+06	5.408476500000000000e+06	6.149877500000000000e+06	7.200930500000000000e+06	8.679339000000000000e+06	9.246674000000000000e+06	8.182824500000000000e+06	1.146336700000000000e+07	8.957734000000000000e+06	9.743419000000000000e+06	9.255632000000000000e+06	1.214873400000000000e+07	1.099676100000000000e+07	1.020392300000000000e+07	1.059854500000000000e+07	1.146753000000000000e+07	1.187430100000000000e+07	1.008870200000000000e+07	8.243235000000000000e+06	1.026078900000000000e+07	8.367209500000000000e+06	1.065369200000000000e+07	8.672140000000000000e+06	9.516447000000000000e+06	1.097820900000000000e+07	1.328192100000000000e+07	1.110528800000000000e+07	1.051157400000000000e+07	1.010778100000000000e+07	1.104804400000000000e+07	7.797151000000000000e+06	1.051019200000000000e+07	9.977502000000000000e+06	9.644159000000000000e+06	1.144897900000000000e+07	7.112918500000000000e+06	1.455882800000000000e+07	1.169400000000000000e+07	1.198156800000000000e+07	9.113746000000000000e+06	9.624793000000000000e+06	7.619117000000000000e+06	7.878856000000000000e+06	1.029177100000000000e+07
4.795029999999999859e+01	1.131400000000000000e+04	1.652300000000000000e+04	1.760440000000000000e+05	8.510560000000000000e+05	2.204928000000000000e+06	5.864482000000000000e+06	6.180334000000000000e+06	6.918626000000000000e+06	7.790761500000000000e+06	8.192989000000000000e+06	9.715768000000000000e+06	9.063101000000000000e+06	1.069936000000000000e+07	8.922981000000000000e+06	1.020246800000000000e+07	9.656096000000000000e+06	1.357548200000000000e+07	8.983727000000000000e+06	9.989264000000000000e+06	9.456094000000000000e+06	1.142640500000000000e+07	1.098213800000000000e+07	1.192305400000000000e+07	1.054977000000000000e+07	1.154399400000000000e+07	8.587722000000000000e+06	1.093636200000000000e+07	8.408070000000000000e+06	1.334726100000000000e+07	1.162440400000000000e+07	1.589792200000000000e+07	9.940075000000000000e+06	1.345438200000000000e+07	1.299609800000000000e+07	9.858440000000000000e+06	1.238956800000000000e+07	8.649432000000000000e+06	1.051629700000000000e+07	9.431322000000000000e+06	1.058422100000000000e+07	1.017504200000000000e+07	9.306927000000000000e+06	1.057850700000000000e+07	8.592565000000000000e+06	1.144686200000000000e+07	8.868599000000000000e+06	8.921046000000000000e+06	1.204202100000000000e+07	1.000541500000000000e+07
4.795109999999999673e+01	1.441900000000000000e+04	1.572100000000000000e+04	1.837200000000000000e+05	9.012320000000000000e+05	2.074208000000000000e+06	4.665602000000000000e+06	5.883861000000000000e+06	7.670689000000000000e+06	9.190223000000000000e+06	7.938245000000000000e+06	8.959407000000000000e+06	8.573204000000000000e+06	1.044865200000000000e+07	9.856450000000000000e+06	1.224310100000000000e+07	1.023037200000000000e+07	1.093271600000000000e+07	1.318129300000000000e+07	1.063300800000000000e+07	8.945918000000000000e+06	8.838820000000000000e+06	9.197345000000000000e+06	9.668048000000000000e+06	9.370515000000000000e+06	8.439816000000000000e+06	9.847036000000000000e+06	1.208363000000000000e+07	1.086530500000000000e+07	8.660642000000000000e+06	1.237695600000000000e+07	1.098393600000000000e+07	1.029824800000000000e+07	9.024826000000000000e+06	8.313659000000000000e+06	1.055903000000000000e+07	1.216963100000000000e+07	9.640035000000000000e+06	1.175138800000000000e+07	1.036081500000000000e+07	8.056169500000000000e+06	9.560088000000000000e+06	7.941003000000000000e+06	1.820388800000000000e+07	1.333088100000000000e+07	9.409541000000000000e+06	1.061113300000000000e+07	8.450858000000000000e+06	8.266118500000000000e+06	9.231572000000000000e+06
4.795190000000000197e+01	1.391800000000000000e+04	1.812600000000000000e+04	1.729160000000000000e+05	7.971520000000000000e+05	1.617340600000000093e+06	4.098612000000000000e+06	5.458764000000000000e+06	7.394218000000000000e+06	7.108365000000000000e+06	8.905161000000000000e+06	9.035793000000000000e+06	8.456906000000000000e+06	1.010474400000000000e+07	8.800881000000000000e+06	8.307495000000000000e+06	9.412294000000000000e+06	1.117241500000000000e+07	9.731352000000000000e+06	1.074335000000000000e+07	8.400989000000000000e+06	9.126930000000000000e+06	1.235301200000000000e+07	9.603619000000000000e+06	1.370037900000000000e+07	8.127735000000000000e+06	9.086718000000000000e+06	8.105744500000000000e+06	8.636759000000000000e+06	1.323801900000000000e+07	1.211615600000000000e+07	1.208461300000000000e+07	1.039524800000000000e+07	1.003235800000000000e+07	1.080867400000000000e+07	1.261785800000000000e+07	1.440175200000000000e+07	7.556486000000000000e+06	1.066194400000000000e+07	1.373125900000000000e+07	1.031812300000000000e+07	9.843357000000000000e+06	1.182698000000000000e+07	8.083042500000000000e+06	9.918182000000000000e+06	9.445431000000000000e+06	8.959497000000000000e+06	8.716303000000000000e+06	8.175197000000000000e+06	7.580398500000000000e+06
4.795270000000000010e+01	1.482000000000000000e+04	2.494000000000000000e+04	1.867520000000000000e+05	8.711040000000000000e+05	2.925809500000000000e+06	3.968694000000000000e+06	5.363665000000000000e+06	9.268961000000000000e+06	7.576740000000000000e+06	8.152267000000000000e+06	8.983073000000000000e+06	8.958223000000000000e+06	1.165582500000000000e+07	9.601362000000000000e+06	9.667917000000000000e+06	8.873244000000000000e+06	1.033627100000000000e+07	9.913906000000000000e+06	1.206607200000000000e+07	9.682221000000000000e+06	9.450525000000000000e+06	1.081876100000000000e+07	9.381620000000000000e+06	1.148624400000000000e+07	9.341640000000000000e+06	9.620726000000000000e+06	1.014064700000000000e+07	9.850732000000000000e+06	8.683592000000000000e+06	7.806689500000000000e+06	1.505636900000000000e+07	1.237380500000000000e+07	1.141476800000000000e+07	1.057303100000000000e+07	8.645194000000000000e+06	9.827541000000000000e+06	8.444263000000000000e+06	9.202819000000000000e+06	1.059161100000000000e+07	7.983421500000000000e+06	1.110337400000000000e+07	1.064870100000000000e+07	9.210337000000000000e+06	1.334901700000000000e+07	9.909598000000000000e+06	1.395671100000000000e+07	8.529384000000000000e+06	9.052735000000000000e+06	1.032854000000000000e+07
4.795349999999999824e+01	1.492000000000000000e+04	1.602200000000000000e+04	1.777600000000000000e+05	8.724640000000000000e+05	2.024448000000000000e+06	3.679358000000000000e+06	5.637787500000000000e+06	6.365573500000000000e+06	7.993227000000000000e+06	8.273970000000000000e+06	9.645474000000000000e+06	9.238131000000000000e+06	9.929761000000000000e+06	1.048270100000000000e+07	9.987579000000000000e+06	9.348795000000000000e+06	1.066965400000000000e+07	9.866385000000000000e+06	1.272743400000000000e+07	9.496871000000000000e+06	9.356290000000000000e+06	1.377585800000000000e+07	1.312619100000000000e+07	8.630622000000000000e+06	8.376291000000000000e+06	9.127528000000000000e+06	1.154178800000000000e+07	9.909310000000000000e+06	1.382370300000000000e+07	8.174319500000000000e+06	9.281600000000000000e+06	9.303028000000000000e+06	9.442421000000000000e+06	9.594485000000000000e+06	8.150149000000000000e+06	8.457330000000000000e+06	9.175388000000000000e+06	1.157598400000000000e+07	1.356744500000000000e+07	1.176969800000000000e+07	1.192307200000000000e+07	1.093270500000000000e+07	1.062090100000000000e+07	1.273191200000000000e+07	1.003629800000000000e+07	7.900994500000000000e+06	1.121176800000000000e+07	8.084517500000000000e+06	8.926954000000000000e+06
4.795430000000000348e+01	1.562100000000000000e+04	1.902800000000000000e+04	1.856400000000000000e+05	8.740320000000000000e+05	2.113088000000000000e+06	3.791576000000000000e+06	5.771887500000000000e+06	6.924151000000000000e+06	8.987989000000000000e+06	8.337829500000000000e+06	1.010285200000000000e+07	9.547172000000000000e+06	8.594438000000000000e+06	1.088259400000000000e+07	1.223752600000000000e+07	9.998158000000000000e+06	1.133618600000000000e+07	1.196834400000000000e+07	9.345521000000000000e+06	1.067407500000000000e+07	9.697510000000000000e+06	9.699129000000000000e+06	9.510244000000000000e+06	9.283890000000000000e+06	8.561322000000000000e+06	1.054312400000000000e+07	1.204884300000000000e+07	9.182473000000000000e+06	1.010213100000000000e+07	1.018988900000000000e+07	1.162766000000000000e+07	9.327278000000000000e+06	1.199832200000000000e+07	1.106846100000000000e+07	1.104177100000000000e+07	1.102620000000000000e+07	9.881651000000000000e+06	8.597007000000000000e+06	8.216913500000000000e+06	1.303372400000000000e+07	8.047152000000000000e+06	8.327886000000000000e+06	1.423161800000000000e+07	1.037762500000000000e+07	7.275629500000000000e+06	9.600860000000000000e+06	9.602241000000000000e+06	9.585206000000000000e+06	7.184346000000000000e+06
4.795510000000000161e+01	1.542100000000000000e+04	2.113200000000000000e+04	1.854400000000000000e+05	8.735200000000000000e+05	2.152064000000000000e+06	3.856535000000000000e+06	5.128654500000000000e+06	6.962936500000000000e+06	7.634521000000000000e+06	1.008054600000000000e+07	9.721860000000000000e+06	9.278917000000000000e+06	9.789961000000000000e+06	9.311521000000000000e+06	1.401076700000000000e+07	9.395145000000000000e+06	1.345820200000000000e+07	1.169757100000000000e+07	9.809610000000000000e+06	8.308314000000000000e+06	1.056771500000000000e+07	1.047476100000000000e+07	7.699002000000000000e+06	8.867628000000000000e+06	8.936928000000000000e+06	7.473795000000000000e+06	9.258541000000000000e+06	9.164665000000000000e+06	1.092924900000000000e+07	8.180004500000000000e+06	1.144112900000000000e+07	1.052886500000000000e+07	1.067753200000000000e+07	1.014423800000000000e+07	9.013341000000000000e+06	9.552130000000000000e+06	1.114428400000000000e+07	8.669588000000000000e+06	7.008451000000000000e+06	9.888402000000000000e+06	1.385778000000000000e+07	7.892824000000000000e+06	7.510723500000000000e+06	1.406937700000000000e+07	9.337038000000000000e+06	1.035705400000000000e+07	1.025934800000000000e+07	7.733526500000000000e+06	8.073973000000000000e+06
4.795589999999999975e+01	1.722400000000000000e+04	1.782500000000000000e+04	1.676640000000000000e+05	8.630720000000000000e+05	2.200960000000000000e+06	4.163630000000000000e+06	6.515919000000000000e+06	6.503809000000000000e+06	9.514492000000000000e+06	8.505345000000000000e+06	9.023843000000000000e+06	8.917437000000000000e+06	9.253362000000000000e+06	9.775359000000000000e+06	9.609839000000000000e+06	9.070232000000000000e+06	1.135370800000000000e+07	1.104992800000000000e+07	8.620180000000000000e+06	1.035480900000000000e+07	1.025610500000000000e+07	9.733855000000000000e+06	1.181754000000000000e+07	1.337074200000000000e+07	1.009308300000000000e+07	1.154691100000000000e+07	7.540634500000000000e+06	9.827301000000000000e+06	8.878896000000000000e+06	1.326618400000000000e+07	1.149497300000000000e+07	1.304722800000000000e+07	8.760668000000000000e+06	1.132245300000000000e+07	1.236430400000000000e+07	9.876416000000000000e+06	1.152469100000000000e+07	9.160238000000000000e+06	8.296029500000000000e+06	8.013632500000000000e+06	7.854211000000000000e+06	1.208707500000000000e+07	9.644635000000000000e+06	1.143071900000000000e+07	8.902981000000000000e+06	1.273466500000000000e+07	8.697996000000000000e+06	7.896871000000000000e+06	8.835641000000000000e+06
8.789879999999999427e+01	1.451900000000000000e+04	2.874900000000000000e+04	4.608000000000000000e+05	2.192832000000000000e+06	4.361361000000000000e+06	7.789888000000000000e+06	1.114125200000000000e+07	1.444566500000000000e+07	1.430918000000000000e+07	1.723651200000000000e+07	1.734428000000000000e+07	1.996413400000000000e+07	2.073420400000000000e+07	1.974718800000000000e+07	2.016658400000000000e+07	2.293120000000000000e+07	2.343258800000000000e+07	2.016327800000000000e+07	2.144080200000000000e+07	2.301769000000000000e+07	2.111193000000000000e+07	1.961407400000000000e+07	2.269479400000000000e+07	1.873548600000000000e+07	2.126724600000000000e+07	2.716230200000000000e+07	2.397098000000000000e+07	2.448050200000000000e+07	2.023318000000000000e+07	3.345054000000000000e+07	2.017467400000000000e+07	2.226538000000000000e+07	2.649092400000000000e+07	2.032469200000000000e+07	2.321307600000000000e+07	2.739737000000000000e+07	2.547761400000000000e+07	2.180776200000000000e+07	2.296891600000000000e+07	2.718066000000000000e+07	2.429754400000000000e+07	2.738899800000000000e+07	2.500282400000000000e+07	4.802299600000000000e+07	3.100061200000000000e+07	2.674577000000000000e+07	3.271757000000000000e+07	2.413869200000000000e+07	3.802983200000000000e+07
8.790019999999999811e+01	1.552100000000000000e+04	3.406300000000000000e+04	4.510720000000000000e+05	2.100992000000000000e+06	4.415825000000000000e+06	1.017584800000000000e+07	1.113566400000000000e+07	2.055697800000000000e+07	1.521126100000000000e+07	1.859144400000000000e+07	1.871032200000000000e+07	2.085070400000000000e+07	2.383636600000000000e+07	2.213588800000000000e+07	1.927171600000000000e+07	2.595831800000000000e+07	2.589966800000000000e+07	2.665100200000000000e+07	2.376634400000000000e+07	2.410801200000000000e+07	2.745176000000000000e+07	1.907756400000000000e+07	2.443530400000000000e+07	1.830166800000000000e+07	2.283388800000000000e+07	2.616941200000000000e+07	2.734367000000000000e+07	1.851115600000000000e+07	1.879742800000000000e+07	2.091322000000000000e+07	2.398846400000000000e+07	2.297542000000000000e+07	2.300727800000000000e+07	1.962404000000000000e+07	1.877504000000000000e+07	1.905489600000000000e+07	2.010798600000000000e+07	2.320616200000000000e+07	2.022315000000000000e+07	2.382942000000000000e+07	3.611294400000000000e+07	2.419830000000000000e+07	3.792046800000000000e+07	4.456798000000000000e+07	2.921717400000000000e+07	3.507599200000000000e+07	2.984344800000000000e+07	3.374058000000000000e+07	2.673240400000000000e+07
8.790170000000000528e+01	1.331700000000000000e+04	3.446400000000000000e+04	4.807840000000000000e+05	2.191360000000000000e+06	4.421998000000000000e+06	1.048878400000000000e+07	1.357986000000000000e+07	1.495993200000000000e+07	1.720679400000000000e+07	1.697089400000000000e+07	1.719150800000000000e+07	2.162027600000000000e+07	2.153292800000000000e+07	1.877317400000000000e+07	2.305097600000000000e+07	2.501277800000000000e+07	2.402833200000000000e+07	2.519621600000000000e+07	1.985103200000000000e+07	3.087931000000000000e+07	2.813984000000000000e+07	2.332303000000000000e+07	2.280591000000000000e+07	2.474749200000000000e+07	1.917484800000000000e+07	1.951970200000000000e+07	1.973945200000000000e+07	1.722103200000000000e+07	2.321346600000000000e+07	2.267936000000000000e+07	1.956171800000000000e+07	2.415882000000000000e+07	1.752771800000000000e+07	2.147828000000000000e+07	1.966284000000000000e+07	1.984422800000000000e+07	1.856173800000000000e+07	2.173518200000000000e+07	2.157783200000000000e+07	3.034918200000000000e+07	3.259809600000000000e+07	3.459246000000000000e+07	3.379668800000000000e+07	2.703076800000000000e+07	3.478620400000000000e+07	2.471313600000000000e+07	2.857162800000000000e+07	3.902370000000000000e+07	3.923661600000000000e+07
8.790319999999999823e+01	1.482000000000000000e+04	3.336100000000000000e+04	4.573200000000000000e+05	2.144640000000000000e+06	4.742972500000000000e+06	7.665752000000000000e+06	1.138732500000000000e+07	1.656350800000000000e+07	1.780217200000000000e+07	2.046188000000000000e+07	2.169546400000000000e+07	1.995201400000000000e+07	1.847783200000000000e+07	1.872081400000000000e+07	1.859708000000000000e+07	2.421231200000000000e+07	2.316345200000000000e+07	2.159971400000000000e+07	2.237407800000000000e+07	2.451300000000000000e+07	2.207637000000000000e+07	2.828679600000000000e+07	2.562163400000000000e+07	2.345250600000000000e+07	2.675303400000000000e+07	2.029741000000000000e+07	2.660002000000000000e+07	2.455079600000000000e+07	2.711955600000000000e+07	2.103165800000000000e+07	2.057850400000000000e+07	2.455943000000000000e+07	2.464132600000000000e+07	2.895898000000000000e+07	1.876925000000000000e+07	1.728220000000000000e+07	2.251256400000000000e+07	2.448407600000000000e+07	2.102498800000000000e+07	2.465792600000000000e+07	2.658248400000000000e+07	2.448810000000000000e+07	2.573219400000000000e+07	3.674196000000000000e+07	3.986096000000000000e+07	3.255308800000000000e+07	3.543656800000000000e+07	2.449512200000000000e+07	2.537367400000000000e+07
8.790460000000000207e+01	1.572100000000000000e+04	3.416300000000000000e+04	4.775040000000000000e+05	2.188672000000000000e+06	5.179048000000000000e+06	7.648052000000000000e+06	1.040303100000000000e+07	1.522513200000000000e+07	1.693499200000000000e+07	1.731795600000000000e+07	1.765497800000000000e+07	1.789314000000000000e+07	1.836086600000000000e+07	1.922542800000000000e+07	2.328328800000000000e+07	1.982204000000000000e+07	2.195327400000000000e+07	1.862615400000000000e+07	2.464862400000000000e+07	2.840952200000000000e+07	2.357050000000000000e+07	2.183609200000000000e+07	2.386338200000000000e+07	2.024992200000000000e+07	2.528479800000000000e+07	2.039016000000000000e+07	2.190682000000000000e+07	1.947839800000000000e+07	2.128383000000000000e+07	1.988755200000000000e+07	2.194383400000000000e+07	1.868511000000000000e+07	2.948258600000000000e+07	2.139426000000000000e+07	2.353876200000000000e+07	1.625484800000000000e+07	2.022239800000000000e+07	1.996129600000000000e+07	2.140795000000000000e+07	2.106596600000000000e+07	2.595524400000000000e+07	2.445815400000000000e+07	5.108476800000000000e+07	3.565380400000000000e+07	2.821658000000000000e+07	3.387207600000000000e+07	4.472567200000000000e+07	3.269401800000000000e+07	2.365505200000000000e+07
8.790609999999999502e+01	1.652300000000000000e+04	3.346100000000000000e+04	6.010880000000000000e+05	2.131008000000000000e+06	4.991450000000000000e+06	7.801688000000000000e+06	1.166714700000000000e+07	1.360498100000000000e+07	1.642050700000000000e+07	1.548269000000000000e+07	1.745019000000000000e+07	2.203978800000000000e+07	1.844288200000000000e+07	2.651339000000000000e+07	2.021397600000000000e+07	2.196851000000000000e+07	2.078374800000000000e+07	1.883270400000000000e+07	1.910227800000000000e+07	2.123740400000000000e+07	2.093004000000000000e+07	1.788195400000000000e+07	2.808066400000000000e+07	2.254467600000000000e+07	2.255622600000000000e+07	3.148491600000000000e+07	2.498002200000000000e+07	1.669336000000000000e+07	2.089964800000000000e+07	2.421478400000000000e+07	1.953191200000000000e+07	2.062026000000000000e+07	2.292773600000000000e+07	1.958734200000000000e+07	2.013376000000000000e+07	2.134273600000000000e+07	1.964937400000000000e+07	2.361164800000000000e+07	2.457842000000000000e+07	2.128300200000000000e+07	2.898208000000000000e+07	2.544927000000000000e+07	3.040998800000000000e+07	3.806806000000000000e+07	3.207876800000000000e+07	4.892440000000000000e+07	3.489989600000000000e+07	2.556683600000000000e+07	2.522124400000000000e+07
8.790760000000000218e+01	2.995200000000000000e+04	3.275900000000000000e+04	4.882640000000000000e+05	2.136960000000000000e+06	6.578411500000000000e+06	7.919688000000000000e+06	1.210878300000000000e+07	1.387040200000000000e+07	1.451742400000000000e+07	1.844706600000000000e+07	1.913302200000000000e+07	1.978327800000000000e+07	2.529960600000000000e+07	2.131849400000000000e+07	2.042259200000000000e+07	2.889320000000000000e+07	2.380031400000000000e+07	2.262352200000000000e+07	1.921864800000000000e+07	2.362610200000000000e+07	2.524652000000000000e+07	2.942367400000000000e+07	2.563283800000000000e+07	1.774680600000000000e+07	1.931899200000000000e+07	1.680398200000000000e+07	2.225330400000000000e+07	2.568814800000000000e+07	2.157116400000000000e+07	1.902201000000000000e+07	1.835263200000000000e+07	1.633043500000000000e+07	2.410711800000000000e+07	2.294718600000000000e+07	2.378049600000000000e+07	2.090823600000000000e+07	2.024074200000000000e+07	1.864709000000000000e+07	2.163850200000000000e+07	3.668816400000000000e+07	2.816214200000000000e+07	2.506818400000000000e+07	3.616112000000000000e+07	5.862502400000000000e+07	3.301432800000000000e+07	3.308010400000000000e+07	2.663114000000000000e+07	2.472581200000000000e+07	3.992426000000000000e+07
8.790900000000000603e+01	1.752500000000000000e+04	3.476400000000000000e+04	5.073520000000000000e+05	2.131008000000000000e+06	5.106550500000000000e+06	7.896088000000000000e+06	1.088936700000000000e+07	1.896931400000000000e+07	1.529261700000000000e+07	1.587047400000000000e+07	1.944981200000000000e+07	1.917032200000000000e+07	1.951561400000000000e+07	2.089589600000000000e+07	2.129515800000000000e+07	1.902250400000000000e+07	2.009362000000000000e+07	2.223536000000000000e+07	2.579748600000000000e+07	2.012993600000000000e+07	1.905991000000000000e+07	1.978327800000000000e+07	2.382790000000000000e+07	1.919794800000000000e+07	2.338875000000000000e+07	3.048136000000000000e+07	2.203352600000000000e+07	1.780165800000000000e+07	1.958369400000000000e+07	2.047452800000000000e+07	2.013333000000000000e+07	2.024390000000000000e+07	1.787731000000000000e+07	1.786541000000000000e+07	1.981386200000000000e+07	2.138525600000000000e+07	1.734134600000000000e+07	2.272180200000000000e+07	1.909416800000000000e+07	3.281149600000000000e+07	2.843288400000000000e+07	2.731654800000000000e+07	3.672669200000000000e+07	3.446215200000000000e+07	4.036198000000000000e+07	3.021875000000000000e+07	2.509387600000000000e+07	3.160537800000000000e+07	2.895020200000000000e+07
8.791049999999999898e+01	1.592200000000000000e+04	3.907700000000000000e+04	4.942160000000000000e+05	2.112320000000000000e+06	5.233754500000000000e+06	7.943288000000000000e+06	1.142666100000000000e+07	1.934015200000000000e+07	1.694053800000000000e+07	1.848778800000000000e+07	1.793053000000000000e+07	1.939825800000000000e+07	1.768470000000000000e+07	1.737007600000000000e+07	2.314947600000000000e+07	2.384707600000000000e+07	1.908249000000000000e+07	2.076975200000000000e+07	2.785041800000000000e+07	2.661811400000000000e+07	1.998910000000000000e+07	2.415692800000000000e+07	2.999718600000000000e+07	2.389186800000000000e+07	2.525615400000000000e+07	2.094758800000000000e+07	2.216115400000000000e+07	2.138992000000000000e+07	1.915912000000000000e+07	2.737374800000000000e+07	1.613252800000000000e+07	2.116103600000000000e+07	2.638683200000000000e+07	1.804117600000000000e+07	1.819025000000000000e+07	2.383780400000000000e+07	2.391978000000000000e+07	2.406600800000000000e+07	2.272525800000000000e+07	1.870709600000000000e+07	2.407449200000000000e+07	3.401865600000000000e+07	3.635382000000000000e+07	2.681313800000000000e+07	2.859571600000000000e+07	2.921984000000000000e+07	3.632973200000000000e+07	2.764835800000000000e+07	2.818853400000000000e+07
8.791200000000000614e+01	1.461900000000000000e+04	3.827400000000000000e+04	4.829360000000000000e+05	5.482400500000000000e+06	4.767300000000000000e+06	1.089635600000000000e+07	1.355169900000000000e+07	1.370465200000000000e+07	1.417628300000000000e+07	1.810509400000000000e+07	1.899805800000000000e+07	1.924070800000000000e+07	2.289178400000000000e+07	2.177121200000000000e+07	2.067256000000000000e+07	2.563386800000000000e+07	2.468341600000000000e+07	2.283618800000000000e+07	2.134761400000000000e+07	2.397456000000000000e+07	2.252945000000000000e+07	2.435596400000000000e+07	1.913160400000000000e+07	1.722659400000000000e+07	2.099559000000000000e+07	1.884680000000000000e+07	2.794356600000000000e+07	2.123152400000000000e+07	2.117504800000000000e+07	2.206917000000000000e+07	2.640134800000000000e+07	2.059019000000000000e+07	2.075260600000000000e+07	2.331562000000000000e+07	1.740474000000000000e+07	2.406996000000000000e+07	2.318841400000000000e+07	1.813853800000000000e+07	2.764453400000000000e+07	2.691432000000000000e+07	2.216435400000000000e+07	3.985040000000000000e+07	2.983766800000000000e+07	3.190764400000000000e+07	2.722176600000000000e+07	3.506922400000000000e+07	2.625730200000000000e+07	4.487072800000000000e+07	3.634188800000000000e+07
[truncated: 30 more columns]
