# Supplementary material for: Otolith microchemistry and diadromy in Patagonian river fishes
Source: PeerJ. 2019 Jan 3;7:e6149. doi: 10.7717/peerj.6149 (PMC6321752; doi:10.7717/peerj.6149)
Supplement: Supplemental Information 3 — Raw data. This archive contains the raw data used to generate the analyses reported in the paper cited above. The python script provided allows to convert from the isotopic intensities measured by LA-ICP-MS to molar concentrations of Sr:Ca. [file peerj-07-6149-s003.zip › Dataset S1/Alo_etAl_scripts/samples/BJ12.txt]

4.794850000000000279e+01,5.543936000000000000e+06,4.797909000000000000e+06,4.860218000000000000e+06,4.936295500000000000e+06,5.388495000000000000e+06,4.500491000000000000e+06,4.890210500000000000e+06,5.467745000000000000e+06,4.782485000000000000e+06,4.573902000000000000e+06,3.591157299999999814e+06,4.325131500000000000e+06,3.875747000000000000e+06,4.422605000000000000e+06,3.911420500000000000e+06,4.174315799999999814e+06,4.711977000000000000e+06,4.870060000000000000e+06,3.571826500000000000e+06,4.676965500000000000e+06,4.955840500000000000e+06,4.144595000000000000e+06,4.680089500000000000e+06,4.108497299999999814e+06,3.342526299999999814e+06,4.898993000000000000e+06,4.203948500000000000e+06,3.949944500000000000e+06,3.870221299999999814e+06,4.071721000000000000e+06,3.322943799999999814e+06,3.582798500000000000e+06,3.737955000000000000e+06,3.765853500000000000e+06,3.582699299999999814e+06,3.081936000000000000e+06,3.443377299999999814e+06,3.398981799999999814e+06,2.962506799999999814e+06,2.942406000000000000e+06,3.168855000000000000e+06,3.131226000000000000e+06,3.142644000000000000e+06,2.955390799999999814e+06,2.981714000000000000e+06,2.607037000000000000e+06,2.620657500000000000e+06,2.597291299999999814e+06,2.744259500000000000e+06,2.759951299999999814e+06,2.704858500000000000e+06,2.321914000000000000e+06,2.115344799999999814e+06,2.143561500000000000e+06,2.696256000000000000e+06,2.647986000000000000e+06,2.480965299999999814e+06,1.806604800000000047e+06,2.231031299999999814e+06,2.701376000000000000e+06,2.088041600000000093e+06,2.511168000000000000e+06,2.493312000000000000e+06,2.509248000000000000e+06,1.936798300000000047e+06,1.941606899999999907e+06,1.846146899999999907e+06,2.261056000000000000e+06,2.119296000000000000e+06,2.203712000000000000e+06,2.398848000000000000e+06,2.084640000000000000e+06,2.155008000000000000e+06,1.770366300000000047e+06,1.971360000000000000e+06,2.128960000000000000e+06,2.281344000000000000e+06,1.975648000000000000e+06,1.742944399999999907e+06,2.005984000000000000e+06,1.899072000000000000e+06,1.796419600000000093e+06,1.519897500000000000e+06,1.840064000000000000e+06,1.860768000000000000e+06,1.843456000000000000e+06,1.321042300000000047e+06,1.769888000000000000e+06,1.685120000000000000e+06,1.678048000000000000e+06,1.776640000000000000e+06,1.539952300000000047e+06,1.793888000000000000e+06,1.440771300000000047e+06,1.627584000000000000e+06,1.507392000000000000e+06,1.502112000000000000e+06,1.479168000000000000e+06,1.645600000000000000e+06,1.361408000000000000e+06,1.310944000000000000e+06,1.463232000000000000e+06,1.251776000000000000e+06,1.455264000000000000e+06,1.281088000000000000e+06,1.213920000000000000e+06,1.135008000000000000e+06,1.156288000000000000e+06,1.210080000000000000e+06,1.159680000000000000e+06,1.132992000000000000e+06,1.066624000000000000e+06,1.044813400000000023e+06,1.254752000000000000e+06,1.239424000000000000e+06,1.208064000000000000e+06,1.135232000000000000e+06,1.243808000000000000e+06,1.261888000000000000e+06,1.391392000000000000e+06,1.183008000000000000e+06,1.437536000000000000e+06,1.326880000000000000e+06,1.564303300000000047e+06,1.266048000000000000e+06,1.289920000000000000e+06,1.372960000000000000e+06,1.279392000000000000e+06,1.354240000000000000e+06,1.423584000000000000e+06,1.234016000000000000e+06,1.328160000000000000e+06,1.147936000000000000e+06,1.170400000000000000e+06,1.333920000000000000e+06,1.198944000000000000e+06,1.267968000000000000e+06,1.358848000000000000e+06,1.301440000000000000e+06,1.287808000000000000e+06,1.158112000000000000e+06,1.263488000000000000e+06,1.159040000000000000e+06,1.075712000000000000e+06,1.031216000000000000e+06,9.220640000000000000e+05,1.000800000000000000e+06,9.349600000000000000e+05,1.013632000000000000e+06,1.036800000000000000e+06,9.411520000000000000e+05,8.079840000000000000e+05,8.994560000000000000e+05,8.626560000000000000e+05,7.862240000000000000e+05,8.168320000000000000e+05,9.494400000000000000e+05,9.490080000000000000e+05,7.869440000000000000e+05,8.420800000000000000e+05,8.417600000000000000e+05,8.365440000000000000e+05,7.498240000000000000e+05,8.643200000000000000e+05,8.681613000000000466e+05,8.321600000000000000e+05,8.900320000000000000e+05,8.437440000000000000e+05,9.754720000000000000e+05,8.287200000000000000e+05,1.107488000000000000e+06,8.781120000000000000e+05,7.885120000000000000e+05,8.854400000000000000e+05,8.488640000000000000e+05,8.706880000000000000e+05,8.457280000000000000e+05,9.179840000000000000e+05,9.079360000000000000e+05,8.678720000000000000e+05,9.778880000000000000e+05,9.184000000000000000e+05,6.532008000000000466e+05,9.017600000000000000e+05,1.321088000000000000e+06,1.924923000000000000e+06,1.085952000000000000e+06,1.053120000000000000e+06,1.011008000000000000e+06,9.960640000000000000e+05,7.813880000000000000e+05,8.382240000000000000e+05,9.395680000000000000e+05,1.012896000000000000e+06,1.013424000000000000e+06,9.800960000000000000e+05,1.029424000000000000e+06,9.613920000000000000e+05,9.429280000000000000e+05,1.126112000000000000e+06,9.985920000000000000e+05,9.695840000000000000e+05,9.054240000000000000e+05,1.061344000000000000e+06,9.726240000000000000e+05,8.898240000000000000e+05,8.282080000000000000e+05,9.405120000000000000e+05,9.872320000000000000e+05,9.601440000000000000e+05,9.449280000000000000e+05,9.225920000000000000e+05,1.012896000000000000e+06,1.055328000000000000e+06,1.093024000000000000e+06,5.670486999999999534e+05,7.275576999999999534e+05,1.170120399999999907e+06,8.954720000000000000e+05,9.564998000000000466e+05,2.556575500000000000e+06,8.781115999999999767e+05,9.113920000000000000e+05,9.819840000000000000e+05,1.125696000000000000e+06,9.291509000000000233e+05,1.140288000000000000e+06,1.232000000000000000e+06,1.014368000000000000e+06,1.075904000000000000e+06,1.218048000000000000e+06,1.129728000000000000e+06,1.079712000000000000e+06,1.059776000000000000e+06,1.103680000000000000e+06,9.382080000000000000e+05,9.893440000000000000e+05,1.183136000000000000e+06,1.071488000000000000e+06,1.086592000000000000e+06,1.237216000000000000e+06,1.095040000000000000e+06,1.135840000000000000e+06,1.089312000000000000e+06,1.095552000000000000e+06,1.420411000000000000e+06,1.113408000000000000e+06,7.919438000000000466e+05,1.371488000000000000e+06,1.420352000000000000e+06,1.297824000000000000e+06,1.082784000000000000e+06,1.109312000000000000e+06,1.178240000000000000e+06,1.151520000000000000e+06,1.200640000000000000e+06,1.023424000000000000e+06,1.070752000000000000e+06,1.140416000000000000e+06,1.043648000000000000e+06,1.158208000000000000e+06,1.024368000000000000e+06,1.132160000000000000e+06,1.073472000000000000e+06,9.233280000000000000e+05,1.163392000000000000e+06,1.049344000000000000e+06,1.014784000000000000e+06,1.091552000000000000e+06,9.895520000000000000e+05,9.703200000000000000e+05,1.068000000000000000e+06,1.170176000000000000e+06,9.136960000000000000e+05,1.081408000000000000e+06,1.073792000000000000e+06,1.025008000000000000e+06,7.911975000000000000e+05,1.043440000000000000e+06,9.547840000000000000e+05,1.027632000000000000e+06,9.450240000000000000e+05,9.827200000000000000e+05,8.969440000000000000e+05,9.357920000000000000e+05,8.544960000000000000e+05,9.172480000000000000e+05,7.883040000000000000e+05,8.331040000000000000e+05,8.256000000000000000e+05,9.362240000000000000e+05,1.124640000000000000e+06,1.027840000000000000e+06,9.552000000000000000e+05,9.224960000000000000e+05,1.129600000000000000e+06,9.679040000000000000e+05,9.087680000000000000e+05,1.057568000000000000e+06,9.336960000000000000e+05,8.484480000000000000e+05,8.645280000000000000e+05,8.850080000000000000e+05,7.596960000000000000e+05,8.667200000000000000e+05,9.485920000000000000e+05,9.489120000000000000e+05,8.359200000000000000e+05,8.870080000000000000e+05,8.978880000000000000e+05,7.894400000000000000e+05,8.300950000000000000e+05,1.071488000000000000e+06,1.091968000000000000e+06,1.006570300000000047e+06,9.622400000000000000e+05,1.021520000000000000e+06,1.079712000000000000e+06,9.866080000000000000e+05,1.135668000000000000e+06,1.036896000000000000e+06,1.075584000000000000e+06,1.025008000000000000e+06,1.164256000000000000e+06,1.113952000000000000e+06,1.094304000000000000e+06,1.040272000000000000e+06,1.083712000000000000e+06,9.556160000000000000e+05,1.077824000000000000e+06,9.936480000000000000e+05,1.051648000000000000e+06,1.006160000000000000e+06,1.129920000000000000e+06,1.073376000000000000e+06,9.223840000000000000e+05,1.212096000000000000e+06,1.092480000000000000e+06,1.034480000000000000e+06,9.716800000000000000e+05,1.228256000000000000e+06,1.196049800000000047e+06,1.067264000000000000e+06,9.905920000000000000e+05,1.244960000000000000e+06,1.099904000000000000e+06,1.126976000000000000e+06,9.950080000000000000e+05,1.005744000000000000e+06,1.127072000000000000e+06,1.169216000000000000e+06,1.347840000000000000e+06,9.977440000000000000e+05,9.902880000000000000e+05,9.993280000000000000e+05,1.082240000000000000e+06,8.633760000000000000e+05,1.094816000000000000e+06,1.099456000000000000e+06,1.033328000000000000e+06,9.654880000000000000e+05,9.444000000000000000e+05,1.299185500000000000e+06,1.023312000000000000e+06,1.012368000000000000e+06,1.194564500000000000e+06,1.045232000000000000e+06,1.027216000000000000e+06,1.100736000000000000e+06,1.045120000000000000e+06,8.815680000000000000e+05,9.231200000000000000e+05,9.109600000000000000e+05,9.362240000000000000e+05,1.033328000000000000e+06,9.298240000000000000e+05,9.983840000000000000e+05,9.132640000000000000e+05,1.083424000000000000e+06,8.906560000000000000e+05,9.760960000000000000e+05,9.984800000000000000e+05,1.169672300000000047e+06,8.531520000000000000e+05,9.489120000000000000e+05,9.568800000000000000e+05,9.996480000000000000e+05,1.082656000000000000e+06,1.168576000000000000e+06,1.072960000000000000e+06,1.641063800000000047e+06,9.798720000000000000e+05,1.157568000000000000e+06,9.918278000000000466e+05,6.198689000000000233e+05,1.137216000000000000e+06,1.160000000000000000e+06,1.153487300000000047e+06,9.978560000000000000e+05,1.239899000000000000e+06,1.600274100000000093e+06,9.162080000000000000e+05,1.078752000000000000e+06,1.063360000000000000e+06,1.078880000000000000e+06,8.692320000000000000e+05,9.353760000000000000e+05,8.565920000000000000e+05,9.755680000000000000e+05,9.920640000000000000e+05,8.487520000000000000e+05,9.644480000000000000e+05,1.111936000000000000e+06,9.839090000000000000e+05,9.448160000000000000e+05,9.494400000000000000e+05,9.225920000000000000e+05,9.584640000000000000e+05,1.023840000000000000e+06,9.861760000000000000e+05,1.062528000000000000e+06,1.092384000000000000e+06,1.038272000000000000e+06,1.060416000000000000e+06,1.014368000000000000e+06,8.665120000000000000e+05,1.055281899999999907e+06,1.070528000000000000e+06,9.086720000000000000e+05,9.001920000000000000e+05,8.775840000000000000e+05,1.018256000000000000e+06,1.014576000000000000e+06,1.083424000000000000e+06,1.200960000000000000e+06,9.410400000000000000e+05,9.397760000000000000e+05,9.068800000000000000e+05,1.013520000000000000e+06,9.111840000000000000e+05,6.948674000000000233e+05,1.043076199999999953e+06,1.110784000000000000e+06,9.400960000000000000e+05,9.590880000000000000e+05,8.348800000000000000e+05,9.290880000000000000e+05,9.212320000000000000e+05,9.239520000000000000e+05,9.186080000000000000e+05,9.589760000000000000e+05,7.828960000000000000e+05,8.087040000000000000e+05,7.690560000000000000e+05,7.861120000000000000e+05,7.592800000000000000e+05,8.195520000000000000e+05,7.930880000000000000e+05,1.059360000000000000e+06,7.922560000000000000e+05,7.239680000000000000e+05,7.813280000000000000e+05,7.418240000000000000e+05,7.512800000000000000e+05,7.703040000000000000e+05,8.101760000000000000e+05,8.690240000000000000e+05,7.973600000000000000e+05,7.790400000000000000e+05,8.315360000000000000e+05,7.561600000000000000e+05,8.404160000000000000e+05,9.299360000000000000e+05,6.084000000000000000e+05,7.647840000000000000e+05,7.139200000000000000e+05,8.224640000000000000e+05,7.591840000000000000e+05,7.265760000000000000e+05,8.230880000000000000e+05,8.110080000000000000e+05,9.140000000000000000e+05,8.142400000000000000e+05,8.605600000000000000e+05,7.764320000000000000e+05,7.869440000000000000e+05,8.583680000000000000e+05,9.056320000000000000e+05,9.855520000000000000e+05,7.724800000000000000e+05,9.903840000000000000e+05,7.731040000000000000e+05,8.194400000000000000e+05,7.978720000000000000e+05,9.645440000000000000e+05,8.571200000000000000e+05,9.526880000000000000e+05,8.865920000000000000e+05,1.003424000000000000e+06,9.568800000000000000e+05,1.001216000000000000e+06,9.661280000000000000e+05,9.679040000000000000e+05,8.674560000000000000e+05,1.051968000000000000e+06,8.999680000000000000e+05,8.947360000000000000e+05,7.737280000000000000e+05,8.180960000000000000e+05,8.835520000000000000e+05,8.348800000000000000e+05,8.834400000000000000e+05,8.276800000000000000e+05,7.993440000000000000e+05,8.844960000000000000e+05,8.510560000000000000e+05,7.871520000000000000e+05,7.330080000000000000e+05,8.500160000000000000e+05,8.630720000000000000e+05,8.299840000000000000e+05,8.554400000000000000e+05,8.038080000000000000e+05,8.258080000000000000e+05,8.442720000000000000e+05,9.425120000000000000e+05,1.129184000000000000e+06,1.291952000000000000e+06,1.224864000000000000e+06,1.327712000000000000e+06,1.193856000000000000e+06,1.206272000000000000e+06,1.331456000000000000e+06,9.736800000000000000e+05,9.227040000000000000e+05,9.665440000000000000e+05,9.679040000000000000e+05,1.086688000000000000e+06,1.033952000000000000e+06,9.150560000000000000e+05,1.032160000000000000e+06,1.146560000000000000e+06,9.038560000000000000e+05,9.674880000000000000e+05,9.327520000000000000e+05,1.091552000000000000e+06,9.809280000000000000e+05,1.141344000000000000e+06,8.859520000000000000e+05,1.097024000000000000e+06,1.077696000000000000e+06,1.108864000000000000e+06,9.370560000000000000e+05,1.119968000000000000e+06,1.192160000000000000e+06,1.210944000000000000e+06,9.781920000000000000e+05,1.003216000000000000e+06,1.005536000000000000e+06,1.017008000000000000e+06,9.860800000000000000e+05,9.392640000000000000e+05,1.085216000000000000e+06,1.114464000000000000e+06,9.645440000000000000e+05,9.668480000000000000e+05,9.613920000000000000e+05,1.040719400000000023e+06,1.100192000000000000e+06,1.332640000000000000e+06,9.620320000000000000e+05,9.789280000000000000e+05,9.794560000000000000e+05,9.421920000000000000e+05,1.125152000000000000e+06,1.152576000000000000e+06,1.097792000000000000e+06,1.046912000000000000e+06,9.240640000000000000e+05,9.641280000000000000e+05,1.054816000000000000e+06,1.077600000000000000e+06,1.244960000000000000e+06,1.083249500000000000e+06,9.282560000000000000e+05,9.986880000000000000e+05,1.342592000000000000e+06,1.193216000000000000e+06,1.236992000000000000e+06,1.071072000000000000e+06,1.111424000000000000e+06,1.008800000000000000e+06,8.743599000000000233e+05,1.084672000000000000e+06,9.705280000000000000e+05,6.786019000000000233e+05,1.067584000000000000e+06,9.616000000000000000e+05,9.749440000000000000e+05,1.093120000000000000e+06,9.347520000000000000e+05,9.506880000000000000e+05,9.963840000000000000e+05,9.339200000000000000e+05,8.762400000000000000e+05,1.002800000000000000e+06,9.458720000000000000e+05,9.549920000000000000e+05,6.459439000000000233e+05,1.121888000000000000e+06,1.057344000000000000e+06,1.130976000000000000e+06,9.539520000000000000e+05,1.109600000000000000e+06,1.300064000000000000e+06,1.009536000000000000e+06,8.417335999999999767e+05,1.095232000000000000e+06,9.418880000000000000e+05,1.011216000000000000e+06,1.092192000000000000e+06,9.898560000000000000e+05,1.103584000000000000e+06,1.255712000000000000e+06,1.079808000000000000e+06,1.190240000000000000e+06,9.813440000000000000e+05,1.097152000000000000e+06,1.084256000000000000e+06,1.286624000000000000e+06,1.235616000000000000e+06,1.092192000000000000e+06,1.008368000000000000e+06,1.053120000000000000e+06,9.972160000000000000e+05,8.711040000000000000e+05,1.301984000000000000e+06,8.816640000000000000e+05,9.770400000000000000e+05,9.323360000000000000e+05,8.860640000000000000e+05,9.289920000000000000e+05,9.387360000000000000e+05,1.000384000000000000e+06,9.910240000000000000e+05,1.074848000000000000e+06,1.110688000000000000e+06,1.070624000000000000e+06,9.930240000000000000e+05,9.840800000000000000e+05,9.919680000000000000e+05,1.074336000000000000e+06,9.927040000000000000e+05,9.518400000000000000e+05,8.141280000000000000e+05,8.017280000000000000e+05,4.436987000000000116e+05,9.281440000000000000e+05,8.505280000000000000e+05,7.695680000000000000e+05,1.086048000000000000e+06,8.016320000000000000e+05,7.791360000000000000e+05,8.143360000000000000e+05,8.292480000000000000e+05,8.101760000000000000e+05,7.684320000000000000e+05,7.815360000000000000e+05,7.192000000000000000e+05,6.960800000000000000e+05,8.538720000000000000e+05,9.091840000000000000e+05,7.027200000000000000e+05,9.195520000000000000e+05,7.867360000000000000e+05,7.331040000000000000e+05,8.040160000000000000e+05,8.652640000000000000e+05,8.677600000000000000e+05,8.355040000000000000e+05,8.386400000000000000e+05,8.619200000000000000e+05,8.865920000000000000e+05,7.565760000000000000e+05,9.228000000000000000e+05,5.220215000000000000e+05,7.293760000000000000e+05,8.728960000000000000e+05,8.479200000000000000e+05,8.390560000000000000e+05,6.861440000000000000e+05,1.260319100000000093e+06,9.298345000000000000e+05,9.658080000000000000e+05,7.929920000000000000e+05,9.349600000000000000e+05,7.916320000000000000e+05,8.394720000000000000e+05,8.621280000000000000e+05,8.516800000000000000e+05,9.376800000000000000e+05,8.970400000000000000e+05,7.480640000000000000e+05,8.586513000000000466e+05,8.790560000000000000e+05,8.013371999999999534e+05,9.254240000000000000e+05,1.138176000000000000e+06,9.744160000000000000e+05,9.918560000000000000e+05,7.816480000000000000e+05,8.152800000000000000e+05,1.335804300000000047e+06,9.985920000000000000e+05,8.672480000000000000e+05,1.228576000000000000e+06,1.074848000000000000e+06,8.644320000000000000e+05,8.248640000000000000e+05,8.181920000000000000e+05,8.588800000000000000e+05,7.041600000000000000e+05,9.106560000000000000e+05,7.726880000000000000e+05,7.342560000000000000e+05,7.580125999999999767e+05,8.152800000000000000e+05,7.685280000000000000e+05,9.830240000000000000e+05,7.869440000000000000e+05,8.520960000000000000e+05,8.278880000000000000e+05,9.832480000000000000e+05,7.669760000000000000e+05,9.623360000000000000e+05,1.093440000000000000e+06,8.786400000000000000e+05,8.615040000000000000e+05,1.048496000000000000e+06,8.934880000000000000e+05,1.072128000000000000e+06,9.079360000000000000e+05,1.047024000000000000e+06,8.925440000000000000e+05,8.458400000000000000e+05,7.526240000000000000e+05,7.100800000000000000e+05,8.780160000000000000e+05,7.259520000000000000e+05,7.215840000000000000e+05,7.793440000000000000e+05,8.323680000000000000e+05,9.943840000000000000e+05,8.272640000000000000e+05,9.193440000000000000e+05,8.512640000000000000e+05,8.272640000000000000e+05,8.058479000000000233e+05,1.111104000000000000e+06,7.725920000000000000e+05,1.003820500000000000e+06,1.033104000000000000e+06,9.868160000000000000e+05,9.618080000000000000e+05,8.853280000000000000e+05,8.957920000000000000e+05,1.096512000000000000e+06,9.980640000000000000e+05,9.583520000000000000e+05,8.498080000000000000e+05,9.166240000000000000e+05,8.606560000000000000e+05,8.513760000000000000e+05,8.774880000000000000e+05,8.575360000000000000e+05,9.039520000000000000e+05,1.025424000000000000e+06,9.902880000000000000e+05,9.637120000000000000e+05,9.786240000000000000e+05,9.869120000000000000e+05,7.772640000000000000e+05,9.912320000000000000e+05,1.008896000000000000e+06,8.896160000000000000e+05,8.468800000000000000e+05,1.004160000000000000e+06,8.000640000000000000e+05,9.902880000000000000e+05,9.500640000000000000e+05,1.058720000000000000e+06,9.572960000000000000e+05,8.646400000000000000e+05,1.194688000000000000e+06,1.040384000000000000e+06,9.142080000000000000e+05,8.642035000000000000e+05,9.662240000000000000e+05,9.410400000000000000e+05,9.261600000000000000e+05,9.772480000000000000e+05,1.026048000000000000e+06,9.240640000000000000e+05,9.260480000000000000e+05,9.460800000000000000e+05,1.145280000000000000e+06,1.192992000000000000e+06,9.245920000000000000e+05,9.559360000000000000e+05,8.735200000000000000e+05,1.110368000000000000e+06,7.830323000000000466e+05,6.786019000000000233e+05,9.245920000000000000e+05,1.236672000000000000e+06,1.033104000000000000e+06,1.076032000000000000e+06,9.210240000000000000e+05,9.184000000000000000e+05,1.193952000000000000e+06,8.419680000000000000e+05,9.038560000000000000e+05,9.448160000000000000e+05,9.384160000000000000e+05,9.953280000000000000e+05,9.016480000000000000e+05,8.516394000000000233e+05,9.676960000000000000e+05,1.080768000000000000e+06,1.143040000000000000e+06,1.079488000000000000e+06,8.660960000000000000e+05,8.969440000000000000e+05,9.415680000000000000e+05,9.499520000000000000e+05,1.005104000000000000e+06,8.342560000000000000e+05,8.028800000000000000e+05,8.969440000000000000e+05,9.496480000000000000e+05,9.292000000000000000e+05,9.532160000000000000e+05,8.592000000000000000e+05,9.760960000000000000e+05,8.023623000000000466e+05,9.380000000000000000e+05,9.464960000000000000e+05,8.980960000000000000e+05,1.178560000000000000e+06,1.040480000000000000e+06,1.631392000000000000e+06,1.021632000000000000e+06,9.232160000000000000e+05,9.473280000000000000e+05,1.148256000000000000e+06,9.061440000000000000e+05,1.054496000000000000e+06,7.938240000000000000e+05,8.691200000000000000e+05,1.190560000000000000e+06,1.025008000000000000e+06,8.331040000000000000e+05,9.238560000000000000e+05,8.400960000000000000e+05,9.212320000000000000e+05,8.421760000000000000e+05,9.420960000000000000e+05,7.026670999999999767e+05,8.541920000000000000e+05,1.007744000000000000e+06,9.060480000000000000e+05,8.866880000000000000e+05,8.644320000000000000e+05,9.416640000000000000e+05,1.125376000000000000e+06,1.091232000000000000e+06,9.777760000000000000e+05,8.369600000000000000e+05,1.025744000000000000e+06,9.273120000000000000e+05,9.639630000000000000e+05,9.344320000000000000e+05,9.061440000000000000e+05,1.000592000000000000e+06,1.102016000000000000e+06,1.038688000000000000e+06,1.110784000000000000e+06,1.415938800000000047e+06,9.740960000000000000e+05,9.340160000000000000e+05,9.448160000000000000e+05,8.940160000000000000e+05,8.367038000000000466e+05,1.083712000000000000e+06,8.966240000000000000e+05,7.877760000000000000e+05,8.029760000000000000e+05,8.098300000000000000e+05,8.000640000000000000e+05,7.248000000000000000e+05,7.359040000000000000e+05,7.013600000000000000e+05,8.096480000000000000e+05,8.792640000000000000e+05,8.842880000000000000e+05,7.041600000000000000e+05,7.835200000000000000e+05,8.075680000000000000e+05,8.476160000000000000e+05,9.366400000000000000e+05,6.208960000000000000e+05,6.952480000000000000e+05,7.628160000000000000e+05,7.153600000000000000e+05,8.467680000000000000e+05,8.884640000000000000e+05,8.003840000000000000e+05,7.840320000000000000e+05,7.544000000000000000e+05,6.846880000000000000e+05,7.220000000000000000e+05,7.445280000000000000e+05,7.002240000000000000e+05,8.312320000000000000e+05,6.677120000000000000e+05,7.414080000000000000e+05,7.532480000000000000e+05,8.894080000000000000e+05,7.349760000000000000e+05,7.547040000000000000e+05,4.763250999999999767e+05,6.719520000000000000e+05,7.119360000000000000e+05,6.168640000000000000e+05,6.636800000000000000e+05,8.848000000000000000e+05,8.458400000000000000e+05,9.243680000000000000e+05,6.884160000000000000e+05,6.705120000000000000e+05,6.341120000000000000e+05,5.974720000000000000e+05,7.308160000000000000e+05,6.988800000000000000e+05,6.477600000000000000e+05,6.800320000000000000e+05,6.968000000000000000e+05,6.138720000000000000e+05,6.343200000000000000e+05,5.848689000000000233e+05,7.649920000000000000e+05,6.664640000000000000e+05,7.838240000000000000e+05,7.433920000000000000e+05,7.610560000000000000e+05,6.669920000000000000e+05,7.520000000000000000e+05,7.189920000000000000e+05,7.471200000000000000e+05,7.248000000000000000e+05,6.836480000000000000e+05,7.080000000000000000e+05,6.756800000000000000e+05,7.871520000000000000e+05,7.730080000000000000e+05,8.583680000000000000e+05,7.260480000000000000e+05,7.378880000000000000e+05,5.316168000000000466e+05,7.281280000000000000e+05,5.725600000000000000e+05,7.166080000000000000e+05,7.908960000000000000e+05,6.741280000000000000e+05,6.260640000000000000e+05,7.178560000000000000e+05,7.067520000000000000e+05,6.558240000000000000e+05,6.121268000000000466e+05,7.861120000000000000e+05,7.378880000000000000e+05,7.594880000000000000e+05,7.096640000000000000e+05,8.029760000000000000e+05,6.109373000000000466e+05,5.100690000000000000e+05,7.765440000000000000e+05,7.630240000000000000e+05,7.129760000000000000e+05,7.092480000000000000e+05,7.552320000000000000e+05,8.436480000000000000e+05,7.432800000000000000e+05,6.292640000000000000e+05,7.863200000000000000e+05,8.070400000000000000e+05,8.237280000000000000e+05,7.843520000000000000e+05,7.529440000000000000e+05,7.921600000000000000e+05,6.902571999999999534e+05,6.128793000000000466e+05,7.203360000000000000e+05,8.011040000000000000e+05,8.072480000000000000e+05,7.670720000000000000e+05,8.682880000000000000e+05,8.335200000000000000e+05,8.004800000000000000e+05,8.605218000000000466e+05,7.244960000000000000e+05,7.696800000000000000e+05,9.398880000000000000e+05,8.154888000000000466e+05,8.394720000000000000e+05,9.148480000000000000e+05,9.556160000000000000e+05,9.046880000000000000e+05,8.771680000000000000e+05,7.741440000000000000e+05,7.638560000000000000e+05,7.794560000000000000e+05,7.603648000000000466e+05,8.662080000000000000e+05,8.421760000000000000e+05,8.101760000000000000e+05,7.375858000000000466e+05,9.637120000000000000e+05,8.481280000000000000e+05,8.037120000000000000e+05,9.532160000000000000e+05,7.714400000000000000e+05,9.421920000000000000e+05,9.250080000000000000e+05,8.437440000000000000e+05,8.563840000000000000e+05,8.752960000000000000e+05,9.063680000000000000e+05,8.558560000000000000e+05,7.642720000000000000e+05,9.008160000000000000e+05,8.719520000000000000e+05,9.427200000000000000e+05,8.798880000000000000e+05,8.548160000000000000e+05,7.992320000000000000e+05,9.781920000000000000e+05,1.003536000000000000e+06,9.462880000000000000e+05,9.079360000000000000e+05,8.090240000000000000e+05,8.183040000000000000e+05,8.301920000000000000e+05,9.725280000000000000e+05,9.995360000000000000e+05,9.035360000000000000e+05,8.487520000000000000e+05,9.688480000000000000e+05,8.779040000000000000e+05,1.094080000000000000e+06,8.820800000000000000e+05,8.126720000000000000e+05,9.240640000000000000e+05,8.877280000000000000e+05,8.618080000000000000e+05,9.523680000000000000e+05,1.015632000000000000e+06,8.187200000000000000e+05,1.001952000000000000e+06,9.854560000000000000e+05,8.187200000000000000e+05,1.099584000000000000e+06,7.024208000000000466e+05,8.946400000000000000e+05,1.239244000000000000e+06,8.606560000000000000e+05,9.995360000000000000e+05,9.054240000000000000e+05,9.112800000000000000e+05,9.084480000000000000e+05,1.131936000000000000e+06,9.397760000000000000e+05,9.603520000000000000e+05,9.958560000000000000e+05,1.189504000000000000e+06,1.040912000000000000e+06,1.144000000000000000e+06,1.079928800000000047e+06,1.286848000000000000e+06,1.283840000000000000e+06,1.277248000000000000e+06,1.748832000000000000e+06,1.361632000000000000e+06,1.159168000000000000e+06,1.405888000000000000e+06,1.494260500000000000e+06,1.198528000000000000e+06,1.196288000000000000e+06,1.264128000000000000e+06,1.191520000000000000e+06,1.060096000000000000e+06,1.201504000000000000e+06,1.113312000000000000e+06,1.084160000000000000e+06,1.332864000000000000e+06,1.126528000000000000e+06,1.211584000000000000e+06,1.239552000000000000e+06,1.345888000000000000e+06,1.030896000000000000e+06,1.183232000000000000e+06,1.219968000000000000e+06,1.126528000000000000e+06,7.699305999999999767e+05,9.169440000000000000e+05,1.142528000000000000e+06,1.119968000000000000e+06,9.537280000000000000e+05,8.604480000000000000e+05,9.594080000000000000e+05,1.010688000000000000e+06,9.817760000000000000e+05,8.964160000000000000e+05,7.864320000000000000e+05,8.442720000000000000e+05,1.033363699999999953e+06,8.359200000000000000e+05,9.162080000000000000e+05,8.576320000000000000e+05,1.162656000000000000e+06,1.033216000000000000e+06,1.178144000000000000e+06,1.089216000000000000e+06,1.363648000000000000e+06,1.324640000000000000e+06,1.521280000000000000e+06,1.418336000000000000e+06,1.489600000000000000e+06,1.273088000000000000e+06,1.488416000000000000e+06,1.575392000000000000e+06,1.527552000000000000e+06,1.438720000000000000e+06,1.415744000000000000e+06,1.246560000000000000e+06,1.032096099999999977e+06,1.456576000000000000e+06,1.303488000000000000e+06,1.329344000000000000e+06,1.189376000000000000e+06,1.534656000000000000e+06,1.284800000000000000e+06,1.234752000000000000e+06,1.201792000000000000e+06,1.249760000000000000e+06,1.255712000000000000e+06,1.420576000000000000e+06,1.204128000000000000e+06,1.180992000000000000e+06,1.334784000000000000e+06,1.280544000000000000e+06,1.180032000000000000e+06,1.069568000000000000e+06,1.150880000000000000e+06,1.200960000000000000e+06,1.073280000000000000e+06,1.139040000000000000e+06,1.192448000000000000e+06,1.158400000000000000e+06,1.255296000000000000e+06,1.069696000000000000e+06,1.235808000000000000e+06,1.242112000000000000e+06,1.244000000000000000e+06,1.255200000000000000e+06,1.365600000000000000e+06,1.353920000000000000e+06,1.651456000000000000e+06,1.767040000000000000e+06,1.686208000000000000e+06,1.525376000000000000e+06,1.776416000000000000e+06,1.030941300000000047e+06,1.737696000000000000e+06,1.614464000000000000e+06,1.738016000000000000e+06,1.779488000000000000e+06,1.619680000000000000e+06,1.558304000000000000e+06,1.788320000000000000e+06,1.753728000000000000e+06,1.484224000000000000e+06,1.490560000000000000e+06,9.265750999999999767e+05,1.496832000000000000e+06,1.348352000000000000e+06,1.274912000000000000e+06,1.190016000000000000e+06,1.349536000000000000e+06,1.493280000000000000e+06,1.301664000000000000e+06,1.434528000000000000e+06,1.282464000000000000e+06,1.114048000000000000e+06,1.355520000000000000e+06,1.276832000000000000e+06,1.149088000000000000e+06,1.239744000000000000e+06,1.180160000000000000e+06,1.424992000000000000e+06,1.182496000000000000e+06,1.176864000000000000e+06,1.254656000000000000e+06,1.199456000000000000e+06,1.142112000000000000e+06,1.178144000000000000e+06,1.240064000000000000e+06,1.324640000000000000e+06,1.302432000000000000e+06,1.407488000000000000e+06,1.247200000000000000e+06,1.367072000000000000e+06,1.470240000000000000e+06,1.630720000000000000e+06,1.799264000000000000e+06,1.802656000000000000e+06,1.516960000000000000e+06,1.803744000000000000e+06,1.843680000000000000e+06,2.022880000000000000e+06,1.419198000000000000e+06,1.867808000000000000e+06,1.881824000000000000e+06,1.741088000000000000e+06,1.742048000000000000e+06,2.133120000000000000e+06,1.840832000000000000e+06,1.961664000000000000e+06,2.044224000000000000e+06,1.786144000000000000e+06,1.837440000000000000e+06,2.016928000000000000e+06,1.853120000000000000e+06,1.694912000000000000e+06,1.700253800000000047e+06,1.745888000000000000e+06,1.640832000000000000e+06,1.418976000000000000e+06,1.459456000000000000e+06,1.293440000000000000e+06,1.405024000000000000e+06,1.256256000000000000e+06,1.174752000000000000e+06,1.070432000000000000e+06,9.510080000000000000e+05,8.082880000000000000e+05,7.324800000000000000e+05,6.122240000000000000e+05,4.849840000000000000e+05,3.991360000000000000e+05,2.852000000000000000e+05,2.518240000000000000e+05,1.869520000000000000e+05,1.564640000000000000e+05,9.642800000000000000e+04,8.657200000000000000e+04,6.758000000000000000e+04,6.004900000000000000e+04,4.640000000000000000e+04,3.687000000000000000e+04,2.945100000000000000e+04,5.493000000000000000e+04,2.784700000000000000e+04,2.023000000000000000e+04,2.594200000000000000e+04,1.792500000000000000e+04,1.431900000000000000e+04,1.572100000000000000e+04,1.321700000000000000e+04,1.562100000000000000e+04,1.391800000000000000e+04,1.161400000000000000e+04,1.021200000000000000e+04,1.001200000000000000e+04,9.311000000000000000e+03,9.511000000000000000e+03,7.308000000000000000e+03,8.109000000000000000e+03,8.109000000000000000e+03,8.810000000000000000e+03,7.909000000000000000e+03,1.051300000000000000e+04,8.410000000000000000e+03,8.910000000000000000e+03,8.310000000000000000e+03,8.810000000000000000e+03,8.009000000000000000e+03,8.710000000000000000e+03,9.311000000000000000e+03,9.011000000000000000e+03,nan
4.794930000000000092e+01,5.077366000000000000e+06,5.413329000000000000e+06,5.997814500000000000e+06,5.718311000000000000e+06,4.962496000000000000e+06,5.697196500000000000e+06,5.769634500000000000e+06,5.348362500000000000e+06,4.739636000000000000e+06,5.055220000000000000e+06,4.459600500000000000e+06,4.539831500000000000e+06,4.595062500000000000e+06,3.885960000000000000e+06,3.938070500000000000e+06,4.145043000000000000e+06,5.017236000000000000e+06,4.661800000000000000e+06,4.201041500000000000e+06,5.178672500000000000e+06,3.669178799999999814e+06,4.313790000000000000e+06,4.268753000000000000e+06,4.966447500000000000e+06,4.409831000000000000e+06,3.891553000000000000e+06,4.545787000000000000e+06,3.972716299999999814e+06,4.541412000000000000e+06,4.447710000000000000e+06,3.891609799999999814e+06,3.709222000000000000e+06,3.835585000000000000e+06,3.316724299999999814e+06,3.609186799999999814e+06,3.603864000000000000e+06,3.715461799999999814e+06,3.742837000000000000e+06,3.293083500000000000e+06,3.024581000000000000e+06,3.456067500000000000e+06,3.283883000000000000e+06,3.704003000000000000e+06,3.263136500000000000e+06,3.039062500000000000e+06,2.725922299999999814e+06,3.179245299999999814e+06,2.724487500000000000e+06,3.234123799999999814e+06,3.522981000000000000e+06,2.724564500000000000e+06,2.961134799999999814e+06,2.376004500000000000e+06,2.486668500000000000e+06,2.667200000000000000e+06,2.815744299999999814e+06,2.494727500000000000e+06,2.698093500000000000e+06,2.896228000000000000e+06,2.349844799999999814e+06,2.399061799999999814e+06,2.435584000000000000e+06,2.603776000000000000e+06,2.210145000000000000e+06,3.078760299999999814e+06,2.034767100000000093e+06,2.424618500000000000e+06,2.158080000000000000e+06,2.193024000000000000e+06,2.082304000000000000e+06,2.109888000000000000e+06,1.716463100000000093e+06,2.006880000000000000e+06,2.222295299999999814e+06,2.002688000000000000e+06,1.694903899999999907e+06,2.158656000000000000e+06,2.072544000000000000e+06,2.110005799999999814e+06,1.961888000000000000e+06,2.130560000000000000e+06,2.027376899999999907e+06,2.095929000000000000e+06,1.839072000000000000e+06,1.738784000000000000e+06,1.392105600000000093e+06,1.657826600000000093e+06,1.367035500000000000e+06,1.685888000000000000e+06,1.579050500000000000e+06,1.741088000000000000e+06,1.890437500000000000e+06,1.518592000000000000e+06,1.786293800000000047e+06,1.513088000000000000e+06,1.451616000000000000e+06,1.421664000000000000e+06,1.398592000000000000e+06,1.384640000000000000e+06,1.426048000000000000e+06,1.301888000000000000e+06,1.365056000000000000e+06,1.365280000000000000e+06,1.366656000000000000e+06,1.296128000000000000e+06,1.136704000000000000e+06,1.243360000000000000e+06,1.221984000000000000e+06,1.107936000000000000e+06,1.158208000000000000e+06,1.313952000000000000e+06,1.203616000000000000e+06,1.399503800000000047e+06,1.221248000000000000e+06,1.208716500000000000e+06,1.479168000000000000e+06,1.212058000000000000e+06,1.267136000000000000e+06,1.397504000000000000e+06,1.195968000000000000e+06,1.211264000000000000e+06,1.406304000000000000e+06,1.244544000000000000e+06,1.646839600000000093e+06,1.114466500000000000e+06,1.292608000000000000e+06,1.293664000000000000e+06,1.170548500000000000e+06,1.217440000000000000e+06,1.328672000000000000e+06,1.355648000000000000e+06,1.319296000000000000e+06,1.351456000000000000e+06,1.266816000000000000e+06,1.347296000000000000e+06,1.219328000000000000e+06,1.194496000000000000e+06,1.265312000000000000e+06,1.274912000000000000e+06,1.221152000000000000e+06,1.347488000000000000e+06,1.207872000000000000e+06,1.198400000000000000e+06,1.102944000000000000e+06,1.035744000000000000e+06,1.080032000000000000e+06,9.725280000000000000e+05,9.751520000000000000e+05,8.807360000000000000e+05,8.755040000000000000e+05,8.402080000000000000e+05,9.248960000000000000e+05,8.488640000000000000e+05,8.406240000000000000e+05,9.743040000000000000e+05,8.110080000000000000e+05,7.545724000000000233e+05,1.011424000000000000e+06,8.408320000000000000e+05,8.454240000000000000e+05,9.880800000000000000e+05,7.825760000000000000e+05,7.925760000000000000e+05,7.970400000000000000e+05,1.456301399999999907e+06,8.897280000000000000e+05,9.807200000000000000e+05,9.690560000000000000e+05,8.526240000000000000e+05,8.884640000000000000e+05,8.812480000000000000e+05,9.045760000000000000e+05,7.553280000000000000e+05,1.089632000000000000e+06,9.994240000000000000e+05,8.817760000000000000e+05,8.904480000000000000e+05,8.708960000000000000e+05,8.626560000000000000e+05,8.316480000000000000e+05,9.218560000000000000e+05,8.241440000000000000e+05,1.374960300000000047e+06,9.586720000000000000e+05,9.701120000000000000e+05,1.287288300000000047e+06,8.847040000000000000e+05,8.983040000000000000e+05,2.326679000000000000e+06,6.694235999999999767e+05,1.343483300000000047e+06,1.007104000000000000e+06,9.953280000000000000e+05,1.114784000000000000e+06,8.983040000000000000e+05,1.047856000000000000e+06,1.004368000000000000e+06,1.020480000000000000e+06,9.206080000000000000e+05,1.021520000000000000e+06,9.981760000000000000e+05,1.094400000000000000e+06,1.027952000000000000e+06,1.023312000000000000e+06,9.306560000000000000e+05,1.044704000000000000e+06,8.953760000000000000e+05,8.803410000000000000e+05,8.162080000000000000e+05,1.086368000000000000e+06,1.031312000000000000e+06,1.005536000000000000e+06,8.422880000000000000e+05,8.800000000000000000e+05,9.429280000000000000e+05,1.427019399999999907e+06,1.194104600000000093e+06,1.634350600000000093e+06,9.972160000000000000e+05,1.311335000000000000e+06,1.474800899999999907e+06,1.527150600000000093e+06,1.004896000000000000e+06,1.202336000000000000e+06,1.123584000000000000e+06,1.430317300000000047e+06,1.086368000000000000e+06,1.281280000000000000e+06,8.202865999999999767e+05,1.057568000000000000e+06,1.159040000000000000e+06,1.211488000000000000e+06,1.046592000000000000e+06,9.796195000000000000e+05,1.352960000000000000e+06,1.061248000000000000e+06,1.077696000000000000e+06,1.176640000000000000e+06,1.200736000000000000e+06,1.028048000000000000e+06,1.234752000000000000e+06,1.059456000000000000e+06,1.044704000000000000e+06,1.020688000000000000e+06,1.208832000000000000e+06,1.468826300000000047e+06,1.254880000000000000e+06,1.464131100000000093e+06,1.016160000000000000e+06,1.095232000000000000e+06,1.073280000000000000e+06,1.091872000000000000e+06,1.115744000000000000e+06,1.102624000000000000e+06,1.119552000000000000e+06,1.133216000000000000e+06,1.029404300000000047e+06,1.027744000000000000e+06,1.064736000000000000e+06,1.177600000000000000e+06,1.066432000000000000e+06,1.073696000000000000e+06,1.009216000000000000e+06,1.041856000000000000e+06,1.091872000000000000e+06,1.135104000000000000e+06,1.063680000000000000e+06,1.097344000000000000e+06,1.186080000000000000e+06,1.077088000000000000e+06,1.103264000000000000e+06,9.723200000000000000e+05,1.088992000000000000e+06,1.030605500000000000e+06,1.138496000000000000e+06,9.860800000000000000e+05,1.013312000000000000e+06,1.433020600000000093e+06,1.124000000000000000e+06,9.357750000000000000e+05,1.081504000000000000e+06,9.636000000000000000e+05,9.759840000000000000e+05,9.090880000000000000e+05,8.356160000000000000e+05,8.246560000000000000e+05,8.530400000000000000e+05,8.226720000000000000e+05,8.108960000000000000e+05,8.856480000000000000e+05,8.764480000000000000e+05,8.792640000000000000e+05,1.004368000000000000e+06,9.300320000000000000e+05,9.797760000000000000e+05,9.676960000000000000e+05,9.454400000000000000e+05,9.303520000000000000e+05,1.008272000000000000e+06,8.514720000000000000e+05,7.472990000000000000e+05,8.453120000000000000e+05,7.924640000000000000e+05,9.447200000000000000e+05,8.719520000000000000e+05,8.841760000000000000e+05,9.004000000000000000e+05,9.340160000000000000e+05,8.850080000000000000e+05,8.718400000000000000e+05,9.728480000000000000e+05,1.423621000000000000e+06,1.106016000000000000e+06,9.858720000000000000e+05,1.632146300000000047e+06,9.642240000000000000e+05,1.017840000000000000e+06,1.086784000000000000e+06,1.178016000000000000e+06,1.454953500000000000e+06,1.232512000000000000e+06,9.875520000000000000e+05,1.175904000000000000e+06,1.063680000000000000e+06,1.011840000000000000e+06,1.046816000000000000e+06,1.034480000000000000e+06,1.345248000000000000e+06,1.097248000000000000e+06,1.093984000000000000e+06,1.084992000000000000e+06,1.104864000000000000e+06,1.011008000000000000e+06,1.193536000000000000e+06,1.179117500000000000e+06,1.112672000000000000e+06,1.084256000000000000e+06,1.141792000000000000e+06,1.039008000000000000e+06,1.136064000000000000e+06,1.015424000000000000e+06,1.445171899999999907e+06,1.111424000000000000e+06,1.133088000000000000e+06,8.558449000000000233e+05,1.187488000000000000e+06,9.813440000000000000e+05,1.075584000000000000e+06,1.117120000000000000e+06,8.896634000000000233e+05,1.136800000000000000e+06,1.085088000000000000e+06,1.140512000000000000e+06,9.437585999999999767e+05,3.272343500000000000e+06,1.050080000000000000e+06,1.097568000000000000e+06,1.093424800000000047e+06,1.028368000000000000e+06,1.358528000000000000e+06,9.616000000000000000e+05,1.047968000000000000e+06,1.229123000000000000e+06,8.851200000000000000e+05,1.108352000000000000e+06,1.209708500000000000e+06,1.103168000000000000e+06,1.017952000000000000e+06,1.003840000000000000e+06,1.010688000000000000e+06,9.795680000000000000e+05,1.013104000000000000e+06,1.015424000000000000e+06,9.390560000000000000e+05,9.428320000000000000e+05,8.407200000000000000e+05,7.922560000000000000e+05,1.017216000000000000e+06,9.804000000000000000e+05,1.038064000000000000e+06,1.114688000000000000e+06,9.551040000000000000e+05,1.358567300000000047e+06,1.043008000000000000e+06,1.135648000000000000e+06,9.911200000000000000e+05,7.864475000000000000e+05,9.914400000000000000e+05,1.085088000000000000e+06,1.037424000000000000e+06,1.442077899999999907e+06,3.977089500000000000e+06,1.357236399999999907e+06,1.344198899999999907e+06,1.203882800000000047e+06,1.088414899999999907e+06,9.765120000000000000e+05,1.438012500000000000e+06,8.864368000000000466e+05,1.344755100000000093e+06,1.348251100000000093e+06,1.080672000000000000e+06,1.297600000000000000e+06,1.040384000000000000e+06,9.413600000000000000e+05,9.859680000000000000e+05,1.064000000000000000e+06,9.079360000000000000e+05,9.023840000000000000e+05,9.498560000000000000e+05,9.177760000000000000e+05,7.027020000000000000e+05,9.707360000000000000e+05,1.280990800000000047e+06,1.038480000000000000e+06,1.111616000000000000e+06,8.972480000000000000e+05,9.477600000000000000e+05,1.163488000000000000e+06,1.071072000000000000e+06,1.010688000000000000e+06,9.307680000000000000e+05,9.432480000000000000e+05,1.145792000000000000e+06,1.069888000000000000e+06,1.063264000000000000e+06,1.270273000000000000e+06,1.084576000000000000e+06,9.917600000000000000e+05,8.624320000000000000e+05,1.003744000000000000e+06,9.505920000000000000e+05,1.137536000000000000e+06,8.974720000000000000e+05,9.241600000000000000e+05,9.466080000000000000e+05,9.425120000000000000e+05,1.017216000000000000e+06,1.074976000000000000e+06,1.153856000000000000e+06,1.349335000000000000e+06,1.526371500000000000e+06,9.434560000000000000e+05,8.621280000000000000e+05,1.014256000000000000e+06,9.551040000000000000e+05,8.314400000000000000e+05,9.262560000000000000e+05,7.953760000000000000e+05,7.560640000000000000e+05,7.053120000000000000e+05,8.517920000000000000e+05,9.400000000000000000e+05,7.215840000000000000e+05,7.770560000000000000e+05,7.769600000000000000e+05,8.245600000000000000e+05,8.022560000000000000e+05,8.664160000000000000e+05,9.396800000000000000e+05,8.412480000000000000e+05,8.938080000000000000e+05,9.078240000000000000e+05,9.879175999999999767e+05,8.673440000000000000e+05,7.584480000000000000e+05,7.503520000000000000e+05,8.118400000000000000e+05,7.580320000000000000e+05,7.660320000000000000e+05,7.436000000000000000e+05,7.498240000000000000e+05,7.496160000000000000e+05,7.130880000000000000e+05,6.806560000000000000e+05,7.482720000000000000e+05,7.979840000000000000e+05,7.153600000000000000e+05,8.155840000000000000e+05,7.522080000000000000e+05,7.511840000000000000e+05,9.569920000000000000e+05,7.673920000000000000e+05,7.794560000000000000e+05,8.102720000000000000e+05,7.673920000000000000e+05,8.539840000000000000e+05,7.698880000000000000e+05,7.574080000000000000e+05,8.855360000000000000e+05,9.137920000000000000e+05,8.304000000000000000e+05,9.463840000000000000e+05,8.928640000000000000e+05,1.036480000000000000e+06,8.075680000000000000e+05,8.302880000000000000e+05,8.280000000000000000e+05,8.248640000000000000e+05,1.065152000000000000e+06,9.999520000000000000e+05,8.697600000000000000e+05,1.096416000000000000e+06,8.055840000000000000e+05,8.612960000000000000e+05,9.517440000000000000e+05,7.850720000000000000e+05,8.028800000000000000e+05,7.815360000000000000e+05,8.444800000000000000e+05,7.977760000000000000e+05,7.723840000000000000e+05,7.642720000000000000e+05,8.618080000000000000e+05,8.222560000000000000e+05,8.358240000000000000e+05,7.548160000000000000e+05,7.932000000000000000e+05,1.010368000000000000e+06,8.522080000000000000e+05,8.386400000000000000e+05,8.660960000000000000e+05,8.800960000000000000e+05,8.169440000000000000e+05,8.922400000000000000e+05,9.085600000000000000e+05,9.624609000000000233e+05,1.024422599999999977e+06,1.360224000000000000e+06,1.383344000000000000e+06,1.109295800000000047e+06,1.091424000000000000e+06,1.087008000000000000e+06,8.286960999999999767e+05,7.993290999999999767e+05,1.066208000000000000e+06,1.230496000000000000e+06,1.085952000000000000e+06,1.139040000000000000e+06,9.065760000000000000e+05,1.124096000000000000e+06,8.482849000000000233e+05,1.311915300000000047e+06,1.261472000000000000e+06,1.035952000000000000e+06,1.038064000000000000e+06,8.653600000000000000e+05,9.406240000000000000e+05,1.055872000000000000e+06,9.809280000000000000e+05,9.684320000000000000e+05,8.841760000000000000e+05,7.275576999999999534e+05,8.290400000000000000e+05,1.005744000000000000e+06,1.123264000000000000e+06,1.725904300000000047e+06,1.050912000000000000e+06,9.890240000000000000e+05,9.900800000000000000e+05,1.024576000000000000e+06,1.014480000000000000e+06,6.786019000000000233e+05,9.158880000000000000e+05,1.027008000000000000e+06,1.111840000000000000e+06,9.075200000000000000e+05,1.243060500000000000e+06,1.070752000000000000e+06,8.992480000000000000e+05,9.308800000000000000e+05,9.568800000000000000e+05,1.033328000000000000e+06,9.508000000000000000e+05,1.053120000000000000e+06,7.340764000000000233e+05,1.177280000000000000e+06,8.596160000000000000e+05,1.201792000000000000e+06,1.110048000000000000e+06,1.054592000000000000e+06,9.547840000000000000e+05,1.230816000000000000e+06,1.590298399999999907e+06,1.198624000000000000e+06,1.212465500000000000e+06,9.478560000000000000e+05,1.121472000000000000e+06,1.256160000000000000e+06,1.071168000000000000e+06,1.102112000000000000e+06,1.013008000000000000e+06,1.409420000000000000e+06,9.403040000000000000e+05,1.062720000000000000e+06,1.181067100000000093e+06,1.316416000000000000e+06,9.484960000000000000e+05,1.005008000000000000e+06,8.610880000000000000e+05,1.105504000000000000e+06,9.994240000000000000e+05,6.916720000000000000e+05,8.300800000000000000e+05,8.797920000000000000e+05,8.634880000000000000e+05,1.003744000000000000e+06,1.139776000000000000e+06,1.060339899999999907e+06,9.684320000000000000e+05,1.118272000000000000e+06,9.262560000000000000e+05,1.185344000000000000e+06,6.623050000000000000e+05,1.096608000000000000e+06,1.004576000000000000e+06,1.102744399999999907e+06,1.159168000000000000e+06,1.138598500000000000e+06,9.464960000000000000e+05,1.009104000000000000e+06,9.246183000000000466e+05,1.089216000000000000e+06,1.003216000000000000e+06,1.179424000000000000e+06,1.293024000000000000e+06,1.062400000000000000e+06,1.112352000000000000e+06,1.050816000000000000e+06,1.284160000000000000e+06,1.214240000000000000e+06,7.079689000000000233e+05,1.230304000000000000e+06,9.424000000000000000e+05,1.044064000000000000e+06,9.383200000000000000e+05,1.041968000000000000e+06,8.214240000000000000e+05,9.545760000000000000e+05,1.014048000000000000e+06,9.649600000000000000e+05,9.104480000000000000e+05,1.069152000000000000e+06,1.038384000000000000e+06,1.145280000000000000e+06,1.035536000000000000e+06,9.060480000000000000e+05,9.724160000000000000e+05,8.734080000000000000e+05,9.241600000000000000e+05,8.911840000000000000e+05,9.376800000000000000e+05,9.526880000000000000e+05,7.776800000000000000e+05,8.389440000000000000e+05,8.742400000000000000e+05,1.442077899999999907e+06,7.819520000000000000e+05,9.904960000000000000e+05,7.626080000000000000e+05,8.146560000000000000e+05,5.513559000000000233e+05,8.583680000000000000e+05,8.817760000000000000e+05,7.771680000000000000e+05,8.371680000000000000e+05,7.946560000000000000e+05,9.547840000000000000e+05,7.618880000000000000e+05,8.049600000000000000e+05,1.028272000000000000e+06,7.033440000000000000e+05,4.371800000000000000e+05,9.716800000000000000e+05,8.583680000000000000e+05,9.352800000000000000e+05,8.494880000000000000e+05,8.537760000000000000e+05,8.851200000000000000e+05,8.478240000000000000e+05,9.306560000000000000e+05,8.435360000000000000e+05,7.861120000000000000e+05,9.900800000000000000e+05,8.873984000000000233e+05,1.057080500000000000e+06,7.744264000000000233e+05,8.403040000000000000e+05,7.107040000000000000e+05,8.578400000000000000e+05,8.456320000000000000e+05,1.381854100000000093e+06,9.102140999999999767e+05,9.016480000000000000e+05,8.256000000000000000e+05,9.107520000000000000e+05,8.866880000000000000e+05,8.102720000000000000e+05,8.445760000000000000e+05,8.873120000000000000e+05,8.671360000000000000e+05,8.800960000000000000e+05,8.825120000000000000e+05,1.316608800000000047e+06,9.937600000000000000e+05,1.524187100000000093e+06,9.232160000000000000e+05,8.555520000000000000e+05,1.034592000000000000e+06,9.442880000000000000e+05,7.776800000000000000e+05,8.448000000000000000e+05,1.327691800000000047e+06,9.941760000000000000e+05,7.947520000000000000e+05,8.389440000000000000e+05,8.755040000000000000e+05,9.275200000000000000e+05,8.636960000000000000e+05,8.812480000000000000e+05,8.776960000000000000e+05,1.043648000000000000e+06,1.013104000000000000e+06,8.113120000000000000e+05,7.839360000000000000e+05,1.253995600000000093e+06,8.669280000000000000e+05,8.142400000000000000e+05,7.155680000000000000e+05,7.851840000000000000e+05,8.887840000000000000e+05,7.390240000000000000e+05,8.475040000000000000e+05,9.979520000000000000e+05,8.181920000000000000e+05,9.752640000000000000e+05,1.006923800000000047e+06,9.609760000000000000e+05,8.285120000000000000e+05,9.789280000000000000e+05,1.243360000000000000e+06,8.435360000000000000e+05,9.815680000000000000e+05,9.271040000000000000e+05,8.216320000000000000e+05,1.400512399999999907e+06,7.845600000000000000e+05,9.430400000000000000e+05,8.072480000000000000e+05,1.072544000000000000e+06,8.202720000000000000e+05,8.686080000000000000e+05,8.852320000000000000e+05,8.815680000000000000e+05,8.802080000000000000e+05,8.760160000000000000e+05,9.711680000000000000e+05,1.040719400000000023e+06,7.571040000000000000e+05,8.386400000000000000e+05,1.469337000000000000e+06,8.374880000000000000e+05,8.132960000000000000e+05,9.101280000000000000e+05,8.487520000000000000e+05,8.392640000000000000e+05,9.984800000000000000e+05,9.392640000000000000e+05,9.342240000000000000e+05,9.372640000000000000e+05,9.176640000000000000e+05,9.142080000000000000e+05,8.419680000000000000e+05,1.007744000000000000e+06,9.786240000000000000e+05,9.259520000000000000e+05,8.999680000000000000e+05,7.895520000000000000e+05,9.336000000000000000e+05,9.567840000000000000e+05,8.922400000000000000e+05,9.834560000000000000e+05,9.910240000000000000e+05,9.033280000000000000e+05,1.010688000000000000e+06,9.905920000000000000e+05,1.021840000000000000e+06,9.519520000000000000e+05,1.066304000000000000e+06,8.611840000000000000e+05,8.987200000000000000e+05,8.752960000000000000e+05,1.047232000000000000e+06,9.570880000000000000e+05,9.902880000000000000e+05,9.982720000000000000e+05,1.554767500000000000e+06,9.553120000000000000e+05,9.362240000000000000e+05,9.731520000000000000e+05,1.249579300000000047e+06,8.828160000000000000e+05,1.081728000000000000e+06,9.839840000000000000e+05,8.528320000000000000e+05,1.028368000000000000e+06,8.692320000000000000e+05,9.609760000000000000e+05,1.061024000000000000e+06,1.048288000000000000e+06,1.016480000000000000e+06,9.689795999999999767e+05,1.226731000000000000e+06,8.079946999999999534e+05,9.225920000000000000e+05,9.591840000000000000e+05,1.006800000000000000e+06,9.552000000000000000e+05,9.709440000000000000e+05,9.275200000000000000e+05,1.007632000000000000e+06,9.992160000000000000e+05,1.199264000000000000e+06,1.046704000000000000e+06,8.789440000000000000e+05,9.416640000000000000e+05,1.350507399999999907e+06,8.895200000000000000e+05,9.478560000000000000e+05,1.060288000000000000e+06,9.515360000000000000e+05,1.017104000000000000e+06,9.895520000000000000e+05,9.105440000000000000e+05,8.060000000000000000e+05,8.684960000000000000e+05,9.466080000000000000e+05,8.636960000000000000e+05,8.195520000000000000e+05,1.085952000000000000e+06,9.237440000000000000e+05,9.175680000000000000e+05,6.655644000000000233e+05,1.009536000000000000e+06,1.286220600000000093e+06,1.156928000000000000e+06,9.537280000000000000e+05,9.297120000000000000e+05,9.842880000000000000e+05,1.044384000000000000e+06,1.037648000000000000e+06,9.618535999999999767e+05,1.035793900000000023e+06,1.088800000000000000e+06,1.195744000000000000e+06,8.684960000000000000e+05,1.172096000000000000e+06,1.038384000000000000e+06,8.973600000000000000e+05,8.601440000000000000e+05,9.106560000000000000e+05,9.528960000000000000e+05,8.167360000000000000e+05,6.695729000000000233e+05,8.884640000000000000e+05,1.010160000000000000e+06,8.331040000000000000e+05,1.041877400000000023e+06,1.116480000000000000e+06,1.030605500000000000e+06,8.591040000000000000e+05,8.656800000000000000e+05,9.055200000000000000e+05,1.112160000000000000e+06,9.151520000000000000e+05,8.586720000000000000e+05,1.002272000000000000e+06,9.489120000000000000e+05,9.595040000000000000e+05,1.015520000000000000e+06,1.253143899999999907e+06,1.243680000000000000e+06,8.142313000000000466e+05,9.467040000000000000e+05,9.893440000000000000e+05,8.436480000000000000e+05,9.376800000000000000e+05,1.086447500000000000e+06,1.006480000000000000e+06,1.074976000000000000e+06,1.082656000000000000e+06,9.319200000000000000e+05,1.424004899999999907e+06,8.087040000000000000e+05,9.510080000000000000e+05,8.360320000000000000e+05,8.036000000000000000e+05,1.220782500000000000e+06,7.875680000000000000e+05,8.252800000000000000e+05,8.420800000000000000e+05,7.951680000000000000e+05,6.581920000000000000e+05,7.488960000000000000e+05,8.259040000000000000e+05,5.470724000000000233e+05,1.111640300000000047e+06,1.015840000000000000e+06,6.742240000000000000e+05,9.384160000000000000e+05,6.795040000000000000e+05,7.181600000000000000e+05,7.467040000000000000e+05,6.434080000000000000e+05,8.110080000000000000e+05,8.362400000000000000e+05,7.888160000000000000e+05,7.529440000000000000e+05,7.701920000000000000e+05,8.084000000000000000e+05,9.412480000000000000e+05,7.709280000000000000e+05,8.361280000000000000e+05,7.215840000000000000e+05,6.886240000000000000e+05,7.472320000000000000e+05,6.890400000000000000e+05,8.323680000000000000e+05,8.076640000000000000e+05,7.339360000000000000e+05,9.461640000000000000e+05,6.629600000000000000e+05,7.173280000000000000e+05,6.782720000000000000e+05,6.296640000000000000e+05,6.854080000000000000e+05,8.015200000000000000e+05,7.553280000000000000e+05,6.232640000000000000e+05,8.344640000000000000e+05,6.063360000000000000e+05,6.364960000000000000e+05,6.447520000000000000e+05,7.320640000000000000e+05,6.511680000000000000e+05,7.225280000000000000e+05,6.574720000000000000e+05,7.051040000000000000e+05,5.672274000000000233e+05,1.040666800000000047e+06,6.999456999999999534e+05,6.886240000000000000e+05,7.612640000000000000e+05,7.563680000000000000e+05,9.429280000000000000e+05,6.621280000000000000e+05,6.838560000000000000e+05,8.018400000000000000e+05,7.516960000000000000e+05,8.438560000000000000e+05,7.584480000000000000e+05,7.005440000000000000e+05,8.404160000000000000e+05,6.920480000000000000e+05,7.924640000000000000e+05,6.752640000000000000e+05,7.217920000000000000e+05,6.754720000000000000e+05,1.180034000000000000e+06,9.957440000000000000e+05,1.229200000000000000e+06,7.027200000000000000e+05,8.325920000000000000e+05,7.129760000000000000e+05,9.234400000000000000e+05,8.232000000000000000e+05,6.650240000000000000e+05,7.228320000000000000e+05,1.119602000000000000e+06,7.425600000000000000e+05,9.153600000000000000e+05,1.005536000000000000e+06,7.180640000000000000e+05,7.655200000000000000e+05,1.132904899999999907e+06,1.883708300000000047e+06,7.949600000000000000e+05,7.852800000000000000e+05,8.199680000000000000e+05,7.471200000000000000e+05,8.330080000000000000e+05,6.745440000000000000e+05,9.179840000000000000e+05,8.562720000000000000e+05,7.602240000000000000e+05,7.364320000000000000e+05,7.461920000000000000e+05,8.223680000000000000e+05,8.925440000000000000e+05,7.292640000000000000e+05,1.227184899999999907e+06,1.201510100000000093e+06,8.666240000000000000e+05,8.795840000000000000e+05,9.105440000000000000e+05,9.052160000000000000e+05,8.448000000000000000e+05,7.403680000000000000e+05,7.306080000000000000e+05,1.210378600000000093e+06,7.037440000000000000e+05,7.624000000000000000e+05,7.372640000000000000e+05,1.229273300000000047e+06,7.809686999999999534e+05,8.468800000000000000e+05,8.077760000000000000e+05,7.300000000000000000e+05,8.072480000000000000e+05,7.905920000000000000e+05,8.354080000000000000e+05,7.415200000000000000e+05,1.387308300000000047e+06,9.673760000000000000e+05,9.369600000000000000e+05,8.558560000000000000e+05,1.241389300000000047e+06,1.006480000000000000e+06,1.003216000000000000e+06,9.595040000000000000e+05,8.486560000000000000e+05,9.905920000000000000e+05,8.535680000000000000e+05,7.894400000000000000e+05,9.382080000000000000e+05,8.613920000000000000e+05,8.429120000000000000e+05,8.816640000000000000e+05,7.157423000000000466e+05,1.021744000000000000e+06,8.528320000000000000e+05,8.061120000000000000e+05,5.677860000000000000e+05,8.668320000000000000e+05,9.712640000000000000e+05,9.213440000000000000e+05,9.800960000000000000e+05,1.095456000000000000e+06,1.045856000000000000e+06,1.611249800000000047e+06,8.436480000000000000e+05,8.380160000000000000e+05,8.407743000000000466e+05,8.113120000000000000e+05,9.099200000000000000e+05,9.232160000000000000e+05,1.081408000000000000e+06,8.492800000000000000e+05,9.394720000000000000e+05,8.894080000000000000e+05,7.375444000000000233e+05,7.979840000000000000e+05,8.582560000000000000e+05,8.292480000000000000e+05,8.174720000000000000e+05,8.955840000000000000e+05,9.801920000000000000e+05,8.759279000000000233e+05,8.786400000000000000e+05,1.008160000000000000e+06,1.009744000000000000e+06,9.778880000000000000e+05,1.400785399999999907e+06,8.815680000000000000e+05,1.344218000000000000e+06,8.768640000000000000e+05,8.844960000000000000e+05,7.624960000000000000e+05,1.100192000000000000e+06,1.027424000000000000e+06,9.007040000000000000e+05,1.019744000000000000e+06,9.901760000000000000e+05,9.101280000000000000e+05,1.079200000000000000e+06,8.515443000000000466e+05,1.175488000000000000e+06,1.158187300000000047e+06,1.031312000000000000e+06,1.188000000000000000e+06,1.122944000000000000e+06,1.063599300000000047e+06,1.460864000000000000e+06,1.337888000000000000e+06,1.089312000000000000e+06,1.236509100000000093e+06,1.229664000000000000e+06,1.060832000000000000e+06,1.288960000000000000e+06,1.203840000000000000e+06,1.308064000000000000e+06,1.128544000000000000e+06,1.002688000000000000e+06,1.163712000000000000e+06,1.149408000000000000e+06,1.159264000000000000e+06,7.797086999999999534e+05,1.241472000000000000e+06,1.184288000000000000e+06,1.023632000000000000e+06,7.438545999999999767e+05,1.409420000000000000e+06,1.116160000000000000e+06,1.154928000000000000e+06,1.008048000000000000e+06,9.953280000000000000e+05,1.005536000000000000e+06,1.031424000000000000e+06,8.234080000000000000e+05,1.003424000000000000e+06,8.455200000000000000e+05,8.582560000000000000e+05,7.959040000000000000e+05,8.361280000000000000e+05,7.930880000000000000e+05,1.329183000000000000e+06,7.502400000000000000e+05,8.618080000000000000e+05,9.102400000000000000e+05,9.816640000000000000e+05,1.009952000000000000e+06,1.103808000000000000e+06,1.209440000000000000e+06,1.412000000000000000e+06,1.232096000000000000e+06,1.464736000000000000e+06,1.606271899999999907e+06,1.434976000000000000e+06,1.517108800000000047e+06,1.310624000000000000e+06,1.314048000000000000e+06,1.512768000000000000e+06,1.285664000000000000e+06,1.462592000000000000e+06,1.435616000000000000e+06,1.913834000000000000e+06,1.381216000000000000e+06,1.311392000000000000e+06,1.219872000000000000e+06,1.403104000000000000e+06,1.260416000000000000e+06,1.271712000000000000e+06,1.363136000000000000e+06,1.185248000000000000e+06,1.245088000000000000e+06,1.367200000000000000e+06,1.270528000000000000e+06,1.400832000000000000e+06,1.297600000000000000e+06,1.309024000000000000e+06,1.302752000000000000e+06,1.159264000000000000e+06,1.322816000000000000e+06,1.334784000000000000e+06,1.112800000000000000e+06,1.118272000000000000e+06,1.084480000000000000e+06,1.180352000000000000e+06,1.275968000000000000e+06,1.121664000000000000e+06,1.164448000000000000e+06,1.159808000000000000e+06,1.293568000000000000e+06,1.264448000000000000e+06,1.236032000000000000e+06,1.270848000000000000e+06,1.501984000000000000e+06,1.432928000000000000e+06,1.021163199999999953e+06,1.701216000000000000e+06,1.849280000000000000e+06,1.652544000000000000e+06,1.660620000000000000e+06,1.885664000000000000e+06,1.719840000000000000e+06,1.676320000000000000e+06,1.676224000000000000e+06,1.549344000000000000e+06,1.704160000000000000e+06,1.738688000000000000e+06,1.518592000000000000e+06,1.408448000000000000e+06,1.531200000000000000e+06,1.491001100000000093e+06,1.349120000000000000e+06,1.326432000000000000e+06,1.333504000000000000e+06,1.346656000000000000e+06,1.182272000000000000e+06,1.304128000000000000e+06,9.298345000000000000e+05,1.236509100000000093e+06,1.321632000000000000e+06,1.211168000000000000e+06,1.255392000000000000e+06,1.211488000000000000e+06,1.386592000000000000e+06,1.211904000000000000e+06,1.283200000000000000e+06,1.132576000000000000e+06,1.112032000000000000e+06,1.253600000000000000e+06,1.127584000000000000e+06,1.311072000000000000e+06,1.240608000000000000e+06,1.156832000000000000e+06,1.176320000000000000e+06,1.242432000000000000e+06,1.258176000000000000e+06,1.395264000000000000e+06,1.456128000000000000e+06,1.463776000000000000e+06,1.562656000000000000e+06,1.505024000000000000e+06,1.831296000000000000e+06,1.827584000000000000e+06,1.985152000000000000e+06,1.605209600000000093e+06,1.940864000000000000e+06,1.881504000000000000e+06,2.061946800000000047e+06,2.176320000000000000e+06,1.823872000000000000e+06,1.887872000000000000e+06,1.916000000000000000e+06,1.763552000000000000e+06,1.786368000000000000e+06,1.919168000000000000e+06,1.628025300000000047e+06,1.860672000000000000e+06,1.853312000000000000e+06,2.038016000000000000e+06,1.901152000000000000e+06,1.565606300000000047e+06,2.279292000000000000e+06,1.612960000000000000e+06,1.503488000000000000e+06,1.470752000000000000e+06,1.405248000000000000e+06,1.314368000000000000e+06,1.335840000000000000e+06,1.311392000000000000e+06,1.163712000000000000e+06,1.135328000000000000e+06,9.261600000000000000e+05,8.612960000000000000e+05,7.183680000000000000e+05,5.879840000000000000e+05,4.920640000000000000e+05,3.799440000000000000e+05,2.895680000000000000e+05,2.364240000000000000e+05,1.717040000000000000e+05,1.415400000000000000e+05,1.158500000000000000e+05,8.667200000000000000e+04,6.717800000000000000e+04,5.302300000000000000e+04,4.820600000000000000e+04,5.292200000000000000e+04,3.145600000000000000e+04,2.133200000000000000e+04,2.103200000000000000e+04,2.083100000000000000e+04,2.003000000000000000e+04,1.542100000000000000e+04,2.113200000000000000e+04,1.251600000000000000e+04,9.411000000000000000e+03,1.482000000000000000e+04,1.181500000000000000e+04,1.211500000000000000e+04,1.171500000000000000e+04,9.812000000000000000e+03,8.310000000000000000e+03,1.071300000000000000e+04,9.411000000000000000e+03,7.609000000000000000e+03,1.081300000000000000e+04,6.807000000000000000e+03,9.912000000000000000e+03,7.308000000000000000e+03,8.710000000000000000e+03,9.511000000000000000e+03,8.410000000000000000e+03,8.009000000000000000e+03,8.710000000000000000e+03,6.607000000000000000e+03,7.308000000000000000e+03,1.101400000000000000e+04,nan
4.795009999999999906e+01,5.186028000000000000e+06,5.433054000000000000e+06,5.779544000000000000e+06,5.416398500000000000e+06,4.686255000000000000e+06,5.279488500000000000e+06,5.310104000000000000e+06,4.552567500000000000e+06,5.239624500000000000e+06,4.808042500000000000e+06,5.147677000000000000e+06,4.744870000000000000e+06,4.604775000000000000e+06,4.234895500000000000e+06,4.104833000000000000e+06,4.005364799999999814e+06,3.967187000000000000e+06,4.095845000000000000e+06,5.191668500000000000e+06,4.640792000000000000e+06,4.386577000000000000e+06,4.544670000000000000e+06,4.693902000000000000e+06,4.730079500000000000e+06,3.812557799999999814e+06,4.128497000000000000e+06,4.135567799999999814e+06,3.595028500000000000e+06,3.706560299999999814e+06,5.670035500000000000e+06,3.752746500000000000e+06,4.181682000000000000e+06,4.053530000000000000e+06,4.437719500000000000e+06,4.278658500000000000e+06,3.953994000000000000e+06,3.858099000000000000e+06,3.263421500000000000e+06,3.567639299999999814e+06,3.192215500000000000e+06,3.760087500000000000e+06,3.230808000000000000e+06,3.166215799999999814e+06,3.100998000000000000e+06,3.383490299999999814e+06,3.003123500000000000e+06,3.081576500000000000e+06,2.788018799999999814e+06,2.952324500000000000e+06,2.491247000000000000e+06,3.447028799999999814e+06,2.855872000000000000e+06,2.210121299999999814e+06,2.316845299999999814e+06,2.788992000000000000e+06,2.947840000000000000e+06,2.333689000000000000e+06,2.455904299999999814e+06,2.295616000000000000e+06,2.508921299999999814e+06,2.532346799999999814e+06,2.345472000000000000e+06,2.335424000000000000e+06,2.581533799999999814e+06,2.100224000000000000e+06,2.445069500000000000e+06,2.424768000000000000e+06,2.131968000000000000e+06,2.277952000000000000e+06,2.349632000000000000e+06,1.989984000000000000e+06,2.225193799999999814e+06,2.168640000000000000e+06,2.021216000000000000e+06,2.029312000000000000e+06,2.426001299999999814e+06,2.201600000000000000e+06,1.952960000000000000e+06,2.028464600000000093e+06,1.953408000000000000e+06,2.063040000000000000e+06,2.141184000000000000e+06,1.486485000000000000e+06,2.004544000000000000e+06,1.709152000000000000e+06,2.042044600000000093e+06,2.090804600000000093e+06,1.834874600000000093e+06,1.680224000000000000e+06,2.109152000000000000e+06,1.766048000000000000e+06,1.956384000000000000e+06,1.735200000000000000e+06,1.742816000000000000e+06,1.617771500000000000e+06,1.607328000000000000e+06,1.491424000000000000e+06,1.483264000000000000e+06,1.418208000000000000e+06,1.501024000000000000e+06,1.459904000000000000e+06,1.280544000000000000e+06,1.252864000000000000e+06,1.380800000000000000e+06,1.438176000000000000e+06,1.291104000000000000e+06,1.124000000000000000e+06,1.198848000000000000e+06,1.194784000000000000e+06,1.237856000000000000e+06,9.553360999999999767e+05,1.186304000000000000e+06,1.704047800000000047e+06,1.098580000000000000e+06,1.598675300000000047e+06,1.271392000000000000e+06,1.698446800000000047e+06,1.421216000000000000e+06,1.396768000000000000e+06,1.238272000000000000e+06,1.176224000000000000e+06,1.279168000000000000e+06,1.315648000000000000e+06,1.262528000000000000e+06,1.738423399999999907e+06,1.271712000000000000e+06,1.265312000000000000e+06,1.614801100000000093e+06,1.329216000000000000e+06,1.371808000000000000e+06,1.435712000000000000e+06,1.227744000000000000e+06,1.148352000000000000e+06,1.284704000000000000e+06,1.214240000000000000e+06,1.270944000000000000e+06,1.137344000000000000e+06,1.244320000000000000e+06,1.346432000000000000e+06,1.245920000000000000e+06,1.285024000000000000e+06,1.292608000000000000e+06,1.165728000000000000e+06,1.184384000000000000e+06,9.451360000000000000e+05,9.479680000000000000e+05,9.444960000000000000e+05,9.595040000000000000e+05,7.255303000000000466e+05,9.737920000000000000e+05,8.583680000000000000e+05,9.444000000000000000e+05,7.924573000000000466e+05,9.011200000000000000e+05,1.011216000000000000e+06,9.243680000000000000e+05,1.330311899999999907e+06,7.773760000000000000e+05,1.265730500000000000e+06,8.339360000000000000e+05,9.557985999999999767e+05,7.717600000000000000e+05,8.600320000000000000e+05,9.104480000000000000e+05,9.336000000000000000e+05,7.924640000000000000e+05,8.684960000000000000e+05,9.127520000000000000e+05,8.902400000000000000e+05,9.105440000000000000e+05,8.625440000000000000e+05,9.868838000000000466e+05,7.978720000000000000e+05,1.076448000000000000e+06,8.525120000000000000e+05,8.434400000000000000e+05,9.748320000000000000e+05,8.203840000000000000e+05,9.100320000000000000e+05,1.127488000000000000e+06,8.755040000000000000e+05,8.201760000000000000e+05,8.310240000000000000e+05,8.840800000000000000e+05,9.107520000000000000e+05,3.901927299999999814e+06,9.461760000000000000e+05,1.038800000000000000e+06,1.303240500000000000e+06,1.314819000000000000e+06,8.852320000000000000e+05,9.369600000000000000e+05,1.033536000000000000e+06,9.986880000000000000e+05,9.375840000000000000e+05,9.416640000000000000e+05,1.077184000000000000e+06,1.040912000000000000e+06,1.077184000000000000e+06,1.014896000000000000e+06,1.173472000000000000e+06,1.075712000000000000e+06,9.895520000000000000e+05,1.034272000000000000e+06,9.954400000000000000e+05,1.060192000000000000e+06,1.028160000000000000e+06,1.445679000000000000e+06,1.041744000000000000e+06,1.005216000000000000e+06,9.615040000000000000e+05,1.007840000000000000e+06,8.738240000000000000e+05,9.993280000000000000e+05,8.669280000000000000e+05,9.176640000000000000e+05,1.070118000000000000e+06,1.154789100000000093e+06,1.080544000000000000e+06,9.356960000000000000e+05,1.053248000000000000e+06,1.027952000000000000e+06,8.833440000000000000e+05,1.048384000000000000e+06,9.981760000000000000e+05,4.032740000000000000e+06,1.066432000000000000e+06,9.673760000000000000e+05,1.358187399999999907e+06,9.925920000000000000e+05,1.038064000000000000e+06,1.165744399999999907e+06,1.109504000000000000e+06,1.535046500000000000e+06,1.011312000000000000e+06,1.134784000000000000e+06,1.081312000000000000e+06,1.046384000000000000e+06,1.005424000000000000e+06,1.092064000000000000e+06,1.118080000000000000e+06,1.003424000000000000e+06,1.090688000000000000e+06,1.112992000000000000e+06,1.054816000000000000e+06,1.109682300000000047e+06,1.238176000000000000e+06,1.104224000000000000e+06,1.328160000000000000e+06,9.529535999999999767e+05,1.119968000000000000e+06,1.055232000000000000e+06,1.192448000000000000e+06,1.086880000000000000e+06,1.066208000000000000e+06,1.235936000000000000e+06,1.507892500000000000e+06,1.257760000000000000e+06,1.002656900000000023e+06,1.132480000000000000e+06,9.580320000000000000e+05,9.407200000000000000e+05,1.031312000000000000e+06,1.214784000000000000e+06,1.044384000000000000e+06,1.157152000000000000e+06,1.205408000000000000e+06,1.099360000000000000e+06,1.007744000000000000e+06,1.045232000000000000e+06,9.725280000000000000e+05,9.883840000000000000e+05,8.129738000000000466e+05,1.364742899999999907e+06,1.216352000000000000e+06,1.038064000000000000e+06,1.108352000000000000e+06,1.047552000000000000e+06,9.251040000000000000e+05,1.484375800000000047e+06,9.808320000000000000e+05,1.157568000000000000e+06,8.823040000000000000e+05,6.942900000000000000e+05,9.974400000000000000e+05,7.853920000000000000e+05,8.289280000000000000e+05,8.317440000000000000e+05,9.400960000000000000e+05,8.371680000000000000e+05,7.426560000000000000e+05,9.547840000000000000e+05,9.430400000000000000e+05,9.016480000000000000e+05,1.024272000000000000e+06,8.964160000000000000e+05,9.615040000000000000e+05,9.609760000000000000e+05,9.248000000000000000e+05,9.414560000000000000e+05,1.607230600000000093e+06,9.384160000000000000e+05,8.890880000000000000e+05,9.708480000000000000e+05,8.930720000000000000e+05,9.929120000000000000e+05,8.971520000000000000e+05,8.534560000000000000e+05,8.234080000000000000e+05,8.561760000000000000e+05,9.620320000000000000e+05,1.111744000000000000e+06,1.250944000000000000e+06,1.091648000000000000e+06,1.022595300000000047e+06,1.028048000000000000e+06,1.085824000000000000e+06,1.094816000000000000e+06,1.056608000000000000e+06,1.225728000000000000e+06,1.165952000000000000e+06,1.196192000000000000e+06,1.139680000000000000e+06,8.459525000000000000e+05,1.045648000000000000e+06,1.101888000000000000e+06,1.197344000000000000e+06,1.060416000000000000e+06,1.015520000000000000e+06,1.226144000000000000e+06,1.128640000000000000e+06,9.791360000000000000e+05,8.648751999999999534e+05,1.112032000000000000e+06,1.509104800000000047e+06,1.087104000000000000e+06,1.136384000000000000e+06,1.048704000000000000e+06,8.423569000000000233e+05,1.029744000000000000e+06,1.242112000000000000e+06,9.698684000000000233e+05,1.099456000000000000e+06,1.107168000000000000e+06,1.463819000000000000e+06,9.601440000000000000e+05,1.271168000000000000e+06,1.096704000000000000e+06,1.046816000000000000e+06,1.494583000000000000e+06,1.123168000000000000e+06,1.077824000000000000e+06,1.010576000000000000e+06,1.605170300000000047e+06,1.312783000000000000e+06,1.064000000000000000e+06,1.015216000000000000e+06,1.346621399999999907e+06,6.219769000000000233e+05,1.045552000000000000e+06,1.002480000000000000e+06,1.227520000000000000e+06,1.295261800000000047e+06,8.907023000000000466e+05,8.935999000000000233e+05,1.173376000000000000e+06,9.765120000000000000e+05,9.172480000000000000e+05,9.785120000000000000e+05,9.009120000000000000e+05,9.194560000000000000e+05,1.006480000000000000e+06,9.735840000000000000e+05,1.213696000000000000e+06,8.147520000000000000e+05,9.136960000000000000e+05,9.085600000000000000e+05,1.007312000000000000e+06,9.855520000000000000e+05,1.496980399999999907e+06,9.033280000000000000e+05,9.733600000000000000e+05,1.146240000000000000e+06,1.086048000000000000e+06,9.745280000000000000e+05,1.085952000000000000e+06,1.487670800000000047e+06,1.031744000000000000e+06,1.050496000000000000e+06,9.749440000000000000e+05,1.037460099999999977e+06,1.047302400000000023e+06,1.774828500000000000e+06,1.070118000000000000e+06,1.154928000000000000e+06,1.349952600000000093e+06,1.198877399999999907e+06,1.218272000000000000e+06,1.513540899999999907e+06,1.057856000000000000e+06,1.047024000000000000e+06,1.036480000000000000e+06,8.108960000000000000e+05,9.578240000000000000e+05,8.986080000000000000e+05,9.948000000000000000e+05,8.962080000000000000e+05,9.600320000000000000e+05,1.154720000000000000e+06,1.002064000000000000e+06,1.028688000000000000e+06,1.342926000000000000e+06,1.046816000000000000e+06,8.555520000000000000e+05,9.499520000000000000e+05,9.768320000000000000e+05,1.106560000000000000e+06,9.279360000000000000e+05,8.726720000000000000e+05,9.147360000000000000e+05,1.024576000000000000e+06,1.066944000000000000e+06,8.625440000000000000e+05,1.099456000000000000e+06,8.980960000000000000e+05,1.097984000000000000e+06,1.801857100000000093e+06,9.759840000000000000e+05,1.004688000000000000e+06,9.505920000000000000e+05,1.106752000000000000e+06,1.110784000000000000e+06,8.883680000000000000e+05,9.957440000000000000e+05,9.012320000000000000e+05,1.047968000000000000e+06,9.673760000000000000e+05,1.085216000000000000e+06,1.039648000000000000e+06,9.248000000000000000e+05,9.265760000000000000e+05,9.315040000000000000e+05,9.810400000000000000e+05,1.584915600000000093e+06,8.811520000000000000e+05,9.377920000000000000e+05,9.141120000000000000e+05,9.035360000000000000e+05,7.734240000000000000e+05,8.392640000000000000e+05,7.281280000000000000e+05,7.206560000000000000e+05,7.419360000000000000e+05,7.550240000000000000e+05,9.300320000000000000e+05,8.741440000000000000e+05,7.887200000000000000e+05,7.866400000000000000e+05,8.929600000000000000e+05,7.324800000000000000e+05,1.180160000000000000e+06,7.052000000000000000e+05,9.425120000000000000e+05,1.147225500000000000e+06,7.261600000000000000e+05,5.487740999999999767e+05,9.170400000000000000e+05,7.710240000000000000e+05,8.116320000000000000e+05,7.609440000000000000e+05,8.125600000000000000e+05,8.467680000000000000e+05,6.870720000000000000e+05,7.660320000000000000e+05,7.239680000000000000e+05,7.894400000000000000e+05,6.344160000000000000e+05,6.862400000000000000e+05,7.039520000000000000e+05,7.247040000000000000e+05,8.426080000000000000e+05,9.600320000000000000e+05,1.014784000000000000e+06,8.530400000000000000e+05,8.664160000000000000e+05,9.164160000000000000e+05,7.888160000000000000e+05,8.761280000000000000e+05,8.276800000000000000e+05,8.302880000000000000e+05,8.355040000000000000e+05,8.772800000000000000e+05,9.932320000000000000e+05,8.516800000000000000e+05,8.625440000000000000e+05,1.001008000000000000e+06,8.684960000000000000e+05,7.542264000000000233e+05,9.411520000000000000e+05,9.616000000000000000e+05,1.026272000000000000e+06,9.302400000000000000e+05,8.734080000000000000e+05,8.518880000000000000e+05,8.297760000000000000e+05,8.843840000000000000e+05,8.394720000000000000e+05,9.733600000000000000e+05,8.061120000000000000e+05,8.408320000000000000e+05,8.077760000000000000e+05,8.315360000000000000e+05,8.816640000000000000e+05,7.237600000000000000e+05,8.673440000000000000e+05,1.002896000000000000e+06,9.360160000000000000e+05,8.414560000000000000e+05,7.648960000000000000e+05,8.647360000000000000e+05,9.016480000000000000e+05,7.266720000000000000e+05,9.317120000000000000e+05,7.072800000000000000e+05,8.418720000000000000e+05,9.183040000000000000e+05,1.076669399999999907e+06,1.657392300000000047e+06,2.486121000000000000e+06,1.312128000000000000e+06,1.513817800000000047e+06,1.386571800000000047e+06,7.895510000000000000e+05,1.517108800000000047e+06,1.314831899999999907e+06,9.432480000000000000e+05,1.144128000000000000e+06,9.963840000000000000e+05,1.025520000000000000e+06,1.098848000000000000e+06,8.761280000000000000e+05,1.252807000000000000e+06,1.445158399999999907e+06,1.053248000000000000e+06,9.136960000000000000e+05,1.039216000000000000e+06,9.439840000000000000e+05,1.088480000000000000e+06,9.981760000000000000e+05,1.095552000000000000e+06,1.236352000000000000e+06,9.427200000000000000e+05,1.128852000000000000e+06,1.006064000000000000e+06,1.029536000000000000e+06,9.414560000000000000e+05,1.135370800000000047e+06,1.112672000000000000e+06,1.053120000000000000e+06,1.051648000000000000e+06,1.013216000000000000e+06,1.068224000000000000e+06,1.115814500000000000e+06,1.079488000000000000e+06,1.049856000000000000e+06,9.508000000000000000e+05,9.705280000000000000e+05,1.373534300000000047e+06,9.462880000000000000e+05,9.418880000000000000e+05,1.073472000000000000e+06,1.070118000000000000e+06,1.005008000000000000e+06,9.949120000000000000e+05,1.189056000000000000e+06,1.148409300000000047e+06,1.263936000000000000e+06,1.143488000000000000e+06,9.866080000000000000e+05,1.034688000000000000e+06,1.009104000000000000e+06,1.027104000000000000e+06,6.590455999999999767e+05,1.051232000000000000e+06,1.339488000000000000e+06,1.385659399999999907e+06,9.795680000000000000e+05,8.449930000000000000e+05,1.168576000000000000e+06,1.097344000000000000e+06,1.146560000000000000e+06,1.020256000000000000e+06,1.009840000000000000e+06,1.119456000000000000e+06,9.407200000000000000e+05,1.200864000000000000e+06,1.057568000000000000e+06,1.106976000000000000e+06,9.933280000000000000e+05,8.405120000000000000e+05,9.363533000000000466e+05,1.068096000000000000e+06,1.229990399999999907e+06,1.006576000000000000e+06,8.786400000000000000e+05,7.144875999999999767e+05,9.229120000000000000e+05,1.107296000000000000e+06,1.019104000000000000e+06,1.028688000000000000e+06,1.061984000000000000e+06,1.028688000000000000e+06,9.282560000000000000e+05,1.141890500000000000e+06,1.169664000000000000e+06,1.002480000000000000e+06,1.057664000000000000e+06,8.220480000000000000e+05,1.445337300000000047e+06,1.036160000000000000e+06,1.083104000000000000e+06,1.339272800000000047e+06,1.335968000000000000e+06,1.015008000000000000e+06,1.082656000000000000e+06,1.073600000000000000e+06,1.144640000000000000e+06,1.077824000000000000e+06,1.127904000000000000e+06,1.176000000000000000e+06,1.080864000000000000e+06,1.331128800000000047e+06,1.079072000000000000e+06,9.211200000000000000e+05,1.065472000000000000e+06,1.078144000000000000e+06,9.370560000000000000e+05,1.021008000000000000e+06,1.025008000000000000e+06,1.051648000000000000e+06,1.008048000000000000e+06,9.472320000000000000e+05,9.135840000000000000e+05,8.920160000000000000e+05,7.438545999999999767e+05,1.116896000000000000e+06,1.023216000000000000e+06,9.415680000000000000e+05,9.877600000000000000e+05,8.680800000000000000e+05,9.850240000000000000e+05,8.688160000000000000e+05,1.950997800000000047e+06,1.042592000000000000e+06,1.010368000000000000e+06,8.922400000000000000e+05,8.198560000000000000e+05,9.045760000000000000e+05,1.902074500000000000e+06,8.491840000000000000e+05,9.634880000000000000e+05,1.024422599999999977e+06,8.296640000000000000e+05,8.866880000000000000e+05,6.329064000000000233e+05,5.839823000000000466e+05,8.356160000000000000e+05,8.612960000000000000e+05,9.145280000000000000e+05,9.319200000000000000e+05,1.123904000000000000e+06,8.477120000000000000e+05,9.396125999999999767e+05,6.843840000000000000e+05,8.091073000000000466e+05,8.183040000000000000e+05,8.336320000000000000e+05,8.265280000000000000e+05,7.563680000000000000e+05,7.575200000000000000e+05,9.613920000000000000e+05,7.536640000000000000e+05,9.784160000000000000e+05,1.144000000000000000e+06,1.135370800000000047e+06,9.722080000000000000e+05,1.254442800000000047e+06,7.393280000000000000e+05,1.200623399999999907e+06,8.887840000000000000e+05,7.372640000000000000e+05,1.191375300000000047e+06,9.494234000000000233e+05,8.230880000000000000e+05,9.001920000000000000e+05,9.597120000000000000e+05,9.548508000000000466e+05,8.178880000000000000e+05,9.164160000000000000e+05,8.356160000000000000e+05,8.128800000000000000e+05,1.020368000000000000e+06,8.783200000000000000e+05,1.018048000000000000e+06,7.835200000000000000e+05,1.263966100000000093e+06,9.957440000000000000e+05,9.256320000000000000e+05,9.225920000000000000e+05,9.717920000000000000e+05,1.077920000000000000e+06,5.709448000000000466e+05,1.035632000000000000e+06,8.294560000000000000e+05,9.562560000000000000e+05,9.494400000000000000e+05,7.527360000000000000e+05,7.315520000000000000e+05,8.462560000000000000e+05,7.746720000000000000e+05,7.030240000000000000e+05,7.634400000000000000e+05,7.973600000000000000e+05,7.863200000000000000e+05,8.489600000000000000e+05,9.063680000000000000e+05,7.950720000000000000e+05,8.188160000000000000e+05,8.365440000000000000e+05,6.459439000000000233e+05,8.850080000000000000e+05,8.435360000000000000e+05,8.870080000000000000e+05,8.459360000000000000e+05,8.144480000000000000e+05,7.125555999999999767e+05,1.339932000000000000e+06,8.254880000000000000e+05,8.684000000000000000e+05,8.467680000000000000e+05,1.371417600000000093e+06,1.419712000000000000e+06,8.092320000000000000e+05,9.546720000000000000e+05,8.492800000000000000e+05,1.449038399999999907e+06,9.062560000000000000e+05,8.697600000000000000e+05,1.208707500000000000e+06,8.920160000000000000e+05,9.938560000000000000e+05,8.355040000000000000e+05,8.270560000000000000e+05,8.879520000000000000e+05,9.062560000000000000e+05,8.294560000000000000e+05,8.705920000000000000e+05,1.103808000000000000e+06,1.055648000000000000e+06,8.989280000000000000e+05,9.826080000000000000e+05,8.397760000000000000e+05,9.666400000000000000e+05,7.114295000000000000e+05,1.102336000000000000e+06,5.321969000000000233e+05,9.543680000000000000e+05,7.479535999999999767e+05,9.433440000000000000e+05,1.089760000000000000e+06,8.897280000000000000e+05,8.352000000000000000e+05,9.700000000000000000e+05,9.916480000000000000e+05,1.045760000000000000e+06,9.359040000000000000e+05,1.023312000000000000e+06,9.545760000000000000e+05,9.695840000000000000e+05,9.702080000000000000e+05,8.344640000000000000e+05,1.087936000000000000e+06,1.170496000000000000e+06,7.930880000000000000e+05,8.770720000000000000e+05,1.269135500000000000e+06,9.371680000000000000e+05,9.395680000000000000e+05,1.551934300000000047e+06,9.864000000000000000e+05,1.109600000000000000e+06,9.755680000000000000e+05,9.362240000000000000e+05,1.034800000000000000e+06,9.846080000000000000e+05,1.168384000000000000e+06,1.084160000000000000e+06,1.018160000000000000e+06,1.142112000000000000e+06,1.031008000000000000e+06,1.262616800000000047e+06,1.077824000000000000e+06,8.741440000000000000e+05,9.979520000000000000e+05,1.071072000000000000e+06,8.964160000000000000e+05,9.473280000000000000e+05,8.723680000000000000e+05,1.045328000000000000e+06,1.021216000000000000e+06,8.920160000000000000e+05,1.285433300000000047e+06,9.754984000000000233e+05,1.587697500000000000e+06,8.706880000000000000e+05,9.844000000000000000e+05,9.534240000000000000e+05,1.175712000000000000e+06,9.463840000000000000e+05,9.148480000000000000e+05,9.860800000000000000e+05,9.536320000000000000e+05,9.201920000000000000e+05,9.154720000000000000e+05,9.535200000000000000e+05,8.890880000000000000e+05,1.008160000000000000e+06,1.018368000000000000e+06,9.883840000000000000e+05,1.140288000000000000e+06,9.488000000000000000e+05,1.237856000000000000e+06,9.380000000000000000e+05,1.028272000000000000e+06,8.404160000000000000e+05,8.289280000000000000e+05,7.776800000000000000e+05,9.214400000000000000e+05,9.207040000000000000e+05,9.230080000000000000e+05,9.709440000000000000e+05,8.511680000000000000e+05,1.164706000000000000e+06,7.949221999999999534e+05,9.728480000000000000e+05,1.066624000000000000e+06,9.420960000000000000e+05,9.252160000000000000e+05,9.680160000000000000e+05,1.023840000000000000e+06,1.052064000000000000e+06,1.353894899999999907e+06,1.527517800000000047e+06,9.967040000000000000e+05,9.390560000000000000e+05,1.014048000000000000e+06,8.332160000000000000e+05,1.052480000000000000e+06,9.097120000000000000e+05,1.029312000000000000e+06,8.481280000000000000e+05,9.012320000000000000e+05,9.212320000000000000e+05,1.314967600000000093e+06,8.873120000000000000e+05,8.654720000000000000e+05,1.042480000000000000e+06,1.316497300000000047e+06,9.235360000000000000e+05,1.340611600000000093e+06,1.131200000000000000e+06,8.724640000000000000e+05,9.190400000000000000e+05,1.017008000000000000e+06,1.065984000000000000e+06,1.121152000000000000e+06,2.020768800000000047e+06,1.042704000000000000e+06,9.912320000000000000e+05,1.038160000000000000e+06,1.035536000000000000e+06,8.954720000000000000e+05,1.275980800000000047e+06,1.032800000000000000e+06,1.133856000000000000e+06,9.485920000000000000e+05,9.555200000000000000e+05,1.020160000000000000e+06,9.164160000000000000e+05,1.142208000000000000e+06,1.013424000000000000e+06,8.352960000000000000e+05,5.913189000000000233e+05,8.354080000000000000e+05,9.531040000000000000e+05,8.151680000000000000e+05,8.583680000000000000e+05,9.360160000000000000e+05,7.450400000000000000e+05,7.885120000000000000e+05,8.175680000000000000e+05,8.433280000000000000e+05,7.997600000000000000e+05,6.157109000000000233e+05,7.693600000000000000e+05,1.134412800000000047e+06,1.199965899999999907e+06,6.601600000000000000e+05,7.260480000000000000e+05,6.759840000000000000e+05,7.825760000000000000e+05,6.915200000000000000e+05,9.306560000000000000e+05,8.748800000000000000e+05,7.558560000000000000e+05,1.043968000000000000e+06,6.981600000000000000e+05,8.488640000000000000e+05,6.914240000000000000e+05,7.207520000000000000e+05,7.189920000000000000e+05,8.153760000000000000e+05,1.094912000000000000e+06,6.685440000000000000e+05,6.862244000000000233e+05,7.421440000000000000e+05,7.156800000000000000e+05,7.187840000000000000e+05,7.234560000000000000e+05,6.816800000000000000e+05,6.451680000000000000e+05,6.655360000000000000e+05,7.617760000000000000e+05,7.511840000000000000e+05,6.549920000000000000e+05,7.149440000000000000e+05,6.424800000000000000e+05,6.688480000000000000e+05,8.234080000000000000e+05,6.355520000000000000e+05,7.237600000000000000e+05,7.033440000000000000e+05,7.751840000000000000e+05,9.637120000000000000e+05,7.126720000000000000e+05,6.757920000000000000e+05,4.564400000000000000e+05,8.033920000000000000e+05,1.130464300000000047e+06,4.718774000000000233e+05,1.255056600000000093e+06,7.601266999999999534e+05,4.924800000000000000e+05,7.148480000000000000e+05,8.099680000000000000e+05,7.968320000000000000e+05,6.281280000000000000e+05,6.916320000000000000e+05,7.752960000000000000e+05,8.852320000000000000e+05,6.666720000000000000e+05,6.091360000000000000e+05,8.087040000000000000e+05,9.980640000000000000e+05,8.241440000000000000e+05,7.791360000000000000e+05,7.120480000000000000e+05,7.751840000000000000e+05,6.875840000000000000e+05,7.975680000000000000e+05,7.248000000000000000e+05,9.306560000000000000e+05,7.523200000000000000e+05,7.734240000000000000e+05,7.277120000000000000e+05,7.439040000000000000e+05,7.555360000000000000e+05,7.079040000000000000e+05,6.440320000000000000e+05,8.258080000000000000e+05,9.903840000000000000e+05,7.174400000000000000e+05,8.198560000000000000e+05,7.533600000000000000e+05,7.470240000000000000e+05,1.104520899999999907e+06,6.378240000000000000e+05,9.860800000000000000e+05,7.042720000000000000e+05,8.630720000000000000e+05,7.525280000000000000e+05,7.407840000000000000e+05,8.191360000000000000e+05,7.138080000000000000e+05,7.981920000000000000e+05,7.263680000000000000e+05,7.489920000000000000e+05,7.344480000000000000e+05,6.695680000000000000e+05,8.408320000000000000e+05,7.954880000000000000e+05,6.890400000000000000e+05,8.323680000000000000e+05,8.748800000000000000e+05,9.317120000000000000e+05,7.202400000000000000e+05,7.688480000000000000e+05,9.809280000000000000e+05,7.090400000000000000e+05,7.827840000000000000e+05,8.648480000000000000e+05,7.741440000000000000e+05,7.447360000000000000e+05,7.423520000000000000e+05,1.264076300000000047e+06,9.452320000000000000e+05,8.621280000000000000e+05,9.609760000000000000e+05,8.587840000000000000e+05,9.489120000000000000e+05,9.213440000000000000e+05,8.421760000000000000e+05,8.524160000000000000e+05,8.965280000000000000e+05,8.602400000000000000e+05,8.468800000000000000e+05,1.148992000000000000e+06,7.856960000000000000e+05,8.753920000000000000e+05,1.272395800000000047e+06,8.482400000000000000e+05,8.110080000000000000e+05,8.860640000000000000e+05,9.148480000000000000e+05,9.821920000000000000e+05,7.540800000000000000e+05,7.816480000000000000e+05,8.901440000000000000e+05,1.290802800000000047e+06,9.472320000000000000e+05,9.469120000000000000e+05,9.016480000000000000e+05,1.350507399999999907e+06,1.005840000000000000e+06,1.022480000000000000e+06,1.026160000000000000e+06,9.266880000000000000e+05,9.526880000000000000e+05,8.915040000000000000e+05,1.373059300000000047e+06,9.057280000000000000e+05,8.190240000000000000e+05,1.253291800000000047e+06,8.508480000000000000e+05,8.421760000000000000e+05,8.310240000000000000e+05,9.950080000000000000e+05,8.433280000000000000e+05,9.360160000000000000e+05,8.213280000000000000e+05,1.410232800000000047e+06,8.462560000000000000e+05,7.661440000000000000e+05,9.202880000000000000e+05,9.083520000000000000e+05,6.544675999999999767e+05,8.672480000000000000e+05,1.542066899999999907e+06,9.932320000000000000e+05,9.266880000000000000e+05,8.878400000000000000e+05,8.629600000000000000e+05,1.035008000000000000e+06,1.050912000000000000e+06,1.489559600000000093e+06,1.131520000000000000e+06,1.296224000000000000e+06,8.561760000000000000e+05,9.689600000000000000e+05,9.074080000000000000e+05,1.010688000000000000e+06,1.045760000000000000e+06,1.196608000000000000e+06,1.038480000000000000e+06,1.105920000000000000e+06,1.233249800000000047e+06,1.132256000000000000e+06,1.136896000000000000e+06,1.187808000000000000e+06,1.174304000000000000e+06,1.183744000000000000e+06,1.236509100000000093e+06,1.291008000000000000e+06,1.378752000000000000e+06,1.118592000000000000e+06,8.613224000000000233e+05,1.185792000000000000e+06,1.225408000000000000e+06,1.032064000000000000e+06,1.215936000000000000e+06,1.273184000000000000e+06,1.127168000000000000e+06,1.130784000000000000e+06,1.293248000000000000e+06,1.124832000000000000e+06,1.152800000000000000e+06,1.295211500000000000e+06,7.993290999999999767e+05,1.164128000000000000e+06,1.031840000000000000e+06,1.027681900000000023e+06,1.252807000000000000e+06,9.832480000000000000e+05,9.142080000000000000e+05,8.529531999999999534e+05,1.103488000000000000e+06,1.042800000000000000e+06,8.568000000000000000e+05,8.250720000000000000e+05,9.467040000000000000e+05,9.055200000000000000e+05,8.949600000000000000e+05,8.342560000000000000e+05,7.588640000000000000e+05,1.041216000000000000e+06,8.121440000000000000e+05,7.592800000000000000e+05,9.121120000000000000e+05,8.400960000000000000e+05,9.650720000000000000e+05,9.895520000000000000e+05,1.143584000000000000e+06,1.065376000000000000e+06,1.195968000000000000e+06,1.242624000000000000e+06,1.470560000000000000e+06,1.890931300000000047e+06,1.230816000000000000e+06,1.582361399999999907e+06,1.582208000000000000e+06,1.814112000000000000e+06,1.393984000000000000e+06,9.950871999999999534e+05,1.772928000000000000e+06,1.295168000000000000e+06,1.277152000000000000e+06,1.274592000000000000e+06,1.458624000000000000e+06,1.024371500000000000e+06,1.083188100000000093e+06,1.324832000000000000e+06,1.192672000000000000e+06,1.172416000000000000e+06,1.270432000000000000e+06,1.216256000000000000e+06,1.243904000000000000e+06,1.183136000000000000e+06,1.262112000000000000e+06,1.246880000000000000e+06,1.284704000000000000e+06,1.183328000000000000e+06,9.644198000000000466e+05,1.018556000000000000e+06,1.175904000000000000e+06,1.234752000000000000e+06,1.146016000000000000e+06,1.238688000000000000e+06,1.230176000000000000e+06,1.347168000000000000e+06,1.180032000000000000e+06,1.223264000000000000e+06,1.343232000000000000e+06,1.534464000000000000e+06,1.180800000000000000e+06,1.397824000000000000e+06,1.141890500000000000e+06,1.473344000000000000e+06,1.470656000000000000e+06,1.484482399999999907e+06,1.583296000000000000e+06,1.618912000000000000e+06,1.145149800000000047e+06,1.742592000000000000e+06,1.725056000000000000e+06,1.866688000000000000e+06,1.638528000000000000e+06,1.800448000000000000e+06,1.754048000000000000e+06,1.718528000000000000e+06,1.566528000000000000e+06,1.720928000000000000e+06,1.647008000000000000e+06,1.599840000000000000e+06,1.635616000000000000e+06,1.360768000000000000e+06,1.175904000000000000e+06,1.299008000000000000e+06,1.505344000000000000e+06,1.338624000000000000e+06,1.270208000000000000e+06,1.468185500000000000e+06,1.357236399999999907e+06,1.555296000000000000e+06,1.241984000000000000e+06,1.128128000000000000e+06,1.144416000000000000e+06,1.163072000000000000e+06,1.217440000000000000e+06,1.207424000000000000e+06,1.266592000000000000e+06,1.272864000000000000e+06,1.097664000000000000e+06,1.229120000000000000e+06,1.167744000000000000e+06,1.252736000000000000e+06,1.232320000000000000e+06,1.399552000000000000e+06,1.345056000000000000e+06,1.375104000000000000e+06,1.373408000000000000e+06,1.298144000000000000e+06,1.340032000000000000e+06,1.092966300000000047e+06,1.645920000000000000e+06,1.607008000000000000e+06,1.852768000000000000e+06,1.628768000000000000e+06,1.507299000000000000e+06,1.997728000000000000e+06,1.928192000000000000e+06,1.870656000000000000e+06,2.102784000000000000e+06,1.899296000000000000e+06,2.092480000000000000e+06,2.111360000000000000e+06,1.867680000000000000e+06,1.747110500000000000e+06,1.879328000000000000e+06,1.729856000000000000e+06,1.887008000000000000e+06,1.574304000000000000e+06,1.720256000000000000e+06,1.704256000000000000e+06,2.090196899999999907e+06,1.537792000000000000e+06,1.558656000000000000e+06,1.484224000000000000e+06,1.515776000000000000e+06,1.474112000000000000e+06,1.323456000000000000e+06,1.303584000000000000e+06,1.270432000000000000e+06,1.191616000000000000e+06,1.068960000000000000e+06,9.950080000000000000e+05,8.407200000000000000e+05,7.859040000000000000e+05,5.922080000000000000e+05,4.901120000000000000e+05,3.950480000000000000e+05,2.888560000000000000e+05,2.214360000000000000e+05,1.730160000000000000e+05,1.366000000000000000e+05,1.174600000000000000e+05,8.556800000000000000e+04,6.587400000000000000e+04,4.961100000000000000e+04,4.188500000000000000e+04,3.506500000000000000e+04,3.446400000000000000e+04,2.764600000000000000e+04,2.103200000000000000e+04,2.534100000000000000e+04,2.023000000000000000e+04,1.762500000000000000e+04,1.261600000000000000e+04,1.251600000000000000e+04,1.391800000000000000e+04,1.181500000000000000e+04,1.181500000000000000e+04,1.191500000000000000e+04,1.041300000000000000e+04,9.111000000000000000e+03,1.451900000000000000e+04,1.441900000000000000e+04,9.611000000000000000e+03,8.009000000000000000e+03,6.507000000000000000e+03,6.707000000000000000e+03,7.208000000000000000e+03,8.310000000000000000e+03,1.502000000000000000e+04,7.909000000000000000e+03,8.510000000000000000e+03,8.410000000000000000e+03,7.308000000000000000e+03,8.910000000000000000e+03,7.308000000000000000e+03,9.812000000000000000e+03,nan
4.795089999999999719e+01,5.710057500000000000e+06,5.712754500000000000e+06,5.743209500000000000e+06,5.423012500000000000e+06,6.400359000000000000e+06,5.146786000000000000e+06,4.470053000000000000e+06,4.953777500000000000e+06,4.246351500000000000e+06,5.697855000000000000e+06,4.757745000000000000e+06,4.643961000000000000e+06,4.483369000000000000e+06,3.872976799999999814e+06,4.671745000000000000e+06,4.414793500000000000e+06,4.682474000000000000e+06,4.079530000000000000e+06,4.020400299999999814e+06,4.001403799999999814e+06,4.050923299999999814e+06,4.017715000000000000e+06,4.659232500000000000e+06,4.348035000000000000e+06,4.644879500000000000e+06,4.319460000000000000e+06,4.829199000000000000e+06,4.360228500000000000e+06,4.010397299999999814e+06,3.959589000000000000e+06,4.480094500000000000e+06,3.662760500000000000e+06,3.467945000000000000e+06,4.211659500000000000e+06,3.344047000000000000e+06,3.574164000000000000e+06,3.257657299999999814e+06,4.063570500000000000e+06,3.504747799999999814e+06,3.123178000000000000e+06,3.236422500000000000e+06,3.426654799999999814e+06,3.146001799999999814e+06,3.378987500000000000e+06,2.988393299999999814e+06,3.217552299999999814e+06,2.883079500000000000e+06,3.035723799999999814e+06,2.707392299999999814e+06,2.713554500000000000e+06,3.618516799999999814e+06,2.531267799999999814e+06,2.599369799999999814e+06,2.425445299999999814e+06,2.228418799999999814e+06,2.961640000000000000e+06,2.145194500000000000e+06,1.937815800000000047e+06,2.230272000000000000e+06,2.638459799999999814e+06,2.354542299999999814e+06,2.675946799999999814e+06,2.140786799999999814e+06,2.268352000000000000e+06,2.067431800000000047e+06,2.058850899999999907e+06,2.244090000000000000e+06,2.047968000000000000e+06,1.715734800000000047e+06,2.046208000000000000e+06,2.077760000000000000e+06,2.181376000000000000e+06,2.092288000000000000e+06,1.822641000000000000e+06,2.166016000000000000e+06,2.318592000000000000e+06,1.911584000000000000e+06,1.854752000000000000e+06,2.243558799999999814e+06,2.016800000000000000e+06,1.761248000000000000e+06,1.418779300000000047e+06,2.140480000000000000e+06,1.954848000000000000e+06,1.738560000000000000e+06,1.666208000000000000e+06,1.734112000000000000e+06,1.671744000000000000e+06,1.725152000000000000e+06,1.659488000000000000e+06,1.587072000000000000e+06,1.612320000000000000e+06,1.687392000000000000e+06,1.536608000000000000e+06,1.969493000000000000e+06,1.435936000000000000e+06,1.421536000000000000e+06,1.279340800000000047e+06,1.662304000000000000e+06,1.493696000000000000e+06,1.235936000000000000e+06,1.516960000000000000e+06,1.276064000000000000e+06,1.360032000000000000e+06,1.391392000000000000e+06,1.415968000000000000e+06,1.224640000000000000e+06,1.104544000000000000e+06,1.203936000000000000e+06,1.217952000000000000e+06,1.390671399999999907e+06,1.387744000000000000e+06,1.044813400000000023e+06,1.586912500000000000e+06,1.294400000000000000e+06,2.317424500000000000e+06,1.188736000000000000e+06,1.285024000000000000e+06,1.351584000000000000e+06,1.455488000000000000e+06,1.219008000000000000e+06,1.356928000000000000e+06,1.360672000000000000e+06,1.454304000000000000e+06,1.280032000000000000e+06,1.054897600000000093e+06,1.403200000000000000e+06,1.280032000000000000e+06,1.329536000000000000e+06,1.175584000000000000e+06,1.299200000000000000e+06,1.247424000000000000e+06,1.277152000000000000e+06,1.258912000000000000e+06,1.196928000000000000e+06,1.256672000000000000e+06,1.244320000000000000e+06,1.212416000000000000e+06,1.203840000000000000e+06,1.358400000000000000e+06,1.197248000000000000e+06,1.237312000000000000e+06,1.132672000000000000e+06,1.234752000000000000e+06,9.541600000000000000e+05,1.001328000000000000e+06,1.033856000000000000e+06,9.575200000000000000e+05,1.250704000000000000e+06,8.546080000000000000e+05,8.205920000000000000e+05,9.181920000000000000e+05,1.383816399999999907e+06,7.180406999999999534e+05,8.652640000000000000e+05,8.055840000000000000e+05,8.630720000000000000e+05,8.174720000000000000e+05,1.205893600000000093e+06,1.002800000000000000e+06,1.031750500000000000e+06,9.551040000000000000e+05,8.319520000000000000e+05,7.642720000000000000e+05,8.474080000000000000e+05,8.465600000000000000e+05,8.701760000000000000e+05,8.842880000000000000e+05,8.056960000000000000e+05,7.823680000000000000e+05,9.874400000000000000e+05,1.311837300000000047e+06,8.978880000000000000e+05,8.555520000000000000e+05,9.231200000000000000e+05,1.113408000000000000e+06,8.708960000000000000e+05,8.170560000000000000e+05,9.455520000000000000e+05,9.972160000000000000e+05,9.214400000000000000e+05,8.382240000000000000e+05,9.367360000000000000e+05,8.458400000000000000e+05,1.004064000000000000e+06,1.355395500000000000e+06,9.491200000000000000e+05,9.787200000000000000e+05,1.391182899999999907e+06,1.001216000000000000e+06,1.161792000000000000e+06,9.134880000000000000e+05,1.022256000000000000e+06,1.013424000000000000e+06,9.151520000000000000e+05,1.017840000000000000e+06,9.913280000000000000e+05,8.838720000000000000e+05,9.622400000000000000e+05,1.362912000000000000e+06,1.158720000000000000e+06,9.364320000000000000e+05,9.827200000000000000e+05,9.469120000000000000e+05,9.747360000000000000e+05,1.078880000000000000e+06,9.582400000000000000e+05,9.415680000000000000e+05,9.727360000000000000e+05,9.189280000000000000e+05,1.237312000000000000e+06,9.464960000000000000e+05,1.055040000000000000e+06,8.554400000000000000e+05,9.808320000000000000e+05,8.969440000000000000e+05,1.184326500000000000e+06,1.271392000000000000e+06,1.105280000000000000e+06,1.235072000000000000e+06,1.104320000000000000e+06,9.078240000000000000e+05,1.115424000000000000e+06,1.062400000000000000e+06,1.739104800000000047e+06,1.411058500000000000e+06,1.063456000000000000e+06,9.704320000000000000e+05,1.458733300000000047e+06,1.090272000000000000e+06,1.276704000000000000e+06,1.517010300000000047e+06,1.371168000000000000e+06,1.107296000000000000e+06,1.041328000000000000e+06,1.180160000000000000e+06,1.247648000000000000e+06,1.141664000000000000e+06,1.038480000000000000e+06,1.095040000000000000e+06,1.049120000000000000e+06,1.159168000000000000e+06,1.124960000000000000e+06,9.600320000000000000e+05,1.121344000000000000e+06,1.436536000000000000e+06,2.215963799999999814e+06,1.122528000000000000e+06,1.186528000000000000e+06,1.335642399999999907e+06,1.342144000000000000e+06,1.124736000000000000e+06,1.091328000000000000e+06,1.168704000000000000e+06,1.055552000000000000e+06,1.174848000000000000e+06,1.261696000000000000e+06,1.164256000000000000e+06,1.495947600000000093e+06,1.186848000000000000e+06,9.927040000000000000e+05,1.029632000000000000e+06,1.082560000000000000e+06,1.124000000000000000e+06,1.006800000000000000e+06,1.079072000000000000e+06,9.893440000000000000e+05,1.153440000000000000e+06,1.165408000000000000e+06,1.304672000000000000e+06,1.100832000000000000e+06,1.044384000000000000e+06,1.415633000000000000e+06,1.206784000000000000e+06,1.061568000000000000e+06,1.042800000000000000e+06,9.347520000000000000e+05,1.150688000000000000e+06,1.012784000000000000e+06,9.430400000000000000e+05,1.086592000000000000e+06,1.011952000000000000e+06,9.654880000000000000e+05,1.098013899999999907e+06,8.943200000000000000e+05,8.405120000000000000e+05,7.984000000000000000e+05,9.262560000000000000e+05,8.986080000000000000e+05,7.125555999999999767e+05,9.770400000000000000e+05,8.618080000000000000e+05,9.682240000000000000e+05,9.040640000000000000e+05,9.324480000000000000e+05,1.162752000000000000e+06,1.028896000000000000e+06,9.679040000000000000e+05,8.210080000000000000e+05,9.924960000000000000e+05,7.778880000000000000e+05,7.943360000000000000e+05,7.401600000000000000e+05,8.312320000000000000e+05,8.219520000000000000e+05,7.939200000000000000e+05,7.716480000000000000e+05,8.426080000000000000e+05,8.346720000000000000e+05,8.378080000000000000e+05,8.855360000000000000e+05,1.015520000000000000e+06,1.087956300000000047e+06,1.183008000000000000e+06,1.090781800000000047e+06,1.215520000000000000e+06,9.431360000000000000e+05,1.207424000000000000e+06,1.372448000000000000e+06,1.097568000000000000e+06,1.002801599999999977e+06,1.297920000000000000e+06,9.988000000000000000e+05,1.481468300000000047e+06,1.095360000000000000e+06,9.934400000000000000e+05,1.113536000000000000e+06,1.061664000000000000e+06,9.497440000000000000e+05,1.230400000000000000e+06,1.097568000000000000e+06,9.349600000000000000e+05,1.411948600000000093e+06,9.902880000000000000e+05,1.154816000000000000e+06,1.045968000000000000e+06,1.026160000000000000e+06,1.109504000000000000e+06,1.588036000000000000e+06,1.162432000000000000e+06,1.167744000000000000e+06,1.552518000000000000e+06,1.116704000000000000e+06,1.106560000000000000e+06,1.049952000000000000e+06,1.095040000000000000e+06,1.197120000000000000e+06,1.050176000000000000e+06,1.211680000000000000e+06,1.062528000000000000e+06,1.209344000000000000e+06,1.199360000000000000e+06,9.598240000000000000e+05,1.255840000000000000e+06,1.074016000000000000e+06,1.018896000000000000e+06,7.935084000000000233e+05,3.560376299999999814e+06,1.359813300000000047e+06,1.006368000000000000e+06,9.030080000000000000e+05,9.798720000000000000e+05,9.482720000000000000e+05,1.506413899999999907e+06,1.365817600000000093e+06,1.237952000000000000e+06,9.325434000000000233e+05,9.793600000000000000e+05,9.195520000000000000e+05,9.617120000000000000e+05,1.006896000000000000e+06,9.664320000000000000e+05,9.875520000000000000e+05,9.838720000000000000e+05,9.237440000000000000e+05,1.144000000000000000e+06,8.824000000000000000e+05,9.390560000000000000e+05,9.398880000000000000e+05,1.665534500000000000e+06,1.047968000000000000e+06,9.531040000000000000e+05,9.554080000000000000e+05,1.072320000000000000e+06,9.689600000000000000e+05,9.757760000000000000e+05,1.359796600000000093e+06,9.454400000000000000e+05,1.038800000000000000e+06,2.984191500000000000e+06,2.195645500000000000e+06,1.428976300000000047e+06,1.318091300000000047e+06,1.177408000000000000e+06,1.393090500000000000e+06,9.864000000000000000e+05,1.308550399999999907e+06,1.209024000000000000e+06,1.050176000000000000e+06,9.111840000000000000e+05,9.253120000000000000e+05,8.536640000000000000e+05,9.599200000000000000e+05,9.242720000000000000e+05,9.372640000000000000e+05,8.963775999999999767e+05,8.808320000000000000e+05,9.482720000000000000e+05,9.198720000000000000e+05,1.163616000000000000e+06,1.019520000000000000e+06,9.485920000000000000e+05,9.803040000000000000e+05,9.366400000000000000e+05,1.040064000000000000e+06,9.287840000000000000e+05,9.116960000000000000e+05,8.509440000000000000e+05,9.548960000000000000e+05,1.131616000000000000e+06,1.012272000000000000e+06,1.046384000000000000e+06,9.849280000000000000e+05,1.046132599999999977e+06,1.425112300000000047e+06,7.191203000000000466e+05,9.875520000000000000e+05,9.572960000000000000e+05,9.214400000000000000e+05,9.617120000000000000e+05,1.389734800000000047e+06,9.870910000000000000e+05,1.044384000000000000e+06,9.975360000000000000e+05,9.045760000000000000e+05,8.394720000000000000e+05,9.836640000000000000e+05,7.705226999999999534e+05,1.277767500000000000e+06,1.093120000000000000e+06,9.048960000000000000e+05,1.025952000000000000e+06,9.288800000000000000e+05,1.383816399999999907e+06,8.376000000000000000e+05,9.512160000000000000e+05,9.569920000000000000e+05,8.724640000000000000e+05,8.162080000000000000e+05,7.801760000000000000e+05,9.325440000000000000e+05,6.847840000000000000e+05,7.848640000000000000e+05,8.068320000000000000e+05,7.716480000000000000e+05,9.392640000000000000e+05,7.903840000000000000e+05,9.174560000000000000e+05,7.283360000000000000e+05,7.801760000000000000e+05,7.402720000000000000e+05,7.343520000000000000e+05,7.636480000000000000e+05,9.430400000000000000e+05,8.061120000000000000e+05,1.275124800000000047e+06,5.930258000000000466e+05,7.071680000000000000e+05,7.576160000000000000e+05,6.941120000000000000e+05,7.251200000000000000e+05,7.350720000000000000e+05,8.379040000000000000e+05,6.996000000000000000e+05,7.700960000000000000e+05,5.735934000000000233e+05,7.654080000000000000e+05,8.314400000000000000e+05,7.062400000000000000e+05,7.275040000000000000e+05,8.538720000000000000e+05,6.968000000000000000e+05,7.602240000000000000e+05,7.820640000000000000e+05,7.748800000000000000e+05,7.334240000000000000e+05,8.971520000000000000e+05,7.898560000000000000e+05,9.268960000000000000e+05,8.891515999999999767e+05,9.239520000000000000e+05,8.942240000000000000e+05,9.077280000000000000e+05,9.189280000000000000e+05,8.210080000000000000e+05,9.455520000000000000e+05,8.840800000000000000e+05,1.237736500000000000e+06,9.612960000000000000e+05,9.753600000000000000e+05,1.010272000000000000e+06,1.004368000000000000e+06,9.451360000000000000e+05,9.251040000000000000e+05,7.709280000000000000e+05,7.684320000000000000e+05,1.025104000000000000e+06,9.961760000000000000e+05,8.674560000000000000e+05,6.880000000000000000e+05,7.215840000000000000e+05,8.334240000000000000e+05,8.002720000000000000e+05,8.267360000000000000e+05,8.147520000000000000e+05,9.792480000000000000e+05,8.913920000000000000e+05,9.363200000000000000e+05,9.487040000000000000e+05,9.548960000000000000e+05,7.964160000000000000e+05,8.115200000000000000e+05,8.561760000000000000e+05,7.394400000000000000e+05,9.668480000000000000e+05,8.024640000000000000e+05,8.629600000000000000e+05,1.259325800000000047e+06,1.725904300000000047e+06,1.373534300000000047e+06,1.393090500000000000e+06,1.526855300000000047e+06,1.177807800000000047e+06,1.203882800000000047e+06,1.285433300000000047e+06,1.050912000000000000e+06,9.330939000000000233e+05,8.417335999999999767e+05,8.783200000000000000e+05,7.601524000000000233e+05,1.068416000000000000e+06,9.400000000000000000e+05,1.079808000000000000e+06,1.001856000000000000e+06,8.920160000000000000e+05,1.095872000000000000e+06,9.672800000000000000e+05,9.813440000000000000e+05,1.061024000000000000e+06,1.099776000000000000e+06,9.934400000000000000e+05,1.153216000000000000e+06,9.645440000000000000e+05,9.912320000000000000e+05,9.192480000000000000e+05,9.850240000000000000e+05,9.227040000000000000e+05,1.038800000000000000e+06,1.009632000000000000e+06,1.027104000000000000e+06,9.028000000000000000e+05,1.094400000000000000e+06,1.263712000000000000e+06,1.001536000000000000e+06,9.975360000000000000e+05,1.019312000000000000e+06,1.094720000000000000e+06,1.070118000000000000e+06,9.350720000000000000e+05,1.024368000000000000e+06,1.046912000000000000e+06,1.109295800000000047e+06,9.894400000000000000e+05,1.076352000000000000e+06,8.386400000000000000e+05,9.180960000000000000e+05,9.992160000000000000e+05,1.006160000000000000e+06,1.014784000000000000e+06,7.438545999999999767e+05,1.119776000000000000e+06,9.013440000000000000e+05,1.122333300000000047e+06,1.137760000000000000e+06,9.624480000000000000e+05,1.029632000000000000e+06,9.753600000000000000e+05,1.164706000000000000e+06,1.168288000000000000e+06,1.117440000000000000e+06,9.722390000000000000e+05,1.001008000000000000e+06,1.015104000000000000e+06,1.039424000000000000e+06,1.106432000000000000e+06,9.897600000000000000e+05,9.031200000000000000e+05,9.460800000000000000e+05,9.559420999999999767e+05,1.006576000000000000e+06,1.109295800000000047e+06,1.006800000000000000e+06,9.273120000000000000e+05,9.611840000000000000e+05,8.217440000000000000e+05,9.494234000000000233e+05,8.577440000000000000e+05,1.065472000000000000e+06,9.135375999999999767e+05,1.011952000000000000e+06,1.205408000000000000e+06,1.121984000000000000e+06,9.215520000000000000e+05,1.007008000000000000e+06,9.004359000000000233e+05,7.993290999999999767e+05,1.066624000000000000e+06,9.972160000000000000e+05,9.533120000000000000e+05,1.011424000000000000e+06,1.058176000000000000e+06,1.008160000000000000e+06,1.073377399999999907e+06,1.198400000000000000e+06,1.100512000000000000e+06,1.153952000000000000e+06,1.094400000000000000e+06,1.216800000000000000e+06,1.069696000000000000e+06,1.197984000000000000e+06,1.076352000000000000e+06,1.002800000000000000e+06,1.260608000000000000e+06,1.239232000000000000e+06,1.000688000000000000e+06,7.932000000000000000e+05,1.128852000000000000e+06,1.216352000000000000e+06,1.030480000000000000e+06,1.073600000000000000e+06,1.199776000000000000e+06,1.028688000000000000e+06,1.115328000000000000e+06,1.041120000000000000e+06,1.177807800000000047e+06,1.001424000000000000e+06,9.674880000000000000e+05,1.052928000000000000e+06,9.940640000000000000e+05,8.696480000000000000e+05,1.111296000000000000e+06,1.115232000000000000e+06,1.092966300000000047e+06,1.081920000000000000e+06,1.012480000000000000e+06,8.578400000000000000e+05,9.374720000000000000e+05,1.002368000000000000e+06,1.386571800000000047e+06,1.044496000000000000e+06,8.945280000000000000e+05,8.629600000000000000e+05,1.071584000000000000e+06,9.237440000000000000e+05,1.021163199999999953e+06,9.754984000000000233e+05,7.119360000000000000e+05,7.605280000000000000e+05,7.445280000000000000e+05,7.807040000000000000e+05,9.072960000000000000e+05,8.071520000000000000e+05,9.041600000000000000e+05,5.453708000000000466e+05,1.057080500000000000e+06,8.881600000000000000e+05,9.630720000000000000e+05,9.412480000000000000e+05,9.577280000000000000e+05,8.118400000000000000e+05,7.634400000000000000e+05,8.286240000000000000e+05,1.083104000000000000e+06,1.569840899999999907e+06,9.364320000000000000e+05,9.444960000000000000e+05,9.320320000000000000e+05,8.692320000000000000e+05,1.158187300000000047e+06,8.673440000000000000e+05,8.441600000000000000e+05,7.718560000000000000e+05,8.641120000000000000e+05,1.023008000000000000e+06,8.324800000000000000e+05,8.744480000000000000e+05,1.301363000000000000e+06,9.353760000000000000e+05,1.272395800000000047e+06,8.994560000000000000e+05,1.011744000000000000e+06,9.998560000000000000e+05,8.850080000000000000e+05,5.838844000000000233e+05,9.699040000000000000e+05,9.307680000000000000e+05,8.921280000000000000e+05,1.035536000000000000e+06,9.959680000000000000e+05,9.721120000000000000e+05,8.968320000000000000e+05,1.102744399999999907e+06,8.568960000000000000e+05,9.219680000000000000e+05,1.017312000000000000e+06,8.966240000000000000e+05,8.095520000000000000e+05,7.810080000000000000e+05,8.892960000000000000e+05,7.617760000000000000e+05,8.244480000000000000e+05,7.472320000000000000e+05,8.225760000000000000e+05,8.343520000000000000e+05,7.155601999999999534e+05,7.707200000000000000e+05,8.079840000000000000e+05,7.370560000000000000e+05,7.827840000000000000e+05,1.125561000000000000e+06,8.301920000000000000e+05,9.952320000000000000e+05,8.660960000000000000e+05,8.826080000000000000e+05,8.453120000000000000e+05,1.332567899999999907e+06,8.468800000000000000e+05,8.582560000000000000e+05,8.731040000000000000e+05,8.026720000000000000e+05,1.269735399999999907e+06,1.071488000000000000e+06,1.020688000000000000e+06,9.608640000000000000e+05,8.644320000000000000e+05,8.654720000000000000e+05,8.636960000000000000e+05,8.897280000000000000e+05,1.277172800000000047e+06,9.652800000000000000e+05,7.140160000000000000e+05,7.849760000000000000e+05,9.041600000000000000e+05,7.976640000000000000e+05,8.113120000000000000e+05,1.026688000000000000e+06,9.240640000000000000e+05,9.396800000000000000e+05,1.010576000000000000e+06,8.363360000000000000e+05,8.762400000000000000e+05,9.813440000000000000e+05,1.043232000000000000e+06,1.260775600000000093e+06,8.407200000000000000e+05,1.383016500000000000e+06,9.374720000000000000e+05,1.269517800000000047e+06,9.261600000000000000e+05,1.102944000000000000e+06,1.137536000000000000e+06,1.055328000000000000e+06,9.150560000000000000e+05,1.075488000000000000e+06,1.066944000000000000e+06,1.035216000000000000e+06,8.078720000000000000e+05,8.789440000000000000e+05,1.004800000000000000e+06,7.941280000000000000e+05,8.816640000000000000e+05,1.077504000000000000e+06,1.459065300000000047e+06,8.782100999999999767e+05,1.000688000000000000e+06,1.044043000000000000e+06,1.026368000000000000e+06,9.154720000000000000e+05,1.378160300000000047e+06,1.383123399999999907e+06,8.649440000000000000e+05,9.708480000000000000e+05,1.757328899999999907e+06,1.298848899999999907e+06,9.684675000000000000e+05,1.095968000000000000e+06,1.038800000000000000e+06,8.845920000000000000e+05,8.975680000000000000e+05,8.207040000000000000e+05,1.181216000000000000e+06,1.000064000000000000e+06,1.022784000000000000e+06,1.174944000000000000e+06,9.530258000000000466e+05,8.665120000000000000e+05,9.199680000000000000e+05,1.251904000000000000e+06,1.087840000000000000e+06,1.032272000000000000e+06,1.001328000000000000e+06,1.071488000000000000e+06,9.868160000000000000e+05,9.400960000000000000e+05,9.140000000000000000e+05,1.010272000000000000e+06,9.263680000000000000e+05,1.174304000000000000e+06,1.035536000000000000e+06,9.052160000000000000e+05,1.047856000000000000e+06,1.038272000000000000e+06,9.822880000000000000e+05,1.005104000000000000e+06,1.043232000000000000e+06,9.944960000000000000e+05,9.072000000000000000e+05,1.019104000000000000e+06,9.767200000000000000e+05,1.130976000000000000e+06,8.260160000000000000e+05,1.034272000000000000e+06,8.868000000000000000e+05,1.027840000000000000e+06,1.031536000000000000e+06,9.036320000000000000e+05,9.471200000000000000e+05,9.006080000000000000e+05,1.139040000000000000e+06,9.500640000000000000e+05,8.084000000000000000e+05,8.963200000000000000e+05,9.183040000000000000e+05,1.412348500000000000e+06,9.916480000000000000e+05,1.000592000000000000e+06,1.156096000000000000e+06,3.352217000000000000e+06,1.083296000000000000e+06,9.306560000000000000e+05,8.014240000000000000e+05,1.006688000000000000e+06,9.746240000000000000e+05,7.939200000000000000e+05,1.113120000000000000e+06,9.009120000000000000e+05,1.010368000000000000e+06,9.781920000000000000e+05,9.342240000000000000e+05,9.899680000000000000e+05,8.898240000000000000e+05,8.872160000000000000e+05,8.291360000000000000e+05,1.097152000000000000e+06,8.392640000000000000e+05,9.589760000000000000e+05,8.862720000000000000e+05,1.006576000000000000e+06,9.643384000000000233e+05,9.662240000000000000e+05,9.033280000000000000e+05,8.823203000000000466e+05,8.308160000000000000e+05,8.261120000000000000e+05,9.364320000000000000e+05,9.733600000000000000e+05,1.309442000000000000e+06,9.387360000000000000e+05,1.019424000000000000e+06,9.605600000000000000e+05,8.695360000000000000e+05,9.702370999999999767e+05,9.597120000000000000e+05,9.912320000000000000e+05,1.025520000000000000e+06,8.585760000000000000e+05,9.216480000000000000e+05,9.885684000000000233e+05,1.004480000000000000e+06,1.129600000000000000e+06,1.076448000000000000e+06,9.656960000000000000e+05,1.327513800000000047e+06,8.030880000000000000e+05,8.152800000000000000e+05,9.645440000000000000e+05,7.531520000000000000e+05,7.614495000000000000e+05,7.406880000000000000e+05,7.836994000000000233e+05,7.073760000000000000e+05,7.449440000000000000e+05,8.301920000000000000e+05,1.271625899999999907e+06,7.516960000000000000e+05,1.023520000000000000e+06,9.056320000000000000e+05,6.838560000000000000e+05,6.914240000000000000e+05,7.236640000000000000e+05,8.607680000000000000e+05,7.363200000000000000e+05,7.657280000000000000e+05,6.903840000000000000e+05,7.633280000000000000e+05,9.202880000000000000e+05,8.642080000000000000e+05,1.049120000000000000e+06,8.054880000000000000e+05,7.069600000000000000e+05,6.885280000000000000e+05,8.568960000000000000e+05,7.700960000000000000e+05,6.926560000000000000e+05,1.174718000000000000e+06,6.503360000000000000e+05,8.187200000000000000e+05,8.193440000000000000e+05,6.529474000000000233e+05,8.907680000000000000e+05,7.427680000000000000e+05,6.444480000000000000e+05,8.188160000000000000e+05,7.207520000000000000e+05,8.756000000000000000e+05,6.914240000000000000e+05,6.444480000000000000e+05,8.263200000000000000e+05,5.765600000000000000e+05,7.192000000000000000e+05,7.536640000000000000e+05,6.404160000000000000e+05,7.264640000000000000e+05,7.513920000000000000e+05,7.364320000000000000e+05,8.181920000000000000e+05,1.009000000000000000e+06,7.072800000000000000e+05,6.720640000000000000e+05,1.089064399999999907e+06,8.101760000000000000e+05,1.264212500000000000e+06,1.117080000000000000e+06,7.457760000000000000e+05,7.642720000000000000e+05,6.466080000000000000e+05,6.712320000000000000e+05,6.772320000000000000e+05,6.996000000000000000e+05,7.141120000000000000e+05,7.847680000000000000e+05,6.578880000000000000e+05,6.735040000000000000e+05,7.979840000000000000e+05,9.173600000000000000e+05,7.581440000000000000e+05,7.264640000000000000e+05,6.997120000000000000e+05,7.236640000000000000e+05,8.564800000000000000e+05,7.990240000000000000e+05,7.296800000000000000e+05,7.254240000000000000e+05,7.374720000000000000e+05,8.767520000000000000e+05,7.460800000000000000e+05,8.138240000000000000e+05,7.709280000000000000e+05,8.769600000000000000e+05,7.735200000000000000e+05,7.291680000000000000e+05,6.897600000000000000e+05,7.392320000000000000e+05,6.298278000000000466e+05,8.321600000000000000e+05,7.039520000000000000e+05,5.122797999999999884e+05,7.952800000000000000e+05,6.322560000000000000e+05,6.905920000000000000e+05,8.079840000000000000e+05,7.135040000000000000e+05,7.621920000000000000e+05,1.137440000000000000e+06,7.015680000000000000e+05,8.649440000000000000e+05,8.588800000000000000e+05,9.234400000000000000e+05,8.923360000000000000e+05,6.681280000000000000e+05,1.035328000000000000e+06,8.949600000000000000e+05,8.520000000000000000e+05,9.124320000000000000e+05,7.797600000000000000e+05,7.816480000000000000e+05,1.222304000000000000e+06,8.291360000000000000e+05,8.202720000000000000e+05,7.669760000000000000e+05,8.640000000000000000e+05,8.517920000000000000e+05,7.764320000000000000e+05,9.044800000000000000e+05,7.158880000000000000e+05,8.437440000000000000e+05,7.777920000000000000e+05,7.176480000000000000e+05,9.999520000000000000e+05,9.846080000000000000e+05,8.312320000000000000e+05,8.198560000000000000e+05,9.967040000000000000e+05,8.317440000000000000e+05,9.393600000000000000e+05,1.004064000000000000e+06,1.033952000000000000e+06,7.054080000000000000e+05,8.778080000000000000e+05,9.526828000000000466e+05,8.057920000000000000e+05,8.388480000000000000e+05,8.630720000000000000e+05,8.026720000000000000e+05,8.446880000000000000e+05,9.316000000000000000e+05,8.487520000000000000e+05,5.663243000000000466e+05,1.093664000000000000e+06,9.618080000000000000e+05,8.164160000000000000e+05,9.774560000000000000e+05,9.566720000000000000e+05,9.054240000000000000e+05,8.348800000000000000e+05,1.075392000000000000e+06,9.318080000000000000e+05,1.059360000000000000e+06,8.163200000000000000e+05,9.234400000000000000e+05,8.751840000000000000e+05,9.483840000000000000e+05,1.103264000000000000e+06,9.054240000000000000e+05,9.549920000000000000e+05,8.141280000000000000e+05,8.213280000000000000e+05,7.582400000000000000e+05,8.962080000000000000e+05,8.186080000000000000e+05,8.857440000000000000e+05,1.000272000000000000e+06,9.880800000000000000e+05,7.333491999999999534e+05,8.211200000000000000e+05,1.369475300000000047e+06,8.766560000000000000e+05,9.672800000000000000e+05,8.932800000000000000e+05,1.058176000000000000e+06,1.017952000000000000e+06,1.010368000000000000e+06,8.534560000000000000e+05,9.883840000000000000e+05,9.613920000000000000e+05,1.012480000000000000e+06,7.467963000000000466e+05,9.345440000000000000e+05,9.905920000000000000e+05,1.122624000000000000e+06,1.015312000000000000e+06,9.939680000000000000e+05,1.152704000000000000e+06,1.141152000000000000e+06,1.038272000000000000e+06,1.241984000000000000e+06,1.036688000000000000e+06,1.215296000000000000e+06,1.478848000000000000e+06,1.213504000000000000e+06,1.382944000000000000e+06,1.129728000000000000e+06,1.296640000000000000e+06,1.436576000000000000e+06,1.467968000000000000e+06,1.474704300000000047e+06,7.764493000000000466e+05,1.411040000000000000e+06,1.247328000000000000e+06,1.037120000000000000e+06,1.137344000000000000e+06,1.082656000000000000e+06,1.203520000000000000e+06,1.116384000000000000e+06,1.096192000000000000e+06,7.960698000000000466e+05,1.162016000000000000e+06,1.246288300000000047e+06,1.030160000000000000e+06,8.548036999999999534e+05,8.352149000000000233e+05,1.017216000000000000e+06,1.022368000000000000e+06,9.545760000000000000e+05,1.535315000000000000e+06,9.738880000000000000e+05,9.536320000000000000e+05,9.917600000000000000e+05,9.384160000000000000e+05,1.005952000000000000e+06,5.448370999999999767e+05,1.621279800000000047e+06,8.642080000000000000e+05,9.124320000000000000e+05,8.892960000000000000e+05,8.602400000000000000e+05,8.157920000000000000e+05,8.800000000000000000e+05,8.810400000000000000e+05,8.839680000000000000e+05,1.000272000000000000e+06,1.199360000000000000e+06,1.091008000000000000e+06,1.167965500000000000e+06,1.381120000000000000e+06,1.320992000000000000e+06,1.426272000000000000e+06,1.572576000000000000e+06,1.527968000000000000e+06,1.514048000000000000e+06,1.458496000000000000e+06,1.622496000000000000e+06,1.644354800000000047e+06,1.483456000000000000e+06,1.403936000000000000e+06,1.340544000000000000e+06,1.377152000000000000e+06,1.288320000000000000e+06,1.646264500000000000e+06,1.530146300000000047e+06,1.208384000000000000e+06,1.291008000000000000e+06,1.190336000000000000e+06,1.245184000000000000e+06,1.170720000000000000e+06,1.309152000000000000e+06,1.294528000000000000e+06,1.415424000000000000e+06,1.335648000000000000e+06,1.141248000000000000e+06,1.161376000000000000e+06,1.543993100000000093e+06,1.662315600000000093e+06,1.122624000000000000e+06,1.183232000000000000e+06,1.154176000000000000e+06,1.087744000000000000e+06,1.315456000000000000e+06,1.240704000000000000e+06,1.183456000000000000e+06,1.346976000000000000e+06,1.338400000000000000e+06,1.243584000000000000e+06,1.308064000000000000e+06,1.532736000000000000e+06,1.435559100000000093e+06,1.391616000000000000e+06,1.516864000000000000e+06,1.422944000000000000e+06,1.620640000000000000e+06,1.861536000000000000e+06,1.693246300000000047e+06,1.807136000000000000e+06,1.709824000000000000e+06,1.295211500000000000e+06,1.815328000000000000e+06,1.623456000000000000e+06,1.705024000000000000e+06,1.730400000000000000e+06,1.733760000000000000e+06,1.539200000000000000e+06,1.102744399999999907e+06,9.428720000000000000e+05,8.548036999999999534e+05,1.146432000000000000e+06,1.376288000000000000e+06,1.253376000000000000e+06,1.311072000000000000e+06,1.263808000000000000e+06,1.572576000000000000e+06,1.460544000000000000e+06,1.430144000000000000e+06,1.106432000000000000e+06,1.113312000000000000e+06,1.174752000000000000e+06,1.115814500000000000e+06,1.340224000000000000e+06,1.230496000000000000e+06,1.162560000000000000e+06,1.142112000000000000e+06,1.188224000000000000e+06,1.085824000000000000e+06,1.182688000000000000e+06,1.132480000000000000e+06,1.234336000000000000e+06,1.251456000000000000e+06,1.335424000000000000e+06,1.230176000000000000e+06,1.462496000000000000e+06,1.381024000000000000e+06,1.308928000000000000e+06,1.573664000000000000e+06,1.647582500000000000e+06,1.524416000000000000e+06,1.608960000000000000e+06,1.824960000000000000e+06,1.682624000000000000e+06,1.683468300000000047e+06,1.811936000000000000e+06,1.435559100000000093e+06,2.052960000000000000e+06,1.929728000000000000e+06,1.925120000000000000e+06,1.745664000000000000e+06,2.113856000000000000e+06,1.821664000000000000e+06,2.339090299999999814e+06,1.148409300000000047e+06,1.774784000000000000e+06,1.755456000000000000e+06,1.759616000000000000e+06,1.919072000000000000e+06,1.783968000000000000e+06,1.757984000000000000e+06,1.741824000000000000e+06,1.626272000000000000e+06,1.706560000000000000e+06,1.379548899999999907e+06,1.463136000000000000e+06,1.355520000000000000e+06,1.328256000000000000e+06,1.232000000000000000e+06,1.165632000000000000e+06,1.039424000000000000e+06,9.713760000000000000e+05,8.764480000000000000e+05,7.177440000000000000e+05,6.190400000000000000e+05,4.495360000000000000e+05,4.216080000000000000e+05,3.038880000000000000e+05,2.226520000000000000e+05,1.769520000000000000e+05,1.287400000000000000e+05,1.132320000000000000e+05,9.109600000000000000e+04,6.235900000000000000e+04,6.145500000000000000e+04,5.262100000000000000e+04,3.877600000000000000e+04,3.095400000000000000e+04,2.664400000000000000e+04,1.344840000000000000e+05,2.303600000000000000e+04,1.802600000000000000e+04,1.461900000000000000e+04,1.632200000000000000e+04,1.061300000000000000e+04,1.211500000000000000e+04,1.161400000000000000e+04,1.421900000000000000e+04,1.021200000000000000e+04,1.121400000000000000e+04,9.912000000000000000e+03,2.103200000000000000e+04,9.111000000000000000e+03,1.181500000000000000e+04,7.008000000000000000e+03,7.709000000000000000e+03,9.912000000000000000e+03,1.081300000000000000e+04,7.909000000000000000e+03,9.411000000000000000e+03,7.208000000000000000e+03,7.909000000000000000e+03,1.081300000000000000e+04,7.709000000000000000e+03,7.408000000000000000e+03,1.051300000000000000e+04,1.041300000000000000e+04,nan
4.795170000000000243e+01,5.856898000000000000e+06,4.761746500000000000e+06,5.805969000000000000e+06,5.397075000000000000e+06,5.305237000000000000e+06,4.957930000000000000e+06,5.177714500000000000e+06,5.049972500000000000e+06,5.124354000000000000e+06,4.316848000000000000e+06,4.603762500000000000e+06,4.734806000000000000e+06,6.220725000000000000e+06,3.468878299999999814e+06,4.011491299999999814e+06,4.564207500000000000e+06,3.960565000000000000e+06,4.294290000000000000e+06,4.759083000000000000e+06,4.867137000000000000e+06,5.916711000000000000e+06,4.125095000000000000e+06,4.894459500000000000e+06,3.749093500000000000e+06,4.997452000000000000e+06,3.927732799999999814e+06,4.031272500000000000e+06,4.308178500000000000e+06,4.097265299999999814e+06,5.427709000000000000e+06,3.861815500000000000e+06,4.993398500000000000e+06,4.102345000000000000e+06,3.872336500000000000e+06,3.486483500000000000e+06,3.861528000000000000e+06,3.672312799999999814e+06,3.577482500000000000e+06,3.541148299999999814e+06,3.274456299999999814e+06,3.354682500000000000e+06,3.659123299999999814e+06,3.532486000000000000e+06,3.249911500000000000e+06,3.137027000000000000e+06,3.234168500000000000e+06,2.721687299999999814e+06,3.336928799999999814e+06,3.156903799999999814e+06,2.577545299999999814e+06,2.566191799999999814e+06,3.181573799999999814e+06,2.761805000000000000e+06,2.622554299999999814e+06,3.285519500000000000e+06,2.308754000000000000e+06,2.977843000000000000e+06,2.577032500000000000e+06,2.557120000000000000e+06,2.375759799999999814e+06,2.053900000000000000e+06,2.705284299999999814e+06,2.821138500000000000e+06,2.155510799999999814e+06,2.444308000000000000e+06,2.586534000000000000e+06,2.347275500000000000e+06,2.387840000000000000e+06,3.801748299999999814e+06,2.080960000000000000e+06,2.234816000000000000e+06,2.009255600000000093e+06,1.926560000000000000e+06,2.435164000000000000e+06,2.046336000000000000e+06,2.182336000000000000e+06,2.060928000000000000e+06,1.969152000000000000e+06,2.428867299999999814e+06,1.933432100000000093e+06,2.007328000000000000e+06,2.192336000000000000e+06,1.427010800000000047e+06,1.421655000000000000e+06,1.999488000000000000e+06,1.728178300000000047e+06,1.588928000000000000e+06,1.589472000000000000e+06,1.600832000000000000e+06,1.523466600000000093e+06,1.782528000000000000e+06,1.610368000000000000e+06,1.688480000000000000e+06,1.676768000000000000e+06,1.641472000000000000e+06,1.447424000000000000e+06,1.582304000000000000e+06,1.850454399999999907e+06,1.531104000000000000e+06,1.448064000000000000e+06,1.454752000000000000e+06,1.372128000000000000e+06,1.394080000000000000e+06,1.347840000000000000e+06,1.359808000000000000e+06,1.250496000000000000e+06,1.198208000000000000e+06,1.102432000000000000e+06,1.243488000000000000e+06,1.125792000000000000e+06,1.486921800000000047e+06,1.041328000000000000e+06,1.534424000000000000e+06,1.201280000000000000e+06,1.341952000000000000e+06,1.588176600000000093e+06,1.095232000000000000e+06,1.273728000000000000e+06,1.301344000000000000e+06,1.239872000000000000e+06,1.239424000000000000e+06,1.246240000000000000e+06,1.399008000000000000e+06,1.337984000000000000e+06,1.215200000000000000e+06,1.707344000000000000e+06,1.245088000000000000e+06,1.229216000000000000e+06,1.166909100000000093e+06,1.273824000000000000e+06,1.287904000000000000e+06,1.171552000000000000e+06,1.221888000000000000e+06,1.225600000000000000e+06,1.321856000000000000e+06,1.118281300000000047e+06,1.235712000000000000e+06,1.474624000000000000e+06,1.405344000000000000e+06,1.280352000000000000e+06,1.140192000000000000e+06,1.264768000000000000e+06,1.215072000000000000e+06,1.134048000000000000e+06,1.015840000000000000e+06,1.094816000000000000e+06,1.185024000000000000e+06,9.711680000000000000e+05,9.792480000000000000e+05,1.068224000000000000e+06,8.541920000000000000e+05,8.588800000000000000e+05,1.034592000000000000e+06,1.351916300000000047e+06,8.667200000000000000e+05,9.030080000000000000e+05,5.251068000000000466e+05,8.738240000000000000e+05,8.864495000000000000e+05,9.870240000000000000e+05,8.304000000000000000e+05,9.518400000000000000e+05,8.636960000000000000e+05,9.961760000000000000e+05,1.204258500000000000e+06,9.702080000000000000e+05,8.758080000000000000e+05,8.096480000000000000e+05,7.884000000000000000e+05,9.786240000000000000e+05,9.525760000000000000e+05,9.104480000000000000e+05,9.397760000000000000e+05,1.117216000000000000e+06,7.837280000000000000e+05,9.496480000000000000e+05,8.008060999999999767e+05,9.015520000000000000e+05,8.580480000000000000e+05,8.800000000000000000e+05,9.254240000000000000e+05,9.945920000000000000e+05,8.087040000000000000e+05,8.790560000000000000e+05,1.113728000000000000e+06,1.051136000000000000e+06,9.943840000000000000e+05,1.146336000000000000e+06,9.869120000000000000e+05,8.991360000000000000e+05,1.101152000000000000e+06,1.007104000000000000e+06,1.060512000000000000e+06,9.848160000000000000e+05,9.742080000000000000e+05,1.173248000000000000e+06,9.543680000000000000e+05,1.094720000000000000e+06,9.098080000000000000e+05,1.104544000000000000e+06,1.157152000000000000e+06,1.015424000000000000e+06,1.123264000000000000e+06,9.967040000000000000e+05,1.030064000000000000e+06,1.040384000000000000e+06,9.538400000000000000e+05,9.692183000000000466e+05,7.514109000000000233e+05,9.975360000000000000e+05,1.038160000000000000e+06,1.120704000000000000e+06,9.374720000000000000e+05,8.556480000000000000e+05,9.792480000000000000e+05,9.018560000000000000e+05,6.361658000000000466e+05,9.835520000000000000e+05,9.463840000000000000e+05,9.156800000000000000e+05,9.262560000000000000e+05,1.038912000000000000e+06,1.307424000000000000e+06,8.942539000000000233e+05,1.281237300000000047e+06,1.210944000000000000e+06,1.163345100000000093e+06,1.182048000000000000e+06,1.041856000000000000e+06,1.026576000000000000e+06,7.577839000000000233e+05,1.045440000000000000e+06,1.182176000000000000e+06,1.115328000000000000e+06,1.165408000000000000e+06,1.167008000000000000e+06,1.085312000000000000e+06,1.136064000000000000e+06,1.083616000000000000e+06,1.213056000000000000e+06,1.016256000000000000e+06,1.375968000000000000e+06,1.044496000000000000e+06,1.306464000000000000e+06,1.051498800000000047e+06,1.076864000000000000e+06,1.470574000000000000e+06,1.110560000000000000e+06,1.171456000000000000e+06,1.114688000000000000e+06,1.202016000000000000e+06,9.738805000000000000e+05,1.059680000000000000e+06,1.244000000000000000e+06,1.067680000000000000e+06,1.051008000000000000e+06,1.121880000000000000e+06,1.164352000000000000e+06,1.127904000000000000e+06,1.335328000000000000e+06,1.180480000000000000e+06,1.103488000000000000e+06,9.827200000000000000e+05,1.114464000000000000e+06,1.177504000000000000e+06,1.151382399999999907e+06,9.815680000000000000e+05,1.020688000000000000e+06,1.309024000000000000e+06,1.045552000000000000e+06,9.774560000000000000e+05,9.265760000000000000e+05,9.603520000000000000e+05,1.185984000000000000e+06,9.393600000000000000e+05,1.099911800000000047e+06,9.656960000000000000e+05,9.652800000000000000e+05,7.517018000000000466e+05,1.637665000000000000e+06,9.940640000000000000e+05,2.103186799999999814e+06,1.011744000000000000e+06,1.392691500000000000e+06,8.813600000000000000e+05,9.499520000000000000e+05,8.717440000000000000e+05,7.924640000000000000e+05,1.138400000000000000e+06,1.453344800000000047e+06,8.946400000000000000e+05,1.127712000000000000e+06,8.551360000000000000e+05,1.032064000000000000e+06,1.011952000000000000e+06,1.200000000000000000e+06,7.765440000000000000e+05,9.425120000000000000e+05,7.825760000000000000e+05,8.045440000000000000e+05,1.069888000000000000e+06,8.112160000000000000e+05,8.052800000000000000e+05,9.495360000000000000e+05,7.674880000000000000e+05,8.105920000000000000e+05,7.798720000000000000e+05,9.009120000000000000e+05,8.340480000000000000e+05,9.173600000000000000e+05,8.612960000000000000e+05,9.219680000000000000e+05,1.323050000000000000e+06,9.829280000000000000e+05,1.331358000000000000e+06,9.563520000000000000e+05,1.050176000000000000e+06,9.811360000000000000e+05,1.072128000000000000e+06,1.212461300000000047e+06,1.554536500000000000e+06,9.928000000000000000e+05,9.514240000000000000e+05,1.077696000000000000e+06,1.081312000000000000e+06,1.142112000000000000e+06,1.153632000000000000e+06,1.117440000000000000e+06,1.092480000000000000e+06,1.175712000000000000e+06,1.088800000000000000e+06,1.062400000000000000e+06,1.110976000000000000e+06,1.058304000000000000e+06,1.380672000000000000e+06,1.112576000000000000e+06,1.123040000000000000e+06,1.062624000000000000e+06,1.016576000000000000e+06,1.014180300000000047e+06,1.227200000000000000e+06,1.158304000000000000e+06,1.046176000000000000e+06,1.139872000000000000e+06,8.441999000000000233e+05,1.038160000000000000e+06,1.009424000000000000e+06,1.310432000000000000e+06,1.188960000000000000e+06,1.117440000000000000e+06,1.501134100000000093e+06,1.098304000000000000e+06,1.257312000000000000e+06,1.041648000000000000e+06,1.044800000000000000e+06,1.036272000000000000e+06,1.322540000000000000e+06,1.369618300000000047e+06,1.122720000000000000e+06,1.000064000000000000e+06,8.896160000000000000e+05,9.514240000000000000e+05,1.003744000000000000e+06,1.050176000000000000e+06,9.945920000000000000e+05,1.032272000000000000e+06,1.334955000000000000e+06,1.014896000000000000e+06,1.181120000000000000e+06,9.102400000000000000e+05,9.745280000000000000e+05,1.032800000000000000e+06,9.054240000000000000e+05,8.595200000000000000e+05,8.745600000000000000e+05,1.177728000000000000e+06,9.412480000000000000e+05,1.038688000000000000e+06,9.221760000000000000e+05,8.141280000000000000e+05,1.025520000000000000e+06,9.295040000000000000e+05,9.975360000000000000e+05,1.053984000000000000e+06,9.781920000000000000e+05,1.278304000000000000e+06,1.087744000000000000e+06,1.189824000000000000e+06,1.131599500000000000e+06,1.627365000000000000e+06,2.326216000000000000e+06,1.647582500000000000e+06,1.171224800000000047e+06,1.141664000000000000e+06,1.205216000000000000e+06,1.615332500000000000e+06,1.105056000000000000e+06,9.561483000000000466e+05,9.669600000000000000e+05,1.031632000000000000e+06,1.065984000000000000e+06,1.107936000000000000e+06,9.962720000000000000e+05,1.020160000000000000e+06,9.826080000000000000e+05,1.292174600000000093e+06,8.599360000000000000e+05,8.657760000000000000e+05,9.347520000000000000e+05,1.202881500000000000e+06,8.995520000000000000e+05,9.004000000000000000e+05,1.003744000000000000e+06,9.294080000000000000e+05,1.121888000000000000e+06,9.410400000000000000e+05,9.120160000000000000e+05,8.855360000000000000e+05,9.164160000000000000e+05,1.083520000000000000e+06,1.009840000000000000e+06,9.937600000000000000e+05,9.395680000000000000e+05,1.433469600000000093e+06,1.356699100000000093e+06,1.395753000000000000e+06,1.000576199999999953e+06,9.453440000000000000e+05,1.027536000000000000e+06,1.120704000000000000e+06,1.611913100000000093e+06,1.333603300000000047e+06,1.308928000000000000e+06,1.078144000000000000e+06,1.051872000000000000e+06,1.149952000000000000e+06,9.548960000000000000e+05,1.288292399999999907e+06,1.369531800000000047e+06,1.143040000000000000e+06,9.406240000000000000e+05,1.108032000000000000e+06,9.213440000000000000e+05,1.047120000000000000e+06,9.336000000000000000e+05,8.811520000000000000e+05,8.485440000000000000e+05,9.391520000000000000e+05,8.208000000000000000e+05,7.203360000000000000e+05,8.640000000000000000e+05,7.789280000000000000e+05,7.165120000000000000e+05,7.912160000000000000e+05,8.509440000000000000e+05,6.747420000000000000e+05,8.333120000000000000e+05,7.369198000000000466e+05,8.417600000000000000e+05,7.330080000000000000e+05,7.414080000000000000e+05,8.882560000000000000e+05,8.065280000000000000e+05,7.704000000000000000e+05,8.753920000000000000e+05,9.102400000000000000e+05,1.257826500000000000e+06,7.969440000000000000e+05,8.581788000000000466e+05,8.680800000000000000e+05,8.399840000000000000e+05,7.464000000000000000e+05,7.226240000000000000e+05,7.136000000000000000e+05,7.360160000000000000e+05,1.175123100000000093e+06,7.999680000000000000e+05,7.137120000000000000e+05,7.867360000000000000e+05,7.725920000000000000e+05,7.558560000000000000e+05,7.783040000000000000e+05,8.022560000000000000e+05,6.919360000000000000e+05,7.568960000000000000e+05,8.469920000000000000e+05,7.575200000000000000e+05,8.860640000000000000e+05,9.333920000000000000e+05,1.116218300000000047e+06,8.258080000000000000e+05,8.573280000000000000e+05,1.013840000000000000e+06,8.485440000000000000e+05,9.070880000000000000e+05,1.081920000000000000e+06,8.725760000000000000e+05,1.000160000000000000e+06,1.031536000000000000e+06,8.505280000000000000e+05,9.048960000000000000e+05,1.014368000000000000e+06,9.292960000000000000e+05,8.749760000000000000e+05,7.973600000000000000e+05,8.672480000000000000e+05,8.536640000000000000e+05,9.262560000000000000e+05,9.596160000000000000e+05,7.842400000000000000e+05,7.695680000000000000e+05,8.442720000000000000e+05,8.511680000000000000e+05,8.363360000000000000e+05,7.183680000000000000e+05,8.368640000000000000e+05,8.256000000000000000e+05,1.036272000000000000e+06,8.736160000000000000e+05,8.554400000000000000e+05,1.015520000000000000e+06,8.619200000000000000e+05,7.405760000000000000e+05,8.297775000000000000e+05,8.003840000000000000e+05,8.453120000000000000e+05,1.196704000000000000e+06,1.295211500000000000e+06,1.008124699999999953e+06,1.393090500000000000e+06,8.645818000000000466e+05,1.425716800000000047e+06,1.027008000000000000e+06,1.148409300000000047e+06,1.207174800000000047e+06,8.441600000000000000e+05,1.102744399999999907e+06,1.337680100000000093e+06,1.084576000000000000e+06,1.282174000000000000e+06,7.079689000000000233e+05,1.171224800000000047e+06,1.053120000000000000e+06,1.016256000000000000e+06,9.922880000000000000e+05,9.805120000000000000e+05,1.179616000000000000e+06,9.292960000000000000e+05,9.941760000000000000e+05,1.124544000000000000e+06,1.039008000000000000e+06,1.075072000000000000e+06,9.754984000000000233e+05,9.839840000000000000e+05,1.045024000000000000e+06,1.174432000000000000e+06,8.526240000000000000e+05,1.092064000000000000e+06,1.171136000000000000e+06,9.864960000000000000e+05,1.090272000000000000e+06,1.045232000000000000e+06,9.757760000000000000e+05,1.126976000000000000e+06,1.061568000000000000e+06,9.672800000000000000e+05,9.477600000000000000e+05,9.238560000000000000e+05,9.886080000000000000e+05,1.228160000000000000e+06,1.057344000000000000e+06,9.189280000000000000e+05,9.163040000000000000e+05,7.862915999999999767e+05,1.178240000000000000e+06,1.058176000000000000e+06,1.268288000000000000e+06,1.011520000000000000e+06,1.219776000000000000e+06,1.050561800000000047e+06,1.012480000000000000e+06,1.028368000000000000e+06,9.649600000000000000e+05,1.121472000000000000e+06,1.207424000000000000e+06,1.163808000000000000e+06,1.027840000000000000e+06,1.602880000000000000e+06,1.150048000000000000e+06,1.146240000000000000e+06,1.262616800000000047e+06,9.970080000000000000e+05,1.090912000000000000e+06,1.110464000000000000e+06,1.223264000000000000e+06,1.033952000000000000e+06,1.069568000000000000e+06,1.179616000000000000e+06,1.115814500000000000e+06,6.100898000000000466e+05,8.160000000000000000e+05,6.394251999999999534e+05,1.020160000000000000e+06,8.779040000000000000e+05,1.033424000000000000e+06,1.115814500000000000e+06,9.206080000000000000e+05,8.389440000000000000e+05,1.164706000000000000e+06,1.748752500000000000e+06,1.080768000000000000e+06,1.070848000000000000e+06,9.674880000000000000e+05,1.008576000000000000e+06,1.177807800000000047e+06,1.520336500000000000e+06,9.179840000000000000e+05,9.388320000000000000e+05,7.210389000000000233e+05,1.046288000000000000e+06,8.580630999999999767e+05,9.786240000000000000e+05,1.396381500000000000e+06,1.070112000000000000e+06,1.087424000000000000e+06,1.165632000000000000e+06,1.131296000000000000e+06,1.230816000000000000e+06,1.218368000000000000e+06,1.159584000000000000e+06,1.044064000000000000e+06,1.142528000000000000e+06,1.037424000000000000e+06,9.413600000000000000e+05,6.263876999999999534e+05,9.640160000000000000e+05,1.135370800000000047e+06,1.128032000000000000e+06,6.426845999999999767e+05,9.525760000000000000e+05,8.882560000000000000e+05,1.066944000000000000e+06,9.764160000000000000e+05,1.010688000000000000e+06,1.115968000000000000e+06,1.094304000000000000e+06,1.012368000000000000e+06,1.079936000000000000e+06,9.158880000000000000e+05,8.378080000000000000e+05,8.872160000000000000e+05,8.759200000000000000e+05,8.197600000000000000e+05,9.814560000000000000e+05,1.069152000000000000e+06,8.903520000000000000e+05,1.042704000000000000e+06,1.036480000000000000e+06,9.644480000000000000e+05,8.498080000000000000e+05,9.221760000000000000e+05,9.033280000000000000e+05,1.035952000000000000e+06,9.404160000000000000e+05,8.983040000000000000e+05,8.187200000000000000e+05,8.620160000000000000e+05,7.505600000000000000e+05,9.414560000000000000e+05,8.570080000000000000e+05,7.141120000000000000e+05,9.997440000000000000e+05,1.104640000000000000e+06,1.379512100000000093e+06,7.505600000000000000e+05,9.010240000000000000e+05,9.311840000000000000e+05,6.557120000000000000e+05,8.475040000000000000e+05,9.125440000000000000e+05,1.007952000000000000e+06,7.864320000000000000e+05,1.023520000000000000e+06,1.300827300000000047e+06,8.711005999999999767e+05,7.061280000000000000e+05,7.908960000000000000e+05,8.153760000000000000e+05,1.008124699999999953e+06,7.629120000000000000e+05,8.484480000000000000e+05,9.328640000000000000e+05,3.915160999999999767e+05,9.521600000000000000e+05,9.617120000000000000e+05,1.021744000000000000e+06,7.687360000000000000e+05,8.213280000000000000e+05,1.024422599999999977e+06,8.438560000000000000e+05,1.080128000000000000e+06,7.482720000000000000e+05,8.912960000000000000e+05,1.286070600000000093e+06,1.085088000000000000e+06,7.253280000000000000e+05,9.461640000000000000e+05,9.727360000000000000e+05,9.832480000000000000e+05,9.318080000000000000e+05,1.017312000000000000e+06,9.808320000000000000e+05,8.744480000000000000e+05,9.636000000000000000e+05,9.352800000000000000e+05,9.303520000000000000e+05,7.757120000000000000e+05,1.021008000000000000e+06,7.079040000000000000e+05,7.790400000000000000e+05,7.472320000000000000e+05,7.592800000000000000e+05,1.084672000000000000e+06,7.245920000000000000e+05,1.219291899999999907e+06,9.759840000000000000e+05,7.934080000000000000e+05,7.949600000000000000e+05,8.509440000000000000e+05,8.191360000000000000e+05,8.342560000000000000e+05,8.232000000000000000e+05,8.612960000000000000e+05,8.247680000000000000e+05,9.341280000000000000e+05,1.292308899999999907e+06,9.653920000000000000e+05,8.660960000000000000e+05,1.039216000000000000e+06,8.727840000000000000e+05,1.367352000000000000e+06,8.291360000000000000e+05,9.036320000000000000e+05,8.315360000000000000e+05,7.699329000000000233e+05,9.322400000000000000e+05,6.973280000000000000e+05,1.061248000000000000e+06,9.429280000000000000e+05,8.410400000000000000e+05,7.323840000000000000e+05,8.010080000000000000e+05,8.733120000000000000e+05,7.619840000000000000e+05,9.020640000000000000e+05,1.083771500000000000e+06,9.549920000000000000e+05,8.364480000000000000e+05,1.057248000000000000e+06,9.783040000000000000e+05,9.215520000000000000e+05,9.872320000000000000e+05,8.365440000000000000e+05,1.000272000000000000e+06,1.028368000000000000e+06,8.608800000000000000e+05,9.146400000000000000e+05,8.894824000000000233e+05,1.107488000000000000e+06,9.329760000000000000e+05,9.861760000000000000e+05,7.862240000000000000e+05,1.164352000000000000e+06,1.089440000000000000e+06,9.156800000000000000e+05,8.903520000000000000e+05,1.168870899999999907e+06,9.325440000000000000e+05,1.080864000000000000e+06,9.624480000000000000e+05,8.837600000000000000e+05,1.015424000000000000e+06,1.414732800000000047e+06,1.355395500000000000e+06,1.131392000000000000e+06,9.732640000000000000e+05,9.083520000000000000e+05,1.180480000000000000e+06,8.832320000000000000e+05,1.671996000000000000e+06,1.004896000000000000e+06,9.043680000000000000e+05,1.345259800000000047e+06,1.427880500000000000e+06,1.416379800000000047e+06,8.679840000000000000e+05,1.221152000000000000e+06,1.017216000000000000e+06,1.077088000000000000e+06,9.873440000000000000e+05,9.265750999999999767e+05,1.107296000000000000e+06,9.621280000000000000e+05,1.032368000000000000e+06,1.394668100000000093e+06,1.010368000000000000e+06,1.163936000000000000e+06,9.812480000000000000e+05,8.383303000000000466e+05,1.128565000000000000e+06,1.003536000000000000e+06,9.965920000000000000e+05,1.015632000000000000e+06,8.431200000000000000e+05,1.013632000000000000e+06,1.082240000000000000e+06,1.090592000000000000e+06,9.454400000000000000e+05,9.949120000000000000e+05,1.101696000000000000e+06,1.080992000000000000e+06,1.084256000000000000e+06,1.020256000000000000e+06,9.746240000000000000e+05,8.626560000000000000e+05,1.096512000000000000e+06,8.762400000000000000e+05,1.110560000000000000e+06,9.250080000000000000e+05,1.262528000000000000e+06,1.024368000000000000e+06,8.625440000000000000e+05,1.022368000000000000e+06,1.002592000000000000e+06,1.192032000000000000e+06,6.853623000000000466e+05,9.654880000000000000e+05,8.651520000000000000e+05,9.018560000000000000e+05,9.360160000000000000e+05,9.472320000000000000e+05,1.077184000000000000e+06,9.373760000000000000e+05,9.473280000000000000e+05,1.027424000000000000e+06,1.048704000000000000e+06,1.187904000000000000e+06,1.412497600000000093e+06,1.109728000000000000e+06,1.067456000000000000e+06,1.046816000000000000e+06,1.084896000000000000e+06,1.141888000000000000e+06,1.022896000000000000e+06,1.074432000000000000e+06,1.208512000000000000e+06,9.130560000000000000e+05,8.108960000000000000e+05,9.492160000000000000e+05,9.928000000000000000e+05,8.254880000000000000e+05,9.341280000000000000e+05,9.338080000000000000e+05,9.329760000000000000e+05,1.007744000000000000e+06,8.331040000000000000e+05,9.295040000000000000e+05,8.843840000000000000e+05,1.277716300000000047e+06,8.861600000000000000e+05,9.428320000000000000e+05,1.385968500000000000e+06,9.702080000000000000e+05,1.045760000000000000e+06,1.026272000000000000e+06,1.114048000000000000e+06,9.740065000000000000e+05,9.000800000000000000e+05,6.953465999999999767e+05,9.172480000000000000e+05,9.083520000000000000e+05,1.308396399999999907e+06,1.033536000000000000e+06,9.953280000000000000e+05,9.793600000000000000e+05,1.002272000000000000e+06,1.027840000000000000e+06,1.164706000000000000e+06,1.147392000000000000e+06,8.897280000000000000e+05,9.879680000000000000e+05,5.962635000000000000e+05,8.140320000000000000e+05,7.992320000000000000e+05,8.078720000000000000e+05,7.607360000000000000e+05,7.021920000000000000e+05,1.136177000000000000e+06,9.396800000000000000e+05,1.167516000000000000e+06,9.175680000000000000e+05,8.411360000000000000e+05,9.250080000000000000e+05,6.495040000000000000e+05,7.491040000000000000e+05,7.791360000000000000e+05,8.668670000000000000e+05,7.112160000000000000e+05,7.375680000000000000e+05,7.505600000000000000e+05,7.395360000000000000e+05,7.710240000000000000e+05,8.440640000000000000e+05,7.805920000000000000e+05,7.677474000000000233e+05,5.625308000000000466e+05,7.053120000000000000e+05,6.445440000000000000e+05,8.632800000000000000e+05,8.184000000000000000e+05,7.228320000000000000e+05,7.790400000000000000e+05,8.714240000000000000e+05,8.844960000000000000e+05,7.478560000000000000e+05,8.207040000000000000e+05,7.223200000000000000e+05,6.969120000000000000e+05,1.124498100000000093e+06,6.947360000000000000e+05,6.798240000000000000e+05,6.057280000000000000e+05,7.296800000000000000e+05,7.914240000000000000e+05,8.792640000000000000e+05,6.638880000000000000e+05,8.876453000000000466e+05,6.646080000000000000e+05,6.645120000000000000e+05,5.234955999999999767e+05,7.417280000000000000e+05,6.728800000000000000e+05,7.741440000000000000e+05,7.482720000000000000e+05,5.786080000000000000e+05,7.409920000000000000e+05,6.515840000000000000e+05,7.143200000000000000e+05,6.368000000000000000e+05,6.288480000000000000e+05,6.707200000000000000e+05,1.039424000000000000e+06,6.355520000000000000e+05,7.657280000000000000e+05,7.066560000000000000e+05,8.665173000000000466e+05,6.618080000000000000e+05,6.396960000000000000e+05,7.868480000000000000e+05,5.028260000000000000e+05,7.238720000000000000e+05,7.399520000000000000e+05,7.221120000000000000e+05,1.026147400000000023e+06,7.498240000000000000e+05,9.082400000000000000e+05,8.149600000000000000e+05,7.374720000000000000e+05,5.517340000000000000e+05,7.991360000000000000e+05,5.525200000000000000e+05,8.179840000000000000e+05,7.663520000000000000e+05,7.586560000000000000e+05,7.878880000000000000e+05,8.045440000000000000e+05,8.151680000000000000e+05,7.913120000000000000e+05,7.360160000000000000e+05,7.336320000000000000e+05,6.684320000000000000e+05,7.457760000000000000e+05,6.836480000000000000e+05,1.195451300000000047e+06,9.722080000000000000e+05,9.379040000000000000e+05,1.188695500000000000e+06,6.861440000000000000e+05,8.524874000000000233e+05,6.776973000000000466e+05,6.431040000000000000e+05,9.419835999999999767e+05,7.833120000000000000e+05,6.638880000000000000e+05,7.856960000000000000e+05,8.548160000000000000e+05,8.902400000000000000e+05,1.001008000000000000e+06,7.370560000000000000e+05,9.544640000000000000e+05,8.394720000000000000e+05,7.474400000000000000e+05,8.048640000000000000e+05,8.089120000000000000e+05,7.324800000000000000e+05,7.636480000000000000e+05,7.345600000000000000e+05,1.013520000000000000e+06,9.918560000000000000e+05,9.325440000000000000e+05,7.828960000000000000e+05,7.187840000000000000e+05,8.019360000000000000e+05,9.043680000000000000e+05,8.592000000000000000e+05,8.108960000000000000e+05,9.232160000000000000e+05,7.895520000000000000e+05,7.406880000000000000e+05,7.796640000000000000e+05,8.382240000000000000e+05,6.826240000000000000e+05,8.652640000000000000e+05,1.071904600000000093e+06,6.352790000000000000e+05,8.575360000000000000e+05,9.218560000000000000e+05,7.385120000000000000e+05,8.259040000000000000e+05,9.918278000000000466e+05,8.370720000000000000e+05,8.766560000000000000e+05,7.371520000000000000e+05,9.840800000000000000e+05,1.007952000000000000e+06,8.393600000000000000e+05,8.585760000000000000e+05,1.353536600000000093e+06,9.040640000000000000e+05,8.745600000000000000e+05,8.254880000000000000e+05,8.437440000000000000e+05,8.196480000000000000e+05,8.862720000000000000e+05,8.901440000000000000e+05,8.599360000000000000e+05,1.025008000000000000e+06,1.139456000000000000e+06,9.876480000000000000e+05,9.513280000000000000e+05,9.058400000000000000e+05,9.473280000000000000e+05,9.144160000000000000e+05,9.035360000000000000e+05,7.466080000000000000e+05,8.753920000000000000e+05,7.908960000000000000e+05,8.218400000000000000e+05,1.082464000000000000e+06,8.998720000000000000e+05,9.444000000000000000e+05,1.173792000000000000e+06,8.883680000000000000e+05,1.173389800000000047e+06,8.422880000000000000e+05,8.988320000000000000e+05,8.984000000000000000e+05,1.000160000000000000e+06,9.695840000000000000e+05,9.287840000000000000e+05,9.828160000000000000e+05,9.732640000000000000e+05,1.092064000000000000e+06,1.037216000000000000e+06,1.083616000000000000e+06,1.005216000000000000e+06,1.404750600000000093e+06,7.894400000000000000e+05,9.125440000000000000e+05,9.660160000000000000e+05,9.289920000000000000e+05,9.815680000000000000e+05,9.807200000000000000e+05,1.194592000000000000e+06,1.127168000000000000e+06,9.500640000000000000e+05,1.071584000000000000e+06,1.181120000000000000e+06,1.097984000000000000e+06,9.494234000000000233e+05,9.102140999999999767e+05,1.415104000000000000e+06,1.438304000000000000e+06,1.424864000000000000e+06,9.461640000000000000e+05,1.312352000000000000e+06,1.291952000000000000e+06,1.359220800000000047e+06,1.237632000000000000e+06,1.173696000000000000e+06,1.115232000000000000e+06,1.140736000000000000e+06,1.037216000000000000e+06,1.406848000000000000e+06,1.090912000000000000e+06,1.556222300000000047e+06,1.363136000000000000e+06,1.026368000000000000e+06,1.106003800000000047e+06,1.207174800000000047e+06,1.135370800000000047e+06,1.154816000000000000e+06,7.760413000000000466e+05,7.601524000000000233e+05,1.080992000000000000e+06,9.512160000000000000e+05,9.181920000000000000e+05,9.417760000000000000e+05,9.326560000000000000e+05,9.755680000000000000e+05,1.177807800000000047e+06,1.043048500000000000e+06,1.209440000000000000e+06,7.480640000000000000e+05,9.129600000000000000e+05,8.120480000000000000e+05,7.449440000000000000e+05,7.453600000000000000e+05,8.874240000000000000e+05,9.611840000000000000e+05,2.711148000000000000e+06,1.124224000000000000e+06,1.095872000000000000e+06,1.226731000000000000e+06,1.162752000000000000e+06,1.502752000000000000e+06,1.441952000000000000e+06,1.622496000000000000e+06,1.446880000000000000e+06,1.422720000000000000e+06,1.527424000000000000e+06,1.412000000000000000e+06,1.343968000000000000e+06,1.390752000000000000e+06,1.356608000000000000e+06,1.356928000000000000e+06,1.412864000000000000e+06,1.324416000000000000e+06,1.454848000000000000e+06,1.263392000000000000e+06,1.156512000000000000e+06,1.420992000000000000e+06,1.300480000000000000e+06,1.290464000000000000e+06,1.318208000000000000e+06,1.415328000000000000e+06,1.263616000000000000e+06,1.448192000000000000e+06,1.066858600000000093e+06,1.317472000000000000e+06,1.202112000000000000e+06,1.164576000000000000e+06,1.256256000000000000e+06,1.289408000000000000e+06,1.026688000000000000e+06,1.166592000000000000e+06,1.237216000000000000e+06,1.306592000000000000e+06,1.062624000000000000e+06,1.289280000000000000e+06,1.269152000000000000e+06,1.197120000000000000e+06,1.307744000000000000e+06,1.420896000000000000e+06,1.300480000000000000e+06,1.428512000000000000e+06,1.340672000000000000e+06,1.621952000000000000e+06,1.588704000000000000e+06,1.419296000000000000e+06,1.533472000000000000e+06,1.665984000000000000e+06,1.765728000000000000e+06,1.659488000000000000e+06,1.836853399999999907e+06,1.592064000000000000e+06,1.158187300000000047e+06,1.911808000000000000e+06,1.733664000000000000e+06,1.573984000000000000e+06,1.572800000000000000e+06,1.755271300000000047e+06,1.543184800000000047e+06,1.484482399999999907e+06,1.359072000000000000e+06,1.294080000000000000e+06,1.220928000000000000e+06,1.354336000000000000e+06,1.339584000000000000e+06,1.289088000000000000e+06,1.367072000000000000e+06,1.130464000000000000e+06,1.222304000000000000e+06,1.245088000000000000e+06,1.270752000000000000e+06,1.298470800000000047e+06,1.409408000000000000e+06,1.293984000000000000e+06,1.277024000000000000e+06,1.475808000000000000e+06,1.323136000000000000e+06,1.208928000000000000e+06,1.236448000000000000e+06,1.288544000000000000e+06,1.236576000000000000e+06,1.172928000000000000e+06,1.284480000000000000e+06,1.468832000000000000e+06,1.269984000000000000e+06,1.337760000000000000e+06,1.476160000000000000e+06,1.260512000000000000e+06,1.492832000000000000e+06,1.535744000000000000e+06,1.665248000000000000e+06,1.676768000000000000e+06,1.770848000000000000e+06,1.725728000000000000e+06,1.822336000000000000e+06,1.869479800000000047e+06,1.974432000000000000e+06,1.899840000000000000e+06,1.901600000000000000e+06,2.021024000000000000e+06,1.984480000000000000e+06,1.773248000000000000e+06,1.929856000000000000e+06,1.823751800000000047e+06,1.373534300000000047e+06,1.682528000000000000e+06,1.990336000000000000e+06,1.826496000000000000e+06,1.629536000000000000e+06,1.651680000000000000e+06,1.707648000000000000e+06,1.688928000000000000e+06,1.485632000000000000e+06,1.876083600000000093e+06,1.393216000000000000e+06,1.304992000000000000e+06,1.306464000000000000e+06,1.255200000000000000e+06,1.139872000000000000e+06,1.100320000000000000e+06,9.385280000000000000e+05,9.106560000000000000e+05,7.508640000000000000e+05,5.803680000000000000e+05,4.802720000000000000e+05,3.771920000000000000e+05,2.657120000000000000e+05,2.326760000000000000e+05,1.642320000000000000e+05,1.341800000000000000e+05,9.773400000000000000e+04,8.024000000000000000e+04,7.380800000000000000e+04,6.035100000000000000e+04,4.820600000000000000e+04,3.907700000000000000e+04,3.015200000000000000e+04,2.955100000000000000e+04,1.952900000000000000e+04,2.273500000000000000e+04,1.852700000000000000e+04,1.832600000000000000e+04,1.782500000000000000e+04,1.522100000000000000e+04,1.642300000000000000e+04,1.482000000000000000e+04,1.472000000000000000e+04,1.271600000000000000e+04,1.191500000000000000e+04,9.712000000000000000e+03,1.051300000000000000e+04,1.330720000000000000e+05,1.001200000000000000e+04,8.410000000000000000e+03,8.109000000000000000e+03,9.912000000000000000e+03,8.009000000000000000e+03,8.209000000000000000e+03,1.011200000000000000e+04,1.011200000000000000e+04,8.910000000000000000e+03,1.011200000000000000e+04,7.208000000000000000e+03,8.310000000000000000e+03,7.709000000000000000e+03,7.508000000000000000e+03,nan
4.795250000000000057e+01,4.815351000000000000e+06,5.920130000000000000e+06,5.789321000000000000e+06,4.459175000000000000e+06,5.301912000000000000e+06,4.818871000000000000e+06,5.207575000000000000e+06,5.311925000000000000e+06,5.953330000000000000e+06,5.117771500000000000e+06,5.508148000000000000e+06,4.620612500000000000e+06,4.686937500000000000e+06,4.086394500000000000e+06,3.744724799999999814e+06,5.113055000000000000e+06,4.551086500000000000e+06,4.818060000000000000e+06,3.891333799999999814e+06,4.155533299999999814e+06,4.251658000000000000e+06,3.991715000000000000e+06,4.863243000000000000e+06,3.781502000000000000e+06,4.958190000000000000e+06,4.744275500000000000e+06,3.793664299999999814e+06,4.236479500000000000e+06,4.187402299999999814e+06,4.313903000000000000e+06,3.964344500000000000e+06,4.504321500000000000e+06,3.773770000000000000e+06,3.652723799999999814e+06,3.410265500000000000e+06,3.884628000000000000e+06,3.828206299999999814e+06,3.660126799999999814e+06,3.246839799999999814e+06,3.188996799999999814e+06,3.185797500000000000e+06,3.891591799999999814e+06,4.803015000000000000e+06,3.084466799999999814e+06,3.221430500000000000e+06,4.217560500000000000e+06,2.963876299999999814e+06,3.196424500000000000e+06,3.083035299999999814e+06,2.939175799999999814e+06,2.711383000000000000e+06,2.928102000000000000e+06,2.646775000000000000e+06,2.490062299999999814e+06,2.652024500000000000e+06,2.626123500000000000e+06,2.487880500000000000e+06,2.045434000000000000e+06,2.482496000000000000e+06,2.745817000000000000e+06,2.569901500000000000e+06,2.630336000000000000e+06,2.048333100000000093e+06,2.191957500000000000e+06,2.115898299999999814e+06,2.117490000000000000e+06,2.261504000000000000e+06,2.050752000000000000e+06,2.247311000000000000e+06,1.733344100000000093e+06,2.051072000000000000e+06,2.316709799999999814e+06,2.085056000000000000e+06,2.233489000000000000e+06,2.128448000000000000e+06,2.143104000000000000e+06,1.794847000000000000e+06,1.780745399999999907e+06,2.085280000000000000e+06,2.271973500000000000e+06,1.926784000000000000e+06,1.900384000000000000e+06,2.211128000000000000e+06,2.126967000000000000e+06,1.926336000000000000e+06,1.938676100000000093e+06,1.648288000000000000e+06,2.051296000000000000e+06,1.533152000000000000e+06,1.908998000000000000e+06,1.728640000000000000e+06,1.517565000000000000e+06,1.300769800000000047e+06,1.721792000000000000e+06,1.545888000000000000e+06,1.445376000000000000e+06,1.580160000000000000e+06,1.429600000000000000e+06,1.492192000000000000e+06,1.625216000000000000e+06,1.473248000000000000e+06,1.425824000000000000e+06,1.310304000000000000e+06,1.270752000000000000e+06,1.493600000000000000e+06,1.326752000000000000e+06,1.183872000000000000e+06,1.310432000000000000e+06,1.066112000000000000e+06,1.241152000000000000e+06,1.198080000000000000e+06,1.219968000000000000e+06,1.241435600000000093e+06,1.510580399999999907e+06,1.202432000000000000e+06,1.217312000000000000e+06,1.380256000000000000e+06,1.233056000000000000e+06,1.235168000000000000e+06,1.197568000000000000e+06,1.197024000000000000e+06,1.326880000000000000e+06,1.334336000000000000e+06,1.172608000000000000e+06,1.249440000000000000e+06,1.424768000000000000e+06,1.360352000000000000e+06,1.337664000000000000e+06,1.777622100000000093e+06,1.284608000000000000e+06,1.344416000000000000e+06,1.419392000000000000e+06,1.200320000000000000e+06,1.328896000000000000e+06,1.416928000000000000e+06,1.638282300000000047e+06,1.138592000000000000e+06,1.146112000000000000e+06,1.265408000000000000e+06,1.162240000000000000e+06,1.216992000000000000e+06,1.326240000000000000e+06,9.835520000000000000e+05,1.118912000000000000e+06,1.043648000000000000e+06,1.065152000000000000e+06,9.747360000000000000e+05,9.664320000000000000e+05,9.955360000000000000e+05,7.172009000000000233e+05,8.892960000000000000e+05,9.693760000000000000e+05,8.496960000000000000e+05,1.018784000000000000e+06,9.246880000000000000e+05,1.023632000000000000e+06,1.155250399999999907e+06,8.384320000000000000e+05,1.237846000000000000e+06,8.896160000000000000e+05,8.429120000000000000e+05,9.822880000000000000e+05,8.997600000000000000e+05,8.797920000000000000e+05,1.488316399999999907e+06,7.793440000000000000e+05,7.980800000000000000e+05,9.207040000000000000e+05,9.078240000000000000e+05,8.627520000000000000e+05,9.462880000000000000e+05,1.024688000000000000e+06,8.805120000000000000e+05,8.813600000000000000e+05,9.577590999999999767e+05,9.116000000000000000e+05,1.231421800000000047e+06,7.851840000000000000e+05,8.579520000000000000e+05,9.264640000000000000e+05,8.306080000000000000e+05,8.720480000000000000e+05,8.297760000000000000e+05,8.141280000000000000e+05,9.296160000000000000e+05,9.842880000000000000e+05,9.531431999999999534e+05,9.072960000000000000e+05,9.068800000000000000e+05,9.480640000000000000e+05,1.105824000000000000e+06,1.036384000000000000e+06,9.801920000000000000e+05,1.096288000000000000e+06,9.429280000000000000e+05,1.124960000000000000e+06,9.039520000000000000e+05,9.537280000000000000e+05,1.049856000000000000e+06,1.033008000000000000e+06,1.097984000000000000e+06,9.211200000000000000e+05,1.003632000000000000e+06,8.884640000000000000e+05,9.042720000000000000e+05,9.444960000000000000e+05,8.599360000000000000e+05,1.296325399999999907e+06,1.422062600000000093e+06,9.626560000000000000e+05,1.080448000000000000e+06,9.680160000000000000e+05,9.201920000000000000e+05,9.640160000000000000e+05,1.066304000000000000e+06,1.018048000000000000e+06,1.194104600000000093e+06,1.027952000000000000e+06,9.913280000000000000e+05,1.241344000000000000e+06,1.046748300000000047e+06,9.792480000000000000e+05,1.012576000000000000e+06,1.554455600000000093e+06,1.396768000000000000e+06,1.090272000000000000e+06,1.429194300000000047e+06,9.810400000000000000e+05,1.157152000000000000e+06,1.099776000000000000e+06,1.569720000000000000e+06,1.388096000000000000e+06,1.144544000000000000e+06,1.104640000000000000e+06,1.158624000000000000e+06,1.109504000000000000e+06,1.086784000000000000e+06,9.563520000000000000e+05,1.031840000000000000e+06,1.158848000000000000e+06,1.079392000000000000e+06,1.100192000000000000e+06,1.193216000000000000e+06,1.146880000000000000e+06,1.529095500000000000e+06,1.041070300000000047e+06,1.190432000000000000e+06,1.167520000000000000e+06,1.423584000000000000e+06,1.103488000000000000e+06,1.129728000000000000e+06,1.521126500000000000e+06,7.763823000000000466e+05,1.115968000000000000e+06,1.145504000000000000e+06,1.049120000000000000e+06,1.592373000000000000e+06,1.125888000000000000e+06,1.056512000000000000e+06,1.042912000000000000e+06,1.136480000000000000e+06,1.147488000000000000e+06,3.051300299999999814e+06,9.919680000000000000e+05,9.463840000000000000e+05,1.497625600000000093e+06,1.038800000000000000e+06,1.025632000000000000e+06,9.920640000000000000e+05,1.112160000000000000e+06,1.145280000000000000e+06,1.049536000000000000e+06,1.092288000000000000e+06,1.086688000000000000e+06,1.092288000000000000e+06,1.458499000000000000e+06,8.830240000000000000e+05,1.157664000000000000e+06,1.414538100000000093e+06,1.306908300000000047e+06,1.098720000000000000e+06,1.197157399999999907e+06,9.323360000000000000e+05,7.904800000000000000e+05,8.454240000000000000e+05,9.309760000000000000e+05,8.483360000000000000e+05,1.013744000000000000e+06,8.842880000000000000e+05,9.160000000000000000e+05,7.780960000000000000e+05,8.409280000000000000e+05,8.502240000000000000e+05,1.095872000000000000e+06,9.957440000000000000e+05,8.931680000000000000e+05,9.819840000000000000e+05,9.773600000000000000e+05,7.718560000000000000e+05,9.762080000000000000e+05,8.652640000000000000e+05,8.115200000000000000e+05,7.829920000000000000e+05,9.725280000000000000e+05,8.772800000000000000e+05,8.615040000000000000e+05,8.069440000000000000e+05,8.977760000000000000e+05,9.418880000000000000e+05,8.506400000000000000e+05,9.755680000000000000e+05,1.131936000000000000e+06,9.011200000000000000e+05,1.082656000000000000e+06,1.539922399999999907e+06,1.423338000000000000e+06,1.111520000000000000e+06,1.007952000000000000e+06,1.117024000000000000e+06,1.487253500000000000e+06,9.773600000000000000e+05,1.127808000000000000e+06,1.127808000000000000e+06,1.061664000000000000e+06,1.348480000000000000e+06,9.904960000000000000e+05,1.401524300000000047e+06,1.006688000000000000e+06,1.027840000000000000e+06,1.064512000000000000e+06,1.226447399999999907e+06,1.086368000000000000e+06,1.094176000000000000e+06,1.170912000000000000e+06,1.163392000000000000e+06,1.068960000000000000e+06,1.041008000000000000e+06,1.047024000000000000e+06,1.272992000000000000e+06,1.417513399999999907e+06,1.302304000000000000e+06,1.039120000000000000e+06,1.166144000000000000e+06,1.031952000000000000e+06,1.339902899999999907e+06,9.777760000000000000e+05,1.064928000000000000e+06,1.226240000000000000e+06,1.115104000000000000e+06,9.325853000000000466e+05,1.381775600000000093e+06,1.110560000000000000e+06,1.124832000000000000e+06,1.140832000000000000e+06,1.118080000000000000e+06,1.057664000000000000e+06,1.746495800000000047e+06,1.013952000000000000e+06,1.382816000000000000e+06,1.091232000000000000e+06,1.284928000000000000e+06,1.089952000000000000e+06,1.029632000000000000e+06,9.376800000000000000e+05,1.020048000000000000e+06,9.927040000000000000e+05,1.091328000000000000e+06,8.798880000000000000e+05,1.035536000000000000e+06,1.012272000000000000e+06,9.939680000000000000e+05,9.370560000000000000e+05,1.137440000000000000e+06,9.387360000000000000e+05,1.027424000000000000e+06,1.089536000000000000e+06,9.355840000000000000e+05,1.052800000000000000e+06,9.478560000000000000e+05,9.383200000000000000e+05,1.098624000000000000e+06,1.005104000000000000e+06,9.809280000000000000e+05,1.215616000000000000e+06,1.145376000000000000e+06,1.116480000000000000e+06,1.018160000000000000e+06,1.085536000000000000e+06,1.416421899999999907e+06,1.132896000000000000e+06,1.432235500000000000e+06,1.184326500000000000e+06,9.265750999999999767e+05,9.927040000000000000e+05,1.059968000000000000e+06,1.415308300000000047e+06,1.055136000000000000e+06,1.616361399999999907e+06,1.030272000000000000e+06,1.081184000000000000e+06,8.134923000000000466e+05,1.005424000000000000e+06,1.006896000000000000e+06,1.224640000000000000e+06,1.009744000000000000e+06,8.796800000000000000e+05,9.572960000000000000e+05,9.506880000000000000e+05,1.174208000000000000e+06,1.291544500000000000e+06,9.517440000000000000e+05,1.075072000000000000e+06,1.036592000000000000e+06,1.028480000000000000e+06,9.292000000000000000e+05,9.013440000000000000e+05,9.097120000000000000e+05,1.015744000000000000e+06,9.957440000000000000e+05,1.018688000000000000e+06,9.420960000000000000e+05,9.219680000000000000e+05,9.193440000000000000e+05,8.868000000000000000e+05,9.986880000000000000e+05,9.163009000000000233e+05,1.395340100000000093e+06,9.916480000000000000e+05,1.006368000000000000e+06,9.896480000000000000e+05,9.072960000000000000e+05,1.168384000000000000e+06,1.119776000000000000e+06,9.469120000000000000e+05,1.119136000000000000e+06,8.865920000000000000e+05,9.227040000000000000e+05,8.788950999999999767e+05,1.101056000000000000e+06,9.813440000000000000e+05,9.252160000000000000e+05,1.032800000000000000e+06,1.006480000000000000e+06,1.063872000000000000e+06,9.879680000000000000e+05,9.773600000000000000e+05,8.901440000000000000e+05,6.750048000000000466e+05,7.747680000000000000e+05,8.299840000000000000e+05,8.093440000000000000e+05,8.116320000000000000e+05,7.615680000000000000e+05,7.291680000000000000e+05,7.469120000000000000e+05,1.253143899999999907e+06,8.563840000000000000e+05,1.322530800000000047e+06,7.828960000000000000e+05,2.435803500000000000e+06,9.516320000000000000e+05,8.212160000000000000e+05,7.633280000000000000e+05,8.792640000000000000e+05,7.916320000000000000e+05,8.174720000000000000e+05,7.671840000000000000e+05,8.116320000000000000e+05,1.122871800000000047e+06,6.355520000000000000e+05,7.458720000000000000e+05,7.444320000000000000e+05,7.279200000000000000e+05,6.760960000000000000e+05,7.376800000000000000e+05,7.297920000000000000e+05,7.352960000000000000e+05,7.755040000000000000e+05,8.032960000000000000e+05,8.072480000000000000e+05,8.120480000000000000e+05,9.116960000000000000e+05,7.862240000000000000e+05,8.139200000000000000e+05,8.144480000000000000e+05,8.172640000000000000e+05,7.717600000000000000e+05,8.407200000000000000e+05,9.694880000000000000e+05,1.258720000000000000e+06,9.594080000000000000e+05,1.004160000000000000e+06,8.217440000000000000e+05,9.497440000000000000e+05,9.070880000000000000e+05,1.010048000000000000e+06,9.421920000000000000e+05,1.076544000000000000e+06,8.949600000000000000e+05,1.016688000000000000e+06,1.000272000000000000e+06,1.051872000000000000e+06,9.826080000000000000e+05,1.053344000000000000e+06,1.030160000000000000e+06,1.176000000000000000e+06,1.096512000000000000e+06,8.436480000000000000e+05,8.198560000000000000e+05,8.987200000000000000e+05,7.522080000000000000e+05,8.995520000000000000e+05,7.847680000000000000e+05,8.278880000000000000e+05,9.255200000000000000e+05,9.136960000000000000e+05,8.675520000000000000e+05,8.824000000000000000e+05,8.250720000000000000e+05,8.809440000000000000e+05,8.392640000000000000e+05,9.882880000000000000e+05,9.551040000000000000e+05,1.299337800000000047e+06,8.079840000000000000e+05,7.878880000000000000e+05,9.276160000000000000e+05,1.445337300000000047e+06,1.177807800000000047e+06,1.507299000000000000e+06,1.614987800000000047e+06,1.373534300000000047e+06,8.319555000000000000e+05,1.155872000000000000e+06,1.125561000000000000e+06,1.031767400000000023e+06,8.843840000000000000e+05,1.167424000000000000e+06,6.590455999999999767e+05,1.131840000000000000e+06,1.269135500000000000e+06,1.174548399999999907e+06,7.416160000000000000e+05,1.262752000000000000e+06,6.884125999999999767e+05,1.011632000000000000e+06,1.009312000000000000e+06,1.111616000000000000e+06,9.312960000000000000e+05,9.980640000000000000e+05,1.055456000000000000e+06,1.103392000000000000e+06,1.089706899999999907e+06,9.759840000000000000e+05,9.969120000000000000e+05,1.236448000000000000e+06,6.590455999999999767e+05,6.623050000000000000e+05,1.100736000000000000e+06,1.186400000000000000e+06,1.010160000000000000e+06,1.034896000000000000e+06,9.651680000000000000e+05,9.485920000000000000e+05,1.035856000000000000e+06,1.250624000000000000e+06,9.745280000000000000e+05,9.712640000000000000e+05,1.122080000000000000e+06,9.938560000000000000e+05,1.120704000000000000e+06,9.777760000000000000e+05,1.059680000000000000e+06,1.236509100000000093e+06,1.011104000000000000e+06,1.138496000000000000e+06,1.185248000000000000e+06,1.189504000000000000e+06,9.610880000000000000e+05,1.044704000000000000e+06,1.207232000000000000e+06,1.014368000000000000e+06,1.095232000000000000e+06,1.061472000000000000e+06,1.224768000000000000e+06,1.177600000000000000e+06,1.110976000000000000e+06,7.895510000000000000e+05,1.249024000000000000e+06,1.121248000000000000e+06,1.323680000000000000e+06,1.042176000000000000e+06,1.064736000000000000e+06,9.169440000000000000e+05,1.003008000000000000e+06,1.213056000000000000e+06,1.021840000000000000e+06,9.102140999999999767e+05,8.551360000000000000e+05,1.177807800000000047e+06,9.049920000000000000e+05,1.148409300000000047e+06,1.103904000000000000e+06,9.994240000000000000e+05,1.051328000000000000e+06,9.608640000000000000e+05,9.411520000000000000e+05,9.994240000000000000e+05,8.806240000000000000e+05,1.164706000000000000e+06,8.560640000000000000e+05,9.726240000000000000e+05,1.060608000000000000e+06,1.158528000000000000e+06,1.346016000000000000e+06,1.337680100000000093e+06,1.022896000000000000e+06,9.948000000000000000e+05,1.086447500000000000e+06,9.710560000000000000e+05,1.138598500000000000e+06,1.039424000000000000e+06,1.084480000000000000e+06,1.112352000000000000e+06,9.911200000000000000e+05,1.020480000000000000e+06,1.219456000000000000e+06,1.057120000000000000e+06,1.113216000000000000e+06,1.334336000000000000e+06,1.518592000000000000e+06,1.189696000000000000e+06,1.027681900000000023e+06,1.019312000000000000e+06,1.236509100000000093e+06,1.022480000000000000e+06,1.123584000000000000e+06,9.517440000000000000e+05,1.194104600000000093e+06,1.033008000000000000e+06,9.743040000000000000e+05,9.061440000000000000e+05,9.199680000000000000e+05,1.096608000000000000e+06,1.120832000000000000e+06,1.013216000000000000e+06,1.067456000000000000e+06,9.882880000000000000e+05,9.887040000000000000e+05,8.548036999999999534e+05,1.061248000000000000e+06,1.104448000000000000e+06,9.701120000000000000e+05,8.686080000000000000e+05,9.623360000000000000e+05,9.753600000000000000e+05,8.029760000000000000e+05,1.103680000000000000e+06,1.021104000000000000e+06,8.681920000000000000e+05,9.925920000000000000e+05,9.844960000000000000e+05,9.547840000000000000e+05,8.376960000000000000e+05,9.820496999999999534e+05,9.822880000000000000e+05,7.886080000000000000e+05,9.340160000000000000e+05,4.274017999999999884e+05,7.533600000000000000e+05,8.416640000000000000e+05,8.562720000000000000e+05,9.351680000000000000e+05,7.968320000000000000e+05,6.884125999999999767e+05,8.035040000000000000e+05,6.976320000000000000e+05,9.689600000000000000e+05,8.844960000000000000e+05,7.819520000000000000e+05,8.052800000000000000e+05,5.890198000000000466e+05,7.657280000000000000e+05,8.940160000000000000e+05,1.902074500000000000e+06,8.787360000000000000e+05,8.021440000000000000e+05,1.031424000000000000e+06,7.342560000000000000e+05,7.932000000000000000e+05,8.787360000000000000e+05,7.542880000000000000e+05,1.132079800000000047e+06,8.917120000000000000e+05,9.692640000000000000e+05,8.166240000000000000e+05,8.957920000000000000e+05,9.974400000000000000e+05,8.738240000000000000e+05,8.996640000000000000e+05,9.451360000000000000e+05,9.438720000000000000e+05,8.384320000000000000e+05,9.043680000000000000e+05,8.174720000000000000e+05,9.903840000000000000e+05,1.667171300000000047e+06,8.079840000000000000e+05,7.666711999999999534e+05,9.281440000000000000e+05,7.579024000000000233e+05,9.162080000000000000e+05,7.805920000000000000e+05,1.016576000000000000e+06,1.151648000000000000e+06,1.095776000000000000e+06,9.008160000000000000e+05,7.540800000000000000e+05,7.613600000000000000e+05,9.495360000000000000e+05,6.898720000000000000e+05,8.498080000000000000e+05,1.038800000000000000e+06,9.552000000000000000e+05,9.018560000000000000e+05,7.713440000000000000e+05,7.223200000000000000e+05,8.529280000000000000e+05,9.171520000000000000e+05,8.850080000000000000e+05,8.800960000000000000e+05,8.841760000000000000e+05,8.700640000000000000e+05,8.541920000000000000e+05,1.083099800000000047e+06,9.405120000000000000e+05,7.494080000000000000e+05,9.041600000000000000e+05,8.220480000000000000e+05,8.028800000000000000e+05,9.152640000000000000e+05,9.591840000000000000e+05,8.417600000000000000e+05,9.858720000000000000e+05,1.235988000000000000e+06,8.782240000000000000e+05,7.681120000000000000e+05,9.225920000000000000e+05,9.280480000000000000e+05,8.700640000000000000e+05,7.365280000000000000e+05,8.834400000000000000e+05,8.862720000000000000e+05,7.747680000000000000e+05,9.047840000000000000e+05,1.345678300000000047e+06,9.982720000000000000e+05,7.789280000000000000e+05,8.887840000000000000e+05,7.840420999999999767e+05,9.105440000000000000e+05,9.644480000000000000e+05,8.669280000000000000e+05,8.269600000000000000e+05,8.472960000000000000e+05,9.621280000000000000e+05,9.772480000000000000e+05,1.305909800000000047e+06,8.408320000000000000e+05,8.843840000000000000e+05,8.790560000000000000e+05,1.030576000000000000e+06,9.290880000000000000e+05,8.621280000000000000e+05,9.002880000000000000e+05,9.225920000000000000e+05,1.265588899999999907e+06,8.562720000000000000e+05,8.348800000000000000e+05,8.108960000000000000e+05,9.365400999999999767e+05,7.936160000000000000e+05,9.188160000000000000e+05,9.409440000000000000e+05,1.862529899999999907e+06,9.491200000000000000e+05,1.135008000000000000e+06,1.207328000000000000e+06,1.021632000000000000e+06,1.027424000000000000e+06,8.998720000000000000e+05,9.803040000000000000e+05,9.543680000000000000e+05,1.001632000000000000e+06,9.320320000000000000e+05,1.102944000000000000e+06,1.003328000000000000e+06,1.017744000000000000e+06,9.306560000000000000e+05,1.133530600000000093e+06,1.200623399999999907e+06,9.732640000000000000e+05,9.692640000000000000e+05,1.033008000000000000e+06,1.009216000000000000e+06,9.307680000000000000e+05,1.005744000000000000e+06,1.180256000000000000e+06,1.455038600000000093e+06,1.358280399999999907e+06,9.348480000000000000e+05,1.034160000000000000e+06,9.143200000000000000e+05,1.024576000000000000e+06,1.042912000000000000e+06,8.634880000000000000e+05,1.006474300000000047e+06,9.033280000000000000e+05,9.481760000000000000e+05,9.290880000000000000e+05,8.898240000000000000e+05,1.088256000000000000e+06,1.079488000000000000e+06,9.101280000000000000e+05,1.091328000000000000e+06,1.023216000000000000e+06,9.924960000000000000e+05,4.893952000000000116e+05,9.584640000000000000e+05,1.038592000000000000e+06,9.694880000000000000e+05,8.778080000000000000e+05,9.606560000000000000e+05,1.091968000000000000e+06,7.928800000000000000e+05,1.314002800000000047e+06,8.854400000000000000e+05,8.149600000000000000e+05,1.001008000000000000e+06,8.739360000000000000e+05,9.119040000000000000e+05,1.050912000000000000e+06,8.432320000000000000e+05,1.101248000000000000e+06,9.762080000000000000e+05,9.300320000000000000e+05,9.100320000000000000e+05,1.014688000000000000e+06,1.029104000000000000e+06,1.037120000000000000e+06,8.573280000000000000e+05,9.377920000000000000e+05,8.913920000000000000e+05,9.808320000000000000e+05,8.896160000000000000e+05,8.538720000000000000e+05,1.067168000000000000e+06,9.004960000000000000e+05,1.185472000000000000e+06,9.086720000000000000e+05,8.388480000000000000e+05,9.237440000000000000e+05,8.795840000000000000e+05,8.277920000000000000e+05,1.054272000000000000e+06,8.759200000000000000e+05,1.071488000000000000e+06,7.949600000000000000e+05,1.166464000000000000e+06,9.019680000000000000e+05,1.014576000000000000e+06,9.985920000000000000e+05,9.305600000000000000e+05,3.238308799999999814e+06,8.899360000000000000e+05,9.461760000000000000e+05,1.293292000000000000e+06,1.031744000000000000e+06,1.334473500000000000e+06,1.040384000000000000e+06,9.767200000000000000e+05,1.340611600000000093e+06,1.042704000000000000e+06,1.060288000000000000e+06,1.057024000000000000e+06,9.057280000000000000e+05,1.260608000000000000e+06,9.330939000000000233e+05,9.123029000000000233e+05,9.125440000000000000e+05,9.499520000000000000e+05,1.325513000000000000e+06,8.152800000000000000e+05,1.025424000000000000e+06,9.125440000000000000e+05,7.429760000000000000e+05,7.593920000000000000e+05,7.325920000000000000e+05,9.093920000000000000e+05,1.211952600000000093e+06,8.310240000000000000e+05,8.779040000000000000e+05,8.191360000000000000e+05,7.871520000000000000e+05,8.623360000000000000e+05,6.892480000000000000e+05,1.147803899999999907e+06,7.895520000000000000e+05,6.432000000000000000e+05,8.804160000000000000e+05,7.887200000000000000e+05,7.287520000000000000e+05,6.996755999999999767e+05,6.777440000000000000e+05,1.109396800000000047e+06,1.153159899999999907e+06,9.262560000000000000e+05,8.033920000000000000e+05,8.238240000000000000e+05,8.131840000000000000e+05,7.100800000000000000e+05,7.309973000000000466e+05,7.300000000000000000e+05,7.657280000000000000e+05,8.142400000000000000e+05,6.595360000000000000e+05,6.711200000000000000e+05,8.253920000000000000e+05,6.897600000000000000e+05,7.107040000000000000e+05,7.120480000000000000e+05,6.580960000000000000e+05,7.074880000000000000e+05,6.687520000000000000e+05,6.996000000000000000e+05,8.640000000000000000e+05,1.104520899999999907e+06,7.832000000000000000e+05,6.604640000000000000e+05,1.022998099999999977e+06,6.203840000000000000e+05,6.564320000000000000e+05,7.233440000000000000e+05,6.424800000000000000e+05,8.211200000000000000e+05,6.509600000000000000e+05,7.978720000000000000e+05,7.008480000000000000e+05,6.710240000000000000e+05,6.460960000000000000e+05,6.985760000000000000e+05,7.415200000000000000e+05,7.363200000000000000e+05,7.845600000000000000e+05,6.880000000000000000e+05,1.084192300000000047e+06,7.137120000000000000e+05,8.489600000000000000e+05,6.699840000000000000e+05,1.005692199999999953e+06,7.693600000000000000e+05,7.826880000000000000e+05,6.434080000000000000e+05,1.018169300000000047e+06,7.659360000000000000e+05,7.267680000000000000e+05,7.978720000000000000e+05,7.350720000000000000e+05,1.228355500000000000e+06,1.597255800000000047e+06,1.241240000000000000e+06,7.764320000000000000e+05,7.692018000000000466e+05,6.712320000000000000e+05,6.581920000000000000e+05,8.354080000000000000e+05,7.464960000000000000e+05,7.804960000000000000e+05,7.510720000000000000e+05,7.361120000000000000e+05,8.214240000000000000e+05,6.955680000000000000e+05,7.880960000000000000e+05,7.868480000000000000e+05,7.811200000000000000e+05,8.549120000000000000e+05,7.335200000000000000e+05,6.980480000000000000e+05,1.101754899999999907e+06,1.231120600000000093e+06,7.400640000000000000e+05,1.162520800000000047e+06,7.126720000000000000e+05,8.333120000000000000e+05,7.760160000000000000e+05,8.874240000000000000e+05,9.304480000000000000e+05,7.164000000000000000e+05,7.803840000000000000e+05,7.787971999999999534e+05,7.426560000000000000e+05,7.961120000000000000e+05,7.549120000000000000e+05,7.642720000000000000e+05,9.297120000000000000e+05,7.140160000000000000e+05,7.491040000000000000e+05,7.282240000000000000e+05,7.670720000000000000e+05,6.618080000000000000e+05,9.198720000000000000e+05,7.967360000000000000e+05,8.960960000000000000e+05,9.796640000000000000e+05,8.584640000000000000e+05,8.733120000000000000e+05,8.776134000000000233e+05,5.874040000000000000e+05,1.018896000000000000e+06,8.513760000000000000e+05,7.805920000000000000e+05,9.212320000000000000e+05,7.839360000000000000e+05,1.283032500000000000e+06,1.359095899999999907e+06,6.408903000000000466e+05,8.528320000000000000e+05,7.638560000000000000e+05,8.687040000000000000e+05,8.907680000000000000e+05,7.717600000000000000e+05,7.827840000000000000e+05,9.608640000000000000e+05,7.711360000000000000e+05,8.387360000000000000e+05,8.376796999999999534e+05,7.386080000000000000e+05,1.035328000000000000e+06,9.237440000000000000e+05,9.188160000000000000e+05,8.082880000000000000e+05,9.941760000000000000e+05,8.500160000000000000e+05,9.274080000000000000e+05,9.413600000000000000e+05,1.015216000000000000e+06,1.012784000000000000e+06,8.981920000000000000e+05,1.037008000000000000e+06,8.814560000000000000e+05,9.807200000000000000e+05,1.026896000000000000e+06,8.626560000000000000e+05,1.077088000000000000e+06,1.019216000000000000e+06,9.248000000000000000e+05,8.578400000000000000e+05,8.804160000000000000e+05,8.714240000000000000e+05,7.954990999999999767e+05,9.530080000000000000e+05,9.584640000000000000e+05,8.763360000000000000e+05,1.061152000000000000e+06,9.061440000000000000e+05,8.915040000000000000e+05,8.529531999999999534e+05,8.596160000000000000e+05,9.753600000000000000e+05,9.832480000000000000e+05,1.030272000000000000e+06,1.041440000000000000e+06,1.055552000000000000e+06,9.576160000000000000e+05,9.214400000000000000e+05,8.797920000000000000e+05,1.051328000000000000e+06,9.010240000000000000e+05,1.190432000000000000e+06,9.909120000000000000e+05,9.796640000000000000e+05,9.292960000000000000e+05,1.032272000000000000e+06,1.034970400000000023e+06,1.074656000000000000e+06,1.095136000000000000e+06,1.062528000000000000e+06,1.187168000000000000e+06,1.107936000000000000e+06,1.363755100000000093e+06,1.595398899999999907e+06,1.169344000000000000e+06,1.087744000000000000e+06,1.314048000000000000e+06,1.223471600000000093e+06,1.218688000000000000e+06,1.235296000000000000e+06,1.672599100000000093e+06,1.066112000000000000e+06,1.358400000000000000e+06,1.150464000000000000e+06,1.255520000000000000e+06,1.199360000000000000e+06,1.179104000000000000e+06,1.242752000000000000e+06,1.386571800000000047e+06,1.242432000000000000e+06,1.340992000000000000e+06,1.181067100000000093e+06,1.188736000000000000e+06,9.318080000000000000e+05,1.134048000000000000e+06,1.491823800000000047e+06,1.256098000000000000e+06,9.579360000000000000e+05,9.923840000000000000e+05,1.037216000000000000e+06,8.548160000000000000e+05,1.122304000000000000e+06,1.161600000000000000e+06,9.637120000000000000e+05,1.394849899999999907e+06,8.704800000000000000e+05,8.118400000000000000e+05,8.761280000000000000e+05,8.172640000000000000e+05,8.647360000000000000e+05,8.468800000000000000e+05,9.902880000000000000e+05,8.282080000000000000e+05,1.128852000000000000e+06,1.310304000000000000e+06,1.162016000000000000e+06,1.451856000000000000e+06,1.385184000000000000e+06,1.328896000000000000e+06,1.300704000000000000e+06,1.511040000000000000e+06,1.588704000000000000e+06,1.610016000000000000e+06,1.394080000000000000e+06,1.386912000000000000e+06,1.418656000000000000e+06,1.468832000000000000e+06,1.345696000000000000e+06,1.192032000000000000e+06,1.401472000000000000e+06,1.223904000000000000e+06,1.515584000000000000e+06,1.603872000000000000e+06,1.436256000000000000e+06,1.303904000000000000e+06,1.206912000000000000e+06,1.465696000000000000e+06,1.250720000000000000e+06,1.214464000000000000e+06,1.225920000000000000e+06,1.170816000000000000e+06,1.226368000000000000e+06,1.248800000000000000e+06,1.264032000000000000e+06,1.167968000000000000e+06,1.096096000000000000e+06,1.214464000000000000e+06,1.235808000000000000e+06,1.132896000000000000e+06,1.257760000000000000e+06,1.162560000000000000e+06,1.145792000000000000e+06,1.301024000000000000e+06,1.288640000000000000e+06,1.196192000000000000e+06,1.364512000000000000e+06,1.259325800000000047e+06,1.277152000000000000e+06,1.416288000000000000e+06,1.311572500000000000e+06,1.523648000000000000e+06,1.405568000000000000e+06,1.716352000000000000e+06,1.529472000000000000e+06,1.589888000000000000e+06,1.445376000000000000e+06,1.690560000000000000e+06,1.782528000000000000e+06,1.724960000000000000e+06,1.667171300000000047e+06,1.691872000000000000e+06,1.686208000000000000e+06,1.660256000000000000e+06,1.589664000000000000e+06,1.426816000000000000e+06,1.535744000000000000e+06,1.400288000000000000e+06,1.307328000000000000e+06,1.375232000000000000e+06,1.355648000000000000e+06,1.717856000000000000e+06,1.430464000000000000e+06,1.360864000000000000e+06,1.267328000000000000e+06,1.437760000000000000e+06,1.163296000000000000e+06,1.171552000000000000e+06,1.240928000000000000e+06,1.181440000000000000e+06,1.259456000000000000e+06,1.331584000000000000e+06,1.338400000000000000e+06,1.165504000000000000e+06,1.151840000000000000e+06,1.193408000000000000e+06,1.214880000000000000e+06,1.187360000000000000e+06,1.225600000000000000e+06,1.271072000000000000e+06,1.239744000000000000e+06,1.270944000000000000e+06,1.289184000000000000e+06,1.280128000000000000e+06,1.530688000000000000e+06,1.424320000000000000e+06,1.726272000000000000e+06,1.614464000000000000e+06,1.589888000000000000e+06,1.850144000000000000e+06,1.226731000000000000e+06,1.815456000000000000e+06,1.852000000000000000e+06,1.740864000000000000e+06,1.928192000000000000e+06,1.962976000000000000e+06,1.948224000000000000e+06,1.973888000000000000e+06,1.738974399999999907e+06,1.910944000000000000e+06,1.811488000000000000e+06,1.256098000000000000e+06,1.846631500000000000e+06,1.842912000000000000e+06,1.919392000000000000e+06,1.752736000000000000e+06,1.718848000000000000e+06,1.883040000000000000e+06,1.705792000000000000e+06,1.694464000000000000e+06,1.658720000000000000e+06,1.510944000000000000e+06,1.546976000000000000e+06,1.337248000000000000e+06,1.328160000000000000e+06,1.215392000000000000e+06,1.238176000000000000e+06,1.047760000000000000e+06,9.555200000000000000e+05,8.280960000000000000e+05,7.201280000000000000e+05,5.932480000000000000e+05,4.502560000000000000e+05,3.682160000000000000e+05,3.080560000000000000e+05,2.039360000000000000e+05,1.920080000000000000e+05,1.496040000000000000e+05,1.093060000000000000e+05,8.958800000000000000e+04,8.607000000000000000e+04,5.573300000000000000e+04,4.078200000000000000e+04,4.629900000000000000e+04,3.205700000000000000e+04,2.814700000000000000e+04,2.113200000000000000e+04,1.882700000000000000e+04,2.183300000000000000e+04,1.502000000000000000e+04,1.692400000000000000e+04,1.311700000000000000e+04,1.011200000000000000e+04,1.341700000000000000e+04,1.101400000000000000e+04,3.185700000000000000e+04,1.632200000000000000e+04,9.611000000000000000e+03,9.111000000000000000e+03,8.510000000000000000e+03,1.101400000000000000e+04,9.011000000000000000e+03,1.201500000000000000e+04,9.311000000000000000e+03,7.809000000000000000e+03,7.508000000000000000e+03,7.609000000000000000e+03,9.211000000000000000e+03,9.011000000000000000e+03,7.709000000000000000e+03,1.151400000000000000e+04,7.909000000000000000e+03,8.810000000000000000e+03,1.011200000000000000e+04,nan
4.795329999999999870e+01,4.729162000000000000e+06,7.111388500000000000e+06,4.774469000000000000e+06,4.384475000000000000e+06,5.015696000000000000e+06,6.147749000000000000e+06,5.554667000000000000e+06,6.047962500000000000e+06,5.341620000000000000e+06,4.669639000000000000e+06,5.193505000000000000e+06,4.006100799999999814e+06,5.035144000000000000e+06,4.309307500000000000e+06,4.088110000000000000e+06,6.194782500000000000e+06,4.741480000000000000e+06,3.822520000000000000e+06,3.739703299999999814e+06,4.244066000000000000e+06,5.103909500000000000e+06,4.391790000000000000e+06,8.458084000000000000e+06,4.467707000000000000e+06,3.453463299999999814e+06,4.589294500000000000e+06,3.738231000000000000e+06,4.575195000000000000e+06,3.783353500000000000e+06,3.945139000000000000e+06,3.670102299999999814e+06,3.998760000000000000e+06,4.160910000000000000e+06,3.293393500000000000e+06,3.479927799999999814e+06,4.307490000000000000e+06,3.705387000000000000e+06,3.164129500000000000e+06,5.934923000000000000e+06,3.438872000000000000e+06,3.303990000000000000e+06,3.569426500000000000e+06,3.482118799999999814e+06,3.306250000000000000e+06,3.467961299999999814e+06,3.247356000000000000e+06,3.445028299999999814e+06,2.935344500000000000e+06,2.690634500000000000e+06,3.005457000000000000e+06,2.315550299999999814e+06,2.531267799999999814e+06,2.558659500000000000e+06,2.571512299999999814e+06,2.596755500000000000e+06,2.622407000000000000e+06,2.909305799999999814e+06,2.664416799999999814e+06,2.087681300000000047e+06,2.238827500000000000e+06,2.255466299999999814e+06,2.173138799999999814e+06,2.562280500000000000e+06,2.435888299999999814e+06,2.574941500000000000e+06,1.820883100000000093e+06,1.912446300000000047e+06,2.193920000000000000e+06,1.796419600000000093e+06,2.330662799999999814e+06,2.108672000000000000e+06,2.286912000000000000e+06,2.101824000000000000e+06,1.721822600000000093e+06,2.091712000000000000e+06,2.211392000000000000e+06,2.280642799999999814e+06,2.275235799999999814e+06,2.094944000000000000e+06,1.903680000000000000e+06,1.892256000000000000e+06,1.521439100000000093e+06,1.872956300000000047e+06,2.074208000000000000e+06,2.035040000000000000e+06,2.000704000000000000e+06,1.498713100000000093e+06,1.916000000000000000e+06,1.670336000000000000e+06,1.605056000000000000e+06,1.685984000000000000e+06,1.856875300000000047e+06,1.849828100000000093e+06,1.704160000000000000e+06,1.567840000000000000e+06,1.536288000000000000e+06,1.665024000000000000e+06,1.551072000000000000e+06,1.402656000000000000e+06,1.375872000000000000e+06,1.499200000000000000e+06,1.371584000000000000e+06,1.241984000000000000e+06,1.457952000000000000e+06,1.340128000000000000e+06,1.266368000000000000e+06,1.247200000000000000e+06,1.194176000000000000e+06,1.101888000000000000e+06,3.819790500000000000e+06,1.317056000000000000e+06,1.267744000000000000e+06,1.270112000000000000e+06,1.625060000000000000e+06,1.550528000000000000e+06,1.234112000000000000e+06,1.266496000000000000e+06,1.243680000000000000e+06,1.267232000000000000e+06,1.295808000000000000e+06,1.228704000000000000e+06,1.326880000000000000e+06,1.311264000000000000e+06,1.250944000000000000e+06,1.218592000000000000e+06,1.376928000000000000e+06,1.331136000000000000e+06,1.324832000000000000e+06,1.247840000000000000e+06,1.266272000000000000e+06,1.318848000000000000e+06,1.247648000000000000e+06,1.382496000000000000e+06,1.207968000000000000e+06,1.176768000000000000e+06,1.190976000000000000e+06,1.253056000000000000e+06,1.430560000000000000e+06,1.387328000000000000e+06,1.190656000000000000e+06,1.193728000000000000e+06,1.297824000000000000e+06,1.097984000000000000e+06,1.047120000000000000e+06,9.942720000000000000e+05,9.506880000000000000e+05,9.997440000000000000e+05,9.839840000000000000e+05,9.732640000000000000e+05,1.394409500000000000e+06,9.721120000000000000e+05,9.624480000000000000e+05,8.168320000000000000e+05,9.498560000000000000e+05,1.013840000000000000e+06,8.934880000000000000e+05,8.813600000000000000e+05,1.002564099999999977e+06,8.524160000000000000e+05,8.481280000000000000e+05,9.624480000000000000e+05,8.999680000000000000e+05,8.024640000000000000e+05,1.043968000000000000e+06,7.489920000000000000e+05,8.943200000000000000e+05,9.954400000000000000e+05,9.194560000000000000e+05,8.604480000000000000e+05,8.841760000000000000e+05,8.070400000000000000e+05,8.688160000000000000e+05,9.568800000000000000e+05,9.360160000000000000e+05,1.332011000000000000e+06,9.450240000000000000e+05,9.134880000000000000e+05,9.489120000000000000e+05,1.094176000000000000e+06,8.333120000000000000e+05,8.485440000000000000e+05,8.787360000000000000e+05,8.832320000000000000e+05,8.892960000000000000e+05,8.584640000000000000e+05,8.827200000000000000e+05,1.248305800000000047e+06,9.449280000000000000e+05,1.029312000000000000e+06,9.192480000000000000e+05,8.444800000000000000e+05,6.441364000000000233e+05,1.014896000000000000e+06,9.131680000000000000e+05,9.580320000000000000e+05,1.034480000000000000e+06,9.106560000000000000e+05,9.605600000000000000e+05,9.959680000000000000e+05,1.069280000000000000e+06,1.030480000000000000e+06,1.172442300000000047e+06,1.016896000000000000e+06,9.412480000000000000e+05,1.051744000000000000e+06,8.844960000000000000e+05,9.394720000000000000e+05,8.572160000000000000e+05,7.029393000000000466e+05,1.044592000000000000e+06,1.141568000000000000e+06,1.122528000000000000e+06,1.163808000000000000e+06,1.014480000000000000e+06,9.163040000000000000e+05,1.005744000000000000e+06,1.296448000000000000e+06,6.982244000000000233e+05,2.832795000000000000e+06,1.280960000000000000e+06,1.369760600000000093e+06,1.347392000000000000e+06,1.043648000000000000e+06,1.005008000000000000e+06,1.120288000000000000e+06,1.102587800000000047e+06,9.829280000000000000e+05,1.054496000000000000e+06,1.017952000000000000e+06,1.080992000000000000e+06,1.149088000000000000e+06,1.004480000000000000e+06,1.055456000000000000e+06,1.269664000000000000e+06,1.031216000000000000e+06,1.082784000000000000e+06,9.753600000000000000e+05,1.085312000000000000e+06,1.108128000000000000e+06,1.082368000000000000e+06,1.302528000000000000e+06,1.222208000000000000e+06,1.247840000000000000e+06,1.102944000000000000e+06,1.389056000000000000e+06,1.464795000000000000e+06,1.364608000000000000e+06,1.164256000000000000e+06,1.066848000000000000e+06,1.114464000000000000e+06,1.019744000000000000e+06,1.259604100000000093e+06,1.504499500000000000e+06,1.001536000000000000e+06,1.061248000000000000e+06,1.115424000000000000e+06,1.194048000000000000e+06,9.953280000000000000e+05,1.095872000000000000e+06,1.013952000000000000e+06,9.853440000000000000e+05,1.046288000000000000e+06,1.568084300000000047e+06,1.020256000000000000e+06,1.124736000000000000e+06,1.125152000000000000e+06,1.033328000000000000e+06,1.126752000000000000e+06,1.385589800000000047e+06,1.021632000000000000e+06,1.118496000000000000e+06,1.179296000000000000e+06,1.123360000000000000e+06,1.032160000000000000e+06,1.053024000000000000e+06,9.518400000000000000e+05,1.072640000000000000e+06,1.099776000000000000e+06,9.812480000000000000e+05,1.096288000000000000e+06,1.021744000000000000e+06,1.383228100000000093e+06,1.042592000000000000e+06,8.218400000000000000e+05,9.055200000000000000e+05,8.313280000000000000e+05,9.142080000000000000e+05,8.370720000000000000e+05,1.109728000000000000e+06,8.547040000000000000e+05,8.651520000000000000e+05,8.999680000000000000e+05,9.456640000000000000e+05,8.480320000000000000e+05,9.017600000000000000e+05,8.831360000000000000e+05,7.962080000000000000e+05,9.797760000000000000e+05,7.890240000000000000e+05,8.915040000000000000e+05,1.209397899999999907e+06,7.991360000000000000e+05,8.960000000000000000e+05,1.026601599999999977e+06,9.811360000000000000e+05,8.027680000000000000e+05,8.469920000000000000e+05,7.295840000000000000e+05,7.979840000000000000e+05,9.874400000000000000e+05,9.178720000000000000e+05,8.962080000000000000e+05,1.071991399999999907e+06,9.566424000000000233e+05,9.120160000000000000e+05,1.576567899999999907e+06,7.050593000000000466e+05,1.138816000000000000e+06,1.064608000000000000e+06,1.022160000000000000e+06,1.042912000000000000e+06,1.104128000000000000e+06,1.109312000000000000e+06,9.478560000000000000e+05,1.036064000000000000e+06,1.327712000000000000e+06,1.546489600000000093e+06,1.074336000000000000e+06,1.179520000000000000e+06,1.088992000000000000e+06,1.556178100000000093e+06,1.222944000000000000e+06,1.092192000000000000e+06,1.076864000000000000e+06,1.011104000000000000e+06,9.941760000000000000e+05,9.489120000000000000e+05,1.004064000000000000e+06,1.158304000000000000e+06,1.066528000000000000e+06,1.350496000000000000e+06,1.047552000000000000e+06,1.116704000000000000e+06,1.141984000000000000e+06,1.057248000000000000e+06,1.062304000000000000e+06,1.161792000000000000e+06,1.370080000000000000e+06,1.040384000000000000e+06,1.346248399999999907e+06,1.039424000000000000e+06,9.567840000000000000e+05,1.129184000000000000e+06,1.040064000000000000e+06,1.101152000000000000e+06,9.984800000000000000e+05,9.814560000000000000e+05,1.047232000000000000e+06,9.595040000000000000e+05,2.799891799999999814e+06,7.797338000000000466e+05,8.028713000000000466e+05,8.946215000000000000e+05,1.351509100000000093e+06,1.098944000000000000e+06,1.157248000000000000e+06,9.476480000000000000e+05,1.072864000000000000e+06,1.027008000000000000e+06,9.818720000000000000e+05,1.080032000000000000e+06,1.102848000000000000e+06,1.009840000000000000e+06,9.941760000000000000e+05,1.158208000000000000e+06,9.934400000000000000e+05,9.032160000000000000e+05,1.039744000000000000e+06,1.088160000000000000e+06,9.004960000000000000e+05,1.047440000000000000e+06,1.026160000000000000e+06,9.659040000000000000e+05,9.427200000000000000e+05,1.048176000000000000e+06,1.018896000000000000e+06,9.324480000000000000e+05,1.044176000000000000e+06,1.192672000000000000e+06,9.830240000000000000e+05,1.340939500000000000e+06,1.569323899999999907e+06,1.725904300000000047e+06,1.116704000000000000e+06,1.214336000000000000e+06,8.614579000000000233e+05,9.532160000000000000e+05,1.142078399999999907e+06,7.277274000000000233e+05,9.676960000000000000e+05,1.348251100000000093e+06,9.212320000000000000e+05,9.481760000000000000e+05,9.962720000000000000e+05,1.076128000000000000e+06,9.666400000000000000e+05,7.179734000000000233e+05,1.079808000000000000e+06,8.350880000000000000e+05,9.336000000000000000e+05,1.078144000000000000e+06,9.716800000000000000e+05,8.086080000000000000e+05,9.795680000000000000e+05,8.525120000000000000e+05,1.240832000000000000e+06,8.751840000000000000e+05,9.734720000000000000e+05,9.747360000000000000e+05,1.002800000000000000e+06,1.208288000000000000e+06,9.339200000000000000e+05,1.104520899999999907e+06,1.201792000000000000e+06,9.299389000000000233e+05,1.260411000000000000e+06,9.086720000000000000e+05,9.095040000000000000e+05,8.902400000000000000e+05,1.061568000000000000e+06,1.171553000000000000e+06,9.545760000000000000e+05,8.405115999999999767e+05,9.244800000000000000e+05,9.239520000000000000e+05,9.444960000000000000e+05,1.086048000000000000e+06,1.545133000000000000e+06,9.867040000000000000e+05,1.042272000000000000e+06,1.065888000000000000e+06,9.615040000000000000e+05,1.104000000000000000e+06,1.134784000000000000e+06,9.586720000000000000e+05,9.036320000000000000e+05,8.564800000000000000e+05,1.301840800000000047e+06,1.007424000000000000e+06,8.710080000000000000e+05,8.667200000000000000e+05,7.451520000000000000e+05,7.173280000000000000e+05,7.502400000000000000e+05,7.002240000000000000e+05,1.055456000000000000e+06,7.392709000000000233e+05,7.515840000000000000e+05,6.639948000000000466e+05,1.212004399999999907e+06,8.420800000000000000e+05,7.254240000000000000e+05,7.469120000000000000e+05,8.894080000000000000e+05,7.582400000000000000e+05,7.384000000000000000e+05,9.740000000000000000e+05,7.539840000000000000e+05,7.559520000000000000e+05,7.021920000000000000e+05,6.635680000000000000e+05,7.803840000000000000e+05,6.765120000000000000e+05,7.389280000000000000e+05,7.139200000000000000e+05,6.574720000000000000e+05,1.153159899999999907e+06,6.572640000000000000e+05,8.092320000000000000e+05,7.464000000000000000e+05,8.840800000000000000e+05,8.667200000000000000e+05,1.033216000000000000e+06,8.175680000000000000e+05,8.536640000000000000e+05,8.388480000000000000e+05,7.836160000000000000e+05,7.888160000000000000e+05,8.210080000000000000e+05,8.553440000000000000e+05,8.861600000000000000e+05,1.090912000000000000e+06,9.624480000000000000e+05,8.334240000000000000e+05,9.285600000000000000e+05,8.298720000000000000e+05,9.543680000000000000e+05,8.530400000000000000e+05,9.198720000000000000e+05,8.213280000000000000e+05,9.774560000000000000e+05,8.877280000000000000e+05,1.015840000000000000e+06,8.538720000000000000e+05,8.986080000000000000e+05,1.069376000000000000e+06,8.510560000000000000e+05,8.859520000000000000e+05,8.000640000000000000e+05,7.932000000000000000e+05,7.777920000000000000e+05,8.807360000000000000e+05,9.498560000000000000e+05,9.001920000000000000e+05,9.952320000000000000e+05,8.673440000000000000e+05,9.393600000000000000e+05,8.619200000000000000e+05,8.451040000000000000e+05,7.159840000000000000e+05,7.998560000000000000e+05,8.172640000000000000e+05,8.370720000000000000e+05,8.510560000000000000e+05,8.096480000000000000e+05,8.530400000000000000e+05,8.156585999999999767e+05,1.106003800000000047e+06,1.056384000000000000e+06,1.115814500000000000e+06,1.285433300000000047e+06,1.096225600000000093e+06,1.383344000000000000e+06,7.079689000000000233e+05,9.854560000000000000e+05,1.382480000000000000e+06,1.177807800000000047e+06,9.150560000000000000e+05,1.053821100000000093e+06,1.344198899999999907e+06,9.809280000000000000e+05,9.830240000000000000e+05,1.261472000000000000e+06,9.576160000000000000e+05,1.060339899999999907e+06,1.155136000000000000e+06,1.058912000000000000e+06,6.296470999999999767e+05,9.765120000000000000e+05,1.102336000000000000e+06,1.001744000000000000e+06,9.717920000000000000e+05,9.737920000000000000e+05,1.046704000000000000e+06,1.255072000000000000e+06,1.071360000000000000e+06,1.236509100000000093e+06,1.106003800000000047e+06,9.702080000000000000e+05,9.869120000000000000e+05,1.219872000000000000e+06,1.078752000000000000e+06,1.001536000000000000e+06,9.425120000000000000e+05,1.028576000000000000e+06,9.108640000000000000e+05,1.093536000000000000e+06,1.053248000000000000e+06,1.046816000000000000e+06,1.172512000000000000e+06,1.000592000000000000e+06,1.237632000000000000e+06,1.016368000000000000e+06,9.877600000000000000e+05,1.033104000000000000e+06,1.094176000000000000e+06,1.271712000000000000e+06,9.838720000000000000e+05,1.261376000000000000e+06,1.128128000000000000e+06,9.696960000000000000e+05,1.001424000000000000e+06,5.970523000000000466e+05,1.078016000000000000e+06,1.006064000000000000e+06,1.164672000000000000e+06,1.080256000000000000e+06,1.370306500000000000e+06,1.187168000000000000e+06,1.300288000000000000e+06,1.136064000000000000e+06,1.110880000000000000e+06,9.846080000000000000e+05,1.059360000000000000e+06,8.352149000000000233e+05,1.458374800000000047e+06,1.058912000000000000e+06,1.161446800000000047e+06,9.206080000000000000e+05,9.526828000000000466e+05,8.033920000000000000e+05,1.050561800000000047e+06,8.241440000000000000e+05,9.712640000000000000e+05,9.918560000000000000e+05,1.046176000000000000e+06,9.322400000000000000e+05,9.245920000000000000e+05,9.391520000000000000e+05,9.876480000000000000e+05,9.444960000000000000e+05,9.720000000000000000e+05,1.012160000000000000e+06,1.201600000000000000e+06,5.611665999999999767e+05,1.109728000000000000e+06,1.017424000000000000e+06,1.008124699999999953e+06,9.611840000000000000e+05,1.045024000000000000e+06,1.207648000000000000e+06,9.815680000000000000e+05,1.166688000000000000e+06,9.634880000000000000e+05,1.355328000000000000e+06,1.151328000000000000e+06,1.260512000000000000e+06,1.178880000000000000e+06,1.158720000000000000e+06,1.114688000000000000e+06,1.184064000000000000e+06,6.981908000000000466e+05,1.021163199999999953e+06,1.107168000000000000e+06,9.526880000000000000e+05,1.156416000000000000e+06,1.023104000000000000e+06,8.874240000000000000e+05,1.086048000000000000e+06,9.930240000000000000e+05,9.233158000000000466e+05,8.804160000000000000e+05,1.000800000000000000e+06,1.013520000000000000e+06,1.055968000000000000e+06,1.021840000000000000e+06,9.763040000000000000e+05,9.047840000000000000e+05,9.944960000000000000e+05,1.210434100000000093e+06,1.030070300000000047e+06,8.568000000000000000e+05,9.067840000000000000e+05,9.350720000000000000e+05,8.498080000000000000e+05,9.038560000000000000e+05,8.708960000000000000e+05,8.348800000000000000e+05,9.498560000000000000e+05,1.130560000000000000e+06,9.572960000000000000e+05,7.375680000000000000e+05,9.037440000000000000e+05,5.709448000000000466e+05,1.024422599999999977e+06,5.448370999999999767e+05,8.140320000000000000e+05,1.019008000000000000e+06,8.808796999999999534e+05,7.328000000000000000e+05,7.144875999999999767e+05,7.596960000000000000e+05,9.066720000000000000e+05,8.369600000000000000e+05,1.073377399999999907e+06,8.349760000000000000e+05,8.097600000000000000e+05,7.287520000000000000e+05,7.452480000000000000e+05,7.313440000000000000e+05,9.986880000000000000e+05,1.398451800000000047e+06,8.364480000000000000e+05,8.904480000000000000e+05,8.939171999999999534e+05,4.371800000000000000e+05,8.181920000000000000e+05,8.432320000000000000e+05,7.870560000000000000e+05,8.055840000000000000e+05,9.629760000000000000e+05,7.892320000000000000e+05,7.873600000000000000e+05,8.363360000000000000e+05,8.243520000000000000e+05,8.878400000000000000e+05,8.479200000000000000e+05,8.489600000000000000e+05,5.383184000000000233e+05,8.808320000000000000e+05,9.365280000000000000e+05,8.889920000000000000e+05,7.854880000000000000e+05,9.652800000000000000e+05,9.884960000000000000e+05,1.006272000000000000e+06,1.135370800000000047e+06,9.542560000000000000e+05,9.396125999999999767e+05,9.909120000000000000e+05,1.375505899999999907e+06,8.319520000000000000e+05,7.105333000000000466e+05,1.046384000000000000e+06,9.737920000000000000e+05,1.001744000000000000e+06,7.971520000000000000e+05,8.079840000000000000e+05,8.877280000000000000e+05,7.998560000000000000e+05,8.165280000000000000e+05,7.934080000000000000e+05,8.256960000000000000e+05,6.896640000000000000e+05,7.883040000000000000e+05,8.141280000000000000e+05,8.266400000000000000e+05,7.488960000000000000e+05,9.523680000000000000e+05,7.878880000000000000e+05,8.764480000000000000e+05,8.618348000000000466e+05,7.784160000000000000e+05,9.452320000000000000e+05,1.321554500000000000e+06,1.129184000000000000e+06,1.075712000000000000e+06,1.019312000000000000e+06,9.624480000000000000e+05,1.026137099999999977e+06,8.583680000000000000e+05,9.078240000000000000e+05,9.756800000000000000e+05,1.046912000000000000e+06,9.077280000000000000e+05,8.783200000000000000e+05,7.535680000000000000e+05,1.007632000000000000e+06,8.939040000000000000e+05,9.263680000000000000e+05,8.938080000000000000e+05,8.570080000000000000e+05,9.700000000000000000e+05,9.651680000000000000e+05,8.356160000000000000e+05,9.111840000000000000e+05,9.301440000000000000e+05,4.502175000000000000e+05,9.969120000000000000e+05,1.604462100000000093e+06,9.536320000000000000e+05,9.790400000000000000e+05,1.006576000000000000e+06,7.629120000000000000e+05,8.767520000000000000e+05,1.004160000000000000e+06,8.012160000000000000e+05,8.467680000000000000e+05,9.373760000000000000e+05,9.260480000000000000e+05,8.467680000000000000e+05,1.062528000000000000e+06,8.778080000000000000e+05,9.639200000000000000e+05,8.826080000000000000e+05,1.005008000000000000e+06,9.391151999999999534e+05,8.581600000000000000e+05,8.559680000000000000e+05,9.165120000000000000e+05,1.263520500000000000e+06,9.033280000000000000e+05,1.013312000000000000e+06,9.317120000000000000e+05,1.729751399999999907e+06,8.758080000000000000e+05,1.161792000000000000e+06,9.236480000000000000e+05,8.494880000000000000e+05,9.321280000000000000e+05,9.446080000000000000e+05,1.231456000000000000e+06,1.023424000000000000e+06,1.183136000000000000e+06,1.072320000000000000e+06,8.861600000000000000e+05,9.583520000000000000e+05,1.154912000000000000e+06,1.002480000000000000e+06,6.178119500000000000e+06,9.371680000000000000e+05,2.010602399999999907e+06,9.993280000000000000e+05,1.022480000000000000e+06,9.690560000000000000e+05,6.361658000000000466e+05,1.085408000000000000e+06,9.191360000000000000e+05,1.074656000000000000e+06,9.327520000000000000e+05,1.014480000000000000e+06,1.027312000000000000e+06,1.146112000000000000e+06,1.019216000000000000e+06,9.114880000000000000e+05,8.988320000000000000e+05,1.396918899999999907e+06,9.347520000000000000e+05,8.970400000000000000e+05,9.753600000000000000e+05,1.067360000000000000e+06,1.018688000000000000e+06,1.150880000000000000e+06,9.553120000000000000e+05,9.454400000000000000e+05,8.831360000000000000e+05,9.894400000000000000e+05,8.906578000000000466e+05,9.589760000000000000e+05,7.625039000000000233e+05,9.907040000000000000e+05,1.104736000000000000e+06,9.753600000000000000e+05,8.898240000000000000e+05,9.239520000000000000e+05,9.776800000000000000e+05,9.300320000000000000e+05,8.115200000000000000e+05,8.364480000000000000e+05,8.785280000000000000e+05,1.009952000000000000e+06,1.036480000000000000e+06,1.001536000000000000e+06,8.514403000000000466e+05,9.724160000000000000e+05,8.773760000000000000e+05,8.850090999999999767e+05,1.049024000000000000e+06,1.046064000000000000e+06,1.061344000000000000e+06,9.591840000000000000e+05,1.097248000000000000e+06,9.045760000000000000e+05,1.099136000000000000e+06,1.097152000000000000e+06,9.155680000000000000e+05,9.091840000000000000e+05,6.753425000000000000e+05,8.488640000000000000e+05,8.321600000000000000e+05,9.258400000000000000e+05,7.999680000000000000e+05,8.942240000000000000e+05,9.516320000000000000e+05,8.191360000000000000e+05,9.923840000000000000e+05,9.366400000000000000e+05,9.835520000000000000e+05,1.016256000000000000e+06,1.033328000000000000e+06,8.860640000000000000e+05,9.577280000000000000e+05,8.440640000000000000e+05,1.411948600000000093e+06,9.770400000000000000e+05,9.595040000000000000e+05,1.333707399999999907e+06,9.186080000000000000e+05,8.584640000000000000e+05,8.745704000000000233e+05,1.273206399999999907e+06,9.918560000000000000e+05,9.681120000000000000e+05,1.078560000000000000e+06,9.517440000000000000e+05,8.769600000000000000e+05,1.017104000000000000e+06,1.164706000000000000e+06,1.388619399999999907e+06,1.001856000000000000e+06,9.244800000000000000e+05,9.675840000000000000e+05,9.344320000000000000e+05,9.473280000000000000e+05,8.851200000000000000e+05,8.832320000000000000e+05,7.112160000000000000e+05,9.615040000000000000e+05,7.412000000000000000e+05,7.980800000000000000e+05,1.000384000000000000e+06,8.990400000000000000e+05,8.407200000000000000e+05,7.402720000000000000e+05,7.337280000000000000e+05,7.878880000000000000e+05,7.074880000000000000e+05,7.961120000000000000e+05,7.522080000000000000e+05,6.952480000000000000e+05,7.428640000000000000e+05,6.756800000000000000e+05,1.075817399999999907e+06,8.290400000000000000e+05,8.284160000000000000e+05,7.372640000000000000e+05,7.323840000000000000e+05,7.682240000000000000e+05,8.815680000000000000e+05,7.174400000000000000e+05,7.693600000000000000e+05,1.188863600000000093e+06,8.540800000000000000e+05,7.835200000000000000e+05,8.510560000000000000e+05,7.035520000000000000e+05,7.135040000000000000e+05,7.195200000000000000e+05,7.529440000000000000e+05,6.814720000000000000e+05,6.525269000000000233e+05,6.900800000000000000e+05,7.223200000000000000e+05,6.675040000000000000e+05,1.163339500000000000e+06,6.195520000000000000e+05,6.815840000000000000e+05,7.255360000000000000e+05,6.484800000000000000e+05,4.435330000000000000e+05,6.279200000000000000e+05,7.537760000000000000e+05,6.797120000000000000e+05,7.049920000000000000e+05,6.346240000000000000e+05,7.572000000000000000e+05,8.820800000000000000e+05,6.651200000000000000e+05,7.016800000000000000e+05,7.615680000000000000e+05,7.482720000000000000e+05,9.193440000000000000e+05,7.908000000000000000e+05,7.672800000000000000e+05,7.803840000000000000e+05,6.206945999999999767e+05,7.056160000000000000e+05,6.585120000000000000e+05,8.763360000000000000e+05,6.772320000000000000e+05,2.042580300000000047e+06,8.185120000000000000e+05,7.495200000000000000e+05,7.804960000000000000e+05,7.662400000000000000e+05,7.875680000000000000e+05,7.826880000000000000e+05,8.078720000000000000e+05,7.197280000000000000e+05,1.211995000000000000e+06,7.085280000000000000e+05,5.418079000000000233e+05,1.139759399999999907e+06,7.718560000000000000e+05,7.776800000000000000e+05,7.369440000000000000e+05,7.077920000000000000e+05,9.162080000000000000e+05,7.425600000000000000e+05,7.548160000000000000e+05,7.526240000000000000e+05,7.366400000000000000e+05,8.246560000000000000e+05,7.529440000000000000e+05,6.672000000000000000e+05,8.219520000000000000e+05,7.455680000000000000e+05,8.391520000000000000e+05,6.867520000000000000e+05,8.099680000000000000e+05,7.716480000000000000e+05,6.817920000000000000e+05,7.761280000000000000e+05,7.164000000000000000e+05,7.887200000000000000e+05,6.743360000000000000e+05,7.780960000000000000e+05,6.914240000000000000e+05,6.886918000000000466e+05,1.150035000000000000e+06,7.429760000000000000e+05,7.561600000000000000e+05,7.353920000000000000e+05,7.774720000000000000e+05,9.155680000000000000e+05,7.848640000000000000e+05,7.373600000000000000e+05,6.868640000000000000e+05,5.815148000000000466e+05,8.357120000000000000e+05,7.491040000000000000e+05,5.068447999999999884e+05,7.577280000000000000e+05,8.111040000000000000e+05,2.504060500000000000e+06,9.838058000000000466e+05,9.662153000000000466e+05,1.182567500000000000e+06,8.371680000000000000e+05,1.231232000000000000e+06,9.672800000000000000e+05,7.921600000000000000e+05,7.598080000000000000e+05,9.190400000000000000e+05,6.474099000000000233e+05,1.317755500000000000e+06,1.091328000000000000e+06,8.475040000000000000e+05,9.496480000000000000e+05,8.472960000000000000e+05,9.329760000000000000e+05,1.124544000000000000e+06,8.342560000000000000e+05,8.335200000000000000e+05,9.233280000000000000e+05,1.256520500000000000e+06,8.328960000000000000e+05,8.477120000000000000e+05,7.842400000000000000e+05,8.452160000000000000e+05,8.225760000000000000e+05,9.793600000000000000e+05,9.136960000000000000e+05,9.250080000000000000e+05,8.800000000000000000e+05,8.343520000000000000e+05,8.700640000000000000e+05,8.432320000000000000e+05,8.986080000000000000e+05,8.967360000000000000e+05,9.691063000000000466e+05,8.986080000000000000e+05,7.847680000000000000e+05,9.654880000000000000e+05,8.479200000000000000e+05,8.540800000000000000e+05,8.719520000000000000e+05,6.372558000000000466e+05,8.926560000000000000e+05,1.251867500000000000e+06,6.564945999999999767e+05,9.962720000000000000e+05,9.880800000000000000e+05,8.074560000000000000e+05,9.059360000000000000e+05,9.160960000000000000e+05,1.202249800000000047e+06,8.450080000000000000e+05,1.221664000000000000e+06,9.077280000000000000e+05,8.315360000000000000e+05,1.048800000000000000e+06,1.002160000000000000e+06,8.361280000000000000e+05,9.626560000000000000e+05,1.077696000000000000e+06,8.339360000000000000e+05,9.568800000000000000e+05,9.248000000000000000e+05,8.261120000000000000e+05,9.638080000000000000e+05,9.963840000000000000e+05,1.053984000000000000e+06,1.350340399999999907e+06,9.625440000000000000e+05,9.602400000000000000e+05,1.081728000000000000e+06,1.403200000000000000e+06,9.004359000000000233e+05,1.338304000000000000e+06,1.288692800000000047e+06,9.494234000000000233e+05,1.111936000000000000e+06,1.186624000000000000e+06,1.251360000000000000e+06,1.164576000000000000e+06,1.122848000000000000e+06,1.179104000000000000e+06,1.085536000000000000e+06,1.124640000000000000e+06,1.294720000000000000e+06,1.175264000000000000e+06,1.130144000000000000e+06,1.072416000000000000e+06,1.302848000000000000e+06,1.103584000000000000e+06,1.380480000000000000e+06,8.482849000000000233e+05,1.154720000000000000e+06,1.092480000000000000e+06,1.478080000000000000e+06,1.143680000000000000e+06,1.095040000000000000e+06,9.961760000000000000e+05,1.006480000000000000e+06,8.985120000000000000e+05,1.104000000000000000e+06,9.718880000000000000e+05,1.038064000000000000e+06,1.037952000000000000e+06,8.808320000000000000e+05,9.581868000000000466e+05,7.917713000000000466e+05,9.309760000000000000e+05,8.271680000000000000e+05,7.981920000000000000e+05,9.479680000000000000e+05,8.482400000000000000e+05,9.167200000000000000e+05,1.040800000000000000e+06,9.754720000000000000e+05,1.225920000000000000e+06,1.217856000000000000e+06,1.301792000000000000e+06,1.240512000000000000e+06,1.363776000000000000e+06,1.435936000000000000e+06,1.637568000000000000e+06,1.488000000000000000e+06,1.551072000000000000e+06,1.459136000000000000e+06,1.290880000000000000e+06,1.729408000000000000e+06,1.300384000000000000e+06,1.201504000000000000e+06,1.272352000000000000e+06,1.235168000000000000e+06,1.264448000000000000e+06,1.498336000000000000e+06,1.318112000000000000e+06,1.182688000000000000e+06,1.241984000000000000e+06,1.413376000000000000e+06,1.239232000000000000e+06,1.296960000000000000e+06,1.381216000000000000e+06,1.506624000000000000e+06,1.404704000000000000e+06,1.337344000000000000e+06,1.280224000000000000e+06,1.220288000000000000e+06,1.273408000000000000e+06,1.274784000000000000e+06,1.384448000000000000e+06,1.381760000000000000e+06,1.182592000000000000e+06,1.308608000000000000e+06,1.238688000000000000e+06,1.183744000000000000e+06,1.157984000000000000e+06,1.100096000000000000e+06,1.372768000000000000e+06,1.353184000000000000e+06,1.438818500000000000e+06,1.231360000000000000e+06,1.301888000000000000e+06,1.396381500000000000e+06,1.560896000000000000e+06,1.664384000000000000e+06,1.484960000000000000e+06,1.674368000000000000e+06,1.619904000000000000e+06,1.511680000000000000e+06,1.650688000000000000e+06,1.638112000000000000e+06,1.851008000000000000e+06,1.688384000000000000e+06,1.745120000000000000e+06,1.640064000000000000e+06,1.817952000000000000e+06,1.422816000000000000e+06,1.030941300000000047e+06,1.569024000000000000e+06,1.519456000000000000e+06,1.334144000000000000e+06,1.404160000000000000e+06,1.271072000000000000e+06,1.290240000000000000e+06,1.365280000000000000e+06,1.450752000000000000e+06,1.436896000000000000e+06,1.103392000000000000e+06,1.245184000000000000e+06,1.283328000000000000e+06,1.345056000000000000e+06,1.183648000000000000e+06,1.211040000000000000e+06,1.162976000000000000e+06,1.184608000000000000e+06,1.231680000000000000e+06,1.089120000000000000e+06,1.203392000000000000e+06,1.122208000000000000e+06,1.148864000000000000e+06,1.197248000000000000e+06,1.205536000000000000e+06,1.273312000000000000e+06,1.221664000000000000e+06,1.263168000000000000e+06,1.272448000000000000e+06,1.435296000000000000e+06,1.541376000000000000e+06,1.416832000000000000e+06,1.700768000000000000e+06,1.636704000000000000e+06,1.991648000000000000e+06,1.787866000000000000e+06,1.246288300000000047e+06,1.871968000000000000e+06,1.406160500000000000e+06,1.928416000000000000e+06,1.884128000000000000e+06,2.208768000000000000e+06,2.028192000000000000e+06,1.889036000000000000e+06,1.324610000000000000e+06,1.899840000000000000e+06,1.748752500000000000e+06,1.794016000000000000e+06,1.910509600000000093e+06,1.667744000000000000e+06,1.301730300000000047e+06,1.787008000000000000e+06,2.171904000000000000e+06,1.697632000000000000e+06,1.745536000000000000e+06,1.632992000000000000e+06,1.558304000000000000e+06,1.463680000000000000e+06,1.530560000000000000e+06,1.302112000000000000e+06,1.454080000000000000e+06,1.276832000000000000e+06,1.063456000000000000e+06,9.844000000000000000e+05,8.492800000000000000e+05,7.287520000000000000e+05,6.050080000000000000e+05,4.780160000000000000e+05,5.099200000000000000e+05,3.241200000000000000e+05,2.123320000000000000e+05,1.868520000000000000e+05,1.331720000000000000e+05,1.435560000000000000e+05,9.119800000000000000e+04,6.497000000000000000e+04,5.232000000000000000e+04,4.680100000000000000e+04,3.697100000000000000e+04,2.985200000000000000e+04,3.396200000000000000e+04,3.827400000000000000e+04,1.712400000000000000e+04,1.311700000000000000e+04,1.472000000000000000e+04,1.582200000000000000e+04,2.253500000000000000e+04,1.438560000000000000e+05,1.141400000000000000e+04,1.131400000000000000e+04,8.510000000000000000e+03,1.031200000000000000e+04,1.111400000000000000e+04,8.410000000000000000e+03,1.251600000000000000e+04,1.221500000000000000e+04,8.109000000000000000e+03,1.001200000000000000e+04,1.431900000000000000e+04,8.109000000000000000e+03,1.221500000000000000e+04,7.508000000000000000e+03,6.607000000000000000e+03,1.522100000000000000e+04,9.411000000000000000e+03,7.008000000000000000e+03,8.910000000000000000e+03,1.071300000000000000e+04,8.910000000000000000e+03,nan
4.795409999999999684e+01,4.837696500000000000e+06,5.554823000000000000e+06,4.814106500000000000e+06,5.189445500000000000e+06,5.508328000000000000e+06,5.551118000000000000e+06,4.529773500000000000e+06,4.967027500000000000e+06,5.515774500000000000e+06,5.177162500000000000e+06,4.485788000000000000e+06,5.006804000000000000e+06,4.069537500000000000e+06,3.957077799999999814e+06,4.008160000000000000e+06,4.486060500000000000e+06,4.288771000000000000e+06,4.258475000000000000e+06,3.955867000000000000e+06,4.299767500000000000e+06,3.873201000000000000e+06,4.291040000000000000e+06,3.943952299999999814e+06,5.241499000000000000e+06,3.815753500000000000e+06,3.713746299999999814e+06,3.956385500000000000e+06,4.373241000000000000e+06,4.270867500000000000e+06,3.836691799999999814e+06,3.802293299999999814e+06,3.819095000000000000e+06,3.324815000000000000e+06,4.657465500000000000e+06,3.665539000000000000e+06,3.550998000000000000e+06,3.735279799999999814e+06,3.842063000000000000e+06,3.025332299999999814e+06,3.412465500000000000e+06,3.341182500000000000e+06,3.044846500000000000e+06,2.863609799999999814e+06,3.097691799999999814e+06,2.745303500000000000e+06,3.138427299999999814e+06,3.286862500000000000e+06,2.751304500000000000e+06,2.791181299999999814e+06,3.148094299999999814e+06,2.879576000000000000e+06,2.803238000000000000e+06,2.775330000000000000e+06,2.517212299999999814e+06,2.788246500000000000e+06,2.429142500000000000e+06,2.837413500000000000e+06,2.936921500000000000e+06,4.656819000000000000e+06,2.886372000000000000e+06,2.139286799999999814e+06,2.808185500000000000e+06,2.170337799999999814e+06,2.535744000000000000e+06,2.287578500000000000e+06,2.496887000000000000e+06,2.140941500000000000e+06,1.875430800000000047e+06,2.525953000000000000e+06,2.160064000000000000e+06,1.832986300000000047e+06,2.156544000000000000e+06,1.870880000000000000e+06,2.173715299999999814e+06,2.178112000000000000e+06,1.930400000000000000e+06,1.783733000000000000e+06,1.849600000000000000e+06,1.978624000000000000e+06,1.841600000000000000e+06,1.941632000000000000e+06,2.056713500000000000e+06,2.014179800000000047e+06,1.912928000000000000e+06,1.836128000000000000e+06,1.714496000000000000e+06,2.087107800000000047e+06,1.756896000000000000e+06,1.869888000000000000e+06,1.825504000000000000e+06,1.661888000000000000e+06,1.875808000000000000e+06,1.664384000000000000e+06,1.552928000000000000e+06,1.574848000000000000e+06,1.488512000000000000e+06,1.637568000000000000e+06,1.511040000000000000e+06,1.547936000000000000e+06,1.362688000000000000e+06,1.502752000000000000e+06,1.368576000000000000e+06,1.303584000000000000e+06,1.309888000000000000e+06,1.208064000000000000e+06,1.317792000000000000e+06,1.189696000000000000e+06,1.244448000000000000e+06,1.222112000000000000e+06,1.456387800000000047e+06,1.047232000000000000e+06,1.071488000000000000e+06,1.091872000000000000e+06,1.154400000000000000e+06,1.245408000000000000e+06,1.233056000000000000e+06,1.301792000000000000e+06,1.181728000000000000e+06,1.196512000000000000e+06,1.211488000000000000e+06,1.243904000000000000e+06,1.465504000000000000e+06,1.319488000000000000e+06,1.219872000000000000e+06,1.290464000000000000e+06,1.459904000000000000e+06,1.330496000000000000e+06,1.416192000000000000e+06,1.218496000000000000e+06,1.431744000000000000e+06,1.427328000000000000e+06,1.402112000000000000e+06,1.259776000000000000e+06,1.306368000000000000e+06,1.346016000000000000e+06,1.262656000000000000e+06,1.268704000000000000e+06,1.304128000000000000e+06,1.170592000000000000e+06,1.400736000000000000e+06,1.219008000000000000e+06,1.126752000000000000e+06,1.114272000000000000e+06,1.108672000000000000e+06,1.228480000000000000e+06,9.883840000000000000e+05,9.868160000000000000e+05,9.553120000000000000e+05,9.917600000000000000e+05,8.946400000000000000e+05,8.466720000000000000e+05,9.377920000000000000e+05,8.583680000000000000e+05,8.644320000000000000e+05,8.485440000000000000e+05,1.049856000000000000e+06,8.699680000000000000e+05,1.223108100000000093e+06,1.017312000000000000e+06,8.348800000000000000e+05,8.336320000000000000e+05,8.852320000000000000e+05,1.018896000000000000e+06,8.672480000000000000e+05,7.512800000000000000e+05,8.697600000000000000e+05,8.776960000000000000e+05,9.539520000000000000e+05,1.003216000000000000e+06,9.124320000000000000e+05,9.999520000000000000e+05,8.144480000000000000e+05,9.822880000000000000e+05,8.762400000000000000e+05,1.029952000000000000e+06,9.215520000000000000e+05,9.766240000000000000e+05,9.206080000000000000e+05,8.830240000000000000e+05,9.098080000000000000e+05,8.474080000000000000e+05,8.842880000000000000e+05,8.432320000000000000e+05,8.273760000000000000e+05,1.389376000000000000e+06,8.702720000000000000e+05,8.481280000000000000e+05,8.480320000000000000e+05,8.584640000000000000e+05,1.069568000000000000e+06,8.682880000000000000e+05,1.380241899999999907e+06,9.941760000000000000e+05,1.067360000000000000e+06,9.780960000000000000e+05,9.429280000000000000e+05,1.066944000000000000e+06,1.015632000000000000e+06,1.026896000000000000e+06,9.601440000000000000e+05,1.016688000000000000e+06,1.506839300000000047e+06,1.069792000000000000e+06,1.035120000000000000e+06,1.010272000000000000e+06,1.166880000000000000e+06,9.644480000000000000e+05,9.997440000000000000e+05,1.260424300000000047e+06,8.648480000000000000e+05,9.032160000000000000e+05,1.054080000000000000e+06,1.097248000000000000e+06,1.161920000000000000e+06,9.212320000000000000e+05,1.180800000000000000e+06,1.234240000000000000e+06,1.193192899999999907e+06,1.381032300000000047e+06,1.047968000000000000e+06,1.130016000000000000e+06,9.306560000000000000e+05,1.012480000000000000e+06,1.197476300000000047e+06,1.179840000000000000e+06,1.183547600000000093e+06,1.080672000000000000e+06,9.505920000000000000e+05,9.629760000000000000e+05,1.034480000000000000e+06,1.116288000000000000e+06,1.135648000000000000e+06,1.121664000000000000e+06,1.110560000000000000e+06,1.070336000000000000e+06,1.036384000000000000e+06,1.061152000000000000e+06,9.853440000000000000e+05,9.144160000000000000e+05,1.098720000000000000e+06,1.151744000000000000e+06,1.350176000000000000e+06,1.184832000000000000e+06,1.137024000000000000e+06,1.046496000000000000e+06,1.202016000000000000e+06,1.083771500000000000e+06,1.305408000000000000e+06,9.733400999999999767e+05,9.960640000000000000e+05,1.130784000000000000e+06,1.597632000000000000e+06,1.004368000000000000e+06,1.018576000000000000e+06,1.205312000000000000e+06,1.257760000000000000e+06,1.070112000000000000e+06,1.248384000000000000e+06,1.015216000000000000e+06,1.105376000000000000e+06,1.015424000000000000e+06,1.040272000000000000e+06,1.014688000000000000e+06,1.001744000000000000e+06,1.110464000000000000e+06,1.116896000000000000e+06,1.061472000000000000e+06,1.230304000000000000e+06,1.416264800000000047e+06,9.850240000000000000e+05,9.391520000000000000e+05,1.220192000000000000e+06,1.116704000000000000e+06,1.211584000000000000e+06,1.070016000000000000e+06,1.174752000000000000e+06,8.910880000000000000e+05,1.092192000000000000e+06,1.015840000000000000e+06,1.103488000000000000e+06,1.009172000000000000e+06,8.723680000000000000e+05,1.046316800000000047e+06,9.241600000000000000e+05,8.820800000000000000e+05,8.442720000000000000e+05,5.821475000000000000e+05,9.232160000000000000e+05,7.948640000000000000e+05,8.205920000000000000e+05,8.535680000000000000e+05,8.681920000000000000e+05,9.333920000000000000e+05,9.189280000000000000e+05,8.745600000000000000e+05,9.208160000000000000e+05,9.770400000000000000e+05,9.035360000000000000e+05,9.656960000000000000e+05,9.586720000000000000e+05,1.450521600000000093e+06,9.023840000000000000e+05,8.415520000000000000e+05,1.359401800000000047e+06,8.369600000000000000e+05,8.005920000000000000e+05,9.602400000000000000e+05,8.993440000000000000e+05,8.463520000000000000e+05,8.960960000000000000e+05,8.922400000000000000e+05,9.696960000000000000e+05,1.358959899999999907e+06,1.615887500000000000e+06,1.025520000000000000e+06,1.043856000000000000e+06,1.619660000000000000e+06,9.927880000000000000e+05,9.019358000000000466e+05,1.085312000000000000e+06,1.163616000000000000e+06,1.094304000000000000e+06,1.032688000000000000e+06,1.220192000000000000e+06,1.082560000000000000e+06,1.038480000000000000e+06,1.018935599999999977e+06,1.147616000000000000e+06,1.344512000000000000e+06,1.069888000000000000e+06,9.842880000000000000e+05,1.049216000000000000e+06,9.930240000000000000e+05,1.076448000000000000e+06,9.633920000000000000e+05,1.092384000000000000e+06,1.113120000000000000e+06,9.189280000000000000e+05,1.081504000000000000e+06,1.028576000000000000e+06,1.021174900000000023e+06,1.119552000000000000e+06,1.091008000000000000e+06,1.221984000000000000e+06,1.033952000000000000e+06,1.017632000000000000e+06,1.134464000000000000e+06,1.022480000000000000e+06,1.059040000000000000e+06,1.099360000000000000e+06,1.112352000000000000e+06,1.038800000000000000e+06,1.100960000000000000e+06,1.085216000000000000e+06,9.827200000000000000e+05,1.072640000000000000e+06,1.097888000000000000e+06,2.021885300000000047e+06,1.071488000000000000e+06,1.432869000000000000e+06,1.455195500000000000e+06,1.358749800000000047e+06,1.532537000000000000e+06,1.417355300000000047e+06,1.017008000000000000e+06,1.038480000000000000e+06,9.498560000000000000e+05,9.216480000000000000e+05,1.085728000000000000e+06,1.029216000000000000e+06,8.662080000000000000e+05,1.022480000000000000e+06,9.048960000000000000e+05,9.302400000000000000e+05,9.623360000000000000e+05,9.685280000000000000e+05,1.149824000000000000e+06,1.037648000000000000e+06,9.840800000000000000e+05,8.437440000000000000e+05,1.081408000000000000e+06,9.954400000000000000e+05,9.500640000000000000e+05,1.072128000000000000e+06,1.079072000000000000e+06,1.087936000000000000e+06,1.072128000000000000e+06,1.060608000000000000e+06,1.079200000000000000e+06,9.581440000000000000e+05,9.461640000000000000e+05,1.285433300000000047e+06,1.063599300000000047e+06,1.347458300000000047e+06,1.324610000000000000e+06,1.446084100000000093e+06,1.093856000000000000e+06,3.016427799999999814e+06,1.389673899999999907e+06,9.242720000000000000e+05,9.994240000000000000e+05,1.150880000000000000e+06,1.053664000000000000e+06,1.023632000000000000e+06,8.945280000000000000e+05,1.034368000000000000e+06,1.363063000000000000e+06,9.728480000000000000e+05,1.203936000000000000e+06,9.862880000000000000e+05,1.059776000000000000e+06,9.472320000000000000e+05,9.368480000000000000e+05,8.861600000000000000e+05,9.440800000000000000e+05,9.820800000000000000e+05,9.990080000000000000e+05,1.005632000000000000e+06,1.068096000000000000e+06,1.057568000000000000e+06,9.679040000000000000e+05,1.029840000000000000e+06,1.317384000000000000e+06,1.030688000000000000e+06,1.364742899999999907e+06,9.385280000000000000e+05,9.742080000000000000e+05,1.000800000000000000e+06,8.868960000000000000e+05,1.062528000000000000e+06,1.482642000000000000e+06,1.163712000000000000e+06,1.376822000000000000e+06,9.495360000000000000e+05,1.045440000000000000e+06,1.229024000000000000e+06,9.418880000000000000e+05,1.003744000000000000e+06,9.712640000000000000e+05,1.068640000000000000e+06,1.064416000000000000e+06,9.069920000000000000e+05,1.029744000000000000e+06,9.035360000000000000e+05,1.010896000000000000e+06,1.019104000000000000e+06,8.930720000000000000e+05,9.980640000000000000e+05,8.343520000000000000e+05,8.153760000000000000e+05,8.030880000000000000e+05,7.324800000000000000e+05,8.304000000000000000e+05,7.620960000000000000e+05,7.848640000000000000e+05,7.001280000000000000e+05,1.177245300000000047e+06,5.576745999999999767e+05,1.126813300000000047e+06,8.209120000000000000e+05,7.260480000000000000e+05,8.829280000000000000e+05,7.904800000000000000e+05,7.432800000000000000e+05,7.480640000000000000e+05,9.478560000000000000e+05,7.477440000000000000e+05,8.010080000000000000e+05,8.714240000000000000e+05,7.586560000000000000e+05,7.682240000000000000e+05,7.014720000000000000e+05,1.010272000000000000e+06,7.773760000000000000e+05,7.664480000000000000e+05,7.099680000000000000e+05,7.600160000000000000e+05,7.839360000000000000e+05,7.321760000000000000e+05,7.804960000000000000e+05,8.744480000000000000e+05,7.424480000000000000e+05,8.304960000000000000e+05,8.385280000000000000e+05,8.236160000000000000e+05,9.169440000000000000e+05,7.178560000000000000e+05,8.703840000000000000e+05,8.020480000000000000e+05,8.970400000000000000e+05,8.628640000000000000e+05,8.278880000000000000e+05,8.624320000000000000e+05,9.057280000000000000e+05,8.593120000000000000e+05,1.480318399999999907e+06,8.522080000000000000e+05,9.230080000000000000e+05,1.071264000000000000e+06,1.078880000000000000e+06,9.738880000000000000e+05,1.003424000000000000e+06,8.520960000000000000e+05,9.575200000000000000e+05,8.318560000000000000e+05,7.953760000000000000e+05,9.100320000000000000e+05,8.357120000000000000e+05,8.051680000000000000e+05,8.357120000000000000e+05,8.491840000000000000e+05,8.642080000000000000e+05,8.530400000000000000e+05,8.263200000000000000e+05,8.886720000000000000e+05,7.730080000000000000e+05,9.691680000000000000e+05,8.980960000000000000e+05,9.365280000000000000e+05,8.579520000000000000e+05,8.102720000000000000e+05,7.928800000000000000e+05,7.874720000000000000e+05,8.370720000000000000e+05,7.186880000000000000e+05,7.409920000000000000e+05,1.419198000000000000e+06,1.435559100000000093e+06,1.190845300000000047e+06,1.053821100000000093e+06,1.229990399999999907e+06,1.367014500000000000e+06,9.559420999999999767e+05,1.083188100000000093e+06,8.189180000000000000e+05,1.370304000000000000e+06,9.363533000000000466e+05,6.525269000000000233e+05,1.387328000000000000e+06,9.787903000000000466e+05,8.058479000000000233e+05,1.091424000000000000e+06,8.159040000000000000e+05,1.056512000000000000e+06,8.782240000000000000e+05,1.203200000000000000e+06,1.112256000000000000e+06,1.187585899999999907e+06,9.430400000000000000e+05,9.852320000000000000e+05,1.188640000000000000e+06,1.028800000000000000e+06,1.164032000000000000e+06,1.177184000000000000e+06,1.167328000000000000e+06,9.903840000000000000e+05,1.162432000000000000e+06,1.173056000000000000e+06,1.074336000000000000e+06,1.238272000000000000e+06,9.889120000000000000e+05,9.632800000000000000e+05,1.030160000000000000e+06,1.128864000000000000e+06,9.820800000000000000e+05,1.065888000000000000e+06,1.027952000000000000e+06,1.133088000000000000e+06,1.018256000000000000e+06,1.047440000000000000e+06,9.528960000000000000e+05,9.890240000000000000e+05,9.547840000000000000e+05,6.231283000000000466e+05,9.612960000000000000e+05,1.311572500000000000e+06,1.006272000000000000e+06,1.035008000000000000e+06,1.327869399999999907e+06,8.934880000000000000e+05,9.135375999999999767e+05,1.087008000000000000e+06,1.291952000000000000e+06,1.007632000000000000e+06,1.098720000000000000e+06,1.047440000000000000e+06,1.134912000000000000e+06,1.151520000000000000e+06,1.041968000000000000e+06,1.234112000000000000e+06,7.373358000000000466e+05,1.167200000000000000e+06,1.005104000000000000e+06,1.270208000000000000e+06,1.353977000000000000e+06,1.063599300000000047e+06,1.021104000000000000e+06,1.043536000000000000e+06,9.206080000000000000e+05,9.630720000000000000e+05,8.960960000000000000e+05,6.949314000000000233e+05,1.133216000000000000e+06,9.688480000000000000e+05,8.767520000000000000e+05,1.034896000000000000e+06,1.029424000000000000e+06,9.051040000000000000e+05,8.568960000000000000e+05,7.177795999999999767e+05,9.540701999999999534e+05,8.653600000000000000e+05,1.060832000000000000e+06,8.417335999999999767e+05,1.125561000000000000e+06,1.239648000000000000e+06,9.321280000000000000e+05,1.122333300000000047e+06,9.528960000000000000e+05,9.575200000000000000e+05,7.471139000000000233e+05,1.062080000000000000e+06,1.194784000000000000e+06,9.238560000000000000e+05,1.008272000000000000e+06,1.411136000000000000e+06,1.221152000000000000e+06,1.252416000000000000e+06,1.211680000000000000e+06,1.265536000000000000e+06,1.151744000000000000e+06,1.298470800000000047e+06,1.197364000000000000e+06,9.812480000000000000e+05,1.148864000000000000e+06,9.142080000000000000e+05,8.256000000000000000e+05,1.045120000000000000e+06,9.228000000000000000e+05,1.125792000000000000e+06,1.190845300000000047e+06,1.143680000000000000e+06,1.001952000000000000e+06,1.028272000000000000e+06,1.116608000000000000e+06,1.112896000000000000e+06,1.029424000000000000e+06,8.771680000000000000e+05,8.532480000000000000e+05,1.001120000000000000e+06,1.374816800000000047e+06,8.828160000000000000e+05,7.683200000000000000e+05,1.038384000000000000e+06,9.020640000000000000e+05,1.044272000000000000e+06,8.643200000000000000e+05,8.301920000000000000e+05,1.062720000000000000e+06,9.127520000000000000e+05,7.979840000000000000e+05,7.459840000000000000e+05,7.732160000000000000e+05,1.057080500000000000e+06,9.252160000000000000e+05,1.057080500000000000e+06,8.361280000000000000e+05,9.475335999999999767e+05,6.412480000000000000e+05,7.427680000000000000e+05,9.428720000000000000e+05,8.712160000000000000e+05,8.403040000000000000e+05,8.236160000000000000e+05,4.339205999999999767e+05,7.288480000000000000e+05,9.541600000000000000e+05,7.747680000000000000e+05,8.978880000000000000e+05,1.031008000000000000e+06,8.962080000000000000e+05,7.584480000000000000e+05,1.036480000000000000e+06,9.954400000000000000e+05,8.570080000000000000e+05,9.657203000000000466e+05,8.160000000000000000e+05,8.825120000000000000e+05,8.124640000000000000e+05,7.318560000000000000e+05,8.073600000000000000e+05,7.017760000000000000e+05,7.921600000000000000e+05,9.087680000000000000e+05,8.145440000000000000e+05,9.816640000000000000e+05,1.065984000000000000e+06,8.260160000000000000e+05,9.559420999999999767e+05,9.069920000000000000e+05,9.856640000000000000e+05,8.125600000000000000e+05,1.030607800000000047e+06,9.368480000000000000e+05,9.794560000000000000e+05,9.053120000000000000e+05,8.526240000000000000e+05,9.917600000000000000e+05,1.027681900000000023e+06,1.054816000000000000e+06,9.903840000000000000e+05,9.146400000000000000e+05,1.242429399999999907e+06,8.315360000000000000e+05,8.148640000000000000e+05,9.760960000000000000e+05,8.530400000000000000e+05,7.836160000000000000e+05,7.400640000000000000e+05,6.523040000000000000e+05,8.282080000000000000e+05,7.454560000000000000e+05,6.844800000000000000e+05,9.582400000000000000e+05,8.505280000000000000e+05,8.278880000000000000e+05,8.765440000000000000e+05,8.811520000000000000e+05,7.552320000000000000e+05,8.039200000000000000e+05,7.372640000000000000e+05,1.209746899999999907e+06,9.124320000000000000e+05,7.477440000000000000e+05,9.158880000000000000e+05,7.758080000000000000e+05,1.006272000000000000e+06,8.557600000000000000e+05,1.071168000000000000e+06,1.450274800000000047e+06,8.014240000000000000e+05,1.045760000000000000e+06,8.171520000000000000e+05,9.329760000000000000e+05,9.407200000000000000e+05,9.449280000000000000e+05,8.146560000000000000e+05,8.328960000000000000e+05,8.536640000000000000e+05,4.677055999999999767e+05,9.814560000000000000e+05,8.570080000000000000e+05,8.960960000000000000e+05,8.250720000000000000e+05,9.263680000000000000e+05,7.922560000000000000e+05,8.720480000000000000e+05,1.141890500000000000e+06,8.149600000000000000e+05,1.378160300000000047e+06,8.336320000000000000e+05,8.164160000000000000e+05,1.008688000000000000e+06,1.005008000000000000e+06,1.150464000000000000e+06,8.934880000000000000e+05,8.809440000000000000e+05,8.024640000000000000e+05,9.125440000000000000e+05,8.963200000000000000e+05,1.023520000000000000e+06,8.901440000000000000e+05,9.316000000000000000e+05,1.092800000000000000e+06,9.240640000000000000e+05,9.829280000000000000e+05,1.265588899999999907e+06,9.878720000000000000e+05,8.875200000000000000e+05,8.115200000000000000e+05,9.838720000000000000e+05,9.805120000000000000e+05,8.761280000000000000e+05,1.099584000000000000e+06,1.403910100000000093e+06,1.010160000000000000e+06,9.676960000000000000e+05,1.858909100000000093e+06,8.268480000000000000e+05,8.308160000000000000e+05,1.110464000000000000e+06,8.903520000000000000e+05,1.024896000000000000e+06,1.014784000000000000e+06,9.858720000000000000e+05,9.833440000000000000e+05,8.439520000000000000e+05,1.059776000000000000e+06,1.141248000000000000e+06,1.559588500000000000e+06,1.061024000000000000e+06,1.745147600000000093e+06,9.664320000000000000e+05,9.979520000000000000e+05,1.115104000000000000e+06,1.435559100000000093e+06,1.057248000000000000e+06,8.142400000000000000e+05,1.016256000000000000e+06,8.020510000000000000e+05,9.807200000000000000e+05,1.069792000000000000e+06,1.073472000000000000e+06,1.016256000000000000e+06,8.091360000000000000e+05,1.033008000000000000e+06,1.119456000000000000e+06,8.715360000000000000e+05,8.804160000000000000e+05,1.019104000000000000e+06,8.692320000000000000e+05,1.017216000000000000e+06,1.031008000000000000e+06,8.835520000000000000e+05,1.001632000000000000e+06,9.275200000000000000e+05,9.037440000000000000e+05,1.278914500000000000e+06,9.367360000000000000e+05,1.456846500000000000e+06,9.815680000000000000e+05,9.975360000000000000e+05,9.434560000000000000e+05,9.403040000000000000e+05,1.007104000000000000e+06,9.112800000000000000e+05,8.406240000000000000e+05,7.303819000000000233e+05,9.061440000000000000e+05,1.000896000000000000e+06,8.336320000000000000e+05,8.746720000000000000e+05,9.656000000000000000e+05,1.460763800000000047e+06,8.837600000000000000e+05,8.452160000000000000e+05,1.689562899999999907e+06,9.083520000000000000e+05,8.698560000000000000e+05,1.080992000000000000e+06,1.046704000000000000e+06,1.014784000000000000e+06,1.239424000000000000e+06,1.036592000000000000e+06,8.334505999999999767e+05,1.161792000000000000e+06,8.420800000000000000e+05,9.950871999999999534e+05,9.652800000000000000e+05,9.126400000000000000e+05,9.106560000000000000e+05,8.427040000000000000e+05,9.714720000000000000e+05,8.384320000000000000e+05,1.027632000000000000e+06,9.544409000000000233e+05,9.460800000000000000e+05,1.023744000000000000e+06,1.033632000000000000e+06,9.014400000000000000e+05,8.687040000000000000e+05,8.969440000000000000e+05,1.003632000000000000e+06,9.560480000000000000e+05,1.094816000000000000e+06,1.027744000000000000e+06,1.026784000000000000e+06,1.062624000000000000e+06,1.018256000000000000e+06,1.406639399999999907e+06,1.510184600000000093e+06,9.084480000000000000e+05,9.905920000000000000e+05,8.244575000000000000e+05,8.741440000000000000e+05,9.190400000000000000e+05,1.063040000000000000e+06,9.469120000000000000e+05,1.127488000000000000e+06,1.109600000000000000e+06,1.174432000000000000e+06,9.427200000000000000e+05,8.753920000000000000e+05,7.472320000000000000e+05,8.176800000000000000e+05,8.328000000000000000e+05,8.546080000000000000e+05,8.650560000000000000e+05,7.277120000000000000e+05,7.812320000000000000e+05,9.755680000000000000e+05,6.450720000000000000e+05,7.633280000000000000e+05,6.840974000000000233e+05,6.742240000000000000e+05,8.113120000000000000e+05,8.628640000000000000e+05,7.856000000000000000e+05,7.801760000000000000e+05,7.231360000000000000e+05,7.031360000000000000e+05,6.774400000000000000e+05,7.201280000000000000e+05,6.625440000000000000e+05,7.007520000000000000e+05,7.691520000000000000e+05,8.458400000000000000e+05,9.783040000000000000e+05,9.172838000000000466e+05,7.335200000000000000e+05,1.036272000000000000e+06,6.533280000000000000e+05,7.486880000000000000e+05,5.551099000000000233e+05,7.628160000000000000e+05,6.889280000000000000e+05,7.455928000000000466e+05,8.528400000000000000e+05,7.669760000000000000e+05,5.566208000000000466e+05,1.008124699999999953e+06,7.109120000000000000e+05,8.123520000000000000e+05,6.633600000000000000e+05,1.151318300000000047e+06,8.623360000000000000e+05,6.014880000000000000e+05,6.470240000000000000e+05,8.263200000000000000e+05,1.003037099999999977e+06,6.894560000000000000e+05,7.856960000000000000e+05,6.833440000000000000e+05,6.286400000000000000e+05,8.591040000000000000e+05,7.298880000000000000e+05,6.812640000000000000e+05,6.954560000000000000e+05,6.730880000000000000e+05,6.520960000000000000e+05,7.446240000000000000e+05,6.481333000000000466e+05,8.392640000000000000e+05,8.805120000000000000e+05,7.272960000000000000e+05,1.104326000000000000e+06,6.845920000000000000e+05,7.750880000000000000e+05,7.287520000000000000e+05,8.550240000000000000e+05,1.150480800000000047e+06,8.108000000000000000e+05,8.379040000000000000e+05,7.834080000000000000e+05,7.957920000000000000e+05,5.036080000000000000e+05,7.542375999999999767e+05,1.771278000000000000e+06,7.444320000000000000e+05,7.971520000000000000e+05,1.021104000000000000e+06,1.010671599999999977e+06,5.879459000000000233e+05,9.585600000000000000e+05,7.486880000000000000e+05,7.136000000000000000e+05,8.002720000000000000e+05,7.012640000000000000e+05,6.714400000000000000e+05,7.925760000000000000e+05,7.279200000000000000e+05,7.023040000000000000e+05,8.290400000000000000e+05,8.004800000000000000e+05,7.425600000000000000e+05,7.624000000000000000e+05,6.765120000000000000e+05,7.277120000000000000e+05,7.342560000000000000e+05,6.894560000000000000e+05,1.026160000000000000e+06,7.291680000000000000e+05,7.289600000000000000e+05,6.592320000000000000e+05,7.520000000000000000e+05,7.482109000000000233e+05,7.973600000000000000e+05,7.782080000000000000e+05,1.268630100000000093e+06,8.507360000000000000e+05,8.782240000000000000e+05,8.997600000000000000e+05,8.044480000000000000e+05,1.080544000000000000e+06,7.673920000000000000e+05,7.670720000000000000e+05,7.833120000000000000e+05,9.162080000000000000e+05,1.163029600000000093e+06,1.120928000000000000e+06,8.944320000000000000e+05,1.186696800000000047e+06,7.376800000000000000e+05,8.276800000000000000e+05,1.211791000000000000e+06,1.283734899999999907e+06,1.183597600000000093e+06,8.757120000000000000e+05,8.983040000000000000e+05,8.572160000000000000e+05,6.778950000000000000e+05,8.132960000000000000e+05,7.845600000000000000e+05,8.919200000000000000e+05,1.387256399999999907e+06,5.767853000000000466e+05,1.190560000000000000e+06,8.130880000000000000e+05,8.272640000000000000e+05,7.596960000000000000e+05,8.816640000000000000e+05,7.025120000000000000e+05,9.400000000000000000e+05,9.258400000000000000e+05,9.015520000000000000e+05,8.796800000000000000e+05,6.541695999999999767e+05,1.004800000000000000e+06,7.459840000000000000e+05,8.593120000000000000e+05,9.369600000000000000e+05,1.107392000000000000e+06,9.304480000000000000e+05,8.106880000000000000e+05,8.903520000000000000e+05,9.061440000000000000e+05,1.083424000000000000e+06,1.033952000000000000e+06,9.042720000000000000e+05,8.566880000000000000e+05,1.218413000000000000e+06,9.617120000000000000e+05,9.037440000000000000e+05,8.913920000000000000e+05,8.948480000000000000e+05,9.300320000000000000e+05,9.702080000000000000e+05,1.250452399999999907e+06,9.179840000000000000e+05,8.402080000000000000e+05,1.280521800000000047e+06,7.597768000000000466e+05,8.320640000000000000e+05,7.743520000000000000e+05,9.458720000000000000e+05,8.095520000000000000e+05,1.063872000000000000e+06,1.017632000000000000e+06,1.073920000000000000e+06,1.105056000000000000e+06,9.066720000000000000e+05,9.211200000000000000e+05,9.523680000000000000e+05,8.494603000000000466e+05,9.177760000000000000e+05,9.647520000000000000e+05,9.930240000000000000e+05,9.858720000000000000e+05,1.018576000000000000e+06,8.933939000000000233e+05,1.683468300000000047e+06,1.530560000000000000e+06,1.403178600000000093e+06,1.265439300000000047e+06,9.992160000000000000e+05,1.134272000000000000e+06,7.634118000000000466e+05,1.210400000000000000e+06,1.223471600000000093e+06,1.011008000000000000e+06,1.344198899999999907e+06,1.305053800000000047e+06,1.641024000000000000e+06,9.820496999999999534e+05,1.174528000000000000e+06,1.170176000000000000e+06,1.226688000000000000e+06,1.197984000000000000e+06,1.276192000000000000e+06,1.201600000000000000e+06,1.163392000000000000e+06,1.406528000000000000e+06,1.183552000000000000e+06,1.269344000000000000e+06,1.205408000000000000e+06,1.099485000000000000e+06,1.171040000000000000e+06,1.216952899999999907e+06,1.145280000000000000e+06,1.064192000000000000e+06,8.417335999999999767e+05,8.645818000000000466e+05,1.040064000000000000e+06,9.745280000000000000e+05,1.113120000000000000e+06,1.156192000000000000e+06,1.110560000000000000e+06,9.174560000000000000e+05,9.685280000000000000e+05,8.360320000000000000e+05,1.050561800000000047e+06,1.431202399999999907e+06,1.211952600000000093e+06,8.049600000000000000e+05,8.872160000000000000e+05,9.324480000000000000e+05,7.826880000000000000e+05,8.280000000000000000e+05,9.989120000000000000e+05,1.115424000000000000e+06,1.214464000000000000e+06,1.247104000000000000e+06,1.231136000000000000e+06,1.212224000000000000e+06,1.300384000000000000e+06,1.341184000000000000e+06,1.740192000000000000e+06,1.397408000000000000e+06,1.428512000000000000e+06,1.522368000000000000e+06,1.256352000000000000e+06,1.499520000000000000e+06,1.515264000000000000e+06,1.449568000000000000e+06,1.357344000000000000e+06,1.290048000000000000e+06,1.532064000000000000e+06,1.364736000000000000e+06,1.346016000000000000e+06,1.366752000000000000e+06,1.329440000000000000e+06,7.928104000000000233e+05,1.492608000000000000e+06,2.854756299999999814e+06,1.270208000000000000e+06,1.265952000000000000e+06,1.408448000000000000e+06,1.334336000000000000e+06,1.265844500000000000e+06,1.051948300000000047e+06,1.298560000000000000e+06,1.234432000000000000e+06,1.245728000000000000e+06,1.120288000000000000e+06,1.264768000000000000e+06,1.179200000000000000e+06,1.145184000000000000e+06,1.167200000000000000e+06,1.193632000000000000e+06,1.197888000000000000e+06,1.317696000000000000e+06,1.183744000000000000e+06,1.213920000000000000e+06,1.530146300000000047e+06,1.403424000000000000e+06,1.449376000000000000e+06,1.480896000000000000e+06,1.099485000000000000e+06,1.686432000000000000e+06,1.641472000000000000e+06,1.736832000000000000e+06,1.642784000000000000e+06,1.460128000000000000e+06,1.891392000000000000e+06,1.837536000000000000e+06,1.321350600000000093e+06,1.802976000000000000e+06,1.944928000000000000e+06,1.213693500000000000e+06,1.679456000000000000e+06,1.308313100000000093e+06,1.523627500000000000e+06,1.633216000000000000e+06,1.319936000000000000e+06,1.445337300000000047e+06,1.464736000000000000e+06,1.268512000000000000e+06,1.492512000000000000e+06,1.326560000000000000e+06,1.316288000000000000e+06,8.711005999999999767e+05,1.666976000000000000e+06,1.318752000000000000e+06,1.131200000000000000e+06,1.286208000000000000e+06,1.241472000000000000e+06,1.206912000000000000e+06,1.273824000000000000e+06,1.349952000000000000e+06,8.221774000000000233e+05,1.159808000000000000e+06,1.085216000000000000e+06,1.216992000000000000e+06,1.236992000000000000e+06,1.214016000000000000e+06,1.117760000000000000e+06,1.287040000000000000e+06,1.458496000000000000e+06,1.325056000000000000e+06,1.372448000000000000e+06,1.432704000000000000e+06,1.471840000000000000e+06,1.541568000000000000e+06,1.740320000000000000e+06,1.689792000000000000e+06,1.887776000000000000e+06,1.678912000000000000e+06,1.641063800000000047e+06,2.000352000000000000e+06,1.921630800000000047e+06,1.933152000000000000e+06,1.706784000000000000e+06,1.916320000000000000e+06,2.093728000000000000e+06,1.994720000000000000e+06,1.924922800000000047e+06,1.899072000000000000e+06,1.849376000000000000e+06,1.868672000000000000e+06,2.292643000000000000e+06,1.670784000000000000e+06,1.924922800000000047e+06,1.879424000000000000e+06,1.732256000000000000e+06,1.669568000000000000e+06,1.646784000000000000e+06,1.571072000000000000e+06,1.613728000000000000e+06,1.529824000000000000e+06,1.418976000000000000e+06,1.359712000000000000e+06,1.291968000000000000e+06,1.145056000000000000e+06,1.196608000000000000e+06,1.011520000000000000e+06,8.245600000000000000e+05,8.170560000000000000e+05,5.971680000000000000e+05,4.640800000000000000e+05,3.588400000000000000e+05,2.848960000000000000e+05,2.202240000000000000e+05,1.678680000000000000e+05,1.219920000000000000e+05,1.038720000000000000e+05,8.094400000000000000e+04,1.100100000000000000e+05,6.045100000000000000e+04,4.961100000000000000e+04,5.222000000000000000e+04,3.075400000000000000e+04,2.474000000000000000e+04,2.223400000000000000e+04,2.233400000000000000e+04,2.253500000000000000e+04,1.932800000000000000e+04,1.942800000000000000e+04,1.181500000000000000e+04,1.411900000000000000e+04,1.211500000000000000e+04,1.201500000000000000e+04,1.031200000000000000e+04,9.812000000000000000e+03,1.111400000000000000e+04,9.011000000000000000e+03,1.572100000000000000e+04,1.121400000000000000e+04,7.709000000000000000e+03,1.061300000000000000e+04,8.810000000000000000e+03,1.041300000000000000e+04,6.507000000000000000e+03,9.411000000000000000e+03,8.109000000000000000e+03,7.308000000000000000e+03,1.061300000000000000e+04,8.610000000000000000e+03,9.511000000000000000e+03,8.009000000000000000e+03,1.011200000000000000e+04,nan
4.795490000000000208e+01,5.205181000000000000e+06,5.245403500000000000e+06,5.038851000000000000e+06,5.617673500000000000e+06,5.318537000000000000e+06,4.775696000000000000e+06,4.972656500000000000e+06,5.417925000000000000e+06,5.180346000000000000e+06,4.059991500000000000e+06,5.619314000000000000e+06,4.231066000000000000e+06,4.108912500000000000e+06,4.503218000000000000e+06,3.728002000000000000e+06,4.440756000000000000e+06,4.009802500000000000e+06,3.845335000000000000e+06,3.942973299999999814e+06,4.726245000000000000e+06,4.488621000000000000e+06,4.102345000000000000e+06,6.256372000000000000e+06,3.969289799999999814e+06,4.373830000000000000e+06,4.121984799999999814e+06,3.660156000000000000e+06,4.314685000000000000e+06,4.785069000000000000e+06,4.498429500000000000e+06,3.888240500000000000e+06,4.334693000000000000e+06,4.242225000000000000e+06,3.562924500000000000e+06,4.152710299999999814e+06,3.584064000000000000e+06,3.559502000000000000e+06,3.534542000000000000e+06,3.517960299999999814e+06,3.691966000000000000e+06,3.209422500000000000e+06,3.028260500000000000e+06,3.132570500000000000e+06,2.975228299999999814e+06,3.005328000000000000e+06,3.399078000000000000e+06,2.805710500000000000e+06,2.798117000000000000e+06,2.727434500000000000e+06,2.617314000000000000e+06,2.955500000000000000e+06,2.733355000000000000e+06,2.555346000000000000e+06,2.812808000000000000e+06,2.983417000000000000e+06,2.841250500000000000e+06,2.158922500000000000e+06,2.257340000000000000e+06,2.326610299999999814e+06,1.987181300000000047e+06,2.299849000000000000e+06,2.631940500000000000e+06,2.484638000000000000e+06,1.991676800000000047e+06,2.500229799999999814e+06,1.607100500000000000e+06,2.310390299999999814e+06,2.051299300000000047e+06,1.978752000000000000e+06,1.986784000000000000e+06,2.321035799999999814e+06,3.528135000000000000e+06,2.275072000000000000e+06,1.969056000000000000e+06,1.793637500000000000e+06,1.868000000000000000e+06,2.458653000000000000e+06,1.886656000000000000e+06,1.702082600000000093e+06,1.851008000000000000e+06,1.975776000000000000e+06,1.772832000000000000e+06,2.138752000000000000e+06,1.897632000000000000e+06,1.781216000000000000e+06,1.825824000000000000e+06,1.502410000000000000e+06,1.615561800000000047e+06,1.567168000000000000e+06,1.832416000000000000e+06,1.335002100000000093e+06,1.353516000000000000e+06,1.572800000000000000e+06,1.620912500000000000e+06,1.685440000000000000e+06,1.524736000000000000e+06,1.596160000000000000e+06,1.524960000000000000e+06,1.442816000000000000e+06,1.379072000000000000e+06,1.422624000000000000e+06,1.297824000000000000e+06,1.434208000000000000e+06,1.325376000000000000e+06,1.254240000000000000e+06,1.209664000000000000e+06,1.224640000000000000e+06,1.265216000000000000e+06,1.324736000000000000e+06,1.752340100000000093e+06,1.152896000000000000e+06,1.259776000000000000e+06,1.067922800000000047e+06,1.148235500000000000e+06,1.114272000000000000e+06,1.137856000000000000e+06,1.162112000000000000e+06,1.307648000000000000e+06,1.391296000000000000e+06,1.312992000000000000e+06,1.331264000000000000e+06,1.326976000000000000e+06,1.399008000000000000e+06,1.386784000000000000e+06,1.303072000000000000e+06,1.359904000000000000e+06,1.361728000000000000e+06,1.342912000000000000e+06,1.373088000000000000e+06,1.016302800000000047e+06,1.331360000000000000e+06,1.347616000000000000e+06,1.400960000000000000e+06,1.292064000000000000e+06,1.304672000000000000e+06,1.270944000000000000e+06,1.244544000000000000e+06,1.256256000000000000e+06,1.305504000000000000e+06,1.218272000000000000e+06,1.246688000000000000e+06,1.375744000000000000e+06,1.130240000000000000e+06,1.016368000000000000e+06,1.170496000000000000e+06,9.290880000000000000e+05,1.001632000000000000e+06,9.705280000000000000e+05,9.748320000000000000e+05,8.723680000000000000e+05,1.076544000000000000e+06,9.414560000000000000e+05,8.154880000000000000e+05,8.323680000000000000e+05,9.111840000000000000e+05,7.791360000000000000e+05,8.368640000000000000e+05,8.189280000000000000e+05,8.319520000000000000e+05,9.480640000000000000e+05,9.954400000000000000e+05,8.063200000000000000e+05,1.019952000000000000e+06,8.544960000000000000e+05,8.198560000000000000e+05,9.030080000000000000e+05,8.344640000000000000e+05,9.707360000000000000e+05,9.632800000000000000e+05,9.041600000000000000e+05,9.753600000000000000e+05,9.051040000000000000e+05,1.128864000000000000e+06,8.922400000000000000e+05,8.407200000000000000e+05,9.125440000000000000e+05,9.426080000000000000e+05,8.984000000000000000e+05,8.608800000000000000e+05,8.816640000000000000e+05,1.084256000000000000e+06,8.256000000000000000e+05,8.921280000000000000e+05,9.902880000000000000e+05,8.879520000000000000e+05,1.020048000000000000e+06,8.251840000000000000e+05,9.675840000000000000e+05,1.045328000000000000e+06,1.066432000000000000e+06,8.750880000000000000e+05,8.001744000000000233e+05,9.372640000000000000e+05,9.553120000000000000e+05,1.141792000000000000e+06,9.551040000000000000e+05,9.154720000000000000e+05,1.120928000000000000e+06,1.016480000000000000e+06,1.202112000000000000e+06,1.029424000000000000e+06,1.037744000000000000e+06,9.960640000000000000e+05,9.713760000000000000e+05,1.002368000000000000e+06,9.382080000000000000e+05,9.413600000000000000e+05,9.880800000000000000e+05,1.087648000000000000e+06,1.063456000000000000e+06,8.940160000000000000e+05,9.818720000000000000e+05,9.745280000000000000e+05,8.548160000000000000e+05,8.597280000000000000e+05,8.558560000000000000e+05,1.102208000000000000e+06,1.929821100000000093e+06,1.176241600000000093e+06,1.373061100000000093e+06,2.797833799999999814e+06,1.136608000000000000e+06,1.167648000000000000e+06,1.496864300000000047e+06,1.301664000000000000e+06,1.411058500000000000e+06,1.022784000000000000e+06,1.062944000000000000e+06,9.503840000000000000e+05,1.106240000000000000e+06,1.199904000000000000e+06,1.007424000000000000e+06,1.186944000000000000e+06,1.107296000000000000e+06,1.102432000000000000e+06,8.974720000000000000e+05,1.020480000000000000e+06,1.169760000000000000e+06,1.100512000000000000e+06,1.150368000000000000e+06,9.913280000000000000e+05,1.414784000000000000e+06,1.104640000000000000e+06,1.021632000000000000e+06,1.665534500000000000e+06,9.722080000000000000e+05,1.659950300000000047e+06,1.078560000000000000e+06,2.715700500000000000e+06,1.229344000000000000e+06,1.067680000000000000e+06,9.790400000000000000e+05,1.217856000000000000e+06,1.139136000000000000e+06,1.141664000000000000e+06,1.221888000000000000e+06,1.313952000000000000e+06,1.094720000000000000e+06,1.078240000000000000e+06,9.779008000000000466e+05,1.180896000000000000e+06,1.115328000000000000e+06,9.833440000000000000e+05,1.053440000000000000e+06,1.114176000000000000e+06,1.070016000000000000e+06,9.851360000000000000e+05,1.128960000000000000e+06,1.004896000000000000e+06,1.009008000000000000e+06,1.181312000000000000e+06,1.279584000000000000e+06,9.864960000000000000e+05,9.609760000000000000e+05,1.043328000000000000e+06,1.093440000000000000e+06,1.076448000000000000e+06,9.622400000000000000e+05,9.744160000000000000e+05,1.090176000000000000e+06,1.388619399999999907e+06,1.038592000000000000e+06,1.381662899999999907e+06,8.994560000000000000e+05,9.155680000000000000e+05,9.011200000000000000e+05,1.336926800000000047e+06,1.021520000000000000e+06,8.554400000000000000e+05,1.014048000000000000e+06,8.843840000000000000e+05,8.608800000000000000e+05,9.675840000000000000e+05,8.784320000000000000e+05,7.980800000000000000e+05,8.334240000000000000e+05,9.599200000000000000e+05,8.587840000000000000e+05,9.332800000000000000e+05,9.361120000000000000e+05,8.216320000000000000e+05,8.396800000000000000e+05,8.191360000000000000e+05,8.337280000000000000e+05,7.986080000000000000e+05,7.862240000000000000e+05,8.286240000000000000e+05,9.727360000000000000e+05,9.392640000000000000e+05,9.111840000000000000e+05,1.037536000000000000e+06,1.022784000000000000e+06,9.671680000000000000e+05,2.516271000000000000e+06,1.184704000000000000e+06,9.717449000000000233e+05,9.387508000000000466e+05,1.380768000000000000e+06,1.439084500000000000e+06,1.060512000000000000e+06,1.158304000000000000e+06,1.032480000000000000e+06,1.140192000000000000e+06,1.115104000000000000e+06,1.203200000000000000e+06,1.067264000000000000e+06,1.522308800000000047e+06,1.066304000000000000e+06,9.335910999999999767e+05,1.466498300000000047e+06,1.133536000000000000e+06,1.119648000000000000e+06,1.115008000000000000e+06,1.043536000000000000e+06,1.190560000000000000e+06,1.181632000000000000e+06,1.067217800000000047e+06,1.068832000000000000e+06,9.806080000000000000e+05,1.067264000000000000e+06,1.500573399999999907e+06,1.037648000000000000e+06,1.235168000000000000e+06,1.078016000000000000e+06,1.280960000000000000e+06,1.159680000000000000e+06,1.000064000000000000e+06,9.829280000000000000e+05,1.214144000000000000e+06,1.092616100000000093e+06,1.074336000000000000e+06,1.100640000000000000e+06,9.955360000000000000e+05,1.007632000000000000e+06,7.667475999999999767e+05,9.804000000000000000e+05,9.112800000000000000e+05,1.496254399999999907e+06,9.949120000000000000e+05,1.044064000000000000e+06,9.365280000000000000e+05,9.139040000000000000e+05,1.029424000000000000e+06,1.047760000000000000e+06,9.460800000000000000e+05,1.090688000000000000e+06,1.029952000000000000e+06,9.665440000000000000e+05,1.039216000000000000e+06,9.797760000000000000e+05,1.202752000000000000e+06,9.503840000000000000e+05,1.127584000000000000e+06,9.789280000000000000e+05,1.031008000000000000e+06,1.067264000000000000e+06,1.016688000000000000e+06,1.000480000000000000e+06,1.007840000000000000e+06,1.380588300000000047e+06,9.022720000000000000e+05,1.013312000000000000e+06,9.025920000000000000e+05,7.696825999999999767e+05,1.152384000000000000e+06,1.189920000000000000e+06,1.112256000000000000e+06,1.036592000000000000e+06,1.112372000000000000e+06,1.423808000000000000e+06,2.149949000000000000e+06,1.327869399999999907e+06,1.383344000000000000e+06,1.334388100000000093e+06,1.246288300000000047e+06,1.599887899999999907e+06,1.050912000000000000e+06,1.434221899999999907e+06,9.523680000000000000e+05,1.015008000000000000e+06,9.105440000000000000e+05,1.006896000000000000e+06,9.889120000000000000e+05,1.059552000000000000e+06,1.197440000000000000e+06,9.080320000000000000e+05,1.032896000000000000e+06,9.799840000000000000e+05,9.602400000000000000e+05,9.521600000000000000e+05,1.116480000000000000e+06,1.009632000000000000e+06,1.030688000000000000e+06,1.261678800000000047e+06,6.535218000000000466e+05,1.053024000000000000e+06,8.585760000000000000e+05,9.482720000000000000e+05,9.727360000000000000e+05,9.720000000000000000e+05,9.929120000000000000e+05,1.098304000000000000e+06,1.053440000000000000e+06,8.911840000000000000e+05,1.465410399999999907e+06,1.064416000000000000e+06,1.186528000000000000e+06,1.124096000000000000e+06,1.025424000000000000e+06,1.029312000000000000e+06,1.016896000000000000e+06,1.027840000000000000e+06,1.512849800000000047e+06,9.216480000000000000e+05,9.590880000000000000e+05,1.083296000000000000e+06,9.328640000000000000e+05,9.641280000000000000e+05,9.671680000000000000e+05,9.562560000000000000e+05,9.581440000000000000e+05,9.904960000000000000e+05,1.064000000000000000e+06,1.039744000000000000e+06,1.039424000000000000e+06,9.237440000000000000e+05,8.437440000000000000e+05,9.144160000000000000e+05,8.304960000000000000e+05,8.369600000000000000e+05,7.643680000000000000e+05,8.328960000000000000e+05,8.900320000000000000e+05,8.020480000000000000e+05,8.412480000000000000e+05,8.868960000000000000e+05,8.036153000000000466e+05,1.115388000000000000e+06,1.187158100000000093e+06,7.412000000000000000e+05,8.647360000000000000e+05,8.391520000000000000e+05,7.654080000000000000e+05,8.072480000000000000e+05,7.953760000000000000e+05,7.058240000000000000e+05,7.062400000000000000e+05,8.110080000000000000e+05,7.784160000000000000e+05,7.339360000000000000e+05,8.199680000000000000e+05,7.772640000000000000e+05,1.079936000000000000e+06,7.906880000000000000e+05,7.148480000000000000e+05,8.371680000000000000e+05,7.377760000000000000e+05,7.458720000000000000e+05,8.178880000000000000e+05,8.738240000000000000e+05,7.144320000000000000e+05,9.289920000000000000e+05,8.222560000000000000e+05,8.126720000000000000e+05,8.948480000000000000e+05,8.184000000000000000e+05,8.434400000000000000e+05,9.421920000000000000e+05,8.319520000000000000e+05,9.257440000000000000e+05,8.671360000000000000e+05,8.936000000000000000e+05,1.003008000000000000e+06,9.097120000000000000e+05,7.856000000000000000e+05,1.511006800000000047e+06,9.558400000000000000e+05,9.450240000000000000e+05,1.030160000000000000e+06,1.051744000000000000e+06,9.345440000000000000e+05,9.785120000000000000e+05,9.916480000000000000e+05,8.166240000000000000e+05,9.500640000000000000e+05,9.879680000000000000e+05,7.999680000000000000e+05,9.142080000000000000e+05,7.676960000000000000e+05,7.808000000000000000e+05,8.373760000000000000e+05,8.364480000000000000e+05,8.207040000000000000e+05,7.923680000000000000e+05,1.047760000000000000e+06,8.472000000000000000e+05,7.800800000000000000e+05,8.251840000000000000e+05,8.790560000000000000e+05,8.239360000000000000e+05,8.940160000000000000e+05,8.745600000000000000e+05,8.481280000000000000e+05,8.849120000000000000e+05,7.837280000000000000e+05,8.169440000000000000e+05,2.045649000000000000e+06,1.722644899999999907e+06,1.207174800000000047e+06,1.128852000000000000e+06,1.729196300000000047e+06,1.011385099999999977e+06,9.431360000000000000e+05,1.138720000000000000e+06,2.257704000000000000e+06,1.030800000000000000e+06,1.412679300000000047e+06,1.060339899999999907e+06,1.016784000000000000e+06,1.115814500000000000e+06,1.050561800000000047e+06,1.121792000000000000e+06,9.266880000000000000e+05,1.030688000000000000e+06,6.981908000000000466e+05,9.391520000000000000e+05,1.118080000000000000e+06,1.013520000000000000e+06,1.041744000000000000e+06,8.277920000000000000e+05,9.400960000000000000e+05,1.033952000000000000e+06,9.211200000000000000e+05,9.320320000000000000e+05,1.131296000000000000e+06,9.982720000000000000e+05,1.121472000000000000e+06,1.027632000000000000e+06,1.332416000000000000e+06,1.136480000000000000e+06,1.016368000000000000e+06,8.991360000000000000e+05,1.182272000000000000e+06,8.901440000000000000e+05,9.136960000000000000e+05,1.137856000000000000e+06,1.018256000000000000e+06,1.132896000000000000e+06,1.064928000000000000e+06,1.117024000000000000e+06,9.395680000000000000e+05,1.244544000000000000e+06,1.018576000000000000e+06,1.106003800000000047e+06,1.186848000000000000e+06,1.389862800000000047e+06,9.257440000000000000e+05,1.024160000000000000e+06,1.164706000000000000e+06,1.141056000000000000e+06,1.220212300000000047e+06,1.094592000000000000e+06,1.080128000000000000e+06,1.021952000000000000e+06,1.082656000000000000e+06,9.341280000000000000e+05,1.049536000000000000e+06,1.158112000000000000e+06,1.141344000000000000e+06,1.157984000000000000e+06,1.109295800000000047e+06,1.102208000000000000e+06,9.528960000000000000e+05,6.329064000000000233e+05,1.146560000000000000e+06,1.236509100000000093e+06,9.579360000000000000e+05,1.130976000000000000e+06,9.752640000000000000e+05,1.002480000000000000e+06,8.660960000000000000e+05,1.053821100000000093e+06,8.073600000000000000e+05,8.354080000000000000e+05,8.523040000000000000e+05,9.703200000000000000e+05,9.006080000000000000e+05,8.484480000000000000e+05,9.400960000000000000e+05,1.164706000000000000e+06,1.694859399999999907e+06,1.104000000000000000e+06,8.483360000000000000e+05,1.057080500000000000e+06,1.125472000000000000e+06,1.020480000000000000e+06,1.019744000000000000e+06,1.090496000000000000e+06,8.557600000000000000e+05,1.095968000000000000e+06,1.256098000000000000e+06,1.020688000000000000e+06,1.035856000000000000e+06,1.134368000000000000e+06,1.093536000000000000e+06,1.053120000000000000e+06,1.203616000000000000e+06,1.369664000000000000e+06,7.895510000000000000e+05,1.135370800000000047e+06,1.256256000000000000e+06,1.234336000000000000e+06,1.111200000000000000e+06,1.172512000000000000e+06,8.813600000000000000e+05,8.786400000000000000e+05,1.063599300000000047e+06,8.753920000000000000e+05,1.006480000000000000e+06,9.548960000000000000e+05,9.978560000000000000e+05,1.017632000000000000e+06,8.889920000000000000e+05,9.723200000000000000e+05,1.021632000000000000e+06,8.738629000000000233e+05,9.939680000000000000e+05,9.627680000000000000e+05,1.326560000000000000e+06,1.083424000000000000e+06,8.808320000000000000e+05,9.563520000000000000e+05,8.511680000000000000e+05,8.984000000000000000e+05,1.075168000000000000e+06,7.899680000000000000e+05,8.458400000000000000e+05,1.001744000000000000e+06,7.581440000000000000e+05,9.809280000000000000e+05,1.086144000000000000e+06,9.820496999999999534e+05,8.753920000000000000e+05,7.780000000000000000e+05,7.977760000000000000e+05,9.638080000000000000e+05,7.554400000000000000e+05,1.255261500000000000e+06,5.220215000000000000e+05,7.265760000000000000e+05,8.184000000000000000e+05,8.411360000000000000e+05,7.800800000000000000e+05,7.611520000000000000e+05,9.853090999999999767e+05,9.155680000000000000e+05,1.074656000000000000e+06,5.944118000000000466e+05,9.462880000000000000e+05,7.783040000000000000e+05,1.108768000000000000e+06,8.686080000000000000e+05,1.127168000000000000e+06,9.934400000000000000e+05,9.941760000000000000e+05,9.096000000000000000e+05,1.022256000000000000e+06,7.398560000000000000e+05,7.886080000000000000e+05,9.153600000000000000e+05,7.667680000000000000e+05,7.910080000000000000e+05,8.947360000000000000e+05,1.055648000000000000e+06,7.929920000000000000e+05,1.095968000000000000e+06,9.921760000000000000e+05,1.006896000000000000e+06,1.011385099999999977e+06,8.673440000000000000e+05,8.237280000000000000e+05,8.765440000000000000e+05,1.495774500000000000e+06,8.417600000000000000e+05,8.509440000000000000e+05,8.424000000000000000e+05,1.057664000000000000e+06,7.847248000000000466e+05,9.642240000000000000e+05,1.277024000000000000e+06,9.672800000000000000e+05,9.004359000000000233e+05,8.520960000000000000e+05,9.134880000000000000e+05,8.343520000000000000e+05,9.341280000000000000e+05,1.092384000000000000e+06,7.862240000000000000e+05,7.362240000000000000e+05,8.160000000000000000e+05,7.501440000000000000e+05,7.615680000000000000e+05,8.702720000000000000e+05,6.894560000000000000e+05,7.531520000000000000e+05,7.728000000000000000e+05,9.211200000000000000e+05,7.596960000000000000e+05,9.298240000000000000e+05,7.658240000000000000e+05,9.334880000000000000e+05,1.428307000000000000e+06,7.676960000000000000e+05,8.003840000000000000e+05,7.998560000000000000e+05,8.261120000000000000e+05,9.166240000000000000e+05,9.242720000000000000e+05,1.029744000000000000e+06,8.404160000000000000e+05,8.252800000000000000e+05,1.206784000000000000e+06,9.958560000000000000e+05,9.941235999999999767e+05,7.560640000000000000e+05,8.217440000000000000e+05,9.082400000000000000e+05,8.776134000000000233e+05,7.722720000000000000e+05,1.403117800000000047e+06,8.881600000000000000e+05,7.525280000000000000e+05,8.128800000000000000e+05,9.504800000000000000e+05,1.007536000000000000e+06,8.167360000000000000e+05,1.091232000000000000e+06,9.225920000000000000e+05,8.200640000000000000e+05,1.007952000000000000e+06,9.879680000000000000e+05,8.996640000000000000e+05,8.477120000000000000e+05,9.567840000000000000e+05,8.596160000000000000e+05,8.415520000000000000e+05,1.087008000000000000e+06,9.275200000000000000e+05,9.729440000000000000e+05,8.301920000000000000e+05,9.116000000000000000e+05,8.306080000000000000e+05,1.023952000000000000e+06,9.377920000000000000e+05,9.631840000000000000e+05,9.211200000000000000e+05,9.143200000000000000e+05,9.106560000000000000e+05,9.019680000000000000e+05,9.217600000000000000e+05,9.470240000000000000e+05,9.687520000000000000e+05,9.055200000000000000e+05,1.087840000000000000e+06,1.051968000000000000e+06,8.441600000000000000e+05,9.577280000000000000e+05,1.344948500000000000e+06,1.075168000000000000e+06,1.031312000000000000e+06,1.122944000000000000e+06,9.196640000000000000e+05,8.949600000000000000e+05,1.050816000000000000e+06,9.146400000000000000e+05,1.057120000000000000e+06,9.359040000000000000e+05,1.273824000000000000e+06,9.777760000000000000e+05,1.071168000000000000e+06,1.079712000000000000e+06,1.110976000000000000e+06,1.082656000000000000e+06,1.003216000000000000e+06,8.948480000000000000e+05,9.067840000000000000e+05,9.331840000000000000e+05,1.114784000000000000e+06,8.492800000000000000e+05,1.317974500000000000e+06,1.089952000000000000e+06,1.179520000000000000e+06,1.038592000000000000e+06,1.051968000000000000e+06,1.159808000000000000e+06,9.284640000000000000e+05,1.089536000000000000e+06,8.306080000000000000e+05,9.854560000000000000e+05,8.706880000000000000e+05,1.024576000000000000e+06,8.735200000000000000e+05,1.148256000000000000e+06,1.056512000000000000e+06,9.160960000000000000e+05,1.215072000000000000e+06,8.989280000000000000e+05,9.729440000000000000e+05,8.772800000000000000e+05,9.174560000000000000e+05,1.056192000000000000e+06,9.497440000000000000e+05,1.043648000000000000e+06,1.009312000000000000e+06,8.268480000000000000e+05,8.232000000000000000e+05,8.325325000000000000e+05,1.581822300000000047e+06,9.724160000000000000e+05,1.109600000000000000e+06,9.398880000000000000e+05,8.587840000000000000e+05,9.342240000000000000e+05,9.379040000000000000e+05,9.600320000000000000e+05,1.045328000000000000e+06,9.662240000000000000e+05,1.023744000000000000e+06,9.622400000000000000e+05,1.006480000000000000e+06,8.911840000000000000e+05,1.045024000000000000e+06,9.127520000000000000e+05,8.115200000000000000e+05,1.366426800000000047e+06,9.007040000000000000e+05,1.183136000000000000e+06,1.115814500000000000e+06,9.548960000000000000e+05,8.224030999999999767e+05,9.331840000000000000e+05,9.727360000000000000e+05,9.031200000000000000e+05,9.096000000000000000e+05,9.644480000000000000e+05,1.417658300000000047e+06,8.142400000000000000e+05,8.837600000000000000e+05,9.072000000000000000e+05,9.243680000000000000e+05,8.682880000000000000e+05,1.105824000000000000e+06,1.242694600000000093e+06,1.086688000000000000e+06,1.005008000000000000e+06,8.925440000000000000e+05,9.384160000000000000e+05,1.130464000000000000e+06,1.048896000000000000e+06,9.552214000000000233e+05,1.005632000000000000e+06,1.031216000000000000e+06,1.018688000000000000e+06,1.491291000000000000e+06,8.837600000000000000e+05,1.132480000000000000e+06,1.054720000000000000e+06,9.177760000000000000e+05,9.305600000000000000e+05,9.585600000000000000e+05,1.035216000000000000e+06,1.104000000000000000e+06,1.018256000000000000e+06,1.046064000000000000e+06,8.487520000000000000e+05,9.769440000000000000e+05,7.927840000000000000e+05,8.105920000000000000e+05,9.948000000000000000e+05,7.993440000000000000e+05,7.733120000000000000e+05,6.807520000000000000e+05,7.614720000000000000e+05,1.267644800000000047e+06,6.308000000000000000e+05,7.708160000000000000e+05,7.123520000000000000e+05,1.059680000000000000e+06,7.764320000000000000e+05,6.554080000000000000e+05,8.974720000000000000e+05,7.443200000000000000e+05,7.785120000000000000e+05,6.596480000000000000e+05,5.988903000000000466e+05,6.662560000000000000e+05,7.822720000000000000e+05,1.656992500000000000e+06,1.108693300000000047e+06,7.372640000000000000e+05,2.472220799999999814e+06,8.479200000000000000e+05,7.242880000000000000e+05,1.327513800000000047e+06,1.352283800000000047e+06,7.037440000000000000e+05,1.182505100000000093e+06,1.169160000000000000e+06,7.212800000000000000e+05,1.286680300000000047e+06,7.572000000000000000e+05,6.884160000000000000e+05,6.827200000000000000e+05,6.083040000000000000e+05,9.954023000000000466e+05,6.644000000000000000e+05,7.965280000000000000e+05,7.416160000000000000e+05,6.555040000000000000e+05,7.249120000000000000e+05,6.460960000000000000e+05,7.767520000000000000e+05,7.286400000000000000e+05,5.160765000000000000e+05,6.414400000000000000e+05,8.139200000000000000e+05,5.955200000000000000e+05,5.078840999999999767e+05,7.067520000000000000e+05,6.816800000000000000e+05,6.756800000000000000e+05,1.156216000000000000e+06,6.774400000000000000e+05,6.708160000000000000e+05,6.420640000000000000e+05,8.389440000000000000e+05,7.284320000000000000e+05,6.856160000000000000e+05,7.618880000000000000e+05,6.597440000000000000e+05,7.044800000000000000e+05,6.837600000000000000e+05,8.444800000000000000e+05,8.142400000000000000e+05,8.835520000000000000e+05,1.176467300000000047e+06,1.145520300000000047e+06,1.104520899999999907e+06,9.454400000000000000e+05,9.721120000000000000e+05,7.061280000000000000e+05,7.737280000000000000e+05,1.413595500000000000e+06,7.494080000000000000e+05,7.204480000000000000e+05,7.910080000000000000e+05,7.085280000000000000e+05,7.237600000000000000e+05,8.529280000000000000e+05,6.985760000000000000e+05,7.748339000000000233e+05,6.962880000000000000e+05,6.547840000000000000e+05,1.006923800000000047e+06,6.708160000000000000e+05,6.760960000000000000e+05,7.036480000000000000e+05,6.801280000000000000e+05,7.173280000000000000e+05,5.172870000000000000e+05,7.224160000000000000e+05,7.041600000000000000e+05,7.875680000000000000e+05,9.440800000000000000e+05,7.395360000000000000e+05,1.275150399999999907e+06,8.057920000000000000e+05,8.292480000000000000e+05,8.155840000000000000e+05,9.300320000000000000e+05,8.431200000000000000e+05,8.692320000000000000e+05,7.298585999999999767e+05,8.585760000000000000e+05,6.756800000000000000e+05,7.017760000000000000e+05,7.446240000000000000e+05,7.935040000000000000e+05,7.742560000000000000e+05,7.689440000000000000e+05,7.608480000000000000e+05,9.306560000000000000e+05,7.948640000000000000e+05,7.721760000000000000e+05,7.876800000000000000e+05,8.078521999999999534e+05,2.761660799999999814e+06,9.082400000000000000e+05,9.327520000000000000e+05,8.954720000000000000e+05,1.493014800000000047e+06,8.861600000000000000e+05,8.072480000000000000e+05,8.308160000000000000e+05,9.163040000000000000e+05,4.514162500000000000e+06,8.225760000000000000e+05,8.341440000000000000e+05,8.253920000000000000e+05,9.166240000000000000e+05,8.126720000000000000e+05,7.616800000000000000e+05,8.209120000000000000e+05,8.570080000000000000e+05,9.275200000000000000e+05,7.807040000000000000e+05,1.436720500000000000e+06,1.072640000000000000e+06,7.764320000000000000e+05,7.972480000000000000e+05,8.637920000000000000e+05,9.242720000000000000e+05,9.599200000000000000e+05,1.214240000000000000e+06,9.598240000000000000e+05,9.324480000000000000e+05,1.052064000000000000e+06,9.000800000000000000e+05,8.855360000000000000e+05,1.059680000000000000e+06,8.743520000000000000e+05,9.148480000000000000e+05,6.953923000000000466e+05,9.274080000000000000e+05,8.190240000000000000e+05,1.066720000000000000e+06,8.973600000000000000e+05,8.789440000000000000e+05,8.630720000000000000e+05,9.493280000000000000e+05,1.479137100000000093e+06,1.426650600000000093e+06,7.802880000000000000e+05,8.921280000000000000e+05,8.417600000000000000e+05,1.046704000000000000e+06,8.702720000000000000e+05,9.070880000000000000e+05,1.124224000000000000e+06,9.396800000000000000e+05,1.007840000000000000e+06,1.025952000000000000e+06,8.827200000000000000e+05,1.352677300000000047e+06,9.047840000000000000e+05,8.708000000000000000e+05,9.527840000000000000e+05,9.536320000000000000e+05,9.433440000000000000e+05,1.380334100000000093e+06,1.177807800000000047e+06,1.043120000000000000e+06,1.464072600000000093e+06,1.532259800000000047e+06,1.068974899999999907e+06,1.169120000000000000e+06,1.181067100000000093e+06,9.539520000000000000e+05,1.217440000000000000e+06,1.206176000000000000e+06,1.409312000000000000e+06,1.223488000000000000e+06,1.238176000000000000e+06,1.327869399999999907e+06,1.144544000000000000e+06,1.329760000000000000e+06,1.321856000000000000e+06,1.199904000000000000e+06,1.120928000000000000e+06,1.420672000000000000e+06,1.219456000000000000e+06,1.176224000000000000e+06,1.142432000000000000e+06,1.179744000000000000e+06,1.235712000000000000e+06,1.314831899999999907e+06,7.601524000000000233e+05,8.939171999999999534e+05,9.922880000000000000e+05,1.086144000000000000e+06,1.220212300000000047e+06,1.200623399999999907e+06,1.029404300000000047e+06,8.407200000000000000e+05,1.010576000000000000e+06,1.165242399999999907e+06,1.135104000000000000e+06,8.712160000000000000e+05,9.619200000000000000e+05,8.653600000000000000e+05,1.079928800000000047e+06,8.890880000000000000e+05,7.815360000000000000e+05,7.773760000000000000e+05,8.858560000000000000e+05,7.613600000000000000e+05,8.852320000000000000e+05,8.027680000000000000e+05,8.578400000000000000e+05,8.520000000000000000e+05,1.050080000000000000e+06,1.181856000000000000e+06,1.153344000000000000e+06,8.678411999999999534e+05,1.449056000000000000e+06,1.466688000000000000e+06,1.467872000000000000e+06,1.560800000000000000e+06,1.539648000000000000e+06,1.347458300000000047e+06,1.484544000000000000e+06,1.398688000000000000e+06,1.372864000000000000e+06,1.426368000000000000e+06,9.004359000000000233e+05,1.336384000000000000e+06,1.347840000000000000e+06,1.204576000000000000e+06,1.366336000000000000e+06,1.409952000000000000e+06,1.213504000000000000e+06,1.409420000000000000e+06,1.247520000000000000e+06,1.383344000000000000e+06,1.179424000000000000e+06,1.316288000000000000e+06,1.182368000000000000e+06,1.237312000000000000e+06,1.298470800000000047e+06,1.722177300000000047e+06,1.257760000000000000e+06,1.251040000000000000e+06,1.266592000000000000e+06,1.161600000000000000e+06,1.146336000000000000e+06,1.374912000000000000e+06,1.138400000000000000e+06,1.240512000000000000e+06,1.337888000000000000e+06,1.155648000000000000e+06,1.282784000000000000e+06,1.454304000000000000e+06,1.291520000000000000e+06,1.598690899999999907e+06,1.399328000000000000e+06,8.939171999999999534e+05,1.449888000000000000e+06,1.572583300000000047e+06,1.420896000000000000e+06,1.567712000000000000e+06,1.718528000000000000e+06,1.718208000000000000e+06,1.698624000000000000e+06,1.216952899999999907e+06,1.773024000000000000e+06,1.686727500000000000e+06,1.367014500000000000e+06,1.860000000000000000e+06,1.706348000000000000e+06,1.203882800000000047e+06,1.409420000000000000e+06,1.362272000000000000e+06,1.442816000000000000e+06,1.220212300000000047e+06,1.546444000000000000e+06,1.361184000000000000e+06,1.541152000000000000e+06,1.393024000000000000e+06,1.390752000000000000e+06,1.330080000000000000e+06,1.337680100000000093e+06,1.212224000000000000e+06,1.267456000000000000e+06,1.167520000000000000e+06,1.288448000000000000e+06,1.253184000000000000e+06,1.142624000000000000e+06,1.273408000000000000e+06,1.297408000000000000e+06,1.324610000000000000e+06,1.057664000000000000e+06,1.048176000000000000e+06,1.086688000000000000e+06,1.199456000000000000e+06,1.252736000000000000e+06,1.240064000000000000e+06,1.194688000000000000e+06,1.269344000000000000e+06,1.341408000000000000e+06,1.529696000000000000e+06,1.301984000000000000e+06,1.408224000000000000e+06,1.477120000000000000e+06,1.694048000000000000e+06,1.814336000000000000e+06,1.774784000000000000e+06,1.910816000000000000e+06,1.831296000000000000e+06,1.895136000000000000e+06,1.933920000000000000e+06,1.667171300000000047e+06,1.468185500000000000e+06,1.988448000000000000e+06,2.104576000000000000e+06,1.846848000000000000e+06,2.118336000000000000e+06,1.852128000000000000e+06,1.727008000000000000e+06,2.044000000000000000e+06,1.822016000000000000e+06,1.158187300000000047e+06,1.730944000000000000e+06,1.857504000000000000e+06,1.872832000000000000e+06,1.897440000000000000e+06,1.591744000000000000e+06,1.576896000000000000e+06,1.433568000000000000e+06,1.418656000000000000e+06,1.477120000000000000e+06,1.384320000000000000e+06,1.351456000000000000e+06,1.191296000000000000e+06,1.085952000000000000e+06,9.320320000000000000e+05,8.670400000000000000e+05,7.129760000000000000e+05,5.901600000000000000e+05,4.756560000000000000e+05,3.628160000000000000e+05,3.231040000000000000e+05,2.191080000000000000e+05,1.839240000000000000e+05,1.319640000000000000e+05,1.268260000000000000e+05,8.707600000000000000e+04,5.613400000000000000e+04,5.543200000000000000e+04,4.439300000000000000e+04,3.917700000000000000e+04,8.365800000000000000e+04,2.113200000000000000e+04,2.243400000000000000e+04,1.762500000000000000e+04,3.296000000000000000e+04,1.552100000000000000e+04,2.373700000000000000e+04,1.371800000000000000e+04,1.241600000000000000e+04,1.181500000000000000e+04,1.291700000000000000e+04,1.502000000000000000e+04,8.710000000000000000e+03,1.131400000000000000e+04,7.308000000000000000e+03,1.151400000000000000e+04,1.211500000000000000e+04,7.609000000000000000e+03,9.812000000000000000e+03,8.510000000000000000e+03,1.091300000000000000e+04,5.906000000000000000e+03,1.151400000000000000e+04,7.809000000000000000e+03,8.410000000000000000e+03,8.209000000000000000e+03,8.410000000000000000e+03,8.310000000000000000e+03,1.011200000000000000e+04,1.161400000000000000e+04,nan
4.795570000000000022e+01,5.415993000000000000e+06,4.909815500000000000e+06,5.772805500000000000e+06,5.101647000000000000e+06,4.696230000000000000e+06,5.355772500000000000e+06,5.713481500000000000e+06,5.782697500000000000e+06,4.746208000000000000e+06,4.478428500000000000e+06,4.230198000000000000e+06,4.724742000000000000e+06,4.729725000000000000e+06,4.008752799999999814e+06,5.011799000000000000e+06,3.735744000000000000e+06,4.072218000000000000e+06,4.157595000000000000e+06,3.897716299999999814e+06,4.775262000000000000e+06,4.245083000000000000e+06,4.196660000000000000e+06,3.781379000000000000e+06,4.422555000000000000e+06,4.080215500000000000e+06,4.112117500000000000e+06,3.995553299999999814e+06,4.024766299999999814e+06,4.160714799999999814e+06,4.162105799999999814e+06,3.590695000000000000e+06,3.629393299999999814e+06,4.749680000000000000e+06,3.795831000000000000e+06,3.711958299999999814e+06,4.528788000000000000e+06,3.403608500000000000e+06,3.805662500000000000e+06,3.303125000000000000e+06,3.948410000000000000e+06,3.273615000000000000e+06,3.197569799999999814e+06,3.152650299999999814e+06,3.044791799999999814e+06,3.680690299999999814e+06,2.986573000000000000e+06,2.792267000000000000e+06,3.370500000000000000e+06,2.811357799999999814e+06,2.859572000000000000e+06,2.770764799999999814e+06,2.902409799999999814e+06,2.281126500000000000e+06,2.493456000000000000e+06,3.521240299999999814e+06,2.374449799999999814e+06,2.456932500000000000e+06,2.435671500000000000e+06,2.778654799999999814e+06,2.549660799999999814e+06,2.768122000000000000e+06,2.209847299999999814e+06,2.484736000000000000e+06,2.461350799999999814e+06,2.376128000000000000e+06,2.234767500000000000e+06,2.336231799999999814e+06,2.443145000000000000e+06,2.264576000000000000e+06,2.071232000000000000e+06,2.253967500000000000e+06,2.144647500000000000e+06,2.083296000000000000e+06,2.158784000000000000e+06,2.047218300000000047e+06,2.070016000000000000e+06,2.061843899999999907e+06,2.046656000000000000e+06,2.458653000000000000e+06,2.163328000000000000e+06,1.888320000000000000e+06,1.756058899999999907e+06,1.935776000000000000e+06,1.513992300000000047e+06,1.817952000000000000e+06,1.621084800000000047e+06,2.175906799999999814e+06,1.948182600000000093e+06,1.787232000000000000e+06,1.810624000000000000e+06,1.877833000000000000e+06,1.894162500000000000e+06,1.552704000000000000e+06,1.914956300000000047e+06,1.546432000000000000e+06,1.601792000000000000e+06,1.374775600000000093e+06,1.540512000000000000e+06,1.412000000000000000e+06,1.390560000000000000e+06,1.315776000000000000e+06,1.411552000000000000e+06,1.315648000000000000e+06,1.354240000000000000e+06,1.197664000000000000e+06,1.267232000000000000e+06,1.254112000000000000e+06,1.234336000000000000e+06,1.209440000000000000e+06,1.222112000000000000e+06,1.243360000000000000e+06,1.138592000000000000e+06,1.673196800000000047e+06,1.682300300000000047e+06,1.170816000000000000e+06,1.272768000000000000e+06,1.299520000000000000e+06,1.285664000000000000e+06,1.193728000000000000e+06,1.459584000000000000e+06,1.240704000000000000e+06,1.150891899999999907e+06,1.325600000000000000e+06,1.180992000000000000e+06,1.328480000000000000e+06,1.015827300000000047e+06,1.295904000000000000e+06,1.325696000000000000e+06,1.231456000000000000e+06,1.714824100000000093e+06,1.237952000000000000e+06,1.309888000000000000e+06,1.329216000000000000e+06,1.352000000000000000e+06,1.139776000000000000e+06,1.239008000000000000e+06,1.159488000000000000e+06,1.179424000000000000e+06,1.263936000000000000e+06,1.325152000000000000e+06,1.340672000000000000e+06,1.133312000000000000e+06,1.127488000000000000e+06,1.346035600000000093e+06,1.064096000000000000e+06,9.853440000000000000e+05,1.010368000000000000e+06,1.013520000000000000e+06,9.580024000000000233e+05,8.553440000000000000e+05,8.215859000000000233e+05,8.701760000000000000e+05,1.009632000000000000e+06,7.838240000000000000e+05,8.757120000000000000e+05,9.099200000000000000e+05,9.620320000000000000e+05,8.660960000000000000e+05,7.988160000000000000e+05,6.151549000000000233e+05,8.538720000000000000e+05,1.108256000000000000e+06,8.160000000000000000e+05,1.026480000000000000e+06,8.112160000000000000e+05,8.098560000000000000e+05,8.610880000000000000e+05,8.546080000000000000e+05,1.013744000000000000e+06,1.071584000000000000e+06,1.047232000000000000e+06,8.814560000000000000e+05,8.430240000000000000e+05,9.461760000000000000e+05,8.437440000000000000e+05,9.243680000000000000e+05,9.440800000000000000e+05,1.275744000000000000e+06,9.415680000000000000e+05,1.008368000000000000e+06,8.434400000000000000e+05,8.397760000000000000e+05,8.103840000000000000e+05,8.077760000000000000e+05,8.805120000000000000e+05,1.234016000000000000e+06,8.143360000000000000e+05,8.818720000000000000e+05,6.995851999999999534e+05,8.591040000000000000e+05,8.193440000000000000e+05,1.328281500000000000e+06,9.579360000000000000e+05,1.099040000000000000e+06,1.297408000000000000e+06,6.201735999999999767e+05,9.390560000000000000e+05,1.061248000000000000e+06,9.575200000000000000e+05,1.209664000000000000e+06,1.066944000000000000e+06,1.038800000000000000e+06,9.974400000000000000e+05,9.783040000000000000e+05,1.020784000000000000e+06,8.786400000000000000e+05,8.999680000000000000e+05,9.620320000000000000e+05,9.199680000000000000e+05,9.317120000000000000e+05,1.141568000000000000e+06,1.026896000000000000e+06,9.167200000000000000e+05,1.009840000000000000e+06,9.134880000000000000e+05,1.010048000000000000e+06,1.153952000000000000e+06,1.457925300000000047e+06,1.058176000000000000e+06,1.303590300000000047e+06,1.747198000000000000e+06,1.144864000000000000e+06,1.157664000000000000e+06,1.523705000000000000e+06,1.176768000000000000e+06,1.020368000000000000e+06,1.188864000000000000e+06,1.275232000000000000e+06,1.120288000000000000e+06,1.030480000000000000e+06,9.772480000000000000e+05,9.922880000000000000e+05,1.171040000000000000e+06,1.102752000000000000e+06,1.111936000000000000e+06,1.162880000000000000e+06,1.063360000000000000e+06,1.117760000000000000e+06,1.080032000000000000e+06,1.059232000000000000e+06,1.306048000000000000e+06,1.039120000000000000e+06,1.068960000000000000e+06,1.119776000000000000e+06,1.432711000000000000e+06,1.328160000000000000e+06,1.240907500000000000e+06,1.050496000000000000e+06,1.618231899999999907e+06,1.361632000000000000e+06,1.117856000000000000e+06,1.250816000000000000e+06,1.245408000000000000e+06,1.079808000000000000e+06,1.136608000000000000e+06,1.141248000000000000e+06,1.051552000000000000e+06,1.175072000000000000e+06,1.233056000000000000e+06,1.464801899999999907e+06,1.171232000000000000e+06,1.117664000000000000e+06,9.251040000000000000e+05,1.095136000000000000e+06,1.019840000000000000e+06,9.268960000000000000e+05,9.861760000000000000e+05,1.125888000000000000e+06,1.140832000000000000e+06,1.124544000000000000e+06,1.210304000000000000e+06,1.111744000000000000e+06,9.434560000000000000e+05,1.151520000000000000e+06,1.187488000000000000e+06,1.043536000000000000e+06,1.004272000000000000e+06,1.012784000000000000e+06,1.072128000000000000e+06,1.154912000000000000e+06,1.057664000000000000e+06,9.888160000000000000e+05,9.753600000000000000e+05,8.719520000000000000e+05,8.156960000000000000e+05,9.158880000000000000e+05,8.056960000000000000e+05,9.343360000000000000e+05,8.444800000000000000e+05,8.695695999999999767e+05,9.617120000000000000e+05,9.180960000000000000e+05,1.036996000000000000e+06,1.377918500000000000e+06,9.084480000000000000e+05,8.800000000000000000e+05,8.800000000000000000e+05,1.052064000000000000e+06,9.466080000000000000e+05,8.450080000000000000e+05,8.716320000000000000e+05,8.759200000000000000e+05,8.388480000000000000e+05,9.216480000000000000e+05,8.135040000000000000e+05,6.795474000000000233e+05,8.524160000000000000e+05,8.321600000000000000e+05,8.868000000000000000e+05,9.460800000000000000e+05,8.803040000000000000e+05,1.013104000000000000e+06,8.581600000000000000e+05,1.402818500000000000e+06,9.450240000000000000e+05,1.439450500000000000e+06,1.196592300000000047e+06,9.500640000000000000e+05,1.165632000000000000e+06,1.020048000000000000e+06,1.161376000000000000e+06,1.109728000000000000e+06,1.108032000000000000e+06,9.431238000000000466e+05,1.036480000000000000e+06,7.696219000000000233e+05,1.089856000000000000e+06,8.926603000000000466e+05,1.458991000000000000e+06,1.518966500000000000e+06,1.226447399999999907e+06,9.417760000000000000e+05,1.051008000000000000e+06,9.866080000000000000e+05,1.005328000000000000e+06,1.051424000000000000e+06,1.538442800000000047e+06,1.161184000000000000e+06,1.135968000000000000e+06,1.096512000000000000e+06,1.103904000000000000e+06,1.191520000000000000e+06,1.037648000000000000e+06,1.080992000000000000e+06,1.202976000000000000e+06,1.207872000000000000e+06,1.186624000000000000e+06,1.118176000000000000e+06,1.305088000000000000e+06,1.447762800000000047e+06,1.140608000000000000e+06,1.097792000000000000e+06,1.166784000000000000e+06,9.448160000000000000e+05,1.436737800000000047e+06,1.057024000000000000e+06,1.038480000000000000e+06,1.140832000000000000e+06,1.151213000000000000e+06,9.559360000000000000e+05,1.013424000000000000e+06,1.034064000000000000e+06,9.084480000000000000e+05,1.128128000000000000e+06,1.160864000000000000e+06,9.749440000000000000e+05,9.660160000000000000e+05,9.796640000000000000e+05,1.161600000000000000e+06,1.238784000000000000e+06,9.438720000000000000e+05,9.627680000000000000e+05,9.975360000000000000e+05,9.093920000000000000e+05,8.764480000000000000e+05,9.735840000000000000e+05,8.251840000000000000e+05,1.047440000000000000e+06,8.610880000000000000e+05,1.356491899999999907e+06,9.904960000000000000e+05,9.905920000000000000e+05,9.324480000000000000e+05,1.400181800000000047e+06,1.056832000000000000e+06,9.120160000000000000e+05,1.319072000000000000e+06,9.177760000000000000e+05,1.300984600000000093e+06,1.007536000000000000e+06,1.986915000000000000e+06,1.696569899999999907e+06,8.156585999999999767e+05,1.242432000000000000e+06,1.455115399999999907e+06,1.361441800000000047e+06,1.098528000000000000e+06,7.209390000000000000e+05,1.177728000000000000e+06,1.007744000000000000e+06,1.107712000000000000e+06,8.878400000000000000e+05,1.103808000000000000e+06,1.032800000000000000e+06,8.890880000000000000e+05,1.022688000000000000e+06,9.581440000000000000e+05,9.808320000000000000e+05,1.009312000000000000e+06,9.924960000000000000e+05,8.720480000000000000e+05,8.865920000000000000e+05,1.004368000000000000e+06,1.280990800000000047e+06,1.276317500000000000e+06,9.831360000000000000e+05,9.604480000000000000e+05,9.448160000000000000e+05,1.010048000000000000e+06,9.807200000000000000e+05,9.590880000000000000e+05,1.022160000000000000e+06,1.027952000000000000e+06,8.594080000000000000e+05,1.328546000000000000e+06,9.359040000000000000e+05,1.055552000000000000e+06,1.172192000000000000e+06,9.835520000000000000e+05,9.577280000000000000e+05,1.113856000000000000e+06,1.164352000000000000e+06,8.795840000000000000e+05,9.413600000000000000e+05,9.505920000000000000e+05,1.106976000000000000e+06,9.453440000000000000e+05,1.040272000000000000e+06,1.027536000000000000e+06,1.002800000000000000e+06,1.088992000000000000e+06,1.058080000000000000e+06,9.764160000000000000e+05,8.956800000000000000e+05,9.372640000000000000e+05,9.173600000000000000e+05,8.026720000000000000e+05,8.008000000000000000e+05,8.304000000000000000e+05,8.554400000000000000e+05,7.745600000000000000e+05,7.842400000000000000e+05,8.243520000000000000e+05,7.293760000000000000e+05,8.316480000000000000e+05,7.606400000000000000e+05,1.173270399999999907e+06,7.508640000000000000e+05,1.162996000000000000e+06,6.875840000000000000e+05,9.006080000000000000e+05,4.880757999999999884e+05,8.445760000000000000e+05,7.823680000000000000e+05,7.529750000000000000e+05,8.958880000000000000e+05,7.836160000000000000e+05,7.713440000000000000e+05,7.289600000000000000e+05,7.243840000000000000e+05,8.099680000000000000e+05,8.035040000000000000e+05,7.198240000000000000e+05,5.006755000000000000e+05,8.440640000000000000e+05,6.453460999999999767e+05,8.088160000000000000e+05,6.756800000000000000e+05,8.259040000000000000e+05,7.618880000000000000e+05,9.163040000000000000e+05,7.460800000000000000e+05,7.528320000000000000e+05,7.872640000000000000e+05,8.274720000000000000e+05,7.706080000000000000e+05,9.234400000000000000e+05,7.954880000000000000e+05,8.824000000000000000e+05,7.900640000000000000e+05,1.075296000000000000e+06,9.106560000000000000e+05,8.237280000000000000e+05,8.157920000000000000e+05,9.088800000000000000e+05,8.389440000000000000e+05,9.758880000000000000e+05,9.001920000000000000e+05,9.708918000000000466e+05,9.265760000000000000e+05,9.424000000000000000e+05,1.108672000000000000e+06,8.828160000000000000e+05,9.035360000000000000e+05,8.945280000000000000e+05,9.691680000000000000e+05,8.054880000000000000e+05,8.496000000000000000e+05,1.009632000000000000e+06,7.541920000000000000e+05,8.292480000000000000e+05,7.951694000000000233e+05,7.632320000000000000e+05,9.551040000000000000e+05,8.424000000000000000e+05,8.089120000000000000e+05,8.664160000000000000e+05,7.286400000000000000e+05,8.839680000000000000e+05,9.721120000000000000e+05,7.828960000000000000e+05,7.762240000000000000e+05,7.858080000000000000e+05,8.262240000000000000e+05,9.148480000000000000e+05,7.577280000000000000e+05,1.445337300000000047e+06,1.673690000000000000e+06,1.380053000000000000e+06,1.409420000000000000e+06,1.784638300000000047e+06,1.207174800000000047e+06,1.533406500000000000e+06,8.449930000000000000e+05,1.239769500000000000e+06,7.939979000000000233e+05,1.027681900000000023e+06,9.644480000000000000e+05,9.536320000000000000e+05,1.101376000000000000e+06,1.066858600000000093e+06,9.277280000000000000e+05,9.395680000000000000e+05,9.799365000000000000e+05,1.083188100000000093e+06,1.289184000000000000e+06,9.916480000000000000e+05,1.064416000000000000e+06,1.042912000000000000e+06,1.219008000000000000e+06,9.681120000000000000e+05,9.707360000000000000e+05,1.078016000000000000e+06,1.102016000000000000e+06,1.079296000000000000e+06,9.374720000000000000e+05,1.030800000000000000e+06,9.540480000000000000e+05,1.176768000000000000e+06,1.281088000000000000e+06,1.059872000000000000e+06,1.100320000000000000e+06,1.077088000000000000e+06,1.023520000000000000e+06,9.400000000000000000e+05,1.056512000000000000e+06,9.895520000000000000e+05,1.170912000000000000e+06,8.238240000000000000e+05,1.009312000000000000e+06,1.177408000000000000e+06,1.124096000000000000e+06,1.021216000000000000e+06,1.035856000000000000e+06,8.662080000000000000e+05,6.263876999999999534e+05,1.151744000000000000e+06,1.090816000000000000e+06,1.210848000000000000e+06,1.099136000000000000e+06,8.740320000000000000e+05,1.081600000000000000e+06,9.077280000000000000e+05,1.189280000000000000e+06,1.019632000000000000e+06,9.967040000000000000e+05,1.029008000000000000e+06,1.038384000000000000e+06,9.379040000000000000e+05,1.108032000000000000e+06,1.229024000000000000e+06,1.177280000000000000e+06,1.054080000000000000e+06,1.331128800000000047e+06,1.266496000000000000e+06,1.131840000000000000e+06,1.105184000000000000e+06,1.059136000000000000e+06,9.400960000000000000e+05,1.089706899999999907e+06,1.041536000000000000e+06,9.572960000000000000e+05,1.011632000000000000e+06,1.011424000000000000e+06,9.367360000000000000e+05,9.008160000000000000e+05,9.174560000000000000e+05,9.146400000000000000e+05,6.949314000000000233e+05,1.078752000000000000e+06,1.380831399999999907e+06,9.678080000000000000e+05,1.056288000000000000e+06,8.841390999999999767e+05,9.407200000000000000e+05,1.088576000000000000e+06,9.744160000000000000e+05,1.134688000000000000e+06,1.206688000000000000e+06,7.864596999999999534e+05,1.103392000000000000e+06,1.244768000000000000e+06,9.362240000000000000e+05,1.096416000000000000e+06,1.096225600000000093e+06,1.210304000000000000e+06,1.289824000000000000e+06,1.164352000000000000e+06,1.249579300000000047e+06,1.259325800000000047e+06,1.107936000000000000e+06,1.093248000000000000e+06,1.085312000000000000e+06,1.096832000000000000e+06,9.788320000000000000e+05,1.024048000000000000e+06,1.102744399999999907e+06,9.311840000000000000e+05,9.461760000000000000e+05,1.029952000000000000e+06,9.668480000000000000e+05,9.236480000000000000e+05,1.016784000000000000e+06,1.063872000000000000e+06,1.138272000000000000e+06,1.507244300000000047e+06,1.118912000000000000e+06,8.986080000000000000e+05,8.559680000000000000e+05,9.292000000000000000e+05,9.449280000000000000e+05,8.828160000000000000e+05,6.525269000000000233e+05,9.520480000000000000e+05,5.154702000000000116e+05,1.140928000000000000e+06,8.216320000000000000e+05,7.148480000000000000e+05,9.047840000000000000e+05,1.029008000000000000e+06,7.427240999999999767e+05,9.918278000000000466e+05,8.672480000000000000e+05,6.361658000000000466e+05,9.564640000000000000e+05,9.322400000000000000e+05,1.738359800000000047e+06,9.241600000000000000e+05,9.265750999999999767e+05,8.321600000000000000e+05,6.841760000000000000e+05,9.464960000000000000e+05,7.714400000000000000e+05,1.001328000000000000e+06,8.466720000000000000e+05,8.896160000000000000e+05,8.852320000000000000e+05,1.277218899999999907e+06,9.954400000000000000e+05,8.211200000000000000e+05,8.928640000000000000e+05,7.744640000000000000e+05,8.829280000000000000e+05,9.785120000000000000e+05,1.076864000000000000e+06,7.376800000000000000e+05,9.381120000000000000e+05,9.165120000000000000e+05,9.869120000000000000e+05,9.658080000000000000e+05,8.376960000000000000e+05,7.938240000000000000e+05,8.952640000000000000e+05,7.573120000000000000e+05,8.462560000000000000e+05,1.044912000000000000e+06,1.059872000000000000e+06,8.370720000000000000e+05,7.871520000000000000e+05,9.253120000000000000e+05,8.228800000000000000e+05,7.370560000000000000e+05,1.136608000000000000e+06,8.783200000000000000e+05,9.985920000000000000e+05,1.776156000000000000e+06,9.364320000000000000e+05,1.384315300000000047e+06,1.126016000000000000e+06,1.111520000000000000e+06,1.013104000000000000e+06,1.122333300000000047e+06,9.064640000000000000e+05,9.616000000000000000e+05,8.385280000000000000e+05,8.111040000000000000e+05,8.909760000000000000e+05,8.578400000000000000e+05,9.181920000000000000e+05,8.235040000000000000e+05,8.246560000000000000e+05,8.129760000000000000e+05,7.479520000000000000e+05,9.393600000000000000e+05,7.884000000000000000e+05,7.420320000000000000e+05,8.271680000000000000e+05,7.959040000000000000e+05,7.937120000000000000e+05,7.991360000000000000e+05,7.970400000000000000e+05,9.675840000000000000e+05,9.184659000000000233e+05,8.654720000000000000e+05,1.053856000000000000e+06,9.462880000000000000e+05,8.315360000000000000e+05,9.294080000000000000e+05,7.753920000000000000e+05,1.082880000000000000e+06,7.243328000000000466e+05,1.093024000000000000e+06,1.005632000000000000e+06,1.274732100000000093e+06,8.589920000000000000e+05,7.674880000000000000e+05,8.528320000000000000e+05,1.207729899999999907e+06,8.527200000000000000e+05,8.388480000000000000e+05,9.631840000000000000e+05,8.640000000000000000e+05,9.248000000000000000e+05,9.169440000000000000e+05,9.215520000000000000e+05,8.385280000000000000e+05,9.235360000000000000e+05,8.739360000000000000e+05,1.185397600000000093e+06,8.815680000000000000e+05,8.719520000000000000e+05,9.177760000000000000e+05,1.057248000000000000e+06,8.931770999999999767e+05,8.575360000000000000e+05,9.929120000000000000e+05,8.821920000000000000e+05,8.873120000000000000e+05,8.925440000000000000e+05,8.932800000000000000e+05,8.939040000000000000e+05,8.905600000000000000e+05,9.431360000000000000e+05,9.067840000000000000e+05,9.639200000000000000e+05,9.920640000000000000e+05,9.699040000000000000e+05,8.444800000000000000e+05,1.020896000000000000e+06,9.916480000000000000e+05,8.571200000000000000e+05,9.055200000000000000e+05,9.081440000000000000e+05,1.072736000000000000e+06,9.694833000000000466e+05,7.699305999999999767e+05,8.571200000000000000e+05,9.113653000000000466e+05,9.286720000000000000e+05,1.002272000000000000e+06,1.098528000000000000e+06,7.015393000000000466e+05,9.832480000000000000e+05,9.707360000000000000e+05,1.073920000000000000e+06,9.045760000000000000e+05,6.663174000000000233e+05,9.985920000000000000e+05,1.047232000000000000e+06,1.008800000000000000e+06,1.601950300000000047e+06,8.538720000000000000e+05,1.100512000000000000e+06,1.178560000000000000e+06,1.031312000000000000e+06,1.054816000000000000e+06,1.075712000000000000e+06,9.895520000000000000e+05,9.346400000000000000e+05,9.276160000000000000e+05,1.169440000000000000e+06,1.015312000000000000e+06,1.248704000000000000e+06,9.922880000000000000e+05,1.041744000000000000e+06,9.647520000000000000e+05,1.102944000000000000e+06,8.128800000000000000e+05,8.564800000000000000e+05,1.001216000000000000e+06,9.197600000000000000e+05,1.083520000000000000e+06,9.551040000000000000e+05,9.779840000000000000e+05,9.583520000000000000e+05,9.340160000000000000e+05,9.464960000000000000e+05,9.383200000000000000e+05,8.139169000000000233e+05,9.732640000000000000e+05,9.230080000000000000e+05,9.217600000000000000e+05,9.393600000000000000e+05,9.633920000000000000e+05,1.134912000000000000e+06,1.103079399999999907e+06,1.309442000000000000e+06,9.750400000000000000e+05,1.878192800000000047e+06,8.917120000000000000e+05,9.605600000000000000e+05,7.921600000000000000e+05,5.448370999999999767e+05,1.158848000000000000e+06,9.419840000000000000e+05,9.407200000000000000e+05,9.189280000000000000e+05,1.080256000000000000e+06,8.550240000000000000e+05,1.892139300000000047e+06,9.341280000000000000e+05,1.081088000000000000e+06,9.968000000000000000e+05,1.088256000000000000e+06,1.019216000000000000e+06,9.402080000000000000e+05,1.426258800000000047e+06,7.862240000000000000e+05,8.036000000000000000e+05,1.231561800000000047e+06,8.028800000000000000e+05,1.195104000000000000e+06,1.095040000000000000e+06,8.514720000000000000e+05,1.001744000000000000e+06,1.058304000000000000e+06,8.928640000000000000e+05,8.917120000000000000e+05,9.572960000000000000e+05,8.859520000000000000e+05,1.076768000000000000e+06,8.373760000000000000e+05,1.354866899999999907e+06,9.510080000000000000e+05,1.004576000000000000e+06,8.750880000000000000e+05,9.124320000000000000e+05,1.038800000000000000e+06,9.227040000000000000e+05,1.350227300000000047e+06,1.112800000000000000e+06,1.224768000000000000e+06,9.964800000000000000e+05,1.171552000000000000e+06,1.047856000000000000e+06,9.690560000000000000e+05,1.041536000000000000e+06,1.246688000000000000e+06,1.012784000000000000e+06,9.611840000000000000e+05,1.057664000000000000e+06,6.164288000000000466e+05,7.680160000000000000e+05,1.028048000000000000e+06,7.896480000000000000e+05,7.284320000000000000e+05,9.091840000000000000e+05,7.966240000000000000e+05,8.248640000000000000e+05,8.570080000000000000e+05,7.110080000000000000e+05,7.139200000000000000e+05,8.180960000000000000e+05,7.698880000000000000e+05,8.991360000000000000e+05,7.817440000000000000e+05,9.074080000000000000e+05,1.362384500000000000e+06,7.672800000000000000e+05,7.335200000000000000e+05,7.102880000000000000e+05,7.331040000000000000e+05,7.370560000000000000e+05,7.146400000000000000e+05,1.414905500000000000e+06,7.008480000000000000e+05,6.501280000000000000e+05,1.248713000000000000e+06,6.757920000000000000e+05,7.559520000000000000e+05,1.260147500000000000e+06,8.226720000000000000e+05,8.393600000000000000e+05,7.215840000000000000e+05,1.336152500000000000e+06,4.790455000000000000e+05,6.939040000000000000e+05,7.724800000000000000e+05,7.458720000000000000e+05,6.996000000000000000e+05,7.876800000000000000e+05,6.829280000000000000e+05,6.814720000000000000e+05,4.675242000000000116e+05,1.083345600000000093e+06,7.075840000000000000e+05,5.462215999999999767e+05,8.227840000000000000e+05,7.191040000000000000e+05,6.631520000000000000e+05,6.618080000000000000e+05,8.840800000000000000e+05,8.994560000000000000e+05,1.160252899999999907e+06,5.796480000000000000e+05,7.307200000000000000e+05,7.716480000000000000e+05,1.031750500000000000e+06,7.117280000000000000e+05,7.384000000000000000e+05,6.440320000000000000e+05,7.145280000000000000e+05,6.331840000000000000e+05,6.603680000000000000e+05,7.664480000000000000e+05,6.489208000000000466e+05,7.127680000000000000e+05,6.265760000000000000e+05,7.270880000000000000e+05,6.849920000000000000e+05,7.379840000000000000e+05,7.415200000000000000e+05,6.344160000000000000e+05,7.845600000000000000e+05,8.494880000000000000e+05,7.864320000000000000e+05,7.576160000000000000e+05,1.361561600000000093e+06,8.017280000000000000e+05,8.150720000000000000e+05,8.938080000000000000e+05,7.986080000000000000e+05,7.366400000000000000e+05,6.638880000000000000e+05,7.063360000000000000e+05,8.123520000000000000e+05,8.761280000000000000e+05,7.883040000000000000e+05,8.325920000000000000e+05,6.979520000000000000e+05,1.148251300000000047e+06,9.508000000000000000e+05,6.574720000000000000e+05,1.239577399999999907e+06,7.015680000000000000e+05,8.207040000000000000e+05,6.521920000000000000e+05,6.789920000000000000e+05,7.962080000000000000e+05,1.062697899999999907e+06,6.478560000000000000e+05,6.310080000000000000e+05,7.580320000000000000e+05,8.087040000000000000e+05,8.693280000000000000e+05,8.796800000000000000e+05,8.437440000000000000e+05,8.678720000000000000e+05,7.148480000000000000e+05,8.017280000000000000e+05,8.284160000000000000e+05,7.804960000000000000e+05,1.207083100000000093e+06,7.432800000000000000e+05,7.796640000000000000e+05,8.564800000000000000e+05,9.687520000000000000e+05,7.473280000000000000e+05,7.680160000000000000e+05,8.637920000000000000e+05,7.626080000000000000e+05,7.358080000000000000e+05,8.196480000000000000e+05,8.318560000000000000e+05,8.297760000000000000e+05,1.279778500000000000e+06,1.058759600000000093e+06,8.637920000000000000e+05,8.923360000000000000e+05,1.074897500000000000e+06,7.856000000000000000e+05,1.139552000000000000e+06,7.575200000000000000e+05,7.160960000000000000e+05,9.725280000000000000e+05,1.161613600000000093e+06,7.439040000000000000e+05,8.032960000000000000e+05,7.856960000000000000e+05,9.740960000000000000e+05,7.182720000000000000e+05,7.402720000000000000e+05,8.491840000000000000e+05,8.454384000000000233e+05,8.142400000000000000e+05,9.637120000000000000e+05,9.004000000000000000e+05,8.704800000000000000e+05,9.488000000000000000e+05,1.002064000000000000e+06,8.225760000000000000e+05,7.728960000000000000e+05,7.822720000000000000e+05,7.521319000000000233e+05,9.018560000000000000e+05,8.693280000000000000e+05,9.284640000000000000e+05,1.096416000000000000e+06,1.057976100000000093e+06,9.944960000000000000e+05,9.304480000000000000e+05,9.104480000000000000e+05,1.194377500000000000e+06,8.751840000000000000e+05,1.021312000000000000e+06,9.220640000000000000e+05,8.949600000000000000e+05,9.947040000000000000e+05,1.627205000000000000e+06,9.785120000000000000e+05,8.752960000000000000e+05,8.864800000000000000e+05,8.314400000000000000e+05,8.538720000000000000e+05,8.420800000000000000e+05,8.462560000000000000e+05,9.928000000000000000e+05,1.087424000000000000e+06,1.005008000000000000e+06,1.124096000000000000e+06,1.073696000000000000e+06,1.098528000000000000e+06,1.090688000000000000e+06,1.096416000000000000e+06,9.640160000000000000e+05,9.815680000000000000e+05,9.357920000000000000e+05,9.038560000000000000e+05,1.183968000000000000e+06,8.345600000000000000e+05,9.116960000000000000e+05,1.108672000000000000e+06,1.035216000000000000e+06,1.294720000000000000e+06,1.453643600000000093e+06,1.301344000000000000e+06,1.004064000000000000e+06,1.078976000000000000e+06,9.983465999999999767e+05,1.146560000000000000e+06,1.234016000000000000e+06,1.211488000000000000e+06,1.376096000000000000e+06,1.112480000000000000e+06,1.157344000000000000e+06,1.177280000000000000e+06,1.124544000000000000e+06,1.259552000000000000e+06,1.340032000000000000e+06,1.197568000000000000e+06,1.094080000000000000e+06,1.325696000000000000e+06,1.265088000000000000e+06,1.142944000000000000e+06,1.224320000000000000e+06,1.215520000000000000e+06,1.135370800000000047e+06,1.262616800000000047e+06,1.064096000000000000e+06,1.268704000000000000e+06,1.196288000000000000e+06,1.318112000000000000e+06,1.540109399999999907e+06,1.087008000000000000e+06,9.165120000000000000e+05,1.476853600000000093e+06,1.097152000000000000e+06,1.193856000000000000e+06,9.218560000000000000e+05,9.197600000000000000e+05,1.054400000000000000e+06,8.599360000000000000e+05,8.795840000000000000e+05,8.762400000000000000e+05,7.898560000000000000e+05,8.008960000000000000e+05,8.463520000000000000e+05,7.758080000000000000e+05,9.900800000000000000e+05,9.474400000000000000e+05,9.689795999999999767e+05,1.008896000000000000e+06,9.799365000000000000e+05,1.386571800000000047e+06,1.533792000000000000e+06,1.596704000000000000e+06,1.352640000000000000e+06,1.625408000000000000e+06,1.581120000000000000e+06,1.507299000000000000e+06,1.437344000000000000e+06,1.419936000000000000e+06,1.380576000000000000e+06,1.424672000000000000e+06,1.344198899999999907e+06,1.293120000000000000e+06,1.341632000000000000e+06,1.455712000000000000e+06,1.364608000000000000e+06,1.636384000000000000e+06,1.462688000000000000e+06,1.217216000000000000e+06,1.158112000000000000e+06,1.335744000000000000e+06,1.246880000000000000e+06,1.405344000000000000e+06,8.749749000000000233e+05,1.363968000000000000e+06,1.343232000000000000e+06,1.094080000000000000e+06,1.242752000000000000e+06,1.366752000000000000e+06,1.200096000000000000e+06,1.385184000000000000e+06,1.136384000000000000e+06,1.144224000000000000e+06,1.118080000000000000e+06,1.215840000000000000e+06,1.241472000000000000e+06,1.150368000000000000e+06,1.173696000000000000e+06,1.398881300000000047e+06,1.444512000000000000e+06,1.266592000000000000e+06,1.461184000000000000e+06,1.425716800000000047e+06,1.500704000000000000e+06,1.551296000000000000e+06,1.531648000000000000e+06,1.754048000000000000e+06,1.532512000000000000e+06,1.536192000000000000e+06,1.589568000000000000e+06,1.849890899999999907e+06,1.621088000000000000e+06,1.909280000000000000e+06,1.611728399999999907e+06,1.751008000000000000e+06,1.570624000000000000e+06,1.755271300000000047e+06,1.693246300000000047e+06,1.589248000000000000e+06,1.525504000000000000e+06,1.360495800000000047e+06,1.351040000000000000e+06,1.347936000000000000e+06,1.498528000000000000e+06,1.395808000000000000e+06,1.443872000000000000e+06,1.237216000000000000e+06,1.384960000000000000e+06,1.354976000000000000e+06,1.272448000000000000e+06,1.347296000000000000e+06,8.156585999999999767e+05,1.196704000000000000e+06,1.490688000000000000e+06,1.337344000000000000e+06,2.027617300000000047e+06,1.232960000000000000e+06,1.289824000000000000e+06,1.254240000000000000e+06,1.244128000000000000e+06,1.103392000000000000e+06,1.191840000000000000e+06,1.238496000000000000e+06,1.301120000000000000e+06,1.379840000000000000e+06,1.421984000000000000e+06,1.358400000000000000e+06,1.372320000000000000e+06,1.458816000000000000e+06,1.457856000000000000e+06,1.612832000000000000e+06,1.536512000000000000e+06,1.737792000000000000e+06,1.536666000000000000e+06,1.386571800000000047e+06,1.997728000000000000e+06,1.898624000000000000e+06,1.820492300000000047e+06,1.934700800000000047e+06,1.448596600000000093e+06,2.086848000000000000e+06,1.942496000000000000e+06,1.920608000000000000e+06,1.792800000000000000e+06,2.000352000000000000e+06,1.928192000000000000e+06,1.743360000000000000e+06,1.699829300000000047e+06,1.824736000000000000e+06,1.914016000000000000e+06,1.559936000000000000e+06,1.733568000000000000e+06,1.745120000000000000e+06,1.407072000000000000e+06,1.665792000000000000e+06,1.387552000000000000e+06,1.378432000000000000e+06,1.328800000000000000e+06,1.228384000000000000e+06,1.128224000000000000e+06,1.032480000000000000e+06,9.874400000000000000e+05,8.874240000000000000e+05,6.983680000000000000e+05,6.104640000000000000e+05,4.753520000000000000e+05,3.895360000000000000e+05,3.629200000000000000e+05,2.397640000000000000e+05,1.783680000000000000e+05,1.292440000000000000e+05,1.144400000000000000e+05,8.275200000000000000e+04,6.085300000000000000e+04,5.563200000000000000e+04,5.171800000000000000e+04,3.857500000000000000e+04,7.692400000000000000e+04,2.854800000000000000e+04,2.363700000000000000e+04,2.133200000000000000e+04,1.882700000000000000e+04,1.492000000000000000e+04,1.431900000000000000e+04,1.291700000000000000e+04,1.301700000000000000e+04,1.351800000000000000e+04,1.361800000000000000e+04,1.221500000000000000e+04,9.211000000000000000e+03,1.261600000000000000e+04,1.111400000000000000e+04,9.712000000000000000e+03,9.111000000000000000e+03,8.410000000000000000e+03,8.410000000000000000e+03,1.121400000000000000e+04,9.211000000000000000e+03,9.011000000000000000e+03,9.712000000000000000e+03,9.311000000000000000e+03,9.511000000000000000e+03,8.410000000000000000e+03,9.712000000000000000e+03,1.011200000000000000e+04,8.510000000000000000e+03,1.061300000000000000e+04,nan
8.789870000000000516e+01,1.076507800000000000e+07,9.898531000000000000e+06,1.077532200000000000e+07,1.016464700000000000e+07,1.049396600000000000e+07,9.975457000000000000e+06,9.810017000000000000e+06,1.019932000000000000e+07,9.446150000000000000e+06,9.978489000000000000e+06,9.780508000000000000e+06,8.072720000000000000e+06,8.280300000000000000e+06,7.690919500000000000e+06,8.823282000000000000e+06,7.822371500000000000e+06,9.056542000000000000e+06,7.121270000000000000e+06,8.066588000000000000e+06,8.045271500000000000e+06,9.401724000000000000e+06,8.149310000000000000e+06,9.564328000000000000e+06,8.249209000000000000e+06,9.351847000000000000e+06,9.139384000000000000e+06,7.789152500000000000e+06,8.769384000000000000e+06,9.329416000000000000e+06,8.024085000000000000e+06,8.751960000000000000e+06,9.410912000000000000e+06,8.334820000000000000e+06,8.506405000000000000e+06,8.527386000000000000e+06,7.785756000000000000e+06,7.503833000000000000e+06,7.571687500000000000e+06,8.517306000000000000e+06,7.988914000000000000e+06,1.003698000000000000e+07,8.271208000000000000e+06,7.596178000000000000e+06,6.983064500000000000e+06,7.104594500000000000e+06,6.313120000000000000e+06,7.764572000000000000e+06,6.329317500000000000e+06,6.434598000000000000e+06,1.050266200000000000e+07,6.108850500000000000e+06,6.778480000000000000e+06,6.193774000000000000e+06,7.629964500000000000e+06,6.637420500000000000e+06,6.634540000000000000e+06,7.203186500000000000e+06,6.270837000000000000e+06,6.652556000000000000e+06,6.538737000000000000e+06,6.998828000000000000e+06,6.497229500000000000e+06,6.167233000000000000e+06,7.256667000000000000e+06,6.918803500000000000e+06,6.062785500000000000e+06,6.783955000000000000e+06,5.890130000000000000e+06,5.990385000000000000e+06,5.676357000000000000e+06,6.016634000000000000e+06,6.192517500000000000e+06,5.161162500000000000e+06,5.169124500000000000e+06,7.571406000000000000e+06,5.383965500000000000e+06,5.525467500000000000e+06,5.424165500000000000e+06,5.432702000000000000e+06,5.642280500000000000e+06,5.545496000000000000e+06,4.824538000000000000e+06,5.377333500000000000e+06,4.863217500000000000e+06,5.019055500000000000e+06,4.800503000000000000e+06,4.618210000000000000e+06,5.011258500000000000e+06,4.208389500000000000e+06,4.088546299999999814e+06,3.986719799999999814e+06,4.086623000000000000e+06,4.241315500000000000e+06,3.620322000000000000e+06,4.501664000000000000e+06,3.316950799999999814e+06,3.616884500000000000e+06,3.025988799999999814e+06,2.820150500000000000e+06,2.970128500000000000e+06,3.280896000000000000e+06,2.519766500000000000e+06,2.641315799999999814e+06,2.270095500000000000e+06,3.063936000000000000e+06,2.880128000000000000e+06,2.111435799999999814e+06,2.244992000000000000e+06,1.710362100000000093e+06,2.219008000000000000e+06,1.949760000000000000e+06,1.653184000000000000e+06,1.735424000000000000e+06,1.560576000000000000e+06,1.115112100000000093e+06,1.555072000000000000e+06,1.324004899999999907e+06,1.020955099999999977e+06,1.113408000000000000e+06,1.203392000000000000e+06,9.832480000000000000e+05,1.067904000000000000e+06,9.821920000000000000e+05,8.779040000000000000e+05,3.708380500000000000e+06,8.802080000000000000e+05,8.174720000000000000e+05,8.562720000000000000e+05,1.097664000000000000e+06,8.019360000000000000e+05,7.427680000000000000e+05,2.753835500000000000e+06,7.189920000000000000e+05,7.389280000000000000e+05,7.843520000000000000e+05,7.690560000000000000e+05,7.058240000000000000e+05,6.696800000000000000e+05,6.699840000000000000e+05,6.715360000000000000e+05,7.270880000000000000e+05,6.579840000000000000e+05,6.438240000000000000e+05,6.098560000000000000e+05,5.955200000000000000e+05,5.762400000000000000e+05,5.324160000000000000e+05,5.088880000000000000e+05,5.569920000000000000e+05,5.281920000000000000e+05,5.023200000000000000e+05,6.143840000000000000e+05,4.472880000000000000e+05,4.893920000000000000e+05,4.309120000000000000e+05,5.399200000000000000e+05,5.454720000000000000e+05,4.231440000000000000e+05,4.938080000000000000e+05,5.047840000000000000e+05,5.190560000000000000e+05,5.736640000000000000e+05,4.870400000000000000e+05,4.639760000000000000e+05,4.399200000000000000e+05,4.493280000000000000e+05,4.577280000000000000e+05,4.405280000000000000e+05,4.646880000000000000e+05,5.026320000000000000e+05,6.120160000000000000e+05,4.170080000000000000e+05,4.736080000000000000e+05,4.891920000000000000e+05,8.490910000000000000e+05,4.346000000000000000e+05,4.890880000000000000e+05,4.639760000000000000e+05,5.340480000000000000e+05,5.169040000000000000e+05,4.746320000000000000e+05,4.588560000000000000e+05,5.070400000000000000e+05,5.599680000000000000e+05,3.798752999999999884e+05,5.791360000000000000e+05,6.198560000000000000e+05,5.224710999999999767e+05,7.608480000000000000e+05,6.016000000000000000e+05,6.718560000000000000e+05,6.241920000000000000e+05,6.032480000000000000e+05,6.949440000000000000e+05,6.623360000000000000e+05,6.135680000000000000e+05,5.224402999999999884e+05,6.483680000000000000e+05,7.303040000000000000e+05,8.790560000000000000e+05,6.515840000000000000e+05,6.559200000000000000e+05,8.274720000000000000e+05,6.501280000000000000e+05,7.083200000000000000e+05,7.582400000000000000e+05,6.678080000000000000e+05,7.342560000000000000e+05,7.377760000000000000e+05,7.091360000000000000e+05,5.697600000000000000e+05,6.013920000000000000e+05,6.419680000000000000e+05,7.076960000000000000e+05,7.612640000000000000e+05,7.787200000000000000e+05,4.991732999999999884e+05,6.043840000000000000e+05,8.783200000000000000e+05,7.296800000000000000e+05,7.189920000000000000e+05,7.235520000000000000e+05,7.721760000000000000e+05,7.791450000000000000e+05,1.196560399999999907e+06,7.035520000000000000e+05,7.923680000000000000e+05,7.076540999999999767e+05,8.415520000000000000e+05,9.669600000000000000e+05,8.558560000000000000e+05,7.826880000000000000e+05,8.054880000000000000e+05,8.071520000000000000e+05,8.163200000000000000e+05,7.847680000000000000e+05,7.632320000000000000e+05,7.527360000000000000e+05,7.960000000000000000e+05,7.144320000000000000e+05,8.148640000000000000e+05,8.605600000000000000e+05,8.737280000000000000e+05,7.739360000000000000e+05,8.715360000000000000e+05,7.637440000000000000e+05,7.826880000000000000e+05,9.320320000000000000e+05,8.863680000000000000e+05,9.930240000000000000e+05,8.031840000000000000e+05,8.244480000000000000e+05,8.047520000000000000e+05,8.391520000000000000e+05,8.290400000000000000e+05,1.002688000000000000e+06,8.848000000000000000e+05,9.024855000000000000e+05,9.595040000000000000e+05,7.162599000000000233e+05,9.664320000000000000e+05,9.652800000000000000e+05,8.470880000000000000e+05,9.684320000000000000e+05,8.976800000000000000e+05,9.473280000000000000e+05,9.872320000000000000e+05,9.472320000000000000e+05,1.011744000000000000e+06,1.015424000000000000e+06,9.622400000000000000e+05,1.123904000000000000e+06,1.060288000000000000e+06,1.148992000000000000e+06,1.137984000000000000e+06,1.253056000000000000e+06,1.090368000000000000e+06,1.076032000000000000e+06,1.199584000000000000e+06,1.185024000000000000e+06,1.092480000000000000e+06,1.064832000000000000e+06,9.660160000000000000e+05,9.576160000000000000e+05,9.875520000000000000e+05,9.436640000000000000e+05,9.796314000000000233e+05,9.720000000000000000e+05,1.022896000000000000e+06,1.152160000000000000e+06,1.004800000000000000e+06,8.985120000000000000e+05,1.038912000000000000e+06,1.129504000000000000e+06,7.646615999999999767e+05,1.005536000000000000e+06,9.403040000000000000e+05,1.436061100000000093e+06,9.016480000000000000e+05,8.918080000000000000e+05,9.768320000000000000e+05,9.028000000000000000e+05,8.751840000000000000e+05,8.494880000000000000e+05,9.551040000000000000e+05,7.553280000000000000e+05,7.684865000000000000e+05,7.805920000000000000e+05,8.393600000000000000e+05,8.592000000000000000e+05,1.223626000000000000e+06,8.892960000000000000e+05,8.456320000000000000e+05,8.574240000000000000e+05,9.038560000000000000e+05,8.951299000000000233e+05,9.336960000000000000e+05,6.808460000000000000e+05,9.318080000000000000e+05,9.759840000000000000e+05,8.727840000000000000e+05,8.474080000000000000e+05,8.750880000000000000e+05,7.945440000000000000e+05,8.130880000000000000e+05,7.885120000000000000e+05,8.298720000000000000e+05,8.831360000000000000e+05,7.456640000000000000e+05,7.296800000000000000e+05,6.272445999999999767e+05,8.006880000000000000e+05,7.393280000000000000e+05,7.799680000000000000e+05,8.967360000000000000e+05,7.556480000000000000e+05,7.836160000000000000e+05,9.151520000000000000e+05,6.952480000000000000e+05,8.443680000000000000e+05,8.355040000000000000e+05,9.460800000000000000e+05,8.079840000000000000e+05,7.979840000000000000e+05,9.991046999999999534e+05,7.669760000000000000e+05,7.790400000000000000e+05,8.243520000000000000e+05,8.942240000000000000e+05,8.774880000000000000e+05,8.022560000000000000e+05,7.645760000000000000e+05,7.213760000000000000e+05,7.195200000000000000e+05,6.347360000000000000e+05,1.721989600000000093e+06,6.543680000000000000e+05,8.228800000000000000e+05,7.148480000000000000e+05,6.003680000000000000e+05,6.987840000000000000e+05,6.023200000000000000e+05,7.805920000000000000e+05,7.846560000000000000e+05,6.957760000000000000e+05,6.648160000000000000e+05,7.545314000000000233e+05,6.877920000000000000e+05,6.730880000000000000e+05,7.138080000000000000e+05,6.845920000000000000e+05,5.604960000000000000e+05,6.304960000000000000e+05,7.258400000000000000e+05,5.816000000000000000e+05,5.326240000000000000e+05,6.253280000000000000e+05,6.361760000000000000e+05,5.130000000000000000e+05,5.060160000000000000e+05,5.916000000000000000e+05,5.539040000000000000e+05,5.838720000000000000e+05,6.033600000000000000e+05,6.552960000000000000e+05,6.118080000000000000e+05,5.784000000000000000e+05,7.252160000000000000e+05,7.092480000000000000e+05,1.001536000000000000e+06,6.879040000000000000e+05,9.689795999999999767e+05,8.229920000000000000e+05,5.937929000000000233e+05,6.270880000000000000e+05,2.442209799999999814e+06,2.358576000000000000e+06,1.350789300000000047e+06,5.071042999999999884e+05,8.075680000000000000e+05,7.325920000000000000e+05,6.607840000000000000e+05,6.119200000000000000e+05,5.290240000000000000e+05,6.906880000000000000e+05,5.949920000000000000e+05,5.910880000000000000e+05,5.986080000000000000e+05,6.100640000000000000e+05,5.529760000000000000e+05,4.568612000000000116e+05,8.080800000000000000e+05,6.147040000000000000e+05,5.961280000000000000e+05,5.484480000000000000e+05,7.763360000000000000e+05,5.956160000000000000e+05,5.114560000000000000e+05,5.343680000000000000e+05,4.956560000000000000e+05,5.740800000000000000e+05,5.600800000000000000e+05,5.461920000000000000e+05,5.796480000000000000e+05,6.296640000000000000e+05,5.761440000000000000e+05,5.247040000000000000e+05,5.686240000000000000e+05,5.630560000000000000e+05,5.922080000000000000e+05,5.073520000000000000e+05,5.192640000000000000e+05,4.918560000000000000e+05,5.279840000000000000e+05,5.219360000000000000e+05,5.754240000000000000e+05,7.338438000000000466e+05,5.500960000000000000e+05,5.905600000000000000e+05,5.141280000000000000e+05,5.522560000000000000e+05,5.057120000000000000e+05,5.384800000000000000e+05,5.055040000000000000e+05,4.997600000000000000e+05,5.674880000000000000e+05,4.511760000000000000e+05,4.373600000000000000e+05,5.425920000000000000e+05,4.170080000000000000e+05,4.296880000000000000e+05,4.196720000000000000e+05,4.280480000000000000e+05,9.766450999999999767e+05,4.124160000000000000e+05,5.202880000000000000e+05,6.509204000000000233e+05,4.027120000000000000e+05,3.018049000000000233e+05,4.592640000000000000e+05,8.119594000000000233e+05,4.890880000000000000e+05,4.443200000000000000e+05,4.375600000000000000e+05,5.366905999999999767e+05,4.903200000000000000e+05,4.107760000000000000e+05,4.047520000000000000e+05,4.136400000000000000e+05,4.742240000000000000e+05,4.599840000000000000e+05,4.266240000000000000e+05,4.271280000000000000e+05,4.305040000000000000e+05,3.567040000000000000e+05,3.907600000000000000e+05,4.001520000000000000e+05,5.519520000000000000e+05,8.189980000000000000e+05,3.869840000000000000e+05,5.333440000000000000e+05,4.729920000000000000e+05,4.662320000000000000e+05,4.797600000000000000e+05,4.845760000000000000e+05,4.513760000000000000e+05,5.510240000000000000e+05,5.280960000000000000e+05,4.774000000000000000e+05,5.506080000000000000e+05,5.274720000000000000e+05,5.150560000000000000e+05,4.968800000000000000e+05,5.069440000000000000e+05,5.978880000000000000e+05,5.628640000000000000e+05,5.274720000000000000e+05,5.597760000000000000e+05,5.985120000000000000e+05,6.248160000000000000e+05,6.811680000000000000e+05,7.464960000000000000e+05,5.238880000000000000e+05,3.727992000000000116e+05,6.354560000000000000e+05,6.712320000000000000e+05,6.620160000000000000e+05,6.251200000000000000e+05,7.522080000000000000e+05,1.069152000000000000e+06,9.799840000000000000e+05,1.034896000000000000e+06,1.011216000000000000e+06,1.251040000000000000e+06,1.479584000000000000e+06,1.389696000000000000e+06,1.455168000000000000e+06,1.557568000000000000e+06,1.651136000000000000e+06,1.611648000000000000e+06,1.552576000000000000e+06,1.703296000000000000e+06,2.156809500000000000e+06,1.537376000000000000e+06,1.622496000000000000e+06,1.707424000000000000e+06,1.935008000000000000e+06,3.109248299999999814e+06,1.748752500000000000e+06,1.810714300000000047e+06,1.879257899999999907e+06,1.813973500000000000e+06,2.015168000000000000e+06,2.224896000000000000e+06,2.657088000000000000e+06,2.133632000000000000e+06,1.412679300000000047e+06,2.146754799999999814e+06,2.431936000000000000e+06,1.611728399999999907e+06,2.127199500000000000e+06,2.191616000000000000e+06,2.057600000000000000e+06,2.422272000000000000e+06,1.973877500000000000e+06,2.326039000000000000e+06,2.580126799999999814e+06,1.866220399999999907e+06,3.202862000000000000e+06,3.057764500000000000e+06,2.787742799999999814e+06,3.427299000000000000e+06,2.676992000000000000e+06,2.310573500000000000e+06,2.992179000000000000e+06,2.423939799999999814e+06,1.960840000000000000e+06,2.772608000000000000e+06,2.779008000000000000e+06,4.884518000000000000e+06,2.942784000000000000e+06,2.917504000000000000e+06,2.968256000000000000e+06,2.683840000000000000e+06,2.752448000000000000e+06,2.879168000000000000e+06,2.731151500000000000e+06,1.993466399999999907e+06,2.705016500000000000e+06,2.375380000000000000e+06,2.809968500000000000e+06,2.071725000000000000e+06,2.342543799999999814e+06,2.998234000000000000e+06,2.578162000000000000e+06,3.481143000000000000e+06,2.740731299999999814e+06,2.723947799999999814e+06,2.071725000000000000e+06,2.813696000000000000e+06,2.972928000000000000e+06,2.664192299999999814e+06,2.446943299999999814e+06,3.055680000000000000e+06,2.650155000000000000e+06,3.208640000000000000e+06,3.311744000000000000e+06,2.489380299999999814e+06,3.282823799999999814e+06,3.386009299999999814e+06,2.681879000000000000e+06,3.664201500000000000e+06,2.548114299999999814e+06,2.903712000000000000e+06,3.663863500000000000e+06,2.198970000000000000e+06,2.660480000000000000e+06,1.915112000000000000e+06,2.185932500000000000e+06,1.950997800000000047e+06,1.827075300000000047e+06,1.787866000000000000e+06,2.710528000000000000e+06,2.325531500000000000e+06,2.173636000000000000e+06,1.752011899999999907e+06,2.459791299999999814e+06,2.807948799999999814e+06,2.176089000000000000e+06,1.977136899999999907e+06,2.409536000000000000e+06,2.593280000000000000e+06,2.408724799999999814e+06,2.032611500000000000e+06,2.296816500000000000e+06,2.606144000000000000e+06,2.976256000000000000e+06,1.921630800000000047e+06,3.173696000000000000e+06,2.545024000000000000e+06,2.699776000000000000e+06,2.359343000000000000e+06,2.189126500000000000e+06,3.169536000000000000e+06,2.300141000000000000e+06,3.122368000000000000e+06,2.806718500000000000e+06,2.939231299999999814e+06,2.874312500000000000e+06,2.345772299999999814e+06,2.997440000000000000e+06,2.365328500000000000e+06,2.453462000000000000e+06,2.606510299999999814e+06,2.636182500000000000e+06,2.966159000000000000e+06,2.660736000000000000e+06,2.182705299999999814e+06,2.228369500000000000e+06,2.685175500000000000e+06,1.964099399999999907e+06,2.738304000000000000e+06,2.675648000000000000e+06,2.656832000000000000e+06,2.704832000000000000e+06,2.843008000000000000e+06,2.372560000000000000e+06,2.503655799999999814e+06,2.138764500000000000e+06,2.251120000000000000e+06,2.404967000000000000e+06,2.592092000000000000e+06,2.022801800000000047e+06,2.325201299999999814e+06,1.709607399999999907e+06,2.051214300000000047e+06,1.937960300000000047e+06,2.736704000000000000e+06,2.711148000000000000e+06,2.151168000000000000e+06,2.866039299999999814e+06,1.738974399999999907e+06,1.760773000000000000e+06,2.802541000000000000e+06,2.475840000000000000e+06,1.820492300000000047e+06,2.280192000000000000e+06,1.899073000000000000e+06,1.801664000000000000e+06,1.820232000000000000e+06,1.873728000000000000e+06,1.572121800000000047e+06,2.131776000000000000e+06,2.113088000000000000e+06,1.585620800000000047e+06,1.734459100000000093e+06,2.001120000000000000e+06,1.807430600000000093e+06,1.939994300000000047e+06,2.166070299999999814e+06,1.983488000000000000e+06,1.935904000000000000e+06,1.931192500000000000e+06,2.257408000000000000e+06,1.942848000000000000e+06,1.963744000000000000e+06,1.871589399999999907e+06,2.245760000000000000e+06,1.324610000000000000e+06,1.765201000000000000e+06,1.935904000000000000e+06,1.807552000000000000e+06,1.673690000000000000e+06,1.826816000000000000e+06,2.222144000000000000e+06,2.101440000000000000e+06,2.095264000000000000e+06,1.700332600000000093e+06,2.835200000000000000e+06,2.194176000000000000e+06,1.925344000000000000e+06,2.003136000000000000e+06,1.932160000000000000e+06,1.818176000000000000e+06,1.930304000000000000e+06,2.220224000000000000e+06,2.244666500000000000e+06,2.108992000000000000e+06,1.686727500000000000e+06,2.017024000000000000e+06,2.137415500000000000e+06,1.810714300000000047e+06,1.823648000000000000e+06,1.733735000000000000e+06,1.665227899999999907e+06,1.449886000000000000e+06,1.669920000000000000e+06,1.778176000000000000e+06,1.475171500000000000e+06,6.115243500000000000e+06,1.647328000000000000e+06,1.722656000000000000e+06,1.880065800000000047e+06,1.537152000000000000e+06,1.934240000000000000e+06,1.580596000000000000e+06,1.737920000000000000e+06,1.870903000000000000e+06,1.724288000000000000e+06,9.657203000000000466e+05,1.794336000000000000e+06,1.685344000000000000e+06,1.543744000000000000e+06,1.676544000000000000e+06,1.628768000000000000e+06,1.724512000000000000e+06,1.775104000000000000e+06,1.920064000000000000e+06,1.928416000000000000e+06,1.753408000000000000e+06,1.872057800000000047e+06,1.824736000000000000e+06,1.983264000000000000e+06,1.928177000000000000e+06,1.932256000000000000e+06,1.646144000000000000e+06,1.981504000000000000e+06,1.780576000000000000e+06,2.006422300000000047e+06,2.095584000000000000e+06,1.371402899999999907e+06,1.654816000000000000e+06,1.647424000000000000e+06,1.776864000000000000e+06,1.725056000000000000e+06,1.783296000000000000e+06,1.762880000000000000e+06,1.468185500000000000e+06,1.939424000000000000e+06,1.843136000000000000e+06,1.834368000000000000e+06,2.035936000000000000e+06,2.084736000000000000e+06,1.948448000000000000e+06,1.768576000000000000e+06,1.737792000000000000e+06,1.492475399999999907e+06,1.795121000000000000e+06,1.745888000000000000e+06,1.416425000000000000e+06,1.859107300000000047e+06,1.658624000000000000e+06,2.398141000000000000e+06,1.685568000000000000e+06,1.877440000000000000e+06,1.429920000000000000e+06,1.815776000000000000e+06,1.628128000000000000e+06,1.627904000000000000e+06,1.675328000000000000e+06,1.550976000000000000e+06,1.534240000000000000e+06,1.205070600000000093e+06,1.617280000000000000e+06,1.748160000000000000e+06,1.491001100000000093e+06,1.545568000000000000e+06,1.498528000000000000e+06,1.749024000000000000e+06,1.663827300000000047e+06,1.819712000000000000e+06,1.542112000000000000e+06,1.617280000000000000e+06,2.307278299999999814e+06,1.735744000000000000e+06,1.809632000000000000e+06,1.486102399999999907e+06,1.822784000000000000e+06,1.698272000000000000e+06,1.988672000000000000e+06,1.504071300000000047e+06,1.856928000000000000e+06,1.781984000000000000e+06,1.964512000000000000e+06,2.038240000000000000e+06,1.243060500000000000e+06,1.635168000000000000e+06,1.744032000000000000e+06,2.139776000000000000e+06,1.817728000000000000e+06,1.968256000000000000e+06,1.722644899999999907e+06,1.742233800000000047e+06,1.997728000000000000e+06,2.552435000000000000e+06,2.391948799999999814e+06,2.293312000000000000e+06,1.702247800000000047e+06,1.856655500000000000e+06,2.221568000000000000e+06,2.304832000000000000e+06,2.528832000000000000e+06,2.346048000000000000e+06,1.636198300000000047e+06,2.366144000000000000e+06,2.301376000000000000e+06,4.574619000000000000e+06,1.960840000000000000e+06,2.256832000000000000e+06,2.066833800000000047e+06,1.983119300000000047e+06,2.055712000000000000e+06,1.879744000000000000e+06,2.222336000000000000e+06,1.712000000000000000e+06,1.366713600000000093e+06,1.786048000000000000e+06,1.703072000000000000e+06,1.756672000000000000e+06,1.666112000000000000e+06,1.680604800000000047e+06,1.795104000000000000e+06,1.960896000000000000e+06,2.413066000000000000e+06,1.701521300000000047e+06,2.003456000000000000e+06,1.870432000000000000e+06,1.836128000000000000e+06,1.912704000000000000e+06,1.839551600000000093e+06,2.090213100000000093e+06,1.547896800000000047e+06,1.889856000000000000e+06,2.047200000000000000e+06,1.948672000000000000e+06,1.902144000000000000e+06,1.994176000000000000e+06,1.749248000000000000e+06,2.498771000000000000e+06,1.837342500000000000e+06,1.646880000000000000e+06,1.473987399999999907e+06,2.050528000000000000e+06,1.666752000000000000e+06,1.596160000000000000e+06,1.613376000000000000e+06,1.872608000000000000e+06,1.554656000000000000e+06,1.736288000000000000e+06,1.643520000000000000e+06,1.391493899999999907e+06,1.639392000000000000e+06,1.875136000000000000e+06,1.662304000000000000e+06,1.714944000000000000e+06,1.589792600000000093e+06,2.031744000000000000e+06,2.185472000000000000e+06,1.811936000000000000e+06,1.709056000000000000e+06,2.025536000000000000e+06,1.823200000000000000e+06,1.931072000000000000e+06,2.068576000000000000e+06,1.453436899999999907e+06,1.673018600000000093e+06,1.651425500000000000e+06,1.536666000000000000e+06,2.079648000000000000e+06,1.925024000000000000e+06,1.946240000000000000e+06,1.825728000000000000e+06,1.432042399999999907e+06,1.632128000000000000e+06,1.566624000000000000e+06,1.604192000000000000e+06,1.887776000000000000e+06,1.940288000000000000e+06,1.377152000000000000e+06,1.547744000000000000e+06,1.454752000000000000e+06,1.310429600000000093e+06,1.588384000000000000e+06,1.519872000000000000e+06,1.515584000000000000e+06,1.502112000000000000e+06,1.651552000000000000e+06,1.484224000000000000e+06,1.570208000000000000e+06,1.498528000000000000e+06,1.430336000000000000e+06,1.298048000000000000e+06,1.686557899999999907e+06,1.296834399999999907e+06,1.525280000000000000e+06,1.327520000000000000e+06,1.341088000000000000e+06,1.909134000000000000e+06,1.471520000000000000e+06,1.504256000000000000e+06,1.506624000000000000e+06,1.417472000000000000e+06,1.447872000000000000e+06,1.382944000000000000e+06,1.913409300000000047e+06,1.571072000000000000e+06,1.455584000000000000e+06,1.599648000000000000e+06,1.333920000000000000e+06,1.357760000000000000e+06,1.369440000000000000e+06,1.479168000000000000e+06,1.391616000000000000e+06,1.335840000000000000e+06,1.340992000000000000e+06,1.208832000000000000e+06,1.322048000000000000e+06,1.336064000000000000e+06,1.365792000000000000e+06,1.426816000000000000e+06,1.362048000000000000e+06,1.347712000000000000e+06,1.421536000000000000e+06,1.724332800000000047e+06,1.378432000000000000e+06,1.626797300000000047e+06,1.661344000000000000e+06,1.573984000000000000e+06,1.402336000000000000e+06,1.336704000000000000e+06,1.330944000000000000e+06,1.700768000000000000e+06,1.217200000000000000e+06,1.441952000000000000e+06,1.231232000000000000e+06,1.264672000000000000e+06,1.498752000000000000e+06,1.233376000000000000e+06,1.030607800000000047e+06,1.412544000000000000e+06,1.305408000000000000e+06,1.280032000000000000e+06,1.381440000000000000e+06,1.058138800000000047e+06,1.475808000000000000e+06,1.259680000000000000e+06,1.349216000000000000e+06,1.322368000000000000e+06,1.606464000000000000e+06,1.429056000000000000e+06,1.277240000000000000e+06,1.657856000000000000e+06,1.336480000000000000e+06,1.355648000000000000e+06,1.309792000000000000e+06,1.363968000000000000e+06,1.350592000000000000e+06,1.352224000000000000e+06,1.490121300000000047e+06,1.328546000000000000e+06,1.092058000000000000e+06,1.335648000000000000e+06,1.395584000000000000e+06,1.303264000000000000e+06,1.268192000000000000e+06,1.372448000000000000e+06,1.154816000000000000e+06,1.109600000000000000e+06,1.267648000000000000e+06,1.247648000000000000e+06,1.302944000000000000e+06,1.403744000000000000e+06,1.462496000000000000e+06,1.370720000000000000e+06,1.611552000000000000e+06,1.449792000000000000e+06,1.360032000000000000e+06,1.551520000000000000e+06,1.443680000000000000e+06,1.416379800000000047e+06,1.442272000000000000e+06,1.499296000000000000e+06,1.635488000000000000e+06,1.515926899999999907e+06,1.330816000000000000e+06,1.675872000000000000e+06,1.532512000000000000e+06,1.552384000000000000e+06,1.674592000000000000e+06,1.355117899999999907e+06,1.367616000000000000e+06,1.463136000000000000e+06,1.368896000000000000e+06,1.204914000000000000e+06,1.509120000000000000e+06,1.715667100000000093e+06,1.866592000000000000e+06,1.434336000000000000e+06,1.791264000000000000e+06,1.332320000000000000e+06,1.690707300000000047e+06,1.557888000000000000e+06,2.074901399999999907e+06,1.339861500000000000e+06,1.749472000000000000e+06,1.682080000000000000e+06,1.910483100000000093e+06,1.670784000000000000e+06,1.486688399999999907e+06,1.572256000000000000e+06,1.593582100000000093e+06,1.612320000000000000e+06,1.622424399999999907e+06,1.373088000000000000e+06,1.471674399999999907e+06,2.726522799999999814e+06,1.838976000000000000e+06,1.730944000000000000e+06,1.630720000000000000e+06,1.801664000000000000e+06,1.585888000000000000e+06,1.782656000000000000e+06,1.565344000000000000e+06,1.677408000000000000e+06,1.913472000000000000e+06,1.928544000000000000e+06,1.829984000000000000e+06,1.659360000000000000e+06,1.938656000000000000e+06,1.893920000000000000e+06,2.225792000000000000e+06,1.619398100000000093e+06,1.339759500000000000e+06,1.930288000000000000e+06,1.359334500000000000e+06,1.833858600000000093e+06,1.890848000000000000e+06,1.602336000000000000e+06,1.766592000000000000e+06,1.783968000000000000e+06,1.839744000000000000e+06,1.794112000000000000e+06,1.703168000000000000e+06,1.791488000000000000e+06,1.841920000000000000e+06,2.041344000000000000e+06,1.919616000000000000e+06,2.151744000000000000e+06,2.189504000000000000e+06,1.949520800000000047e+06,2.235392000000000000e+06,2.058720000000000000e+06,1.908344000000000000e+06,2.047552000000000000e+06,1.919392000000000000e+06,2.115008000000000000e+06,2.062272000000000000e+06,1.866912000000000000e+06,2.204416000000000000e+06,1.946240000000000000e+06,1.556222300000000047e+06,2.055392000000000000e+06,2.867209799999999814e+06,5.530769000000000000e+06,2.255464000000000000e+06,1.556222300000000047e+06,1.999985100000000093e+06,1.999985100000000093e+06,2.061946800000000047e+06,2.195645500000000000e+06,2.492992000000000000e+06,3.549655000000000000e+06,2.597952000000000000e+06,1.719385500000000000e+06,2.736448000000000000e+06,3.167872000000000000e+06,1.905365500000000000e+06,2.926528000000000000e+06,2.841038500000000000e+06,2.601216000000000000e+06,2.504819500000000000e+06,3.046289000000000000e+06,2.841600000000000000e+06,2.692416000000000000e+06,2.799644299999999814e+06,2.065206300000000047e+06,2.088086000000000000e+06,1.719385500000000000e+06,2.273600000000000000e+06,2.331392000000000000e+06,2.117420500000000000e+06,2.145984000000000000e+06,2.030649100000000093e+06,1.758530600000000093e+06,2.099919000000000000e+06,2.176839299999999814e+06,1.977024300000000047e+06,1.639083800000000047e+06,2.140864000000000000e+06,1.683167899999999907e+06,2.278080000000000000e+06,2.022784000000000000e+06,2.009536000000000000e+06,1.681312000000000000e+06,1.941856000000000000e+06,1.875904000000000000e+06,1.826766899999999907e+06,1.954277399999999907e+06,1.933024000000000000e+06,1.635924399999999907e+06,1.765082000000000000e+06,2.388505299999999814e+06,2.680586000000000000e+06,2.806272000000000000e+06,2.971200000000000000e+06,2.726174000000000000e+06,3.406336000000000000e+06,2.887576500000000000e+06,2.313178500000000000e+06,2.176089000000000000e+06,3.391488000000000000e+06,2.768871299999999814e+06,2.225045000000000000e+06,2.944960000000000000e+06,2.107642299999999814e+06,2.973376000000000000e+06,3.104448000000000000e+06,2.546544000000000000e+06,3.061568000000000000e+06,2.065206300000000047e+06,2.403693299999999814e+06,3.004883000000000000e+06,2.923648000000000000e+06,3.158204000000000000e+06,2.584981500000000000e+06,2.968384000000000000e+06,3.151544500000000000e+06,2.462440000000000000e+06,2.231629000000000000e+06,2.853440000000000000e+06,2.702400000000000000e+06,2.838528000000000000e+06,2.253121500000000000e+06,2.709184000000000000e+06,2.676992000000000000e+06,2.606272000000000000e+06,2.246764500000000000e+06,2.559422299999999814e+06,2.774208000000000000e+06,2.198134799999999814e+06,2.787264000000000000e+06,2.751424000000000000e+06,2.892416000000000000e+06,1.999985100000000093e+06,2.784064000000000000e+06,3.022400000000000000e+06,2.316372500000000000e+06,2.822162500000000000e+06,3.198592000000000000e+06,3.203816799999999814e+06,3.625472000000000000e+06,3.475520000000000000e+06,2.521974000000000000e+06,3.043995500000000000e+06,2.851431500000000000e+06,3.008142500000000000e+06,3.112442500000000000e+06,3.578813799999999814e+06,2.567670500000000000e+06,3.164722799999999814e+06,3.621426500000000000e+06,2.365328500000000000e+06,2.433905799999999814e+06,3.206272000000000000e+06,3.220864000000000000e+06,3.165440000000000000e+06,2.479477500000000000e+06,2.800448000000000000e+06,2.540512799999999814e+06,2.500772000000000000e+06,2.143495500000000000e+06,2.933568000000000000e+06,2.277716299999999814e+06,2.674944000000000000e+06,2.287103500000000000e+06,1.836853399999999907e+06,2.648707799999999814e+06,2.959040000000000000e+06,2.584320000000000000e+06,2.715328000000000000e+06,4.134911000000000000e+06,2.635456000000000000e+06,2.505728000000000000e+06,2.815808000000000000e+06,2.671296000000000000e+06,2.888059299999999814e+06,2.610810799999999814e+06,2.846528000000000000e+06,3.057984000000000000e+06,2.749824000000000000e+06,3.062080000000000000e+06,3.383232000000000000e+06,2.437100000000000000e+06,3.253002500000000000e+06,2.909650799999999814e+06,3.222562500000000000e+06,2.541530299999999814e+06,2.619820500000000000e+06,3.635648000000000000e+06,2.665517000000000000e+06,3.246207000000000000e+06,2.717667000000000000e+06,4.303418000000000000e+06,3.550720000000000000e+06,2.557827000000000000e+06,2.590421000000000000e+06,3.041221000000000000e+06,2.326216000000000000e+06,2.949952000000000000e+06,3.001664000000000000e+06,2.042358000000000000e+06,2.801472000000000000e+06,2.943232000000000000e+06,2.850656299999999814e+06,2.778112000000000000e+06,2.323749500000000000e+06,2.264192000000000000e+06,2.279104000000000000e+06,2.563712000000000000e+06,2.262848000000000000e+06,2.104768000000000000e+06,1.815552000000000000e+06,1.826272000000000000e+06,1.570304000000000000e+06,1.446464000000000000e+06,1.263488000000000000e+06,1.091008000000000000e+06,8.531520000000000000e+05,6.708160000000000000e+05,5.850080000000000000e+05,4.450320000000000000e+05,3.914800000000000000e+05,2.878400000000000000e+05,2.152640000000000000e+05,1.538400000000000000e+05,1.356920000000000000e+05,9.451600000000000000e+04,9.431400000000000000e+04,5.834300000000000000e+04,9.270600000000000000e+04,5.252100000000000000e+04,4.228600000000000000e+04,7.622000000000000000e+04,3.586700000000000000e+04,2.453900000000000000e+04,2.894900000000000000e+04,2.774600000000000000e+04,2.965100000000000000e+04,2.343700000000000000e+04,3.757200000000000000e+04,2.283500000000000000e+04,1.972900000000000000e+04,1.922800000000000000e+04,1.972900000000000000e+04,1.642300000000000000e+04,1.582200000000000000e+04,1.532100000000000000e+04,1.792500000000000000e+04,2.033000000000000000e+04,1.632200000000000000e+04,2.474000000000000000e+04,1.572100000000000000e+04,1.552100000000000000e+04,3.556700000000000000e+04,1.932800000000000000e+04,1.672300000000000000e+04,1.722400000000000000e+04,1.592200000000000000e+04,1.622200000000000000e+04,1.592200000000000000e+04,nan
8.790019999999999811e+01,8.799712000000000000e+06,1.079378300000000000e+07,1.219038100000000000e+07,1.013533800000000000e+07,1.030776600000000000e+07,1.170217800000000000e+07,1.028910200000000000e+07,1.039171000000000000e+07,8.926446000000000000e+06,1.221612300000000000e+07,8.083557500000000000e+06,8.713868000000000000e+06,8.996138000000000000e+06,8.259990500000000000e+06,9.603594000000000000e+06,8.186236000000000000e+06,8.032717500000000000e+06,8.090810000000000000e+06,7.337317500000000000e+06,7.592713000000000000e+06,9.625537000000000000e+06,7.908550000000000000e+06,8.153933000000000000e+06,9.139568000000000000e+06,9.263410000000000000e+06,8.632342000000000000e+06,9.062426000000000000e+06,7.447314000000000000e+06,7.883888000000000000e+06,9.463305000000000000e+06,7.766704000000000000e+06,9.188108000000000000e+06,8.559200000000000000e+06,1.051588800000000000e+07,8.921785000000000000e+06,8.492748000000000000e+06,8.621865000000000000e+06,9.026516000000000000e+06,7.227766000000000000e+06,7.867260500000000000e+06,8.679015000000000000e+06,7.152254500000000000e+06,7.498667000000000000e+06,6.907021000000000000e+06,8.090582500000000000e+06,6.959967000000000000e+06,6.604108000000000000e+06,7.483847500000000000e+06,7.390731500000000000e+06,6.919895000000000000e+06,6.287061000000000000e+06,7.321980000000000000e+06,6.765746000000000000e+06,5.924401500000000000e+06,7.263556000000000000e+06,6.886104500000000000e+06,7.538957000000000000e+06,6.207114000000000000e+06,7.012694000000000000e+06,6.642249000000000000e+06,5.720603000000000000e+06,7.455245500000000000e+06,8.548372000000000000e+06,7.071009000000000000e+06,5.840331500000000000e+06,5.559218500000000000e+06,6.245756000000000000e+06,7.582371500000000000e+06,6.144356500000000000e+06,5.731417500000000000e+06,6.769197500000000000e+06,5.727735000000000000e+06,5.806123000000000000e+06,6.472674000000000000e+06,5.979869000000000000e+06,5.775301000000000000e+06,5.577333000000000000e+06,5.595161000000000000e+06,6.140890000000000000e+06,5.574489500000000000e+06,5.251664500000000000e+06,5.114168500000000000e+06,5.228685000000000000e+06,5.306347500000000000e+06,4.763081000000000000e+06,5.306347500000000000e+06,6.335261000000000000e+06,5.925025500000000000e+06,4.267263000000000000e+06,4.151647500000000000e+06,5.222608000000000000e+06,4.429695500000000000e+06,4.289171500000000000e+06,4.039429799999999814e+06,4.120429299999999814e+06,3.911368500000000000e+06,3.789603299999999814e+06,3.775002500000000000e+06,3.561132500000000000e+06,3.660062299999999814e+06,3.783654799999999814e+06,3.054645000000000000e+06,3.358219299999999814e+06,2.953305500000000000e+06,2.681129500000000000e+06,2.666496000000000000e+06,2.926824799999999814e+06,2.257856000000000000e+06,2.407659500000000000e+06,1.909895300000000047e+06,1.903040000000000000e+06,2.376778299999999814e+06,1.657760000000000000e+06,2.265908299999999814e+06,1.906639600000000093e+06,1.382176000000000000e+06,1.571036300000000047e+06,1.494269399999999907e+06,1.057344000000000000e+06,1.012048000000000000e+06,1.001008000000000000e+06,8.983040000000000000e+05,9.219680000000000000e+05,1.028800000000000000e+06,1.243954399999999907e+06,9.177760000000000000e+05,9.125440000000000000e+05,8.796800000000000000e+05,8.101760000000000000e+05,8.385280000000000000e+05,8.649440000000000000e+05,1.283013000000000000e+06,7.464000000000000000e+05,8.648480000000000000e+05,8.306080000000000000e+05,8.026720000000000000e+05,6.867520000000000000e+05,7.307200000000000000e+05,6.979520000000000000e+05,6.897600000000000000e+05,7.014720000000000000e+05,6.743360000000000000e+05,6.390720000000000000e+05,5.159760000000000000e+05,5.700640000000000000e+05,5.449600000000000000e+05,5.712000000000000000e+05,6.156320000000000000e+05,5.132000000000000000e+05,6.433120000000000000e+05,4.941120000000000000e+05,4.628480000000000000e+05,5.413600000000000000e+05,4.388960000000000000e+05,5.331360000000000000e+05,5.193680000000000000e+05,6.690419000000000233e+05,4.762720000000000000e+05,4.545520000000000000e+05,5.616160000000000000e+05,4.310160000000000000e+05,4.359280000000000000e+05,5.290240000000000000e+05,5.228560000000000000e+05,4.722720000000000000e+05,4.910320000000000000e+05,3.945440000000000000e+05,1.149073600000000093e+06,4.997600000000000000e+05,4.926800000000000000e+05,4.540400000000000000e+05,4.647920000000000000e+05,5.130000000000000000e+05,5.028320000000000000e+05,9.214968000000000466e+05,4.718774000000000233e+05,4.394080000000000000e+05,5.070417999999999884e+05,5.140240000000000000e+05,5.400160000000000000e+05,5.227520000000000000e+05,5.811840000000000000e+05,6.714400000000000000e+05,4.875520000000000000e+05,1.171785300000000047e+06,6.130560000000000000e+05,5.623546999999999534e+05,9.372056999999999534e+05,5.543200000000000000e+05,5.749120000000000000e+05,5.916960000000000000e+05,5.722240000000000000e+05,8.578400000000000000e+05,6.908960000000000000e+05,7.408960000000000000e+05,4.389570000000000000e+05,9.903453000000000466e+05,7.653120000000000000e+05,6.601600000000000000e+05,6.863520000000000000e+05,7.337280000000000000e+05,7.539840000000000000e+05,6.542720000000000000e+05,7.056160000000000000e+05,7.976640000000000000e+05,8.030880000000000000e+05,7.599040000000000000e+05,7.137120000000000000e+05,6.536480000000000000e+05,6.508480000000000000e+05,5.848960000000000000e+05,5.965440000000000000e+05,6.244000000000000000e+05,6.390720000000000000e+05,6.224480000000000000e+05,6.192480000000000000e+05,1.236509100000000093e+06,6.964960000000000000e+05,6.141888000000000466e+05,8.492800000000000000e+05,7.258400000000000000e+05,7.491040000000000000e+05,1.109088000000000000e+06,1.174431800000000047e+06,1.100388800000000047e+06,9.243680000000000000e+05,8.121440000000000000e+05,1.115348600000000093e+06,8.225760000000000000e+05,8.178880000000000000e+05,9.239520000000000000e+05,8.131840000000000000e+05,8.276800000000000000e+05,7.801760000000000000e+05,5.167107999999999884e+05,7.581440000000000000e+05,7.121440000000000000e+05,9.103360000000000000e+05,8.222560000000000000e+05,9.156800000000000000e+05,7.818560000000000000e+05,9.102400000000000000e+05,9.074080000000000000e+05,6.955680000000000000e+05,9.189280000000000000e+05,9.676960000000000000e+05,2.510070500000000000e+06,6.899680000000000000e+05,9.981760000000000000e+05,6.582813000000000466e+05,7.358080000000000000e+05,9.033280000000000000e+05,9.521600000000000000e+05,7.416160000000000000e+05,8.405120000000000000e+05,9.074080000000000000e+05,9.312960000000000000e+05,1.277172800000000047e+06,1.029424000000000000e+06,1.340051500000000000e+06,7.913120000000000000e+05,8.627520000000000000e+05,8.606560000000000000e+05,9.125440000000000000e+05,1.105600000000000000e+06,9.671680000000000000e+05,9.697920000000000000e+05,1.014368000000000000e+06,1.097248000000000000e+06,1.263072000000000000e+06,1.341653300000000047e+06,1.155552000000000000e+06,1.222944000000000000e+06,1.089440000000000000e+06,1.037412099999999977e+06,8.823203000000000466e+05,1.038384000000000000e+06,1.110464000000000000e+06,1.107488000000000000e+06,1.984541500000000000e+06,1.129600000000000000e+06,1.189504000000000000e+06,9.087680000000000000e+05,9.207040000000000000e+05,9.755680000000000000e+05,1.935521300000000047e+06,1.360992300000000047e+06,1.082048000000000000e+06,1.022256000000000000e+06,9.934400000000000000e+05,9.770400000000000000e+05,1.018368000000000000e+06,1.043232000000000000e+06,9.545760000000000000e+05,1.642745000000000000e+06,1.034064000000000000e+06,1.358280399999999907e+06,1.355645000000000000e+06,9.456640000000000000e+05,1.098720000000000000e+06,1.048176000000000000e+06,8.324800000000000000e+05,8.469920000000000000e+05,7.869440000000000000e+05,7.720640000000000000e+05,8.695360000000000000e+05,1.290212000000000000e+06,8.240320000000000000e+05,7.798720000000000000e+05,7.941280000000000000e+05,1.679954100000000093e+06,9.336000000000000000e+05,9.616000000000000000e+05,1.012272000000000000e+06,9.321280000000000000e+05,1.201510100000000093e+06,9.572000000000000000e+05,1.300892000000000000e+06,8.087040000000000000e+05,9.136960000000000000e+05,1.192065000000000000e+06,7.991360000000000000e+05,1.074432000000000000e+06,8.190240000000000000e+05,8.486560000000000000e+05,8.506400000000000000e+05,8.426080000000000000e+05,8.576320000000000000e+05,8.384320000000000000e+05,7.701920000000000000e+05,1.150040500000000000e+06,7.856000000000000000e+05,8.224640000000000000e+05,8.919200000000000000e+05,8.804160000000000000e+05,8.247680000000000000e+05,8.823040000000000000e+05,8.945280000000000000e+05,9.276160000000000000e+05,8.916000000000000000e+05,8.098560000000000000e+05,2.411210500000000000e+06,8.111040000000000000e+05,8.234080000000000000e+05,1.142403300000000047e+06,9.747715000000000000e+05,7.313440000000000000e+05,7.997600000000000000e+05,8.038080000000000000e+05,7.481600000000000000e+05,8.331040000000000000e+05,8.005920000000000000e+05,6.900800000000000000e+05,8.040160000000000000e+05,6.187200000000000000e+05,9.896605999999999767e+05,8.728960000000000000e+05,6.941120000000000000e+05,6.833440000000000000e+05,7.021920000000000000e+05,6.600743000000000466e+05,6.574720000000000000e+05,6.307040000000000000e+05,6.864480000000000000e+05,6.785760000000000000e+05,1.019216000000000000e+06,1.017664400000000023e+06,6.637760000000000000e+05,5.910880000000000000e+05,7.259520000000000000e+05,7.054080000000000000e+05,6.597440000000000000e+05,6.172800000000000000e+05,5.768640000000000000e+05,6.681280000000000000e+05,6.557120000000000000e+05,5.173120000000000000e+05,5.127920000000000000e+05,6.097440000000000000e+05,5.296320000000000000e+05,5.961280000000000000e+05,5.351840000000000000e+05,5.873760000000000000e+05,5.797440000000000000e+05,5.684160000000000000e+05,7.222080000000000000e+05,7.759200000000000000e+05,5.569920000000000000e+05,6.820000000000000000e+05,5.252168000000000466e+05,1.634545000000000000e+06,9.983465999999999767e+05,1.132079800000000047e+06,8.254368000000000466e+05,8.262240000000000000e+05,1.392217600000000093e+06,8.619549000000000233e+05,1.066227000000000000e+06,1.049052000000000000e+06,6.061440000000000000e+05,6.849920000000000000e+05,6.651200000000000000e+05,6.646080000000000000e+05,7.485760000000000000e+05,6.362880000000000000e+05,6.161440000000000000e+05,6.228480000000000000e+05,5.439200000000000000e+05,6.813760000000000000e+05,6.256480000000000000e+05,9.022903000000000466e+05,9.759750000000000000e+05,6.324640000000000000e+05,5.969600000000000000e+05,5.161840000000000000e+05,6.131520000000000000e+05,5.448480000000000000e+05,5.513280000000000000e+05,5.257280000000000000e+05,6.485760000000000000e+05,6.141920000000000000e+05,5.339520000000000000e+05,5.305600000000000000e+05,5.460800000000000000e+05,4.918560000000000000e+05,5.816960000000000000e+05,5.050960000000000000e+05,5.089920000000000000e+05,5.658400000000000000e+05,5.518400000000000000e+05,6.910080000000000000e+05,5.400160000000000000e+05,6.048960000000000000e+05,4.569357999999999884e+05,5.334400000000000000e+05,5.751040000000000000e+05,1.076556800000000047e+06,5.802560000000000000e+05,5.658400000000000000e+05,6.767200000000000000e+05,4.986240000000000000e+05,5.224480000000000000e+05,5.879840000000000000e+05,5.020160000000000000e+05,4.730960000000000000e+05,4.835520000000000000e+05,5.339520000000000000e+05,4.929840000000000000e+05,4.729920000000000000e+05,4.441120000000000000e+05,4.124160000000000000e+05,4.405280000000000000e+05,4.534240000000000000e+05,8.145455999999999767e+05,4.132320000000000000e+05,3.955600000000000000e+05,8.638273000000000466e+05,4.491280000000000000e+05,8.531113000000000466e+05,1.247425000000000000e+06,8.240063000000000466e+05,4.172160000000000000e+05,4.702240000000000000e+05,3.585300999999999767e+05,7.890680999999999767e+05,4.152720000000000000e+05,4.939120000000000000e+05,4.472880000000000000e+05,4.621280000000000000e+05,4.412480000000000000e+05,4.176240000000000000e+05,4.640800000000000000e+05,4.293840000000000000e+05,4.734000000000000000e+05,4.156800000000000000e+05,3.553760000000000000e+05,4.214080000000000000e+05,4.764970999999999767e+05,7.958030999999999767e+05,4.460560000000000000e+05,5.722240000000000000e+05,4.535280000000000000e+05,4.259040000000000000e+05,5.497920000000000000e+05,5.043760000000000000e+05,6.336000000000000000e+05,4.697120000000000000e+05,4.842640000000000000e+05,5.472160000000000000e+05,5.292320000000000000e+05,5.269600000000000000e+05,5.171040000000000000e+05,5.380640000000000000e+05,5.960320000000000000e+05,5.540000000000000000e+05,5.229600000000000000e+05,5.744960000000000000e+05,6.399040000000000000e+05,3.727992000000000116e+05,5.996320000000000000e+05,5.780000000000000000e+05,5.608000000000000000e+05,5.826240000000000000e+05,9.475749000000000233e+05,5.593600000000000000e+05,6.472320000000000000e+05,6.727840000000000000e+05,6.958720000000000000e+05,8.616830999999999767e+05,1.011104000000000000e+06,1.066944000000000000e+06,9.952320000000000000e+05,1.232096000000000000e+06,1.203392000000000000e+06,1.280224000000000000e+06,1.304544000000000000e+06,1.428512000000000000e+06,1.490048000000000000e+06,1.478176000000000000e+06,1.740736000000000000e+06,1.961760000000000000e+06,1.557440000000000000e+06,2.396503500000000000e+06,1.532736000000000000e+06,1.873824000000000000e+06,1.767808000000000000e+06,3.709560000000000000e+06,3.060292500000000000e+06,2.107642299999999814e+06,2.580708000000000000e+06,2.316372500000000000e+06,2.779725500000000000e+06,1.477963600000000093e+06,1.879257899999999907e+06,1.778119500000000000e+06,2.402207000000000000e+06,1.996725800000000047e+06,2.042358000000000000e+06,1.902074500000000000e+06,2.159857500000000000e+06,2.117420500000000000e+06,1.552962800000000047e+06,2.384128000000000000e+06,2.446912000000000000e+06,2.006503899999999907e+06,2.705222000000000000e+06,2.607802799999999814e+06,1.983655600000000093e+06,3.161010500000000000e+06,2.651199000000000000e+06,2.966345500000000000e+06,2.526620799999999814e+06,2.052167800000000047e+06,2.774255000000000000e+06,2.699026799999999814e+06,3.396622299999999814e+06,2.198970000000000000e+06,1.911884300000000047e+06,2.253449799999999814e+06,3.051376799999999814e+06,2.285789000000000000e+06,2.576201299999999814e+06,1.950997800000000047e+06,2.453626299999999814e+06,2.452408799999999814e+06,3.153984000000000000e+06,3.214306799999999814e+06,2.384950000000000000e+06,2.812796500000000000e+06,2.956274000000000000e+06,3.000097500000000000e+06,2.492574500000000000e+06,3.062644000000000000e+06,2.342447500000000000e+06,3.744324799999999814e+06,3.438771000000000000e+06,3.589280299999999814e+06,2.995192500000000000e+06,2.636182500000000000e+06,2.019541399999999907e+06,2.345772299999999814e+06,3.110840500000000000e+06,2.652479500000000000e+06,3.051840000000000000e+06,3.251424799999999814e+06,3.010033799999999814e+06,2.824615500000000000e+06,2.753650500000000000e+06,3.354284299999999814e+06,3.433596799999999814e+06,2.355615500000000000e+06,3.421774000000000000e+06,2.965640000000000000e+06,2.861275000000000000e+06,2.864469000000000000e+06,2.619820500000000000e+06,3.096151500000000000e+06,2.446943299999999814e+06,2.349096799999999814e+06,2.244666500000000000e+06,2.443618500000000000e+06,2.110870000000000000e+06,2.225045000000000000e+06,2.697882500000000000e+06,2.983261000000000000e+06,2.163051500000000000e+06,3.229762500000000000e+06,2.672772500000000000e+06,2.349096799999999814e+06,1.947738300000000047e+06,2.774208000000000000e+06,2.454369799999999814e+06,3.407122500000000000e+06,2.247925799999999814e+06,2.459980799999999814e+06,2.071725000000000000e+06,2.335929000000000000e+06,2.397987500000000000e+06,2.388209299999999814e+06,2.966528000000000000e+06,2.110870000000000000e+06,2.935432500000000000e+06,3.428993000000000000e+06,3.064517500000000000e+06,3.171241500000000000e+06,2.885250500000000000e+06,3.156509500000000000e+06,3.734713500000000000e+06,3.122285799999999814e+06,2.796022299999999814e+06,2.723903299999999814e+06,2.857950500000000000e+06,2.893934000000000000e+06,3.471322799999999814e+06,2.812319000000000000e+06,2.914648500000000000e+06,2.580160000000000000e+06,3.054260299999999814e+06,2.300141000000000000e+06,2.814186500000000000e+06,2.384950000000000000e+06,3.280965299999999814e+06,3.200527799999999814e+06,2.972992000000000000e+06,2.384950000000000000e+06,2.948864000000000000e+06,3.039684799999999814e+06,2.932042799999999814e+06,2.850366500000000000e+06,2.123971799999999814e+06,3.033567000000000000e+06,3.060510799999999814e+06,2.583902000000000000e+06,2.960044799999999814e+06,2.593745500000000000e+06,2.651928500000000000e+06,2.136911500000000000e+06,2.747005500000000000e+06,2.567670500000000000e+06,2.230018000000000000e+06,2.829744000000000000e+06,2.205488799999999814e+06,2.573386299999999814e+06,2.058687500000000000e+06,2.307072000000000000e+06,1.996725800000000047e+06,1.878534500000000000e+06,2.271685799999999814e+06,1.187585899999999907e+06,2.452680000000000000e+06,1.781347300000000047e+06,2.408692799999999814e+06,2.143495500000000000e+06,1.724410300000000047e+06,1.846631500000000000e+06,2.416121000000000000e+06,2.392896000000000000e+06,2.221119500000000000e+06,2.274465000000000000e+06,2.008499500000000000e+06,1.994080000000000000e+06,2.387264000000000000e+06,5.270278500000000000e+06,1.929952000000000000e+06,1.256098000000000000e+06,1.353977000000000000e+06,2.254811799999999814e+06,1.876128000000000000e+06,1.761791000000000000e+06,2.090770800000000047e+06,1.605979399999999907e+06,1.846432000000000000e+06,2.861275000000000000e+06,1.941228100000000093e+06,2.764324299999999814e+06,2.071776000000000000e+06,2.162624000000000000e+06,2.333922000000000000e+06,1.905365500000000000e+06,2.187264000000000000e+06,1.907104000000000000e+06,1.905730800000000047e+06,2.153440500000000000e+06,2.064621300000000047e+06,1.664461000000000000e+06,2.360640000000000000e+06,2.159857500000000000e+06,1.758566100000000093e+06,1.921630800000000047e+06,2.306624000000000000e+06,2.462242299999999814e+06,1.843372100000000093e+06,1.851435800000000047e+06,2.508345299999999814e+06,1.911224500000000000e+06,2.259362299999999814e+06,1.495885500000000000e+06,1.557455399999999907e+06,1.894376899999999907e+06,2.123429299999999814e+06,1.674415300000000047e+06,1.520864000000000000e+06,2.093466399999999907e+06,1.675680000000000000e+06,1.501344000000000000e+06,2.040206000000000000e+06,1.476328000000000000e+06,2.229729299999999814e+06,1.719520000000000000e+06,4.570947500000000000e+06,1.289788500000000000e+06,1.355466800000000047e+06,1.860352000000000000e+06,1.762625600000000093e+06,2.075776000000000000e+06,1.815675500000000000e+06,2.011968000000000000e+06,1.947136000000000000e+06,1.575344800000000047e+06,1.950656000000000000e+06,2.360381000000000000e+06,1.788320000000000000e+06,1.405334300000000047e+06,2.152639799999999814e+06,1.885568000000000000e+06,1.602862600000000093e+06,1.595968000000000000e+06,1.566976000000000000e+06,1.905716800000000047e+06,1.487828300000000047e+06,1.909639100000000093e+06,1.680128000000000000e+06,1.773920000000000000e+06,2.053408000000000000e+06,1.480902800000000047e+06,1.686848000000000000e+06,1.801120000000000000e+06,1.510590000000000000e+06,1.584624100000000093e+06,2.040800000000000000e+06,2.382336000000000000e+06,1.764640000000000000e+06,2.039360000000000000e+06,1.493931800000000047e+06,2.199040000000000000e+06,1.771392000000000000e+06,2.266941000000000000e+06,2.316645799999999814e+06,1.911168000000000000e+06,2.402727799999999814e+06,2.327901500000000000e+06,1.672107300000000047e+06,2.192585000000000000e+06,1.686208000000000000e+06,1.662080000000000000e+06,1.684896000000000000e+06,1.698080000000000000e+06,1.915104000000000000e+06,1.610912000000000000e+06,1.701856000000000000e+06,1.798048000000000000e+06,1.389792000000000000e+06,1.938670000000000000e+06,1.507168000000000000e+06,1.348160000000000000e+06,1.559481500000000000e+06,1.452576000000000000e+06,1.967324800000000047e+06,1.629536000000000000e+06,2.172323799999999814e+06,1.514272000000000000e+06,1.641024000000000000e+06,1.647552000000000000e+06,2.109622000000000000e+06,1.558656000000000000e+06,1.688288000000000000e+06,2.051479800000000047e+06,1.487253500000000000e+06,1.702322100000000093e+06,1.970816000000000000e+06,2.022801800000000047e+06,1.547840000000000000e+06,1.567296000000000000e+06,1.949536000000000000e+06,1.571840000000000000e+06,1.742233800000000047e+06,1.659305899999999907e+06,1.848832000000000000e+06,2.228903799999999814e+06,2.390784000000000000e+06,1.486102399999999907e+06,1.856409600000000093e+06,1.853150300000000047e+06,2.262345799999999814e+06,2.619850500000000000e+06,2.700852799999999814e+06,2.263872000000000000e+06,2.527605299999999814e+06,2.827189000000000000e+06,1.801944000000000000e+06,2.270050799999999814e+06,2.007161899999999907e+06,2.326976000000000000e+06,2.418416000000000000e+06,1.854071000000000000e+06,2.048198899999999907e+06,2.238651299999999814e+06,1.973877500000000000e+06,1.980060100000000093e+06,2.957716000000000000e+06,2.396824299999999814e+06,2.275072000000000000e+06,2.096704000000000000e+06,1.887424000000000000e+06,1.581024000000000000e+06,2.189992000000000000e+06,1.725708300000000047e+06,1.687744000000000000e+06,1.678720000000000000e+06,1.822880000000000000e+06,1.890635899999999907e+06,1.640064000000000000e+06,2.109120000000000000e+06,2.102377500000000000e+06,2.528092500000000000e+06,2.163072000000000000e+06,1.730848000000000000e+06,1.947904000000000000e+06,2.008615899999999907e+06,2.340919500000000000e+06,2.343438500000000000e+06,2.020768800000000047e+06,1.652502300000000047e+06,2.251314500000000000e+06,2.191832000000000000e+06,1.991744000000000000e+06,1.927200000000000000e+06,1.543184800000000047e+06,2.022455500000000000e+06,1.949720600000000093e+06,1.654272000000000000e+06,2.267448500000000000e+06,1.572032000000000000e+06,1.960768000000000000e+06,1.681312000000000000e+06,1.767979899999999907e+06,1.435939899999999907e+06,1.801216000000000000e+06,2.181764500000000000e+06,2.262546000000000000e+06,2.289234500000000000e+06,2.143433299999999814e+06,1.667552899999999907e+06,1.927744000000000000e+06,1.987232000000000000e+06,2.283259000000000000e+06,1.916224000000000000e+06,2.500078000000000000e+06,1.727136000000000000e+06,1.843456000000000000e+06,2.025760000000000000e+06,1.972689500000000000e+06,1.883658500000000000e+06,2.723939799999999814e+06,2.047698100000000093e+06,2.155043000000000000e+06,2.294317799999999814e+06,1.833594000000000000e+06,1.989216000000000000e+06,1.805424000000000000e+06,1.920832000000000000e+06,1.933920000000000000e+06,2.216502500000000000e+06,2.206976000000000000e+06,1.905716800000000047e+06,1.226157300000000047e+06,1.553888000000000000e+06,1.727136000000000000e+06,1.514496000000000000e+06,1.321003800000000047e+06,1.377792000000000000e+06,1.939461600000000093e+06,1.621088000000000000e+06,1.323930100000000093e+06,1.302854300000000047e+06,1.731584000000000000e+06,1.427776000000000000e+06,1.755090100000000093e+06,1.537920000000000000e+06,1.458080000000000000e+06,1.456128000000000000e+06,1.463776000000000000e+06,1.520730600000000093e+06,1.780129800000000047e+06,1.355328000000000000e+06,1.336064000000000000e+06,1.482496000000000000e+06,1.985184300000000047e+06,1.513408000000000000e+06,1.380576000000000000e+06,1.300320500000000000e+06,1.406208000000000000e+06,1.344049300000000047e+06,1.664704000000000000e+06,1.909415800000000047e+06,1.815675500000000000e+06,1.585792000000000000e+06,1.605600000000000000e+06,1.407264000000000000e+06,1.585472000000000000e+06,1.450208000000000000e+06,1.204896000000000000e+06,1.406944000000000000e+06,1.512224000000000000e+06,1.363872000000000000e+06,1.475072000000000000e+06,1.296224000000000000e+06,1.119494300000000047e+06,1.247019100000000093e+06,1.597152000000000000e+06,1.308608000000000000e+06,1.608096000000000000e+06,1.320672000000000000e+06,1.672332500000000000e+06,1.416832000000000000e+06,1.618771000000000000e+06,1.302848000000000000e+06,1.288000000000000000e+06,1.285024000000000000e+06,1.471200000000000000e+06,1.359663800000000047e+06,1.312544000000000000e+06,2.054040000000000000e+06,1.246144000000000000e+06,1.419520000000000000e+06,1.225283000000000000e+06,1.488864000000000000e+06,1.342272000000000000e+06,2.466248500000000000e+06,1.326432000000000000e+06,1.517790300000000047e+06,1.207008000000000000e+06,1.375232000000000000e+06,2.060351800000000047e+06,1.517088000000000000e+06,1.410816000000000000e+06,1.456032000000000000e+06,1.378976000000000000e+06,1.428096000000000000e+06,1.447200000000000000e+06,1.693680000000000000e+06,1.527648000000000000e+06,1.143743600000000093e+06,1.624864000000000000e+06,1.324512000000000000e+06,1.230080000000000000e+06,1.541685000000000000e+06,1.334464000000000000e+06,1.908961100000000093e+06,2.069255800000000047e+06,1.935197100000000093e+06,1.413600000000000000e+06,1.681759600000000093e+06,1.265952000000000000e+06,1.031768400000000023e+06,1.333376000000000000e+06,1.351136000000000000e+06,1.212960000000000000e+06,1.001243800000000047e+06,1.242112000000000000e+06,1.316832000000000000e+06,1.192256000000000000e+06,1.379200000000000000e+06,1.269664000000000000e+06,1.360544000000000000e+06,1.542880000000000000e+06,1.358768100000000093e+06,1.530336000000000000e+06,1.510496000000000000e+06,2.215293799999999814e+06,1.590336000000000000e+06,1.464320000000000000e+06,1.283200000000000000e+06,1.749204000000000000e+06,1.913409300000000047e+06,1.363232000000000000e+06,1.651456000000000000e+06,1.254119899999999907e+06,1.639570000000000000e+06,1.861805800000000047e+06,1.534336000000000000e+06,1.481088000000000000e+06,1.413376000000000000e+06,1.923086300000000047e+06,1.429376000000000000e+06,1.651136000000000000e+06,1.422944000000000000e+06,1.447104000000000000e+06,1.417024000000000000e+06,1.526144000000000000e+06,2.118502500000000000e+06,1.594805000000000000e+06,1.856425800000000047e+06,2.147865500000000000e+06,1.628896000000000000e+06,1.632672000000000000e+06,2.043480500000000000e+06,1.953521300000000047e+06,1.952761100000000093e+06,1.004865300000000047e+06,2.192200799999999814e+06,1.512000000000000000e+06,1.815675500000000000e+06,1.425728000000000000e+06,1.779672000000000000e+06,2.472845000000000000e+06,1.557122000000000000e+06,1.605056000000000000e+06,1.483040000000000000e+06,1.785280000000000000e+06,1.413404000000000000e+06,1.528652100000000093e+06,1.800448000000000000e+06,1.760383600000000093e+06,1.663616000000000000e+06,1.744992000000000000e+06,1.981824000000000000e+06,1.829440000000000000e+06,1.720608000000000000e+06,1.647968000000000000e+06,2.067456000000000000e+06,2.374552500000000000e+06,2.019451800000000047e+06,1.990923800000000047e+06,2.069284899999999907e+06,2.128079500000000000e+06,1.689024000000000000e+06,1.582528000000000000e+06,1.659595500000000000e+06,1.672832000000000000e+06,1.527758899999999907e+06,3.875757799999999814e+06,1.655747899999999907e+06,1.674527500000000000e+06,1.567168000000000000e+06,2.149218500000000000e+06,1.895456000000000000e+06,2.099712000000000000e+06,2.060704000000000000e+06,2.204283299999999814e+06,2.398848000000000000e+06,2.227136000000000000e+06,2.655384500000000000e+06,1.940474300000000047e+06,2.014310300000000047e+06,2.232960000000000000e+06,2.122880000000000000e+06,1.980633800000000047e+06,1.863144800000000047e+06,1.698221300000000047e+06,1.931441500000000000e+06,2.452352000000000000e+06,2.623954000000000000e+06,2.963541000000000000e+06,2.466022500000000000e+06,2.221850799999999814e+06,1.977136899999999907e+06,2.538271000000000000e+06,2.365328500000000000e+06,2.841718799999999814e+06,2.322891500000000000e+06,3.193992000000000000e+06,2.714048000000000000e+06,2.358875000000000000e+06,2.065206300000000047e+06,2.903104000000000000e+06,2.362134299999999814e+06,2.819904000000000000e+06,2.893830500000000000e+06,2.365568000000000000e+06,2.940786299999999814e+06,2.675846000000000000e+06,2.244096000000000000e+06,2.331058500000000000e+06,2.501827500000000000e+06,2.212007500000000000e+06,3.089692000000000000e+06,2.583902000000000000e+06,1.716126100000000093e+06,2.332734799999999814e+06,1.999985100000000093e+06,1.641063800000000047e+06,2.537376299999999814e+06,2.525233500000000000e+06,2.364000500000000000e+06,2.743271000000000000e+06,2.421157799999999814e+06,2.734400299999999814e+06,2.255040000000000000e+06,2.423655299999999814e+06,1.477963600000000093e+06,1.996928000000000000e+06,1.777549000000000000e+06,1.795815399999999907e+06,1.802880000000000000e+06,1.487234000000000000e+06,3.035150299999999814e+06,2.201093299999999814e+06,2.091264000000000000e+06,2.567276799999999814e+06,2.326216000000000000e+06,2.732014799999999814e+06,2.874922799999999814e+06,2.130490500000000000e+06,2.871040000000000000e+06,3.392724500000000000e+06,3.257024000000000000e+06,3.758633500000000000e+06,2.926462500000000000e+06,2.528492799999999814e+06,3.227570500000000000e+06,3.411324799999999814e+06,2.671970500000000000e+06,2.661632000000000000e+06,2.531687000000000000e+06,3.022400000000000000e+06,2.536203799999999814e+06,3.051846000000000000e+06,3.011904000000000000e+06,2.531687000000000000e+06,3.049245500000000000e+06,2.629663799999999814e+06,2.844636500000000000e+06,2.720991500000000000e+06,2.854098000000000000e+06,2.830336000000000000e+06,3.268984799999999814e+06,2.622560000000000000e+06,2.473018299999999814e+06,2.746368000000000000e+06,2.781289500000000000e+06,2.785152000000000000e+06,3.389837799999999814e+06,2.562240000000000000e+06,2.841152000000000000e+06,2.723776000000000000e+06,3.104212000000000000e+06,2.901186799999999814e+06,2.458440000000000000e+06,3.147091799999999814e+06,2.588502799999999814e+06,2.783552000000000000e+06,3.045872299999999814e+06,2.681879000000000000e+06,2.644133000000000000e+06,2.267482000000000000e+06,2.884155799999999814e+06,2.900387500000000000e+06,2.753650500000000000e+06,3.626724799999999814e+06,3.372627299999999814e+06,2.574189299999999814e+06,3.001558500000000000e+06,2.933046500000000000e+06,3.243013000000000000e+06,2.982002299999999814e+06,3.014596000000000000e+06,3.443292000000000000e+06,2.681879000000000000e+06,2.988521000000000000e+06,3.151685299999999814e+06,2.499158500000000000e+06,2.929787000000000000e+06,2.290297500000000000e+06,2.280519500000000000e+06,2.625906500000000000e+06,3.678259500000000000e+06,2.862135000000000000e+06,3.055861000000000000e+06,2.981845500000000000e+06,2.446943299999999814e+06,2.443618500000000000e+06,2.970545500000000000e+06,2.530918000000000000e+06,2.626404500000000000e+06,2.825356500000000000e+06,2.961111500000000000e+06,3.090176000000000000e+06,2.819885500000000000e+06,1.810714300000000047e+06,3.180351000000000000e+06,2.750272000000000000e+06,2.363050500000000000e+06,2.808768000000000000e+06,2.545911000000000000e+06,3.485569500000000000e+06,3.241731000000000000e+06,2.965056000000000000e+06,2.694764799999999814e+06,2.689856000000000000e+06,2.942717799999999814e+06,4.514331500000000000e+06,2.489380299999999814e+06,3.304919799999999814e+06,3.387395000000000000e+06,3.784917299999999814e+06,3.060292500000000000e+06,3.148426000000000000e+06,3.070231299999999814e+06,3.327822000000000000e+06,3.004883000000000000e+06,3.024439299999999814e+06,2.959121500000000000e+06,3.270461299999999814e+06,3.236494299999999814e+06,2.642701299999999814e+06,3.616807500000000000e+06,2.636182500000000000e+06,2.949376000000000000e+06,3.156608000000000000e+06,2.561151799999999814e+06,2.055428000000000000e+06,2.816434500000000000e+06,3.322312500000000000e+06,2.595584000000000000e+06,2.909686500000000000e+06,2.522048000000000000e+06,2.357376000000000000e+06,2.416384000000000000e+06,2.179136000000000000e+06,1.888709899999999907e+06,2.050304000000000000e+06,1.842368000000000000e+06,1.640064000000000000e+06,1.428192000000000000e+06,1.231040000000000000e+06,1.152576000000000000e+06,9.230080000000000000e+05,6.802400000000000000e+05,5.561600000000000000e+05,4.586480000000000000e+05,4.019920000000000000e+05,3.015520000000000000e+05,2.579080000000000000e+05,1.503120000000000000e+05,1.307560000000000000e+05,1.073940000000000000e+05,8.436000000000000000e+04,9.160000000000000000e+04,5.904500000000000000e+04,5.583300000000000000e+04,4.609900000000000000e+04,4.900800000000000000e+04,1.222940000000000000e+05,3.817400000000000000e+04,3.235800000000000000e+04,2.554100000000000000e+04,1.862700000000000000e+04,1.712400000000000000e+04,2.504000000000000000e+04,2.043000000000000000e+04,3.165600000000000000e+04,1.942800000000000000e+04,2.063100000000000000e+04,1.872700000000000000e+04,1.682300000000000000e+04,1.532100000000000000e+04,1.752500000000000000e+04,1.942800000000000000e+04,2.123200000000000000e+04,1.582200000000000000e+04,1.732400000000000000e+04,1.772500000000000000e+04,1.622200000000000000e+04,1.572100000000000000e+04,1.542100000000000000e+04,1.622200000000000000e+04,2.093100000000000000e+04,1.492000000000000000e+04,1.722400000000000000e+04,nan
[truncated: 260,233 more chars]
