# Supplementary material for: Otolith microchemistry and diadromy in Patagonian river fishes
Source: PeerJ. 2019 Jan 3;7:e6149. doi: 10.7717/peerj.6149 (PMC6321752; doi:10.7717/peerj.6149)
Supplement: Supplemental Information 3 — Raw data. This archive contains the raw data used to generate the analyses reported in the paper cited above. The python script provided allows to convert from the isotopic intensities measured by LA-ICP-MS to molar concentrations of Sr:Ca. [file peerj-07-6149-s003.zip › Dataset S1/Alo_etAl_scripts/samples/3145.txt]

4.794870000000000232e+01	4.215716000000000000e+06	4.977121000000000000e+06	5.364536000000000000e+06	1.063254700000000000e+07	9.667721000000000000e+06	9.934844000000000000e+06	1.487044100000000000e+07	6.003703000000000000e+06	9.863172000000000000e+06	9.900462000000000000e+06	1.076035200000000000e+07	1.507588200000000000e+07	6.196200500000000000e+06	1.190628600000000000e+07	1.029784400000000000e+07	1.281362600000000000e+07	9.190936000000000000e+06	9.768811000000000000e+06	1.359148500000000000e+07	1.073489800000000000e+07	8.529876000000000000e+06	9.616311000000000000e+06	1.033992900000000000e+07	1.012012400000000000e+07	1.147613700000000000e+07	8.083995000000000000e+06	8.340461000000000000e+06	8.735531000000000000e+06	9.022896000000000000e+06	8.191725000000000000e+06	9.236486000000000000e+06	7.991277000000000000e+06	8.422293000000000000e+06	7.496626000000000000e+06	7.623368500000000000e+06	7.946776500000000000e+06	8.482152000000000000e+06	9.480814000000000000e+06	9.508398000000000000e+06	9.662637000000000000e+06	9.655368000000000000e+06	1.043200500000000000e+07	1.052623900000000000e+07	1.087663700000000000e+07	1.007868000000000000e+07	1.068696200000000000e+07	8.894529000000000000e+06	1.136010800000000000e+07	1.031408200000000000e+07
4.794950000000000045e+01	4.250619000000000000e+06	8.213498500000000000e+06	8.638984000000000000e+06	6.944680500000000000e+06	1.265630200000000000e+07	1.097616400000000000e+07	1.366877300000000000e+07	7.509076000000000000e+06	1.025707900000000000e+07	1.110941600000000000e+07	1.019501300000000000e+07	1.271937700000000000e+07	1.303608700000000000e+07	8.855029000000000000e+06	1.344712100000000000e+07	8.957824000000000000e+06	1.139813700000000000e+07	9.066882000000000000e+06	1.202025000000000000e+07	1.075841700000000000e+07	1.016303200000000000e+07	1.041259500000000000e+07	1.257935700000000000e+07	9.964809000000000000e+06	8.376118000000000000e+06	9.311514000000000000e+06	7.824449000000000000e+06	9.491463000000000000e+06	9.461908000000000000e+06	8.286951500000000000e+06	9.054514000000000000e+06	8.023489500000000000e+06	8.345694500000000000e+06	8.140652000000000000e+06	8.345011500000000000e+06	8.942210000000000000e+06	8.679584000000000000e+06	9.060033000000000000e+06	9.889287000000000000e+06	1.103474800000000000e+07	1.028973900000000000e+07	9.261787000000000000e+06	8.501422000000000000e+06	9.179737000000000000e+06	9.396493000000000000e+06	1.050959100000000000e+07	9.402832000000000000e+06	1.084116300000000000e+07	9.823557000000000000e+06
4.795029999999999859e+01	5.211502000000000000e+06	5.526166000000000000e+06	1.104830400000000000e+07	9.170252000000000000e+06	9.767835000000000000e+06	9.341431000000000000e+06	1.188702900000000000e+07	8.340583000000000000e+06	1.123582800000000000e+07	1.138284800000000000e+07	9.023986000000000000e+06	1.525745700000000000e+07	1.105939900000000000e+07	1.047526300000000000e+07	5.984394500000000000e+06	1.189521100000000000e+07	1.381003200000000000e+07	8.782448000000000000e+06	7.668315000000000000e+06	1.216530900000000000e+07	8.735517000000000000e+06	1.277281400000000000e+07	9.412777000000000000e+06	1.033350900000000000e+07	1.100498600000000000e+07	1.198199100000000000e+07	8.229586000000000000e+06	9.389569000000000000e+06	9.675080000000000000e+06	9.369398000000000000e+06	9.084061000000000000e+06	8.458788000000000000e+06	7.938426500000000000e+06	8.300348500000000000e+06	8.207457500000000000e+06	9.136770000000000000e+06	9.178848000000000000e+06	9.359900000000000000e+06	9.583561000000000000e+06	1.258767600000000000e+07	9.289411000000000000e+06	1.100824700000000000e+07	9.636816000000000000e+06	9.724078000000000000e+06	9.564024000000000000e+06	9.299267000000000000e+06	8.487389000000000000e+06	9.093986000000000000e+06	1.038405700000000000e+07
4.795109999999999673e+01	4.565212500000000000e+06	6.285655000000000000e+06	7.988688000000000000e+06	1.082485000000000000e+07	7.291955000000000000e+06	9.271467000000000000e+06	1.045922200000000000e+07	7.579412000000000000e+06	9.237365000000000000e+06	9.557569000000000000e+06	1.427435500000000000e+07	7.584678500000000000e+06	1.429357900000000000e+07	1.214762200000000000e+07	1.177082500000000000e+07	7.395723000000000000e+06	1.311944900000000000e+07	1.227493600000000000e+07	1.422574500000000000e+07	1.021137100000000000e+07	8.858761000000000000e+06	1.066257000000000000e+07	1.106531600000000000e+07	1.150436200000000000e+07	1.031859800000000000e+07	8.146162000000000000e+06	9.633264000000000000e+06	9.149340000000000000e+06	1.006536700000000000e+07	8.371199000000000000e+06	9.166136000000000000e+06	8.340460500000000000e+06	8.398488000000000000e+06	8.095089500000000000e+06	8.505453000000000000e+06	8.673347000000000000e+06	8.563352000000000000e+06	9.895607000000000000e+06	1.072576800000000000e+07	1.046849900000000000e+07	1.080989100000000000e+07	1.096794200000000000e+07	9.794406000000000000e+06	9.643075000000000000e+06	8.390412000000000000e+06	1.125547700000000000e+07	8.668264000000000000e+06	1.031622600000000000e+07	1.215279200000000000e+07
4.795190000000000197e+01	4.891324000000000000e+06	5.689689000000000000e+06	1.060704000000000000e+07	1.153562700000000000e+07	9.578914000000000000e+06	7.939600000000000000e+06	1.015120900000000000e+07	1.346608400000000000e+07	8.143128500000000000e+06	1.149342900000000000e+07	7.246810000000000000e+06	1.029229900000000000e+07	1.227682000000000000e+07	1.029730400000000000e+07	1.446625100000000000e+07	1.046147300000000000e+07	1.035033100000000000e+07	1.047097100000000000e+07	1.221834000000000000e+07	8.740038000000000000e+06	7.401902000000000000e+06	9.422921000000000000e+06	1.191171600000000000e+07	1.028765200000000000e+07	1.055126800000000000e+07	9.339772000000000000e+06	9.078445000000000000e+06	9.815365000000000000e+06	9.022896000000000000e+06	8.539470000000000000e+06	9.124864000000000000e+06	8.308248000000000000e+06	8.174349500000000000e+06	7.684571000000000000e+06	8.144517000000000000e+06	8.421402000000000000e+06	1.031100800000000000e+07	9.157916000000000000e+06	1.220874600000000000e+07	1.097642000000000000e+07	9.952565000000000000e+06	1.059299300000000000e+07	1.063122100000000000e+07	9.926586000000000000e+06	8.971857000000000000e+06	1.003904500000000000e+07	9.064114000000000000e+06	9.699345000000000000e+06	8.697193000000000000e+06
4.795270000000000010e+01	4.396281500000000000e+06	6.595193000000000000e+06	8.180320000000000000e+06	9.408884000000000000e+06	1.174820900000000000e+07	1.149380200000000000e+07	6.941773500000000000e+06	1.120504000000000000e+07	8.693024000000000000e+06	1.076652300000000000e+07	1.050073800000000000e+07	9.099324000000000000e+06	1.195764100000000000e+07	1.448061200000000000e+07	1.288835600000000000e+07	1.431189700000000000e+07	1.130456200000000000e+07	1.020995000000000000e+07	8.983335000000000000e+06	7.656999500000000000e+06	6.796717000000000000e+06	9.087273000000000000e+06	1.251056900000000000e+07	1.014915900000000000e+07	1.055707900000000000e+07	9.639531000000000000e+06	8.068595500000000000e+06	8.987268000000000000e+06	9.876558000000000000e+06	8.685335000000000000e+06	8.861052000000000000e+06	8.361935500000000000e+06	8.663872000000000000e+06	8.083699000000000000e+06	8.648500000000000000e+06	1.056133200000000000e+07	8.638984000000000000e+06	1.041450100000000000e+07	9.820118000000000000e+06	1.060288700000000000e+07	1.511479600000000000e+07	1.041450100000000000e+07	1.063122100000000000e+07	9.162148000000000000e+06	9.994691000000000000e+06	1.112721300000000000e+07	8.719072000000000000e+06	9.514995000000000000e+06	9.093951000000000000e+06
4.795349999999999824e+01	4.326358500000000000e+06	7.471517500000000000e+06	6.444380000000000000e+06	6.973665500000000000e+06	1.124740300000000000e+07	1.132482000000000000e+07	1.139926400000000000e+07	1.377036500000000000e+07	1.294985400000000000e+07	1.056882500000000000e+07	1.494367800000000000e+07	1.649646800000000000e+07	1.009722900000000000e+07	1.106149600000000000e+07	9.774205000000000000e+06	8.425433000000000000e+06	9.934624000000000000e+06	1.389924600000000000e+07	8.209575000000000000e+06	1.032896500000000000e+07	8.182915500000000000e+06	9.832653000000000000e+06	1.058172500000000000e+07	1.230029300000000000e+07	1.069677400000000000e+07	1.059012400000000000e+07	8.240673500000000000e+06	9.359360000000000000e+06	1.088224200000000000e+07	8.898194000000000000e+06	9.148783000000000000e+06	8.308248000000000000e+06	8.328018000000000000e+06	3.302461200000000000e+07	8.826107000000000000e+06	9.302523000000000000e+06	9.295080000000000000e+06	9.382701000000000000e+06	1.076611600000000000e+07	9.668470000000000000e+06	1.277057000000000000e+07	8.697061000000000000e+06	9.133652000000000000e+06	9.799527000000000000e+06	9.295974000000000000e+06	9.977478000000000000e+06	9.052597000000000000e+06	1.133729500000000000e+07	1.297569800000000000e+07
4.795430000000000348e+01	4.425367000000000000e+06	6.174655500000000000e+06	7.408108000000000000e+06	1.178613300000000000e+07	7.875325500000000000e+06	8.945822000000000000e+06	1.266448300000000000e+07	1.020348700000000000e+07	1.184960000000000000e+07	1.665587700000000000e+07	9.398650000000000000e+06	1.014040200000000000e+07	1.147076500000000000e+07	8.337913500000000000e+06	1.327288500000000000e+07	6.992046000000000000e+06	8.699434000000000000e+06	9.670058000000000000e+06	9.664095000000000000e+06	9.946550000000000000e+06	9.933916000000000000e+06	8.086464000000000000e+06	9.925356000000000000e+06	9.514995000000000000e+06	1.055707900000000000e+07	8.338541500000000000e+06	8.179470500000000000e+06	1.012752000000000000e+07	9.559358000000000000e+06	8.634921000000000000e+06	9.559158000000000000e+06	7.636510000000000000e+06	8.634412000000000000e+06	8.101012500000000000e+06	8.694275000000000000e+06	8.255877500000000000e+06	8.940816000000000000e+06	8.639252000000000000e+06	1.665675700000000000e+07	1.006556800000000000e+07	1.169600000000000000e+07	9.688556000000000000e+06	1.109370200000000000e+07	9.451908000000000000e+06	9.094490000000000000e+06	1.110864500000000000e+07	8.555132000000000000e+06	1.040886200000000000e+07	1.079854200000000000e+07
4.795510000000000161e+01	4.669922000000000000e+06	7.121011000000000000e+06	5.950916000000000000e+06	8.873183000000000000e+06	9.024870000000000000e+06	7.375474500000000000e+06	8.537619000000000000e+06	1.668772000000000000e+07	7.615914000000000000e+06	1.176639600000000000e+07	1.192607600000000000e+07	1.271353500000000000e+07	7.245346000000000000e+06	1.024563800000000000e+07	9.942858000000000000e+06	1.211756700000000000e+07	1.536127200000000000e+07	1.128857300000000000e+07	9.652470000000000000e+06	8.740038000000000000e+06	1.013368800000000000e+07	1.105525800000000000e+07	9.142454000000000000e+06	1.046624100000000000e+07	9.969477000000000000e+06	8.044208000000000000e+06	8.124033000000000000e+06	9.809132000000000000e+06	9.376639000000000000e+06	8.769358000000000000e+06	9.084061000000000000e+06	7.959064500000000000e+06	8.009368500000000000e+06	8.784906000000000000e+06	8.236067000000000000e+06	9.971937000000000000e+06	1.016577600000000000e+07	9.117842000000000000e+06	1.207594200000000000e+07	9.796792000000000000e+06	8.975081000000000000e+06	9.970689000000000000e+06	9.466834000000000000e+06	9.069573000000000000e+06	9.497235000000000000e+06	9.231592000000000000e+06	1.073670700000000000e+07	1.107206100000000000e+07	1.066419000000000000e+07
4.795589999999999975e+01	7.191207000000000000e+06	6.262194500000000000e+06	1.056064000000000000e+07	7.731237500000000000e+06	9.013328000000000000e+06	2.073668000000000000e+07	1.320443400000000000e+07	6.935155000000000000e+06	6.029178500000000000e+06	1.082460100000000000e+07	1.102596000000000000e+07	1.387122300000000000e+07	7.564293500000000000e+06	8.837807000000000000e+06	1.287090900000000000e+07	9.624892000000000000e+06	1.160283200000000000e+07	1.318572700000000000e+07	1.206117000000000000e+07	1.044679400000000000e+07	9.469815000000000000e+06	9.275209000000000000e+06	1.095028500000000000e+07	1.127945500000000000e+07	9.911600000000000000e+06	9.147393000000000000e+06	7.674546000000000000e+06	9.671515000000000000e+06	9.187586000000000000e+06	8.214355500000000000e+06	9.224996000000000000e+06	7.904947500000000000e+06	8.339566500000000000e+06	8.186214500000000000e+06	8.471122000000000000e+06	9.188439000000000000e+06	8.354552000000000000e+06	8.368635000000000000e+06	8.954356000000000000e+06	1.043910100000000000e+07	1.162746900000000000e+07	1.021850500000000000e+07	9.759568000000000000e+06	8.918907000000000000e+06	9.497235000000000000e+06	9.464178000000000000e+06	9.397413000000000000e+06	1.008002800000000000e+07	1.171474800000000000e+07
8.789879999999999427e+01	2.905627000000000000e+06	3.919649000000000000e+06	5.637368000000000000e+06	7.626355500000000000e+06	5.263997500000000000e+06	7.020658500000000000e+06	6.912665000000000000e+06	1.008060400000000000e+07	3.949828000000000000e+06	9.877231000000000000e+06	5.735127000000000000e+06	7.444466000000000000e+06	5.778928000000000000e+06	7.108042000000000000e+06	1.067609200000000000e+07	4.581322000000000000e+06	7.674553500000000000e+06	6.746671000000000000e+06	7.069162500000000000e+06	5.473401000000000000e+06	5.586698000000000000e+06	5.942815000000000000e+06	7.461387000000000000e+06	8.707542000000000000e+06	7.236012000000000000e+06	6.030556500000000000e+06	5.909859000000000000e+06	6.503578500000000000e+06	6.889228000000000000e+06	6.117354500000000000e+06	6.478649000000000000e+06	5.825416000000000000e+06	5.715068500000000000e+06	5.997392000000000000e+06	6.380463000000000000e+06	6.207626000000000000e+06	6.490780000000000000e+06	7.279257000000000000e+06	6.998609500000000000e+06	7.759274000000000000e+06	6.979908000000000000e+06	7.008409500000000000e+06	6.968548000000000000e+06	6.712497500000000000e+06	5.936414000000000000e+06	7.012624000000000000e+06	7.385762500000000000e+06	7.150591000000000000e+06	7.745766000000000000e+06
8.790019999999999811e+01	3.907172299999999814e+06	3.966336500000000000e+06	4.853556000000000000e+06	4.888015000000000000e+06	6.330978000000000000e+06	9.039030000000000000e+06	6.105870500000000000e+06	9.383566000000000000e+06	8.600449000000000000e+06	7.092617000000000000e+06	9.191144000000000000e+06	5.222097500000000000e+06	9.401659000000000000e+06	6.567964000000000000e+06	7.398871000000000000e+06	1.158517600000000000e+07	6.861153000000000000e+06	7.355758500000000000e+06	7.447440000000000000e+06	6.256340500000000000e+06	5.950912500000000000e+06	7.307564500000000000e+06	8.100270500000000000e+06	7.479310000000000000e+06	7.805716000000000000e+06	6.047511000000000000e+06	5.515920500000000000e+06	6.905519000000000000e+06	7.200093000000000000e+06	6.689274000000000000e+06	6.889375500000000000e+06	6.174707000000000000e+06	6.151679500000000000e+06	6.157088500000000000e+06	6.288798500000000000e+06	6.115947500000000000e+06	6.670812000000000000e+06	6.628048500000000000e+06	7.373619500000000000e+06	8.652861000000000000e+06	7.877439000000000000e+06	8.115061000000000000e+06	8.565955000000000000e+06	7.494293500000000000e+06	7.272420000000000000e+06	6.645666500000000000e+06	6.803617500000000000e+06	7.375498000000000000e+06	8.247720000000000000e+06
8.790170000000000528e+01	3.452967299999999814e+06	4.229304000000000000e+06	6.949444000000000000e+06	6.070819000000000000e+06	7.286066000000000000e+06	7.084695000000000000e+06	7.881700000000000000e+06	9.400886000000000000e+06	9.428764000000000000e+06	9.255098000000000000e+06	4.431065500000000000e+06	7.204702500000000000e+06	1.625266300000000000e+07	5.855552500000000000e+06	5.472038000000000000e+06	8.729624000000000000e+06	6.603588000000000000e+06	1.032585600000000000e+07	7.505565000000000000e+06	5.473401000000000000e+06	7.196261000000000000e+06	6.278349500000000000e+06	7.714686000000000000e+06	7.456151000000000000e+06	6.747312000000000000e+06	6.658445000000000000e+06	6.326195000000000000e+06	6.251721000000000000e+06	7.395237000000000000e+06	6.229385500000000000e+06	6.554744000000000000e+06	5.938374500000000000e+06	6.475985500000000000e+06	6.060040500000000000e+06	5.996754000000000000e+06	6.127493000000000000e+06	6.711412000000000000e+06	7.025798000000000000e+06	7.235282000000000000e+06	8.022217000000000000e+06	7.917415500000000000e+06	7.210048000000000000e+06	7.448448000000000000e+06	6.382352000000000000e+06	6.618378000000000000e+06	7.397782500000000000e+06	7.685077000000000000e+06	9.041907000000000000e+06	6.934406000000000000e+06
8.790319999999999823e+01	3.883903500000000000e+06	5.269268000000000000e+06	6.374664000000000000e+06	6.618394000000000000e+06	7.280177000000000000e+06	5.589889500000000000e+06	5.955111500000000000e+06	6.923334500000000000e+06	7.604342000000000000e+06	1.029585800000000000e+07	1.017218700000000000e+07	8.643166000000000000e+06	6.718051500000000000e+06	8.751698000000000000e+06	5.966831000000000000e+06	8.279067000000000000e+06	6.322629000000000000e+06	8.243252500000000000e+06	5.661142500000000000e+06	5.549954500000000000e+06	6.544126000000000000e+06	7.671505500000000000e+06	6.782012500000000000e+06	8.857557000000000000e+06	6.741501000000000000e+06	6.590513000000000000e+06	5.943122000000000000e+06	7.013646500000000000e+06	6.797625000000000000e+06	6.846229500000000000e+06	6.795341000000000000e+06	6.083438000000000000e+06	6.163464000000000000e+06	5.985887500000000000e+06	6.317408000000000000e+06	6.825371000000000000e+06	7.704256000000000000e+06	6.685626500000000000e+06	6.525610500000000000e+06	7.846999500000000000e+06	7.088530000000000000e+06	6.391632500000000000e+06	9.531367000000000000e+06	7.413406000000000000e+06	6.998450500000000000e+06	7.868450500000000000e+06	6.752810000000000000e+06	8.234453500000000000e+06	7.366385000000000000e+06
8.790460000000000207e+01	3.621840000000000000e+06	6.361639000000000000e+06	5.103188000000000000e+06	8.307681000000000000e+06	7.905006500000000000e+06	6.427478000000000000e+06	6.976680000000000000e+06	8.457848000000000000e+06	6.944166500000000000e+06	6.168245500000000000e+06	9.358532000000000000e+06	6.403505000000000000e+06	8.341048000000000000e+06	6.562223000000000000e+06	1.037344700000000000e+07	8.366980500000000000e+06	6.170335500000000000e+06	1.016915100000000000e+07	5.806455000000000000e+06	6.656512000000000000e+06	6.385669500000000000e+06	6.522870500000000000e+06	7.904717500000000000e+06	8.488396000000000000e+06	6.689086500000000000e+06	8.015950000000000000e+06	6.509249500000000000e+06	6.317532500000000000e+06	6.687993500000000000e+06	6.661154000000000000e+06	6.484394000000000000e+06	5.653508500000000000e+06	6.505446500000000000e+06	5.837695500000000000e+06	6.030970500000000000e+06	5.824222000000000000e+06	7.019160000000000000e+06	7.694280000000000000e+06	8.793193000000000000e+06	7.169810000000000000e+06	7.922898000000000000e+06	7.434833000000000000e+06	7.161794000000000000e+06	7.268410500000000000e+06	6.366969500000000000e+06	7.782819000000000000e+06	6.775391000000000000e+06	7.640616000000000000e+06	8.924845000000000000e+06
8.790609999999999502e+01	3.243373000000000000e+06	4.486435500000000000e+06	5.817400000000000000e+06	5.779454000000000000e+06	5.505802500000000000e+06	6.945116500000000000e+06	6.256862000000000000e+06	6.237999500000000000e+06	8.670112000000000000e+06	8.220378000000000000e+06	8.971879000000000000e+06	1.126887900000000000e+07	1.183024700000000000e+07	6.596782000000000000e+06	4.866631500000000000e+06	9.379155000000000000e+06	8.564686000000000000e+06	7.094737500000000000e+06	7.179600000000000000e+06	6.674151000000000000e+06	6.978883000000000000e+06	7.091563500000000000e+06	9.551275000000000000e+06	7.900089000000000000e+06	7.695541000000000000e+06	7.207098500000000000e+06	5.726694000000000000e+06	6.233740000000000000e+06	7.669437000000000000e+06	6.818222000000000000e+06	6.942138000000000000e+06	6.077962000000000000e+06	5.951109500000000000e+06	5.752151500000000000e+06	6.311800500000000000e+06	6.705228500000000000e+06	6.357264000000000000e+06	7.521430500000000000e+06	7.713929500000000000e+06	8.010551500000000000e+06	8.569148000000000000e+06	7.008409500000000000e+06	7.056344500000000000e+06	7.268410500000000000e+06	7.194127000000000000e+06	8.235286000000000000e+06	7.413876000000000000e+06	7.358100000000000000e+06	7.080304000000000000e+06
8.790760000000000218e+01	2.993001299999999814e+06	4.019093500000000000e+06	7.245592000000000000e+06	5.692033000000000000e+06	6.201418500000000000e+06	7.904967000000000000e+06	6.233552000000000000e+06	9.043707000000000000e+06	6.741543000000000000e+06	7.691170000000000000e+06	7.408319000000000000e+06	5.450176500000000000e+06	8.167097500000000000e+06	6.464518000000000000e+06	7.771536000000000000e+06	6.956857000000000000e+06	5.181014000000000000e+06	6.166444500000000000e+06	8.942648000000000000e+06	5.785495000000000000e+06	6.426751000000000000e+06	6.118933500000000000e+06	7.599424500000000000e+06	7.646377000000000000e+06	7.724595500000000000e+06	6.234125500000000000e+06	5.477003000000000000e+06	6.389577000000000000e+06	7.273181000000000000e+06	6.178971500000000000e+06	7.065485000000000000e+06	5.906162000000000000e+06	6.151679500000000000e+06	5.883258000000000000e+06	7.079104000000000000e+06	6.179048000000000000e+06	6.583696000000000000e+06	7.572905500000000000e+06	7.466075000000000000e+06	9.224943000000000000e+06	8.557726000000000000e+06	6.547324000000000000e+06	7.799517500000000000e+06	6.984784000000000000e+06	6.607321000000000000e+06	7.727971000000000000e+06	7.645334000000000000e+06	8.528953000000000000e+06	8.189407500000000000e+06
8.790900000000000603e+01	4.367195500000000000e+06	6.110460000000000000e+06	5.143904000000000000e+06	5.051216500000000000e+06	4.998872000000000000e+06	1.015589200000000000e+07	5.606741000000000000e+06	1.335467000000000000e+07	6.341850500000000000e+06	6.848224000000000000e+06	6.877449000000000000e+06	7.374243000000000000e+06	8.021868500000000000e+06	8.837807000000000000e+06	7.771536000000000000e+06	7.594580500000000000e+06	8.728676000000000000e+06	1.067380700000000000e+07	6.865609000000000000e+06	5.773618000000000000e+06	7.525381000000000000e+06	7.932843000000000000e+06	8.825888000000000000e+06	7.415824500000000000e+06	8.974877000000000000e+06	5.798503000000000000e+06	6.215209000000000000e+06	6.827600500000000000e+06	7.419599500000000000e+06	6.408859500000000000e+06	6.678091000000000000e+06	6.110282000000000000e+06	6.411171500000000000e+06	6.196841500000000000e+06	5.859314500000000000e+06	5.921502000000000000e+06	7.071360000000000000e+06	7.146712000000000000e+06	6.923792000000000000e+06	8.810347000000000000e+06	1.127864500000000000e+07	9.365658000000000000e+06	7.869427500000000000e+06	6.706596000000000000e+06	6.836392000000000000e+06	7.795157000000000000e+06	6.724583500000000000e+06	6.798828000000000000e+06	7.675558000000000000e+06
8.791049999999999898e+01	4.669922000000000000e+06	3.762078799999999814e+06	5.184504000000000000e+06	7.026165000000000000e+06	6.077630500000000000e+06	7.788516000000000000e+06	5.125123000000000000e+06	6.999405000000000000e+06	5.142888500000000000e+06	6.115859000000000000e+06	5.342825000000000000e+06	5.865439500000000000e+06	9.633284000000000000e+06	1.025114900000000000e+07	4.086639799999999814e+06	7.220247000000000000e+06	5.783871000000000000e+06	7.698029500000000000e+06	7.912905000000000000e+06	6.738827500000000000e+06	7.172786000000000000e+06	6.829999000000000000e+06	7.254100500000000000e+06	8.580571000000000000e+06	7.666021000000000000e+06	6.505626500000000000e+06	6.032043500000000000e+06	6.275696000000000000e+06	6.937953000000000000e+06	6.711568000000000000e+06	6.777871000000000000e+06	6.104913000000000000e+06	6.175130500000000000e+06	5.718094000000000000e+06	6.775730000000000000e+06	6.190365000000000000e+06	6.636012000000000000e+06	7.169858500000000000e+06	6.785224000000000000e+06	7.222188500000000000e+06	7.242839500000000000e+06	7.988159000000000000e+06	7.360651500000000000e+06	7.094832500000000000e+06	6.417117000000000000e+06	7.703417500000000000e+06	7.323551000000000000e+06	8.107943500000000000e+06	7.313787000000000000e+06
8.791200000000000614e+01	4.116707299999999814e+06	6.297210000000000000e+06	5.347136000000000000e+06	7.870925000000000000e+06	6.260427000000000000e+06	6.322765000000000000e+06	6.274257500000000000e+06	1.122259500000000000e+07	5.079127500000000000e+06	7.778519500000000000e+06	4.494585500000000000e+06	6.994033000000000000e+06	6.584635500000000000e+06	7.820798000000000000e+06	1.021037600000000000e+07	8.881602000000000000e+06	7.862171500000000000e+06	8.904614000000000000e+06	7.447440000000000000e+06	7.504010000000000000e+06	5.474957000000000000e+06	7.745589000000000000e+06	6.707127000000000000e+06	6.637291500000000000e+06	8.003753000000000000e+06	6.963968500000000000e+06	5.748869000000000000e+06	6.293557500000000000e+06	6.693962500000000000e+06	6.750891000000000000e+06	6.548999000000000000e+06	6.077962000000000000e+06	6.546691500000000000e+06	6.082935500000000000e+06	6.008083000000000000e+06	6.144640000000000000e+06	6.757928000000000000e+06	6.777751500000000000e+06	8.227623000000000000e+06	8.308025000000000000e+06	7.534097000000000000e+06	7.896034000000000000e+06	7.542090000000000000e+06	8.223900000000000000e+06	6.763795000000000000e+06	8.962604000000000000e+06	7.108803500000000000e+06	7.248642000000000000e+06	8.236057500000000000e+06
[truncated: 67 more columns]
