# Supplementary material for: Otolith microchemistry and diadromy in Patagonian river fishes
Source: PeerJ. 2019 Jan 3;7:e6149. doi: 10.7717/peerj.6149 (PMC6321752; doi:10.7717/peerj.6149)
Supplement: Supplemental Information 3 — Raw data. This archive contains the raw data used to generate the analyses reported in the paper cited above. The python script provided allows to convert from the isotopic intensities measured by LA-ICP-MS to molar concentrations of Sr:Ca. [file peerj-07-6149-s003.zip › Dataset S1/Alo_etAl_scripts/samples/4084_1156.txt]

4.794870000000000232e+01	3.710367500000000000e+06	6.281425500000000000e+06	7.905210000000000000e+06	8.101581500000000000e+06	8.492074000000000000e+06	8.807444000000000000e+06	1.270587400000000000e+07	9.263156000000000000e+06	1.208676100000000000e+07	1.123171900000000000e+07	8.775189000000000000e+06	1.068802500000000000e+07	1.035797200000000000e+07	1.093778200000000000e+07	9.765032000000000000e+06	8.671315000000000000e+06	1.688093000000000000e+07	8.677372000000000000e+06	1.007457200000000000e+07	7.973559000000000000e+06	8.733516000000000000e+06	1.120879300000000000e+07	9.806742000000000000e+06	1.051149000000000000e+07	7.786774500000000000e+06	7.093467000000000000e+06	8.102119000000000000e+06	1.517096700000000000e+07	9.604738000000000000e+06	1.318988400000000000e+07	8.763589000000000000e+06	8.644536000000000000e+06	1.108696500000000000e+07	1.066907000000000000e+07	1.229794600000000000e+07	8.596620000000000000e+06	8.311661500000000000e+06	6.788826000000000000e+06	6.512133000000000000e+06	8.179985500000000000e+06	7.457329500000000000e+06	6.422085000000000000e+06	9.504160000000000000e+06	8.429706000000000000e+06	5.971407000000000000e+06	7.238964500000000000e+06	6.896603500000000000e+06	6.383549000000000000e+06	7.608443500000000000e+06
4.794950000000000045e+01	4.181693500000000000e+06	6.800409500000000000e+06	6.761176500000000000e+06	7.828347000000000000e+06	7.876785500000000000e+06	9.516203000000000000e+06	9.708511000000000000e+06	9.984576000000000000e+06	9.957059000000000000e+06	9.096797000000000000e+06	1.050004200000000000e+07	1.249734000000000000e+07	1.335965700000000000e+07	1.087826600000000000e+07	1.067157200000000000e+07	1.056131400000000000e+07	1.039283400000000000e+07	8.304807000000000000e+06	9.248850000000000000e+06	1.021316400000000000e+07	8.401804000000000000e+06	9.500912000000000000e+06	8.915134000000000000e+06	9.418592000000000000e+06	7.705305000000000000e+06	7.473677000000000000e+06	1.120062600000000000e+07	9.963160000000000000e+06	9.229396000000000000e+06	7.594522500000000000e+06	7.342345500000000000e+06	1.132715200000000000e+07	8.465989000000000000e+06	8.486190000000000000e+06	8.320055500000000000e+06	1.442134400000000000e+07	1.037170600000000000e+07	7.491231000000000000e+06	8.146204500000000000e+06	9.465696000000000000e+06	6.596155000000000000e+06	8.376653500000000000e+06	8.148909000000000000e+06	7.153519000000000000e+06	6.876622000000000000e+06	6.716228500000000000e+06	8.306373000000000000e+06	1.773996200000000000e+07	8.618335000000000000e+06
4.795029999999999859e+01	4.557372500000000000e+06	6.764938500000000000e+06	7.402055500000000000e+06	9.280740000000000000e+06	1.174512900000000000e+07	1.476218200000000000e+07	1.404956200000000000e+07	8.365861500000000000e+06	1.126291800000000000e+07	9.149766000000000000e+06	1.103224000000000000e+07	1.234644800000000000e+07	1.001992100000000000e+07	1.468488500000000000e+07	1.114307800000000000e+07	9.584085000000000000e+06	1.215337400000000000e+07	9.445526000000000000e+06	1.079247700000000000e+07	9.329097000000000000e+06	1.176939600000000000e+07	9.972133000000000000e+06	8.507906000000000000e+06	8.827988000000000000e+06	1.296838700000000000e+07	9.871194000000000000e+06	9.334834000000000000e+06	1.010174500000000000e+07	7.230839000000000000e+06	1.255564700000000000e+07	8.049885500000000000e+06	8.195426500000000000e+06	9.477748000000000000e+06	7.718405500000000000e+06	1.390769300000000000e+07	7.739892000000000000e+06	8.950205000000000000e+06	8.896162000000000000e+06	6.925293500000000000e+06	8.689084000000000000e+06	8.575136000000000000e+06	7.223390000000000000e+06	8.330221500000000000e+06	8.326726500000000000e+06	6.858416000000000000e+06	6.824497000000000000e+06	1.249294600000000000e+07	7.860353500000000000e+06	9.138688000000000000e+06
4.795109999999999673e+01	4.318759000000000000e+06	6.818086000000000000e+06	7.084727000000000000e+06	1.292750800000000000e+07	8.820958000000000000e+06	8.535124000000000000e+06	9.216320000000000000e+06	9.529873000000000000e+06	1.145796800000000000e+07	1.063359400000000000e+07	1.084487200000000000e+07	1.107792800000000000e+07	1.113506300000000000e+07	1.427994100000000000e+07	1.298023400000000000e+07	1.916252400000000000e+07	9.612860000000000000e+06	1.074903900000000000e+07	8.919900000000000000e+06	1.110288300000000000e+07	8.200170000000000000e+06	9.271186000000000000e+06	1.156046600000000000e+07	9.710857000000000000e+06	8.528639000000000000e+06	1.184188000000000000e+07	8.848390000000000000e+06	7.999307000000000000e+06	9.229396000000000000e+06	1.426862200000000000e+07	1.142505200000000000e+07	6.677143000000000000e+06	1.280578600000000000e+07	8.492524000000000000e+06	1.012395200000000000e+07	8.266056000000000000e+06	8.142939500000000000e+06	8.393528000000000000e+06	7.368555000000000000e+06	8.652737000000000000e+06	7.744347000000000000e+06	7.113994500000000000e+06	8.572455000000000000e+06	9.724715000000000000e+06	7.441501000000000000e+06	1.109592900000000000e+07	7.127396500000000000e+06	7.673434500000000000e+06	8.546070000000000000e+06
4.795190000000000197e+01	5.684767000000000000e+06	6.517231000000000000e+06	7.899227000000000000e+06	8.405661000000000000e+06	8.741841000000000000e+06	1.534385800000000000e+07	9.003750000000000000e+06	1.022101200000000000e+07	1.032936000000000000e+07	1.120242200000000000e+07	1.041804000000000000e+07	1.025766800000000000e+07	1.024513000000000000e+07	1.286227900000000000e+07	1.008135600000000000e+07	2.213561400000000000e+07	9.424196000000000000e+06	9.998327000000000000e+06	9.524011000000000000e+06	8.262517500000000000e+06	9.634826000000000000e+06	1.046077100000000000e+07	1.138327700000000000e+07	1.023114000000000000e+07	8.014609500000000000e+06	1.071317000000000000e+07	9.063483000000000000e+06	1.091780400000000000e+07	1.046480600000000000e+07	8.739997000000000000e+06	1.536842500000000000e+07	1.111487600000000000e+07	1.014803200000000000e+07	7.974455500000000000e+06	6.929456000000000000e+06	8.296618500000000000e+06	8.185300500000000000e+06	9.980322000000000000e+06	7.878937000000000000e+06	9.368286000000000000e+06	7.316749500000000000e+06	1.258293000000000000e+07	6.787856500000000000e+06	8.837250000000000000e+06	7.137821000000000000e+06	7.671557500000000000e+06	7.935598000000000000e+06	1.719076800000000000e+07	1.022144800000000000e+07
4.795270000000000010e+01	5.511826000000000000e+06	5.726852500000000000e+06	6.761176500000000000e+06	7.664285000000000000e+06	7.133692500000000000e+06	8.195510000000000000e+06	1.075435700000000000e+07	8.614410000000000000e+06	1.097643900000000000e+07	8.662500000000000000e+06	1.556877000000000000e+07	9.273960000000000000e+06	9.806090000000000000e+06	1.099158400000000000e+07	1.040936000000000000e+07	9.878383000000000000e+06	9.722407000000000000e+06	8.316435000000000000e+06	9.183108000000000000e+06	1.241132100000000000e+07	9.202179000000000000e+06	9.323910000000000000e+06	9.322598000000000000e+06	7.535925000000000000e+06	9.971750000000000000e+06	9.765801000000000000e+06	1.111567300000000000e+07	7.449675000000000000e+06	1.171836600000000000e+07	1.240317700000000000e+07	7.372677000000000000e+06	7.941356000000000000e+06	1.159260100000000000e+07	9.571783000000000000e+06	9.164123000000000000e+06	1.022401200000000000e+07	8.263524000000000000e+06	7.551852000000000000e+06	7.569188000000000000e+06	7.155367000000000000e+06	1.155538300000000000e+07	7.417561000000000000e+06	7.846480000000000000e+06	7.256862000000000000e+06	6.870432000000000000e+06	7.725691500000000000e+06	9.357265000000000000e+06	1.091645500000000000e+07	1.152776900000000000e+07
4.795349999999999824e+01	4.402309500000000000e+06	6.422956000000000000e+06	1.282786800000000000e+07	7.724882000000000000e+06	1.490105300000000000e+07	8.752980000000000000e+06	8.498926000000000000e+06	8.759760000000000000e+06	9.774199000000000000e+06	9.876797000000000000e+06	1.165158000000000000e+07	1.270101000000000000e+07	9.806090000000000000e+06	1.066377200000000000e+07	9.705200000000000000e+06	1.255693900000000000e+07	1.022827000000000000e+07	1.364723300000000000e+07	1.839012200000000000e+07	1.046656200000000000e+07	9.202179000000000000e+06	9.589178000000000000e+06	8.372006000000000000e+06	1.135931500000000000e+07	9.124605000000000000e+06	1.215198400000000000e+07	9.317662000000000000e+06	9.630459000000000000e+06	8.181536000000000000e+06	6.582642000000000000e+06	8.969265000000000000e+06	1.458898300000000000e+07	1.406110700000000000e+07	1.120553200000000000e+07	7.348577500000000000e+06	8.192706000000000000e+06	8.016578500000000000e+06	1.546694600000000000e+07	8.571260000000000000e+06	1.055707100000000000e+07	6.492306500000000000e+06	7.247525000000000000e+06	8.554324000000000000e+06	9.894728000000000000e+06	9.276206000000000000e+06	8.188292000000000000e+06	7.279397500000000000e+06	6.582270500000000000e+06	8.660872000000000000e+06
4.795430000000000348e+01	7.080691000000000000e+06	7.378433000000000000e+06	7.839159500000000000e+06	6.564061000000000000e+06	1.026478600000000000e+07	1.137572700000000000e+07	1.231085800000000000e+07	9.420618000000000000e+06	1.282478100000000000e+07	1.029304700000000000e+07	1.017250000000000000e+07	1.533663000000000000e+07	1.595762500000000000e+07	1.158102600000000000e+07	1.001556400000000000e+07	1.189188800000000000e+07	8.376441000000000000e+06	8.857608000000000000e+06	8.698289000000000000e+06	8.751651000000000000e+06	8.846298000000000000e+06	9.748291000000000000e+06	8.649705000000000000e+06	1.149995700000000000e+07	9.837290000000000000e+06	8.684295000000000000e+06	1.008675400000000000e+07	1.161266100000000000e+07	1.047085600000000000e+07	8.770686000000000000e+06	8.388490000000000000e+06	8.887037000000000000e+06	8.276984500000000000e+06	9.523058000000000000e+06	7.142050500000000000e+06	1.134969000000000000e+07	1.000441700000000000e+07	9.368546000000000000e+06	7.283714000000000000e+06	8.331673000000000000e+06	7.878703500000000000e+06	7.654302000000000000e+06	6.201008500000000000e+06	6.272368500000000000e+06	7.119615000000000000e+06	9.046995000000000000e+06	1.083987800000000000e+07	8.216005500000000000e+06	1.298538600000000000e+07
4.795510000000000161e+01	4.951168000000000000e+06	8.239399500000000000e+06	9.024953000000000000e+06	8.168615000000000000e+06	1.151970600000000000e+07	1.086715400000000000e+07	1.025001900000000000e+07	1.080895300000000000e+07	1.266020800000000000e+07	1.089750000000000000e+07	9.617407000000000000e+06	9.425550000000000000e+06	1.113506300000000000e+07	1.057426000000000000e+07	1.084487100000000000e+07	8.948440000000000000e+06	8.863803000000000000e+06	8.828538000000000000e+06	9.775266000000000000e+06	9.588147000000000000e+06	9.777463000000000000e+06	1.067284400000000000e+07	9.234358000000000000e+06	9.266502000000000000e+06	9.072082000000000000e+06	7.210428000000000000e+06	8.871210000000000000e+06	7.630994500000000000e+06	8.290678000000000000e+06	7.545566000000000000e+06	8.830053000000000000e+06	7.179262500000000000e+06	7.941842500000000000e+06	1.135170700000000000e+07	7.554983000000000000e+06	8.712758000000000000e+06	1.047423900000000000e+07	7.794094000000000000e+06	8.322441000000000000e+06	8.695142000000000000e+06	8.898763000000000000e+06	6.531238000000000000e+06	7.489536000000000000e+06	8.211118000000000000e+06	7.216715000000000000e+06	7.130816500000000000e+06	8.804381000000000000e+06	7.552876500000000000e+06	1.043316600000000000e+07
4.795589999999999975e+01	4.605047500000000000e+06	1.022129600000000000e+07	1.297767800000000000e+07	6.746460500000000000e+06	8.016884000000000000e+06	1.026732300000000000e+07	8.699592000000000000e+06	9.214706000000000000e+06	9.359230000000000000e+06	1.008796900000000000e+07	1.078062600000000000e+07	1.178193800000000000e+07	1.313444800000000000e+07	1.190907700000000000e+07	9.866580000000000000e+06	1.049662000000000000e+07	8.711411000000000000e+06	1.058043100000000000e+07	1.094189100000000000e+07	8.138644500000000000e+06	9.563745000000000000e+06	9.306257000000000000e+06	8.690994000000000000e+06	9.360186000000000000e+06	8.271858000000000000e+06	7.707247500000000000e+06	7.632620500000000000e+06	1.141902800000000000e+07	1.182121600000000000e+07	8.709795000000000000e+06	1.007619400000000000e+07	8.095309500000000000e+06	1.081271400000000000e+07	1.742990800000000000e+07	9.723275000000000000e+06	1.273893900000000000e+07	9.582491000000000000e+06	1.196060800000000000e+07	7.441501000000000000e+06	7.537251500000000000e+06	7.689433000000000000e+06	6.683203500000000000e+06	7.604488000000000000e+06	7.767507000000000000e+06	8.043036000000000000e+06	6.608320500000000000e+06	9.855517000000000000e+06	9.517935000000000000e+06	9.894445000000000000e+06
8.789879999999999427e+01	1.029589300000000000e+07	1.241507500000000000e+07	1.472633400000000000e+07	1.586921000000000000e+07	1.748368200000000000e+07	2.496923200000000000e+07	2.151454400000000000e+07	2.709760000000000000e+07	3.205061600000000000e+07	2.324953200000000000e+07	3.006753800000000000e+07	3.323913000000000000e+07	2.682599200000000000e+07	3.507612800000000000e+07	2.645581200000000000e+07	2.015151600000000000e+07	2.795003400000000000e+07	1.795987200000000000e+07	1.992107800000000000e+07	2.277190800000000000e+07	2.339663000000000000e+07	2.368437400000000000e+07	2.411281200000000000e+07	2.933115200000000000e+07	2.386338200000000000e+07	2.195307200000000000e+07	3.182103800000000000e+07	2.120642200000000000e+07	1.771391600000000000e+07	2.331331600000000000e+07	2.951487800000000000e+07	3.271748000000000000e+07	2.880565000000000000e+07	2.178884600000000000e+07	2.427409000000000000e+07	2.258984400000000000e+07	2.598991800000000000e+07	2.093542000000000000e+07	2.347295400000000000e+07	2.118053600000000000e+07	2.168153600000000000e+07	2.040775400000000000e+07	2.318189200000000000e+07	2.308381200000000000e+07	1.644971100000000000e+07	1.961406600000000000e+07	2.578183200000000000e+07	1.736034400000000000e+07	3.201876000000000000e+07
8.790019999999999811e+01	9.496622000000000000e+06	1.561194000000000000e+07	1.901433600000000000e+07	1.795380600000000000e+07	1.894528000000000000e+07	2.024998000000000000e+07	3.904783200000000000e+07	2.957194200000000000e+07	2.731577800000000000e+07	3.345937600000000000e+07	2.513945200000000000e+07	3.047610000000000000e+07	2.925872800000000000e+07	3.458762400000000000e+07	2.696259600000000000e+07	2.197611400000000000e+07	2.391043200000000000e+07	2.475116200000000000e+07	1.946686000000000000e+07	2.154024400000000000e+07	2.299336200000000000e+07	2.627020400000000000e+07	2.357534600000000000e+07	2.425027600000000000e+07	2.608290600000000000e+07	2.177173000000000000e+07	2.673789600000000000e+07	2.246382800000000000e+07	2.432680800000000000e+07	2.121673000000000000e+07	2.097509200000000000e+07	2.367672600000000000e+07	2.517267200000000000e+07	2.451452200000000000e+07	3.092469800000000000e+07	2.284608000000000000e+07	2.762177800000000000e+07	2.350933200000000000e+07	3.658145600000000000e+07	2.454577200000000000e+07	2.516967800000000000e+07	1.876851600000000000e+07	1.990327800000000000e+07	2.736278400000000000e+07	2.386184000000000000e+07	1.591326300000000000e+07	2.021608400000000000e+07	2.135646000000000000e+07	2.215984400000000000e+07
8.790170000000000528e+01	1.034356800000000000e+07	1.184895300000000000e+07	1.682175400000000000e+07	1.637997600000000000e+07	2.084604000000000000e+07	3.032413800000000000e+07	2.108891800000000000e+07	2.876525000000000000e+07	3.145278800000000000e+07	2.745468800000000000e+07	2.275367400000000000e+07	2.714205000000000000e+07	2.725365400000000000e+07	2.544412000000000000e+07	2.826936800000000000e+07	2.334244600000000000e+07	3.516308800000000000e+07	2.082922800000000000e+07	2.059714600000000000e+07	2.610753000000000000e+07	2.535942000000000000e+07	2.148126400000000000e+07	2.103713200000000000e+07	2.042723600000000000e+07	1.957560200000000000e+07	2.412309400000000000e+07	2.188656600000000000e+07	2.101327200000000000e+07	2.397590800000000000e+07	2.352716400000000000e+07	2.448294400000000000e+07	2.445735600000000000e+07	2.684838200000000000e+07	2.200859600000000000e+07	2.355185200000000000e+07	2.679328800000000000e+07	2.995307800000000000e+07	2.820897200000000000e+07	2.406769200000000000e+07	2.223556400000000000e+07	2.224336800000000000e+07	2.126933600000000000e+07	1.958852000000000000e+07	2.255483000000000000e+07	2.104254000000000000e+07	1.828652000000000000e+07	1.700173200000000000e+07	2.220674800000000000e+07	1.706797200000000000e+07
8.790319999999999823e+01	9.872539000000000000e+06	1.571234300000000000e+07	1.455235400000000000e+07	1.980791400000000000e+07	2.206517600000000000e+07	2.342390400000000000e+07	2.359992000000000000e+07	2.359369600000000000e+07	3.001283200000000000e+07	3.156000000000000000e+07	3.085719000000000000e+07	2.312166000000000000e+07	4.268262800000000000e+07	2.369864600000000000e+07	2.431425000000000000e+07	2.140539800000000000e+07	1.982895800000000000e+07	1.918175600000000000e+07	2.632317200000000000e+07	2.838811200000000000e+07	2.433964200000000000e+07	2.524491000000000000e+07	2.511649000000000000e+07	2.166685000000000000e+07	2.545215800000000000e+07	2.086549000000000000e+07	1.690554800000000000e+07	2.388975800000000000e+07	2.743360400000000000e+07	3.066403200000000000e+07	1.895506800000000000e+07	2.133106000000000000e+07	2.441665400000000000e+07	2.248415200000000000e+07	2.553169600000000000e+07	3.990533600000000000e+07	2.218946200000000000e+07	2.475079200000000000e+07	3.282174200000000000e+07	2.807529600000000000e+07	2.725153000000000000e+07	2.255637200000000000e+07	3.784644800000000000e+07	1.650092800000000000e+07	1.965789600000000000e+07	2.807867000000000000e+07	2.304679200000000000e+07	2.319530000000000000e+07	2.274666000000000000e+07
8.790460000000000207e+01	1.049875000000000000e+07	1.332930700000000000e+07	1.475600900000000000e+07	1.662285100000000000e+07	2.051107000000000000e+07	2.070457400000000000e+07	2.394683600000000000e+07	2.775264400000000000e+07	3.402744800000000000e+07	2.424093800000000000e+07	2.613282600000000000e+07	2.899833000000000000e+07	2.811371600000000000e+07	2.432427400000000000e+07	2.955182600000000000e+07	2.305967600000000000e+07	2.306375600000000000e+07	1.810545600000000000e+07	1.895813400000000000e+07	2.131039600000000000e+07	2.181388800000000000e+07	2.111596200000000000e+07	2.825210000000000000e+07	2.627346800000000000e+07	2.429010600000000000e+07	2.191801800000000000e+07	2.383731000000000000e+07	2.228806200000000000e+07	1.948196800000000000e+07	2.784845000000000000e+07	2.087165000000000000e+07	2.607056200000000000e+07	1.927261400000000000e+07	3.052572600000000000e+07	2.759599600000000000e+07	3.381141600000000000e+07	2.058070600000000000e+07	2.042673600000000000e+07	2.634614400000000000e+07	2.008286000000000000e+07	2.602389600000000000e+07	2.416456200000000000e+07	2.024801200000000000e+07	1.724849600000000000e+07	1.817566400000000000e+07	1.682646000000000000e+07	1.640538400000000000e+07	1.616608500000000000e+07	3.106361200000000000e+07
8.790609999999999502e+01	8.697112000000000000e+06	1.250392900000000000e+07	1.360036900000000000e+07	1.771676000000000000e+07	1.822714000000000000e+07	2.283666000000000000e+07	3.012959400000000000e+07	2.510388400000000000e+07	2.339185800000000000e+07	2.761265600000000000e+07	2.730796000000000000e+07	3.237237000000000000e+07	3.265109200000000000e+07	2.366246000000000000e+07	2.355097400000000000e+07	2.155266400000000000e+07	2.077933800000000000e+07	1.886174800000000000e+07	2.354670000000000000e+07	1.893514200000000000e+07	2.342079800000000000e+07	2.592232000000000000e+07	3.230833800000000000e+07	2.921434000000000000e+07	2.458797200000000000e+07	2.449699400000000000e+07	1.818842000000000000e+07	2.258406400000000000e+07	3.212695200000000000e+07	2.437427400000000000e+07	3.048839400000000000e+07	3.084453600000000000e+07	2.183878800000000000e+07	3.112942800000000000e+07	3.163480000000000000e+07	3.535861200000000000e+07	2.473641800000000000e+07	2.065712000000000000e+07	2.038614400000000000e+07	2.472217600000000000e+07	2.069259600000000000e+07	2.736347600000000000e+07	2.618346000000000000e+07	1.784451200000000000e+07	1.677208300000000000e+07	2.819294000000000000e+07	1.894617400000000000e+07	1.711320600000000000e+07	1.766639000000000000e+07
8.790760000000000218e+01	9.699479000000000000e+06	1.249214500000000000e+07	1.851704400000000000e+07	1.583885000000000000e+07	2.229595400000000000e+07	3.769010000000000000e+07	2.229291600000000000e+07	2.486066400000000000e+07	2.671161000000000000e+07	2.646937600000000000e+07	4.054515200000000000e+07	2.917875000000000000e+07	2.571654000000000000e+07	2.512273600000000000e+07	2.504796800000000000e+07	2.048698200000000000e+07	2.315577600000000000e+07	2.312229400000000000e+07	2.550318800000000000e+07	2.960800200000000000e+07	2.329000800000000000e+07	2.324846000000000000e+07	2.603759000000000000e+07	2.488199600000000000e+07	2.350062000000000000e+07	2.111693800000000000e+07	1.955715000000000000e+07	2.577490200000000000e+07	2.332783200000000000e+07	2.410586800000000000e+07	2.277083000000000000e+07	1.954028800000000000e+07	3.997055600000000000e+07	2.427674400000000000e+07	2.230637800000000000e+07	2.424168600000000000e+07	2.337605200000000000e+07	2.353982400000000000e+07	2.538048400000000000e+07	2.409749400000000000e+07	2.985958200000000000e+07	2.114174800000000000e+07	1.847598600000000000e+07	2.022080000000000000e+07	2.214851000000000000e+07	2.255771200000000000e+07	1.542150800000000000e+07	1.899925600000000000e+07	2.225120200000000000e+07
8.790900000000000603e+01	1.282505200000000000e+07	1.320557100000000000e+07	1.406152400000000000e+07	1.550441100000000000e+07	2.387391600000000000e+07	2.837989200000000000e+07	2.434233800000000000e+07	4.524164000000000000e+07	3.347838200000000000e+07	2.842875000000000000e+07	3.011473000000000000e+07	2.686863000000000000e+07	2.667237600000000000e+07	3.264694000000000000e+07	2.767295400000000000e+07	2.608499000000000000e+07	2.843739600000000000e+07	1.905942800000000000e+07	2.132102800000000000e+07	2.289531000000000000e+07	2.448227800000000000e+07	2.295377000000000000e+07	2.313320000000000000e+07	1.933340400000000000e+07	1.925439200000000000e+07	2.329256800000000000e+07	2.775009600000000000e+07	3.391231200000000000e+07	3.180557600000000000e+07	2.377657200000000000e+07	2.406579200000000000e+07	2.764221000000000000e+07	2.376439400000000000e+07	2.531946000000000000e+07	2.660680200000000000e+07	2.223483000000000000e+07	2.197236200000000000e+07	2.240097200000000000e+07	2.255536000000000000e+07	2.934889000000000000e+07	3.072112400000000000e+07	1.989109600000000000e+07	1.986073000000000000e+07	2.102326000000000000e+07	1.900732400000000000e+07	1.697722000000000000e+07	1.548221100000000000e+07	2.437655000000000000e+07	2.364187200000000000e+07
8.791049999999999898e+01	8.750985000000000000e+06	1.425532300000000000e+07	1.763637400000000000e+07	1.830063200000000000e+07	3.105629600000000000e+07	2.188003000000000000e+07	2.900528000000000000e+07	3.135344800000000000e+07	3.111632600000000000e+07	2.687437600000000000e+07	2.723787200000000000e+07	2.895741000000000000e+07	2.811371600000000000e+07	2.483610800000000000e+07	2.644341600000000000e+07	2.735675200000000000e+07	1.976177000000000000e+07	2.105574400000000000e+07	2.541330000000000000e+07	3.360396800000000000e+07	2.324262000000000000e+07	2.365518800000000000e+07	2.656326000000000000e+07	2.711592000000000000e+07	2.181847000000000000e+07	2.181239200000000000e+07	2.183008200000000000e+07	2.374489600000000000e+07	2.120791200000000000e+07	1.907776400000000000e+07	3.083932400000000000e+07	2.270200200000000000e+07	4.179922400000000000e+07	2.821518600000000000e+07	2.019354200000000000e+07	3.457621200000000000e+07	2.917565800000000000e+07	2.426630800000000000e+07	2.812598600000000000e+07	2.152025800000000000e+07	2.335482800000000000e+07	2.066826600000000000e+07	1.894159600000000000e+07	1.814859200000000000e+07	1.623172200000000000e+07	1.646636700000000000e+07	2.192888200000000000e+07	3.505116800000000000e+07	1.732174400000000000e+07
8.791200000000000614e+01	1.037956300000000000e+07	1.620115900000000000e+07	1.392368000000000000e+07	2.325382400000000000e+07	2.041953800000000000e+07	2.370905400000000000e+07	2.724204000000000000e+07	2.313972000000000000e+07	3.352617000000000000e+07	3.073218800000000000e+07	2.685799800000000000e+07	2.799114000000000000e+07	2.472656800000000000e+07	3.202035800000000000e+07	2.268567200000000000e+07	2.125201400000000000e+07	3.366351200000000000e+07	1.986828000000000000e+07	2.399566000000000000e+07	2.200559200000000000e+07	2.747053400000000000e+07	2.134004000000000000e+07	2.154439600000000000e+07	2.776399600000000000e+07	2.064988200000000000e+07	2.519244800000000000e+07	1.765746800000000000e+07	2.538184200000000000e+07	2.082071200000000000e+07	1.862668600000000000e+07	2.266255400000000000e+07	2.588071600000000000e+07	2.728143600000000000e+07	2.469772800000000000e+07	2.496672000000000000e+07	2.583240400000000000e+07	3.236091600000000000e+07	2.768189600000000000e+07	2.608494400000000000e+07	2.572874200000000000e+07	2.350175400000000000e+07	2.329715800000000000e+07	1.782229400000000000e+07	2.054334000000000000e+07	1.753723200000000000e+07	2.363319200000000000e+07	2.107272600000000000e+07	2.342364800000000000e+07	2.162813200000000000e+07
[truncated: 5 more columns]
