# Supplementary material for: Otolith microchemistry and diadromy in Patagonian river fishes
Source: PeerJ. 2019 Jan 3;7:e6149. doi: 10.7717/peerj.6149 (PMC6321752; doi:10.7717/peerj.6149)
Supplement: Supplemental Information 3 — Raw data. This archive contains the raw data used to generate the analyses reported in the paper cited above. The python script provided allows to convert from the isotopic intensities measured by LA-ICP-MS to molar concentrations of Sr:Ca. [file peerj-07-6149-s003.zip › Dataset S1/Alo_etAl_scripts/samples/AM14.txt]

4.794850000000000279e+01,3.603000000000000000e+03,4.605000000000000000e+03,5.105000000000000000e+03,3.203000000000000000e+03,3.303000000000000000e+03,5.406000000000000000e+03,5.806000000000000000e+03,2.602000000000000000e+03,3.403000000000000000e+03,4.404000000000000000e+03,4.605000000000000000e+03,3.603000000000000000e+03,4.705000000000000000e+03,4.805000000000000000e+03,3.603000000000000000e+03,2.402000000000000000e+03,4.004000000000000000e+03,5.205000000000000000e+03,3.403000000000000000e+03,3.904000000000000000e+03,2.903000000000000000e+03,3.704000000000000000e+03,3.503000000000000000e+03,3.503000000000000000e+03,1.901000000000000000e+03,3.704000000000000000e+03,1.901000000000000000e+03,4.104000000000000000e+03,4.905000000000000000e+03,3.904000000000000000e+03,3.603000000000000000e+03,5.506000000000000000e+03,4.304000000000000000e+03,3.804000000000000000e+03,1.901000000000000000e+03,2.802000000000000000e+03,5.205000000000000000e+03,3.403000000000000000e+03,4.705000000000000000e+03,1.592200000000000000e+04,1.020600000000000000e+05,2.592240000000000000e+05,5.786080000000000000e+05,9.727360000000000000e+05,9.982668000000000466e+05,1.468608000000000000e+06,1.947008000000000000e+06,2.022112000000000000e+06,1.972128000000000000e+06,1.977856000000000000e+06,2.086602500000000000e+06,2.610688000000000000e+06,2.662097000000000000e+06,2.098297299999999814e+06,2.004394600000000093e+06,2.380158500000000000e+06,2.395879500000000000e+06,2.106157299999999814e+06,2.129662000000000000e+06,2.414016000000000000e+06,2.395879500000000000e+06,2.104768000000000000e+06,2.658688000000000000e+06,2.254929299999999814e+06,2.254929299999999814e+06,2.531520000000000000e+06,2.120512000000000000e+06,2.000445500000000000e+06,2.462404500000000000e+06,2.287040000000000000e+06,2.142080000000000000e+06,2.227475500000000000e+06,2.149178500000000000e+06,2.407612299999999814e+06,2.315136000000000000e+06,2.712448000000000000e+06,2.301696000000000000e+06,2.435200000000000000e+06,2.478049299999999814e+06,2.380158500000000000e+06,2.192277000000000000e+06,2.207959000000000000e+06,2.336448000000000000e+06,3.080880000000000000e+06,2.070919600000000093e+06,3.394146299999999814e+06,2.763781299999999814e+06,2.031733000000000000e+06,2.309722500000000000e+06,1.906465800000000047e+06,2.638475000000000000e+06,2.470265500000000000e+06,2.067008800000000047e+06,2.039632100000000093e+06,2.192277000000000000e+06,2.384107500000000000e+06,2.368463799999999814e+06,2.415396000000000000e+06,2.012216500000000000e+06,2.039632100000000093e+06,2.548562500000000000e+06,2.422912000000000000e+06,2.313633500000000000e+06,2.310080000000000000e+06,2.587520000000000000e+06,2.293504000000000000e+06,2.916464299999999814e+06,2.411523299999999814e+06,3.582027799999999814e+06,3.284405299999999814e+06,2.462404500000000000e+06,2.865544000000000000e+06,3.088780299999999814e+06,4.713462000000000000e+06,2.693384500000000000e+06,2.207959000000000000e+06,2.219691799999999814e+06,2.321493500000000000e+06,2.802969000000000000e+06,2.889087799999999814e+06,2.660736000000000000e+06,2.356731000000000000e+06,2.666008000000000000e+06,2.059148800000000047e+06,2.419136000000000000e+06,2.239285500000000000e+06,2.133534799999999814e+06,2.881266000000000000e+06,3.069147299999999814e+06,2.376128000000000000e+06,2.442811799999999814e+06,2.402560000000000000e+06,2.321856000000000000e+06,2.489820299999999814e+06,2.634642299999999814e+06,2.206080000000000000e+06,2.318016000000000000e+06,2.485909299999999814e+06,2.254016000000000000e+06,3.096524000000000000e+06,1.992584500000000000e+06,2.435328000000000000e+06,2.370432000000000000e+06,3.558483799999999814e+06,2.274485000000000000e+06,2.525184000000000000e+06,3.159177000000000000e+06,2.321493500000000000e+06,2.360642000000000000e+06,2.305772500000000000e+06,2.231425500000000000e+06,2.215780799999999814e+06,1.898682000000000000e+06,2.959484500000000000e+06,2.082653500000000000e+06,2.388019500000000000e+06,2.209408000000000000e+06,2.290128799999999814e+06,2.227475500000000000e+06,2.458304000000000000e+06,2.470080000000000000e+06,2.243196500000000000e+06,2.012216500000000000e+06,2.374144000000000000e+06,3.597671500000000000e+06,2.583800000000000000e+06,2.380158500000000000e+06,2.283648000000000000e+06,1.922148500000000000e+06,2.266624000000000000e+06,2.145305799999999814e+06,2.352820000000000000e+06,2.552435299999999814e+06,2.544651500000000000e+06,2.274485000000000000e+06,2.344921000000000000e+06,2.570624000000000000e+06,3.895137299999999814e+06,2.826512799999999814e+06,2.337137299999999814e+06,4.353186500000000000e+06,2.459776000000000000e+06,2.446760799999999814e+06,2.509414000000000000e+06,2.184454299999999814e+06,2.536790500000000000e+06,2.583800000000000000e+06,3.088780299999999814e+06,2.423256000000000000e+06,2.426112000000000000e+06,2.505503000000000000e+06,2.447808000000000000e+06,2.348871000000000000e+06,2.597504000000000000e+06,2.333226299999999814e+06,1.976940800000000047e+06,2.622831000000000000e+06,2.200137000000000000e+06,2.250980299999999814e+06,2.086602500000000000e+06,2.455616000000000000e+06,2.442811799999999814e+06,2.689473500000000000e+06,2.095168000000000000e+06,2.278434000000000000e+06,2.262713000000000000e+06,2.364514799999999814e+06,2.090475300000000047e+06,2.096256000000000000e+06,1.816435899999999907e+06,2.131840000000000000e+06,1.990656000000000000e+06,2.096256000000000000e+06,2.654118500000000000e+06,2.045760000000000000e+06,2.210112000000000000e+06,1.849696000000000000e+06,2.169536000000000000e+06,1.839200000000000000e+06,1.871228100000000093e+06,2.065120000000000000e+06,2.412224000000000000e+06,1.932160000000000000e+06,2.309722500000000000e+06,2.111872000000000000e+06,2.137445799999999814e+06,3.335404000000000000e+06,2.294528000000000000e+06,1.714672399999999907e+06,1.883038300000000047e+06,2.058592000000000000e+06,1.839940600000000093e+06,1.612909800000000047e+06,2.395008000000000000e+06,2.458455500000000000e+06,2.325568000000000000e+06,2.346752000000000000e+06,2.391968500000000000e+06,2.235336500000000000e+06,3.096524000000000000e+06,2.846067500000000000e+06,1.984762600000000093e+06,2.759870500000000000e+06,2.313633500000000000e+06,2.211831799999999814e+06,3.018227000000000000e+06,3.593760500000000000e+06,2.720761000000000000e+06,2.239285500000000000e+06,2.775514000000000000e+06,2.485909299999999814e+06,2.016089300000000047e+06,2.395879500000000000e+06,2.395879500000000000e+06,2.529728000000000000e+06,2.184454299999999814e+06,2.544651500000000000e+06,2.556346299999999814e+06,2.613504000000000000e+06,2.384000000000000000e+06,2.295296000000000000e+06,1.969118899999999907e+06,2.243196500000000000e+06,2.591543500000000000e+06,2.316800000000000000e+06,2.094424399999999907e+06,2.082653500000000000e+06,2.630731299999999814e+06,3.562473000000000000e+06,2.329920000000000000e+06,2.809344000000000000e+06,2.367744000000000000e+06,3.125533799999999814e+06,2.650710500000000000e+06,3.134248799999999814e+06,2.431940500000000000e+06,3.519023299999999814e+06,2.521039500000000000e+06,2.565184000000000000e+06,2.483730299999999814e+06,3.575017500000000000e+06,2.196063000000000000e+06,2.790080000000000000e+06,2.951820000000000000e+06,2.533430000000000000e+06,3.196352000000000000e+06,2.863552000000000000e+06,2.782752000000000000e+06,2.323083500000000000e+06,2.403712000000000000e+06,2.200815500000000000e+06,2.038893500000000000e+06,2.185778500000000000e+06,2.428992000000000000e+06,2.502331500000000000e+06,2.349729000000000000e+06,2.555535000000000000e+06,2.835101500000000000e+06,2.364255000000000000e+06,2.619443799999999814e+06,2.424983299999999814e+06,2.615636500000000000e+06,2.136453799999999814e+06,3.165173799999999814e+06,2.505729500000000000e+06,2.524704299999999814e+06,2.527808000000000000e+06,2.561083000000000000e+06,2.209401299999999814e+06,2.243961299999999814e+06,2.351985000000000000e+06,2.176202500000000000e+06,2.541824000000000000e+06,2.433728000000000000e+06,2.319170500000000000e+06,2.391968500000000000e+06,2.196188000000000000e+06,2.516480000000000000e+06,2.744430000000000000e+06,2.428032000000000000e+06,2.470265500000000000e+06,3.401890000000000000e+06,2.450671799999999814e+06,2.270574000000000000e+06,2.326656000000000000e+06,2.771200000000000000e+06,2.325366299999999814e+06,2.727680000000000000e+06,2.486400000000000000e+06,2.565184000000000000e+06,2.395879500000000000e+06,2.109440000000000000e+06,2.082653500000000000e+06,2.364514799999999814e+06,2.579732500000000000e+06,2.430272000000000000e+06,1.973068000000000000e+06,2.778713500000000000e+06,2.141394799999999814e+06,2.551360000000000000e+06,2.329664000000000000e+06,2.423256000000000000e+06,2.791158000000000000e+06,2.658029500000000000e+06,2.313633500000000000e+06,2.360642000000000000e+06,2.399744000000000000e+06,2.415092299999999814e+06,3.425433799999999814e+06,2.368463799999999814e+06,3.049514500000000000e+06,2.626742000000000000e+06,2.521146799999999814e+06,2.419307000000000000e+06,2.296192000000000000e+06,2.638475000000000000e+06,2.450880000000000000e+06,2.164899500000000000e+06,2.519504299999999814e+06,2.763781299999999814e+06,2.384256000000000000e+06,2.133534799999999814e+06,2.278434000000000000e+06,2.566528000000000000e+06,2.424320000000000000e+06,2.799058000000000000e+06,2.486848000000000000e+06,2.348871000000000000e+06,2.344921000000000000e+06,2.254929299999999814e+06,2.297988799999999814e+06,2.047454000000000000e+06,2.502336000000000000e+06,3.969523299999999814e+06,2.505503000000000000e+06,2.133534799999999814e+06,3.378540500000000000e+06,2.012216500000000000e+06,2.091264000000000000e+06,2.096384000000000000e+06,2.560295299999999814e+06,2.125751000000000000e+06,2.104256000000000000e+06,2.503680000000000000e+06,2.282345000000000000e+06,1.965246100000000093e+06,2.451648000000000000e+06,2.368463799999999814e+06,2.612032000000000000e+06,2.567872000000000000e+06,1.926097600000000093e+06,2.960731000000000000e+06,2.215780799999999814e+06,2.406976000000000000e+06,2.419307000000000000e+06,2.548562500000000000e+06,2.485909299999999814e+06,2.059148800000000047e+06,3.049514500000000000e+06,2.466316500000000000e+06,2.658029500000000000e+06,3.574127500000000000e+06,2.810712500000000000e+06,2.759870500000000000e+06,2.086602500000000000e+06,2.485909299999999814e+06,2.525057799999999814e+06,2.428224000000000000e+06,2.497604000000000000e+06,2.180543299999999814e+06,2.548562500000000000e+06,2.391968500000000000e+06,2.403663299999999814e+06,2.532841500000000000e+06,2.262713000000000000e+06,2.176594299999999814e+06,2.752126799999999814e+06,2.681573500000000000e+06,2.497152000000000000e+06,2.301861500000000000e+06,2.305772500000000000e+06,2.172683299999999814e+06,2.443648000000000000e+06,2.067008800000000047e+06,2.106157299999999814e+06,2.435008000000000000e+06,2.487991799999999814e+06,2.404736000000000000e+06,2.446760799999999814e+06,2.787595799999999814e+06,2.137445799999999814e+06,2.393600000000000000e+06,2.543424000000000000e+06,2.219691799999999814e+06,2.431117000000000000e+06,2.410125799999999814e+06,2.189696000000000000e+06,2.411523299999999814e+06,2.462404500000000000e+06,2.375616000000000000e+06,2.571989000000000000e+06,1.988711800000000047e+06,2.575900000000000000e+06,2.579732500000000000e+06,2.641792000000000000e+06,2.783414299999999814e+06,2.413696000000000000e+06,2.756037799999999814e+06,2.236096000000000000e+06,2.438638299999999814e+06,2.853811000000000000e+06,2.536790500000000000e+06,2.333226299999999814e+06,2.036169899999999907e+06,2.411523299999999814e+06,2.071680000000000000e+06,2.212224000000000000e+06,2.333226299999999814e+06,2.000445500000000000e+06,2.323840000000000000e+06,2.634642299999999814e+06,2.003049300000000047e+06,2.149178500000000000e+06,2.227475500000000000e+06,2.117891000000000000e+06,2.493693000000000000e+06,2.616896000000000000e+06,2.412224000000000000e+06,3.308027500000000000e+06,2.117891000000000000e+06,2.074831500000000000e+06,2.274624000000000000e+06,2.203840000000000000e+06,2.693504000000000000e+06,2.451648500000000000e+06,2.568078000000000000e+06,2.372374799999999814e+06,1.969118899999999907e+06,2.601728000000000000e+06,2.078780600000000093e+06,2.239285500000000000e+06,2.528930500000000000e+06,2.204048000000000000e+06,2.743168000000000000e+06,2.238528000000000000e+06,2.332928000000000000e+06,2.399752299999999814e+06,2.701128000000000000e+06,2.838167299999999814e+06,2.399752299999999814e+06,2.959484500000000000e+06,2.908720799999999814e+06,4.040076799999999814e+06,2.438016000000000000e+06,2.443456000000000000e+06,3.268761500000000000e+06,2.447040000000000000e+06,2.296601299999999814e+06,2.701946799999999814e+06,2.540701500000000000e+06,2.293056000000000000e+06,2.801920000000000000e+06,2.388019500000000000e+06,2.983106799999999814e+06,2.544651500000000000e+06,3.014394299999999814e+06,2.740394000000000000e+06,2.153166799999999814e+06,2.666008000000000000e+06,3.417533500000000000e+06,2.779425000000000000e+06,2.795068799999999814e+06,2.094424399999999907e+06,2.536790500000000000e+06,2.497604000000000000e+06,1.981824000000000000e+06,2.885098500000000000e+06,2.031733000000000000e+06,2.583950299999999814e+06,2.466316500000000000e+06,3.088780299999999814e+06,2.826512799999999814e+06,2.462404500000000000e+06,2.301861500000000000e+06,3.159177000000000000e+06,3.182721000000000000e+06,2.458455500000000000e+06,2.540701500000000000e+06,3.589771299999999814e+06,2.266624000000000000e+06,2.613376000000000000e+06,3.284405299999999814e+06,2.865544000000000000e+06,2.728583000000000000e+06,2.677740799999999814e+06,2.668480000000000000e+06,2.912553500000000000e+06,3.601582299999999814e+06,2.857800299999999814e+06,2.739712500000000000e+06,2.200137000000000000e+06,2.517197799999999814e+06,2.911008000000000000e+06,3.049514500000000000e+06,2.654118500000000000e+06,2.658029500000000000e+06,2.509414000000000000e+06,3.022137799999999814e+06,2.873444000000000000e+06,2.666008000000000000e+06,2.814701799999999814e+06,2.951741000000000000e+06,2.196188000000000000e+06,2.532841500000000000e+06,2.471104000000000000e+06,2.454544500000000000e+06,3.358791299999999814e+06,2.254929299999999814e+06,2.645440000000000000e+06,3.789542000000000000e+06,2.638475000000000000e+06,3.112167500000000000e+06,2.528930500000000000e+06,2.830417299999999814e+06,2.720761000000000000e+06,2.583800000000000000e+06,2.656640000000000000e+06,3.143053000000000000e+06,2.471168000000000000e+06,2.153166799999999814e+06,2.278434000000000000e+06,2.398080000000000000e+06,3.069147299999999814e+06,2.388019500000000000e+06,2.048886100000000093e+06,2.380158500000000000e+06,2.857800299999999814e+06,2.693384500000000000e+06,3.726810500000000000e+06,2.200137000000000000e+06,2.525057799999999814e+06,2.802969000000000000e+06,2.779425000000000000e+06,2.553024000000000000e+06,2.106157299999999814e+06,2.388019500000000000e+06,2.475070500000000000e+06,2.114018299999999814e+06,2.045664000000000000e+06,1.742088000000000000e+06,1.979616000000000000e+06,2.033824000000000000e+06,1.984032000000000000e+06,2.088384000000000000e+06,1.729149399999999907e+06,1.702944000000000000e+06,1.784192000000000000e+06,2.195072000000000000e+06,1.879744000000000000e+06,1.868471300000000047e+06,2.063136000000000000e+06,2.038016000000000000e+06,2.133534799999999814e+06,2.188327000000000000e+06,2.311552000000000000e+06,2.441280000000000000e+06,2.407612299999999814e+06,2.607296000000000000e+06,2.517197799999999814e+06,2.979195799999999814e+06,2.184454299999999814e+06,2.253696000000000000e+06,1.918275800000000047e+06,2.241536000000000000e+06,1.937792300000000047e+06,1.933919500000000000e+06,2.052960000000000000e+06,2.877355000000000000e+06,2.015936000000000000e+06,1.922148500000000000e+06,2.301861500000000000e+06,3.002661500000000000e+06,2.102246299999999814e+06,2.239285500000000000e+06,2.481960299999999814e+06,2.137445799999999814e+06,2.301861500000000000e+06,2.759870500000000000e+06,2.528930500000000000e+06,3.621215299999999814e+06,2.211831799999999814e+06,2.373568000000000000e+06,2.208450799999999814e+06,1.875680000000000000e+06,1.640248300000000047e+06,1.918624000000000000e+06,2.615087500000000000e+06,1.887552000000000000e+06,2.021216000000000000e+06,2.125751000000000000e+06,2.536790500000000000e+06,2.544651500000000000e+06,2.270574000000000000e+06,2.313633500000000000e+06,2.321493500000000000e+06,2.180543299999999814e+06,2.355584000000000000e+06,2.493693000000000000e+06,2.666008000000000000e+06,2.067008800000000047e+06,2.091168000000000000e+06,2.669840500000000000e+06,2.569344000000000000e+06,2.536790500000000000e+06,1.996572800000000047e+06,2.129662000000000000e+06,2.356731000000000000e+06,2.814701799999999814e+06,2.254929299999999814e+06,2.450671799999999814e+06,2.179904000000000000e+06,2.771681500000000000e+06,2.078780600000000093e+06,1.828206899999999907e+06,2.019136000000000000e+06,2.384107500000000000e+06,2.274624000000000000e+06,2.146752000000000000e+06,2.094424399999999907e+06,2.027860300000000047e+06,2.332600000000000000e+06,2.067008800000000047e+06,1.967168000000000000e+06,2.005440000000000000e+06,1.965246100000000093e+06,2.446584799999999814e+06,1.690484399999999907e+06,1.594892800000000047e+06,1.986240000000000000e+06,1.833972800000000047e+06,1.941701500000000000e+06,2.016480000000000000e+06,1.859887100000000093e+06,2.277462799999999814e+06,1.901364300000000047e+06,2.272064000000000000e+06,2.309580000000000000e+06,3.780777000000000000e+06,2.205289299999999814e+06,2.071972600000000093e+06,2.571543000000000000e+06,2.271360000000000000e+06,2.629716500000000000e+06,2.184431000000000000e+06,3.658723799999999814e+06,2.662685500000000000e+06,2.858665000000000000e+06,2.280545000000000000e+06,1.887461600000000093e+06,1.892868100000000093e+06,2.084512000000000000e+06,2.235841000000000000e+06,2.096832000000000000e+06,2.569040299999999814e+06,1.857745500000000000e+06,1.818517300000000047e+06,1.802752000000000000e+06,2.304832000000000000e+06,1.843295000000000000e+06,1.744768000000000000e+06,2.313633500000000000e+06,2.326208000000000000e+06,2.290944000000000000e+06,2.035721300000000047e+06,2.070464000000000000e+06,2.141394799999999814e+06,1.828800000000000000e+06,2.071328000000000000e+06,2.266816000000000000e+06,1.884480000000000000e+06,2.047454000000000000e+06,1.827904000000000000e+06,1.777184000000000000e+06,2.180800000000000000e+06,2.074976000000000000e+06,2.286217799999999814e+06,2.025312000000000000e+06,1.963328000000000000e+06,2.106157299999999814e+06,2.263872000000000000e+06,2.070919600000000093e+06,2.814701799999999814e+06,1.726444300000000047e+06,1.887968000000000000e+06,2.235336500000000000e+06,1.820385000000000000e+06,1.717216000000000000e+06,1.760480000000000000e+06,2.082653500000000000e+06,1.909504000000000000e+06,1.921696000000000000e+06,2.591543500000000000e+06,1.921152000000000000e+06,1.907200000000000000e+06,2.173696000000000000e+06,2.051365000000000000e+06,2.102656000000000000e+06,2.157440000000000000e+06,2.538560000000000000e+06,2.113984000000000000e+06,2.536790500000000000e+06,2.102246299999999814e+06,2.223564500000000000e+06,2.517197799999999814e+06,2.445824000000000000e+06,2.272832000000000000e+06,2.039632100000000093e+06,2.515712000000000000e+06,2.097664000000000000e+06,3.253117799999999814e+06,2.712861000000000000e+06,3.409790000000000000e+06,2.979195799999999814e+06,2.630731299999999814e+06,2.309722500000000000e+06,2.773760000000000000e+06,3.022137799999999814e+06,2.301861500000000000e+06,2.693384500000000000e+06,2.701128000000000000e+06,2.709028299999999814e+06,2.078780600000000093e+06,2.278434000000000000e+06,2.916464299999999814e+06,2.411523299999999814e+06,2.712861000000000000e+06,2.338752000000000000e+06,2.384107500000000000e+06,2.160950500000000000e+06,2.834256500000000000e+06,2.316224000000000000e+06,2.489792000000000000e+06,2.193600000000000000e+06,2.454544500000000000e+06,1.871228100000000093e+06,2.341010000000000000e+06,2.967384799999999814e+06,2.701128000000000000e+06,2.653184000000000000e+06,2.168810500000000000e+06,2.094424399999999907e+06,2.102016000000000000e+06,2.528930500000000000e+06,2.055275899999999907e+06,1.695079500000000000e+06,2.106157299999999814e+06,2.395879500000000000e+06,1.843889800000000047e+06,3.006494000000000000e+06,2.087840000000000000e+06,2.010752000000000000e+06,2.149178500000000000e+06,1.706850500000000000e+06,1.918275800000000047e+06,2.157039500000000000e+06,1.976096000000000000e+06,2.305772500000000000e+06,2.102246299999999814e+06,1.996608000000000000e+06,2.023911100000000093e+06,1.886949100000000093e+06,2.023648000000000000e+06,2.031744000000000000e+06,2.200137000000000000e+06,2.063136000000000000e+06,1.859533500000000000e+06,2.505503000000000000e+06,2.329277299999999814e+06,1.929970500000000000e+06,2.180543299999999814e+06,2.213120000000000000e+06,2.231425500000000000e+06,3.010483299999999814e+06,2.853811000000000000e+06,2.497604000000000000e+06,3.014394299999999814e+06,2.303680000000000000e+06,2.279872000000000000e+06,2.366912000000000000e+06,2.263552000000000000e+06,2.027860300000000047e+06,3.319760299999999814e+06,2.297988799999999814e+06,2.160950500000000000e+06,2.481960299999999814e+06,2.513325000000000000e+06,2.151616000000000000e+06,2.607187500000000000e+06,2.040576000000000000e+06,2.348871000000000000e+06,2.304128000000000000e+06,2.877355000000000000e+06,2.297988799999999814e+06,2.381760000000000000e+06,2.791158000000000000e+06,2.188327000000000000e+06,2.521146799999999814e+06,2.117891000000000000e+06,2.920453500000000000e+06,2.089408000000000000e+06,2.325366299999999814e+06,2.235336500000000000e+06,2.665856000000000000e+06,2.074831500000000000e+06,1.867355399999999907e+06,2.450671799999999814e+06,2.454544500000000000e+06,2.489820299999999814e+06,2.642385799999999814e+06,2.414976000000000000e+06,2.274485000000000000e+06,2.125751000000000000e+06,2.154112000000000000e+06,1.979392000000000000e+06,2.066688000000000000e+06,2.328256000000000000e+06,2.454544500000000000e+06,2.223564500000000000e+06,2.599443799999999814e+06,3.092691299999999814e+06,1.890822000000000000e+06,2.279104000000000000e+06,2.066784000000000000e+06,1.824257800000000047e+06,2.736404799999999814e+06,2.548562500000000000e+06,2.818691000000000000e+06,2.333226299999999814e+06,3.206108299999999814e+06,2.275200000000000000e+06,2.004394600000000093e+06,2.176594299999999814e+06,2.355968000000000000e+06,1.863406300000000047e+06,2.098496000000000000e+06,2.231425500000000000e+06,1.945614300000000047e+06,1.863406300000000047e+06,2.106157299999999814e+06,2.211831799999999814e+06,1.836028800000000047e+06,2.337137299999999814e+06,2.481960299999999814e+06,1.957920000000000000e+06,1.883038300000000047e+06,2.787325299999999814e+06,1.974560000000000000e+06,2.016089300000000047e+06,2.074831500000000000e+06,2.505503000000000000e+06,2.615087500000000000e+06,2.626742000000000000e+06,2.900820500000000000e+06,1.929970500000000000e+06,2.278434000000000000e+06,2.192277000000000000e+06,2.943841000000000000e+06,2.450671799999999814e+06,2.016089300000000047e+06,2.540701500000000000e+06,2.478049299999999814e+06,2.031733000000000000e+06,1.976940800000000047e+06,2.705117299999999814e+06,1.974656000000000000e+06,2.297988799999999814e+06,2.329277299999999814e+06,2.959484500000000000e+06,2.493693000000000000e+06,2.673829799999999814e+06,2.752126799999999814e+06,2.180543299999999814e+06,1.796880300000000047e+06,1.902592899999999907e+06,1.965246100000000093e+06,1.769465500000000000e+06,2.317120000000000000e+06,2.250980299999999814e+06,2.250944000000000000e+06,1.695079500000000000e+06,2.204048000000000000e+06,2.196352000000000000e+06,2.438900799999999814e+06,2.618944000000000000e+06,2.411523299999999814e+06,2.196188000000000000e+06,3.147522500000000000e+06,2.384107500000000000e+06,2.967384799999999814e+06,2.270574000000000000e+06,2.548562500000000000e+06,2.394816000000000000e+06,2.470265500000000000e+06,2.489820299999999814e+06,2.544651500000000000e+06,3.816840299999999814e+06,2.172683299999999814e+06,2.450671799999999814e+06,3.112167500000000000e+06,2.442811799999999814e+06,2.325366299999999814e+06,2.164672000000000000e+06,1.929970500000000000e+06,2.646375000000000000e+06,2.254929299999999814e+06,2.838167299999999814e+06,2.031733000000000000e+06,2.235336500000000000e+06,2.658029500000000000e+06,2.571989000000000000e+06,1.937792300000000047e+06,2.337664000000000000e+06,2.227475500000000000e+06,2.364514799999999814e+06,2.210624000000000000e+06,3.147522500000000000e+06,2.583800000000000000e+06,2.744226500000000000e+06,2.963395500000000000e+06,2.302592000000000000e+06,2.650112000000000000e+06,2.153166799999999814e+06,2.525057799999999814e+06,2.192277000000000000e+06,2.043505000000000000e+06,3.351047799999999814e+06,2.525057799999999814e+06,2.121802000000000000e+06,2.266624000000000000e+06,2.374720000000000000e+06,2.475264000000000000e+06,2.207959000000000000e+06,2.990850299999999814e+06,2.258840299999999814e+06,3.186632000000000000e+06,2.192277000000000000e+06,2.367488000000000000e+06,2.345856000000000000e+06,2.536790500000000000e+06,2.258840299999999814e+06,2.147328000000000000e+06,2.047454000000000000e+06,1.976940800000000047e+06,2.121802000000000000e+06,1.761643800000000047e+06,1.799488000000000000e+06,1.890822000000000000e+06,3.343147500000000000e+06,1.695079500000000000e+06,1.996572800000000047e+06,2.039680000000000000e+06,2.211520000000000000e+06,2.979195799999999814e+06,1.906465800000000047e+06,2.501553000000000000e+06,1.847762500000000000e+06,2.247069299999999814e+06,2.056512000000000000e+06,2.023648000000000000e+06,2.423256000000000000e+06,2.400320000000000000e+06,2.714752000000000000e+06,2.341010000000000000e+06,2.282345000000000000e+06,1.773414600000000093e+06,2.454544500000000000e+06,3.264850500000000000e+06,1.918275800000000047e+06,2.125751000000000000e+06,2.372374799999999814e+06,2.666008000000000000e+06,2.321493500000000000e+06,2.578112000000000000e+06,2.971295799999999814e+06,2.290128799999999814e+06,3.390157000000000000e+06,2.599443799999999814e+06,2.771681500000000000e+06,2.364514799999999814e+06,2.329277299999999814e+06,2.724672000000000000e+06,2.172683299999999814e+06,2.940008299999999814e+06,2.133534799999999814e+06,2.530752000000000000e+06,2.047454000000000000e+06,2.732415500000000000e+06,2.133534799999999814e+06,2.139200000000000000e+06,2.207959000000000000e+06,2.387712000000000000e+06,3.816840299999999814e+06,2.561664000000000000e+06,2.071008000000000000e+06,2.453504000000000000e+06,2.035721300000000047e+06,2.517197799999999814e+06,2.548562500000000000e+06,2.070919600000000093e+06,2.393920000000000000e+06,1.836028800000000047e+06,2.653632000000000000e+06,2.125751000000000000e+06,2.055275899999999907e+06,3.210175799999999814e+06,2.110030000000000000e+06,3.010483299999999814e+06,2.388019500000000000e+06,2.177344000000000000e+06,2.290128799999999814e+06,2.059148800000000047e+06,2.230272000000000000e+06,1.828206899999999907e+06,1.976940800000000047e+06,2.438016000000000000e+06,2.176576000000000000e+06,2.110030000000000000e+06,2.822523500000000000e+06,3.319760299999999814e+06,2.337137299999999814e+06,3.362780500000000000e+06,2.137445799999999814e+06,2.294077799999999814e+06,2.568078000000000000e+06,2.219691799999999814e+06,1.847762500000000000e+06,2.470265500000000000e+06,2.106157299999999814e+06,2.372374799999999814e+06,2.321493500000000000e+06,2.654118500000000000e+06,2.384107500000000000e+06,2.339648000000000000e+06,2.388019500000000000e+06,2.115008000000000000e+06,2.286217799999999814e+06,2.348871000000000000e+06,2.669840500000000000e+06,2.270574000000000000e+06,2.184454299999999814e+06,2.587711000000000000e+06,2.117891000000000000e+06,2.395879500000000000e+06,2.317582500000000000e+06,2.102246299999999814e+06,2.728583000000000000e+06,1.945614300000000047e+06,4.717373000000000000e+06,2.669840500000000000e+06,3.061403799999999814e+06,2.147072000000000000e+06,2.004394600000000093e+06,2.344921000000000000e+06,2.286217799999999814e+06,2.207959000000000000e+06,2.215552000000000000e+06,2.552435299999999814e+06,2.536790500000000000e+06,2.489472000000000000e+06,2.211831799999999814e+06,2.552435299999999814e+06,2.540701500000000000e+06,2.435456000000000000e+06,2.039632100000000093e+06,3.092691299999999814e+06,2.338560000000000000e+06,2.900820500000000000e+06,2.063097800000000047e+06,3.409790000000000000e+06,2.536790500000000000e+06,3.225819500000000000e+06,2.008267399999999907e+06,2.355072000000000000e+06,2.861711299999999814e+06,2.395879500000000000e+06,2.693384500000000000e+06,2.223564500000000000e+06,2.321493500000000000e+06,2.469696000000000000e+06,2.202752000000000000e+06,2.485184000000000000e+06,2.184454299999999814e+06,2.184454299999999814e+06,2.525057799999999814e+06,2.157039500000000000e+06,2.182208000000000000e+06,2.540701500000000000e+06,2.059148800000000047e+06,2.767770500000000000e+06,2.418880000000000000e+06,2.716771799999999814e+06,2.681573500000000000e+06,3.304116500000000000e+06,2.446760799999999814e+06,2.826512799999999814e+06,2.799058000000000000e+06,3.519374500000000000e+06,2.579732500000000000e+06,2.752126799999999814e+06,2.343232000000000000e+06,2.940008299999999814e+06,2.818691000000000000e+06,2.223564500000000000e+06,2.348871000000000000e+06,1.957424300000000047e+06,1.777287500000000000e+06,2.305772500000000000e+06,2.117891000000000000e+06,1.897632000000000000e+06,2.024096000000000000e+06,2.666008000000000000e+06,2.250980299999999814e+06,2.391968500000000000e+06,2.423256000000000000e+06,2.364514799999999814e+06,1.949563300000000047e+06,1.808614000000000000e+06,2.023911100000000093e+06,1.644236399999999907e+06,2.090624000000000000e+06,2.102246299999999814e+06,2.094272000000000000e+06,2.466316500000000000e+06,1.695079500000000000e+06,2.030944000000000000e+06,2.007424000000000000e+06,2.320256000000000000e+06,1.988711800000000047e+06,2.391968500000000000e+06,2.478528000000000000e+06,2.184454299999999814e+06,2.219691799999999814e+06,2.415396000000000000e+06,2.387712000000000000e+06,2.356731000000000000e+06,2.509414000000000000e+06,2.305772500000000000e+06,2.716771799999999814e+06,2.756037799999999814e+06,2.509248000000000000e+06,2.932108000000000000e+06,2.509414000000000000e+06,2.266368000000000000e+06,2.286217799999999814e+06,2.376247500000000000e+06,2.227475500000000000e+06,2.307840000000000000e+06,2.438900799999999814e+06,2.571989000000000000e+06,3.304116500000000000e+06,2.650286000000000000e+06,2.236416000000000000e+06,2.047454000000000000e+06,1.957424300000000047e+06,2.239104000000000000e+06,2.114018299999999814e+06,2.393344000000000000e+06,2.215780799999999814e+06,2.497604000000000000e+06,2.889087799999999814e+06,2.556096000000000000e+06,2.136768000000000000e+06,3.585860500000000000e+06,2.595454500000000000e+06,2.391968500000000000e+06,2.983106799999999814e+06,2.286217799999999814e+06,2.286217799999999814e+06,2.865544000000000000e+06,2.599443799999999814e+06,2.673829799999999814e+06,3.531185500000000000e+06,2.227475500000000000e+06,2.830423799999999814e+06,2.732415500000000000e+06,2.787325299999999814e+06,2.634304000000000000e+06,2.560295299999999814e+06,2.070919600000000093e+06,2.042560000000000000e+06,2.498304000000000000e+06,2.190016000000000000e+06,2.219691799999999814e+06,1.988711800000000047e+06,1.939200000000000000e+06,1.800792100000000093e+06,2.273600000000000000e+06,2.020038399999999907e+06,2.133534799999999814e+06,1.857920000000000000e+06,2.090475300000000047e+06,2.951741000000000000e+06,1.894771000000000000e+06,2.333226299999999814e+06,2.188327000000000000e+06,2.274485000000000000e+06,2.435648000000000000e+06,2.474176500000000000e+06,2.027860300000000047e+06,2.149178500000000000e+06,2.160950500000000000e+06,2.231425500000000000e+06,2.149178500000000000e+06,2.145305799999999814e+06,2.348871000000000000e+06,5.030482500000000000e+06,2.536790500000000000e+06,2.740394000000000000e+06,2.094424399999999907e+06,2.675648000000000000e+06,2.406272000000000000e+06,2.272128000000000000e+06,2.035721300000000047e+06,1.749909899999999907e+06,1.910414800000000047e+06,2.202816000000000000e+06,2.395879500000000000e+06,2.446760799999999814e+06,2.497604000000000000e+06,2.599443799999999814e+06,2.388019500000000000e+06,2.607187500000000000e+06,2.764032000000000000e+06,2.368463799999999814e+06,2.348871000000000000e+06,2.386176000000000000e+06,2.204048000000000000e+06,2.462528000000000000e+06,2.410304000000000000e+06,2.470265500000000000e+06,1.962528000000000000e+06,2.429696000000000000e+06,2.125751000000000000e+06,1.918275800000000047e+06,2.411523299999999814e+06,2.043505000000000000e+06,2.850816000000000000e+06,2.454544500000000000e+06,2.384107500000000000e+06,2.168810500000000000e+06,2.098297299999999814e+06,2.292416000000000000e+06,2.368064000000000000e+06,2.195264000000000000e+06,2.230592000000000000e+06,4.619443000000000000e+06,2.482688000000000000e+06,3.401890000000000000e+06,2.630912000000000000e+06,2.587711000000000000e+06,2.415396000000000000e+06,2.178816000000000000e+06,2.505503000000000000e+06,2.175360000000000000e+06,2.070919600000000093e+06,2.257600000000000000e+06,2.391872000000000000e+06,2.012216500000000000e+06,2.816448000000000000e+06,2.401984000000000000e+06,2.145305799999999814e+06,2.568078000000000000e+06,2.920453500000000000e+06,2.028192000000000000e+06,2.070919600000000093e+06,2.320704000000000000e+06,2.119232000000000000e+06,2.842156500000000000e+06,2.348871000000000000e+06,2.247040000000000000e+06,2.393344000000000000e+06,2.779425000000000000e+06,2.008267399999999907e+06,2.399752299999999814e+06,2.928197000000000000e+06,2.631232000000000000e+06,2.447040000000000000e+06,2.196188000000000000e+06,2.012216500000000000e+06,2.568078000000000000e+06,2.090475300000000047e+06,2.677740799999999814e+06,2.561088000000000000e+06,2.064256000000000000e+06,2.027860300000000047e+06,2.305280000000000000e+06,2.329277299999999814e+06,2.744226500000000000e+06,2.258840299999999814e+06,2.621696000000000000e+06,2.971295799999999814e+06,2.229376000000000000e+06,2.525057799999999814e+06,2.407612299999999814e+06,3.233563000000000000e+06,2.309722500000000000e+06,2.677740799999999814e+06,2.102246299999999814e+06,2.262713000000000000e+06,2.357376000000000000e+06,2.552435299999999814e+06,3.159177000000000000e+06,2.387072000000000000e+06,2.160950500000000000e+06,2.411523299999999814e+06,2.555200000000000000e+06,2.914432000000000000e+06,2.274485000000000000e+06,2.744226500000000000e+06,2.700480000000000000e+06,3.378502500000000000e+06,2.114018299999999814e+06,2.924364500000000000e+06,2.114018299999999814e+06,2.125751000000000000e+06,2.325366299999999814e+06,2.227475500000000000e+06,2.595454500000000000e+06,2.059148800000000047e+06,3.088780299999999814e+06,3.002661500000000000e+06,3.053503500000000000e+06,2.082653500000000000e+06,2.531200000000000000e+06,2.225024000000000000e+06,2.737024000000000000e+06,2.646375000000000000e+06,2.000445500000000000e+06,2.814701799999999814e+06,2.174784000000000000e+06,2.313633500000000000e+06,2.593856000000000000e+06,2.172683299999999814e+06,3.613393500000000000e+06,2.709028299999999814e+06,2.611098299999999814e+06,2.474176500000000000e+06,2.849978500000000000e+06,2.618998500000000000e+06,2.356731000000000000e+06,2.224128000000000000e+06,2.963395500000000000e+06,2.427168000000000000e+06,2.286217799999999814e+06,3.742454299999999814e+06,2.562688000000000000e+06,2.341010000000000000e+06,2.810712500000000000e+06,2.048192000000000000e+06,2.626742000000000000e+06,2.943841000000000000e+06,2.110030000000000000e+06,2.366016000000000000e+06,2.571989000000000000e+06,2.556346299999999814e+06,2.838167299999999814e+06,2.207959000000000000e+06,2.254929299999999814e+06,2.039632100000000093e+06,2.412672000000000000e+06,2.740394000000000000e+06,2.532841500000000000e+06,2.449280000000000000e+06,2.752126799999999814e+06,2.009184000000000000e+06,2.043505000000000000e+06,2.705117299999999814e+06,2.908720799999999814e+06,3.292305500000000000e+06,2.415396000000000000e+06,2.873444000000000000e+06,2.748137500000000000e+06,2.892998799999999814e+06,2.372374799999999814e+06,2.564088799999999814e+06,2.583296000000000000e+06,2.865544000000000000e+06,4.306333500000000000e+06,2.329277299999999814e+06,2.626742000000000000e+06,3.069147299999999814e+06,2.359168000000000000e+06,2.685484299999999814e+06,2.219691799999999814e+06,2.442752000000000000e+06,2.047454000000000000e+06,2.826560000000000000e+06,2.548562500000000000e+06,2.654592000000000000e+06,2.994839500000000000e+06,2.591488000000000000e+06,2.658029500000000000e+06,2.541056000000000000e+06,2.277504000000000000e+06,2.063097800000000047e+06,2.030304000000000000e+06,2.246208000000000000e+06,2.012216500000000000e+06,2.002016000000000000e+06,1.922592000000000000e+06,1.709696000000000000e+06,1.546752000000000000e+06,1.593398100000000093e+06,1.479808000000000000e+06,1.206048000000000000e+06,1.329216000000000000e+06,8.871040000000000000e+05,7.794560000000000000e+05,6.737120000000000000e+05,5.704800000000000000e+05,5.367360000000000000e+05,4.987280000000000000e+05,3.681200000000000000e+05,2.922080000000000000e+05,2.417920000000000000e+05,2.071720000000000000e+05,1.405320000000000000e+05,1.046760000000000000e+05,7.571800000000000000e+04,7.290400000000000000e+04,5.242000000000000000e+04,5.302300000000000000e+04,4.629900000000000000e+04,2.333600000000000000e+04,1.932800000000000000e+04,1.441900000000000000e+04,9.611000000000000000e+03,1.041300000000000000e+04,8.710000000000000000e+03,5.706000000000000000e+03,5.906000000000000000e+03,8.610000000000000000e+03,5.506000000000000000e+03,8.410000000000000000e+03,6.006000000000000000e+03,8.310000000000000000e+03,5.005000000000000000e+03,4.204000000000000000e+03,4.404000000000000000e+03,3.203000000000000000e+03,3.203000000000000000e+03,5.005000000000000000e+03,4.004000000000000000e+03,2.702000000000000000e+03,8.436000000000000000e+04,3.704000000000000000e+03,2.903000000000000000e+03,4.104000000000000000e+03,3.804000000000000000e+03,4.104000000000000000e+03,3.804000000000000000e+03,3.003000000000000000e+03,3.804000000000000000e+03,2.602000000000000000e+03,2.903000000000000000e+03,2.402000000000000000e+03,2.602000000000000000e+03,1.752500000000000000e+04,4.505000000000000000e+03,5.506000000000000000e+03,2.802000000000000000e+03,5.606000000000000000e+03,4.304000000000000000e+03,3.303000000000000000e+03,7.208000000000000000e+03,3.503000000000000000e+03,2.502000000000000000e+03,3.003000000000000000e+03,1.662300000000000000e+04,2.602000000000000000e+03,2.903000000000000000e+03,3.704000000000000000e+03,3.003000000000000000e+03,4.605000000000000000e+03,3.403000000000000000e+03,3.603000000000000000e+03,5.005000000000000000e+03,2.402000000000000000e+03,4.204000000000000000e+03,4.204000000000000000e+03,3.603000000000000000e+03,4.605000000000000000e+03,5.105000000000000000e+03,2.702000000000000000e+03,3.503000000000000000e+03,3.603000000000000000e+03,5.406000000000000000e+03,2.702000000000000000e+03,2.302000000000000000e+03,2.802000000000000000e+03,3.303000000000000000e+03,2.702000000000000000e+03,4.204000000000000000e+03,3.503000000000000000e+03,3.303000000000000000e+03,3.403000000000000000e+03,3.804000000000000000e+03,4.204000000000000000e+03,2.253500000000000000e+04,3.103000000000000000e+03,2.302000000000000000e+03,2.402000000000000000e+03,2.402000000000000000e+03,3.003000000000000000e+03,3.503000000000000000e+03,4.705000000000000000e+03,5.606000000000000000e+03,3.003000000000000000e+03,3.804000000000000000e+03,3.503000000000000000e+03,3.503000000000000000e+03,3.704000000000000000e+03,6.507000000000000000e+03,2.802000000000000000e+03,4.605000000000000000e+03,3.403000000000000000e+03,2.202000000000000000e+03,3.503000000000000000e+03,3.603000000000000000e+03,2.903000000000000000e+03,3.704000000000000000e+03,4.505000000000000000e+03,3.503000000000000000e+03,2.903000000000000000e+03,3.403000000000000000e+03,3.103000000000000000e+03,1.612200000000000000e+04,3.403000000000000000e+03,4.304000000000000000e+03,2.402000000000000000e+03,6.207000000000000000e+03,4.104000000000000000e+03,2.502000000000000000e+03,3.804000000000000000e+03,4.404000000000000000e+03,5.806000000000000000e+03,3.603000000000000000e+03,3.603000000000000000e+03,3.804000000000000000e+03,2.802000000000000000e+03,3.904000000000000000e+03,2.502000000000000000e+03,4.004000000000000000e+03,3.203000000000000000e+03,4.004000000000000000e+03,3.603000000000000000e+03,2.702000000000000000e+03,3.103000000000000000e+03,3.103000000000000000e+03,2.502000000000000000e+03,3.503000000000000000e+03,3.904000000000000000e+03,3.503000000000000000e+03,3.403000000000000000e+03,3.403000000000000000e+03,3.003000000000000000e+03,3.704000000000000000e+03,3.704000000000000000e+03,2.802000000000000000e+03,3.503000000000000000e+03,3.303000000000000000e+03,2.402000000000000000e+03,2.903000000000000000e+03,6.006000000000000000e+03,4.905000000000000000e+03,3.103000000000000000e+03,4.104000000000000000e+03,3.403000000000000000e+03,3.403000000000000000e+03,3.303000000000000000e+03,3.603000000000000000e+03,3.003000000000000000e+03,1.901000000000000000e+03,1.901000000000000000e+03,4.104000000000000000e+03,3.804000000000000000e+03,3.704000000000000000e+03,3.904000000000000000e+03,2.903000000000000000e+03,1.251600000000000000e+04,3.503000000000000000e+03,3.103000000000000000e+03,5.205000000000000000e+03,3.904000000000000000e+03,4.204000000000000000e+03,4.104000000000000000e+03,3.003000000000000000e+03,3.804000000000000000e+03,3.103000000000000000e+03,3.503000000000000000e+03,3.804000000000000000e+03,3.503000000000000000e+03,3.403000000000000000e+03,3.103000000000000000e+03,1.901000000000000000e+03,2.502000000000000000e+03,5.005000000000000000e+03,3.804000000000000000e+03,2.903000000000000000e+03,2.702000000000000000e+03,2.903000000000000000e+03,3.203000000000000000e+03,2.502000000000000000e+03,3.503000000000000000e+03,3.203000000000000000e+03,3.503000000000000000e+03,4.805000000000000000e+03,2.702000000000000000e+03,4.705000000000000000e+03,2.602000000000000000e+03,3.704000000000000000e+03,4.705000000000000000e+03,3.503000000000000000e+03,3.103000000000000000e+03,3.103000000000000000e+03,5.005000000000000000e+03,2.063100000000000000e+04,2.002000000000000000e+03,3.704000000000000000e+03,3.603000000000000000e+03,4.805000000000000000e+03,3.003000000000000000e+03,3.804000000000000000e+03,3.804000000000000000e+03,3.603000000000000000e+03,2.903000000000000000e+03,3.603000000000000000e+03,5.306000000000000000e+03,3.203000000000000000e+03,2.602000000000000000e+03,4.128300000000000000e+04,5.105000000000000000e+03,4.404000000000000000e+03,3.003000000000000000e+03,2.702000000000000000e+03,2.702000000000000000e+03,2.102000000000000000e+03,3.203000000000000000e+03,4.404000000000000000e+03,4.004000000000000000e+03,2.502000000000000000e+03,3.904000000000000000e+03,2.802000000000000000e+03,4.404000000000000000e+03,2.905000000000000000e+04,3.403000000000000000e+03,7.809000000000000000e+03,3.403000000000000000e+03,2.602000000000000000e+03,4.304000000000000000e+03,3.804000000000000000e+03,3.103000000000000000e+03,8.209000000000000000e+03,6.307000000000000000e+03,5.406000000000000000e+03,3.704000000000000000e+03,4.605000000000000000e+03,5.021300000000000000e+04,3.103000000000000000e+03,4.705000000000000000e+03,3.303000000000000000e+03,1.091300000000000000e+04,3.103000000000000000e+03,3.103000000000000000e+03,2.202000000000000000e+03,3.704000000000000000e+03,4.004000000000000000e+03,3.904000000000000000e+03,4.404000000000000000e+03,3.003000000000000000e+03,3.403000000000000000e+03,3.904000000000000000e+03,3.403000000000000000e+03,5.205000000000000000e+03,5.105000000000000000e+03,3.804000000000000000e+03,2.113200000000000000e+04,3.704000000000000000e+03,3.503000000000000000e+03,3.603000000000000000e+03,4.104000000000000000e+03,3.603000000000000000e+03,3.603000000000000000e+03,3.003000000000000000e+03,3.503000000000000000e+03,3.003000000000000000e+03,3.103000000000000000e+03,4.204000000000000000e+03,2.602000000000000000e+03,3.103000000000000000e+03,2.903000000000000000e+03,4.805000000000000000e+03,3.003000000000000000e+03,2.903000000000000000e+03,4.905000000000000000e+03,3.103000000000000000e+03,3.804000000000000000e+03,3.303000000000000000e+03,4.204000000000000000e+03,3.203000000000000000e+03,nan
4.794930000000000092e+01,3.704000000000000000e+03,5.606000000000000000e+03,2.602000000000000000e+03,4.304000000000000000e+03,3.804000000000000000e+03,3.003000000000000000e+03,3.603000000000000000e+03,4.404000000000000000e+03,3.303000000000000000e+03,3.003000000000000000e+03,4.004000000000000000e+03,3.203000000000000000e+03,3.403000000000000000e+03,3.904000000000000000e+03,3.904000000000000000e+03,4.004000000000000000e+03,4.605000000000000000e+03,3.603000000000000000e+03,3.503000000000000000e+03,3.603000000000000000e+03,3.203000000000000000e+03,3.704000000000000000e+03,5.005000000000000000e+03,3.904000000000000000e+03,3.103000000000000000e+03,4.404000000000000000e+03,2.802000000000000000e+03,4.004000000000000000e+03,2.903000000000000000e+03,5.205000000000000000e+03,2.602000000000000000e+03,4.404000000000000000e+03,4.004000000000000000e+03,2.502000000000000000e+03,3.303000000000000000e+03,4.404000000000000000e+03,4.004000000000000000e+03,3.103000000000000000e+03,2.903000000000000000e+03,1.902800000000000000e+04,9.703000000000000000e+04,2.457440000000000000e+05,5.307680000000000000e+05,9.196640000000000000e+05,1.522840899999999907e+06,1.959904000000000000e+06,1.890848000000000000e+06,1.929970500000000000e+06,1.847762500000000000e+06,2.164899500000000000e+06,2.728583000000000000e+06,2.120512000000000000e+06,2.204048000000000000e+06,2.603354799999999814e+06,2.626742000000000000e+06,2.419307000000000000e+06,2.540701500000000000e+06,2.650286000000000000e+06,2.239285500000000000e+06,2.331712000000000000e+06,2.431117000000000000e+06,2.149178500000000000e+06,2.478528000000000000e+06,2.305772500000000000e+06,2.446760799999999814e+06,2.438900799999999814e+06,1.757731800000000047e+06,2.607187500000000000e+06,2.568078000000000000e+06,2.114018299999999814e+06,2.391968500000000000e+06,2.763781299999999814e+06,3.296216299999999814e+06,2.607187500000000000e+06,2.204048000000000000e+06,2.419584000000000000e+06,2.344921000000000000e+06,2.368463799999999814e+06,2.916464299999999814e+06,2.756037799999999814e+06,2.485909299999999814e+06,2.689473500000000000e+06,3.331493000000000000e+06,2.497604000000000000e+06,2.364514799999999814e+06,2.814701799999999814e+06,3.640770000000000000e+06,2.787325299999999814e+06,3.135789799999999814e+06,2.861711299999999814e+06,3.065236500000000000e+06,3.143533299999999814e+06,3.241463299999999814e+06,2.466316500000000000e+06,2.783414299999999814e+06,2.493693000000000000e+06,2.505503000000000000e+06,2.799058000000000000e+06,2.568078000000000000e+06,2.822523500000000000e+06,2.540701500000000000e+06,2.191616000000000000e+06,2.431117000000000000e+06,2.039632100000000093e+06,2.352820000000000000e+06,2.438900799999999814e+06,2.869454799999999814e+06,3.092691299999999814e+06,3.691612000000000000e+06,3.589771299999999814e+06,4.145828500000000000e+06,4.294444000000000000e+06,2.603354799999999814e+06,3.523285500000000000e+06,3.241463299999999814e+06,2.787325299999999814e+06,3.769909000000000000e+06,2.763781299999999814e+06,3.182721000000000000e+06,3.104424000000000000e+06,2.274485000000000000e+06,2.877355000000000000e+06,2.509414000000000000e+06,2.799058000000000000e+06,2.513325000000000000e+06,3.018227000000000000e+06,3.390157000000000000e+06,2.697295500000000000e+06,2.509414000000000000e+06,2.407612299999999814e+06,2.556346299999999814e+06,2.180032000000000000e+06,2.286217799999999814e+06,2.963395500000000000e+06,2.341010000000000000e+06,2.021792000000000000e+06,2.435028000000000000e+06,2.481960299999999814e+06,2.378368000000000000e+06,2.137445799999999814e+06,2.728583000000000000e+06,2.207168000000000000e+06,2.294077799999999814e+06,2.818691000000000000e+06,2.591543500000000000e+06,2.611098299999999814e+06,2.724672000000000000e+06,2.360642000000000000e+06,3.022137799999999814e+06,2.842156500000000000e+06,2.908720799999999814e+06,2.681573500000000000e+06,2.321493500000000000e+06,2.646375000000000000e+06,2.384107500000000000e+06,2.673829799999999814e+06,2.023911100000000093e+06,2.474176500000000000e+06,2.928197000000000000e+06,2.330816000000000000e+06,2.184454299999999814e+06,3.084791000000000000e+06,2.658029500000000000e+06,2.415396000000000000e+06,2.842156500000000000e+06,2.849978500000000000e+06,2.239285500000000000e+06,2.149178500000000000e+06,2.705117299999999814e+06,2.799058000000000000e+06,3.022137799999999814e+06,3.069147299999999814e+06,2.783414299999999814e+06,2.853811000000000000e+06,2.963395500000000000e+06,3.491998000000000000e+06,2.658029500000000000e+06,2.932108000000000000e+06,2.618998500000000000e+06,2.497604000000000000e+06,3.554573000000000000e+06,2.560295299999999814e+06,3.261018000000000000e+06,2.583800000000000000e+06,3.088780299999999814e+06,2.756037799999999814e+06,2.983106799999999814e+06,2.697295500000000000e+06,3.268761500000000000e+06,2.532841500000000000e+06,2.810712500000000000e+06,2.645248000000000000e+06,2.595454500000000000e+06,2.265536000000000000e+06,2.697295500000000000e+06,2.834256500000000000e+06,2.701128000000000000e+06,2.920453500000000000e+06,3.261018000000000000e+06,2.791158000000000000e+06,2.223564500000000000e+06,2.802969000000000000e+06,2.395879500000000000e+06,2.067008800000000047e+06,3.503730799999999814e+06,2.654118500000000000e+06,2.716771799999999814e+06,2.677740799999999814e+06,2.709028299999999814e+06,2.403663299999999814e+06,2.263872000000000000e+06,2.020038399999999907e+06,2.121802000000000000e+06,2.622831000000000000e+06,2.356731000000000000e+06,1.526752800000000047e+06,1.867355399999999907e+06,1.867040000000000000e+06,2.802969000000000000e+06,2.716771799999999814e+06,1.937792300000000047e+06,2.205312000000000000e+06,2.072448000000000000e+06,2.352820000000000000e+06,1.940960000000000000e+06,2.673829799999999814e+06,2.634642299999999814e+06,2.360512000000000000e+06,2.423256000000000000e+06,2.172683299999999814e+06,2.041664000000000000e+06,2.571989000000000000e+06,2.877355000000000000e+06,1.973068000000000000e+06,2.900820500000000000e+06,2.000445500000000000e+06,2.395879500000000000e+06,3.202197500000000000e+06,2.830423799999999814e+06,2.885098500000000000e+06,2.959484500000000000e+06,3.210175799999999814e+06,2.877355000000000000e+06,3.182721000000000000e+06,2.802969000000000000e+06,2.865544000000000000e+06,2.908720799999999814e+06,3.390157000000000000e+06,2.849978500000000000e+06,2.736404799999999814e+06,3.221830299999999814e+06,2.908720799999999814e+06,2.615087500000000000e+06,2.736404799999999814e+06,2.321493500000000000e+06,2.431117000000000000e+06,2.587711000000000000e+06,3.018227000000000000e+06,2.611098299999999814e+06,2.125751000000000000e+06,2.157039500000000000e+06,2.767770500000000000e+06,2.325366299999999814e+06,2.736404799999999814e+06,2.278434000000000000e+06,2.873444000000000000e+06,3.077047500000000000e+06,3.636859000000000000e+06,2.896909500000000000e+06,2.149178500000000000e+06,2.352820000000000000e+06,2.626944000000000000e+06,2.584714500000000000e+06,2.462747799999999814e+06,2.511227000000000000e+06,2.528606799999999814e+06,2.921132500000000000e+06,2.606503500000000000e+06,2.274642000000000000e+06,3.220644500000000000e+06,3.929531299999999814e+06,3.170417299999999814e+06,2.653226500000000000e+06,2.784962500000000000e+06,3.063897000000000000e+06,3.012827799999999814e+06,2.938681799999999814e+06,3.097417500000000000e+06,3.084749500000000000e+06,2.872880500000000000e+06,2.746189299999999814e+06,2.799691799999999814e+06,3.338977500000000000e+06,2.936561000000000000e+06,2.946443000000000000e+06,2.856012799999999814e+06,2.811830000000000000e+06,2.903887299999999814e+06,2.584711500000000000e+06,2.957173299999999814e+06,2.860632500000000000e+06,2.696969299999999814e+06,2.921382000000000000e+06,2.666044299999999814e+06,2.821647500000000000e+06,3.258921500000000000e+06,3.127852500000000000e+06,2.847718299999999814e+06,2.813615299999999814e+06,2.572141299999999814e+06,2.875510299999999814e+06,2.697047799999999814e+06,2.220176000000000000e+06,3.098128000000000000e+06,2.872043000000000000e+06,2.419307000000000000e+06,2.450671799999999814e+06,2.309722500000000000e+06,3.021564000000000000e+06,2.979195799999999814e+06,3.135789799999999814e+06,3.311860000000000000e+06,3.507563500000000000e+06,2.810712500000000000e+06,2.458455500000000000e+06,2.407612299999999814e+06,2.959484500000000000e+06,2.485909299999999814e+06,2.419307000000000000e+06,2.102246299999999814e+06,3.261018000000000000e+06,2.297988799999999814e+06,3.123978799999999814e+06,2.857800299999999814e+06,2.940008299999999814e+06,2.495680000000000000e+06,3.002661500000000000e+06,3.040603299999999814e+06,2.481960299999999814e+06,2.979195799999999814e+06,2.348871000000000000e+06,2.783414299999999814e+06,2.642385799999999814e+06,2.752126799999999814e+06,2.994839500000000000e+06,2.900820500000000000e+06,2.908720799999999814e+06,2.899684000000000000e+06,3.045681799999999814e+06,2.658029500000000000e+06,2.532841500000000000e+06,3.088780299999999814e+06,2.779425000000000000e+06,3.401890000000000000e+06,2.597632000000000000e+06,2.924364500000000000e+06,2.344921000000000000e+06,2.724672000000000000e+06,3.753690299999999814e+06,2.626742000000000000e+06,2.301861500000000000e+06,3.108335000000000000e+06,2.646375000000000000e+06,2.579732500000000000e+06,2.425408000000000000e+06,2.799058000000000000e+06,2.227475500000000000e+06,2.587711000000000000e+06,2.438900799999999814e+06,2.975206500000000000e+06,3.037781500000000000e+06,2.654118500000000000e+06,2.004394600000000093e+06,3.194453799999999814e+06,3.648513500000000000e+06,3.084791000000000000e+06,3.076201500000000000e+06,2.646375000000000000e+06,2.114354500000000000e+06,2.387072000000000000e+06,2.575900000000000000e+06,2.595454500000000000e+06,1.955653100000000093e+06,2.270574000000000000e+06,2.603354799999999814e+06,2.756037799999999814e+06,2.423256000000000000e+06,2.830423799999999814e+06,2.055275899999999907e+06,2.286217799999999814e+06,2.575900000000000000e+06,2.443587000000000000e+06,2.728583000000000000e+06,2.544651500000000000e+06,3.648513500000000000e+06,2.309722500000000000e+06,2.556346299999999814e+06,2.869454799999999814e+06,2.622831000000000000e+06,2.564088799999999814e+06,2.983106799999999814e+06,2.313633500000000000e+06,2.724672000000000000e+06,2.560295299999999814e+06,2.595454500000000000e+06,2.795068799999999814e+06,2.618998500000000000e+06,2.553600000000000000e+06,2.830423799999999814e+06,3.390157000000000000e+06,2.673829799999999814e+06,3.613393500000000000e+06,2.462404500000000000e+06,3.464543000000000000e+06,2.994839500000000000e+06,2.544651500000000000e+06,2.646375000000000000e+06,2.575900000000000000e+06,2.552435299999999814e+06,2.153166799999999814e+06,3.249207000000000000e+06,2.497604000000000000e+06,2.415396000000000000e+06,2.446760799999999814e+06,2.446760799999999814e+06,2.266624000000000000e+06,2.941376799999999814e+06,2.415396000000000000e+06,2.822523500000000000e+06,2.724570799999999814e+06,2.873444000000000000e+06,2.000445500000000000e+06,2.023533800000000047e+06,5.202798500000000000e+06,2.975206500000000000e+06,3.068722299999999814e+06,2.368320000000000000e+06,2.536790500000000000e+06,2.575900000000000000e+06,2.583800000000000000e+06,2.705117299999999814e+06,2.740394000000000000e+06,3.135789799999999814e+06,2.497604000000000000e+06,2.074831500000000000e+06,3.155344500000000000e+06,2.658029500000000000e+06,2.669840500000000000e+06,2.189568000000000000e+06,2.470215000000000000e+06,2.830423799999999814e+06,2.666008000000000000e+06,2.705117299999999814e+06,2.617350500000000000e+06,3.061403799999999814e+06,2.549440000000000000e+06,1.969118899999999907e+06,2.697295500000000000e+06,2.693384500000000000e+06,2.388019500000000000e+06,2.689473500000000000e+06,2.968863000000000000e+06,2.814701799999999814e+06,2.736404799999999814e+06,2.979195799999999814e+06,2.454544500000000000e+06,2.693384500000000000e+06,2.265088000000000000e+06,2.528930500000000000e+06,3.237474000000000000e+06,2.900820500000000000e+06,2.364514799999999814e+06,2.956288000000000000e+06,2.876574299999999814e+06,2.871346500000000000e+06,3.033949000000000000e+06,2.697295500000000000e+06,2.846067500000000000e+06,3.253117799999999814e+06,2.846067500000000000e+06,2.517197799999999814e+06,2.564088799999999814e+06,2.795068799999999814e+06,2.583800000000000000e+06,2.315520299999999814e+06,2.074831500000000000e+06,2.990850299999999814e+06,3.186632000000000000e+06,2.963395500000000000e+06,2.638475000000000000e+06,3.797364000000000000e+06,2.701128000000000000e+06,2.732415500000000000e+06,2.493693000000000000e+06,3.347136799999999814e+06,2.513325000000000000e+06,2.274485000000000000e+06,2.750385500000000000e+06,2.522015799999999814e+06,4.439383500000000000e+06,2.117891000000000000e+06,2.282345000000000000e+06,2.658029500000000000e+06,2.869454799999999814e+06,2.947751799999999814e+06,3.264850500000000000e+06,2.791158000000000000e+06,2.759870500000000000e+06,2.990850299999999814e+06,3.065236500000000000e+06,2.810712500000000000e+06,3.879493500000000000e+06,2.337137299999999814e+06,4.083175299999999814e+06,2.936097299999999814e+06,2.305024000000000000e+06,2.552435299999999814e+06,2.728583000000000000e+06,3.105947799999999814e+06,3.801196500000000000e+06,2.571989000000000000e+06,3.405800799999999814e+06,2.900820500000000000e+06,2.740394000000000000e+06,2.779425000000000000e+06,3.464543000000000000e+06,3.801196500000000000e+06,3.480186799999999814e+06,2.814701799999999814e+06,2.822523500000000000e+06,3.398057299999999814e+06,3.300205500000000000e+06,2.638475000000000000e+06,2.767770500000000000e+06,3.033949000000000000e+06,3.096524000000000000e+06,3.084791000000000000e+06,3.288472799999999814e+06,2.697295500000000000e+06,2.900723500000000000e+06,2.705117299999999814e+06,3.112167500000000000e+06,3.531776299999999814e+06,2.834256500000000000e+06,3.174820799999999814e+06,2.799058000000000000e+06,2.857800299999999814e+06,3.327503799999999814e+06,2.806801500000000000e+06,2.634642299999999814e+06,3.484176000000000000e+06,3.198364799999999814e+06,3.030038000000000000e+06,3.069147299999999814e+06,2.908720799999999814e+06,3.229730500000000000e+06,2.454544500000000000e+06,2.857800299999999814e+06,3.049514500000000000e+06,3.354880500000000000e+06,3.014394299999999814e+06,2.810712500000000000e+06,3.452888500000000000e+06,3.317278799999999814e+06,3.390157000000000000e+06,3.186632000000000000e+06,2.391968500000000000e+06,2.831405500000000000e+06,2.070919600000000093e+06,2.681573500000000000e+06,2.979195799999999814e+06,2.603354799999999814e+06,2.963395500000000000e+06,2.943841000000000000e+06,2.919098299999999814e+06,2.849978500000000000e+06,2.634642299999999814e+06,2.869454799999999814e+06,3.456799500000000000e+06,2.626742000000000000e+06,3.182721000000000000e+06,3.069147299999999814e+06,2.568078000000000000e+06,2.669840500000000000e+06,2.810712500000000000e+06,3.229730500000000000e+06,2.843357000000000000e+06,2.035721300000000047e+06,1.863406300000000047e+06,2.908720799999999814e+06,1.859894899999999907e+06,1.924352000000000000e+06,3.162120000000000000e+06,2.153280000000000000e+06,2.492490000000000000e+06,2.178263299999999814e+06,1.844448000000000000e+06,1.359796600000000093e+06,2.004394600000000093e+06,2.062448600000000093e+06,1.783958300000000047e+06,1.745120000000000000e+06,2.384107500000000000e+06,2.098297299999999814e+06,1.843889800000000047e+06,2.115328000000000000e+06,2.583800000000000000e+06,2.342592000000000000e+06,2.673829799999999814e+06,2.438900799999999814e+06,2.877355000000000000e+06,2.129662000000000000e+06,3.441077500000000000e+06,2.361344000000000000e+06,2.564088799999999814e+06,3.139622500000000000e+06,2.813577299999999814e+06,2.583800000000000000e+06,1.757731800000000047e+06,2.853811000000000000e+06,2.763781299999999814e+06,2.591543500000000000e+06,2.446760799999999814e+06,2.916464299999999814e+06,3.362780500000000000e+06,2.548562500000000000e+06,2.294077799999999814e+06,2.231425500000000000e+06,2.200137000000000000e+06,2.438900799999999814e+06,2.172683299999999814e+06,2.199808000000000000e+06,2.898777799999999814e+06,2.211932500000000000e+06,2.571989000000000000e+06,2.591543500000000000e+06,2.364514799999999814e+06,1.988711800000000047e+06,2.548562500000000000e+06,2.536790500000000000e+06,2.493693000000000000e+06,2.364514799999999814e+06,2.384107500000000000e+06,2.618998500000000000e+06,2.650286000000000000e+06,2.666008000000000000e+06,1.965246100000000093e+06,2.853811000000000000e+06,2.114018299999999814e+06,2.501553000000000000e+06,2.247069299999999814e+06,3.264850500000000000e+06,2.192277000000000000e+06,2.591543500000000000e+06,2.478049299999999814e+06,2.873444000000000000e+06,2.767770500000000000e+06,2.642385799999999814e+06,3.112167500000000000e+06,2.372374799999999814e+06,2.603354799999999814e+06,2.634642299999999814e+06,2.536790500000000000e+06,2.431117000000000000e+06,2.106157299999999814e+06,2.603354799999999814e+06,1.777287500000000000e+06,1.828206899999999907e+06,2.759870500000000000e+06,2.830423799999999814e+06,2.431429000000000000e+06,2.709028299999999814e+06,2.253166000000000000e+06,1.786251800000000047e+06,2.556346299999999814e+06,2.186255299999999814e+06,2.225561000000000000e+06,2.725082000000000000e+06,2.086496000000000000e+06,2.308770000000000000e+06,2.369276299999999814e+06,2.037152000000000000e+06,3.015103799999999814e+06,2.373908500000000000e+06,2.438094000000000000e+06,2.619486799999999814e+06,2.486330500000000000e+06,2.626746000000000000e+06,2.691009799999999814e+06,2.712466500000000000e+06,3.183305299999999814e+06,2.119896500000000000e+06,3.317101500000000000e+06,2.670761500000000000e+06,3.191805500000000000e+06,2.744511500000000000e+06,2.672510000000000000e+06,2.505890299999999814e+06,2.375821299999999814e+06,3.343028799999999814e+06,2.223680000000000000e+06,2.408400500000000000e+06,1.714865600000000093e+06,2.526776299999999814e+06,2.687254500000000000e+06,2.869703500000000000e+06,3.007223000000000000e+06,2.335462500000000000e+06,2.163156000000000000e+06,1.975200000000000000e+06,2.239285500000000000e+06,1.958730500000000000e+06,2.176768000000000000e+06,2.282345000000000000e+06,2.047454000000000000e+06,2.630731299999999814e+06,2.091040000000000000e+06,1.965504000000000000e+06,1.804741300000000047e+06,1.949664000000000000e+06,2.485909299999999814e+06,1.769465500000000000e+06,2.031733000000000000e+06,2.004394600000000093e+06,2.263680000000000000e+06,2.470265500000000000e+06,1.991968000000000000e+06,2.070016000000000000e+06,2.571989000000000000e+06,4.361086500000000000e+06,2.286217799999999814e+06,2.501553000000000000e+06,2.564088799999999814e+06,2.556346299999999814e+06,2.419307000000000000e+06,2.517197799999999814e+06,2.990850299999999814e+06,1.898304000000000000e+06,2.493693000000000000e+06,1.853440000000000000e+06,1.730355300000000047e+06,2.775514000000000000e+06,2.282345000000000000e+06,2.047454000000000000e+06,3.738543500000000000e+06,3.084791000000000000e+06,2.137088000000000000e+06,2.521146799999999814e+06,2.391968500000000000e+06,2.388019500000000000e+06,2.896909500000000000e+06,3.613393500000000000e+06,2.709028299999999814e+06,2.861711299999999814e+06,2.254929299999999814e+06,2.501553000000000000e+06,2.920453500000000000e+06,2.031733000000000000e+06,2.474176500000000000e+06,2.485909299999999814e+06,3.057492799999999814e+06,2.705117299999999814e+06,2.947751799999999814e+06,2.810712500000000000e+06,2.916464299999999814e+06,3.253117799999999814e+06,2.791158000000000000e+06,2.928197000000000000e+06,3.394146299999999814e+06,2.360642000000000000e+06,2.775514000000000000e+06,3.206108299999999814e+06,2.587711000000000000e+06,2.916464299999999814e+06,2.756037799999999814e+06,2.638475000000000000e+06,2.716771799999999814e+06,2.607187500000000000e+06,2.986939500000000000e+06,2.967384799999999814e+06,1.683384899999999907e+06,2.501553000000000000e+06,2.442811799999999814e+06,2.583800000000000000e+06,2.673829799999999814e+06,2.873444000000000000e+06,2.654118500000000000e+06,2.904809799999999814e+06,2.284928000000000000e+06,2.556346299999999814e+06,2.802969000000000000e+06,1.648109100000000093e+06,2.560295299999999814e+06,2.685484299999999814e+06,2.200137000000000000e+06,2.090475300000000047e+06,2.591543500000000000e+06,2.646375000000000000e+06,2.478049299999999814e+06,2.360896000000000000e+06,2.094424399999999907e+06,1.753782800000000047e+06,2.571989000000000000e+06,2.160950500000000000e+06,2.020038399999999907e+06,1.828206899999999907e+06,2.646375000000000000e+06,2.654118500000000000e+06,2.020038399999999907e+06,2.388019500000000000e+06,2.853811000000000000e+06,2.204048000000000000e+06,1.827904000000000000e+06,2.587711000000000000e+06,2.298304000000000000e+06,2.802969000000000000e+06,2.423256000000000000e+06,2.446760799999999814e+06,2.916464299999999814e+06,2.986939500000000000e+06,2.568078000000000000e+06,2.493693000000000000e+06,2.525057799999999814e+06,2.865544000000000000e+06,3.476276000000000000e+06,4.047820299999999814e+06,2.301861500000000000e+06,2.420224000000000000e+06,2.728583000000000000e+06,4.599810000000000000e+06,3.033949000000000000e+06,4.051809500000000000e+06,5.523651500000000000e+06,3.335404000000000000e+06,2.536790500000000000e+06,2.904809799999999814e+06,2.293056000000000000e+06,2.736404799999999814e+06,2.716224000000000000e+06,2.806801500000000000e+06,2.450671799999999814e+06,2.881266000000000000e+06,2.814701799999999814e+06,2.548562500000000000e+06,4.169215799999999814e+06,2.458455500000000000e+06,2.587711000000000000e+06,3.249207000000000000e+06,3.100434799999999814e+06,2.431117000000000000e+06,2.896909500000000000e+06,3.425433799999999814e+06,2.294077799999999814e+06,2.513325000000000000e+06,3.480186799999999814e+06,2.759870500000000000e+06,3.413701000000000000e+06,2.376247500000000000e+06,2.685484299999999814e+06,2.247069299999999814e+06,2.912553500000000000e+06,2.337137299999999814e+06,1.777287500000000000e+06,2.313633500000000000e+06,1.910414800000000047e+06,2.164224000000000000e+06,2.979195799999999814e+06,2.611098299999999814e+06,2.564088799999999814e+06,2.654118500000000000e+06,2.712861000000000000e+06,2.802969000000000000e+06,1.969118899999999907e+06,2.548562500000000000e+06,2.560295299999999814e+06,3.163166299999999814e+06,3.120067799999999814e+06,3.061403799999999814e+06,3.867839000000000000e+06,2.826512799999999814e+06,3.170910000000000000e+06,3.887393799999999814e+06,4.290611500000000000e+06,3.304116500000000000e+06,2.338112000000000000e+06,3.159177000000000000e+06,2.869454799999999814e+06,2.689473500000000000e+06,2.595454500000000000e+06,3.628959000000000000e+06,2.568078000000000000e+06,2.544651500000000000e+06,2.254929299999999814e+06,2.215780799999999814e+06,2.290128799999999814e+06,3.073136500000000000e+06,2.235336500000000000e+06,2.634642299999999814e+06,2.904809799999999814e+06,3.143533299999999814e+06,2.650286000000000000e+06,2.799058000000000000e+06,2.493693000000000000e+06,3.906870000000000000e+06,2.274485000000000000e+06,2.419307000000000000e+06,2.748137500000000000e+06,2.654118500000000000e+06,2.908720799999999814e+06,2.360642000000000000e+06,2.892998799999999814e+06,3.030038000000000000e+06,2.791158000000000000e+06,3.030038000000000000e+06,2.031733000000000000e+06,2.853811000000000000e+06,2.337137299999999814e+06,2.924364500000000000e+06,2.885098500000000000e+06,2.556346299999999814e+06,2.767770500000000000e+06,2.806801500000000000e+06,2.846067500000000000e+06,3.327503799999999814e+06,2.936097299999999814e+06,2.207959000000000000e+06,2.153166799999999814e+06,3.679879299999999814e+06,2.194176000000000000e+06,2.497604000000000000e+06,2.489820299999999814e+06,2.485909299999999814e+06,2.658029500000000000e+06,2.109888000000000000e+06,3.026127000000000000e+06,2.712861000000000000e+06,2.830423799999999814e+06,2.936097299999999814e+06,3.225819500000000000e+06,2.579732500000000000e+06,2.849978500000000000e+06,2.861711299999999814e+06,3.535096500000000000e+06,3.049514500000000000e+06,2.802969000000000000e+06,3.061403799999999814e+06,2.744226500000000000e+06,2.955652000000000000e+06,2.391968500000000000e+06,2.701128000000000000e+06,2.544651500000000000e+06,2.806801500000000000e+06,2.869454799999999814e+06,2.838167299999999814e+06,3.812929500000000000e+06,3.973512500000000000e+06,2.877355000000000000e+06,2.431117000000000000e+06,2.724672000000000000e+06,2.908720799999999814e+06,2.622831000000000000e+06,2.636672000000000000e+06,2.892998799999999814e+06,2.685484299999999814e+06,2.067008800000000047e+06,2.767770500000000000e+06,2.756037799999999814e+06,2.599443799999999814e+06,2.838167299999999814e+06,2.662097000000000000e+06,2.603354799999999814e+06,2.611098299999999814e+06,2.959484500000000000e+06,2.517197799999999814e+06,2.689473500000000000e+06,2.853811000000000000e+06,2.724672000000000000e+06,2.466316500000000000e+06,2.787325299999999814e+06,2.095392000000000000e+06,3.026127000000000000e+06,2.712861000000000000e+06,3.073136500000000000e+06,2.493693000000000000e+06,2.540701500000000000e+06,2.599443799999999814e+06,2.266624000000000000e+06,2.669840500000000000e+06,2.775514000000000000e+06,2.493693000000000000e+06,2.176594299999999814e+06,2.568078000000000000e+06,3.719067000000000000e+06,2.940008299999999814e+06,2.759870500000000000e+06,2.139328000000000000e+06,2.544651500000000000e+06,2.955652000000000000e+06,2.705117299999999814e+06,3.100434799999999814e+06,2.321493500000000000e+06,2.263296000000000000e+06,2.846067500000000000e+06,2.548562500000000000e+06,2.431117000000000000e+06,2.775514000000000000e+06,2.368463799999999814e+06,2.004394600000000093e+06,2.673829799999999814e+06,3.597671500000000000e+06,2.615087500000000000e+06,2.446760799999999814e+06,2.650286000000000000e+06,2.979195799999999814e+06,2.806801500000000000e+06,2.756037799999999814e+06,2.442811799999999814e+06,2.325366299999999814e+06,2.540701500000000000e+06,2.297988799999999814e+06,2.262713000000000000e+06,2.705117299999999814e+06,2.350976000000000000e+06,2.485909299999999814e+06,2.309722500000000000e+06,2.986939500000000000e+06,2.478049299999999814e+06,2.470265500000000000e+06,3.636859000000000000e+06,3.045681799999999814e+06,3.617226000000000000e+06,3.233563000000000000e+06,2.646375000000000000e+06,2.571989000000000000e+06,2.783414299999999814e+06,2.634642299999999814e+06,2.517197799999999814e+06,3.664157299999999814e+06,2.141394799999999814e+06,2.716771799999999814e+06,2.204608000000000000e+06,2.536790500000000000e+06,2.204048000000000000e+06,2.264000000000000000e+06,1.984762600000000093e+06,2.411523299999999814e+06,2.748137500000000000e+06,3.174820799999999814e+06,2.967384799999999814e+06,2.622831000000000000e+06,2.928197000000000000e+06,2.243196500000000000e+06,2.979195799999999814e+06,2.329277299999999814e+06,2.975206500000000000e+06,2.094424399999999907e+06,2.943841000000000000e+06,3.343147500000000000e+06,1.851711600000000093e+06,2.830423799999999814e+06,2.525057799999999814e+06,2.027860300000000047e+06,2.399752299999999814e+06,2.842156500000000000e+06,1.996572800000000047e+06,2.442811799999999814e+06,2.756037799999999814e+06,3.120067799999999814e+06,3.167077299999999814e+06,2.552435299999999814e+06,2.701128000000000000e+06,3.002661500000000000e+06,2.618998500000000000e+06,2.587711000000000000e+06,2.634642299999999814e+06,2.740394000000000000e+06,2.748137500000000000e+06,2.333226299999999814e+06,2.881266000000000000e+06,3.292305500000000000e+06,3.394146299999999814e+06,2.341010000000000000e+06,2.386176000000000000e+06,2.438900799999999814e+06,2.626742000000000000e+06,2.779425000000000000e+06,2.767770500000000000e+06,2.321493500000000000e+06,2.818691000000000000e+06,2.611098299999999814e+06,2.571989000000000000e+06,2.231425500000000000e+06,2.838167299999999814e+06,2.967384799999999814e+06,2.368463799999999814e+06,3.652502799999999814e+06,2.994839500000000000e+06,2.838167299999999814e+06,2.571989000000000000e+06,2.521146799999999814e+06,2.712861000000000000e+06,3.186632000000000000e+06,2.384107500000000000e+06,2.474176500000000000e+06,3.127811500000000000e+06,2.489820299999999814e+06,2.889087799999999814e+06,2.943841000000000000e+06,2.388019500000000000e+06,3.092691299999999814e+06,2.979195799999999814e+06,2.983106799999999814e+06,2.270574000000000000e+06,2.842156500000000000e+06,2.693384500000000000e+06,2.051365000000000000e+06,3.053503500000000000e+06,3.178810000000000000e+06,2.756037799999999814e+06,2.963395500000000000e+06,4.216225500000000000e+06,2.849978500000000000e+06,1.980889899999999907e+06,2.806801500000000000e+06,2.802969000000000000e+06,2.294077799999999814e+06,2.579732500000000000e+06,2.857800299999999814e+06,2.309722500000000000e+06,2.264192000000000000e+06,2.035721300000000047e+06,2.587711000000000000e+06,2.497604000000000000e+06,2.587711000000000000e+06,2.892998799999999814e+06,1.718545100000000093e+06,2.912553500000000000e+06,2.568078000000000000e+06,2.568078000000000000e+06,2.709028299999999814e+06,2.814701799999999814e+06,2.744226500000000000e+06,3.006494000000000000e+06,2.642385799999999814e+06,3.421444500000000000e+06,3.010483299999999814e+06,2.681573500000000000e+06,3.112167500000000000e+06,2.591543500000000000e+06,2.814701799999999814e+06,2.892998799999999814e+06,2.622831000000000000e+06,2.599443799999999814e+06,2.575900000000000000e+06,2.736404799999999814e+06,2.685484299999999814e+06,3.053503500000000000e+06,2.427168000000000000e+06,2.258840299999999814e+06,2.141184000000000000e+06,2.395879500000000000e+06,2.748137500000000000e+06,2.763781299999999814e+06,2.431117000000000000e+06,2.070919600000000093e+06,2.239285500000000000e+06,2.528930500000000000e+06,2.231425500000000000e+06,2.243196500000000000e+06,1.546345600000000093e+06,2.258840299999999814e+06,2.305772500000000000e+06,2.571989000000000000e+06,2.525057799999999814e+06,2.462404500000000000e+06,2.579732500000000000e+06,2.172683299999999814e+06,2.207959000000000000e+06,3.045681799999999814e+06,2.580480000000000000e+06,2.916464299999999814e+06,2.243196500000000000e+06,3.096524000000000000e+06,2.196188000000000000e+06,2.916464299999999814e+06,2.509414000000000000e+06,3.417533500000000000e+06,3.167077299999999814e+06,2.403663299999999814e+06,2.624320000000000000e+06,5.003106000000000000e+06,2.748137500000000000e+06,2.145305799999999814e+06,2.615087500000000000e+06,3.178810000000000000e+06,2.622831000000000000e+06,2.607187500000000000e+06,3.073136500000000000e+06,2.885098500000000000e+06,2.983106799999999814e+06,3.170910000000000000e+06,2.270574000000000000e+06,3.785552799999999814e+06,3.253117799999999814e+06,2.227475500000000000e+06,2.759870500000000000e+06,2.571989000000000000e+06,2.900820500000000000e+06,2.916464299999999814e+06,2.767770500000000000e+06,2.446760799999999814e+06,2.603354799999999814e+06,2.830423799999999814e+06,2.877355000000000000e+06,2.415396000000000000e+06,2.904809799999999814e+06,2.728583000000000000e+06,2.756037799999999814e+06,2.564088799999999814e+06,3.762165500000000000e+06,4.028265500000000000e+06,3.370602500000000000e+06,3.601582299999999814e+06,3.535096500000000000e+06,2.752126799999999814e+06,2.756037799999999814e+06,2.509414000000000000e+06,2.548562500000000000e+06,2.810712500000000000e+06,2.141394799999999814e+06,2.145305799999999814e+06,2.141952000000000000e+06,2.427168000000000000e+06,2.763781299999999814e+06,2.158784000000000000e+06,2.709028299999999814e+06,2.211831799999999814e+06,2.740394000000000000e+06,2.176594299999999814e+06,2.376247500000000000e+06,2.360642000000000000e+06,2.599443799999999814e+06,2.364514799999999814e+06,2.141394799999999814e+06,2.442811799999999814e+06,2.916464299999999814e+06,2.185216000000000000e+06,3.311860000000000000e+06,2.360642000000000000e+06,2.767770500000000000e+06,2.924364500000000000e+06,2.685484299999999814e+06,2.395879500000000000e+06,2.873444000000000000e+06,3.080880000000000000e+06,2.759870500000000000e+06,2.963395500000000000e+06,2.662097000000000000e+06,2.728583000000000000e+06,2.540480000000000000e+06,2.195712000000000000e+06,2.462400000000000000e+06,3.112167500000000000e+06,2.501553000000000000e+06,2.407612299999999814e+06,2.043505000000000000e+06,3.264850500000000000e+06,3.057492799999999814e+06,2.759870500000000000e+06,2.951741000000000000e+06,2.924364500000000000e+06,2.615087500000000000e+06,1.988711800000000047e+06,2.740394000000000000e+06,2.579732500000000000e+06,2.215780799999999814e+06,2.466316500000000000e+06,2.521146799999999814e+06,2.063097800000000047e+06,2.470265500000000000e+06,2.103104000000000000e+06,1.918275800000000047e+06,3.429344799999999814e+06,2.521146799999999814e+06,2.290128799999999814e+06,2.622831000000000000e+06,2.638848000000000000e+06,2.368463799999999814e+06,2.247069299999999814e+06,2.861711299999999814e+06,3.108335000000000000e+06,2.368463799999999814e+06,2.853811000000000000e+06,2.141394799999999814e+06,2.748137500000000000e+06,2.822523500000000000e+06,2.110030000000000000e+06,2.368463799999999814e+06,2.660800000000000000e+06,2.607187500000000000e+06,3.186632000000000000e+06,2.459456000000000000e+06,3.022137799999999814e+06,2.705117299999999814e+06,2.779425000000000000e+06,2.337137299999999814e+06,1.933919500000000000e+06,2.454544500000000000e+06,2.215780799999999814e+06,2.141394799999999814e+06,3.155344500000000000e+06,2.673829799999999814e+06,2.466316500000000000e+06,2.211831799999999814e+06,2.896909500000000000e+06,2.117891000000000000e+06,3.699512299999999814e+06,2.595454500000000000e+06,2.329277299999999814e+06,2.547712000000000000e+06,2.337137299999999814e+06,2.466316500000000000e+06,2.810712500000000000e+06,2.783414299999999814e+06,3.550740299999999814e+06,2.481960299999999814e+06,2.459648000000000000e+06,2.364514799999999814e+06,3.061403799999999814e+06,3.022137799999999814e+06,2.932108000000000000e+06,2.532841500000000000e+06,2.360768000000000000e+06,2.481960299999999814e+06,2.826512799999999814e+06,2.834256500000000000e+06,2.724672000000000000e+06,3.229730500000000000e+06,2.705117299999999814e+06,2.497604000000000000e+06,3.186632000000000000e+06,2.211840000000000000e+06,3.190464500000000000e+06,2.658029500000000000e+06,2.654118500000000000e+06,2.736404799999999814e+06,2.603354799999999814e+06,2.791158000000000000e+06,2.779425000000000000e+06,2.549312000000000000e+06,3.077047500000000000e+06,2.763781299999999814e+06,3.511474299999999814e+06,2.916464299999999814e+06,2.595454500000000000e+06,3.131878799999999814e+06,2.634642299999999814e+06,2.920453500000000000e+06,3.519374500000000000e+06,3.186632000000000000e+06,2.395879500000000000e+06,2.943841000000000000e+06,2.720761000000000000e+06,2.940008299999999814e+06,2.685484299999999814e+06,2.615087500000000000e+06,2.904809799999999814e+06,2.916464299999999814e+06,2.669840500000000000e+06,2.826512799999999814e+06,2.885098500000000000e+06,2.983106799999999814e+06,2.896909500000000000e+06,3.037781500000000000e+06,2.571989000000000000e+06,2.474176500000000000e+06,2.591543500000000000e+06,2.779425000000000000e+06,4.325888000000000000e+06,2.732415500000000000e+06,2.846067500000000000e+06,2.344921000000000000e+06,3.284405299999999814e+06,3.073136500000000000e+06,3.139622500000000000e+06,2.693384500000000000e+06,2.928197000000000000e+06,2.767770500000000000e+06,3.053503500000000000e+06,2.337137299999999814e+06,2.432064000000000000e+06,3.621215299999999814e+06,2.337137299999999814e+06,3.139622500000000000e+06,2.677740799999999814e+06,2.615087500000000000e+06,3.730799799999999814e+06,2.493693000000000000e+06,3.041770799999999814e+06,2.642385799999999814e+06,2.642385799999999814e+06,2.846067500000000000e+06,2.341010000000000000e+06,3.088780299999999814e+06,2.470265500000000000e+06,3.120067799999999814e+06,2.787325299999999814e+06,2.646375000000000000e+06,2.454544500000000000e+06,2.286336000000000000e+06,2.759870500000000000e+06,2.481960299999999814e+06,2.669840500000000000e+06,2.427168000000000000e+06,2.908720799999999814e+06,3.049514500000000000e+06,2.666008000000000000e+06,2.936097299999999814e+06,2.497604000000000000e+06,2.666008000000000000e+06,3.159177000000000000e+06,2.994839500000000000e+06,2.662097000000000000e+06,3.178810000000000000e+06,2.431117000000000000e+06,2.469504000000000000e+06,2.736404799999999814e+06,3.311860000000000000e+06,3.131878799999999814e+06,3.715156000000000000e+06,2.763781299999999814e+06,2.493693000000000000e+06,2.963395500000000000e+06,2.928197000000000000e+06,1.843889800000000047e+06,2.990850299999999814e+06,2.368463799999999814e+06,2.959484500000000000e+06,2.561984000000000000e+06,3.343147500000000000e+06,2.603354799999999814e+06,3.221830299999999814e+06,2.736404799999999814e+06,2.540701500000000000e+06,2.971295799999999814e+06,2.132992000000000000e+06,2.382976000000000000e+06,2.552435299999999814e+06,1.699808000000000000e+06,1.879968000000000000e+06,1.725920000000000000e+06,1.478080000000000000e+06,1.776928600000000093e+06,1.202976000000000000e+06,1.287584000000000000e+06,1.111200000000000000e+06,8.597280000000000000e+05,7.307200000000000000e+05,7.179520000000000000e+05,5.686240000000000000e+05,4.672560000000000000e+05,4.175200000000000000e+05,3.465120000000000000e+05,2.848960000000000000e+05,2.242720000000000000e+05,1.611040000000000000e+05,1.376080000000000000e+05,1.015580000000000000e+05,7.521600000000000000e+04,6.637600000000000000e+04,4.589800000000000000e+04,3.767300000000000000e+04,3.025300000000000000e+04,2.173300000000000000e+04,1.872700000000000000e+04,1.431900000000000000e+04,1.832600000000000000e+04,9.111000000000000000e+03,1.351800000000000000e+04,8.209000000000000000e+03,7.308000000000000000e+03,5.105000000000000000e+03,6.006000000000000000e+03,7.709000000000000000e+03,5.205000000000000000e+03,4.605000000000000000e+03,5.005000000000000000e+03,3.503000000000000000e+03,6.107000000000000000e+03,2.602000000000000000e+03,4.705000000000000000e+03,3.403000000000000000e+03,3.804000000000000000e+03,3.704000000000000000e+03,3.203000000000000000e+03,3.603000000000000000e+03,2.402000000000000000e+03,4.104000000000000000e+03,2.903000000000000000e+03,3.003000000000000000e+03,3.603000000000000000e+03,4.004000000000000000e+03,3.003000000000000000e+03,2.903000000000000000e+03,4.905000000000000000e+03,4.505000000000000000e+03,3.503000000000000000e+03,4.104000000000000000e+03,3.603000000000000000e+03,2.202000000000000000e+03,3.503000000000000000e+03,4.505000000000000000e+03,3.704000000000000000e+03,3.203000000000000000e+03,3.603000000000000000e+03,3.704000000000000000e+03,3.103000000000000000e+03,3.303000000000000000e+03,3.603000000000000000e+03,4.505000000000000000e+03,3.704000000000000000e+03,2.602000000000000000e+03,2.202000000000000000e+03,3.804000000000000000e+03,4.805000000000000000e+03,3.303000000000000000e+03,3.103000000000000000e+03,3.403000000000000000e+03,4.304000000000000000e+03,3.203000000000000000e+03,4.304000000000000000e+03,5.105000000000000000e+03,3.503000000000000000e+03,2.402000000000000000e+03,4.204000000000000000e+03,2.602000000000000000e+03,3.603000000000000000e+03,2.202000000000000000e+03,9.011000000000000000e+03,4.004000000000000000e+03,2.802000000000000000e+03,2.002000000000000000e+03,4.004000000000000000e+03,4.004000000000000000e+03,3.303000000000000000e+03,3.503000000000000000e+03,4.204000000000000000e+03,3.804000000000000000e+03,2.202000000000000000e+03,2.702000000000000000e+03,4.104000000000000000e+03,5.306000000000000000e+03,3.503000000000000000e+03,3.603000000000000000e+03,3.303000000000000000e+03,4.204000000000000000e+03,3.003000000000000000e+03,4.004000000000000000e+03,2.602000000000000000e+03,4.404000000000000000e+03,2.802000000000000000e+03,2.002000000000000000e+03,7.609000000000000000e+03,4.204000000000000000e+03,3.704000000000000000e+03,4.204000000000000000e+03,4.204000000000000000e+03,4.004000000000000000e+03,3.904000000000000000e+03,4.304000000000000000e+03,2.903000000000000000e+03,2.903000000000000000e+03,4.404000000000000000e+03,2.402000000000000000e+03,1.701000000000000000e+03,3.103000000000000000e+03,3.904000000000000000e+03,3.103000000000000000e+03,2.802000000000000000e+03,8.209000000000000000e+03,3.403000000000000000e+03,3.904000000000000000e+03,2.802000000000000000e+03,3.804000000000000000e+03,4.204000000000000000e+03,4.204000000000000000e+03,2.502000000000000000e+03,3.804000000000000000e+03,2.903000000000000000e+03,4.705000000000000000e+03,3.804000000000000000e+03,4.404000000000000000e+03,3.303000000000000000e+03,4.204000000000000000e+03,3.403000000000000000e+03,3.503000000000000000e+03,4.404000000000000000e+03,3.704000000000000000e+03,3.603000000000000000e+03,3.603000000000000000e+03,3.704000000000000000e+03,4.104000000000000000e+03,3.003000000000000000e+03,4.605000000000000000e+03,3.403000000000000000e+03,3.904000000000000000e+03,7.508000000000000000e+03,7.208000000000000000e+03,2.402000000000000000e+03,7.408000000000000000e+03,3.403000000000000000e+03,3.003000000000000000e+03,5.706000000000000000e+03,2.903000000000000000e+03,3.503000000000000000e+03,4.805000000000000000e+03,2.102000000000000000e+03,4.404000000000000000e+03,3.203000000000000000e+03,3.003000000000000000e+03,3.303000000000000000e+03,3.804000000000000000e+03,4.605000000000000000e+03,3.403000000000000000e+03,4.304000000000000000e+03,8.710000000000000000e+03,3.503000000000000000e+03,3.704000000000000000e+03,3.003000000000000000e+03,4.304000000000000000e+03,1.341700000000000000e+04,3.503000000000000000e+03,3.904000000000000000e+03,3.003000000000000000e+03,2.302000000000000000e+03,3.603000000000000000e+03,4.805000000000000000e+03,3.403000000000000000e+03,2.102000000000000000e+03,3.303000000000000000e+03,2.202000000000000000e+03,3.403000000000000000e+03,2.702000000000000000e+03,4.505000000000000000e+03,5.105000000000000000e+03,3.103000000000000000e+03,2.702000000000000000e+03,2.702000000000000000e+03,4.004000000000000000e+03,2.202000000000000000e+03,2.702000000000000000e+03,3.303000000000000000e+03,3.804000000000000000e+03,3.403000000000000000e+03,3.403000000000000000e+03,3.704000000000000000e+03,4.505000000000000000e+03,2.903000000000000000e+03,2.702000000000000000e+03,3.203000000000000000e+03,3.603000000000000000e+03,3.203000000000000000e+03,2.702000000000000000e+03,3.603000000000000000e+03,3.503000000000000000e+03,4.104000000000000000e+03,3.503000000000000000e+03,2.802000000000000000e+03,2.702000000000000000e+03,3.003000000000000000e+03,4.605000000000000000e+03,4.104000000000000000e+03,5.005000000000000000e+03,2.202000000000000000e+03,4.605000000000000000e+03,3.603000000000000000e+03,6.207000000000000000e+03,4.004000000000000000e+03,4.505000000000000000e+03,4.505000000000000000e+03,3.103000000000000000e+03,2.802000000000000000e+03,3.303000000000000000e+03,2.702000000000000000e+03,2.302000000000000000e+03,3.603000000000000000e+03,4.004000000000000000e+03,3.103000000000000000e+03,4.004000000000000000e+03,3.904000000000000000e+03,3.203000000000000000e+03,5.406000000000000000e+03,3.904000000000000000e+03,3.403000000000000000e+03,3.603000000000000000e+03,3.704000000000000000e+03,6.908000000000000000e+03,6.307000000000000000e+03,4.104000000000000000e+03,6.607000000000000000e+03,6.407000000000000000e+03,3.603000000000000000e+03,7.008000000000000000e+03,9.211000000000000000e+03,7.508000000000000000e+03,5.706000000000000000e+03,3.403000000000000000e+03,6.407000000000000000e+03,6.507000000000000000e+03,3.403000000000000000e+03,2.802000000000000000e+03,2.302000000000000000e+03,4.104000000000000000e+03,2.903000000000000000e+03,4.505000000000000000e+03,3.203000000000000000e+03,4.705000000000000000e+03,3.003000000000000000e+03,4.605000000000000000e+03,5.205000000000000000e+03,5.005000000000000000e+03,5.606000000000000000e+03,3.603000000000000000e+03,3.303000000000000000e+03,3.603000000000000000e+03,3.103000000000000000e+03,3.303000000000000000e+03,4.204000000000000000e+03,3.804000000000000000e+03,3.887600000000000000e+04,3.303000000000000000e+03,4.004000000000000000e+03,3.203000000000000000e+03,5.533100000000000000e+04,3.003000000000000000e+03,4.204000000000000000e+03,3.203000000000000000e+03,3.403000000000000000e+03,6.207000000000000000e+03,4.104000000000000000e+03,5.306000000000000000e+03,2.802000000000000000e+03,3.303000000000000000e+03,1.682300000000000000e+04,2.702000000000000000e+03,4.705000000000000000e+03,3.804000000000000000e+03,2.002000000000000000e+03,3.603000000000000000e+03,2.602000000000000000e+03,nan
4.795009999999999906e+01,3.203000000000000000e+03,3.103000000000000000e+03,4.705000000000000000e+03,3.203000000000000000e+03,2.102000000000000000e+03,2.502000000000000000e+03,4.204000000000000000e+03,2.702000000000000000e+03,3.904000000000000000e+03,4.404000000000000000e+03,5.506000000000000000e+03,3.704000000000000000e+03,4.104000000000000000e+03,4.004000000000000000e+03,3.704000000000000000e+03,4.705000000000000000e+03,2.903000000000000000e+03,3.503000000000000000e+03,2.602000000000000000e+03,3.203000000000000000e+03,3.403000000000000000e+03,3.403000000000000000e+03,3.904000000000000000e+03,2.702000000000000000e+03,3.403000000000000000e+03,3.303000000000000000e+03,3.103000000000000000e+03,4.605000000000000000e+03,4.505000000000000000e+03,3.704000000000000000e+03,3.203000000000000000e+03,1.601000000000000000e+03,3.203000000000000000e+03,3.904000000000000000e+03,2.702000000000000000e+03,3.003000000000000000e+03,3.203000000000000000e+03,3.303000000000000000e+03,4.104000000000000000e+03,2.794700000000000000e+04,9.320800000000000000e+04,2.915920000000000000e+05,5.141280000000000000e+05,8.816640000000000000e+05,1.204256000000000000e+06,1.522912000000000000e+06,1.693376000000000000e+06,2.297988799999999814e+06,2.552435299999999814e+06,2.865544000000000000e+06,1.965246100000000093e+06,2.415396000000000000e+06,2.513325000000000000e+06,2.509414000000000000e+06,2.622831000000000000e+06,2.291072000000000000e+06,2.575040000000000000e+06,2.513325000000000000e+06,2.485909299999999814e+06,2.244544000000000000e+06,2.101376000000000000e+06,3.100434799999999814e+06,2.430592000000000000e+06,3.112167500000000000e+06,2.474176500000000000e+06,2.791158000000000000e+06,2.615087500000000000e+06,2.063097800000000047e+06,2.802969000000000000e+06,2.419307000000000000e+06,2.575900000000000000e+06,2.337137299999999814e+06,2.125751000000000000e+06,2.004394600000000093e+06,2.466316500000000000e+06,2.297988799999999814e+06,2.752126799999999814e+06,2.998750500000000000e+06,3.022137799999999814e+06,2.194688000000000000e+06,2.564088799999999814e+06,2.517197799999999814e+06,2.740394000000000000e+06,3.707256000000000000e+06,2.114018299999999814e+06,2.435028000000000000e+06,2.364514799999999814e+06,2.881266000000000000e+06,1.957424300000000047e+06,2.568078000000000000e+06,3.053503500000000000e+06,2.286217799999999814e+06,2.904809799999999814e+06,3.104424000000000000e+06,2.808576000000000000e+06,2.149178500000000000e+06,2.677740799999999814e+06,2.497604000000000000e+06,2.959484500000000000e+06,2.571989000000000000e+06,2.367040000000000000e+06,2.082653500000000000e+06,2.947751799999999814e+06,3.014394299999999814e+06,2.654118500000000000e+06,2.560295299999999814e+06,2.736404799999999814e+06,3.464543000000000000e+06,3.127811500000000000e+06,2.301861500000000000e+06,4.689840000000000000e+06,3.578116799999999814e+06,3.057492799999999814e+06,3.437088299999999814e+06,2.313633500000000000e+06,2.980416000000000000e+06,3.061403799999999814e+06,3.069147299999999814e+06,3.241463299999999814e+06,3.527196299999999814e+06,2.732415500000000000e+06,2.575900000000000000e+06,2.771681500000000000e+06,2.415396000000000000e+06,2.971295799999999814e+06,2.986939500000000000e+06,2.697295500000000000e+06,1.922148500000000000e+06,2.983106799999999814e+06,2.783414299999999814e+06,2.814701799999999814e+06,2.317582500000000000e+06,2.673829799999999814e+06,2.591543500000000000e+06,2.662097000000000000e+06,1.859533500000000000e+06,2.900820500000000000e+06,2.337137299999999814e+06,2.423256000000000000e+06,2.630731299999999814e+06,2.458455500000000000e+06,2.301861500000000000e+06,2.227475500000000000e+06,2.525057799999999814e+06,2.497604000000000000e+06,2.795068799999999814e+06,2.544651500000000000e+06,2.231425500000000000e+06,2.071680000000000000e+06,2.063097800000000047e+06,2.121802000000000000e+06,2.262713000000000000e+06,2.513325000000000000e+06,2.215780799999999814e+06,2.642385799999999814e+06,3.167077299999999814e+06,2.125751000000000000e+06,3.045681799999999814e+06,2.423256000000000000e+06,2.043505000000000000e+06,2.505503000000000000e+06,2.364514799999999814e+06,2.677740799999999814e+06,3.272750799999999814e+06,2.706432000000000000e+06,2.478049299999999814e+06,2.435028000000000000e+06,2.826512799999999814e+06,2.568078000000000000e+06,3.104424000000000000e+06,2.292416000000000000e+06,2.552435299999999814e+06,2.219691799999999814e+06,2.983106799999999814e+06,2.795068799999999814e+06,2.662097000000000000e+06,2.924364500000000000e+06,2.646375000000000000e+06,3.354880500000000000e+06,2.857800299999999814e+06,3.241463299999999814e+06,2.744226500000000000e+06,2.548562500000000000e+06,2.716771799999999814e+06,2.485909299999999814e+06,2.959484500000000000e+06,2.618998500000000000e+06,2.532841500000000000e+06,3.433177500000000000e+06,2.262713000000000000e+06,2.290128799999999814e+06,2.626240000000000000e+06,2.368463799999999814e+06,2.771681500000000000e+06,2.283584000000000000e+06,2.435648000000000000e+06,2.388019500000000000e+06,2.802969000000000000e+06,2.705117299999999814e+06,2.407612299999999814e+06,2.979195799999999814e+06,2.137445799999999814e+06,3.257107000000000000e+06,2.552435299999999814e+06,2.838167299999999814e+06,2.247069299999999814e+06,2.724672000000000000e+06,2.203968000000000000e+06,2.266624000000000000e+06,2.677740799999999814e+06,1.828206899999999907e+06,2.450671799999999814e+06,2.008267399999999907e+06,2.070336000000000000e+06,2.360642000000000000e+06,2.403663299999999814e+06,2.219691799999999814e+06,1.953056000000000000e+06,2.168810500000000000e+06,2.047328000000000000e+06,2.728583000000000000e+06,2.422400000000000000e+06,2.654118500000000000e+06,2.125751000000000000e+06,2.646375000000000000e+06,2.634642299999999814e+06,2.252608000000000000e+06,2.049632000000000000e+06,2.360642000000000000e+06,2.125751000000000000e+06,2.313633500000000000e+06,1.773414600000000093e+06,2.513325000000000000e+06,2.892998799999999814e+06,1.894771000000000000e+06,3.284405299999999814e+06,2.568078000000000000e+06,3.202197500000000000e+06,2.227475500000000000e+06,2.528930500000000000e+06,2.329277299999999814e+06,2.963395500000000000e+06,2.361408000000000000e+06,2.861711299999999814e+06,2.431117000000000000e+06,2.395879500000000000e+06,3.151433500000000000e+06,3.390157000000000000e+06,2.454544500000000000e+06,2.188327000000000000e+06,2.505503000000000000e+06,2.951741000000000000e+06,2.673829799999999814e+06,2.689473500000000000e+06,2.681573500000000000e+06,2.971295799999999814e+06,2.560295299999999814e+06,2.211831799999999814e+06,2.544651500000000000e+06,2.415396000000000000e+06,2.630731299999999814e+06,2.117891000000000000e+06,2.360642000000000000e+06,1.996572800000000047e+06,2.207959000000000000e+06,3.304116500000000000e+06,2.701128000000000000e+06,2.849978500000000000e+06,2.799058000000000000e+06,2.818691000000000000e+06,2.689473500000000000e+06,2.309580000000000000e+06,2.680649000000000000e+06,3.113180000000000000e+06,2.882751299999999814e+06,2.075544800000000047e+06,2.180992000000000000e+06,3.505062500000000000e+06,2.407794000000000000e+06,3.216827000000000000e+06,2.983097799999999814e+06,2.663889000000000000e+06,2.875236799999999814e+06,2.214833799999999814e+06,3.017809500000000000e+06,2.807629299999999814e+06,3.108286299999999814e+06,2.581863000000000000e+06,2.927835500000000000e+06,2.119121000000000000e+06,2.413570799999999814e+06,2.807330299999999814e+06,3.648381500000000000e+06,2.382565500000000000e+06,2.687616000000000000e+06,2.442112000000000000e+06,3.427763299999999814e+06,2.288747500000000000e+06,3.099380799999999814e+06,2.713763299999999814e+06,2.332506299999999814e+06,2.855614500000000000e+06,2.500211299999999814e+06,3.145768299999999814e+06,2.487084799999999814e+06,2.749460000000000000e+06,3.050525299999999814e+06,2.920427299999999814e+06,3.048410000000000000e+06,2.450065000000000000e+06,2.687926000000000000e+06,2.376801299999999814e+06,2.655004000000000000e+06,2.869916500000000000e+06,2.549594299999999814e+06,2.591543500000000000e+06,2.896909500000000000e+06,2.435028000000000000e+06,2.337856000000000000e+06,3.370602500000000000e+06,2.067008800000000047e+06,2.959484500000000000e+06,2.419307000000000000e+06,3.174820799999999814e+06,3.233563000000000000e+06,2.372374799999999814e+06,3.018227000000000000e+06,2.571989000000000000e+06,2.286217799999999814e+06,2.701128000000000000e+06,2.701128000000000000e+06,2.552435299999999814e+06,2.673829799999999814e+06,1.941741399999999907e+06,2.296064000000000000e+06,2.197500000000000000e+06,2.767770500000000000e+06,2.802507299999999814e+06,2.419307000000000000e+06,2.360642000000000000e+06,2.301861500000000000e+06,2.701128000000000000e+06,2.771681500000000000e+06,2.376247500000000000e+06,3.127811500000000000e+06,2.611098299999999814e+06,3.351047799999999814e+06,2.202315500000000000e+06,2.685484299999999814e+06,3.253117799999999814e+06,2.556346299999999814e+06,2.736404799999999814e+06,3.323593000000000000e+06,2.979195799999999814e+06,2.642385799999999814e+06,2.959484500000000000e+06,3.014394299999999814e+06,3.370602500000000000e+06,3.659074000000000000e+06,2.544651500000000000e+06,2.626742000000000000e+06,2.000445500000000000e+06,2.763781299999999814e+06,3.366769799999999814e+06,2.554880000000000000e+06,2.290048000000000000e+06,2.822523500000000000e+06,2.481960299999999814e+06,2.325366299999999814e+06,2.908720799999999814e+06,2.979195799999999814e+06,3.143533299999999814e+06,2.532841500000000000e+06,2.474176500000000000e+06,3.155344500000000000e+06,2.678464000000000000e+06,3.300915000000000000e+06,2.117891000000000000e+06,2.356681500000000000e+06,2.787325299999999814e+06,3.123978799999999814e+06,2.748137500000000000e+06,2.474531000000000000e+06,2.227475500000000000e+06,2.799058000000000000e+06,2.232192000000000000e+06,2.297988799999999814e+06,2.525057799999999814e+06,2.188327000000000000e+06,2.583800000000000000e+06,2.517197799999999814e+06,2.494896000000000000e+06,2.423168000000000000e+06,2.427168000000000000e+06,2.892998799999999814e+06,2.325366299999999814e+06,2.595454500000000000e+06,2.834256500000000000e+06,2.497604000000000000e+06,2.560295299999999814e+06,2.380158500000000000e+06,2.791158000000000000e+06,2.369536000000000000e+06,2.818176000000000000e+06,1.824257800000000047e+06,2.940008299999999814e+06,3.268761500000000000e+06,2.532841500000000000e+06,2.583800000000000000e+06,3.127811500000000000e+06,2.579732500000000000e+06,2.900820500000000000e+06,2.771681500000000000e+06,2.525057799999999814e+06,2.626742000000000000e+06,3.123978799999999814e+06,3.264850500000000000e+06,2.196188000000000000e+06,2.877355000000000000e+06,2.900820500000000000e+06,2.536790500000000000e+06,3.022137799999999814e+06,3.225819500000000000e+06,2.395879500000000000e+06,2.994839500000000000e+06,2.114018299999999814e+06,2.097669000000000000e+06,3.116078500000000000e+06,2.548562500000000000e+06,4.080868799999999814e+06,2.849978500000000000e+06,2.454544500000000000e+06,2.276974299999999814e+06,2.297988799999999814e+06,2.642385799999999814e+06,2.544186799999999814e+06,2.384107500000000000e+06,2.435028000000000000e+06,2.513325000000000000e+06,2.705117299999999814e+06,2.517197799999999814e+06,2.763781299999999814e+06,2.427168000000000000e+06,3.268761500000000000e+06,2.536790500000000000e+06,2.376247500000000000e+06,2.317582500000000000e+06,2.082304000000000000e+06,2.571989000000000000e+06,3.168651500000000000e+06,2.634642299999999814e+06,3.131878799999999814e+06,2.343808000000000000e+06,2.613428299999999814e+06,2.321493500000000000e+06,2.265984000000000000e+06,2.763781299999999814e+06,2.344921000000000000e+06,2.133534799999999814e+06,2.716771799999999814e+06,2.172683299999999814e+06,2.311831299999999814e+06,2.133534799999999814e+06,2.305772500000000000e+06,1.867355399999999907e+06,2.521146799999999814e+06,2.141394799999999814e+06,2.466316500000000000e+06,3.108335000000000000e+06,2.423256000000000000e+06,2.990912000000000000e+06,2.924364500000000000e+06,2.264192000000000000e+06,2.365040000000000000e+06,2.278528000000000000e+06,2.137445799999999814e+06,2.658029500000000000e+06,3.159177000000000000e+06,2.724672000000000000e+06,2.701128000000000000e+06,2.200137000000000000e+06,2.540701500000000000e+06,2.207959000000000000e+06,2.634642299999999814e+06,2.315520299999999814e+06,2.826512799999999814e+06,2.329277299999999814e+06,2.669840500000000000e+06,2.802969000000000000e+06,2.618998500000000000e+06,3.315849299999999814e+06,3.006494000000000000e+06,2.853811000000000000e+06,2.810712500000000000e+06,2.685484299999999814e+06,2.438900799999999814e+06,3.182721000000000000e+06,2.529465299999999814e+06,2.380548799999999814e+06,2.728583000000000000e+06,3.245374299999999814e+06,2.705117299999999814e+06,2.086602500000000000e+06,2.362368000000000000e+06,2.728583000000000000e+06,3.155344500000000000e+06,3.323593000000000000e+06,3.033949000000000000e+06,3.632869799999999814e+06,4.079264299999999814e+06,3.464543000000000000e+06,2.896909500000000000e+06,3.186632000000000000e+06,2.599443799999999814e+06,2.756037799999999814e+06,2.381440000000000000e+06,2.564088799999999814e+06,3.636859000000000000e+06,2.402653000000000000e+06,2.309722500000000000e+06,3.131878799999999814e+06,2.822523500000000000e+06,3.100434799999999814e+06,3.484176000000000000e+06,2.861711299999999814e+06,3.217919500000000000e+06,3.147522500000000000e+06,2.462404500000000000e+06,3.319760299999999814e+06,3.585860500000000000e+06,3.351047799999999814e+06,3.511474299999999814e+06,3.809096799999999814e+06,4.122206299999999814e+06,2.990850299999999814e+06,2.740394000000000000e+06,3.002661500000000000e+06,2.940008299999999814e+06,3.096524000000000000e+06,3.931561000000000000e+06,3.065236500000000000e+06,2.779425000000000000e+06,4.450115500000000000e+06,3.010483299999999814e+06,3.562473000000000000e+06,2.626742000000000000e+06,3.237474000000000000e+06,2.881266000000000000e+06,3.123978799999999814e+06,2.622831000000000000e+06,2.728583000000000000e+06,3.100434799999999814e+06,2.830423799999999814e+06,3.026127000000000000e+06,3.143533299999999814e+06,3.026127000000000000e+06,2.802969000000000000e+06,2.983106799999999814e+06,3.123978799999999814e+06,3.155344500000000000e+06,2.881266000000000000e+06,3.707256000000000000e+06,3.523285500000000000e+06,4.031766000000000000e+06,3.386246000000000000e+06,2.583800000000000000e+06,3.108335000000000000e+06,2.470436799999999814e+06,2.438900799999999814e+06,2.595454500000000000e+06,2.439744000000000000e+06,2.779425000000000000e+06,3.867839000000000000e+06,2.129662000000000000e+06,3.002081000000000000e+06,3.558483799999999814e+06,2.638475000000000000e+06,2.752126799999999814e+06,3.186632000000000000e+06,3.163166299999999814e+06,2.975206500000000000e+06,2.521146799999999814e+06,3.323593000000000000e+06,2.771681500000000000e+06,3.018227000000000000e+06,3.053503500000000000e+06,2.783934000000000000e+06,2.333226299999999814e+06,2.712861000000000000e+06,2.438900799999999814e+06,2.538380500000000000e+06,1.696000000000000000e+06,1.979250000000000000e+06,1.573761300000000047e+06,1.994304000000000000e+06,2.209350799999999814e+06,1.602656000000000000e+06,2.142411500000000000e+06,2.114018299999999814e+06,1.603191800000000047e+06,2.790499799999999814e+06,1.850580500000000000e+06,2.728583000000000000e+06,1.910414800000000047e+06,2.904809799999999814e+06,2.542272000000000000e+06,2.407612299999999814e+06,2.289190799999999814e+06,2.791158000000000000e+06,3.233563000000000000e+06,2.102246299999999814e+06,2.842156500000000000e+06,2.215780799999999814e+06,2.026089000000000000e+06,2.180543299999999814e+06,2.301861500000000000e+06,2.328384799999999814e+06,2.403663299999999814e+06,3.073136500000000000e+06,3.699512299999999814e+06,2.184454299999999814e+06,1.906465800000000047e+06,2.705117299999999814e+06,2.951741000000000000e+06,2.920453500000000000e+06,2.188327000000000000e+06,2.254929299999999814e+06,2.384107500000000000e+06,4.623354000000000000e+06,2.266624000000000000e+06,2.016089300000000047e+06,2.210880000000000000e+06,1.984846899999999907e+06,2.310879299999999814e+06,2.384107500000000000e+06,2.658029500000000000e+06,2.137445799999999814e+06,2.681573500000000000e+06,2.368463799999999814e+06,2.059148800000000047e+06,2.568078000000000000e+06,2.333226299999999814e+06,2.176594299999999814e+06,2.235336500000000000e+06,2.685484299999999814e+06,2.035721300000000047e+06,2.556346299999999814e+06,2.337137299999999814e+06,2.560295299999999814e+06,3.073136500000000000e+06,3.112167500000000000e+06,2.333226299999999814e+06,2.756037799999999814e+06,2.763781299999999814e+06,3.288472799999999814e+06,2.478049299999999814e+06,2.658029500000000000e+06,2.673829799999999814e+06,3.131878799999999814e+06,2.039632100000000093e+06,2.736404799999999814e+06,2.873444000000000000e+06,2.615087500000000000e+06,2.286217799999999814e+06,1.957424300000000047e+06,2.145305799999999814e+06,2.779425000000000000e+06,2.262713000000000000e+06,2.705117299999999814e+06,1.875177300000000047e+06,2.579446299999999814e+06,3.123978799999999814e+06,2.570071799999999814e+06,2.323680000000000000e+06,1.546345600000000093e+06,2.358533299999999814e+06,2.431009000000000000e+06,2.122846799999999814e+06,1.950432000000000000e+06,2.040672000000000000e+06,2.502593000000000000e+06,2.794640000000000000e+06,2.552940000000000000e+06,2.439579500000000000e+06,2.760132500000000000e+06,2.887492299999999814e+06,2.432545299999999814e+06,3.000984000000000000e+06,3.026403799999999814e+06,2.318980000000000000e+06,3.703255299999999814e+06,2.816139000000000000e+06,2.764894299999999814e+06,2.435187299999999814e+06,3.145924500000000000e+06,2.989755799999999814e+06,2.008544000000000000e+06,2.855513299999999814e+06,2.309922000000000000e+06,2.598905000000000000e+06,2.137216000000000000e+06,1.968832000000000000e+06,2.527749500000000000e+06,2.088832000000000000e+06,2.522895500000000000e+06,2.305820000000000000e+06,2.799007500000000000e+06,2.596991299999999814e+06,2.231716500000000000e+06,1.592618800000000047e+06,2.290128799999999814e+06,2.334234500000000000e+06,2.101120000000000000e+06,2.344921000000000000e+06,2.364514799999999814e+06,2.305600000000000000e+06,2.117891000000000000e+06,1.828206899999999907e+06,2.591543500000000000e+06,1.773414600000000093e+06,2.153166799999999814e+06,2.294077799999999814e+06,2.063097800000000047e+06,2.481960299999999814e+06,2.364514799999999814e+06,2.439616000000000000e+06,2.207959000000000000e+06,2.299904000000000000e+06,2.271232000000000000e+06,2.779425000000000000e+06,1.863406300000000047e+06,2.309722500000000000e+06,2.900820500000000000e+06,2.458455500000000000e+06,1.929970500000000000e+06,2.407612299999999814e+06,2.110030000000000000e+06,2.474176500000000000e+06,2.325366299999999814e+06,2.287040000000000000e+06,2.470265500000000000e+06,1.969118899999999907e+06,2.317582500000000000e+06,2.611098299999999814e+06,2.176594299999999814e+06,2.231168000000000000e+06,2.067008800000000047e+06,2.204048000000000000e+06,2.442811799999999814e+06,2.297988799999999814e+06,2.610880000000000000e+06,2.497604000000000000e+06,2.155648000000000000e+06,2.047454000000000000e+06,2.368463799999999814e+06,3.104424000000000000e+06,2.427168000000000000e+06,2.712861000000000000e+06,2.360642000000000000e+06,2.286217799999999814e+06,3.609482500000000000e+06,3.155344500000000000e+06,2.900820500000000000e+06,2.626742000000000000e+06,2.223564500000000000e+06,2.211831799999999814e+06,2.857800299999999814e+06,2.478049299999999814e+06,2.744226500000000000e+06,3.096524000000000000e+06,3.918759500000000000e+06,2.341010000000000000e+06,2.536790500000000000e+06,2.849978500000000000e+06,3.186632000000000000e+06,2.728583000000000000e+06,3.315849299999999814e+06,2.662097000000000000e+06,2.579732500000000000e+06,2.341010000000000000e+06,2.575900000000000000e+06,2.630731299999999814e+06,2.646375000000000000e+06,1.992584500000000000e+06,2.505503000000000000e+06,2.599443799999999814e+06,3.441077500000000000e+06,2.299200000000000000e+06,2.144064000000000000e+06,2.137445799999999814e+06,2.666008000000000000e+06,2.615087500000000000e+06,1.926097600000000093e+06,2.253184000000000000e+06,2.802969000000000000e+06,2.501553000000000000e+06,2.204048000000000000e+06,1.931488000000000000e+06,2.035721300000000047e+06,2.060160000000000000e+06,2.920453500000000000e+06,2.368463799999999814e+06,2.270574000000000000e+06,2.497604000000000000e+06,2.325366299999999814e+06,2.779425000000000000e+06,3.957868799999999814e+06,1.863406300000000047e+06,2.419307000000000000e+06,2.674816000000000000e+06,2.540701500000000000e+06,2.102246299999999814e+06,1.914325800000000047e+06,2.380158500000000000e+06,2.139648000000000000e+06,2.110030000000000000e+06,2.078780600000000093e+06,2.744226500000000000e+06,2.990850299999999814e+06,2.548562500000000000e+06,2.391968500000000000e+06,2.270574000000000000e+06,2.266624000000000000e+06,3.026127000000000000e+06,2.877355000000000000e+06,2.971295799999999814e+06,2.192277000000000000e+06,2.121802000000000000e+06,2.571989000000000000e+06,2.709028299999999814e+06,2.990850299999999814e+06,3.233563000000000000e+06,3.014394299999999814e+06,3.605571500000000000e+06,2.775514000000000000e+06,3.871750000000000000e+06,2.489820299999999814e+06,2.685484299999999814e+06,2.618998500000000000e+06,2.201728000000000000e+06,3.092691299999999814e+06,2.701128000000000000e+06,2.333226299999999814e+06,2.900820500000000000e+06,2.611098299999999814e+06,2.673829799999999814e+06,2.916464299999999814e+06,2.407612299999999814e+06,2.254929299999999814e+06,2.787325299999999814e+06,2.431117000000000000e+06,2.920453500000000000e+06,2.622831000000000000e+06,2.427168000000000000e+06,3.210175799999999814e+06,3.229730500000000000e+06,2.716771799999999814e+06,3.061403799999999814e+06,2.943841000000000000e+06,2.818691000000000000e+06,2.705117299999999814e+06,2.172683299999999814e+06,2.826512799999999814e+06,2.528930500000000000e+06,2.979195799999999814e+06,2.364514799999999814e+06,2.560295299999999814e+06,2.386496000000000000e+06,2.258840299999999814e+06,2.693384500000000000e+06,2.536790500000000000e+06,2.415396000000000000e+06,2.924364500000000000e+06,2.108864000000000000e+06,2.791158000000000000e+06,2.481960299999999814e+06,2.912553500000000000e+06,2.802969000000000000e+06,2.779425000000000000e+06,2.693384500000000000e+06,2.744226500000000000e+06,3.127811500000000000e+06,2.763781299999999814e+06,2.712861000000000000e+06,2.215780799999999814e+06,3.507563500000000000e+06,2.399752299999999814e+06,2.356731000000000000e+06,2.571989000000000000e+06,2.575900000000000000e+06,2.666008000000000000e+06,4.016532799999999814e+06,2.352820000000000000e+06,2.756037799999999814e+06,2.810712500000000000e+06,2.047454000000000000e+06,2.763781299999999814e+06,2.235336500000000000e+06,2.368463799999999814e+06,2.141394799999999814e+06,3.429344799999999814e+06,2.458455500000000000e+06,2.059148800000000047e+06,3.155344500000000000e+06,2.110030000000000000e+06,2.180543299999999814e+06,2.325366299999999814e+06,2.744226500000000000e+06,1.828206899999999907e+06,2.091264000000000000e+06,2.282345000000000000e+06,3.057492799999999814e+06,2.861711299999999814e+06,3.366769799999999814e+06,2.517197799999999814e+06,2.497604000000000000e+06,2.399752299999999814e+06,2.243196500000000000e+06,2.634642299999999814e+06,2.709028299999999814e+06,2.806801500000000000e+06,2.435028000000000000e+06,1.922148500000000000e+06,2.078780600000000093e+06,2.861711299999999814e+06,3.112167500000000000e+06,2.795068799999999814e+06,3.033949000000000000e+06,2.270574000000000000e+06,2.207959000000000000e+06,2.270574000000000000e+06,2.638475000000000000e+06,2.493693000000000000e+06,2.519104000000000000e+06,2.352820000000000000e+06,2.869454799999999814e+06,2.771681500000000000e+06,2.943841000000000000e+06,2.564088799999999814e+06,2.100672000000000000e+06,2.312000000000000000e+06,3.452888500000000000e+06,3.014394299999999814e+06,2.356731000000000000e+06,2.775514000000000000e+06,2.900820500000000000e+06,2.642385799999999814e+06,1.886949100000000093e+06,2.744226500000000000e+06,2.399752299999999814e+06,2.250980299999999814e+06,2.431117000000000000e+06,2.712861000000000000e+06,2.372374799999999814e+06,2.575900000000000000e+06,2.125751000000000000e+06,2.603354799999999814e+06,2.423256000000000000e+06,2.368463799999999814e+06,3.225819500000000000e+06,2.470265500000000000e+06,2.391968500000000000e+06,2.460480000000000000e+06,2.846067500000000000e+06,2.489820299999999814e+06,2.366592000000000000e+06,2.384107500000000000e+06,2.849978500000000000e+06,3.002661500000000000e+06,3.691612000000000000e+06,3.002661500000000000e+06,2.501553000000000000e+06,2.435028000000000000e+06,2.618998500000000000e+06,2.458455500000000000e+06,2.963395500000000000e+06,2.947751799999999814e+06,2.709028299999999814e+06,2.329277299999999814e+06,2.838167299999999814e+06,2.748137500000000000e+06,3.272750799999999814e+06,2.438900799999999814e+06,2.423256000000000000e+06,2.435028000000000000e+06,2.662097000000000000e+06,3.116078500000000000e+06,2.114018299999999814e+06,4.235780000000000000e+06,2.078780600000000093e+06,2.329277299999999814e+06,2.185600000000000000e+06,2.579732500000000000e+06,2.411523299999999814e+06,2.744226500000000000e+06,2.301861500000000000e+06,1.812563100000000093e+06,2.270574000000000000e+06,3.006494000000000000e+06,2.650286000000000000e+06,2.732415500000000000e+06,2.102246299999999814e+06,1.968384000000000000e+06,2.215744000000000000e+06,2.211831799999999814e+06,2.591543500000000000e+06,2.916464299999999814e+06,3.006494000000000000e+06,2.348871000000000000e+06,2.501553000000000000e+06,3.198364799999999814e+06,2.685484299999999814e+06,2.712861000000000000e+06,3.335404000000000000e+06,2.239285500000000000e+06,2.454544500000000000e+06,2.693384500000000000e+06,2.407612299999999814e+06,2.184454299999999814e+06,2.595454500000000000e+06,2.896909500000000000e+06,2.391968500000000000e+06,2.204048000000000000e+06,2.900820500000000000e+06,2.497604000000000000e+06,2.783414299999999814e+06,3.026127000000000000e+06,3.535096500000000000e+06,2.219691799999999814e+06,3.229730500000000000e+06,3.742454299999999814e+06,1.918275800000000047e+06,2.098297299999999814e+06,2.744226500000000000e+06,2.783414299999999814e+06,2.082653500000000000e+06,2.513325000000000000e+06,3.014394299999999814e+06,3.354880500000000000e+06,3.100434799999999814e+06,2.411264000000000000e+06,2.712861000000000000e+06,3.112167500000000000e+06,3.057492799999999814e+06,2.908720799999999814e+06,2.521146799999999814e+06,2.211831799999999814e+06,2.599443799999999814e+06,2.525057799999999814e+06,2.681573500000000000e+06,2.399752299999999814e+06,3.386246000000000000e+06,2.110030000000000000e+06,3.331493000000000000e+06,2.677740799999999814e+06,2.094424399999999907e+06,2.575900000000000000e+06,2.380158500000000000e+06,2.368463799999999814e+06,1.851711600000000093e+06,2.603354799999999814e+06,2.658029500000000000e+06,2.509414000000000000e+06,2.065472000000000000e+06,2.767770500000000000e+06,2.481960299999999814e+06,2.121802000000000000e+06,2.571989000000000000e+06,2.446760799999999814e+06,2.438900799999999814e+06,3.065236500000000000e+06,1.902592899999999907e+06,2.180543299999999814e+06,2.787325299999999814e+06,2.407612299999999814e+06,2.137445799999999814e+06,2.321493500000000000e+06,2.744226500000000000e+06,2.419307000000000000e+06,3.159177000000000000e+06,2.932108000000000000e+06,2.252288000000000000e+06,1.961297000000000000e+06,2.384107500000000000e+06,3.296216299999999814e+06,2.129662000000000000e+06,2.525057799999999814e+06,2.673829799999999814e+06,3.284405299999999814e+06,3.280494500000000000e+06,2.341010000000000000e+06,3.339315000000000000e+06,2.023911100000000093e+06,3.002661500000000000e+06,2.556346299999999814e+06,3.182721000000000000e+06,2.971295799999999814e+06,3.660246500000000000e+06,2.074831500000000000e+06,2.756037799999999814e+06,2.501553000000000000e+06,2.936097299999999814e+06,2.305772500000000000e+06,2.043505000000000000e+06,2.646375000000000000e+06,2.677740799999999814e+06,2.465984000000000000e+06,2.419307000000000000e+06,3.856106299999999814e+06,2.192277000000000000e+06,2.305772500000000000e+06,2.474176500000000000e+06,2.936097299999999814e+06,2.759870500000000000e+06,3.131878799999999814e+06,2.928197000000000000e+06,3.523285500000000000e+06,2.556346299999999814e+06,3.531185500000000000e+06,2.650286000000000000e+06,2.458455500000000000e+06,2.532841500000000000e+06,2.427168000000000000e+06,2.261312000000000000e+06,2.575900000000000000e+06,2.571989000000000000e+06,2.023911100000000093e+06,2.145305799999999814e+06,1.914325800000000047e+06,2.093728000000000000e+06,2.548562500000000000e+06,2.536790500000000000e+06,2.552435299999999814e+06,2.462404500000000000e+06,2.509414000000000000e+06,3.061403799999999814e+06,2.612480000000000000e+06,2.466316500000000000e+06,3.433177500000000000e+06,2.622831000000000000e+06,2.983106799999999814e+06,3.237474000000000000e+06,3.323593000000000000e+06,2.357184000000000000e+06,3.421444500000000000e+06,2.223564500000000000e+06,3.178810000000000000e+06,3.167077299999999814e+06,3.593760500000000000e+06,3.167077299999999814e+06,3.170910000000000000e+06,3.002661500000000000e+06,2.458455500000000000e+06,2.466316500000000000e+06,2.599443799999999814e+06,2.693384500000000000e+06,2.121802000000000000e+06,2.540701500000000000e+06,2.740394000000000000e+06,2.128320000000000000e+06,2.701128000000000000e+06,2.763781299999999814e+06,3.061403799999999814e+06,3.041770799999999814e+06,3.319760299999999814e+06,2.344384000000000000e+06,2.398656000000000000e+06,2.117891000000000000e+06,2.689473500000000000e+06,2.160950500000000000e+06,2.169216000000000000e+06,3.241463299999999814e+06,1.973068000000000000e+06,2.759870500000000000e+06,2.274485000000000000e+06,3.073136500000000000e+06,2.372374799999999814e+06,2.759870500000000000e+06,2.266624000000000000e+06,2.337137299999999814e+06,4.584244500000000000e+06,2.842156500000000000e+06,2.853811000000000000e+06,2.724672000000000000e+06,3.636859000000000000e+06,3.257107000000000000e+06,3.123978799999999814e+06,2.415396000000000000e+06,2.728583000000000000e+06,2.407612299999999814e+06,2.685484299999999814e+06,2.207959000000000000e+06,2.677740799999999814e+06,3.437088299999999814e+06,3.715156000000000000e+06,2.783414299999999814e+06,3.773898299999999814e+06,2.716771799999999814e+06,2.877355000000000000e+06,3.014394299999999814e+06,2.290128799999999814e+06,2.239285500000000000e+06,3.026127000000000000e+06,2.846067500000000000e+06,2.266624000000000000e+06,2.756037799999999814e+06,3.675968500000000000e+06,3.229730500000000000e+06,2.481960299999999814e+06,2.227475500000000000e+06,1.980889899999999907e+06,2.873444000000000000e+06,3.300205500000000000e+06,3.045681799999999814e+06,2.352820000000000000e+06,2.685484299999999814e+06,2.709028299999999814e+06,3.194453799999999814e+06,2.869454799999999814e+06,2.912553500000000000e+06,2.842156500000000000e+06,2.642385799999999814e+06,3.167077299999999814e+06,3.123978799999999814e+06,2.983106799999999814e+06,3.147522500000000000e+06,2.666008000000000000e+06,2.235336500000000000e+06,2.419307000000000000e+06,2.873444000000000000e+06,2.180543299999999814e+06,2.920453500000000000e+06,2.211831799999999814e+06,2.940008299999999814e+06,2.033952000000000000e+06,3.229730500000000000e+06,2.176594299999999814e+06,2.160064000000000000e+06,2.356731000000000000e+06,2.568078000000000000e+06,2.211392000000000000e+06,2.568078000000000000e+06,2.215780799999999814e+06,2.168810500000000000e+06,2.372374799999999814e+06,2.861711299999999814e+06,1.871228100000000093e+06,2.379392000000000000e+06,2.431117000000000000e+06,2.196188000000000000e+06,2.419307000000000000e+06,2.157039500000000000e+06,2.309722500000000000e+06,3.390157000000000000e+06,2.114018299999999814e+06,2.088832000000000000e+06,2.634642299999999814e+06,2.967384799999999814e+06,2.391968500000000000e+06,2.695488000000000000e+06,2.215780799999999814e+06,2.172683299999999814e+06,2.180543299999999814e+06,2.294077799999999814e+06,2.438900799999999814e+06,2.243196500000000000e+06,2.728583000000000000e+06,2.290128799999999814e+06,4.376652000000000000e+06,2.814701799999999814e+06,2.849978500000000000e+06,2.380158500000000000e+06,2.309722500000000000e+06,2.802969000000000000e+06,3.174820799999999814e+06,2.986939500000000000e+06,2.438900799999999814e+06,2.360642000000000000e+06,2.583800000000000000e+06,2.525057799999999814e+06,1.999136000000000000e+06,2.603354799999999814e+06,2.254929299999999814e+06,2.650286000000000000e+06,2.544651500000000000e+06,2.419307000000000000e+06,2.043505000000000000e+06,2.759870500000000000e+06,2.673829799999999814e+06,2.517824000000000000e+06,1.953436000000000000e+06,2.618998500000000000e+06,2.834256500000000000e+06,2.481960299999999814e+06,2.693384500000000000e+06,2.814701799999999814e+06,3.147522500000000000e+06,2.806801500000000000e+06,2.437248000000000000e+06,3.026127000000000000e+06,3.045681799999999814e+06,2.627520000000000000e+06,2.254929299999999814e+06,2.932108000000000000e+06,2.458455500000000000e+06,2.736404799999999814e+06,2.791158000000000000e+06,3.163166299999999814e+06,2.278434000000000000e+06,2.591543500000000000e+06,3.789542000000000000e+06,2.521146799999999814e+06,2.677740799999999814e+06,2.360642000000000000e+06,2.317582500000000000e+06,2.419307000000000000e+06,2.556346299999999814e+06,3.206108299999999814e+06,2.388019500000000000e+06,2.047454000000000000e+06,2.388019500000000000e+06,2.278434000000000000e+06,2.388019500000000000e+06,2.440960000000000000e+06,2.364514799999999814e+06,2.341010000000000000e+06,1.961297000000000000e+06,2.435028000000000000e+06,2.323328000000000000e+06,2.626742000000000000e+06,1.972032000000000000e+06,2.571989000000000000e+06,1.933919500000000000e+06,2.571989000000000000e+06,2.160950500000000000e+06,2.114018299999999814e+06,2.575900000000000000e+06,2.681573500000000000e+06,3.323593000000000000e+06,2.489820299999999814e+06,2.438900799999999814e+06,2.090475300000000047e+06,2.538688000000000000e+06,2.642385799999999814e+06,2.697295500000000000e+06,2.368463799999999814e+06,2.540701500000000000e+06,3.163166299999999814e+06,2.521664000000000000e+06,2.117891000000000000e+06,2.728583000000000000e+06,2.243196500000000000e+06,2.450671799999999814e+06,2.889087799999999814e+06,3.264850500000000000e+06,3.041770799999999814e+06,3.018227000000000000e+06,2.125751000000000000e+06,2.904809799999999814e+06,3.719067000000000000e+06,2.842156500000000000e+06,2.756037799999999814e+06,3.131878799999999814e+06,2.274485000000000000e+06,2.615087500000000000e+06,2.638475000000000000e+06,2.634642299999999814e+06,2.219691799999999814e+06,4.670363500000000000e+06,2.501553000000000000e+06,2.415396000000000000e+06,3.030038000000000000e+06,3.069147299999999814e+06,2.940008299999999814e+06,2.799058000000000000e+06,2.983106799999999814e+06,2.838167299999999814e+06,2.869454799999999814e+06,3.120067799999999814e+06,2.947751799999999814e+06,2.889087799999999814e+06,3.206108299999999814e+06,2.662097000000000000e+06,3.123978799999999814e+06,2.615087500000000000e+06,3.241463299999999814e+06,3.002661500000000000e+06,2.184454299999999814e+06,2.787325299999999814e+06,3.331493000000000000e+06,2.474176500000000000e+06,2.720761000000000000e+06,2.474176500000000000e+06,2.795068799999999814e+06,2.857800299999999814e+06,2.297988799999999814e+06,3.272750799999999814e+06,3.182721000000000000e+06,3.628959000000000000e+06,3.801196500000000000e+06,3.006494000000000000e+06,3.010483299999999814e+06,2.305772500000000000e+06,2.337137299999999814e+06,2.779425000000000000e+06,2.763781299999999814e+06,3.452888500000000000e+06,2.235336500000000000e+06,2.799058000000000000e+06,2.239285500000000000e+06,2.669840500000000000e+06,2.697295500000000000e+06,2.759870500000000000e+06,3.300205500000000000e+06,3.711166799999999814e+06,3.292305500000000000e+06,2.896909500000000000e+06,2.521146799999999814e+06,2.936097299999999814e+06,3.977423500000000000e+06,3.362780500000000000e+06,3.210175799999999814e+06,2.544651500000000000e+06,3.127811500000000000e+06,2.705117299999999814e+06,2.521146799999999814e+06,3.597671500000000000e+06,3.190464500000000000e+06,2.086602500000000000e+06,2.705117299999999814e+06,2.591543500000000000e+06,2.677740799999999814e+06,2.712861000000000000e+06,2.881266000000000000e+06,2.861711299999999814e+06,2.552435299999999814e+06,2.834256500000000000e+06,2.865544000000000000e+06,2.650286000000000000e+06,2.767770500000000000e+06,2.474176500000000000e+06,2.724672000000000000e+06,2.763781299999999814e+06,2.685484299999999814e+06,2.302464000000000000e+06,2.364160000000000000e+06,2.160950500000000000e+06,2.247040000000000000e+06,2.008096000000000000e+06,1.989664000000000000e+06,1.669152000000000000e+06,1.446784000000000000e+06,1.500064000000000000e+06,1.276384000000000000e+06,1.164576000000000000e+06,1.049440000000000000e+06,9.414560000000000000e+05,8.220480000000000000e+05,6.283360000000000000e+05,6.423840000000000000e+05,5.275840000000000000e+05,4.458480000000000000e+05,3.649600000000000000e+05,2.602400000000000000e+05,2.221440000000000000e+05,1.585840000000000000e+05,1.587840000000000000e+05,1.142380000000000000e+05,7.802800000000000000e+04,7.521600000000000000e+04,6.245900000000000000e+04,3.506500000000000000e+04,3.265900000000000000e+04,2.714500000000000000e+04,1.912800000000000000e+04,1.712400000000000000e+04,1.411900000000000000e+04,1.742500000000000000e+04,1.011200000000000000e+04,9.812000000000000000e+03,5.306000000000000000e+03,8.610000000000000000e+03,4.805000000000000000e+03,5.706000000000000000e+03,6.207000000000000000e+03,4.905000000000000000e+03,5.506000000000000000e+03,5.105000000000000000e+03,3.503000000000000000e+03,4.404000000000000000e+03,4.198500000000000000e+04,4.605000000000000000e+03,4.104000000000000000e+03,2.903000000000000000e+03,4.004000000000000000e+03,3.603000000000000000e+03,3.503000000000000000e+03,2.302000000000000000e+03,3.303000000000000000e+03,3.403000000000000000e+03,3.503000000000000000e+03,4.705000000000000000e+03,4.605000000000000000e+03,4.004000000000000000e+03,4.104000000000000000e+03,4.304000000000000000e+03,3.003000000000000000e+03,3.804000000000000000e+03,3.904000000000000000e+03,3.904000000000000000e+03,4.404000000000000000e+03,3.603000000000000000e+03,5.105000000000000000e+03,4.004000000000000000e+03,3.603000000000000000e+03,1.011200000000000000e+04,3.704000000000000000e+03,4.104000000000000000e+03,4.204000000000000000e+03,3.503000000000000000e+03,6.407000000000000000e+03,3.503000000000000000e+03,3.603000000000000000e+03,3.103000000000000000e+03,2.502000000000000000e+03,2.903000000000000000e+03,2.802000000000000000e+03,3.603000000000000000e+03,3.704000000000000000e+03,2.702000000000000000e+03,3.203000000000000000e+03,3.503000000000000000e+03,3.303000000000000000e+03,4.905000000000000000e+03,3.904000000000000000e+03,3.003000000000000000e+03,1.762500000000000000e+04,3.804000000000000000e+03,9.011000000000000000e+03,4.104000000000000000e+03,3.103000000000000000e+03,3.904000000000000000e+03,3.403000000000000000e+03,6.307000000000000000e+03,2.402000000000000000e+03,4.805000000000000000e+03,1.161400000000000000e+04,4.204000000000000000e+03,3.403000000000000000e+03,3.303000000000000000e+03,3.503000000000000000e+03,5.105000000000000000e+03,3.403000000000000000e+03,3.704000000000000000e+03,4.705000000000000000e+03,5.005000000000000000e+03,2.602000000000000000e+03,4.004000000000000000e+03,4.505000000000000000e+03,3.303000000000000000e+03,3.704000000000000000e+03,3.503000000000000000e+03,3.603000000000000000e+03,2.402000000000000000e+03,2.602000000000000000e+03,4.605000000000000000e+03,6.507000000000000000e+03,3.303000000000000000e+03,3.403000000000000000e+03,5.506000000000000000e+03,3.003000000000000000e+03,3.403000000000000000e+03,4.505000000000000000e+03,2.502000000000000000e+03,4.104000000000000000e+03,5.205000000000000000e+03,4.404000000000000000e+03,3.804000000000000000e+03,3.503000000000000000e+03,4.505000000000000000e+03,3.904000000000000000e+03,4.805000000000000000e+03,4.304000000000000000e+03,2.903000000000000000e+03,3.904000000000000000e+03,3.704000000000000000e+03,4.404000000000000000e+03,4.505000000000000000e+03,2.903000000000000000e+03,2.903000000000000000e+03,2.802000000000000000e+03,4.004000000000000000e+03,2.802000000000000000e+03,3.804000000000000000e+03,3.303000000000000000e+03,2.602000000000000000e+03,4.004000000000000000e+03,3.003000000000000000e+03,2.903000000000000000e+03,3.203000000000000000e+03,5.706000000000000000e+03,2.102000000000000000e+03,3.503000000000000000e+03,3.303000000000000000e+03,4.404000000000000000e+03,3.303000000000000000e+03,3.503000000000000000e+03,3.603000000000000000e+03,4.705000000000000000e+03,2.502000000000000000e+03,2.702000000000000000e+03,2.102000000000000000e+03,4.304000000000000000e+03,2.502000000000000000e+03,4.004000000000000000e+03,3.704000000000000000e+03,3.503000000000000000e+03,3.804000000000000000e+03,2.502000000000000000e+03,4.104000000000000000e+03,7.408000000000000000e+03,4.304000000000000000e+03,4.004000000000000000e+03,4.204000000000000000e+03,3.804000000000000000e+03,4.104000000000000000e+03,3.904000000000000000e+03,3.303000000000000000e+03,2.602000000000000000e+03,3.003000000000000000e+03,2.903000000000000000e+03,4.705000000000000000e+03,2.903000000000000000e+03,4.004000000000000000e+03,3.704000000000000000e+03,3.804000000000000000e+03,2.502000000000000000e+03,2.602000000000000000e+03,2.302000000000000000e+03,3.003000000000000000e+03,2.702000000000000000e+03,2.802000000000000000e+03,4.505000000000000000e+03,3.503000000000000000e+03,3.103000000000000000e+03,2.702000000000000000e+03,3.804000000000000000e+03,3.804000000000000000e+03,3.003000000000000000e+03,3.003000000000000000e+03,2.302000000000000000e+03,3.904000000000000000e+03,2.802000000000000000e+03,3.904000000000000000e+03,3.804000000000000000e+03,2.502000000000000000e+03,3.704000000000000000e+03,3.603000000000000000e+03,3.103000000000000000e+03,3.403000000000000000e+03,2.802000000000000000e+03,3.503000000000000000e+03,4.004000000000000000e+03,1.201500000000000000e+04,3.603000000000000000e+03,3.904000000000000000e+03,2.202000000000000000e+03,4.505000000000000000e+03,3.003000000000000000e+03,2.602000000000000000e+03,2.702000000000000000e+03,3.904000000000000000e+03,4.204000000000000000e+03,3.603000000000000000e+03,3.503000000000000000e+03,4.805000000000000000e+03,3.203000000000000000e+03,3.003000000000000000e+03,4.104000000000000000e+03,2.602000000000000000e+03,3.303000000000000000e+03,4.905000000000000000e+03,2.502000000000000000e+03,3.503000000000000000e+03,3.704000000000000000e+03,3.303000000000000000e+03,3.203000000000000000e+03,6.307000000000000000e+03,3.403000000000000000e+03,4.805000000000000000e+03,3.403000000000000000e+03,4.104000000000000000e+03,4.404000000000000000e+03,3.704000000000000000e+03,4.805000000000000000e+03,4.404000000000000000e+03,4.505000000000000000e+03,4.004000000000000000e+03,4.505000000000000000e+03,7.208000000000000000e+03,4.104000000000000000e+03,4.505000000000000000e+03,9.111000000000000000e+03,7.508000000000000000e+03,6.607000000000000000e+03,4.004000000000000000e+03,5.105000000000000000e+03,3.904000000000000000e+03,3.603000000000000000e+03,4.204000000000000000e+03,2.702000000000000000e+03,3.704000000000000000e+03,3.503000000000000000e+03,5.205000000000000000e+03,4.605000000000000000e+03,3.303000000000000000e+03,5.906000000000000000e+03,4.304000000000000000e+03,3.904000000000000000e+03,4.204000000000000000e+03,6.006000000000000000e+03,3.403000000000000000e+03,4.104000000000000000e+03,6.908000000000000000e+03,4.004000000000000000e+03,4.404000000000000000e+03,3.804000000000000000e+03,2.302000000000000000e+03,1.154460000000000000e+05,2.903000000000000000e+03,2.502000000000000000e+03,3.103000000000000000e+03,3.603000000000000000e+03,3.403000000000000000e+03,2.702000000000000000e+03,2.602000000000000000e+03,3.003000000000000000e+03,4.004000000000000000e+03,3.704000000000000000e+03,2.102000000000000000e+03,4.505000000000000000e+03,4.304000000000000000e+03,4.204000000000000000e+03,3.804000000000000000e+03,4.605000000000000000e+03,4.304000000000000000e+03,3.403000000000000000e+03,4.104000000000000000e+03,4.004000000000000000e+03,3.503000000000000000e+03,nan
4.795089999999999719e+01,4.104000000000000000e+03,4.605000000000000000e+03,4.104000000000000000e+03,3.603000000000000000e+03,3.503000000000000000e+03,3.904000000000000000e+03,4.905000000000000000e+03,3.704000000000000000e+03,4.505000000000000000e+03,4.104000000000000000e+03,3.403000000000000000e+03,1.016580000000000000e+05,3.003000000000000000e+03,3.503000000000000000e+03,4.004000000000000000e+03,4.605000000000000000e+03,4.104000000000000000e+03,4.505000000000000000e+03,3.403000000000000000e+03,4.404000000000000000e+03,3.704000000000000000e+03,3.303000000000000000e+03,3.704000000000000000e+03,2.903000000000000000e+03,5.906000000000000000e+03,3.704000000000000000e+03,3.804000000000000000e+03,4.705000000000000000e+03,3.203000000000000000e+03,4.505000000000000000e+03,4.204000000000000000e+03,2.602000000000000000e+03,3.804000000000000000e+03,5.105000000000000000e+03,4.404000000000000000e+03,3.303000000000000000e+03,3.303000000000000000e+03,2.702000000000000000e+03,4.004000000000000000e+03,2.584200000000000000e+04,1.019600000000000000e+05,3.314480000000000000e+05,5.626560000000000000e+05,9.542560000000000000e+05,1.265536000000000000e+06,1.315365600000000093e+06,1.847762500000000000e+06,2.462404500000000000e+06,2.227475500000000000e+06,2.423256000000000000e+06,2.759870500000000000e+06,2.654118500000000000e+06,2.517197799999999814e+06,3.327503799999999814e+06,2.701128000000000000e+06,2.368463799999999814e+06,2.172683299999999814e+06,2.356731000000000000e+06,2.759870500000000000e+06,2.513325000000000000e+06,2.595454500000000000e+06,2.031733000000000000e+06,2.881266000000000000e+06,2.004394600000000093e+06,2.399752299999999814e+06,2.630731299999999814e+06,2.297988799999999814e+06,2.622831000000000000e+06,2.274485000000000000e+06,2.963395500000000000e+06,3.084791000000000000e+06,2.481960299999999814e+06,2.278434000000000000e+06,3.319760299999999814e+06,2.376247500000000000e+06,2.368463799999999814e+06,3.100434799999999814e+06,2.571989000000000000e+06,2.509414000000000000e+06,2.419307000000000000e+06,2.990850299999999814e+06,2.814701799999999814e+06,3.769909000000000000e+06,3.331493000000000000e+06,2.630731299999999814e+06,2.454544500000000000e+06,3.554573000000000000e+06,2.889087799999999814e+06,2.963395500000000000e+06,2.423256000000000000e+06,2.810712500000000000e+06,2.658029500000000000e+06,2.427168000000000000e+06,2.478049299999999814e+06,2.583800000000000000e+06,2.505503000000000000e+06,2.000445500000000000e+06,3.108335000000000000e+06,2.485909299999999814e+06,3.276661799999999814e+06,2.368463799999999814e+06,3.123978799999999814e+06,2.724672000000000000e+06,2.736404799999999814e+06,3.398057299999999814e+06,2.505503000000000000e+06,2.834256500000000000e+06,3.625126299999999814e+06,3.045681799999999814e+06,3.903037500000000000e+06,2.873444000000000000e+06,3.311860000000000000e+06,2.478049299999999814e+06,2.442811799999999814e+06,3.805185799999999814e+06,2.116672000000000000e+06,2.481960299999999814e+06,3.182721000000000000e+06,2.943841000000000000e+06,3.120067799999999814e+06,2.470265500000000000e+06,2.802969000000000000e+06,3.069147299999999814e+06,3.288472799999999814e+06,3.319760299999999814e+06,2.642385799999999814e+06,2.986939500000000000e+06,3.656413799999999814e+06,2.943841000000000000e+06,3.910937500000000000e+06,3.033949000000000000e+06,3.022137799999999814e+06,2.591543500000000000e+06,3.096524000000000000e+06,1.926097600000000093e+06,3.186632000000000000e+06,2.528930500000000000e+06,2.509414000000000000e+06,2.607187500000000000e+06,3.135789799999999814e+06,2.160950500000000000e+06,2.481960299999999814e+06,2.740394000000000000e+06,2.775514000000000000e+06,2.204048000000000000e+06,2.791158000000000000e+06,2.579732500000000000e+06,2.247069299999999814e+06,2.857800299999999814e+06,2.963395500000000000e+06,2.489820299999999814e+06,2.325366299999999814e+06,2.658029500000000000e+06,2.591543500000000000e+06,2.188327000000000000e+06,2.270574000000000000e+06,2.724672000000000000e+06,2.356731000000000000e+06,2.630731299999999814e+06,2.035721300000000047e+06,2.685484299999999814e+06,2.662097000000000000e+06,2.791158000000000000e+06,3.041770799999999814e+06,2.309722500000000000e+06,2.544651500000000000e+06,2.967384799999999814e+06,2.317582500000000000e+06,2.419307000000000000e+06,2.525057799999999814e+06,2.176594299999999814e+06,2.595454500000000000e+06,2.779425000000000000e+06,2.458455500000000000e+06,2.474176500000000000e+06,4.071442500000000000e+06,3.061403799999999814e+06,2.485909299999999814e+06,2.892998799999999814e+06,3.315849299999999814e+06,2.971295799999999814e+06,2.752126799999999814e+06,3.088780299999999814e+06,3.758254500000000000e+06,2.975206500000000000e+06,2.525057799999999814e+06,3.335404000000000000e+06,3.354880500000000000e+06,2.517197799999999814e+06,2.454544500000000000e+06,2.446760799999999814e+06,2.274368000000000000e+06,2.940008299999999814e+06,2.806801500000000000e+06,2.454544500000000000e+06,2.094424399999999907e+06,3.652502799999999814e+06,3.225819500000000000e+06,2.168810500000000000e+06,2.384107500000000000e+06,1.953436000000000000e+06,2.117891000000000000e+06,2.618998500000000000e+06,2.618998500000000000e+06,2.658029500000000000e+06,2.818691000000000000e+06,2.865544000000000000e+06,1.976940800000000047e+06,2.407612299999999814e+06,2.451584000000000000e+06,2.427168000000000000e+06,2.239285500000000000e+06,1.988711800000000047e+06,1.796880300000000047e+06,2.262713000000000000e+06,1.789058399999999907e+06,2.074831500000000000e+06,1.659880100000000093e+06,2.321493500000000000e+06,2.354112000000000000e+06,2.279616000000000000e+06,2.181568000000000000e+06,2.411523299999999814e+06,2.149178500000000000e+06,2.795068799999999814e+06,2.043505000000000000e+06,1.971680000000000000e+06,2.207959000000000000e+06,1.918275800000000047e+06,2.650286000000000000e+06,2.481960299999999814e+06,2.149178500000000000e+06,2.951741000000000000e+06,3.014394299999999814e+06,2.810712500000000000e+06,3.108335000000000000e+06,2.638475000000000000e+06,2.826512799999999814e+06,2.462404500000000000e+06,3.080880000000000000e+06,3.354880500000000000e+06,2.814701799999999814e+06,2.149178500000000000e+06,2.865544000000000000e+06,2.583800000000000000e+06,2.579732500000000000e+06,2.544651500000000000e+06,2.752126799999999814e+06,3.026127000000000000e+06,2.646375000000000000e+06,2.591543500000000000e+06,2.618998500000000000e+06,2.940008299999999814e+06,2.247069299999999814e+06,2.626742000000000000e+06,3.139622500000000000e+06,2.998750500000000000e+06,3.488087000000000000e+06,3.084791000000000000e+06,2.642385799999999814e+06,2.587711000000000000e+06,2.521146799999999814e+06,2.775514000000000000e+06,3.601582299999999814e+06,2.658029500000000000e+06,2.983106799999999814e+06,2.591543500000000000e+06,2.528930500000000000e+06,2.920453500000000000e+06,3.100434799999999814e+06,2.712861000000000000e+06,2.812958000000000000e+06,3.209898000000000000e+06,2.323617299999999814e+06,2.488071000000000000e+06,3.479097000000000000e+06,2.204253299999999814e+06,2.740189500000000000e+06,2.772936000000000000e+06,2.573477299999999814e+06,2.554740000000000000e+06,3.614991000000000000e+06,3.451903299999999814e+06,2.916867500000000000e+06,2.775696500000000000e+06,3.032249000000000000e+06,3.045157500000000000e+06,2.578075500000000000e+06,2.640695299999999814e+06,2.422998799999999814e+06,3.577812799999999814e+06,3.023599000000000000e+06,3.194310799999999814e+06,3.370423000000000000e+06,2.309248000000000000e+06,2.541696000000000000e+06,2.880623500000000000e+06,2.502624500000000000e+06,2.921407500000000000e+06,2.462389500000000000e+06,2.398022299999999814e+06,2.650581799999999814e+06,2.668626000000000000e+06,2.700835000000000000e+06,2.572582500000000000e+06,2.674541500000000000e+06,2.841718500000000000e+06,2.805712000000000000e+06,2.678875500000000000e+06,2.839321299999999814e+06,2.391093500000000000e+06,2.523471299999999814e+06,2.815215799999999814e+06,2.390347799999999814e+06,2.699349299999999814e+06,3.280494500000000000e+06,2.771681500000000000e+06,2.470265500000000000e+06,2.568576000000000000e+06,2.748137500000000000e+06,2.525057799999999814e+06,2.200137000000000000e+06,2.799058000000000000e+06,2.540701500000000000e+06,2.313633500000000000e+06,2.920453500000000000e+06,2.849978500000000000e+06,2.853811000000000000e+06,2.493693000000000000e+06,3.233563000000000000e+06,3.343147500000000000e+06,2.603354799999999814e+06,2.266624000000000000e+06,3.398057299999999814e+06,2.728583000000000000e+06,2.416407299999999814e+06,2.278434000000000000e+06,2.592092000000000000e+06,2.243196500000000000e+06,3.417533500000000000e+06,2.568078000000000000e+06,2.591543500000000000e+06,3.155344500000000000e+06,2.388019500000000000e+06,2.666008000000000000e+06,2.865544000000000000e+06,2.458455500000000000e+06,2.348141000000000000e+06,2.857800299999999814e+06,2.497604000000000000e+06,2.783414299999999814e+06,2.955652000000000000e+06,2.419307000000000000e+06,3.030038000000000000e+06,2.638475000000000000e+06,2.575900000000000000e+06,3.237474000000000000e+06,2.403663299999999814e+06,2.748126299999999814e+06,2.431117000000000000e+06,3.464543000000000000e+06,3.022137799999999814e+06,2.407612299999999814e+06,2.998750500000000000e+06,2.489024000000000000e+06,2.583800000000000000e+06,2.638475000000000000e+06,2.701128000000000000e+06,3.280494500000000000e+06,2.575900000000000000e+06,2.063097800000000047e+06,2.955652000000000000e+06,2.646375000000000000e+06,2.485909299999999814e+06,2.932108000000000000e+06,2.481960299999999814e+06,2.827000299999999814e+06,2.493693000000000000e+06,2.206180000000000000e+06,3.116078500000000000e+06,2.536790500000000000e+06,2.368463799999999814e+06,2.788285500000000000e+06,2.168810500000000000e+06,2.470265500000000000e+06,2.249344000000000000e+06,2.466316500000000000e+06,2.301861500000000000e+06,2.607187500000000000e+06,2.759870500000000000e+06,2.947751799999999814e+06,2.593567799999999814e+06,3.026127000000000000e+06,3.300205500000000000e+06,2.799058000000000000e+06,2.442811799999999814e+06,2.873444000000000000e+06,2.775514000000000000e+06,2.712861000000000000e+06,2.435028000000000000e+06,2.709028299999999814e+06,2.192277000000000000e+06,2.231425500000000000e+06,2.422912000000000000e+06,3.159177000000000000e+06,2.705117299999999814e+06,2.607187500000000000e+06,2.865544000000000000e+06,3.084791000000000000e+06,2.767770500000000000e+06,4.180948500000000000e+06,2.305772500000000000e+06,2.517197799999999814e+06,3.018227000000000000e+06,3.288472799999999814e+06,2.940008299999999814e+06,2.544651500000000000e+06,3.249207000000000000e+06,2.254929299999999814e+06,2.979195799999999814e+06,2.775514000000000000e+06,2.137445799999999814e+06,2.376247500000000000e+06,2.481960299999999814e+06,3.632869799999999814e+06,2.505503000000000000e+06,2.259289799999999814e+06,3.319760299999999814e+06,2.998750500000000000e+06,3.047889000000000000e+06,2.591543500000000000e+06,2.595454500000000000e+06,2.323043799999999814e+06,2.595454500000000000e+06,2.615087500000000000e+06,2.670404000000000000e+06,2.521146799999999814e+06,2.560295299999999814e+06,2.184454299999999814e+06,2.403663299999999814e+06,2.348871000000000000e+06,4.521591500000000000e+06,2.575900000000000000e+06,2.223564500000000000e+06,3.343147500000000000e+06,2.528930500000000000e+06,3.041770799999999814e+06,2.568078000000000000e+06,2.943841000000000000e+06,2.620135500000000000e+06,2.932108000000000000e+06,2.513325000000000000e+06,2.881266000000000000e+06,2.578820500000000000e+06,2.662097000000000000e+06,2.206651500000000000e+06,2.783414299999999814e+06,2.603354799999999814e+06,2.219691799999999814e+06,2.908720799999999814e+06,2.497604000000000000e+06,2.485995799999999814e+06,2.544651500000000000e+06,2.294077799999999814e+06,2.595454500000000000e+06,2.196188000000000000e+06,2.873444000000000000e+06,2.528930500000000000e+06,2.669840500000000000e+06,2.634642299999999814e+06,2.235336500000000000e+06,2.560295299999999814e+06,2.423256000000000000e+06,2.526378500000000000e+06,2.128960000000000000e+06,2.595454500000000000e+06,2.967384799999999814e+06,2.564088799999999814e+06,2.994839500000000000e+06,3.147522500000000000e+06,2.611098299999999814e+06,2.716771799999999814e+06,3.347136799999999814e+06,3.096524000000000000e+06,2.425154000000000000e+06,2.098297299999999814e+06,3.037781500000000000e+06,3.264850500000000000e+06,3.362780500000000000e+06,2.924364500000000000e+06,2.748137500000000000e+06,3.006494000000000000e+06,2.286217799999999814e+06,2.818691000000000000e+06,2.822523500000000000e+06,3.100434799999999814e+06,2.364514799999999814e+06,2.671384000000000000e+06,3.279821299999999814e+06,3.840462500000000000e+06,2.348871000000000000e+06,3.049514500000000000e+06,3.351047799999999814e+06,3.080880000000000000e+06,2.838167299999999814e+06,2.920453500000000000e+06,2.239285500000000000e+06,3.088780299999999814e+06,2.756037799999999814e+06,2.595454500000000000e+06,2.591543500000000000e+06,2.478049299999999814e+06,3.910937500000000000e+06,2.740394000000000000e+06,2.282345000000000000e+06,2.385920000000000000e+06,2.740394000000000000e+06,2.286217799999999814e+06,2.717316000000000000e+06,2.740394000000000000e+06,2.869454799999999814e+06,3.491998000000000000e+06,2.650286000000000000e+06,2.501553000000000000e+06,2.936097299999999814e+06,3.315849299999999814e+06,3.104424000000000000e+06,3.809096799999999814e+06,2.853811000000000000e+06,2.943841000000000000e+06,3.766076500000000000e+06,3.464543000000000000e+06,3.652502799999999814e+06,3.202197500000000000e+06,3.464543000000000000e+06,3.593760500000000000e+06,3.210175799999999814e+06,2.979195799999999814e+06,3.127811500000000000e+06,3.490867299999999814e+06,2.305772500000000000e+06,3.123978799999999814e+06,2.580085000000000000e+06,3.429344799999999814e+06,2.552435299999999814e+06,3.366769799999999814e+06,2.650286000000000000e+06,3.656413799999999814e+06,3.339315000000000000e+06,2.364514799999999814e+06,3.069147299999999814e+06,2.759870500000000000e+06,3.362780500000000000e+06,2.705117299999999814e+06,3.769909000000000000e+06,2.611098299999999814e+06,3.084791000000000000e+06,3.139622500000000000e+06,3.550740299999999814e+06,3.343147500000000000e+06,3.726810500000000000e+06,2.943841000000000000e+06,3.308027500000000000e+06,2.854027000000000000e+06,2.986939500000000000e+06,4.134017500000000000e+06,2.427168000000000000e+06,3.268502000000000000e+06,2.262713000000000000e+06,2.438900799999999814e+06,2.607187500000000000e+06,2.787325299999999814e+06,3.053503500000000000e+06,3.989234500000000000e+06,2.539393500000000000e+06,2.454544500000000000e+06,2.669840500000000000e+06,2.705117299999999814e+06,2.485909299999999814e+06,3.331493000000000000e+06,3.210175799999999814e+06,3.507563500000000000e+06,3.206108299999999814e+06,3.123978799999999814e+06,3.167077299999999814e+06,2.137445799999999814e+06,2.605744500000000000e+06,2.176594299999999814e+06,2.701128000000000000e+06,2.356731000000000000e+06,1.926193100000000093e+06,2.015168000000000000e+06,2.112006000000000000e+06,2.047454000000000000e+06,1.773696000000000000e+06,1.334159899999999907e+06,4.165305000000000000e+06,1.665898600000000093e+06,2.043505000000000000e+06,2.394958799999999814e+06,2.102660500000000000e+06,2.380463000000000000e+06,2.360642000000000000e+06,2.728583000000000000e+06,2.693384500000000000e+06,2.301120000000000000e+06,2.333226299999999814e+06,2.716726299999999814e+06,2.814701799999999814e+06,2.666008000000000000e+06,2.971295799999999814e+06,2.771681500000000000e+06,2.634642299999999814e+06,2.033928000000000000e+06,2.583800000000000000e+06,2.082653500000000000e+06,2.344022299999999814e+06,2.160950500000000000e+06,2.286217799999999814e+06,2.681573500000000000e+06,2.951741000000000000e+06,2.767770500000000000e+06,2.348871000000000000e+06,2.082653500000000000e+06,2.321493500000000000e+06,2.505503000000000000e+06,2.591543500000000000e+06,2.035721300000000047e+06,2.501553000000000000e+06,2.211831799999999814e+06,2.290128799999999814e+06,2.031733000000000000e+06,2.298660500000000000e+06,2.302973000000000000e+06,1.727232000000000000e+06,2.231425500000000000e+06,2.881266000000000000e+06,2.025216000000000000e+06,2.372374799999999814e+06,2.435028000000000000e+06,2.207959000000000000e+06,2.129662000000000000e+06,2.744226500000000000e+06,2.654118500000000000e+06,2.329277299999999814e+06,2.889087799999999814e+06,2.564088799999999814e+06,2.963395500000000000e+06,2.947751799999999814e+06,2.548562500000000000e+06,2.247069299999999814e+06,2.818691000000000000e+06,3.899126500000000000e+06,2.098297299999999814e+06,2.419307000000000000e+06,2.352820000000000000e+06,3.311860000000000000e+06,2.591543500000000000e+06,4.110551799999999814e+06,3.069147299999999814e+06,2.270574000000000000e+06,3.515463500000000000e+06,2.360642000000000000e+06,2.106157299999999814e+06,2.313633500000000000e+06,2.063097800000000047e+06,2.341010000000000000e+06,2.411523299999999814e+06,2.983106799999999814e+06,3.394146299999999814e+06,2.860603000000000000e+06,2.752126799999999814e+06,1.851203800000000047e+06,1.916000000000000000e+06,2.744226500000000000e+06,2.109678799999999814e+06,1.948320000000000000e+06,1.914636399999999907e+06,1.621338800000000047e+06,2.595874500000000000e+06,2.133878000000000000e+06,2.164672299999999814e+06,2.784060500000000000e+06,2.470468000000000000e+06,2.449545799999999814e+06,2.455520000000000000e+06,2.616935299999999814e+06,2.890664000000000000e+06,2.903076799999999814e+06,2.724107799999999814e+06,2.551526500000000000e+06,2.489487000000000000e+06,2.428956000000000000e+06,2.477010799999999814e+06,3.264604000000000000e+06,3.055869799999999814e+06,2.532893799999999814e+06,2.692345500000000000e+06,1.988208800000000047e+06,2.121847000000000000e+06,2.330462000000000000e+06,1.744905500000000000e+06,2.140681799999999814e+06,1.553780600000000093e+06,2.033599000000000000e+06,2.106246500000000000e+06,2.077996000000000000e+06,2.397039500000000000e+06,2.018500899999999907e+06,2.724880299999999814e+06,3.233563000000000000e+06,2.190993799999999814e+06,2.193792000000000000e+06,2.626742000000000000e+06,2.325366299999999814e+06,1.820385000000000000e+06,2.172683299999999814e+06,2.489820299999999814e+06,2.180543299999999814e+06,2.564088799999999814e+06,2.258840299999999814e+06,2.333226299999999814e+06,1.879127300000000047e+06,2.630731299999999814e+06,2.622831000000000000e+06,1.988544000000000000e+06,2.286217799999999814e+06,1.951104000000000000e+06,2.294720000000000000e+06,1.945614300000000047e+06,2.693384500000000000e+06,2.074831500000000000e+06,1.966944000000000000e+06,2.059148800000000047e+06,2.521146799999999814e+06,2.638475000000000000e+06,2.200137000000000000e+06,2.157039500000000000e+06,2.231425500000000000e+06,1.691206800000000047e+06,2.107904000000000000e+06,2.282345000000000000e+06,2.296192000000000000e+06,2.236096000000000000e+06,2.200137000000000000e+06,2.196188000000000000e+06,2.485909299999999814e+06,2.681573500000000000e+06,2.254929299999999814e+06,2.067008800000000047e+06,2.384107500000000000e+06,2.963395500000000000e+06,2.008267399999999907e+06,2.399752299999999814e+06,2.532841500000000000e+06,2.372374799999999814e+06,2.603354799999999814e+06,3.104424000000000000e+06,2.943841000000000000e+06,2.184454299999999814e+06,2.767770500000000000e+06,3.527196299999999814e+06,3.061403799999999814e+06,3.167077299999999814e+06,2.767770500000000000e+06,2.278434000000000000e+06,3.229730500000000000e+06,2.787325299999999814e+06,3.507563500000000000e+06,3.065236500000000000e+06,2.806801500000000000e+06,2.783414299999999814e+06,2.857800299999999814e+06,2.712861000000000000e+06,2.720761000000000000e+06,2.826512799999999814e+06,3.456799500000000000e+06,2.752126799999999814e+06,2.615087500000000000e+06,2.763781299999999814e+06,2.348864000000000000e+06,2.341010000000000000e+06,2.599443799999999814e+06,2.525057799999999814e+06,2.356731000000000000e+06,2.137445799999999814e+06,4.905176000000000000e+06,2.669840500000000000e+06,2.419307000000000000e+06,2.427168000000000000e+06,2.536790500000000000e+06,2.638475000000000000e+06,2.341010000000000000e+06,2.235336500000000000e+06,2.211831799999999814e+06,2.356731000000000000e+06,2.744226500000000000e+06,2.176594299999999814e+06,2.200137000000000000e+06,2.045536000000000000e+06,2.286217799999999814e+06,2.141394799999999814e+06,2.039632100000000093e+06,1.980889899999999907e+06,2.129662000000000000e+06,2.767770500000000000e+06,2.489820299999999814e+06,2.333226299999999814e+06,3.538929000000000000e+06,2.447168000000000000e+06,2.235336500000000000e+06,2.145305799999999814e+06,2.446760799999999814e+06,2.450671799999999814e+06,2.290128799999999814e+06,2.525057799999999814e+06,2.372374799999999814e+06,2.971295799999999814e+06,2.368463799999999814e+06,2.810712500000000000e+06,3.343147500000000000e+06,3.198364799999999814e+06,2.587711000000000000e+06,2.904809799999999814e+06,2.603354799999999814e+06,3.734710799999999814e+06,2.681573500000000000e+06,3.178810000000000000e+06,2.924364500000000000e+06,2.736404799999999814e+06,2.998750500000000000e+06,2.666008000000000000e+06,3.030038000000000000e+06,3.820829500000000000e+06,2.669840500000000000e+06,2.368463799999999814e+06,2.779425000000000000e+06,2.791158000000000000e+06,3.053503500000000000e+06,2.787325299999999814e+06,2.258840299999999814e+06,2.352820000000000000e+06,2.728583000000000000e+06,2.853811000000000000e+06,2.286217799999999814e+06,2.125751000000000000e+06,2.540701500000000000e+06,2.446760799999999814e+06,2.802969000000000000e+06,2.865544000000000000e+06,2.607187500000000000e+06,2.509414000000000000e+06,2.611098299999999814e+06,2.752126799999999814e+06,2.853811000000000000e+06,3.989234500000000000e+06,2.579732500000000000e+06,2.767770500000000000e+06,3.077047500000000000e+06,2.873444000000000000e+06,3.069147299999999814e+06,2.297988799999999814e+06,2.838167299999999814e+06,2.329277299999999814e+06,2.466316500000000000e+06,2.462404500000000000e+06,2.423256000000000000e+06,2.313633500000000000e+06,2.720761000000000000e+06,2.368463799999999814e+06,2.446760799999999814e+06,2.438900799999999814e+06,2.192064000000000000e+06,2.481960299999999814e+06,2.341010000000000000e+06,2.771681500000000000e+06,2.579732500000000000e+06,3.437088299999999814e+06,3.065236500000000000e+06,2.587711000000000000e+06,2.481960299999999814e+06,2.571989000000000000e+06,3.139622500000000000e+06,2.098297299999999814e+06,2.583800000000000000e+06,2.294077799999999814e+06,2.791158000000000000e+06,2.654118500000000000e+06,3.300205500000000000e+06,2.779425000000000000e+06,1.683384899999999907e+06,2.752126799999999814e+06,2.489820299999999814e+06,1.843889800000000047e+06,2.975206500000000000e+06,2.885098500000000000e+06,1.918275800000000047e+06,2.564088799999999814e+06,2.352820000000000000e+06,2.603354799999999814e+06,2.767770500000000000e+06,2.846067500000000000e+06,3.026127000000000000e+06,2.877355000000000000e+06,2.826512799999999814e+06,2.666008000000000000e+06,3.151433500000000000e+06,3.593760500000000000e+06,2.701128000000000000e+06,2.012216500000000000e+06,2.783414299999999814e+06,2.908720799999999814e+06,3.859939000000000000e+06,2.391968500000000000e+06,2.752126799999999814e+06,2.513325000000000000e+06,2.912553500000000000e+06,2.904809799999999814e+06,2.564088799999999814e+06,2.544651500000000000e+06,2.654118500000000000e+06,2.348871000000000000e+06,2.865544000000000000e+06,2.352820000000000000e+06,2.192277000000000000e+06,2.317582500000000000e+06,2.795068799999999814e+06,2.419307000000000000e+06,2.196188000000000000e+06,2.470265500000000000e+06,2.454544500000000000e+06,2.705117299999999814e+06,2.967384799999999814e+06,2.415396000000000000e+06,2.282345000000000000e+06,2.297988799999999814e+06,2.575900000000000000e+06,2.536790500000000000e+06,2.724672000000000000e+06,2.333226299999999814e+06,2.591543500000000000e+06,2.568078000000000000e+06,2.188327000000000000e+06,3.656413799999999814e+06,2.528930500000000000e+06,3.288472799999999814e+06,2.693384500000000000e+06,2.501553000000000000e+06,3.155344500000000000e+06,2.431117000000000000e+06,2.552435299999999814e+06,3.077047500000000000e+06,3.077047500000000000e+06,2.693384500000000000e+06,2.571989000000000000e+06,2.795068799999999814e+06,2.129662000000000000e+06,3.214086799999999814e+06,2.501553000000000000e+06,2.822523500000000000e+06,2.215780799999999814e+06,3.104424000000000000e+06,2.436928000000000000e+06,2.517197799999999814e+06,2.783414299999999814e+06,2.423256000000000000e+06,2.928197000000000000e+06,2.305772500000000000e+06,2.846067500000000000e+06,2.705117299999999814e+06,3.304116500000000000e+06,3.217919500000000000e+06,3.644681000000000000e+06,3.057492799999999814e+06,3.460710500000000000e+06,2.771681500000000000e+06,2.869454799999999814e+06,2.603354799999999814e+06,3.628959000000000000e+06,2.235336500000000000e+06,2.200137000000000000e+06,3.296216299999999814e+06,2.423256000000000000e+06,3.304116500000000000e+06,3.108335000000000000e+06,2.153166799999999814e+06,2.121802000000000000e+06,2.853811000000000000e+06,2.501553000000000000e+06,2.149178500000000000e+06,2.164899500000000000e+06,2.258840299999999814e+06,2.048192000000000000e+06,2.059148800000000047e+06,2.356731000000000000e+06,1.910414800000000047e+06,2.497604000000000000e+06,2.356731000000000000e+06,2.207959000000000000e+06,2.462404500000000000e+06,2.160950500000000000e+06,2.227475500000000000e+06,2.274485000000000000e+06,2.193280000000000000e+06,2.341010000000000000e+06,2.160192000000000000e+06,2.728583000000000000e+06,3.030038000000000000e+06,2.611098299999999814e+06,2.802969000000000000e+06,2.775514000000000000e+06,2.799058000000000000e+06,2.716771799999999814e+06,2.873444000000000000e+06,2.916464299999999814e+06,3.100434799999999814e+06,3.245374299999999814e+06,2.575900000000000000e+06,2.086602500000000000e+06,2.376247500000000000e+06,2.376247500000000000e+06,2.415396000000000000e+06,2.560295299999999814e+06,2.489820299999999814e+06,2.650286000000000000e+06,3.030038000000000000e+06,3.358791299999999814e+06,3.229730500000000000e+06,2.881266000000000000e+06,2.959484500000000000e+06,4.372741000000000000e+06,2.767770500000000000e+06,2.756037799999999814e+06,3.026127000000000000e+06,2.427168000000000000e+06,2.497604000000000000e+06,2.341010000000000000e+06,3.006494000000000000e+06,2.748137500000000000e+06,2.031733000000000000e+06,3.946136000000000000e+06,3.159177000000000000e+06,2.736404799999999814e+06,2.685484299999999814e+06,3.210175799999999814e+06,2.685484299999999814e+06,2.943841000000000000e+06,2.560295299999999814e+06,3.041770799999999814e+06,2.164899500000000000e+06,2.608064000000000000e+06,2.697295500000000000e+06,2.051365000000000000e+06,3.605571500000000000e+06,2.282345000000000000e+06,2.877355000000000000e+06,2.916464299999999814e+06,2.963395500000000000e+06,2.321493500000000000e+06,2.724672000000000000e+06,2.008267399999999907e+06,2.333226299999999814e+06,2.341248000000000000e+06,2.362240000000000000e+06,2.283008000000000000e+06,2.693384500000000000e+06,2.818691000000000000e+06,2.505503000000000000e+06,2.399752299999999814e+06,2.685484299999999814e+06,2.239285500000000000e+06,2.168810500000000000e+06,2.454544500000000000e+06,2.571989000000000000e+06,2.243196500000000000e+06,2.435028000000000000e+06,2.583800000000000000e+06,2.438900799999999814e+06,2.454544500000000000e+06,2.756037799999999814e+06,2.110030000000000000e+06,2.341010000000000000e+06,3.069147299999999814e+06,2.215780799999999814e+06,2.575900000000000000e+06,2.885098500000000000e+06,2.180543299999999814e+06,2.908720799999999814e+06,2.861711299999999814e+06,2.892998799999999814e+06,2.720761000000000000e+06,2.258840299999999814e+06,2.478049299999999814e+06,2.685484299999999814e+06,3.139622500000000000e+06,2.626742000000000000e+06,2.701128000000000000e+06,3.049514500000000000e+06,2.865544000000000000e+06,2.027860300000000047e+06,3.174820799999999814e+06,3.178810000000000000e+06,3.331493000000000000e+06,2.360642000000000000e+06,3.037781500000000000e+06,3.104424000000000000e+06,2.227475500000000000e+06,2.877355000000000000e+06,2.916464299999999814e+06,2.481960299999999814e+06,3.261018000000000000e+06,2.458455500000000000e+06,3.405800799999999814e+06,3.652502799999999814e+06,2.395879500000000000e+06,3.398057299999999814e+06,2.975206500000000000e+06,3.264850500000000000e+06,3.104424000000000000e+06,2.873444000000000000e+06,2.618998500000000000e+06,3.261018000000000000e+06,3.127811500000000000e+06,2.004394600000000093e+06,2.646375000000000000e+06,2.603354799999999814e+06,2.666008000000000000e+06,2.716771799999999814e+06,2.532841500000000000e+06,2.509414000000000000e+06,2.450671799999999814e+06,2.215780799999999814e+06,2.446760799999999814e+06,2.736404799999999814e+06,2.274485000000000000e+06,3.002661500000000000e+06,1.993408000000000000e+06,2.846067500000000000e+06,2.305772500000000000e+06,2.705117299999999814e+06,2.603354799999999814e+06,3.824740500000000000e+06,2.693384500000000000e+06,2.967384799999999814e+06,2.716771799999999814e+06,2.947751799999999814e+06,2.693384500000000000e+06,3.100434799999999814e+06,3.601582299999999814e+06,3.311860000000000000e+06,3.836551500000000000e+06,3.801196500000000000e+06,2.435028000000000000e+06,3.339315000000000000e+06,3.339315000000000000e+06,1.918275800000000047e+06,2.849978500000000000e+06,1.984762600000000093e+06,2.219691799999999814e+06,2.595454500000000000e+06,2.411523299999999814e+06,2.427168000000000000e+06,2.133534799999999814e+06,2.446760799999999814e+06,2.521146799999999814e+06,1.753782800000000047e+06,2.141394799999999814e+06,2.372374799999999814e+06,1.984762600000000093e+06,2.802969000000000000e+06,1.789058399999999907e+06,4.204492500000000000e+06,2.517197799999999814e+06,3.073136500000000000e+06,2.235336500000000000e+06,2.693384500000000000e+06,2.411523299999999814e+06,2.301861500000000000e+06,2.313633500000000000e+06,2.810712500000000000e+06,2.849978500000000000e+06,2.595454500000000000e+06,2.615087500000000000e+06,2.826512799999999814e+06,2.693384500000000000e+06,2.564088799999999814e+06,3.264850500000000000e+06,2.309722500000000000e+06,3.398057299999999814e+06,2.693384500000000000e+06,2.658029500000000000e+06,2.842156500000000000e+06,2.427168000000000000e+06,2.583800000000000000e+06,2.360642000000000000e+06,2.423256000000000000e+06,2.912553500000000000e+06,3.632869799999999814e+06,3.163166299999999814e+06,2.971295799999999814e+06,2.889087799999999814e+06,2.752126799999999814e+06,2.861711299999999814e+06,2.305772500000000000e+06,2.380158500000000000e+06,2.595454500000000000e+06,2.591543500000000000e+06,2.579732500000000000e+06,3.061403799999999814e+06,2.814701799999999814e+06,4.486393000000000000e+06,2.693384500000000000e+06,2.403663299999999814e+06,2.959484500000000000e+06,3.033949000000000000e+06,3.398057299999999814e+06,3.217919500000000000e+06,3.738543500000000000e+06,3.335404000000000000e+06,3.308027500000000000e+06,2.783414299999999814e+06,2.384107500000000000e+06,3.938235799999999814e+06,3.037781500000000000e+06,3.413701000000000000e+06,3.190464500000000000e+06,2.900820500000000000e+06,2.595454500000000000e+06,2.548562500000000000e+06,2.513325000000000000e+06,2.560295299999999814e+06,2.329277299999999814e+06,2.094424399999999907e+06,3.080880000000000000e+06,2.344704000000000000e+06,1.959232000000000000e+06,2.994839500000000000e+06,2.376247500000000000e+06,2.051365000000000000e+06,1.890822000000000000e+06,1.937792300000000047e+06,2.117891000000000000e+06,2.325366299999999814e+06,2.348871000000000000e+06,2.333226299999999814e+06,2.509414000000000000e+06,2.814701799999999814e+06,2.720761000000000000e+06,2.540701500000000000e+06,2.642385799999999814e+06,2.630731299999999814e+06,3.182721000000000000e+06,3.311860000000000000e+06,2.650286000000000000e+06,3.088780299999999814e+06,2.262713000000000000e+06,2.388019500000000000e+06,2.376247500000000000e+06,2.877355000000000000e+06,1.922148500000000000e+06,2.356731000000000000e+06,2.438900799999999814e+06,2.658029500000000000e+06,2.501553000000000000e+06,2.082653500000000000e+06,2.478049299999999814e+06,2.536790500000000000e+06,2.325366299999999814e+06,2.446760799999999814e+06,2.571989000000000000e+06,2.438900799999999814e+06,3.045681799999999814e+06,3.049514500000000000e+06,2.900820500000000000e+06,3.080880000000000000e+06,2.313633500000000000e+06,2.787325299999999814e+06,2.564088799999999814e+06,2.618998500000000000e+06,2.826512799999999814e+06,2.312896000000000000e+06,3.073136500000000000e+06,2.818691000000000000e+06,2.248896000000000000e+06,2.681573500000000000e+06,2.380158500000000000e+06,2.364514799999999814e+06,2.478049299999999814e+06,2.873444000000000000e+06,2.533440000000000000e+06,2.736404799999999814e+06,2.341010000000000000e+06,2.912553500000000000e+06,2.250980299999999814e+06,2.078780600000000093e+06,2.759870500000000000e+06,3.570216500000000000e+06,2.438900799999999814e+06,2.020038399999999907e+06,2.775514000000000000e+06,2.951741000000000000e+06,2.035721300000000047e+06,2.560295299999999814e+06,2.411523299999999814e+06,2.250980299999999814e+06,2.877355000000000000e+06,2.540701500000000000e+06,2.274485000000000000e+06,2.607187500000000000e+06,2.740394000000000000e+06,2.736404799999999814e+06,2.388019500000000000e+06,2.254929299999999814e+06,2.157039500000000000e+06,2.470265500000000000e+06,3.382413500000000000e+06,2.951741000000000000e+06,2.297988799999999814e+06,2.728583000000000000e+06,2.618998500000000000e+06,2.810712500000000000e+06,2.474176500000000000e+06,2.802969000000000000e+06,2.536790500000000000e+06,2.438900799999999814e+06,2.454544500000000000e+06,2.900820500000000000e+06,3.214086799999999814e+06,1.980889899999999907e+06,2.638475000000000000e+06,2.367488000000000000e+06,2.145305799999999814e+06,2.250980299999999814e+06,2.583800000000000000e+06,3.096524000000000000e+06,2.297988799999999814e+06,2.196188000000000000e+06,3.828651500000000000e+06,3.241463299999999814e+06,2.701128000000000000e+06,2.611098299999999814e+06,2.889087799999999814e+06,2.209856000000000000e+06,2.544651500000000000e+06,3.014394299999999814e+06,2.521146799999999814e+06,2.963395500000000000e+06,2.622831000000000000e+06,2.000445500000000000e+06,3.574127500000000000e+06,2.513325000000000000e+06,2.587711000000000000e+06,2.771681500000000000e+06,3.237474000000000000e+06,3.703423299999999814e+06,3.656413799999999814e+06,2.646375000000000000e+06,2.838167299999999814e+06,3.464543000000000000e+06,3.609482500000000000e+06,2.403663299999999814e+06,2.810712500000000000e+06,2.435028000000000000e+06,2.947751799999999814e+06,2.662097000000000000e+06,2.595454500000000000e+06,2.615087500000000000e+06,2.286217799999999814e+06,2.642385799999999814e+06,2.227475500000000000e+06,2.865544000000000000e+06,2.646375000000000000e+06,2.286217799999999814e+06,3.347136799999999814e+06,3.014394299999999814e+06,2.869454799999999814e+06,2.936097299999999814e+06,2.885098500000000000e+06,2.630731299999999814e+06,2.380158500000000000e+06,2.728583000000000000e+06,2.986939500000000000e+06,2.728583000000000000e+06,2.928197000000000000e+06,4.321899000000000000e+06,3.789542000000000000e+06,2.626742000000000000e+06,2.638475000000000000e+06,2.626742000000000000e+06,2.341010000000000000e+06,2.380158500000000000e+06,3.194453799999999814e+06,2.297988799999999814e+06,3.276661799999999814e+06,3.296216299999999814e+06,3.750354500000000000e+06,2.928197000000000000e+06,2.595454500000000000e+06,3.167077299999999814e+06,2.881266000000000000e+06,3.194453799999999814e+06,2.959484500000000000e+06,3.006494000000000000e+06,2.595454500000000000e+06,3.245374299999999814e+06,2.509414000000000000e+06,2.763781299999999814e+06,2.975206500000000000e+06,2.603354799999999814e+06,2.560295299999999814e+06,2.278434000000000000e+06,2.591543500000000000e+06,2.372374799999999814e+06,3.390157000000000000e+06,2.423256000000000000e+06,2.493693000000000000e+06,3.147522500000000000e+06,2.763781299999999814e+06,3.092691299999999814e+06,2.963395500000000000e+06,2.771681500000000000e+06,2.466316500000000000e+06,3.773898299999999814e+06,2.986939500000000000e+06,2.924364500000000000e+06,2.740394000000000000e+06,2.568078000000000000e+06,2.838167299999999814e+06,3.026127000000000000e+06,4.067531500000000000e+06,4.376652000000000000e+06,2.963395500000000000e+06,2.947751799999999814e+06,2.732415500000000000e+06,2.712861000000000000e+06,2.900820500000000000e+06,3.284405299999999814e+06,3.131878799999999814e+06,2.967384799999999814e+06,3.378502500000000000e+06,3.049514500000000000e+06,2.528930500000000000e+06,2.579732500000000000e+06,3.327503799999999814e+06,2.496704000000000000e+06,2.322048000000000000e+06,2.329277299999999814e+06,2.278720000000000000e+06,1.990336000000000000e+06,1.899392000000000000e+06,1.720468800000000047e+06,1.623456000000000000e+06,1.550752000000000000e+06,1.208192000000000000e+06,1.115552000000000000e+06,1.219008000000000000e+06,9.786240000000000000e+05,7.137120000000000000e+05,6.672000000000000000e+05,5.270720000000000000e+05,5.342560000000000000e+05,4.131280000000000000e+05,3.463120000000000000e+05,3.213760000000000000e+05,2.340920000000000000e+05,1.715000000000000000e+05,1.355920000000000000e+05,9.642800000000000000e+04,7.129800000000000000e+04,5.683700000000000000e+04,4.258700000000000000e+04,4.148400000000000000e+04,3.546600000000000000e+04,1.892700000000000000e+04,1.482000000000000000e+04,1.472000000000000000e+04,1.281600000000000000e+04,1.141400000000000000e+04,6.707000000000000000e+03,8.810000000000000000e+03,9.211000000000000000e+03,8.209000000000000000e+03,6.607000000000000000e+03,5.205000000000000000e+03,4.705000000000000000e+03,3.804000000000000000e+03,3.003000000000000000e+03,3.603000000000000000e+03,5.205000000000000000e+03,2.273500000000000000e+04,1.071300000000000000e+04,3.704000000000000000e+03,3.103000000000000000e+03,3.904000000000000000e+03,3.503000000000000000e+03,4.104000000000000000e+03,2.903000000000000000e+03,5.506000000000000000e+03,2.602000000000000000e+03,4.605000000000000000e+03,3.003000000000000000e+03,3.103000000000000000e+03,4.204000000000000000e+03,4.304000000000000000e+03,4.204000000000000000e+03,3.103000000000000000e+03,3.804000000000000000e+03,5.606000000000000000e+03,5.005000000000000000e+03,4.204000000000000000e+03,6.307000000000000000e+03,2.802000000000000000e+03,3.403000000000000000e+03,3.603000000000000000e+03,3.403000000000000000e+03,3.804000000000000000e+03,7.508000000000000000e+03,3.303000000000000000e+03,3.403000000000000000e+03,3.403000000000000000e+03,1.962900000000000000e+04,2.702000000000000000e+03,3.303000000000000000e+03,3.904000000000000000e+03,4.304000000000000000e+03,3.203000000000000000e+03,3.003000000000000000e+03,3.003000000000000000e+03,3.904000000000000000e+03,4.705000000000000000e+03,2.903000000000000000e+03,3.804000000000000000e+03,2.702000000000000000e+03,2.702000000000000000e+03,4.404000000000000000e+03,4.004000000000000000e+03,3.904000000000000000e+03,3.704000000000000000e+03,3.704000000000000000e+03,3.904000000000000000e+03,1.231600000000000000e+04,1.251600000000000000e+04,2.502000000000000000e+03,4.905000000000000000e+03,3.904000000000000000e+03,3.503000000000000000e+03,4.004000000000000000e+03,4.805000000000000000e+03,4.705000000000000000e+03,2.802000000000000000e+03,3.904000000000000000e+03,5.005000000000000000e+03,5.205000000000000000e+03,2.602000000000000000e+03,2.403800000000000000e+04,2.502000000000000000e+03,3.203000000000000000e+03,2.402000000000000000e+03,3.904000000000000000e+03,3.103000000000000000e+03,2.702000000000000000e+03,3.103000000000000000e+03,3.103000000000000000e+03,2.402000000000000000e+03,4.004000000000000000e+03,1.041300000000000000e+04,3.203000000000000000e+03,3.804000000000000000e+03,4.104000000000000000e+03,3.003000000000000000e+03,2.702000000000000000e+03,6.407000000000000000e+03,3.403000000000000000e+03,3.704000000000000000e+03,1.901000000000000000e+03,4.304000000000000000e+03,2.402000000000000000e+03,2.802000000000000000e+03,3.003000000000000000e+03,3.003000000000000000e+03,3.804000000000000000e+03,4.004000000000000000e+03,3.203000000000000000e+03,2.602000000000000000e+03,3.003000000000000000e+03,3.904000000000000000e+03,2.602000000000000000e+03,4.304000000000000000e+03,2.502000000000000000e+03,3.103000000000000000e+03,2.702000000000000000e+03,4.404000000000000000e+03,2.702000000000000000e+03,5.205000000000000000e+03,3.103000000000000000e+03,4.304000000000000000e+03,3.003000000000000000e+03,3.003000000000000000e+03,3.303000000000000000e+03,3.704000000000000000e+03,3.203000000000000000e+03,3.203000000000000000e+03,3.103000000000000000e+03,3.303000000000000000e+03,3.904000000000000000e+03,3.203000000000000000e+03,3.503000000000000000e+03,4.104000000000000000e+03,2.802000000000000000e+03,4.304000000000000000e+03,3.303000000000000000e+03,3.003000000000000000e+03,3.403000000000000000e+03,3.403000000000000000e+03,4.004000000000000000e+03,3.303000000000000000e+03,4.605000000000000000e+03,3.904000000000000000e+03,3.303000000000000000e+03,4.204000000000000000e+03,3.203000000000000000e+03,2.802000000000000000e+03,3.804000000000000000e+03,4.505000000000000000e+03,3.704000000000000000e+03,3.704000000000000000e+03,2.903000000000000000e+03,2.903000000000000000e+03,3.603000000000000000e+03,4.905000000000000000e+03,4.004000000000000000e+03,3.603000000000000000e+03,5.506000000000000000e+03,4.204000000000000000e+03,3.203000000000000000e+03,6.807000000000000000e+03,2.802000000000000000e+03,4.705000000000000000e+03,5.806000000000000000e+03,2.802000000000000000e+03,4.304000000000000000e+03,3.704000000000000000e+03,3.403000000000000000e+03,4.505000000000000000e+03,3.103000000000000000e+03,3.603000000000000000e+03,3.303000000000000000e+03,2.802000000000000000e+03,2.802000000000000000e+03,3.203000000000000000e+03,5.005000000000000000e+03,2.302000000000000000e+03,3.103000000000000000e+03,3.503000000000000000e+03,5.105000000000000000e+03,3.003000000000000000e+03,4.104000000000000000e+03,4.204000000000000000e+03,4.004000000000000000e+03,3.704000000000000000e+03,3.403000000000000000e+03,3.503000000000000000e+03,3.704000000000000000e+03,3.904000000000000000e+03,4.505000000000000000e+03,3.103000000000000000e+03,4.204000000000000000e+03,3.804000000000000000e+03,3.503000000000000000e+03,5.105000000000000000e+03,5.406000000000000000e+03,3.003000000000000000e+03,4.304000000000000000e+03,3.203000000000000000e+03,3.904000000000000000e+03,2.302000000000000000e+03,4.304000000000000000e+03,4.304000000000000000e+03,2.702000000000000000e+03,4.505000000000000000e+03,2.903000000000000000e+03,2.802000000000000000e+03,4.605000000000000000e+03,4.004000000000000000e+03,4.404000000000000000e+03,4.805000000000000000e+03,3.804000000000000000e+03,3.804000000000000000e+03,3.704000000000000000e+03,4.304000000000000000e+03,2.702000000000000000e+03,4.304000000000000000e+03,3.103000000000000000e+03,3.603000000000000000e+03,6.407000000000000000e+03,2.903000000000000000e+03,3.503000000000000000e+03,3.603000000000000000e+03,4.705000000000000000e+03,5.005000000000000000e+03,5.105000000000000000e+03,3.704000000000000000e+03,3.804000000000000000e+03,0.000000000000000000e+00,4.304000000000000000e+03,4.104000000000000000e+03,4.104000000000000000e+03,3.704000000000000000e+03,5.606000000000000000e+03,3.203000000000000000e+03,4.905000000000000000e+03,4.605000000000000000e+03,4.004000000000000000e+03,7.709000000000000000e+03,3.403000000000000000e+03,3.704000000000000000e+03,4.304000000000000000e+03,2.903000000000000000e+03,3.403000000000000000e+03,5.205000000000000000e+03,4.605000000000000000e+03,2.903000000000000000e+03,5.005000000000000000e+03,4.605000000000000000e+03,5.105000000000000000e+03,1.922800000000000000e+04,2.602000000000000000e+03,3.303000000000000000e+03,3.704000000000000000e+03,3.303000000000000000e+03,2.143200000000000000e+04,4.104000000000000000e+03,3.603000000000000000e+03,3.103000000000000000e+03,4.404000000000000000e+03,4.104000000000000000e+03,3.203000000000000000e+03,4.204000000000000000e+03,2.202000000000000000e+03,4.705000000000000000e+03,2.602000000000000000e+03,2.802000000000000000e+03,4.204000000000000000e+03,5.306000000000000000e+03,2.302000000000000000e+03,3.603000000000000000e+03,3.103000000000000000e+03,4.204000000000000000e+03,2.602000000000000000e+03,2.502000000000000000e+03,nan
4.795170000000000243e+01,3.103000000000000000e+03,3.403000000000000000e+03,4.705000000000000000e+03,4.204000000000000000e+03,4.204000000000000000e+03,3.704000000000000000e+03,2.903000000000000000e+03,4.505000000000000000e+03,4.505000000000000000e+03,3.203000000000000000e+03,4.204000000000000000e+03,4.204000000000000000e+03,3.403000000000000000e+03,2.702000000000000000e+03,3.904000000000000000e+03,4.505000000000000000e+03,3.603000000000000000e+03,4.705000000000000000e+03,3.704000000000000000e+03,4.304000000000000000e+03,5.306000000000000000e+03,3.103000000000000000e+03,2.702000000000000000e+03,2.502000000000000000e+03,4.605000000000000000e+03,4.505000000000000000e+03,3.804000000000000000e+03,4.104000000000000000e+03,4.004000000000000000e+03,4.204000000000000000e+03,5.406000000000000000e+03,3.603000000000000000e+03,3.503000000000000000e+03,3.804000000000000000e+03,2.802000000000000000e+03,4.004000000000000000e+03,4.104000000000000000e+03,3.203000000000000000e+03,3.904000000000000000e+03,2.213400000000000000e+04,9.542200000000000000e+04,2.916960000000000000e+05,5.383680000000000000e+05,8.698560000000000000e+05,1.188416000000000000e+06,2.004394600000000093e+06,2.063097800000000047e+06,1.995840000000000000e+06,2.438900799999999814e+06,2.117891000000000000e+06,2.658029500000000000e+06,3.609482500000000000e+06,2.732415500000000000e+06,2.458455500000000000e+06,3.065236500000000000e+06,2.740394000000000000e+06,2.908720799999999814e+06,2.513325000000000000e+06,2.544651500000000000e+06,3.237474000000000000e+06,2.493693000000000000e+06,2.294077799999999814e+06,2.861711299999999814e+06,2.697295500000000000e+06,2.603354799999999814e+06,2.795068799999999814e+06,2.301861500000000000e+06,2.822523500000000000e+06,2.117891000000000000e+06,2.415396000000000000e+06,2.799058000000000000e+06,2.368463799999999814e+06,2.470265500000000000e+06,2.391968500000000000e+06,2.431117000000000000e+06,2.634642299999999814e+06,2.861711299999999814e+06,2.481960299999999814e+06,2.920453500000000000e+06,3.131878799999999814e+06,1.898682000000000000e+06,2.767770500000000000e+06,2.709028299999999814e+06,2.552435299999999814e+06,2.509414000000000000e+06,3.018227000000000000e+06,3.308027500000000000e+06,3.253117799999999814e+06,2.936097299999999814e+06,2.305772500000000000e+06,2.618998500000000000e+06,2.869454799999999814e+06,3.198364799999999814e+06,2.446760799999999814e+06,2.489820299999999814e+06,2.509414000000000000e+06,2.806801500000000000e+06,2.372374799999999814e+06,3.096524000000000000e+06,2.231425500000000000e+06,2.454544500000000000e+06,2.728583000000000000e+06,2.787325299999999814e+06,3.315849299999999814e+06,2.959484500000000000e+06,2.278434000000000000e+06,2.752126799999999814e+06,3.456799500000000000e+06,3.045681799999999814e+06,3.053503500000000000e+06,3.511474299999999814e+06,2.618998500000000000e+06,2.454544500000000000e+06,3.217919500000000000e+06,2.720761000000000000e+06,2.959484500000000000e+06,2.446760799999999814e+06,2.493693000000000000e+06,3.123978799999999814e+06,2.450671799999999814e+06,2.176594299999999814e+06,2.975206500000000000e+06,2.372374799999999814e+06,2.419307000000000000e+06,2.709028299999999814e+06,2.356731000000000000e+06,3.304116500000000000e+06,2.196188000000000000e+06,3.112167500000000000e+06,3.033949000000000000e+06,2.662097000000000000e+06,2.732415500000000000e+06,2.990850299999999814e+06,2.975206500000000000e+06,2.740394000000000000e+06,2.689473500000000000e+06,2.732415500000000000e+06,2.716771799999999814e+06,2.869454799999999814e+06,2.517197799999999814e+06,2.650286000000000000e+06,2.599443799999999814e+06,2.712861000000000000e+06,2.564088799999999814e+06,2.724672000000000000e+06,2.900820500000000000e+06,2.736404799999999814e+06,2.344921000000000000e+06,2.920453500000000000e+06,2.814701799999999814e+06,2.967384799999999814e+06,2.528930500000000000e+06,2.599443799999999814e+06,2.481960299999999814e+06,2.701128000000000000e+06,2.732415500000000000e+06,1.906465800000000047e+06,2.172683299999999814e+06,2.728583000000000000e+06,3.037781500000000000e+06,2.940008299999999814e+06,2.669840500000000000e+06,2.313633500000000000e+06,2.896909500000000000e+06,3.123978799999999814e+06,2.239285500000000000e+06,2.372374799999999814e+06,2.552435299999999814e+06,3.069147299999999814e+06,2.568078000000000000e+06,2.525057799999999814e+06,2.724672000000000000e+06,2.290128799999999814e+06,3.163166299999999814e+06,3.354880500000000000e+06,2.830423799999999814e+06,2.940008299999999814e+06,3.597671500000000000e+06,2.940008299999999814e+06,3.151433500000000000e+06,3.488087000000000000e+06,2.427168000000000000e+06,3.100434799999999814e+06,3.018227000000000000e+06,3.151433500000000000e+06,3.472443299999999814e+06,2.787325299999999814e+06,2.407612299999999814e+06,3.214086799999999814e+06,2.881266000000000000e+06,2.861711299999999814e+06,2.411523299999999814e+06,2.384107500000000000e+06,3.578116799999999814e+06,2.352820000000000000e+06,2.728583000000000000e+06,3.041770799999999814e+06,2.427168000000000000e+06,2.967384799999999814e+06,2.924364500000000000e+06,2.810712500000000000e+06,3.116078500000000000e+06,3.249207000000000000e+06,2.712861000000000000e+06,2.689473500000000000e+06,2.709028299999999814e+06,2.603354799999999814e+06,2.861711299999999814e+06,2.204048000000000000e+06,2.157039500000000000e+06,2.525057799999999814e+06,2.192277000000000000e+06,2.282345000000000000e+06,2.528930500000000000e+06,2.102246299999999814e+06,2.270574000000000000e+06,2.474176500000000000e+06,2.509414000000000000e+06,2.102246299999999814e+06,1.937792300000000047e+06,2.818691000000000000e+06,2.176320000000000000e+06,2.204048000000000000e+06,2.485909299999999814e+06,1.812563100000000093e+06,1.937792300000000047e+06,2.149178500000000000e+06,2.141394799999999814e+06,2.250980299999999814e+06,2.943841000000000000e+06,2.591543500000000000e+06,2.419307000000000000e+06,2.380158500000000000e+06,2.070919600000000093e+06,2.332736000000000000e+06,2.274485000000000000e+06,2.188327000000000000e+06,2.834256500000000000e+06,2.654118500000000000e+06,3.491998000000000000e+06,2.560295299999999814e+06,2.485909299999999814e+06,2.446760799999999814e+06,2.998750500000000000e+06,2.842156500000000000e+06,2.266624000000000000e+06,3.002661500000000000e+06,3.061403799999999814e+06,2.865544000000000000e+06,3.006494000000000000e+06,3.041770799999999814e+06,3.139622500000000000e+06,2.364514799999999814e+06,2.799058000000000000e+06,2.822523500000000000e+06,2.364514799999999814e+06,2.650286000000000000e+06,2.603354799999999814e+06,2.681573500000000000e+06,2.568078000000000000e+06,2.423256000000000000e+06,2.446760799999999814e+06,2.571989000000000000e+06,3.351047799999999814e+06,2.936097299999999814e+06,2.748137500000000000e+06,3.010483299999999814e+06,2.693384500000000000e+06,3.617226000000000000e+06,2.583800000000000000e+06,3.061403799999999814e+06,3.785162000000000000e+06,2.837883500000000000e+06,3.030542500000000000e+06,3.138114500000000000e+06,3.018689500000000000e+06,2.671896500000000000e+06,2.766155000000000000e+06,2.643584000000000000e+06,2.834619000000000000e+06,2.504162000000000000e+06,3.027350299999999814e+06,2.875236799999999814e+06,3.157350000000000000e+06,2.648802299999999814e+06,3.252999799999999814e+06,2.733532799999999814e+06,2.843427799999999814e+06,3.011951000000000000e+06,2.457578500000000000e+06,2.490929299999999814e+06,2.842050500000000000e+06,2.567475799999999814e+06,3.262054299999999814e+06,2.807330299999999814e+06,2.403897000000000000e+06,2.746705000000000000e+06,2.414830299999999814e+06,2.987200500000000000e+06,2.874702799999999814e+06,2.490574500000000000e+06,2.530631500000000000e+06,2.691652500000000000e+06,3.010316799999999814e+06,2.669296799999999814e+06,2.311212500000000000e+06,3.383009299999999814e+06,3.065692500000000000e+06,2.821382799999999814e+06,3.007223799999999814e+06,2.863801000000000000e+06,2.847534799999999814e+06,2.578709000000000000e+06,3.291563000000000000e+06,3.670685299999999814e+06,3.636859000000000000e+06,2.423256000000000000e+06,2.630731299999999814e+06,2.006589000000000000e+06,3.488087000000000000e+06,2.560295299999999814e+06,2.603354799999999814e+06,3.664157299999999814e+06,2.517197799999999814e+06,2.971295799999999814e+06,2.900820500000000000e+06,3.014394299999999814e+06,2.756037799999999814e+06,3.135789799999999814e+06,3.033949000000000000e+06,2.599443799999999814e+06,4.036165799999999814e+06,2.799058000000000000e+06,2.951741000000000000e+06,2.693384500000000000e+06,2.353906299999999814e+06,2.333226299999999814e+06,3.100167000000000000e+06,2.297988799999999814e+06,2.423256000000000000e+06,2.485909299999999814e+06,3.116078500000000000e+06,2.701128000000000000e+06,2.474176500000000000e+06,3.198364799999999814e+06,2.587711000000000000e+06,2.454544500000000000e+06,2.809000000000000000e+06,2.685484299999999814e+06,2.802969000000000000e+06,2.532841500000000000e+06,3.491998000000000000e+06,2.611098299999999814e+06,3.394146299999999814e+06,3.033949000000000000e+06,2.642385799999999814e+06,2.528930500000000000e+06,2.986939500000000000e+06,2.972889299999999814e+06,3.566384000000000000e+06,2.740394000000000000e+06,3.077047500000000000e+06,3.088780299999999814e+06,2.916464299999999814e+06,3.417533500000000000e+06,2.513325000000000000e+06,2.767770500000000000e+06,2.505503000000000000e+06,2.509414000000000000e+06,2.423256000000000000e+06,2.912553500000000000e+06,3.417533500000000000e+06,2.313633500000000000e+06,3.343147500000000000e+06,3.319760299999999814e+06,2.239285500000000000e+06,2.377614799999999814e+06,2.458455500000000000e+06,2.235517500000000000e+06,2.188327000000000000e+06,2.599443799999999814e+06,2.830423799999999814e+06,2.296413500000000000e+06,2.994839500000000000e+06,3.010483299999999814e+06,2.037376000000000000e+06,2.286217799999999814e+06,2.842156500000000000e+06,2.556346299999999814e+06,2.677740799999999814e+06,2.622831000000000000e+06,2.396222500000000000e+06,2.540701500000000000e+06,3.597671500000000000e+06,3.116078500000000000e+06,2.861711299999999814e+06,2.666008000000000000e+06,2.278434000000000000e+06,2.384107500000000000e+06,2.669840500000000000e+06,2.920453500000000000e+06,2.278434000000000000e+06,3.127811500000000000e+06,2.666008000000000000e+06,3.010483299999999814e+06,2.943841000000000000e+06,3.053503500000000000e+06,3.022137799999999814e+06,2.607187500000000000e+06,2.536790500000000000e+06,2.881266000000000000e+06,2.658029500000000000e+06,3.214086799999999814e+06,2.575900000000000000e+06,3.401890000000000000e+06,3.264850500000000000e+06,2.908720799999999814e+06,2.153166799999999814e+06,2.450671799999999814e+06,2.556346299999999814e+06,2.712861000000000000e+06,2.595454500000000000e+06,2.243196500000000000e+06,3.022137799999999814e+06,2.662097000000000000e+06,2.936097299999999814e+06,2.653510000000000000e+06,2.266624000000000000e+06,2.493693000000000000e+06,2.649571000000000000e+06,2.669840500000000000e+06,2.243196500000000000e+06,2.718529000000000000e+06,2.294077799999999814e+06,2.575900000000000000e+06,2.686245299999999814e+06,2.771681500000000000e+06,2.270574000000000000e+06,2.329277299999999814e+06,3.241463299999999814e+06,2.595454500000000000e+06,3.370602500000000000e+06,2.168810500000000000e+06,2.556346299999999814e+06,2.560295299999999814e+06,2.427168000000000000e+06,2.521146799999999814e+06,2.501553000000000000e+06,2.435028000000000000e+06,2.340004799999999814e+06,2.145305799999999814e+06,2.646375000000000000e+06,2.932108000000000000e+06,2.748168000000000000e+06,3.374513299999999814e+06,2.563364000000000000e+06,2.446760799999999814e+06,2.168810500000000000e+06,2.427168000000000000e+06,2.098297299999999814e+06,2.689473500000000000e+06,3.412341799999999814e+06,2.548562500000000000e+06,2.423256000000000000e+06,2.067008800000000047e+06,2.266624000000000000e+06,2.023911100000000093e+06,2.481960299999999814e+06,2.489820299999999814e+06,2.579732500000000000e+06,2.971295799999999814e+06,2.849978500000000000e+06,2.552435299999999814e+06,2.762489500000000000e+06,2.565376000000000000e+06,2.630731299999999814e+06,2.278434000000000000e+06,2.544651500000000000e+06,2.525057799999999814e+06,2.501553000000000000e+06,2.552435299999999814e+06,2.446760799999999814e+06,2.752126799999999814e+06,2.889087799999999814e+06,2.566216000000000000e+06,2.775514000000000000e+06,2.450671799999999814e+06,2.196188000000000000e+06,2.877355000000000000e+06,2.971295799999999814e+06,3.104424000000000000e+06,2.548562500000000000e+06,2.846067500000000000e+06,2.752126799999999814e+06,2.689473500000000000e+06,2.767770500000000000e+06,2.536790500000000000e+06,2.336101000000000000e+06,2.590990799999999814e+06,2.630731299999999814e+06,2.728583000000000000e+06,2.646375000000000000e+06,2.650286000000000000e+06,2.446760799999999814e+06,3.621215299999999814e+06,2.227475500000000000e+06,2.759870500000000000e+06,3.143533299999999814e+06,2.599443799999999814e+06,2.681573500000000000e+06,3.131878799999999814e+06,2.971295799999999814e+06,2.669840500000000000e+06,2.035721300000000047e+06,2.928197000000000000e+06,3.040832000000000000e+06,2.677740799999999814e+06,3.272750799999999814e+06,2.487791000000000000e+06,2.818691000000000000e+06,3.538929000000000000e+06,2.548562500000000000e+06,2.630731299999999814e+06,3.186632000000000000e+06,3.065236500000000000e+06,3.546829299999999814e+06,2.528930500000000000e+06,3.394146299999999814e+06,2.967384799999999814e+06,2.517197799999999814e+06,3.691612000000000000e+06,3.362780500000000000e+06,3.069147299999999814e+06,2.810712500000000000e+06,3.370602500000000000e+06,2.431117000000000000e+06,3.390157000000000000e+06,2.540701500000000000e+06,4.599810000000000000e+06,3.276262500000000000e+06,3.613393500000000000e+06,3.409790000000000000e+06,3.580207799999999814e+06,3.276661799999999814e+06,3.421444500000000000e+06,2.634642299999999814e+06,3.210175799999999814e+06,3.026127000000000000e+06,3.268761500000000000e+06,2.912553500000000000e+06,3.073136500000000000e+06,3.249207000000000000e+06,2.885098500000000000e+06,3.351047799999999814e+06,2.505503000000000000e+06,2.607187500000000000e+06,3.159177000000000000e+06,2.497604000000000000e+06,2.454544500000000000e+06,2.787325299999999814e+06,4.321899000000000000e+06,3.863849799999999814e+06,3.108335000000000000e+06,3.172012500000000000e+06,3.022137799999999814e+06,2.986939500000000000e+06,3.096524000000000000e+06,2.766858799999999814e+06,2.818691000000000000e+06,2.791158000000000000e+06,2.294077799999999814e+06,2.521146799999999814e+06,2.830423799999999814e+06,2.391968500000000000e+06,2.713459000000000000e+06,2.630731299999999814e+06,2.834256500000000000e+06,2.571989000000000000e+06,3.077047500000000000e+06,2.998750500000000000e+06,3.006494000000000000e+06,3.284405299999999814e+06,3.249207000000000000e+06,2.591543500000000000e+06,2.360642000000000000e+06,2.595454500000000000e+06,2.312706000000000000e+06,3.077047500000000000e+06,2.059148800000000047e+06,2.204048000000000000e+06,1.859894899999999907e+06,2.100992000000000000e+06,1.980832000000000000e+06,2.043505000000000000e+06,1.666752000000000000e+06,2.123782500000000000e+06,1.992584500000000000e+06,1.995147100000000093e+06,1.722495300000000047e+06,2.034687800000000047e+06,1.776192600000000093e+06,2.727178000000000000e+06,1.918275800000000047e+06,2.478049299999999814e+06,1.914325800000000047e+06,2.247933299999999814e+06,2.568078000000000000e+06,2.269776799999999814e+06,2.611098299999999814e+06,2.521146799999999814e+06,3.065236500000000000e+06,2.646375000000000000e+06,2.885098500000000000e+06,2.244723000000000000e+06,2.940008299999999814e+06,2.274485000000000000e+06,2.727492799999999814e+06,3.104424000000000000e+06,2.039632100000000093e+06,2.564088799999999814e+06,3.343147500000000000e+06,2.666008000000000000e+06,2.352820000000000000e+06,2.846067500000000000e+06,3.276661799999999814e+06,3.123978799999999814e+06,2.063097800000000047e+06,1.859533500000000000e+06,2.290128799999999814e+06,2.446760799999999814e+06,2.000445500000000000e+06,2.282345000000000000e+06,2.506512000000000000e+06,1.931022500000000000e+06,2.045760000000000000e+06,2.321493500000000000e+06,2.282345000000000000e+06,2.642385799999999814e+06,2.286217799999999814e+06,2.372374799999999814e+06,2.247069299999999814e+06,2.341010000000000000e+06,2.571989000000000000e+06,2.438900799999999814e+06,2.724672000000000000e+06,2.607187500000000000e+06,1.745999000000000000e+06,2.763781299999999814e+06,2.603354799999999814e+06,2.462404500000000000e+06,4.259324000000000000e+06,2.732415500000000000e+06,2.008267399999999907e+06,2.622831000000000000e+06,2.709028299999999814e+06,1.992584500000000000e+06,2.736404799999999814e+06,2.818691000000000000e+06,2.650286000000000000e+06,2.493693000000000000e+06,2.384107500000000000e+06,1.969118899999999907e+06,2.442811799999999814e+06,2.478049299999999814e+06,2.693384500000000000e+06,2.947751799999999814e+06,2.501553000000000000e+06,2.889087799999999814e+06,2.544651500000000000e+06,2.881266000000000000e+06,2.161658299999999814e+06,2.435028000000000000e+06,2.268609799999999814e+06,2.196063000000000000e+06,2.049408000000000000e+06,2.768229000000000000e+06,2.272512000000000000e+06,1.851386899999999907e+06,2.474691299999999814e+06,2.079040500000000000e+06,2.137835000000000000e+06,2.042507800000000047e+06,2.429801799999999814e+06,2.709787000000000000e+06,2.188934500000000000e+06,2.655524500000000000e+06,2.486330500000000000e+06,2.985167799999999814e+06,2.479019799999999814e+06,2.766509299999999814e+06,3.351268000000000000e+06,2.357209799999999814e+06,2.459857000000000000e+06,2.552955000000000000e+06,3.119083799999999814e+06,3.048169500000000000e+06,2.486355000000000000e+06,2.917691000000000000e+06,2.182034000000000000e+06,2.278312000000000000e+06,2.801882299999999814e+06,5.810014000000000000e+06,2.055488500000000000e+06,2.338318000000000000e+06,2.882163500000000000e+06,2.140817500000000000e+06,2.077996000000000000e+06,2.354719799999999814e+06,2.079376899999999907e+06,3.015345000000000000e+06,4.564690000000000000e+06,2.330367299999999814e+06,2.859326500000000000e+06,2.309722500000000000e+06,2.035721300000000047e+06,2.278434000000000000e+06,2.485909299999999814e+06,2.892998799999999814e+06,2.180543299999999814e+06,2.332800000000000000e+06,2.223564500000000000e+06,1.945614300000000047e+06,2.485909299999999814e+06,1.753782800000000047e+06,2.544651500000000000e+06,2.014048000000000000e+06,2.219691799999999814e+06,2.536790500000000000e+06,1.749909899999999907e+06,2.243196500000000000e+06,2.317582500000000000e+06,2.192277000000000000e+06,2.141394799999999814e+06,1.988711800000000047e+06,1.573761300000000047e+06,2.348871000000000000e+06,2.286217799999999814e+06,1.992584500000000000e+06,2.137445799999999814e+06,2.748137500000000000e+06,2.031936000000000000e+06,2.098112000000000000e+06,2.064800000000000000e+06,1.652058300000000047e+06,2.454544500000000000e+06,2.763781299999999814e+06,2.587711000000000000e+06,2.235336500000000000e+06,2.724672000000000000e+06,2.160950500000000000e+06,2.098297299999999814e+06,2.904809799999999814e+06,2.446760799999999814e+06,2.489820299999999814e+06,2.607187500000000000e+06,2.250980299999999814e+06,2.219691799999999814e+06,2.481960299999999814e+06,2.947751799999999814e+06,2.685484299999999814e+06,3.241463299999999814e+06,3.867839000000000000e+06,2.360642000000000000e+06,2.814701799999999814e+06,2.716771799999999814e+06,3.597671500000000000e+06,2.552435299999999814e+06,2.787325299999999814e+06,2.943841000000000000e+06,2.403663299999999814e+06,3.245374299999999814e+06,2.450671799999999814e+06,2.955652000000000000e+06,2.035721300000000047e+06,2.607187500000000000e+06,3.362780500000000000e+06,2.384107500000000000e+06,2.438900799999999814e+06,2.963395500000000000e+06,2.435028000000000000e+06,2.114018299999999814e+06,2.388019500000000000e+06,2.176594299999999814e+06,2.117891000000000000e+06,2.560295299999999814e+06,3.002661500000000000e+06,2.568078000000000000e+06,3.143533299999999814e+06,2.376247500000000000e+06,2.059148800000000047e+06,2.078780600000000093e+06,2.341010000000000000e+06,1.922148500000000000e+06,2.160950500000000000e+06,2.250980299999999814e+06,2.548562500000000000e+06,2.333226299999999814e+06,2.168810500000000000e+06,2.364514799999999814e+06,1.738144000000000000e+06,2.458455500000000000e+06,2.932108000000000000e+06,2.787325299999999814e+06,2.204048000000000000e+06,2.125751000000000000e+06,2.489820299999999814e+06,2.164899500000000000e+06,2.936097299999999814e+06,2.603354799999999814e+06,2.049536000000000000e+06,1.965246100000000093e+06,2.110030000000000000e+06,2.372672000000000000e+06,2.654118500000000000e+06,1.914325800000000047e+06,2.571989000000000000e+06,2.822523500000000000e+06,2.337137299999999814e+06,2.219691799999999814e+06,2.278434000000000000e+06,2.853811000000000000e+06,2.466316500000000000e+06,2.395879500000000000e+06,3.100434799999999814e+06,3.491998000000000000e+06,4.282789500000000000e+06,2.932108000000000000e+06,2.595454500000000000e+06,2.235336500000000000e+06,2.853811000000000000e+06,2.372374799999999814e+06,2.724672000000000000e+06,3.233563000000000000e+06,2.924364500000000000e+06,2.857800299999999814e+06,2.415396000000000000e+06,2.137445799999999814e+06,3.077047500000000000e+06,2.528930500000000000e+06,3.178810000000000000e+06,2.630731299999999814e+06,3.084791000000000000e+06,2.282345000000000000e+06,2.168810500000000000e+06,2.380158500000000000e+06,2.317582500000000000e+06,2.814701799999999814e+06,2.462404500000000000e+06,2.462404500000000000e+06,3.057492799999999814e+06,3.217919500000000000e+06,2.274485000000000000e+06,2.517197799999999814e+06,2.626742000000000000e+06,3.065236500000000000e+06,2.290128799999999814e+06,2.380158500000000000e+06,2.051365000000000000e+06,2.947751799999999814e+06,3.202197500000000000e+06,2.525057799999999814e+06,2.822523500000000000e+06,1.886949100000000093e+06,2.458455500000000000e+06,2.180543299999999814e+06,2.806801500000000000e+06,2.309722500000000000e+06,2.376247500000000000e+06,3.077047500000000000e+06,2.622831000000000000e+06,2.571989000000000000e+06,2.184454299999999814e+06,2.071456000000000000e+06,3.444988500000000000e+06,2.669840500000000000e+06,2.407612299999999814e+06,2.615087500000000000e+06,2.059148800000000047e+06,3.398057299999999814e+06,3.343147500000000000e+06,4.071442500000000000e+06,2.959484500000000000e+06,2.763781299999999814e+06,2.673829799999999814e+06,2.388019500000000000e+06,3.315849299999999814e+06,2.384107500000000000e+06,2.568078000000000000e+06,3.319760299999999814e+06,2.975206500000000000e+06,2.896909500000000000e+06,3.448899299999999814e+06,2.771681500000000000e+06,3.045681799999999814e+06,2.830423799999999814e+06,2.724672000000000000e+06,2.736404799999999814e+06,2.423256000000000000e+06,3.789542000000000000e+06,3.217919500000000000e+06,2.540701500000000000e+06,3.261018000000000000e+06,3.065236500000000000e+06,2.309722500000000000e+06,2.110030000000000000e+06,2.376247500000000000e+06,2.889087799999999814e+06,2.501553000000000000e+06,2.642385799999999814e+06,3.300205500000000000e+06,3.996978000000000000e+06,2.579732500000000000e+06,3.037781500000000000e+06,2.474176500000000000e+06,2.834256500000000000e+06,2.865544000000000000e+06,2.321493500000000000e+06,2.685484299999999814e+06,2.517197799999999814e+06,2.247069299999999814e+06,2.775514000000000000e+06,2.207959000000000000e+06,2.278434000000000000e+06,2.587711000000000000e+06,2.947751799999999814e+06,2.646375000000000000e+06,2.536790500000000000e+06,2.309722500000000000e+06,3.448899299999999814e+06,2.266624000000000000e+06,2.360642000000000000e+06,2.654118500000000000e+06,2.497604000000000000e+06,3.073136500000000000e+06,2.705117299999999814e+06,2.795068799999999814e+06,2.579732500000000000e+06,2.799058000000000000e+06,2.419307000000000000e+06,3.092691299999999814e+06,2.756037799999999814e+06,3.033949000000000000e+06,2.446760799999999814e+06,3.174820799999999814e+06,3.037781500000000000e+06,2.149178500000000000e+06,2.748137500000000000e+06,3.730799799999999814e+06,2.799058000000000000e+06,3.546829299999999814e+06,2.650286000000000000e+06,2.270574000000000000e+06,2.724672000000000000e+06,2.297988799999999814e+06,2.419307000000000000e+06,2.270574000000000000e+06,2.971295799999999814e+06,2.509414000000000000e+06,2.235336500000000000e+06,2.329277299999999814e+06,2.528930500000000000e+06,2.763781299999999814e+06,2.442811799999999814e+06,2.211831799999999814e+06,3.448899299999999814e+06,2.865544000000000000e+06,2.658029500000000000e+06,2.556346299999999814e+06,2.603354799999999814e+06,3.527196299999999814e+06,3.542840000000000000e+06,2.959484500000000000e+06,2.752126799999999814e+06,3.214086799999999814e+06,2.728583000000000000e+06,2.427168000000000000e+06,3.202197500000000000e+06,2.806801500000000000e+06,2.724672000000000000e+06,2.873444000000000000e+06,2.814701799999999814e+06,2.388019500000000000e+06,3.261018000000000000e+06,2.493693000000000000e+06,3.041770799999999814e+06,2.423256000000000000e+06,2.834256500000000000e+06,2.368463799999999814e+06,2.145305799999999814e+06,2.098297299999999814e+06,2.603354799999999814e+06,2.301861500000000000e+06,2.423256000000000000e+06,2.493693000000000000e+06,2.321493500000000000e+06,2.583800000000000000e+06,2.740394000000000000e+06,2.458455500000000000e+06,2.525057799999999814e+06,2.497604000000000000e+06,2.399752299999999814e+06,2.419307000000000000e+06,2.411523299999999814e+06,1.961216000000000000e+06,2.709028299999999814e+06,2.119680000000000000e+06,2.356731000000000000e+06,2.411523299999999814e+06,2.548562500000000000e+06,2.352820000000000000e+06,2.368463799999999814e+06,2.779425000000000000e+06,3.233563000000000000e+06,3.053503500000000000e+06,2.564088799999999814e+06,3.143533299999999814e+06,2.309722500000000000e+06,2.380158500000000000e+06,3.053503500000000000e+06,3.123978799999999814e+06,2.517197799999999814e+06,2.591543500000000000e+06,3.362780500000000000e+06,3.527196299999999814e+06,3.777809299999999814e+06,3.073136500000000000e+06,3.648513500000000000e+06,2.724672000000000000e+06,2.399752299999999814e+06,2.756037799999999814e+06,2.544651500000000000e+06,3.116078500000000000e+06,3.464543000000000000e+06,2.748137500000000000e+06,2.548562500000000000e+06,2.348871000000000000e+06,2.364514799999999814e+06,2.994839500000000000e+06,2.744226500000000000e+06,2.536790500000000000e+06,2.568078000000000000e+06,3.100434799999999814e+06,2.470265500000000000e+06,2.579732500000000000e+06,2.575900000000000000e+06,3.515463500000000000e+06,2.337137299999999814e+06,2.388019500000000000e+06,2.305772500000000000e+06,3.088780299999999814e+06,2.350528000000000000e+06,2.348871000000000000e+06,2.419307000000000000e+06,2.818691000000000000e+06,2.947751799999999814e+06,2.630731299999999814e+06,2.642385799999999814e+06,2.752126799999999814e+06,2.560295299999999814e+06,2.920453500000000000e+06,2.756037799999999814e+06,2.959484500000000000e+06,2.164899500000000000e+06,2.474176500000000000e+06,1.949984000000000000e+06,2.207959000000000000e+06,2.305772500000000000e+06,2.278434000000000000e+06,2.806801500000000000e+06,2.188327000000000000e+06,2.364514799999999814e+06,2.963395500000000000e+06,2.227475500000000000e+06,2.423256000000000000e+06,2.571989000000000000e+06,2.709028299999999814e+06,2.505503000000000000e+06,2.074831500000000000e+06,2.384107500000000000e+06,3.143533299999999814e+06,2.548562500000000000e+06,2.587711000000000000e+06,2.188327000000000000e+06,3.116078500000000000e+06,2.321493500000000000e+06,3.809096799999999814e+06,2.157039500000000000e+06,2.110030000000000000e+06,2.098297299999999814e+06,2.599443799999999814e+06,2.560295299999999814e+06,2.297988799999999814e+06,2.963395500000000000e+06,2.399752299999999814e+06,2.689473500000000000e+06,2.454544500000000000e+06,2.736404799999999814e+06,2.728583000000000000e+06,2.262713000000000000e+06,2.940008299999999814e+06,3.217919500000000000e+06,2.188327000000000000e+06,2.262713000000000000e+06,2.278434000000000000e+06,2.951741000000000000e+06,2.940008299999999814e+06,2.697295500000000000e+06,3.343147500000000000e+06,2.779425000000000000e+06,2.634642299999999814e+06,2.716771799999999814e+06,2.881266000000000000e+06,2.466316500000000000e+06,2.642385799999999814e+06,3.719067000000000000e+06,2.399752299999999814e+06,3.053503500000000000e+06,2.591543500000000000e+06,2.896909500000000000e+06,2.442811799999999814e+06,2.180543299999999814e+06,2.900820500000000000e+06,2.317582500000000000e+06,3.041770799999999814e+06,2.329277299999999814e+06,2.360642000000000000e+06,3.754187000000000000e+06,2.517197799999999814e+06,2.615087500000000000e+06,2.990850299999999814e+06,3.546829299999999814e+06,2.728583000000000000e+06,2.701128000000000000e+06,3.679879299999999814e+06,2.462404500000000000e+06,1.871228100000000093e+06,2.461376000000000000e+06,3.127811500000000000e+06,2.697295500000000000e+06,2.321493500000000000e+06,2.149178500000000000e+06,2.078780600000000093e+06,2.998750500000000000e+06,3.100434799999999814e+06,2.607187500000000000e+06,3.730799799999999814e+06,3.147522500000000000e+06,2.650286000000000000e+06,3.398057299999999814e+06,3.495830500000000000e+06,2.861711299999999814e+06,2.485909299999999814e+06,3.523285500000000000e+06,2.595454500000000000e+06,2.556346299999999814e+06,2.802969000000000000e+06,2.560295299999999814e+06,2.481960299999999814e+06,2.110030000000000000e+06,2.391968500000000000e+06,2.509414000000000000e+06,2.192277000000000000e+06,2.106157299999999814e+06,2.634642299999999814e+06,2.325366299999999814e+06,2.544651500000000000e+06,1.812563100000000093e+06,1.898682000000000000e+06,2.348871000000000000e+06,2.235336500000000000e+06,2.114018299999999814e+06,2.266624000000000000e+06,2.763781299999999814e+06,2.309722500000000000e+06,2.376247500000000000e+06,2.309722500000000000e+06,2.337137299999999814e+06,2.544651500000000000e+06,2.810712500000000000e+06,2.337137299999999814e+06,2.701128000000000000e+06,2.932108000000000000e+06,2.943841000000000000e+06,3.358791299999999814e+06,2.466316500000000000e+06,2.791158000000000000e+06,2.419307000000000000e+06,2.857800299999999814e+06,3.488087000000000000e+06,2.384107500000000000e+06,2.329277299999999814e+06,2.822523500000000000e+06,2.822523500000000000e+06,2.877355000000000000e+06,2.959484500000000000e+06,3.088780299999999814e+06,2.548562500000000000e+06,3.805185799999999814e+06,3.127811500000000000e+06,2.262713000000000000e+06,3.261018000000000000e+06,3.194453799999999814e+06,3.444988500000000000e+06,3.253117799999999814e+06,3.750354500000000000e+06,2.865544000000000000e+06,2.975206500000000000e+06,2.564088799999999814e+06,2.344921000000000000e+06,2.145305799999999814e+06,3.264850500000000000e+06,2.748137500000000000e+06,2.677740799999999814e+06,3.793453000000000000e+06,3.413701000000000000e+06,3.922592000000000000e+06,2.806801500000000000e+06,2.658029500000000000e+06,2.814701799999999814e+06,2.759870500000000000e+06,3.077047500000000000e+06,2.924364500000000000e+06,3.041770799999999814e+06,3.742454299999999814e+06,2.470265500000000000e+06,2.701128000000000000e+06,2.924364500000000000e+06,2.955652000000000000e+06,2.662097000000000000e+06,2.403663299999999814e+06,2.188327000000000000e+06,2.748137500000000000e+06,2.419307000000000000e+06,2.462404500000000000e+06,2.399752299999999814e+06,1.761643800000000047e+06,2.274485000000000000e+06,2.184454299999999814e+06,2.352820000000000000e+06,2.654118500000000000e+06,2.560295299999999814e+06,2.098297299999999814e+06,2.348871000000000000e+06,2.744226500000000000e+06,2.407612299999999814e+06,2.599443799999999814e+06,2.192277000000000000e+06,2.983106799999999814e+06,2.728583000000000000e+06,2.509414000000000000e+06,2.513325000000000000e+06,2.450671799999999814e+06,3.210175799999999814e+06,2.376247500000000000e+06,3.006494000000000000e+06,2.532841500000000000e+06,2.552435299999999814e+06,2.403663299999999814e+06,2.928197000000000000e+06,2.493693000000000000e+06,2.548562500000000000e+06,2.157039500000000000e+06,2.419307000000000000e+06,2.278434000000000000e+06,2.622831000000000000e+06,2.157039500000000000e+06,2.693384500000000000e+06,2.885098500000000000e+06,2.955652000000000000e+06,3.229730500000000000e+06,2.591543500000000000e+06,2.325366299999999814e+06,3.026127000000000000e+06,2.294077799999999814e+06,2.262713000000000000e+06,3.155344500000000000e+06,2.290128799999999814e+06,2.192277000000000000e+06,2.634642299999999814e+06,2.372374799999999814e+06,2.098297299999999814e+06,2.201728000000000000e+06,2.282345000000000000e+06,2.607187500000000000e+06,2.709028299999999814e+06,2.775514000000000000e+06,3.045681799999999814e+06,2.885098500000000000e+06,3.190464500000000000e+06,1.804741300000000047e+06,3.061403799999999814e+06,2.023911100000000093e+06,2.470265500000000000e+06,2.630731299999999814e+06,2.959484500000000000e+06,2.360642000000000000e+06,2.666008000000000000e+06,2.951741000000000000e+06,3.190464500000000000e+06,2.716771799999999814e+06,3.366769799999999814e+06,3.112167500000000000e+06,2.505503000000000000e+06,2.689473500000000000e+06,2.983106799999999814e+06,2.818691000000000000e+06,2.360642000000000000e+06,2.622831000000000000e+06,3.002661500000000000e+06,2.779425000000000000e+06,2.689473500000000000e+06,2.650286000000000000e+06,2.442811799999999814e+06,2.971295799999999814e+06,2.231425500000000000e+06,2.536790500000000000e+06,2.262713000000000000e+06,2.662097000000000000e+06,2.466316500000000000e+06,2.806801500000000000e+06,2.356731000000000000e+06,2.239285500000000000e+06,2.979195799999999814e+06,2.446760799999999814e+06,2.849978500000000000e+06,2.677740799999999814e+06,2.364514799999999814e+06,2.748137500000000000e+06,3.037781500000000000e+06,2.564088799999999814e+06,2.250980299999999814e+06,2.501553000000000000e+06,2.662097000000000000e+06,2.274485000000000000e+06,2.650286000000000000e+06,2.458455500000000000e+06,2.388019500000000000e+06,2.290128799999999814e+06,2.470265500000000000e+06,2.615087500000000000e+06,2.802969000000000000e+06,2.849978500000000000e+06,2.881266000000000000e+06,3.120067799999999814e+06,2.842156500000000000e+06,2.873444000000000000e+06,2.814701799999999814e+06,2.869454799999999814e+06,2.227475500000000000e+06,2.759870500000000000e+06,2.493693000000000000e+06,3.143533299999999814e+06,3.092691299999999814e+06,2.458455500000000000e+06,2.720761000000000000e+06,2.885098500000000000e+06,3.198364799999999814e+06,3.041770799999999814e+06,2.622831000000000000e+06,2.513325000000000000e+06,2.943841000000000000e+06,2.501553000000000000e+06,2.654118500000000000e+06,2.568078000000000000e+06,2.481960299999999814e+06,2.321493500000000000e+06,2.646375000000000000e+06,2.830423799999999814e+06,2.611098299999999814e+06,2.869454799999999814e+06,3.339315000000000000e+06,2.986939500000000000e+06,3.229730500000000000e+06,2.712861000000000000e+06,2.356731000000000000e+06,2.912553500000000000e+06,2.998750500000000000e+06,2.478049299999999814e+06,3.844295000000000000e+06,3.069147299999999814e+06,3.327503799999999814e+06,2.912553500000000000e+06,4.310166000000000000e+06,3.163166299999999814e+06,2.846067500000000000e+06,2.685484299999999814e+06,2.908720799999999814e+06,2.975206500000000000e+06,3.210175799999999814e+06,2.673829799999999814e+06,2.791158000000000000e+06,2.752126799999999814e+06,2.528930500000000000e+06,4.231869000000000000e+06,2.172683299999999814e+06,3.429344799999999814e+06,3.308027500000000000e+06,2.716771799999999814e+06,2.857800299999999814e+06,3.515463500000000000e+06,3.198364799999999814e+06,3.151433500000000000e+06,3.084791000000000000e+06,2.759870500000000000e+06,2.337137299999999814e+06,2.587711000000000000e+06,2.360642000000000000e+06,2.211831799999999814e+06,2.501553000000000000e+06,2.587711000000000000e+06,2.419307000000000000e+06,2.297988799999999814e+06,2.513325000000000000e+06,2.344921000000000000e+06,3.347136799999999814e+06,2.857800299999999814e+06,2.454544500000000000e+06,2.458455500000000000e+06,2.877355000000000000e+06,3.135789799999999814e+06,4.137850000000000000e+06,3.574127500000000000e+06,3.895137299999999814e+06,3.425433799999999814e+06,3.073136500000000000e+06,3.484176000000000000e+06,2.979195799999999814e+06,3.045681799999999814e+06,3.789542000000000000e+06,3.249207000000000000e+06,2.435028000000000000e+06,3.758254500000000000e+06,2.622831000000000000e+06,2.975206500000000000e+06,2.701128000000000000e+06,2.540701500000000000e+06,3.421444500000000000e+06,2.513325000000000000e+06,2.415396000000000000e+06,2.568078000000000000e+06,3.002661500000000000e+06,3.104424000000000000e+06,2.431117000000000000e+06,2.364514799999999814e+06,2.352704000000000000e+06,2.380158500000000000e+06,2.309722500000000000e+06,1.877984000000000000e+06,2.074336000000000000e+06,1.963328000000000000e+06,1.699360000000000000e+06,1.624864000000000000e+06,1.522272000000000000e+06,1.157024000000000000e+06,1.263392000000000000e+06,1.022480000000000000e+06,9.997440000000000000e+05,8.165280000000000000e+05,5.458149000000000233e+05,5.906720000000000000e+05,4.844720000000000000e+05,4.041360000000000000e+05,3.396960000000000000e+05,2.867200000000000000e+05,2.113200000000000000e+05,1.589840000000000000e+05,1.299500000000000000e+05,1.072940000000000000e+05,8.556800000000000000e+04,6.908800000000000000e+04,5.452800000000000000e+04,4.138400000000000000e+04,2.955100000000000000e+04,2.844800000000000000e+04,3.677000000000000000e+04,1.932800000000000000e+04,1.311700000000000000e+04,9.812000000000000000e+03,8.510000000000000000e+03,9.611000000000000000e+03,6.307000000000000000e+03,5.506000000000000000e+03,5.306000000000000000e+03,5.205000000000000000e+03,4.404000000000000000e+03,4.805000000000000000e+03,5.306000000000000000e+03,6.107000000000000000e+03,4.605000000000000000e+03,3.003000000000000000e+03,3.103000000000000000e+03,3.904000000000000000e+03,2.702000000000000000e+03,2.402000000000000000e+03,3.303000000000000000e+03,4.605000000000000000e+03,3.704000000000000000e+03,4.104000000000000000e+03,3.603000000000000000e+03,3.904000000000000000e+03,4.104000000000000000e+03,3.103000000000000000e+03,3.403000000000000000e+03,5.806000000000000000e+03,4.404000000000000000e+03,4.404000000000000000e+03,2.802000000000000000e+03,3.503000000000000000e+03,4.404000000000000000e+03,3.403000000000000000e+03,4.204000000000000000e+03,4.004000000000000000e+03,3.603000000000000000e+03,3.904000000000000000e+03,2.802000000000000000e+03,4.204000000000000000e+03,3.603000000000000000e+03,5.005000000000000000e+03,5.005000000000000000e+03,2.102000000000000000e+03,4.104000000000000000e+03,4.204000000000000000e+03,4.104000000000000000e+03,2.903000000000000000e+03,5.105000000000000000e+03,3.704000000000000000e+03,3.303000000000000000e+03,5.306000000000000000e+03,4.505000000000000000e+03,3.804000000000000000e+03,5.906000000000000000e+03,2.903000000000000000e+03,3.403000000000000000e+03,6.908000000000000000e+03,4.705000000000000000e+03,3.904000000000000000e+03,4.204000000000000000e+03,2.903000000000000000e+03,3.804000000000000000e+03,4.304000000000000000e+03,3.403000000000000000e+03,2.802000000000000000e+03,3.103000000000000000e+03,4.905000000000000000e+03,2.903000000000000000e+03,4.104000000000000000e+03,3.603000000000000000e+03,2.903000000000000000e+03,4.805000000000000000e+03,2.903000000000000000e+03,3.603000000000000000e+03,5.005000000000000000e+03,3.203000000000000000e+03,3.303000000000000000e+03,1.131400000000000000e+04,3.003000000000000000e+03,4.104000000000000000e+03,2.702000000000000000e+03,3.503000000000000000e+03,5.306000000000000000e+03,2.602000000000000000e+03,4.905000000000000000e+03,3.804000000000000000e+03,4.605000000000000000e+03,2.802000000000000000e+03,3.503000000000000000e+03,5.806000000000000000e+03,3.403000000000000000e+03,4.304000000000000000e+03,3.303000000000000000e+03,2.702000000000000000e+03,5.105000000000000000e+03,3.303000000000000000e+03,3.804000000000000000e+03,3.003000000000000000e+03,2.802000000000000000e+03,4.505000000000000000e+03,8.009000000000000000e+03,3.303000000000000000e+03,4.404000000000000000e+03,4.104000000000000000e+03,3.103000000000000000e+03,3.003000000000000000e+03,3.904000000000000000e+03,7.208000000000000000e+03,3.203000000000000000e+03,5.606000000000000000e+03,3.303000000000000000e+03,3.704000000000000000e+03,4.004000000000000000e+03,2.502000000000000000e+03,2.602000000000000000e+03,3.704000000000000000e+03,3.103000000000000000e+03,2.802000000000000000e+03,4.204000000000000000e+03,4.304000000000000000e+03,2.502000000000000000e+03,1.532100000000000000e+04,3.103000000000000000e+03,3.704000000000000000e+03,2.702000000000000000e+03,2.602000000000000000e+03,3.403000000000000000e+03,3.904000000000000000e+03,4.505000000000000000e+03,2.602000000000000000e+03,3.403000000000000000e+03,2.802000000000000000e+03,2.602000000000000000e+03,2.702000000000000000e+03,4.905000000000000000e+03,2.602000000000000000e+03,3.003000000000000000e+03,2.802000000000000000e+03,2.602000000000000000e+03,3.103000000000000000e+03,3.303000000000000000e+03,5.606000000000000000e+03,4.004000000000000000e+03,3.103000000000000000e+03,1.772500000000000000e+04,2.903000000000000000e+03,3.503000000000000000e+03,6.107000000000000000e+03,5.005000000000000000e+03,4.805000000000000000e+03,4.104000000000000000e+03,3.804000000000000000e+03,5.005000000000000000e+03,3.804000000000000000e+03,4.004000000000000000e+03,5.606000000000000000e+03,3.003000000000000000e+03,3.904000000000000000e+03,2.202000000000000000e+03,1.801000000000000000e+03,3.704000000000000000e+03,3.103000000000000000e+03,3.904000000000000000e+03,4.905000000000000000e+03,3.503000000000000000e+03,2.802000000000000000e+03,4.004000000000000000e+03,2.903000000000000000e+03,3.503000000000000000e+03,3.403000000000000000e+03,4.805000000000000000e+03,3.103000000000000000e+03,3.603000000000000000e+03,3.704000000000000000e+03,3.403000000000000000e+03,2.903000000000000000e+03,1.501000000000000000e+03,2.903000000000000000e+03,4.505000000000000000e+03,3.203000000000000000e+03,2.903000000000000000e+03,2.202000000000000000e+03,3.804000000000000000e+03,3.403000000000000000e+03,2.602000000000000000e+03,3.103000000000000000e+03,2.502000000000000000e+03,3.904000000000000000e+03,4.605000000000000000e+03,2.903000000000000000e+03,3.904000000000000000e+03,4.505000000000000000e+03,2.402000000000000000e+03,4.004000000000000000e+03,3.503000000000000000e+03,3.603000000000000000e+03,4.104000000000000000e+03,4.705000000000000000e+03,5.205000000000000000e+03,3.303000000000000000e+03,4.505000000000000000e+03,2.802000000000000000e+03,3.203000000000000000e+03,3.704000000000000000e+03,3.603000000000000000e+03,3.403000000000000000e+03,2.802000000000000000e+03,5.306000000000000000e+03,3.403000000000000000e+03,4.304000000000000000e+03,3.503000000000000000e+03,4.104000000000000000e+03,4.104000000000000000e+03,3.904000000000000000e+03,3.804000000000000000e+03,2.903000000000000000e+03,5.105000000000000000e+03,3.804000000000000000e+03,3.603000000000000000e+03,3.704000000000000000e+03,1.161400000000000000e+04,5.005000000000000000e+03,3.403000000000000000e+03,3.804000000000000000e+03,4.605000000000000000e+03,5.606000000000000000e+03,3.914847999999999884e+05,4.805000000000000000e+03,3.003000000000000000e+03,4.304000000000000000e+03,7.508000000000000000e+03,5.606000000000000000e+03,6.807000000000000000e+03,7.508000000000000000e+03,4.104000000000000000e+03,3.904000000000000000e+03,4.404000000000000000e+03,9.211000000000000000e+03,4.004000000000000000e+03,4.104000000000000000e+03,3.704000000000000000e+03,3.704000000000000000e+03,3.704000000000000000e+03,4.304000000000000000e+03,5.005000000000000000e+03,3.904000000000000000e+03,3.103000000000000000e+03,1.901000000000000000e+03,5.506000000000000000e+03,3.804000000000000000e+03,3.704000000000000000e+03,3.603000000000000000e+03,4.805000000000000000e+03,2.802000000000000000e+03,5.105000000000000000e+03,4.204000000000000000e+03,4.204000000000000000e+03,4.905000000000000000e+03,2.702000000000000000e+03,3.603000000000000000e+03,4.204000000000000000e+03,2.802000000000000000e+03,4.404000000000000000e+03,3.303000000000000000e+03,4.204000000000000000e+03,8.310000000000000000e+03,4.304000000000000000e+03,2.903000000000000000e+03,3.904000000000000000e+03,3.503000000000000000e+03,3.904000000000000000e+03,3.203000000000000000e+03,3.804000000000000000e+03,nan
4.795250000000000057e+01,3.804000000000000000e+03,3.704000000000000000e+03,3.804000000000000000e+03,4.505000000000000000e+03,3.103000000000000000e+03,4.805000000000000000e+03,5.005000000000000000e+03,4.905000000000000000e+03,4.204000000000000000e+03,2.402000000000000000e+03,5.205000000000000000e+03,4.004000000000000000e+03,4.304000000000000000e+03,2.802000000000000000e+03,3.503000000000000000e+03,3.403000000000000000e+03,3.503000000000000000e+03,3.804000000000000000e+03,4.104000000000000000e+03,4.104000000000000000e+03,2.202000000000000000e+03,3.303000000000000000e+03,3.203000000000000000e+03,4.404000000000000000e+03,2.802000000000000000e+03,4.905000000000000000e+03,5.506000000000000000e+03,2.903000000000000000e+03,3.704000000000000000e+03,4.104000000000000000e+03,4.404000000000000000e+03,3.303000000000000000e+03,3.103000000000000000e+03,3.603000000000000000e+03,3.904000000000000000e+03,3.503000000000000000e+03,3.704000000000000000e+03,2.903000000000000000e+03,3.804000000000000000e+03,2.243400000000000000e+04,9.894200000000000000e+04,2.779920000000000000e+05,5.425920000000000000e+05,8.459360000000000000e+05,1.219136000000000000e+06,1.403104000000000000e+06,2.235336500000000000e+06,1.612909800000000047e+06,2.035721300000000047e+06,2.505503000000000000e+06,3.022137799999999814e+06,2.407612299999999814e+06,2.489820299999999814e+06,2.783414299999999814e+06,2.810712500000000000e+06,2.254929299999999814e+06,2.536790500000000000e+06,2.521146799999999814e+06,4.008789299999999814e+06,2.137445799999999814e+06,2.509414000000000000e+06,2.802969000000000000e+06,2.767770500000000000e+06,2.325366299999999814e+06,2.736404799999999814e+06,2.673829799999999814e+06,2.528930500000000000e+06,2.450671799999999814e+06,2.501553000000000000e+06,2.137445799999999814e+06,2.896909500000000000e+06,2.618998500000000000e+06,2.438900799999999814e+06,3.123978799999999814e+06,2.720761000000000000e+06,2.395879500000000000e+06,2.787325299999999814e+06,3.206108299999999814e+06,2.728583000000000000e+06,2.959484500000000000e+06,3.472443299999999814e+06,2.963395500000000000e+06,2.763781299999999814e+06,2.662097000000000000e+06,3.088780299999999814e+06,2.646375000000000000e+06,2.442811799999999814e+06,3.037781500000000000e+06,2.763781299999999814e+06,2.904809799999999814e+06,2.849978500000000000e+06,3.053503500000000000e+06,2.525057799999999814e+06,2.196188000000000000e+06,2.932108000000000000e+06,2.752126799999999814e+06,2.916464299999999814e+06,2.227475500000000000e+06,2.090475300000000047e+06,2.352820000000000000e+06,2.638475000000000000e+06,2.654118500000000000e+06,2.536790500000000000e+06,2.994839500000000000e+06,3.073136500000000000e+06,3.343147500000000000e+06,3.010483299999999814e+06,3.343147500000000000e+06,2.963395500000000000e+06,2.986939500000000000e+06,3.679879299999999814e+06,3.112167500000000000e+06,2.501553000000000000e+06,2.771681500000000000e+06,2.646375000000000000e+06,3.210175799999999814e+06,3.288472799999999814e+06,2.795068799999999814e+06,2.607187500000000000e+06,2.873444000000000000e+06,2.622831000000000000e+06,2.642385799999999814e+06,2.329277299999999814e+06,2.215780799999999814e+06,2.630731299999999814e+06,2.301861500000000000e+06,2.740394000000000000e+06,2.528930500000000000e+06,2.779425000000000000e+06,2.297988799999999814e+06,3.249207000000000000e+06,3.707256000000000000e+06,2.540701500000000000e+06,3.108335000000000000e+06,2.047454000000000000e+06,2.438900799999999814e+06,2.333226299999999814e+06,2.196188000000000000e+06,3.221830299999999814e+06,2.705117299999999814e+06,2.924364500000000000e+06,2.525057799999999814e+06,2.548562500000000000e+06,2.806801500000000000e+06,2.654118500000000000e+06,2.810712500000000000e+06,2.485909299999999814e+06,2.094424399999999907e+06,2.595454500000000000e+06,2.513325000000000000e+06,2.740394000000000000e+06,2.481960299999999814e+06,3.206108299999999814e+06,2.454544500000000000e+06,2.842156500000000000e+06,2.305772500000000000e+06,2.462404500000000000e+06,2.924364500000000000e+06,2.309722500000000000e+06,2.756037799999999814e+06,2.501553000000000000e+06,3.515463500000000000e+06,2.799058000000000000e+06,2.881266000000000000e+06,2.376247500000000000e+06,2.493693000000000000e+06,2.967384799999999814e+06,3.362780500000000000e+06,2.059148800000000047e+06,2.070919600000000093e+06,2.341010000000000000e+06,2.517197799999999814e+06,2.912553500000000000e+06,2.701128000000000000e+06,2.705117299999999814e+06,3.589771299999999814e+06,3.542840000000000000e+06,2.595454500000000000e+06,3.351047799999999814e+06,2.164899500000000000e+06,2.521146799999999814e+06,2.223564500000000000e+06,2.771681500000000000e+06,2.693384500000000000e+06,2.603354799999999814e+06,3.351047799999999814e+06,2.873444000000000000e+06,2.920453500000000000e+06,2.779425000000000000e+06,2.493693000000000000e+06,2.748137500000000000e+06,2.896909500000000000e+06,2.380158500000000000e+06,2.748137500000000000e+06,3.041770799999999814e+06,2.478049299999999814e+06,2.802969000000000000e+06,2.478049299999999814e+06,2.485909299999999814e+06,2.716771799999999814e+06,2.767770500000000000e+06,2.435028000000000000e+06,3.151433500000000000e+06,2.775514000000000000e+06,2.294077799999999814e+06,2.435028000000000000e+06,2.423256000000000000e+06,2.517197799999999814e+06,2.184454299999999814e+06,2.215780799999999814e+06,2.233728000000000000e+06,2.321493500000000000e+06,2.932108000000000000e+06,1.702901399999999907e+06,2.431117000000000000e+06,1.800792100000000093e+06,2.740394000000000000e+06,2.301861500000000000e+06,2.329277299999999814e+06,2.082653500000000000e+06,2.309722500000000000e+06,1.957424300000000047e+06,2.877355000000000000e+06,2.231425500000000000e+06,2.579732500000000000e+06,2.360642000000000000e+06,2.435028000000000000e+06,2.540701500000000000e+06,2.337137299999999814e+06,2.834256500000000000e+06,2.204048000000000000e+06,2.865544000000000000e+06,2.274485000000000000e+06,2.466316500000000000e+06,1.875177300000000047e+06,2.552435299999999814e+06,3.331493000000000000e+06,2.321493500000000000e+06,3.100434799999999814e+06,2.618998500000000000e+06,3.644681000000000000e+06,3.053503500000000000e+06,2.673829799999999814e+06,3.053503500000000000e+06,3.503730799999999814e+06,3.147522500000000000e+06,3.069147299999999814e+06,2.587711000000000000e+06,2.763781299999999814e+06,2.932108000000000000e+06,2.607187500000000000e+06,3.241463299999999814e+06,2.728583000000000000e+06,2.595454500000000000e+06,3.069147299999999814e+06,2.517197799999999814e+06,2.763781299999999814e+06,2.579732500000000000e+06,2.885098500000000000e+06,2.983106799999999814e+06,2.435028000000000000e+06,2.709028299999999814e+06,2.321493500000000000e+06,2.485909299999999814e+06,2.607187500000000000e+06,2.756037799999999814e+06,2.904809799999999814e+06,3.511474299999999814e+06,2.748137500000000000e+06,2.775514000000000000e+06,2.920453500000000000e+06,2.374882500000000000e+06,2.619349000000000000e+06,2.692104500000000000e+06,3.273566000000000000e+06,2.833072299999999814e+06,3.208512299999999814e+06,2.357754000000000000e+06,2.491432000000000000e+06,2.733263000000000000e+06,2.874082500000000000e+06,3.089150299999999814e+06,2.820668299999999814e+06,2.912992500000000000e+06,2.929398299999999814e+06,3.237447500000000000e+06,2.780820299999999814e+06,2.672838799999999814e+06,2.655989000000000000e+06,2.653645299999999814e+06,2.560559799999999814e+06,2.772532799999999814e+06,2.503249799999999814e+06,2.560831000000000000e+06,2.645225000000000000e+06,3.192223000000000000e+06,2.880623500000000000e+06,2.395743299999999814e+06,2.356485000000000000e+06,3.491310000000000000e+06,2.656268500000000000e+06,2.696969299999999814e+06,2.986483500000000000e+06,2.894270799999999814e+06,2.706437299999999814e+06,2.446044500000000000e+06,2.938435500000000000e+06,2.331767000000000000e+06,2.559670799999999814e+06,2.732418799999999814e+06,2.586366799999999814e+06,2.558202000000000000e+06,2.464267500000000000e+06,2.355532500000000000e+06,2.630149000000000000e+06,2.720761000000000000e+06,2.552435299999999814e+06,2.904809799999999814e+06,2.646774000000000000e+06,3.084791000000000000e+06,3.096524000000000000e+06,3.535096500000000000e+06,2.325366299999999814e+06,2.525057799999999814e+06,3.488087000000000000e+06,2.681573500000000000e+06,2.955652000000000000e+06,3.452888500000000000e+06,3.041770799999999814e+06,2.297988799999999814e+06,3.245374299999999814e+06,2.681573500000000000e+06,2.329277299999999814e+06,2.791158000000000000e+06,2.481960299999999814e+06,2.490742299999999814e+06,3.194453799999999814e+06,2.858105299999999814e+06,2.086602500000000000e+06,3.315849299999999814e+06,2.489820299999999814e+06,4.118295500000000000e+06,2.662097000000000000e+06,2.474176500000000000e+06,2.928197000000000000e+06,2.274485000000000000e+06,2.642385799999999814e+06,2.631804000000000000e+06,2.427168000000000000e+06,2.497604000000000000e+06,2.779425000000000000e+06,2.986939500000000000e+06,2.709028299999999814e+06,3.006494000000000000e+06,2.814701799999999814e+06,2.732415500000000000e+06,3.100434799999999814e+06,2.881266000000000000e+06,2.156756000000000000e+06,2.889087799999999814e+06,2.814701799999999814e+06,2.419307000000000000e+06,3.155344500000000000e+06,3.182721000000000000e+06,3.092691299999999814e+06,3.002661500000000000e+06,2.388019500000000000e+06,2.869454799999999814e+06,2.454544500000000000e+06,2.814701799999999814e+06,2.658029500000000000e+06,2.478049299999999814e+06,2.838167299999999814e+06,2.709028299999999814e+06,2.767770500000000000e+06,2.779425000000000000e+06,2.504256000000000000e+06,2.317582500000000000e+06,2.283228500000000000e+06,2.258840299999999814e+06,2.481960299999999814e+06,2.172683299999999814e+06,2.885004299999999814e+06,2.685484299999999814e+06,2.254929299999999814e+06,2.407612299999999814e+06,3.484176000000000000e+06,2.857800299999999814e+06,2.685484299999999814e+06,2.622831000000000000e+06,2.505503000000000000e+06,2.719925500000000000e+06,2.716771799999999814e+06,2.818691000000000000e+06,2.990850299999999814e+06,2.344921000000000000e+06,2.376247500000000000e+06,2.470265500000000000e+06,2.258840299999999814e+06,3.476276000000000000e+06,2.654118500000000000e+06,2.940008299999999814e+06,2.709028299999999814e+06,2.900820500000000000e+06,3.961779799999999814e+06,2.607187500000000000e+06,2.626742000000000000e+06,2.552435299999999814e+06,2.712861000000000000e+06,2.983106799999999814e+06,2.638475000000000000e+06,3.625126299999999814e+06,3.288472799999999814e+06,3.100434799999999814e+06,2.967384799999999814e+06,4.842523000000000000e+06,2.712861000000000000e+06,3.315849299999999814e+06,3.206108299999999814e+06,2.634642299999999814e+06,3.202197500000000000e+06,2.936097299999999814e+06,2.368463799999999814e+06,2.638475000000000000e+06,2.329277299999999814e+06,2.489820299999999814e+06,3.355451000000000000e+06,2.857800299999999814e+06,2.411523299999999814e+06,2.424888000000000000e+06,4.200503500000000000e+06,2.536790500000000000e+06,2.845191500000000000e+06,2.579732500000000000e+06,2.548562500000000000e+06,2.828107799999999814e+06,2.450671799999999814e+06,2.446760799999999814e+06,2.959484500000000000e+06,2.587711000000000000e+06,2.712861000000000000e+06,2.317582500000000000e+06,3.214086799999999814e+06,2.458455500000000000e+06,3.069147299999999814e+06,3.327503799999999814e+06,2.560295299999999814e+06,2.435028000000000000e+06,2.427168000000000000e+06,2.888440799999999814e+06,3.194453799999999814e+06,2.771681500000000000e+06,2.192277000000000000e+06,2.952200299999999814e+06,2.204048000000000000e+06,2.351724500000000000e+06,2.846067500000000000e+06,2.838167299999999814e+06,2.662097000000000000e+06,2.986939500000000000e+06,3.241463299999999814e+06,2.869916799999999814e+06,2.344921000000000000e+06,4.619443000000000000e+06,2.219691799999999814e+06,2.450671799999999814e+06,2.912553500000000000e+06,2.885098500000000000e+06,2.971295799999999814e+06,2.532841500000000000e+06,2.094424399999999907e+06,2.423256000000000000e+06,2.998750500000000000e+06,2.730960799999999814e+06,2.422144000000000000e+06,2.388019500000000000e+06,2.380158500000000000e+06,2.329277299999999814e+06,2.568078000000000000e+06,2.356731000000000000e+06,2.352820000000000000e+06,2.564088799999999814e+06,2.325366299999999814e+06,3.237474000000000000e+06,2.327262500000000000e+06,3.276661799999999814e+06,2.775514000000000000e+06,3.464543000000000000e+06,2.885098500000000000e+06,3.014394299999999814e+06,2.861711299999999814e+06,3.041770799999999814e+06,2.826512799999999814e+06,3.315849299999999814e+06,3.773898299999999814e+06,2.642385799999999814e+06,2.086602500000000000e+06,2.525523000000000000e+06,2.732534299999999814e+06,2.677740799999999814e+06,3.574127500000000000e+06,2.787325299999999814e+06,2.294077799999999814e+06,2.666008000000000000e+06,3.202197500000000000e+06,2.164899500000000000e+06,3.433177500000000000e+06,2.505503000000000000e+06,2.877355000000000000e+06,2.497604000000000000e+06,3.057492799999999814e+06,3.272750799999999814e+06,2.979195799999999814e+06,2.986939500000000000e+06,2.740394000000000000e+06,1.845586000000000000e+06,3.856106299999999814e+06,2.607187500000000000e+06,3.687268299999999814e+06,2.740394000000000000e+06,3.386246000000000000e+06,2.720761000000000000e+06,2.971295799999999814e+06,2.360642000000000000e+06,2.865544000000000000e+06,2.959484500000000000e+06,2.697295500000000000e+06,2.936097299999999814e+06,3.644681000000000000e+06,3.108335000000000000e+06,3.135789799999999814e+06,3.409790000000000000e+06,3.973512500000000000e+06,4.145828500000000000e+06,3.578116799999999814e+06,2.900820500000000000e+06,2.916464299999999814e+06,3.421444500000000000e+06,3.249207000000000000e+06,3.329856299999999814e+06,2.920453500000000000e+06,3.120067799999999814e+06,2.375589799999999814e+06,3.108335000000000000e+06,2.959484500000000000e+06,2.728583000000000000e+06,3.084791000000000000e+06,3.061403799999999814e+06,3.323593000000000000e+06,3.206108299999999814e+06,3.014394299999999814e+06,3.120067799999999814e+06,2.779425000000000000e+06,3.288472799999999814e+06,3.515463500000000000e+06,2.630731299999999814e+06,3.014394299999999814e+06,3.108335000000000000e+06,2.799058000000000000e+06,3.276661799999999814e+06,3.335404000000000000e+06,3.652502799999999814e+06,3.284405299999999814e+06,2.747979500000000000e+06,2.983106799999999814e+06,2.775514000000000000e+06,3.437088299999999814e+06,2.352581799999999814e+06,3.304116500000000000e+06,3.120067799999999814e+06,2.196188000000000000e+06,2.748137500000000000e+06,2.270574000000000000e+06,2.372374799999999814e+06,3.065385000000000000e+06,2.685484299999999814e+06,2.673829799999999814e+06,2.771681500000000000e+06,2.975206500000000000e+06,2.720761000000000000e+06,4.302422500000000000e+06,2.928197000000000000e+06,3.828651500000000000e+06,2.595454500000000000e+06,3.135789799999999814e+06,2.415396000000000000e+06,2.764152799999999814e+06,2.595454500000000000e+06,2.474176500000000000e+06,2.219691799999999814e+06,2.425299500000000000e+06,1.803968000000000000e+06,2.120640000000000000e+06,1.863406300000000047e+06,5.199120000000000000e+06,1.579392000000000000e+06,2.290128799999999814e+06,2.088149800000000047e+06,1.926097600000000093e+06,2.129679299999999814e+06,2.522392500000000000e+06,3.338796299999999814e+06,2.603354799999999814e+06,2.149178500000000000e+06,2.779425000000000000e+06,2.526979299999999814e+06,2.509414000000000000e+06,3.288121000000000000e+06,2.528930500000000000e+06,3.104424000000000000e+06,2.129662000000000000e+06,2.399752299999999814e+06,2.720761000000000000e+06,2.541435000000000000e+06,2.740394000000000000e+06,2.407612299999999814e+06,2.555363000000000000e+06,3.049514500000000000e+06,2.157039500000000000e+06,2.435028000000000000e+06,3.143533299999999814e+06,2.990850299999999814e+06,3.026127000000000000e+06,2.568078000000000000e+06,2.712861000000000000e+06,2.666008000000000000e+06,2.626742000000000000e+06,2.677740799999999814e+06,4.267067500000000000e+06,2.200137000000000000e+06,2.505503000000000000e+06,2.442811799999999814e+06,2.067219000000000000e+06,3.470211299999999814e+06,2.078780600000000093e+06,2.806801500000000000e+06,2.129662000000000000e+06,2.200137000000000000e+06,2.074831500000000000e+06,2.595454500000000000e+06,2.141394799999999814e+06,2.192277000000000000e+06,2.462404500000000000e+06,2.192277000000000000e+06,2.603354799999999814e+06,1.879127300000000047e+06,2.446760799999999814e+06,2.329277299999999814e+06,3.578116799999999814e+06,2.489820299999999814e+06,2.720761000000000000e+06,2.341010000000000000e+06,2.317582500000000000e+06,2.959484500000000000e+06,3.206108299999999814e+06,2.767770500000000000e+06,2.325366299999999814e+06,2.568078000000000000e+06,2.317582500000000000e+06,2.223564500000000000e+06,2.830423799999999814e+06,2.478049299999999814e+06,3.264850500000000000e+06,2.239285500000000000e+06,2.983106799999999814e+06,2.450671799999999814e+06,2.552435299999999814e+06,2.258840299999999814e+06,2.634642299999999814e+06,2.470265500000000000e+06,2.279464799999999814e+06,3.120067799999999814e+06,2.535246000000000000e+06,2.447396000000000000e+06,2.051365000000000000e+06,2.615076000000000000e+06,2.030848000000000000e+06,2.215736500000000000e+06,2.369988799999999814e+06,2.170917000000000000e+06,2.231963299999999814e+06,2.210516299999999814e+06,2.630031500000000000e+06,3.080295500000000000e+06,2.468769799999999814e+06,2.911384299999999814e+06,2.805279799999999814e+06,2.638628000000000000e+06,3.519943000000000000e+06,2.670065000000000000e+06,3.511240500000000000e+06,2.722876500000000000e+06,2.428956000000000000e+06,2.412414500000000000e+06,2.525992299999999814e+06,3.312859000000000000e+06,2.827665000000000000e+06,2.432069000000000000e+06,2.185905799999999814e+06,2.354601000000000000e+06,2.334285299999999814e+06,2.504259299999999814e+06,2.930322799999999814e+06,1.630701300000000047e+06,2.626078000000000000e+06,2.125486299999999814e+06,2.008666899999999907e+06,1.923796899999999907e+06,2.871473799999999814e+06,2.736191299999999814e+06,3.073136500000000000e+06,2.876104799999999814e+06,1.907440600000000093e+06,2.286217799999999814e+06,2.204048000000000000e+06,1.773414600000000093e+06,2.348871000000000000e+06,2.301861500000000000e+06,1.886949100000000093e+06,2.057600000000000000e+06,1.937792300000000047e+06,2.423256000000000000e+06,2.317582500000000000e+06,2.317582500000000000e+06,2.098297299999999814e+06,1.836028800000000047e+06,1.973068000000000000e+06,2.360642000000000000e+06,2.693384500000000000e+06,2.063097800000000047e+06,1.993728000000000000e+06,2.446760799999999814e+06,2.333226299999999814e+06,2.337137299999999814e+06,2.278434000000000000e+06,2.023911100000000093e+06,2.211831799999999814e+06,2.157039500000000000e+06,2.376247500000000000e+06,2.219691799999999814e+06,1.965246100000000093e+06,1.839940600000000093e+06,1.980889899999999907e+06,2.842156500000000000e+06,4.932631000000000000e+06,2.532841500000000000e+06,2.329277299999999814e+06,2.200137000000000000e+06,2.450671799999999814e+06,2.431117000000000000e+06,2.630731299999999814e+06,2.744226500000000000e+06,2.384107500000000000e+06,2.348871000000000000e+06,2.121802000000000000e+06,2.728583000000000000e+06,2.141394799999999814e+06,2.701128000000000000e+06,2.474176500000000000e+06,3.323593000000000000e+06,2.297988799999999814e+06,3.272750799999999814e+06,3.073136500000000000e+06,2.305772500000000000e+06,2.368463799999999814e+06,2.701128000000000000e+06,2.822523500000000000e+06,2.849978500000000000e+06,3.268761500000000000e+06,2.376247500000000000e+06,2.673829799999999814e+06,2.892998799999999814e+06,3.163166299999999814e+06,3.131878799999999814e+06,2.548562500000000000e+06,2.485909299999999814e+06,3.053503500000000000e+06,2.525057799999999814e+06,2.137445799999999814e+06,2.849978500000000000e+06,2.607187500000000000e+06,2.771681500000000000e+06,2.693384500000000000e+06,2.583800000000000000e+06,2.403663299999999814e+06,2.431117000000000000e+06,2.701128000000000000e+06,2.435028000000000000e+06,2.305772500000000000e+06,2.458455500000000000e+06,2.575900000000000000e+06,2.435028000000000000e+06,3.288472799999999814e+06,2.317582500000000000e+06,2.846067500000000000e+06,2.470265500000000000e+06,2.603354799999999814e+06,2.227475500000000000e+06,2.454544500000000000e+06,2.301861500000000000e+06,1.781236500000000000e+06,3.695523000000000000e+06,2.141394799999999814e+06,2.528930500000000000e+06,2.348871000000000000e+06,2.254929299999999814e+06,2.517197799999999814e+06,2.403663299999999814e+06,2.067008800000000047e+06,1.945614300000000047e+06,2.979195799999999814e+06,2.266624000000000000e+06,1.867355399999999907e+06,2.360642000000000000e+06,2.329277299999999814e+06,3.284405299999999814e+06,1.941741399999999907e+06,3.816840299999999814e+06,2.556346299999999814e+06,2.630731299999999814e+06,2.466316500000000000e+06,3.812929500000000000e+06,2.881266000000000000e+06,2.607187500000000000e+06,2.642385799999999814e+06,2.200137000000000000e+06,2.250980299999999814e+06,2.435028000000000000e+06,2.673829799999999814e+06,2.838167299999999814e+06,2.716771799999999814e+06,2.951741000000000000e+06,3.123978799999999814e+06,2.873444000000000000e+06,3.041770799999999814e+06,2.501553000000000000e+06,2.892998799999999814e+06,2.865544000000000000e+06,2.411523299999999814e+06,3.186632000000000000e+06,2.615087500000000000e+06,2.243196500000000000e+06,2.446760799999999814e+06,3.053503500000000000e+06,3.327503799999999814e+06,2.325366299999999814e+06,2.861711299999999814e+06,2.431117000000000000e+06,2.932108000000000000e+06,2.622831000000000000e+06,2.536790500000000000e+06,2.681573500000000000e+06,3.327503799999999814e+06,2.560295299999999814e+06,2.489820299999999814e+06,3.014394299999999814e+06,2.505503000000000000e+06,2.795068799999999814e+06,3.300205500000000000e+06,2.744226500000000000e+06,2.133534799999999814e+06,3.170910000000000000e+06,2.615087500000000000e+06,2.478049299999999814e+06,2.732415500000000000e+06,2.638475000000000000e+06,2.278434000000000000e+06,2.376247500000000000e+06,2.470265500000000000e+06,3.112167500000000000e+06,2.579732500000000000e+06,2.207959000000000000e+06,2.146560000000000000e+06,2.215780799999999814e+06,2.775514000000000000e+06,2.364514799999999814e+06,3.437088299999999814e+06,2.892998799999999814e+06,2.959484500000000000e+06,2.822523500000000000e+06,3.476276000000000000e+06,3.120067799999999814e+06,2.787325299999999814e+06,2.247069299999999814e+06,2.846067500000000000e+06,2.787325299999999814e+06,2.325366299999999814e+06,2.407612299999999814e+06,2.317582500000000000e+06,3.261018000000000000e+06,2.442811799999999814e+06,3.131878799999999814e+06,2.579732500000000000e+06,2.438900799999999814e+06,1.941741399999999907e+06,2.247069299999999814e+06,2.983106799999999814e+06,2.861711299999999814e+06,2.442811799999999814e+06,2.419307000000000000e+06,3.409790000000000000e+06,3.163166299999999814e+06,2.286217799999999814e+06,2.947751799999999814e+06,2.861711299999999814e+06,3.237474000000000000e+06,2.380158500000000000e+06,2.070919600000000093e+06,2.297988799999999814e+06,2.630731299999999814e+06,2.865544000000000000e+06,3.879493500000000000e+06,2.395879500000000000e+06,2.368463799999999814e+06,2.399752299999999814e+06,2.501553000000000000e+06,3.836551500000000000e+06,3.127811500000000000e+06,2.243196500000000000e+06,2.791158000000000000e+06,3.495830500000000000e+06,3.045681799999999814e+06,2.481960299999999814e+06,3.088780299999999814e+06,2.489820299999999814e+06,2.908720799999999814e+06,2.419307000000000000e+06,2.172683299999999814e+06,2.309722500000000000e+06,2.583800000000000000e+06,2.348871000000000000e+06,2.802969000000000000e+06,2.912553500000000000e+06,2.564088799999999814e+06,2.525057799999999814e+06,2.646375000000000000e+06,3.225819500000000000e+06,2.478049299999999814e+06,2.783414299999999814e+06,2.889087799999999814e+06,3.523285500000000000e+06,2.748137500000000000e+06,2.532841500000000000e+06,3.480186799999999814e+06,3.249207000000000000e+06,2.920453500000000000e+06,2.724672000000000000e+06,3.084791000000000000e+06,2.724672000000000000e+06,3.237474000000000000e+06,2.916464299999999814e+06,2.297988799999999814e+06,2.955652000000000000e+06,2.943841000000000000e+06,2.094424399999999907e+06,2.940008299999999814e+06,2.090475300000000047e+06,2.705117299999999814e+06,2.493693000000000000e+06,2.716771799999999814e+06,3.018227000000000000e+06,2.611098299999999814e+06,2.532841500000000000e+06,2.415396000000000000e+06,2.176594299999999814e+06,3.014394299999999814e+06,2.235336500000000000e+06,2.329277299999999814e+06,2.603354799999999814e+06,2.669840500000000000e+06,3.002661500000000000e+06,2.599443799999999814e+06,3.675968500000000000e+06,2.830423799999999814e+06,2.638475000000000000e+06,2.188327000000000000e+06,2.763781299999999814e+06,2.634642299999999814e+06,2.814701799999999814e+06,2.791158000000000000e+06,2.626742000000000000e+06,2.391968500000000000e+06,2.759870500000000000e+06,3.812929500000000000e+06,2.603354799999999814e+06,2.254929299999999814e+06,2.767770500000000000e+06,2.372374799999999814e+06,2.454544500000000000e+06,2.709028299999999814e+06,2.403663299999999814e+06,2.047454000000000000e+06,1.918275800000000047e+06,2.364514799999999814e+06,2.219691799999999814e+06,2.172864000000000000e+06,2.337137299999999814e+06,2.110030000000000000e+06,2.438900799999999814e+06,2.481960299999999814e+06,2.438900799999999814e+06,2.540701500000000000e+06,2.509414000000000000e+06,2.998750500000000000e+06,3.092691299999999814e+06,3.272750799999999814e+06,2.094424399999999907e+06,2.650286000000000000e+06,2.160950500000000000e+06,2.673829799999999814e+06,2.231425500000000000e+06,2.877355000000000000e+06,2.940008299999999814e+06,2.438900799999999814e+06,2.536790500000000000e+06,2.348871000000000000e+06,2.571989000000000000e+06,2.243196500000000000e+06,2.940008299999999814e+06,2.642385799999999814e+06,2.732415500000000000e+06,2.309722500000000000e+06,2.321493500000000000e+06,2.489820299999999814e+06,4.482482000000000000e+06,2.677740799999999814e+06,2.607187500000000000e+06,3.820829500000000000e+06,2.579732500000000000e+06,2.724672000000000000e+06,2.842156500000000000e+06,3.155344500000000000e+06,2.861711299999999814e+06,2.458455500000000000e+06,2.485909299999999814e+06,2.004394600000000093e+06,3.139622500000000000e+06,2.955652000000000000e+06,2.896909500000000000e+06,2.646375000000000000e+06,2.513325000000000000e+06,3.304116500000000000e+06,2.489820299999999814e+06,2.638475000000000000e+06,3.108335000000000000e+06,2.540701500000000000e+06,2.904809799999999814e+06,2.795068799999999814e+06,2.681573500000000000e+06,2.305772500000000000e+06,2.164899500000000000e+06,2.544651500000000000e+06,3.084791000000000000e+06,3.053503500000000000e+06,2.783414299999999814e+06,2.662097000000000000e+06,2.063097800000000047e+06,2.043505000000000000e+06,2.685484299999999814e+06,2.176594299999999814e+06,2.114018299999999814e+06,2.697295500000000000e+06,2.121802000000000000e+06,2.200137000000000000e+06,2.264320000000000000e+06,2.940008299999999814e+06,3.045681799999999814e+06,2.360642000000000000e+06,3.495830500000000000e+06,2.951741000000000000e+06,2.646375000000000000e+06,3.229730500000000000e+06,2.388019500000000000e+06,2.951741000000000000e+06,2.458455500000000000e+06,2.712861000000000000e+06,2.732415500000000000e+06,2.896909500000000000e+06,2.247069299999999814e+06,2.059148800000000047e+06,2.360642000000000000e+06,2.666008000000000000e+06,2.705117299999999814e+06,2.207959000000000000e+06,2.998750500000000000e+06,2.309722500000000000e+06,2.638475000000000000e+06,2.889087799999999814e+06,3.041770799999999814e+06,2.963395500000000000e+06,4.067531500000000000e+06,2.838167299999999814e+06,3.261018000000000000e+06,3.049514500000000000e+06,2.368463799999999814e+06,2.395879500000000000e+06,2.885098500000000000e+06,2.501553000000000000e+06,2.344921000000000000e+06,2.975206500000000000e+06,3.045681799999999814e+06,2.266624000000000000e+06,2.669840500000000000e+06,2.779425000000000000e+06,2.583800000000000000e+06,2.395879500000000000e+06,2.219691799999999814e+06,2.802969000000000000e+06,2.160950500000000000e+06,2.642385799999999814e+06,2.618998500000000000e+06,3.229730500000000000e+06,2.395879500000000000e+06,2.481960299999999814e+06,2.662097000000000000e+06,2.587711000000000000e+06,2.481960299999999814e+06,2.411523299999999814e+06,2.662097000000000000e+06,2.525057799999999814e+06,2.501553000000000000e+06,2.489820299999999814e+06,2.728583000000000000e+06,2.834256500000000000e+06,2.990850299999999814e+06,2.889087799999999814e+06,2.493693000000000000e+06,2.149178500000000000e+06,2.313633500000000000e+06,2.384107500000000000e+06,2.294077799999999814e+06,2.493693000000000000e+06,2.258840299999999814e+06,2.622831000000000000e+06,2.274485000000000000e+06,3.069147299999999814e+06,1.922148500000000000e+06,2.650286000000000000e+06,2.638475000000000000e+06,2.270574000000000000e+06,2.309722500000000000e+06,2.450671799999999814e+06,2.184454299999999814e+06,3.065236500000000000e+06,4.329799000000000000e+06,3.139622500000000000e+06,2.685484299999999814e+06,2.736404799999999814e+06,3.499819799999999814e+06,2.360642000000000000e+06,3.820829500000000000e+06,3.092691299999999814e+06,2.881266000000000000e+06,2.114018299999999814e+06,2.219691799999999814e+06,2.658029500000000000e+06,2.693384500000000000e+06,2.536790500000000000e+06,2.121802000000000000e+06,2.297988799999999814e+06,2.341010000000000000e+06,2.916464299999999814e+06,2.595454500000000000e+06,2.047454000000000000e+06,2.309722500000000000e+06,3.488087000000000000e+06,2.485909299999999814e+06,2.759870500000000000e+06,2.078780600000000093e+06,2.301861500000000000e+06,2.756037799999999814e+06,2.286217799999999814e+06,2.528930500000000000e+06,2.149178500000000000e+06,2.806801500000000000e+06,2.258840299999999814e+06,2.587711000000000000e+06,2.654118500000000000e+06,2.047454000000000000e+06,2.149178500000000000e+06,2.622831000000000000e+06,2.411523299999999814e+06,2.787325299999999814e+06,3.519374500000000000e+06,2.364514799999999814e+06,2.681573500000000000e+06,3.033949000000000000e+06,3.253117799999999814e+06,2.822523500000000000e+06,2.618998500000000000e+06,2.912553500000000000e+06,2.689473500000000000e+06,2.892998799999999814e+06,2.908720799999999814e+06,3.527196299999999814e+06,3.217919500000000000e+06,3.061403799999999814e+06,3.053503500000000000e+06,3.202197500000000000e+06,2.638475000000000000e+06,2.830423799999999814e+06,2.278434000000000000e+06,2.474176500000000000e+06,2.415396000000000000e+06,2.869454799999999814e+06,2.791158000000000000e+06,3.468532299999999814e+06,2.607187500000000000e+06,2.654118500000000000e+06,2.254929299999999814e+06,2.857800299999999814e+06,2.763781299999999814e+06,2.752126799999999814e+06,2.117891000000000000e+06,2.712861000000000000e+06,3.507563500000000000e+06,3.057492799999999814e+06,2.650286000000000000e+06,3.413701000000000000e+06,3.374513299999999814e+06,2.881266000000000000e+06,3.405800799999999814e+06,4.697740000000000000e+06,2.873444000000000000e+06,2.873444000000000000e+06,2.986939500000000000e+06,3.018227000000000000e+06,2.560295299999999814e+06,2.497604000000000000e+06,2.344921000000000000e+06,2.294077799999999814e+06,2.110030000000000000e+06,3.182721000000000000e+06,2.098297299999999814e+06,2.521146799999999814e+06,2.603354799999999814e+06,2.207959000000000000e+06,2.489820299999999814e+06,2.188327000000000000e+06,1.933919500000000000e+06,2.806801500000000000e+06,2.544651500000000000e+06,2.270574000000000000e+06,2.916464299999999814e+06,2.333226299999999814e+06,2.877355000000000000e+06,2.223564500000000000e+06,2.822523500000000000e+06,2.716771799999999814e+06,2.211831799999999814e+06,1.918275800000000047e+06,3.398057299999999814e+06,2.133534799999999814e+06,2.998750500000000000e+06,2.928197000000000000e+06,2.626742000000000000e+06,2.673829799999999814e+06,2.642385799999999814e+06,2.579732500000000000e+06,2.583800000000000000e+06,2.575900000000000000e+06,2.579732500000000000e+06,2.403663299999999814e+06,2.485909299999999814e+06,2.321493500000000000e+06,2.341010000000000000e+06,2.438900799999999814e+06,2.685484299999999814e+06,2.317582500000000000e+06,2.470265500000000000e+06,2.595454500000000000e+06,2.943841000000000000e+06,2.356731000000000000e+06,3.249207000000000000e+06,2.462404500000000000e+06,3.049514500000000000e+06,2.094424399999999907e+06,2.787325299999999814e+06,2.587711000000000000e+06,2.685484299999999814e+06,2.485909299999999814e+06,2.284480000000000000e+06,2.677740799999999814e+06,2.959484500000000000e+06,2.744226500000000000e+06,2.552435299999999814e+06,2.521146799999999814e+06,2.603354799999999814e+06,2.364514799999999814e+06,3.762165500000000000e+06,2.168810500000000000e+06,2.720761000000000000e+06,2.771681500000000000e+06,2.936097299999999814e+06,2.795068799999999814e+06,2.481960299999999814e+06,2.497604000000000000e+06,2.595454500000000000e+06,2.736404799999999814e+06,2.568078000000000000e+06,3.151433500000000000e+06,3.769909000000000000e+06,2.532841500000000000e+06,2.157039500000000000e+06,2.458455500000000000e+06,2.869454799999999814e+06,3.131878799999999814e+06,2.622831000000000000e+06,2.799058000000000000e+06,2.536790500000000000e+06,2.896909500000000000e+06,2.395879500000000000e+06,2.666008000000000000e+06,2.403663299999999814e+06,2.806801500000000000e+06,2.254929299999999814e+06,2.779425000000000000e+06,2.564088799999999814e+06,2.638475000000000000e+06,2.763781299999999814e+06,2.427168000000000000e+06,2.442811799999999814e+06,2.250980299999999814e+06,2.466316500000000000e+06,2.571989000000000000e+06,3.120067799999999814e+06,3.628959000000000000e+06,3.331493000000000000e+06,2.806801500000000000e+06,3.006494000000000000e+06,2.646375000000000000e+06,2.333226299999999814e+06,2.094424399999999907e+06,2.571989000000000000e+06,2.583800000000000000e+06,2.591543500000000000e+06,2.658029500000000000e+06,2.575900000000000000e+06,2.822523500000000000e+06,2.791158000000000000e+06,2.497604000000000000e+06,3.096524000000000000e+06,2.724672000000000000e+06,3.030038000000000000e+06,2.669840500000000000e+06,2.877355000000000000e+06,3.163166299999999814e+06,2.795068799999999814e+06,2.532841500000000000e+06,2.411523299999999814e+06,2.709028299999999814e+06,2.892998799999999814e+06,2.666008000000000000e+06,2.431117000000000000e+06,2.756037799999999814e+06,3.366769799999999814e+06,3.797364000000000000e+06,3.366769799999999814e+06,3.210175799999999814e+06,2.940008299999999814e+06,2.395879500000000000e+06,2.896909500000000000e+06,2.528930500000000000e+06,2.877355000000000000e+06,2.164899500000000000e+06,2.544651500000000000e+06,2.626742000000000000e+06,2.630731299999999814e+06,3.683868500000000000e+06,2.571989000000000000e+06,3.057492799999999814e+06,3.167077299999999814e+06,2.552435299999999814e+06,3.593760500000000000e+06,3.112167500000000000e+06,2.830423799999999814e+06,3.347136799999999814e+06,2.834256500000000000e+06,2.881266000000000000e+06,3.245374299999999814e+06,3.077047500000000000e+06,3.448899299999999814e+06,2.638475000000000000e+06,2.654118500000000000e+06,3.366769799999999814e+06,3.182721000000000000e+06,2.603354799999999814e+06,3.069147299999999814e+06,2.912553500000000000e+06,2.767770500000000000e+06,2.575900000000000000e+06,2.779425000000000000e+06,2.775514000000000000e+06,3.049514500000000000e+06,2.654118500000000000e+06,2.759870500000000000e+06,2.525057799999999814e+06,2.411523299999999814e+06,2.834256500000000000e+06,3.597671500000000000e+06,2.646375000000000000e+06,2.759870500000000000e+06,2.806801500000000000e+06,3.617226000000000000e+06,3.343147500000000000e+06,3.253117799999999814e+06,2.481960299999999814e+06,2.270574000000000000e+06,3.108335000000000000e+06,2.932108000000000000e+06,2.904809799999999814e+06,3.018227000000000000e+06,2.932108000000000000e+06,2.528930500000000000e+06,3.127811500000000000e+06,2.697295500000000000e+06,2.669840500000000000e+06,3.413701000000000000e+06,3.049514500000000000e+06,2.779425000000000000e+06,3.182721000000000000e+06,3.206108299999999814e+06,2.712861000000000000e+06,3.253117799999999814e+06,3.022137799999999814e+06,3.304116500000000000e+06,2.254929299999999814e+06,2.341010000000000000e+06,3.425433799999999814e+06,2.889087799999999814e+06,3.198364799999999814e+06,2.763781299999999814e+06,2.266624000000000000e+06,2.669840500000000000e+06,2.990850299999999814e+06,2.294077799999999814e+06,2.834256500000000000e+06,3.061403799999999814e+06,3.143533299999999814e+06,3.284405299999999814e+06,2.896909500000000000e+06,2.842156500000000000e+06,2.908720799999999814e+06,2.846067500000000000e+06,2.337137299999999814e+06,2.294077799999999814e+06,2.364514799999999814e+06,2.079648000000000000e+06,1.737628300000000047e+06,1.902688000000000000e+06,1.794656000000000000e+06,1.396864000000000000e+06,1.532512000000000000e+06,1.292480000000000000e+06,1.436160000000000000e+06,1.060928000000000000e+06,9.575200000000000000e+05,8.081920000000000000e+05,1.052881500000000000e+06,5.953120000000000000e+05,5.056080000000000000e+05,4.098560000000000000e+05,3.380640000000000000e+05,2.888560000000000000e+05,2.058560000000000000e+05,1.848320000000000000e+05,1.602960000000000000e+05,9.864000000000000000e+04,8.597000000000000000e+04,6.577200000000000000e+04,4.559700000000000000e+04,1.598920000000000000e+05,3.667000000000000000e+04,3.807400000000000000e+04,2.003000000000000000e+04,1.261600000000000000e+04,1.171500000000000000e+04,1.171500000000000000e+04,8.310000000000000000e+03,9.211000000000000000e+03,6.107000000000000000e+03,1.742500000000000000e+04,5.706000000000000000e+03,4.505000000000000000e+03,5.606000000000000000e+03,4.004000000000000000e+03,4.204000000000000000e+03,4.204000000000000000e+03,4.805000000000000000e+03,3.303000000000000000e+03,4.705000000000000000e+03,3.403000000000000000e+03,3.804000000000000000e+03,3.303000000000000000e+03,3.303000000000000000e+03,4.404000000000000000e+03,3.003000000000000000e+03,4.004000000000000000e+03,4.605000000000000000e+03,5.506000000000000000e+03,2.402000000000000000e+03,4.605000000000000000e+03,3.704000000000000000e+03,3.804000000000000000e+03,4.204000000000000000e+03,3.103000000000000000e+03,4.104000000000000000e+03,2.002000000000000000e+03,4.605000000000000000e+03,3.704000000000000000e+03,8.009000000000000000e+03,3.503000000000000000e+03,3.503000000000000000e+03,4.004000000000000000e+03,2.502000000000000000e+03,4.505000000000000000e+03,3.303000000000000000e+03,3.503000000000000000e+03,4.905000000000000000e+03,2.602000000000000000e+03,3.904000000000000000e+03,3.603000000000000000e+03,3.303000000000000000e+03,7.008000000000000000e+03,2.702000000000000000e+03,2.802000000000000000e+03,3.503000000000000000e+03,3.904000000000000000e+03,3.704000000000000000e+03,4.404000000000000000e+03,3.704000000000000000e+03,4.605000000000000000e+03,3.403000000000000000e+03,4.104000000000000000e+03,4.204000000000000000e+03,4.805000000000000000e+03,3.904000000000000000e+03,4.805000000000000000e+03,4.705000000000000000e+03,6.107000000000000000e+03,4.204000000000000000e+03,4.705000000000000000e+03,3.904000000000000000e+03,3.103000000000000000e+03,3.403000000000000000e+03,5.606000000000000000e+03,4.104000000000000000e+03,4.905000000000000000e+03,4.004000000000000000e+03,3.603000000000000000e+03,3.303000000000000000e+03,2.802000000000000000e+03,3.403000000000000000e+03,5.306000000000000000e+03,3.403000000000000000e+03,3.503000000000000000e+03,7.609000000000000000e+03,3.804000000000000000e+03,4.104000000000000000e+03,3.303000000000000000e+03,6.107000000000000000e+03,3.203000000000000000e+03,4.505000000000000000e+03,4.505000000000000000e+03,3.403000000000000000e+03,3.804000000000000000e+03,3.704000000000000000e+03,4.104000000000000000e+03,4.204000000000000000e+03,4.605000000000000000e+03,3.003000000000000000e+03,3.003000000000000000e+03,2.502000000000000000e+03,2.903000000000000000e+03,4.705000000000000000e+03,3.804000000000000000e+03,3.704000000000000000e+03,5.706000000000000000e+03,2.903000000000000000e+03,3.003000000000000000e+03,3.103000000000000000e+03,3.303000000000000000e+03,4.505000000000000000e+03,8.209000000000000000e+03,5.706000000000000000e+03,5.306000000000000000e+03,3.503000000000000000e+03,3.103000000000000000e+03,4.104000000000000000e+03,4.505000000000000000e+03,5.806000000000000000e+03,3.403000000000000000e+03,3.003000000000000000e+03,5.806000000000000000e+03,3.503000000000000000e+03,3.403000000000000000e+03,3.003000000000000000e+03,4.304000000000000000e+03,3.804000000000000000e+03,3.303000000000000000e+03,4.204000000000000000e+03,3.503000000000000000e+03,3.904000000000000000e+03,4.605000000000000000e+03,5.205000000000000000e+03,5.406000000000000000e+03,5.005000000000000000e+03,3.203000000000000000e+03,4.304000000000000000e+03,3.003000000000000000e+03,4.104000000000000000e+03,4.004000000000000000e+03,3.704000000000000000e+03,3.804000000000000000e+03,3.303000000000000000e+03,3.804000000000000000e+03,2.702000000000000000e+03,3.704000000000000000e+03,3.804000000000000000e+03,3.403000000000000000e+03,5.306000000000000000e+03,3.603000000000000000e+03,4.805000000000000000e+03,3.503000000000000000e+03,3.704000000000000000e+03,3.503000000000000000e+03,3.704000000000000000e+03,5.205000000000000000e+03,3.603000000000000000e+03,4.104000000000000000e+03,4.204000000000000000e+03,7.508000000000000000e+03,3.503000000000000000e+03,3.503000000000000000e+03,3.904000000000000000e+03,1.801000000000000000e+03,3.503000000000000000e+03,4.605000000000000000e+03,3.003000000000000000e+03,5.105000000000000000e+03,3.503000000000000000e+03,2.102000000000000000e+03,3.804000000000000000e+03,3.904000000000000000e+03,2.802000000000000000e+03,4.204000000000000000e+03,4.505000000000000000e+03,2.402000000000000000e+03,3.003000000000000000e+03,2.602000000000000000e+03,3.904000000000000000e+03,4.204000000000000000e+03,4.404000000000000000e+03,2.602000000000000000e+03,2.302000000000000000e+03,3.804000000000000000e+03,3.804000000000000000e+03,5.306000000000000000e+03,3.403000000000000000e+03,3.303000000000000000e+03,4.404000000000000000e+03,3.303000000000000000e+03,3.804000000000000000e+03,4.705000000000000000e+03,4.004000000000000000e+03,3.303000000000000000e+03,3.603000000000000000e+03,4.104000000000000000e+03,2.502000000000000000e+03,3.003000000000000000e+03,4.505000000000000000e+03,4.805000000000000000e+03,4.204000000000000000e+03,3.003000000000000000e+03,3.203000000000000000e+03,3.603000000000000000e+03,3.403000000000000000e+03,3.203000000000000000e+03,1.942800000000000000e+04,4.104000000000000000e+03,3.003000000000000000e+03,3.503000000000000000e+03,3.303000000000000000e+03,2.903000000000000000e+03,3.603000000000000000e+03,3.403000000000000000e+03,3.704000000000000000e+03,3.103000000000000000e+03,4.104000000000000000e+03,4.905000000000000000e+03,4.705000000000000000e+03,6.908000000000000000e+03,4.304000000000000000e+03,4.705000000000000000e+03,4.605000000000000000e+03,3.103000000000000000e+03,4.905000000000000000e+03,5.205000000000000000e+03,7.108000000000000000e+03,3.303000000000000000e+03,3.626900000000000000e+04,4.404000000000000000e+03,4.304000000000000000e+03,3.904000000000000000e+03,6.407000000000000000e+03,3.704000000000000000e+03,5.906000000000000000e+03,6.908000000000000000e+03,2.903000000000000000e+03,5.205000000000000000e+03,4.505000000000000000e+03,3.704000000000000000e+03,3.804000000000000000e+03,4.705000000000000000e+03,4.505000000000000000e+03,4.805000000000000000e+03,5.706000000000000000e+03,4.204000000000000000e+03,5.205000000000000000e+03,4.304000000000000000e+03,5.005000000000000000e+03,4.304000000000000000e+03,3.303000000000000000e+03,4.304000000000000000e+03,3.003000000000000000e+03,4.505000000000000000e+03,4.304000000000000000e+03,3.704000000000000000e+03,3.503000000000000000e+03,4.204000000000000000e+03,2.402000000000000000e+03,3.704000000000000000e+03,3.503000000000000000e+03,2.802000000000000000e+03,2.502000000000000000e+03,3.704000000000000000e+03,2.702000000000000000e+03,3.904000000000000000e+03,3.804000000000000000e+03,4.304000000000000000e+03,5.406000000000000000e+03,4.104000000000000000e+03,4.004000000000000000e+03,3.704000000000000000e+03,4.104000000000000000e+03,3.003000000000000000e+03,3.203000000000000000e+03,3.503000000000000000e+03,3.503000000000000000e+03,3.403000000000000000e+03,nan
4.795329999999999870e+01,4.304000000000000000e+03,4.505000000000000000e+03,3.904000000000000000e+03,4.705000000000000000e+03,3.203000000000000000e+03,3.804000000000000000e+03,4.905000000000000000e+03,4.104000000000000000e+03,1.901000000000000000e+03,4.605000000000000000e+03,3.704000000000000000e+03,5.105000000000000000e+03,3.503000000000000000e+03,3.603000000000000000e+03,4.505000000000000000e+03,4.805000000000000000e+03,3.403000000000000000e+03,3.704000000000000000e+03,5.205000000000000000e+03,4.805000000000000000e+03,4.905000000000000000e+03,4.304000000000000000e+03,4.505000000000000000e+03,4.004000000000000000e+03,5.506000000000000000e+03,3.704000000000000000e+03,3.303000000000000000e+03,5.005000000000000000e+03,4.605000000000000000e+03,4.705000000000000000e+03,4.905000000000000000e+03,3.003000000000000000e+03,2.402000000000000000e+03,2.102000000000000000e+03,2.702000000000000000e+03,3.503000000000000000e+03,4.304000000000000000e+03,3.904000000000000000e+03,3.904000000000000000e+03,2.423800000000000000e+04,1.256180000000000000e+05,2.906800000000000000e+05,6.002560000000000000e+05,9.267840000000000000e+05,1.260736000000000000e+06,1.501440000000000000e+06,1.730355300000000047e+06,2.536790500000000000e+06,2.110030000000000000e+06,2.611098299999999814e+06,2.403663299999999814e+06,2.235336500000000000e+06,2.916464299999999814e+06,2.795068799999999814e+06,2.356731000000000000e+06,2.270574000000000000e+06,2.571989000000000000e+06,2.478049299999999814e+06,2.462404500000000000e+06,3.104424000000000000e+06,2.857800299999999814e+06,2.164899500000000000e+06,2.290128799999999814e+06,2.986939500000000000e+06,2.587711000000000000e+06,2.168810500000000000e+06,1.988711800000000047e+06,2.442811799999999814e+06,2.959484500000000000e+06,2.411523299999999814e+06,2.763781299999999814e+06,2.861711299999999814e+06,2.556346299999999814e+06,2.528930500000000000e+06,2.352820000000000000e+06,2.309722500000000000e+06,2.509414000000000000e+06,2.673829799999999814e+06,3.108335000000000000e+06,3.006494000000000000e+06,3.331493000000000000e+06,2.219691799999999814e+06,3.300205500000000000e+06,2.481960299999999814e+06,3.143533299999999814e+06,2.900820500000000000e+06,2.869454799999999814e+06,3.538929000000000000e+06,3.018227000000000000e+06,2.368463799999999814e+06,2.333226299999999814e+06,2.407612299999999814e+06,2.564088799999999814e+06,3.221830299999999814e+06,4.658552500000000000e+06,2.528930500000000000e+06,2.074831500000000000e+06,2.172683299999999814e+06,2.528930500000000000e+06,2.458455500000000000e+06,2.748137500000000000e+06,2.787325299999999814e+06,2.129662000000000000e+06,3.272750799999999814e+06,2.802969000000000000e+06,3.143533299999999814e+06,2.450671799999999814e+06,3.155344500000000000e+06,2.853811000000000000e+06,3.366769799999999814e+06,3.045681799999999814e+06,3.092691299999999814e+06,2.435028000000000000e+06,3.358791299999999814e+06,3.452888500000000000e+06,2.348871000000000000e+06,2.994839500000000000e+06,3.080880000000000000e+06,2.853811000000000000e+06,2.916464299999999814e+06,2.419307000000000000e+06,2.736404799999999814e+06,2.881266000000000000e+06,2.505503000000000000e+06,2.669840500000000000e+06,3.127811500000000000e+06,3.045681799999999814e+06,2.622831000000000000e+06,2.141394799999999814e+06,2.967384799999999814e+06,2.462404500000000000e+06,2.826512799999999814e+06,2.701128000000000000e+06,2.485909299999999814e+06,2.528930500000000000e+06,2.583800000000000000e+06,2.650286000000000000e+06,2.940008299999999814e+06,2.454544500000000000e+06,3.053503500000000000e+06,2.802969000000000000e+06,2.618998500000000000e+06,2.200137000000000000e+06,2.513325000000000000e+06,2.575900000000000000e+06,2.560295299999999814e+06,2.979195799999999814e+06,2.779425000000000000e+06,2.450671799999999814e+06,2.489820299999999814e+06,2.560295299999999814e+06,2.595454500000000000e+06,2.712861000000000000e+06,2.137445799999999814e+06,2.662097000000000000e+06,2.990850299999999814e+06,3.660246500000000000e+06,2.720761000000000000e+06,2.474176500000000000e+06,2.642385799999999814e+06,2.963395500000000000e+06,3.417533500000000000e+06,2.137445799999999814e+06,2.634642299999999814e+06,2.810712500000000000e+06,2.630731299999999814e+06,2.407612299999999814e+06,2.478049299999999814e+06,2.892998799999999814e+06,2.278434000000000000e+06,2.599443799999999814e+06,2.975206500000000000e+06,2.446760799999999814e+06,2.869454799999999814e+06,2.983106799999999814e+06,2.615087500000000000e+06,3.558483799999999814e+06,2.998750500000000000e+06,2.525057799999999814e+06,2.399752299999999814e+06,2.787325299999999814e+06,2.364514799999999814e+06,2.975206500000000000e+06,2.525057799999999814e+06,2.748137500000000000e+06,2.607187500000000000e+06,4.106562500000000000e+06,3.601582299999999814e+06,2.505503000000000000e+06,2.802969000000000000e+06,2.810712500000000000e+06,3.707256000000000000e+06,2.571989000000000000e+06,2.756037799999999814e+06,2.775514000000000000e+06,2.568078000000000000e+06,2.207959000000000000e+06,3.045681799999999814e+06,3.253117799999999814e+06,2.145305799999999814e+06,3.049514500000000000e+06,2.372374799999999814e+06,2.450671799999999814e+06,3.562473000000000000e+06,2.325366299999999814e+06,2.521146799999999814e+06,2.552435299999999814e+06,2.955652000000000000e+06,2.039632100000000093e+06,2.403663299999999814e+06,1.969118899999999907e+06,2.239285500000000000e+06,2.266624000000000000e+06,2.466316500000000000e+06,2.121802000000000000e+06,2.493693000000000000e+06,1.926097600000000093e+06,2.979195799999999814e+06,2.098297299999999814e+06,2.521146799999999814e+06,2.270574000000000000e+06,2.595454500000000000e+06,1.761643800000000047e+06,2.517197799999999814e+06,1.879127300000000047e+06,2.900820500000000000e+06,2.160950500000000000e+06,2.352820000000000000e+06,2.399752299999999814e+06,2.239285500000000000e+06,2.149178500000000000e+06,2.399752299999999814e+06,3.754187000000000000e+06,2.258840299999999814e+06,2.763781299999999814e+06,2.638475000000000000e+06,2.716771799999999814e+06,2.947751799999999814e+06,2.497604000000000000e+06,2.450671799999999814e+06,3.163166299999999814e+06,2.877355000000000000e+06,2.666008000000000000e+06,2.474176500000000000e+06,2.986939500000000000e+06,2.587711000000000000e+06,2.673829799999999814e+06,4.603721000000000000e+06,3.683868500000000000e+06,2.626742000000000000e+06,2.990850299999999814e+06,3.026127000000000000e+06,2.885098500000000000e+06,2.763781299999999814e+06,2.110030000000000000e+06,2.787325299999999814e+06,2.348871000000000000e+06,3.194453799999999814e+06,3.754187000000000000e+06,3.053503500000000000e+06,2.466316500000000000e+06,4.180948500000000000e+06,2.364514799999999814e+06,2.399752299999999814e+06,2.979195799999999814e+06,2.388019500000000000e+06,2.892998799999999814e+06,2.795068799999999814e+06,2.677740799999999814e+06,2.853811000000000000e+06,3.347136799999999814e+06,2.962835000000000000e+06,3.466821500000000000e+06,2.643198000000000000e+06,3.219292500000000000e+06,2.602868500000000000e+06,2.763885500000000000e+06,2.413468799999999814e+06,3.469020000000000000e+06,2.627933500000000000e+06,3.641313799999999814e+06,2.772116299999999814e+06,3.112893799999999814e+06,2.435902500000000000e+06,2.637280500000000000e+06,3.400012299999999814e+06,2.954444299999999814e+06,3.021591799999999814e+06,2.606361000000000000e+06,3.342165299999999814e+06,3.337931799999999814e+06,2.703169299999999814e+06,3.262630000000000000e+06,2.855207000000000000e+06,3.355679500000000000e+06,2.562272500000000000e+06,2.391041500000000000e+06,2.701347299999999814e+06,2.422278000000000000e+06,2.407460500000000000e+06,2.675603500000000000e+06,2.851749000000000000e+06,2.733727500000000000e+06,2.515169000000000000e+06,2.639584299999999814e+06,2.974141000000000000e+06,2.965473000000000000e+06,2.729184299999999814e+06,2.748168000000000000e+06,2.908022500000000000e+06,2.351985000000000000e+06,2.523471299999999814e+06,2.597840000000000000e+06,2.204718299999999814e+06,2.622553799999999814e+06,2.650286000000000000e+06,2.842156500000000000e+06,2.857800299999999814e+06,2.408679000000000000e+06,3.437088299999999814e+06,3.022137799999999814e+06,2.481960299999999814e+06,2.517197799999999814e+06,3.519374500000000000e+06,2.791158000000000000e+06,2.951741000000000000e+06,2.693384500000000000e+06,2.783414299999999814e+06,2.693384500000000000e+06,3.304116500000000000e+06,2.806801500000000000e+06,2.979195799999999814e+06,3.519374500000000000e+06,2.321493500000000000e+06,2.666008000000000000e+06,2.678437500000000000e+06,2.689473500000000000e+06,2.679414299999999814e+06,2.595454500000000000e+06,3.264850500000000000e+06,2.799058000000000000e+06,2.344921000000000000e+06,2.556346299999999814e+06,2.309722500000000000e+06,3.030038000000000000e+06,2.454544500000000000e+06,2.638475000000000000e+06,2.667227500000000000e+06,2.540701500000000000e+06,2.493693000000000000e+06,2.881266000000000000e+06,3.304116500000000000e+06,2.712861000000000000e+06,3.026127000000000000e+06,3.370602500000000000e+06,2.846067500000000000e+06,2.399752299999999814e+06,3.018227000000000000e+06,3.012437500000000000e+06,2.818691000000000000e+06,3.077047500000000000e+06,2.579732500000000000e+06,3.217919500000000000e+06,3.366769799999999814e+06,2.951741000000000000e+06,2.810712500000000000e+06,2.591543500000000000e+06,2.669840500000000000e+06,3.045681799999999814e+06,2.172683299999999814e+06,2.669840500000000000e+06,2.650286000000000000e+06,2.399752299999999814e+06,2.865544000000000000e+06,2.615087500000000000e+06,3.343147500000000000e+06,2.410345500000000000e+06,2.501553000000000000e+06,2.228147500000000000e+06,2.771681500000000000e+06,2.842156500000000000e+06,2.384107500000000000e+06,2.586878500000000000e+06,2.485909299999999814e+06,2.082653500000000000e+06,2.380158500000000000e+06,2.806801500000000000e+06,2.587711000000000000e+06,3.170910000000000000e+06,3.049514500000000000e+06,3.221830299999999814e+06,2.810631799999999814e+06,3.237474000000000000e+06,2.810712500000000000e+06,3.139622500000000000e+06,3.914848500000000000e+06,3.531185500000000000e+06,2.666008000000000000e+06,2.607187500000000000e+06,2.818691000000000000e+06,3.155344500000000000e+06,2.689473500000000000e+06,2.697295500000000000e+06,2.501553000000000000e+06,3.840462500000000000e+06,2.423256000000000000e+06,3.163166299999999814e+06,2.474176500000000000e+06,3.088780299999999814e+06,2.861711299999999814e+06,2.646375000000000000e+06,3.668146500000000000e+06,2.446760799999999814e+06,2.920453500000000000e+06,3.120067799999999814e+06,2.838167299999999814e+06,2.846067500000000000e+06,3.018227000000000000e+06,2.615087500000000000e+06,2.791158000000000000e+06,3.167077299999999814e+06,2.861711299999999814e+06,2.438900799999999814e+06,2.552435299999999814e+06,2.356731000000000000e+06,2.736404799999999814e+06,2.969029000000000000e+06,2.615087500000000000e+06,2.352820000000000000e+06,2.409131500000000000e+06,2.388019500000000000e+06,2.544651500000000000e+06,2.238576500000000000e+06,2.403663299999999814e+06,2.677740799999999814e+06,2.311453500000000000e+06,2.881266000000000000e+06,2.615087500000000000e+06,2.384107500000000000e+06,2.759870500000000000e+06,2.250980299999999814e+06,2.712861000000000000e+06,2.650286000000000000e+06,2.258840299999999814e+06,3.108335000000000000e+06,3.374513299999999814e+06,2.023911100000000093e+06,2.705117299999999814e+06,2.423256000000000000e+06,3.358113000000000000e+06,2.579732500000000000e+06,2.356731000000000000e+06,2.344921000000000000e+06,2.463461000000000000e+06,2.799058000000000000e+06,2.747515799999999814e+06,2.227475500000000000e+06,2.591543500000000000e+06,2.462404500000000000e+06,2.059148800000000047e+06,2.607187500000000000e+06,2.331604799999999814e+06,2.254929299999999814e+06,2.646375000000000000e+06,2.979195799999999814e+06,2.450671799999999814e+06,3.519374500000000000e+06,2.650286000000000000e+06,2.849978500000000000e+06,2.685484299999999814e+06,2.587711000000000000e+06,2.791158000000000000e+06,2.611098299999999814e+06,2.420078500000000000e+06,2.439854000000000000e+06,2.802969000000000000e+06,2.407612299999999814e+06,3.018227000000000000e+06,2.540701500000000000e+06,3.601582299999999814e+06,2.485909299999999814e+06,3.151433500000000000e+06,2.419307000000000000e+06,2.513325000000000000e+06,2.758161500000000000e+06,2.791158000000000000e+06,2.842156500000000000e+06,3.304116500000000000e+06,3.225819500000000000e+06,2.924364500000000000e+06,3.006494000000000000e+06,2.724672000000000000e+06,2.861711299999999814e+06,3.170910000000000000e+06,2.975206500000000000e+06,2.771681500000000000e+06,3.061403799999999814e+06,2.868808799999999814e+06,1.871496300000000047e+06,2.462404500000000000e+06,2.626742000000000000e+06,2.454544500000000000e+06,2.924364500000000000e+06,3.421444500000000000e+06,3.343147500000000000e+06,2.673829799999999814e+06,2.900820500000000000e+06,3.268761500000000000e+06,2.611098299999999814e+06,2.481960299999999814e+06,2.889087799999999814e+06,2.834256500000000000e+06,3.112167500000000000e+06,2.571989000000000000e+06,3.018227000000000000e+06,2.893437500000000000e+06,2.748137500000000000e+06,3.092691299999999814e+06,2.761771299999999814e+06,3.401890000000000000e+06,3.331493000000000000e+06,2.544651500000000000e+06,3.695523000000000000e+06,2.869454799999999814e+06,2.924364500000000000e+06,3.206108299999999814e+06,3.644681000000000000e+06,3.531185500000000000e+06,3.754187000000000000e+06,2.849978500000000000e+06,3.100434799999999814e+06,2.799058000000000000e+06,3.233563000000000000e+06,3.519374500000000000e+06,2.329277299999999814e+06,3.456799500000000000e+06,2.732415500000000000e+06,2.771681500000000000e+06,4.400274000000000000e+06,3.743676500000000000e+06,3.088780299999999814e+06,3.174820799999999814e+06,2.639584299999999814e+06,2.940008299999999814e+06,3.711166799999999814e+06,3.288472799999999814e+06,3.069147299999999814e+06,3.640770000000000000e+06,2.611098299999999814e+06,3.601582299999999814e+06,3.973512500000000000e+06,2.971295799999999814e+06,2.849978500000000000e+06,3.331493000000000000e+06,2.278434000000000000e+06,2.528930500000000000e+06,2.928197000000000000e+06,2.791158000000000000e+06,3.593760500000000000e+06,2.959484500000000000e+06,3.366769799999999814e+06,3.695523000000000000e+06,2.947751799999999814e+06,3.042433799999999814e+06,3.781642000000000000e+06,2.986939500000000000e+06,3.084791000000000000e+06,2.800954799999999814e+06,3.069147299999999814e+06,2.431117000000000000e+06,2.368463799999999814e+06,2.247069299999999814e+06,3.711166799999999814e+06,2.650286000000000000e+06,2.839988000000000000e+06,2.857800299999999814e+06,2.380158500000000000e+06,3.942225000000000000e+06,2.904809799999999814e+06,2.454544500000000000e+06,3.002661500000000000e+06,3.398057299999999814e+06,2.666008000000000000e+06,2.309722500000000000e+06,2.932108000000000000e+06,2.642385799999999814e+06,2.391948799999999814e+06,2.141394799999999814e+06,2.571989000000000000e+06,2.380158500000000000e+06,2.394060000000000000e+06,1.965223500000000000e+06,1.761920000000000000e+06,2.435028000000000000e+06,2.243217799999999814e+06,1.632352000000000000e+06,1.929970500000000000e+06,1.777632000000000000e+06,1.734266100000000093e+06,2.442416000000000000e+06,2.293150299999999814e+06,2.123344000000000000e+06,2.485909299999999814e+06,3.327503799999999814e+06,2.791158000000000000e+06,2.817641000000000000e+06,2.317582500000000000e+06,2.312526500000000000e+06,2.712861000000000000e+06,3.601582299999999814e+06,2.834256500000000000e+06,3.382413500000000000e+06,2.599443799999999814e+06,2.588274000000000000e+06,2.415396000000000000e+06,2.936097299999999814e+06,2.739221000000000000e+06,2.157039500000000000e+06,2.435028000000000000e+06,2.783414299999999814e+06,2.763781299999999814e+06,2.908720799999999814e+06,3.507563500000000000e+06,3.390157000000000000e+06,3.362780500000000000e+06,2.681573500000000000e+06,2.720761000000000000e+06,2.799058000000000000e+06,2.137445799999999814e+06,2.489820299999999814e+06,2.282345000000000000e+06,2.121802000000000000e+06,2.255515000000000000e+06,2.358356299999999814e+06,1.773414600000000093e+06,1.910414800000000047e+06,2.200137000000000000e+06,1.929970500000000000e+06,1.933919500000000000e+06,2.501553000000000000e+06,2.278434000000000000e+06,2.442811799999999814e+06,2.783414299999999814e+06,2.634642299999999814e+06,2.329277299999999814e+06,2.505503000000000000e+06,2.720761000000000000e+06,2.356731000000000000e+06,2.333226299999999814e+06,3.143533299999999814e+06,2.532841500000000000e+06,2.423256000000000000e+06,2.650286000000000000e+06,3.053503500000000000e+06,2.145305799999999814e+06,2.290128799999999814e+06,2.720761000000000000e+06,3.538929000000000000e+06,2.329277299999999814e+06,2.031733000000000000e+06,1.988711800000000047e+06,2.666008000000000000e+06,2.481960299999999814e+06,2.536790500000000000e+06,2.023911100000000093e+06,1.918275800000000047e+06,2.356731000000000000e+06,2.599443799999999814e+06,2.932108000000000000e+06,2.176594299999999814e+06,2.298441299999999814e+06,2.282345000000000000e+06,2.384516000000000000e+06,1.817190399999999907e+06,2.043505000000000000e+06,2.266656799999999814e+06,1.740877800000000047e+06,1.513072899999999907e+06,1.916148800000000047e+06,2.726077500000000000e+06,2.412421799999999814e+06,1.966187399999999907e+06,1.886853800000000047e+06,2.227216799999999814e+06,2.890341799999999814e+06,2.075565899999999907e+06,3.270267000000000000e+06,2.800094799999999814e+06,3.365726500000000000e+06,2.326689500000000000e+06,2.487561500000000000e+06,2.761658000000000000e+06,2.050543100000000093e+06,2.298441299999999814e+06,2.422644799999999814e+06,3.180397500000000000e+06,2.350575000000000000e+06,2.117339299999999814e+06,2.530813500000000000e+06,2.282124500000000000e+06,2.137222000000000000e+06,2.350856000000000000e+06,2.314822000000000000e+06,2.918986799999999814e+06,2.132925500000000000e+06,2.363313299999999814e+06,2.120477799999999814e+06,2.720222000000000000e+06,1.961354500000000000e+06,2.060626600000000093e+06,2.720761000000000000e+06,2.895518000000000000e+06,2.289715000000000000e+06,2.070919600000000093e+06,2.595454500000000000e+06,2.442811799999999814e+06,2.227475500000000000e+06,2.164899500000000000e+06,2.677740799999999814e+06,1.636375399999999907e+06,2.658029500000000000e+06,2.145216000000000000e+06,1.808614000000000000e+06,2.712861000000000000e+06,2.254929299999999814e+06,2.254929299999999814e+06,2.301861500000000000e+06,2.556346299999999814e+06,2.215780799999999814e+06,2.622831000000000000e+06,2.282345000000000000e+06,1.996572800000000047e+06,2.051365000000000000e+06,2.376247500000000000e+06,2.070880000000000000e+06,3.953879500000000000e+06,2.055275899999999907e+06,2.337137299999999814e+06,1.965246100000000093e+06,2.016089300000000047e+06,2.575900000000000000e+06,2.364514799999999814e+06,3.163166299999999814e+06,2.164352000000000000e+06,3.448899299999999814e+06,2.196188000000000000e+06,1.984762600000000093e+06,2.196188000000000000e+06,2.454544500000000000e+06,2.493693000000000000e+06,2.556346299999999814e+06,2.164899500000000000e+06,2.544651500000000000e+06,2.435028000000000000e+06,2.427168000000000000e+06,2.294077799999999814e+06,2.227475500000000000e+06,2.771681500000000000e+06,2.102246299999999814e+06,2.509414000000000000e+06,2.951741000000000000e+06,2.615087500000000000e+06,3.151433500000000000e+06,2.266624000000000000e+06,2.951741000000000000e+06,2.869454799999999814e+06,2.654118500000000000e+06,2.877355000000000000e+06,2.752126799999999814e+06,3.554573000000000000e+06,2.724672000000000000e+06,2.219691799999999814e+06,2.560295299999999814e+06,2.685484299999999814e+06,2.983106799999999814e+06,2.712861000000000000e+06,2.626742000000000000e+06,3.378502500000000000e+06,2.720761000000000000e+06,2.211831799999999814e+06,2.231425500000000000e+06,2.634642299999999814e+06,2.317582500000000000e+06,2.462404500000000000e+06,2.834256500000000000e+06,2.145305799999999814e+06,2.920453500000000000e+06,2.885098500000000000e+06,2.286217799999999814e+06,2.857800299999999814e+06,2.654118500000000000e+06,2.528930500000000000e+06,2.364514799999999814e+06,2.822523500000000000e+06,2.521146799999999814e+06,2.266624000000000000e+06,4.063464000000000000e+06,2.607187500000000000e+06,2.176594299999999814e+06,2.478049299999999814e+06,2.497604000000000000e+06,6.212759000000000000e+06,2.176594299999999814e+06,2.055275899999999907e+06,2.301861500000000000e+06,2.160950500000000000e+06,2.403663299999999814e+06,2.356731000000000000e+06,1.941741399999999907e+06,2.677740799999999814e+06,2.536790500000000000e+06,2.575900000000000000e+06,2.560295299999999814e+06,2.063097800000000047e+06,2.391968500000000000e+06,2.771681500000000000e+06,2.427168000000000000e+06,2.646375000000000000e+06,2.215780799999999814e+06,2.779425000000000000e+06,2.435028000000000000e+06,2.705117299999999814e+06,2.615087500000000000e+06,3.221830299999999814e+06,2.795068799999999814e+06,2.838167299999999814e+06,2.990850299999999814e+06,2.924364500000000000e+06,3.476276000000000000e+06,3.037781500000000000e+06,2.384107500000000000e+06,2.857800299999999814e+06,2.548562500000000000e+06,2.709028299999999814e+06,2.709028299999999814e+06,2.986939500000000000e+06,2.943841000000000000e+06,2.842156500000000000e+06,2.540701500000000000e+06,2.916464299999999814e+06,3.092691299999999814e+06,2.575900000000000000e+06,2.051365000000000000e+06,3.304116500000000000e+06,2.415396000000000000e+06,3.652502799999999814e+06,2.599443799999999814e+06,2.243196500000000000e+06,2.979195799999999814e+06,2.106157299999999814e+06,3.108335000000000000e+06,2.587711000000000000e+06,2.830423799999999814e+06,3.100434799999999814e+06,3.018227000000000000e+06,2.622831000000000000e+06,2.431117000000000000e+06,2.951741000000000000e+06,2.121802000000000000e+06,2.709028299999999814e+06,3.104424000000000000e+06,2.384107500000000000e+06,3.170910000000000000e+06,2.865544000000000000e+06,2.376247500000000000e+06,2.286217799999999814e+06,2.399752299999999814e+06,2.509414000000000000e+06,2.826512799999999814e+06,2.669840500000000000e+06,2.376247500000000000e+06,1.984762600000000093e+06,2.489820299999999814e+06,2.622831000000000000e+06,3.151433500000000000e+06,2.153166799999999814e+06,2.889087799999999814e+06,2.188327000000000000e+06,2.959484500000000000e+06,2.971295799999999814e+06,2.462404500000000000e+06,2.662097000000000000e+06,2.857800299999999814e+06,2.669840500000000000e+06,3.339315000000000000e+06,2.556346299999999814e+06,2.172683299999999814e+06,2.838167299999999814e+06,3.010483299999999814e+06,2.325366299999999814e+06,3.104424000000000000e+06,2.004394600000000093e+06,2.172683299999999814e+06,2.478049299999999814e+06,2.666008000000000000e+06,1.957424300000000047e+06,2.763781299999999814e+06,2.356731000000000000e+06,2.853811000000000000e+06,3.147522500000000000e+06,2.067008800000000047e+06,2.611098299999999814e+06,2.513325000000000000e+06,1.789058399999999907e+06,2.693384500000000000e+06,2.364514799999999814e+06,2.932108000000000000e+06,2.497604000000000000e+06,2.650286000000000000e+06,3.002661500000000000e+06,3.347136799999999814e+06,2.168810500000000000e+06,2.579732500000000000e+06,2.427168000000000000e+06,2.442811799999999814e+06,2.321493500000000000e+06,2.462404500000000000e+06,2.724672000000000000e+06,2.791158000000000000e+06,2.297988799999999814e+06,2.724672000000000000e+06,3.503730799999999814e+06,2.110030000000000000e+06,2.278434000000000000e+06,3.100434799999999814e+06,1.980889899999999907e+06,3.174820799999999814e+06,2.215780799999999814e+06,2.548562500000000000e+06,2.771681500000000000e+06,2.348871000000000000e+06,2.388019500000000000e+06,2.489820299999999814e+06,2.501553000000000000e+06,3.480186799999999814e+06,2.329277299999999814e+06,2.157039500000000000e+06,2.564088799999999814e+06,2.806801500000000000e+06,2.348871000000000000e+06,2.521146799999999814e+06,3.546829299999999814e+06,3.550740299999999814e+06,3.311860000000000000e+06,2.325366299999999814e+06,2.384107500000000000e+06,2.110030000000000000e+06,3.288472799999999814e+06,2.771681500000000000e+06,2.110030000000000000e+06,2.611098299999999814e+06,2.654118500000000000e+06,2.599443799999999814e+06,2.086602500000000000e+06,2.669840500000000000e+06,2.599443799999999814e+06,2.556346299999999814e+06,2.943841000000000000e+06,2.329277299999999814e+06,2.227475500000000000e+06,2.552435299999999814e+06,3.358791299999999814e+06,4.122206299999999814e+06,2.705117299999999814e+06,2.262713000000000000e+06,2.450671799999999814e+06,2.595454500000000000e+06,2.560295299999999814e+06,2.889087799999999814e+06,2.325366299999999814e+06,2.767770500000000000e+06,2.611098299999999814e+06,3.315849299999999814e+06,2.947751799999999814e+06,2.583800000000000000e+06,3.542840000000000000e+06,2.861711299999999814e+06,3.061403799999999814e+06,2.818691000000000000e+06,2.603354799999999814e+06,2.669840500000000000e+06,2.998750500000000000e+06,2.513325000000000000e+06,2.262713000000000000e+06,2.908720799999999814e+06,2.709028299999999814e+06,2.438900799999999814e+06,2.442811799999999814e+06,2.951741000000000000e+06,2.380158500000000000e+06,2.270574000000000000e+06,3.116078500000000000e+06,2.478049299999999814e+06,2.818691000000000000e+06,2.388019500000000000e+06,2.137445799999999814e+06,2.180543299999999814e+06,2.669840500000000000e+06,1.926097600000000093e+06,1.980889899999999907e+06,2.697295500000000000e+06,2.564088799999999814e+06,2.630731299999999814e+06,2.716771799999999814e+06,2.121802000000000000e+06,2.423256000000000000e+06,3.452888500000000000e+06,2.912553500000000000e+06,2.579732500000000000e+06,2.207959000000000000e+06,2.427168000000000000e+06,2.450671799999999814e+06,3.468532299999999814e+06,3.456799500000000000e+06,2.967384799999999814e+06,2.501553000000000000e+06,2.536790500000000000e+06,2.979195799999999814e+06,2.348871000000000000e+06,3.143533299999999814e+06,2.395879500000000000e+06,2.435028000000000000e+06,2.740394000000000000e+06,2.799058000000000000e+06,2.720761000000000000e+06,2.736404799999999814e+06,3.421444500000000000e+06,3.476276000000000000e+06,2.513325000000000000e+06,3.065236500000000000e+06,2.568078000000000000e+06,2.802969000000000000e+06,3.519374500000000000e+06,2.799058000000000000e+06,3.053503500000000000e+06,2.431117000000000000e+06,3.100434799999999814e+06,2.748137500000000000e+06,2.442811799999999814e+06,2.117891000000000000e+06,2.556346299999999814e+06,2.372374799999999814e+06,3.632869799999999814e+06,2.360642000000000000e+06,2.603354799999999814e+06,3.253117799999999814e+06,2.791158000000000000e+06,3.100434799999999814e+06,3.766076500000000000e+06,3.276661799999999814e+06,2.834256500000000000e+06,2.822523500000000000e+06,2.752126799999999814e+06,3.002661500000000000e+06,2.940008299999999814e+06,2.051365000000000000e+06,2.615087500000000000e+06,2.466316500000000000e+06,2.074831500000000000e+06,2.677740799999999814e+06,2.223564500000000000e+06,2.384107500000000000e+06,2.094424399999999907e+06,2.321493500000000000e+06,2.235336500000000000e+06,2.865544000000000000e+06,3.210175799999999814e+06,2.783414299999999814e+06,2.759870500000000000e+06,2.709028299999999814e+06,3.433177500000000000e+06,2.415396000000000000e+06,3.065236500000000000e+06,2.560295299999999814e+06,3.339315000000000000e+06,2.568078000000000000e+06,2.783414299999999814e+06,2.309722500000000000e+06,2.478049299999999814e+06,2.579732500000000000e+06,2.658029500000000000e+06,1.910414800000000047e+06,2.207959000000000000e+06,2.317582500000000000e+06,2.376247500000000000e+06,3.343147500000000000e+06,2.254929299999999814e+06,2.564088799999999814e+06,2.795068799999999814e+06,2.814701799999999814e+06,2.282345000000000000e+06,2.317582500000000000e+06,2.947751799999999814e+06,3.335404000000000000e+06,2.669840500000000000e+06,2.074831500000000000e+06,2.364514799999999814e+06,2.388019500000000000e+06,2.748137500000000000e+06,2.427168000000000000e+06,2.560295299999999814e+06,2.920453500000000000e+06,3.261018000000000000e+06,2.474176500000000000e+06,3.077047500000000000e+06,3.386246000000000000e+06,2.951741000000000000e+06,2.419307000000000000e+06,2.896909500000000000e+06,2.849978500000000000e+06,2.540701500000000000e+06,2.290128799999999814e+06,3.108335000000000000e+06,2.650286000000000000e+06,2.431117000000000000e+06,2.767770500000000000e+06,2.932108000000000000e+06,2.802969000000000000e+06,3.609482500000000000e+06,2.748137500000000000e+06,3.147522500000000000e+06,2.435028000000000000e+06,2.861711299999999814e+06,3.354880500000000000e+06,2.591543500000000000e+06,2.446760799999999814e+06,2.583800000000000000e+06,2.900820500000000000e+06,2.391968500000000000e+06,2.431117000000000000e+06,2.329277299999999814e+06,2.666008000000000000e+06,3.080880000000000000e+06,2.450671799999999814e+06,2.290128799999999814e+06,2.122560000000000000e+06,2.677740799999999814e+06,2.705117299999999814e+06,3.104424000000000000e+06,2.114018299999999814e+06,3.190464500000000000e+06,3.327503799999999814e+06,3.253117799999999814e+06,4.188848799999999814e+06,2.728583000000000000e+06,2.775514000000000000e+06,3.178810000000000000e+06,3.390157000000000000e+06,2.904809799999999814e+06,3.848206000000000000e+06,2.752126799999999814e+06,2.865544000000000000e+06,2.548562500000000000e+06,2.861711299999999814e+06,2.450671799999999814e+06,3.308027500000000000e+06,1.996572800000000047e+06,2.180543299999999814e+06,2.936097299999999814e+06,3.198364799999999814e+06,2.294077799999999814e+06,2.266624000000000000e+06,2.243196500000000000e+06,2.223564500000000000e+06,2.388019500000000000e+06,2.141394799999999814e+06,2.564088799999999814e+06,1.805600000000000000e+06,1.918275800000000047e+06,2.419307000000000000e+06,2.642385799999999814e+06,3.002661500000000000e+06,2.642385799999999814e+06,2.462404500000000000e+06,2.458455500000000000e+06,2.669840500000000000e+06,2.258840299999999814e+06,2.110030000000000000e+06,2.415396000000000000e+06,3.190464500000000000e+06,3.135789799999999814e+06,2.716771799999999814e+06,2.748137500000000000e+06,2.611098299999999814e+06,2.442811799999999814e+06,2.662097000000000000e+06,2.478049299999999814e+06,2.141394799999999814e+06,2.846067500000000000e+06,2.681573500000000000e+06,2.943841000000000000e+06,2.689473500000000000e+06,2.317582500000000000e+06,2.709028299999999814e+06,3.276661799999999814e+06,2.121802000000000000e+06,2.685484299999999814e+06,2.912553500000000000e+06,3.026127000000000000e+06,2.701128000000000000e+06,2.658029500000000000e+06,2.435028000000000000e+06,2.928197000000000000e+06,2.579732500000000000e+06,2.779425000000000000e+06,2.943841000000000000e+06,2.971295799999999814e+06,2.638475000000000000e+06,3.080880000000000000e+06,2.783414299999999814e+06,2.564088799999999814e+06,2.470265500000000000e+06,3.202197500000000000e+06,2.564088799999999814e+06,2.908720799999999814e+06,3.562473000000000000e+06,2.493693000000000000e+06,2.380158500000000000e+06,4.270978500000000000e+06,3.245374299999999814e+06,2.689473500000000000e+06,3.041770799999999814e+06,3.448899299999999814e+06,2.826512799999999814e+06,2.967384799999999814e+06,3.155344500000000000e+06,3.010483299999999814e+06,2.501553000000000000e+06,2.615087500000000000e+06,2.407612299999999814e+06,3.828651500000000000e+06,2.415396000000000000e+06,2.356731000000000000e+06,2.427168000000000000e+06,2.564088799999999814e+06,1.843889800000000047e+06,3.002661500000000000e+06,2.172683299999999814e+06,2.352820000000000000e+06,2.579732500000000000e+06,2.568078000000000000e+06,2.384107500000000000e+06,2.403663299999999814e+06,2.145305799999999814e+06,3.327503799999999814e+06,3.178810000000000000e+06,2.317582500000000000e+06,2.603354799999999814e+06,2.583800000000000000e+06,2.521146799999999814e+06,3.084791000000000000e+06,3.300205500000000000e+06,2.321493500000000000e+06,2.372374799999999814e+06,2.564088799999999814e+06,2.759870500000000000e+06,2.822523500000000000e+06,2.802969000000000000e+06,2.732415500000000000e+06,2.571989000000000000e+06,2.364514799999999814e+06,2.286217799999999814e+06,2.313633500000000000e+06,2.114018299999999814e+06,2.344921000000000000e+06,2.290128799999999814e+06,2.466316500000000000e+06,2.521146799999999814e+06,2.438900799999999814e+06,2.662097000000000000e+06,2.435028000000000000e+06,2.438900799999999814e+06,2.630731299999999814e+06,2.497604000000000000e+06,2.501553000000000000e+06,2.513325000000000000e+06,2.626742000000000000e+06,2.556346299999999814e+06,2.211831799999999814e+06,2.595454500000000000e+06,2.474176500000000000e+06,2.141394799999999814e+06,2.501553000000000000e+06,2.086602500000000000e+06,2.986939500000000000e+06,2.157039500000000000e+06,2.501553000000000000e+06,2.693384500000000000e+06,2.536790500000000000e+06,2.963395500000000000e+06,2.712861000000000000e+06,2.427168000000000000e+06,2.391968500000000000e+06,2.442811799999999814e+06,2.705117299999999814e+06,3.088780299999999814e+06,2.321493500000000000e+06,2.204048000000000000e+06,2.157039500000000000e+06,2.681573500000000000e+06,2.376247500000000000e+06,2.783414299999999814e+06,3.170910000000000000e+06,2.709028299999999814e+06,2.990850299999999814e+06,2.685484299999999814e+06,2.705117299999999814e+06,2.294077799999999814e+06,2.705117299999999814e+06,3.272750799999999814e+06,2.481960299999999814e+06,2.685484299999999814e+06,2.341010000000000000e+06,2.137445799999999814e+06,2.744226500000000000e+06,2.356731000000000000e+06,3.147522500000000000e+06,2.391968500000000000e+06,2.540701500000000000e+06,2.857800299999999814e+06,2.270574000000000000e+06,2.689473500000000000e+06,2.270574000000000000e+06,2.795068799999999814e+06,2.403663299999999814e+06,2.795068799999999814e+06,2.615087500000000000e+06,2.231425500000000000e+06,2.399752299999999814e+06,2.438900799999999814e+06,2.736404799999999814e+06,2.564088799999999814e+06,2.485909299999999814e+06,2.321493500000000000e+06,2.959484500000000000e+06,2.716771799999999814e+06,2.497604000000000000e+06,2.857800299999999814e+06,2.728583000000000000e+06,3.073136500000000000e+06,3.875582500000000000e+06,2.521146799999999814e+06,3.186632000000000000e+06,3.605571500000000000e+06,3.484176000000000000e+06,3.049514500000000000e+06,2.767770500000000000e+06,2.990850299999999814e+06,2.630731299999999814e+06,2.485909299999999814e+06,3.080880000000000000e+06,3.186632000000000000e+06,3.190464500000000000e+06,3.351047799999999814e+06,2.752126799999999814e+06,3.742454299999999814e+06,3.672057500000000000e+06,3.233563000000000000e+06,2.900820500000000000e+06,3.033949000000000000e+06,3.296216299999999814e+06,3.159177000000000000e+06,2.352820000000000000e+06,3.010483299999999814e+06,2.689473500000000000e+06,2.744226500000000000e+06,2.509414000000000000e+06,3.053503500000000000e+06,2.250980299999999814e+06,2.564088799999999814e+06,2.247069299999999814e+06,2.689473500000000000e+06,2.967384799999999814e+06,2.403663299999999814e+06,2.920453500000000000e+06,2.802969000000000000e+06,3.946136000000000000e+06,2.998750500000000000e+06,2.215780799999999814e+06,2.752126799999999814e+06,2.881266000000000000e+06,3.448899299999999814e+06,3.112167500000000000e+06,3.178810000000000000e+06,2.693384500000000000e+06,3.155344500000000000e+06,3.347136799999999814e+06,2.892998799999999814e+06,2.407612299999999814e+06,2.889087799999999814e+06,3.033949000000000000e+06,2.666008000000000000e+06,3.061403799999999814e+06,2.638475000000000000e+06,3.057492799999999814e+06,2.759870500000000000e+06,3.820829500000000000e+06,3.002661500000000000e+06,2.728583000000000000e+06,3.053503500000000000e+06,2.638475000000000000e+06,3.049514500000000000e+06,2.904809799999999814e+06,3.296216299999999814e+06,2.951741000000000000e+06,2.658029500000000000e+06,2.685484299999999814e+06,2.752126799999999814e+06,2.814701799999999814e+06,2.337137299999999814e+06,2.466316500000000000e+06,2.481960299999999814e+06,2.767770500000000000e+06,3.261018000000000000e+06,2.317582500000000000e+06,2.274485000000000000e+06,2.395879500000000000e+06,3.077047500000000000e+06,2.853811000000000000e+06,3.096524000000000000e+06,3.769909000000000000e+06,3.088780299999999814e+06,3.335404000000000000e+06,3.370602500000000000e+06,2.775514000000000000e+06,3.127811500000000000e+06,2.971295799999999814e+06,3.084791000000000000e+06,2.998750500000000000e+06,2.607187500000000000e+06,2.951741000000000000e+06,2.912553500000000000e+06,2.716771799999999814e+06,2.583800000000000000e+06,2.568078000000000000e+06,2.513325000000000000e+06,2.431117000000000000e+06,2.908720799999999814e+06,2.626742000000000000e+06,2.709028299999999814e+06,2.920453500000000000e+06,3.390157000000000000e+06,2.618998500000000000e+06,2.638475000000000000e+06,3.120067799999999814e+06,2.188327000000000000e+06,2.086602500000000000e+06,2.199168000000000000e+06,2.485667799999999814e+06,1.905216000000000000e+06,1.692832000000000000e+06,1.669152000000000000e+06,1.408032000000000000e+06,1.507712000000000000e+06,1.332416000000000000e+06,1.049952000000000000e+06,8.660960000000000000e+05,8.236160000000000000e+05,6.725760000000000000e+05,5.720160000000000000e+05,5.010880000000000000e+05,4.055680000000000000e+05,3.695440000000000000e+05,2.900720000000000000e+05,2.349040000000000000e+05,1.571680000000000000e+05,1.201780000000000000e+05,9.854000000000000000e+04,7.220200000000000000e+04,6.748000000000000000e+04,3.917700000000000000e+04,4.128300000000000000e+04,2.363700000000000000e+04,2.153300000000000000e+04,1.982900000000000000e+04,1.502000000000000000e+04,1.051300000000000000e+04,1.181500000000000000e+04,9.211000000000000000e+03,7.909000000000000000e+03,7.709000000000000000e+03,7.208000000000000000e+03,5.205000000000000000e+03,4.505000000000000000e+03,4.805000000000000000e+03,4.404000000000000000e+03,6.407000000000000000e+03,4.404000000000000000e+03,3.704000000000000000e+03,4.304000000000000000e+03,3.103000000000000000e+03,5.806000000000000000e+03,3.804000000000000000e+03,2.802000000000000000e+03,4.004000000000000000e+03,2.702000000000000000e+03,3.904000000000000000e+03,3.804000000000000000e+03,3.503000000000000000e+03,4.204000000000000000e+03,3.403000000000000000e+03,4.204000000000000000e+03,5.606000000000000000e+03,4.004000000000000000e+03,3.403000000000000000e+03,3.603000000000000000e+03,5.806000000000000000e+03,4.004000000000000000e+03,3.804000000000000000e+03,3.203000000000000000e+03,3.103000000000000000e+03,4.304000000000000000e+03,4.004000000000000000e+03,3.804000000000000000e+03,5.105000000000000000e+03,4.605000000000000000e+03,4.605000000000000000e+03,3.503000000000000000e+03,3.603000000000000000e+03,3.904000000000000000e+03,3.804000000000000000e+03,2.302000000000000000e+03,1.191500000000000000e+04,3.704000000000000000e+03,3.303000000000000000e+03,3.103000000000000000e+03,5.306000000000000000e+03,4.605000000000000000e+03,4.204000000000000000e+03,3.403000000000000000e+03,5.005000000000000000e+03,4.805000000000000000e+03,4.304000000000000000e+03,2.903000000000000000e+03,3.003000000000000000e+03,4.204000000000000000e+03,5.005000000000000000e+03,4.905000000000000000e+03,3.303000000000000000e+03,3.804000000000000000e+03,3.503000000000000000e+03,2.802000000000000000e+03,3.003000000000000000e+03,2.903000000000000000e+03,4.204000000000000000e+03,5.806000000000000000e+03,3.303000000000000000e+03,3.704000000000000000e+03,4.404000000000000000e+03,3.804000000000000000e+03,3.303000000000000000e+03,3.103000000000000000e+03,3.804000000000000000e+03,3.303000000000000000e+03,4.505000000000000000e+03,4.204000000000000000e+03,4.605000000000000000e+03,3.203000000000000000e+03,3.804000000000000000e+03,3.003000000000000000e+03,4.204000000000000000e+03,3.704000000000000000e+03,3.003000000000000000e+03,3.503000000000000000e+03,4.004000000000000000e+03,4.304000000000000000e+03,3.503000000000000000e+03,4.605000000000000000e+03,5.105000000000000000e+03,4.905000000000000000e+03,3.103000000000000000e+03,3.503000000000000000e+03,4.304000000000000000e+03,3.403000000000000000e+03,2.903000000000000000e+03,4.004000000000000000e+03,2.702000000000000000e+03,3.303000000000000000e+03,3.804000000000000000e+03,3.807400000000000000e+04,3.103000000000000000e+03,4.004000000000000000e+03,3.003000000000000000e+03,2.002000000000000000e+03,2.903000000000000000e+03,4.204000000000000000e+03,2.702000000000000000e+03,3.203000000000000000e+03,4.905000000000000000e+03,4.104000000000000000e+03,4.404000000000000000e+03,3.103000000000000000e+03,3.704000000000000000e+03,5.005000000000000000e+03,3.103000000000000000e+03,4.104000000000000000e+03,3.103000000000000000e+03,5.506000000000000000e+03,5.205000000000000000e+03,3.203000000000000000e+03,4.505000000000000000e+03,2.202000000000000000e+03,3.103000000000000000e+03,3.103000000000000000e+03,3.403000000000000000e+03,3.103000000000000000e+03,4.204000000000000000e+03,4.705000000000000000e+03,3.503000000000000000e+03,2.802000000000000000e+03,3.804000000000000000e+03,2.402000000000000000e+03,4.304000000000000000e+03,6.908000000000000000e+03,3.403000000000000000e+03,3.103000000000000000e+03,5.105000000000000000e+03,3.403000000000000000e+03,3.704000000000000000e+03,4.304000000000000000e+03,2.602000000000000000e+03,4.905000000000000000e+03,5.406000000000000000e+03,4.004000000000000000e+03,3.704000000000000000e+03,3.303000000000000000e+03,3.904000000000000000e+03,4.605000000000000000e+03,3.403000000000000000e+03,3.904000000000000000e+03,4.304000000000000000e+03,4.104000000000000000e+03,5.005000000000000000e+03,2.602000000000000000e+03,3.003000000000000000e+03,2.802000000000000000e+03,3.303000000000000000e+03,4.605000000000000000e+03,4.905000000000000000e+03,4.204000000000000000e+03,3.303000000000000000e+03,2.802000000000000000e+03,3.303000000000000000e+03,1.101400000000000000e+04,3.603000000000000000e+03,2.802000000000000000e+03,4.004000000000000000e+03,5.706000000000000000e+03,2.702000000000000000e+03,3.203000000000000000e+03,4.705000000000000000e+03,4.805000000000000000e+03,2.502000000000000000e+03,3.503000000000000000e+03,3.103000000000000000e+03,4.404000000000000000e+03,2.802000000000000000e+03,3.704000000000000000e+03,3.503000000000000000e+03,3.804000000000000000e+03,3.603000000000000000e+03,3.603000000000000000e+03,4.304000000000000000e+03,8.109000000000000000e+03,3.503000000000000000e+03,3.403000000000000000e+03,3.003000000000000000e+03,3.603000000000000000e+03,3.303000000000000000e+03,4.104000000000000000e+03,4.404000000000000000e+03,5.105000000000000000e+03,3.403000000000000000e+03,4.605000000000000000e+03,2.903000000000000000e+03,2.702000000000000000e+03,2.602000000000000000e+03,3.804000000000000000e+03,3.904000000000000000e+03,3.103000000000000000e+03,2.802000000000000000e+03,4.304000000000000000e+03,3.603000000000000000e+03,4.505000000000000000e+03,3.503000000000000000e+03,3.503000000000000000e+03,2.102000000000000000e+03,3.303000000000000000e+03,4.505000000000000000e+03,3.503000000000000000e+03,3.804000000000000000e+03,2.802000000000000000e+03,3.203000000000000000e+03,4.104000000000000000e+03,4.905000000000000000e+03,3.704000000000000000e+03,5.906000000000000000e+03,3.503000000000000000e+03,3.203000000000000000e+03,4.404000000000000000e+03,4.104000000000000000e+03,3.704000000000000000e+03,3.003000000000000000e+03,3.904000000000000000e+03,3.804000000000000000e+03,2.903000000000000000e+03,3.203000000000000000e+03,6.107000000000000000e+03,1.872700000000000000e+04,3.403000000000000000e+03,3.904000000000000000e+03,6.307000000000000000e+03,5.005000000000000000e+03,5.306000000000000000e+03,4.404000000000000000e+03,4.705000000000000000e+03,3.603000000000000000e+03,2.602000000000000000e+03,4.104000000000000000e+03,4.805000000000000000e+03,4.705000000000000000e+03,3.503000000000000000e+03,3.904000000000000000e+03,4.004000000000000000e+03,2.102000000000000000e+03,4.204000000000000000e+03,2.903000000000000000e+03,4.304000000000000000e+03,4.705000000000000000e+03,3.704000000000000000e+03,3.503000000000000000e+03,2.302000000000000000e+03,3.704000000000000000e+03,4.004000000000000000e+03,2.903000000000000000e+03,4.004000000000000000e+03,4.605000000000000000e+03,3.403000000000000000e+03,5.205000000000000000e+03,3.704000000000000000e+03,4.304000000000000000e+03,3.303000000000000000e+03,4.905000000000000000e+03,3.303000000000000000e+03,3.203000000000000000e+03,3.804000000000000000e+03,4.304000000000000000e+03,4.004000000000000000e+03,3.804000000000000000e+03,4.905000000000000000e+03,nan
4.795409999999999684e+01,5.105000000000000000e+03,4.004000000000000000e+03,3.303000000000000000e+03,4.204000000000000000e+03,2.903000000000000000e+03,3.403000000000000000e+03,3.603000000000000000e+03,3.103000000000000000e+03,3.904000000000000000e+03,4.004000000000000000e+03,4.304000000000000000e+03,4.104000000000000000e+03,3.904000000000000000e+03,4.004000000000000000e+03,4.004000000000000000e+03,3.503000000000000000e+03,3.704000000000000000e+03,4.304000000000000000e+03,4.705000000000000000e+03,4.204000000000000000e+03,3.904000000000000000e+03,5.205000000000000000e+03,4.505000000000000000e+03,5.205000000000000000e+03,6.006000000000000000e+03,3.203000000000000000e+03,4.004000000000000000e+03,3.103000000000000000e+03,3.103000000000000000e+03,3.503000000000000000e+03,2.702000000000000000e+03,3.904000000000000000e+03,3.103000000000000000e+03,4.304000000000000000e+03,5.105000000000000000e+03,3.203000000000000000e+03,3.103000000000000000e+03,7.481400000000000000e+04,3.303000000000000000e+03,3.085400000000000000e+04,9.683000000000000000e+04,3.101920000000000000e+05,6.120160000000000000e+05,8.923360000000000000e+05,1.300928000000000000e+06,1.582752000000000000e+06,2.168810500000000000e+06,1.886949100000000093e+06,2.188327000000000000e+06,2.341010000000000000e+06,2.391968500000000000e+06,2.650286000000000000e+06,2.869454799999999814e+06,2.857800299999999814e+06,2.579732500000000000e+06,2.552435299999999814e+06,2.744226500000000000e+06,2.266624000000000000e+06,3.069147299999999814e+06,2.290128799999999814e+06,2.188327000000000000e+06,2.552435299999999814e+06,2.352820000000000000e+06,2.478049299999999814e+06,2.924364500000000000e+06,2.497604000000000000e+06,2.615087500000000000e+06,2.329277299999999814e+06,2.877355000000000000e+06,2.250980299999999814e+06,2.924364500000000000e+06,2.407612299999999814e+06,2.184454299999999814e+06,2.650286000000000000e+06,2.536790500000000000e+06,2.184454299999999814e+06,4.200503500000000000e+06,2.368463799999999814e+06,3.041770799999999814e+06,2.705117299999999814e+06,2.873444000000000000e+06,2.951741000000000000e+06,2.599443799999999814e+06,2.540701500000000000e+06,3.362780500000000000e+06,2.924364500000000000e+06,3.261018000000000000e+06,2.654118500000000000e+06,2.615087500000000000e+06,2.407612299999999814e+06,3.288472799999999814e+06,2.834256500000000000e+06,3.495830500000000000e+06,2.752126799999999814e+06,2.963395500000000000e+06,2.114018299999999814e+06,2.736404799999999814e+06,3.033949000000000000e+06,2.450671799999999814e+06,2.943841000000000000e+06,3.288472799999999814e+06,2.415396000000000000e+06,2.243196500000000000e+06,3.276661799999999814e+06,3.276661799999999814e+06,3.061403799999999814e+06,2.591543500000000000e+06,2.466316500000000000e+06,3.480186799999999814e+06,2.466316500000000000e+06,2.916464299999999814e+06,3.241463299999999814e+06,2.215780799999999814e+06,2.959484500000000000e+06,2.215780799999999814e+06,2.728583000000000000e+06,2.294077799999999814e+06,2.638475000000000000e+06,2.936097299999999814e+06,2.571989000000000000e+06,3.202197500000000000e+06,2.752126799999999814e+06,2.450671799999999814e+06,2.885098500000000000e+06,2.685484299999999814e+06,2.505503000000000000e+06,2.153166799999999814e+06,2.720761000000000000e+06,2.391968500000000000e+06,2.583800000000000000e+06,3.589771299999999814e+06,3.194453799999999814e+06,2.423256000000000000e+06,2.908720799999999814e+06,3.037781500000000000e+06,2.630731299999999814e+06,2.587711000000000000e+06,2.685484299999999814e+06,2.348871000000000000e+06,2.571989000000000000e+06,2.846067500000000000e+06,2.286217799999999814e+06,2.485909299999999814e+06,2.799058000000000000e+06,2.724672000000000000e+06,2.936097299999999814e+06,2.634642299999999814e+06,2.775514000000000000e+06,2.552435299999999814e+06,2.775514000000000000e+06,2.595454500000000000e+06,2.650286000000000000e+06,2.337137299999999814e+06,2.826512799999999814e+06,2.701128000000000000e+06,2.638475000000000000e+06,2.348871000000000000e+06,2.129662000000000000e+06,2.736404799999999814e+06,2.669840500000000000e+06,2.309722500000000000e+06,3.155344500000000000e+06,2.861711299999999814e+06,3.304116500000000000e+06,2.924364500000000000e+06,2.004394600000000093e+06,2.364514799999999814e+06,2.650286000000000000e+06,2.012216500000000000e+06,2.215780799999999814e+06,3.621215299999999814e+06,2.642385799999999814e+06,2.368463799999999814e+06,2.990850299999999814e+06,2.642385799999999814e+06,2.658029500000000000e+06,2.795068799999999814e+06,2.591543500000000000e+06,2.254929299999999814e+06,3.167077299999999814e+06,2.940008299999999814e+06,2.748137500000000000e+06,3.120067799999999814e+06,2.544651500000000000e+06,3.061403799999999814e+06,3.926581299999999814e+06,2.806801500000000000e+06,2.360642000000000000e+06,2.685484299999999814e+06,2.356731000000000000e+06,3.045681799999999814e+06,2.630731299999999814e+06,2.967384799999999814e+06,2.341010000000000000e+06,2.603354799999999814e+06,2.403663299999999814e+06,2.646375000000000000e+06,2.474176500000000000e+06,2.630731299999999814e+06,2.450671799999999814e+06,2.662097000000000000e+06,2.830423799999999814e+06,2.795068799999999814e+06,2.787325299999999814e+06,2.709028299999999814e+06,2.869454799999999814e+06,2.294077799999999814e+06,2.532841500000000000e+06,2.716771799999999814e+06,2.341010000000000000e+06,2.407612299999999814e+06,1.890822000000000000e+06,2.337137299999999814e+06,2.339328000000000000e+06,2.008267399999999907e+06,2.108544000000000000e+06,2.423256000000000000e+06,2.415396000000000000e+06,2.446760799999999814e+06,1.993312000000000000e+06,3.241463299999999814e+06,2.501553000000000000e+06,2.564088799999999814e+06,2.274485000000000000e+06,2.732415500000000000e+06,2.262713000000000000e+06,2.121802000000000000e+06,2.063097800000000047e+06,2.509414000000000000e+06,2.282345000000000000e+06,2.485909299999999814e+06,2.415396000000000000e+06,2.235336500000000000e+06,2.532841500000000000e+06,2.160950500000000000e+06,2.771681500000000000e+06,2.223564500000000000e+06,2.391968500000000000e+06,2.372374799999999814e+06,2.920453500000000000e+06,3.026127000000000000e+06,2.450671799999999814e+06,2.963395500000000000e+06,2.646375000000000000e+06,2.532841500000000000e+06,2.849978500000000000e+06,2.666008000000000000e+06,2.697295500000000000e+06,2.990850299999999814e+06,2.650286000000000000e+06,2.912553500000000000e+06,2.435028000000000000e+06,2.709028299999999814e+06,2.693384500000000000e+06,2.783414299999999814e+06,2.552435299999999814e+06,3.002661500000000000e+06,2.646375000000000000e+06,2.579732500000000000e+06,2.646375000000000000e+06,3.452888500000000000e+06,2.470265500000000000e+06,2.853811000000000000e+06,2.924364500000000000e+06,2.885098500000000000e+06,2.869454799999999814e+06,2.892998799999999814e+06,2.873444000000000000e+06,2.728583000000000000e+06,3.899126500000000000e+06,2.497604000000000000e+06,2.640046500000000000e+06,2.462114500000000000e+06,2.849942000000000000e+06,3.374149500000000000e+06,2.885003500000000000e+06,2.530044799999999814e+06,2.458054500000000000e+06,3.290268000000000000e+06,2.725472299999999814e+06,3.353096299999999814e+06,2.984785500000000000e+06,3.276521299999999814e+06,3.025522500000000000e+06,3.371454299999999814e+06,3.024511500000000000e+06,2.765057799999999814e+06,2.915466000000000000e+06,2.315473799999999814e+06,2.442209799999999814e+06,2.777101799999999814e+06,2.679945299999999814e+06,2.683962799999999814e+06,2.862870299999999814e+06,2.452103799999999814e+06,2.353627500000000000e+06,2.341281500000000000e+06,3.159944299999999814e+06,2.793764500000000000e+06,3.224359500000000000e+06,2.324765500000000000e+06,2.383545500000000000e+06,2.408296500000000000e+06,3.401131500000000000e+06,2.914722000000000000e+06,2.442338799999999814e+06,3.031212799999999814e+06,2.652809299999999814e+06,3.352574299999999814e+06,2.675231299999999814e+06,3.203685000000000000e+06,2.643005000000000000e+06,2.532977799999999814e+06,2.502521500000000000e+06,2.545681500000000000e+06,2.838167299999999814e+06,2.579732500000000000e+06,3.480186799999999814e+06,2.517996000000000000e+06,2.752126799999999814e+06,3.852195299999999814e+06,4.498047500000000000e+06,2.560295299999999814e+06,2.305772500000000000e+06,2.626742000000000000e+06,2.431117000000000000e+06,3.347136799999999814e+06,2.853811000000000000e+06,2.497604000000000000e+06,2.489820299999999814e+06,2.333226299999999814e+06,2.732415500000000000e+06,2.505503000000000000e+06,2.646375000000000000e+06,3.018227000000000000e+06,2.537656299999999814e+06,2.712861000000000000e+06,2.603988000000000000e+06,2.485909299999999814e+06,2.525057799999999814e+06,3.170910000000000000e+06,2.431117000000000000e+06,2.748137500000000000e+06,2.756037799999999814e+06,2.282345000000000000e+06,2.975206500000000000e+06,2.607187500000000000e+06,2.304768000000000000e+06,2.842156500000000000e+06,2.423256000000000000e+06,3.214086799999999814e+06,2.916464299999999814e+06,3.022137799999999814e+06,2.779425000000000000e+06,2.654118500000000000e+06,2.830423799999999814e+06,2.814701799999999814e+06,2.626742000000000000e+06,2.890169000000000000e+06,2.364514799999999814e+06,3.515463500000000000e+06,4.040076799999999814e+06,3.198364799999999814e+06,2.932108000000000000e+06,3.311860000000000000e+06,2.415396000000000000e+06,2.395879500000000000e+06,2.243196500000000000e+06,2.450671799999999814e+06,2.110030000000000000e+06,2.759870500000000000e+06,2.947751799999999814e+06,2.458455500000000000e+06,2.192277000000000000e+06,2.955652000000000000e+06,2.900820500000000000e+06,2.635018299999999814e+06,2.474176500000000000e+06,2.327307299999999814e+06,2.309722500000000000e+06,2.618998500000000000e+06,2.372374799999999814e+06,2.129902500000000000e+06,2.051365000000000000e+06,2.274485000000000000e+06,2.560295299999999814e+06,2.348871000000000000e+06,3.096524000000000000e+06,2.501553000000000000e+06,3.084791000000000000e+06,2.505503000000000000e+06,2.226483500000000000e+06,2.810712500000000000e+06,2.583800000000000000e+06,2.834256500000000000e+06,3.084791000000000000e+06,2.947751799999999814e+06,2.556346299999999814e+06,2.282345000000000000e+06,2.431117000000000000e+06,2.505503000000000000e+06,2.556346299999999814e+06,2.431117000000000000e+06,2.756037799999999814e+06,2.603354799999999814e+06,2.940008299999999814e+06,2.591543500000000000e+06,2.689473500000000000e+06,2.431117000000000000e+06,3.014394299999999814e+06,2.759870500000000000e+06,2.783414299999999814e+06,2.352820000000000000e+06,2.814701799999999814e+06,2.681573500000000000e+06,3.229730500000000000e+06,2.802969000000000000e+06,3.182721000000000000e+06,2.924364500000000000e+06,2.877355000000000000e+06,2.877355000000000000e+06,2.478049299999999814e+06,2.575900000000000000e+06,3.308027500000000000e+06,3.178810000000000000e+06,2.685484299999999814e+06,3.024175799999999814e+06,2.560295299999999814e+06,2.153166799999999814e+06,3.205530299999999814e+06,2.372374799999999814e+06,2.599443799999999814e+06,2.388331500000000000e+06,2.200137000000000000e+06,2.709028299999999814e+06,2.366739500000000000e+06,2.247069299999999814e+06,2.983106799999999814e+06,2.599443799999999814e+06,2.724672000000000000e+06,2.611098299999999814e+06,2.388019500000000000e+06,2.153166799999999814e+06,3.311860000000000000e+06,2.724672000000000000e+06,2.352820000000000000e+06,2.834256500000000000e+06,2.618998500000000000e+06,2.826512799999999814e+06,2.036140899999999907e+06,4.866145000000000000e+06,2.607187500000000000e+06,2.783414299999999814e+06,2.821382799999999814e+06,2.705117299999999814e+06,2.481057500000000000e+06,2.454544500000000000e+06,2.294077799999999814e+06,2.975206500000000000e+06,2.971295799999999814e+06,2.380158500000000000e+06,2.565168500000000000e+06,2.654118500000000000e+06,2.822523500000000000e+06,2.067008800000000047e+06,2.481960299999999814e+06,3.006494000000000000e+06,2.783414299999999814e+06,2.313633500000000000e+06,3.014394299999999814e+06,2.325366299999999814e+06,2.685484299999999814e+06,3.041770799999999814e+06,2.353207000000000000e+06,2.604636500000000000e+06,2.759870500000000000e+06,2.618998500000000000e+06,2.615087500000000000e+06,2.227475500000000000e+06,2.446760799999999814e+06,2.701128000000000000e+06,2.571989000000000000e+06,3.104424000000000000e+06,3.120067799999999814e+06,3.095084000000000000e+06,3.304116500000000000e+06,2.701128000000000000e+06,3.186632000000000000e+06,2.994839500000000000e+06,2.450671799999999814e+06,2.446760799999999814e+06,3.257107000000000000e+06,2.564088799999999814e+06,2.634642299999999814e+06,3.174820799999999814e+06,3.112167500000000000e+06,3.170910000000000000e+06,2.497849799999999814e+06,2.606361000000000000e+06,2.877355000000000000e+06,2.669840500000000000e+06,2.223564500000000000e+06,2.493693000000000000e+06,3.879493500000000000e+06,3.245374299999999814e+06,3.080880000000000000e+06,2.771681500000000000e+06,2.940008299999999814e+06,3.112167500000000000e+06,3.664157299999999814e+06,2.607187500000000000e+06,2.963395500000000000e+06,2.681573500000000000e+06,2.341010000000000000e+06,2.744226500000000000e+06,3.386172000000000000e+06,2.286217799999999814e+06,2.376247500000000000e+06,3.002317500000000000e+06,2.912553500000000000e+06,2.932108000000000000e+06,3.848206000000000000e+06,4.000889000000000000e+06,3.120067799999999814e+06,3.824740500000000000e+06,2.705117299999999814e+06,3.613393500000000000e+06,3.014394299999999814e+06,3.300205500000000000e+06,3.503730799999999814e+06,3.699512299999999814e+06,3.300205500000000000e+06,3.722899500000000000e+06,2.732415500000000000e+06,3.441077500000000000e+06,2.865544000000000000e+06,2.861711299999999814e+06,2.693384500000000000e+06,3.178810000000000000e+06,2.912284500000000000e+06,2.994839500000000000e+06,3.965612500000000000e+06,3.416491799999999814e+06,2.615087500000000000e+06,3.264850500000000000e+06,3.315849299999999814e+06,3.143533299999999814e+06,3.131878799999999814e+06,2.924364500000000000e+06,2.517197799999999814e+06,3.261018000000000000e+06,2.920453500000000000e+06,3.272750799999999814e+06,4.333710000000000000e+06,2.329277299999999814e+06,3.319760299999999814e+06,2.877355000000000000e+06,3.237474000000000000e+06,2.955652000000000000e+06,2.818691000000000000e+06,3.202197500000000000e+06,2.979195799999999814e+06,3.582027799999999814e+06,3.207309500000000000e+06,2.575900000000000000e+06,3.578116799999999814e+06,3.883482799999999814e+06,2.519758000000000000e+06,2.709028299999999814e+06,2.971295799999999814e+06,2.615087500000000000e+06,2.595454500000000000e+06,2.407612299999999814e+06,2.568078000000000000e+06,2.270410799999999814e+06,2.916464299999999814e+06,2.896909500000000000e+06,2.423256000000000000e+06,2.838167299999999814e+06,3.946136000000000000e+06,3.405800799999999814e+06,2.983106799999999814e+06,2.963395500000000000e+06,2.822523500000000000e+06,3.084791000000000000e+06,2.360642000000000000e+06,3.049319299999999814e+06,2.618998500000000000e+06,2.505503000000000000e+06,2.020038399999999907e+06,2.705995799999999814e+06,2.336333500000000000e+06,1.638528000000000000e+06,2.157039500000000000e+06,1.651221100000000093e+06,1.876896000000000000e+06,2.360642000000000000e+06,2.081760000000000000e+06,2.474176500000000000e+06,2.026778399999999907e+06,1.616842000000000000e+06,2.255757299999999814e+06,2.556346299999999814e+06,1.886949100000000093e+06,1.722495300000000047e+06,2.352551299999999814e+06,2.525057799999999814e+06,2.615695500000000000e+06,2.857800299999999814e+06,3.006494000000000000e+06,3.100434799999999814e+06,2.705117299999999814e+06,3.084791000000000000e+06,2.635074000000000000e+06,2.380158500000000000e+06,2.517197799999999814e+06,3.240168299999999814e+06,2.787325299999999814e+06,2.568078000000000000e+06,2.215780799999999814e+06,2.712861000000000000e+06,2.493693000000000000e+06,2.575900000000000000e+06,2.391968500000000000e+06,3.374513299999999814e+06,2.254929299999999814e+06,1.839940600000000093e+06,2.219691799999999814e+06,2.548562500000000000e+06,2.368463799999999814e+06,2.552435299999999814e+06,2.301861500000000000e+06,2.039787800000000047e+06,1.927069399999999907e+06,2.626742000000000000e+06,2.501553000000000000e+06,2.321493500000000000e+06,2.669840500000000000e+06,2.646375000000000000e+06,2.427168000000000000e+06,2.403663299999999814e+06,1.973068000000000000e+06,2.086602500000000000e+06,2.325366299999999814e+06,2.748137500000000000e+06,2.904809799999999814e+06,3.151433500000000000e+06,3.120067799999999814e+06,2.779425000000000000e+06,2.207959000000000000e+06,2.846067500000000000e+06,2.501553000000000000e+06,3.010483299999999814e+06,2.266624000000000000e+06,2.579732500000000000e+06,2.818691000000000000e+06,2.826512799999999814e+06,3.480186799999999814e+06,2.889087799999999814e+06,2.297988799999999814e+06,2.243196500000000000e+06,2.149178500000000000e+06,2.070919600000000093e+06,2.098297299999999814e+06,3.123978799999999814e+06,2.689473500000000000e+06,2.705117299999999814e+06,3.022137799999999814e+06,2.266624000000000000e+06,2.826512799999999814e+06,3.612834000000000000e+06,2.231425500000000000e+06,2.361388000000000000e+06,2.644576500000000000e+06,1.980889899999999907e+06,2.197730299999999814e+06,2.411679799999999814e+06,2.334734000000000000e+06,2.296286299999999814e+06,2.308770000000000000e+06,2.655501799999999814e+06,1.756223300000000047e+06,2.171791799999999814e+06,2.088313600000000093e+06,2.319258799999999814e+06,2.607540799999999814e+06,2.655402799999999814e+06,2.252666799999999814e+06,2.675603500000000000e+06,3.557568299999999814e+06,2.307572799999999814e+06,2.536119299999999814e+06,2.378728299999999814e+06,2.875784299999999814e+06,2.862684000000000000e+06,2.693798000000000000e+06,2.373863799999999814e+06,2.307752500000000000e+06,1.926219100000000093e+06,2.182886000000000000e+06,2.372933299999999814e+06,2.270360500000000000e+06,2.307125500000000000e+06,2.942193500000000000e+06,2.629896799999999814e+06,2.179184000000000000e+06,2.320914000000000000e+06,1.992985399999999907e+06,2.045096600000000093e+06,2.192701799999999814e+06,1.984762600000000093e+06,2.156150500000000000e+06,2.596964500000000000e+06,2.200137000000000000e+06,2.321493500000000000e+06,1.734266100000000093e+06,2.039632100000000093e+06,2.290128799999999814e+06,2.155776000000000000e+06,2.317582500000000000e+06,1.648109100000000093e+06,2.188672000000000000e+06,2.419307000000000000e+06,1.834688000000000000e+06,1.976940800000000047e+06,2.090475300000000047e+06,2.756037799999999814e+06,2.247069299999999814e+06,2.063097800000000047e+06,3.010483299999999814e+06,2.286217799999999814e+06,2.967384799999999814e+06,2.372374799999999814e+06,2.474176500000000000e+06,1.818080000000000000e+06,1.926097600000000093e+06,2.059148800000000047e+06,1.969118899999999907e+06,2.372374799999999814e+06,2.325366299999999814e+06,1.793152000000000000e+06,2.000445500000000000e+06,2.662097000000000000e+06,2.075328000000000000e+06,2.121802000000000000e+06,2.164899500000000000e+06,2.485909299999999814e+06,2.740394000000000000e+06,2.384107500000000000e+06,1.996572800000000047e+06,2.266624000000000000e+06,2.763781299999999814e+06,2.348871000000000000e+06,2.748137500000000000e+06,2.528930500000000000e+06,2.544651500000000000e+06,2.521146799999999814e+06,2.055275899999999907e+06,4.067531500000000000e+06,2.532841500000000000e+06,2.278434000000000000e+06,2.505503000000000000e+06,3.468532299999999814e+06,2.669840500000000000e+06,2.481960299999999814e+06,2.908720799999999814e+06,2.814701799999999814e+06,3.444988500000000000e+06,2.716771799999999814e+06,2.270574000000000000e+06,3.182721000000000000e+06,2.904809799999999814e+06,3.852195299999999814e+06,2.454544500000000000e+06,3.335404000000000000e+06,2.650286000000000000e+06,2.528930500000000000e+06,2.352820000000000000e+06,2.016089300000000047e+06,2.591543500000000000e+06,2.544651500000000000e+06,2.787325299999999814e+06,2.513325000000000000e+06,3.644681000000000000e+06,3.022137799999999814e+06,2.669840500000000000e+06,4.979640500000000000e+06,3.386246000000000000e+06,2.458455500000000000e+06,2.810712500000000000e+06,2.215780799999999814e+06,2.294077799999999814e+06,2.391552000000000000e+06,2.344921000000000000e+06,2.568078000000000000e+06,2.458455500000000000e+06,2.023911100000000093e+06,2.454544500000000000e+06,2.450671799999999814e+06,2.070919600000000093e+06,2.090475300000000047e+06,2.207959000000000000e+06,2.180543299999999814e+06,2.407612299999999814e+06,1.980889899999999907e+06,2.321493500000000000e+06,2.869454799999999814e+06,2.438900799999999814e+06,3.026127000000000000e+06,3.198364799999999814e+06,2.121802000000000000e+06,2.157039500000000000e+06,2.423256000000000000e+06,3.022137799999999814e+06,2.724672000000000000e+06,2.227475500000000000e+06,1.714672399999999907e+06,2.462404500000000000e+06,3.413701000000000000e+06,2.262713000000000000e+06,3.057492799999999814e+06,2.932108000000000000e+06,3.049514500000000000e+06,2.282345000000000000e+06,3.358791299999999814e+06,2.305772500000000000e+06,2.478049299999999814e+06,2.497604000000000000e+06,3.499819799999999814e+06,2.744226500000000000e+06,3.335404000000000000e+06,3.926581299999999814e+06,2.963395500000000000e+06,3.010483299999999814e+06,3.190464500000000000e+06,2.795068799999999814e+06,2.685484299999999814e+06,2.658029500000000000e+06,2.759870500000000000e+06,3.053503500000000000e+06,2.818691000000000000e+06,2.160950500000000000e+06,2.814701799999999814e+06,2.783414299999999814e+06,2.458455500000000000e+06,2.591543500000000000e+06,2.442811799999999814e+06,2.838167299999999814e+06,2.869454799999999814e+06,2.505503000000000000e+06,2.963395500000000000e+06,2.681573500000000000e+06,3.523285500000000000e+06,2.376247500000000000e+06,3.225819500000000000e+06,3.413701000000000000e+06,2.810712500000000000e+06,3.210175799999999814e+06,3.210175799999999814e+06,3.120067799999999814e+06,3.347136799999999814e+06,2.521146799999999814e+06,2.791158000000000000e+06,2.834256500000000000e+06,2.560295299999999814e+06,1.953436000000000000e+06,2.239285500000000000e+06,2.207959000000000000e+06,2.419307000000000000e+06,2.775514000000000000e+06,2.940008299999999814e+06,2.607187500000000000e+06,3.726810500000000000e+06,2.399752299999999814e+06,3.550740299999999814e+06,2.967384799999999814e+06,3.065236500000000000e+06,2.568078000000000000e+06,2.489820299999999814e+06,3.147522500000000000e+06,2.830423799999999814e+06,2.521146799999999814e+06,2.544651500000000000e+06,2.231425500000000000e+06,2.188327000000000000e+06,2.458455500000000000e+06,1.980889899999999907e+06,2.368463799999999814e+06,2.853811000000000000e+06,3.327503799999999814e+06,2.474176500000000000e+06,3.022137799999999814e+06,2.681573500000000000e+06,2.615087500000000000e+06,2.568078000000000000e+06,2.435028000000000000e+06,3.092691299999999814e+06,2.391968500000000000e+06,1.965246100000000093e+06,1.992584500000000000e+06,2.372374799999999814e+06,2.235336500000000000e+06,3.096524000000000000e+06,2.458455500000000000e+06,2.106157299999999814e+06,2.646375000000000000e+06,3.112167500000000000e+06,2.846067500000000000e+06,3.198364799999999814e+06,2.521146799999999814e+06,2.900820500000000000e+06,2.779425000000000000e+06,2.164899500000000000e+06,2.618998500000000000e+06,2.936097299999999814e+06,2.536790500000000000e+06,2.599443799999999814e+06,2.810712500000000000e+06,2.959484500000000000e+06,2.756037799999999814e+06,2.591543500000000000e+06,2.658029500000000000e+06,2.587711000000000000e+06,2.955652000000000000e+06,2.517197799999999814e+06,2.791158000000000000e+06,2.759870500000000000e+06,2.568078000000000000e+06,2.070919600000000093e+06,2.384107500000000000e+06,2.160950500000000000e+06,2.352820000000000000e+06,2.795068799999999814e+06,2.423256000000000000e+06,2.697295500000000000e+06,2.685484299999999814e+06,2.098297299999999814e+06,2.544651500000000000e+06,3.178810000000000000e+06,2.352820000000000000e+06,3.914848500000000000e+06,3.053503500000000000e+06,2.098297299999999814e+06,2.771681500000000000e+06,3.797364000000000000e+06,1.941741399999999907e+06,2.642385799999999814e+06,2.826512799999999814e+06,2.098297299999999814e+06,2.501553000000000000e+06,2.297988799999999814e+06,3.080880000000000000e+06,2.853811000000000000e+06,2.435028000000000000e+06,2.575900000000000000e+06,2.775514000000000000e+06,2.376247500000000000e+06,2.286217799999999814e+06,2.043505000000000000e+06,2.924364500000000000e+06,3.069147299999999814e+06,2.979195799999999814e+06,2.607187500000000000e+06,3.049514500000000000e+06,3.096524000000000000e+06,2.810712500000000000e+06,2.556346299999999814e+06,2.685484299999999814e+06,2.579732500000000000e+06,2.759870500000000000e+06,2.247069299999999814e+06,3.413701000000000000e+06,3.116078500000000000e+06,2.309722500000000000e+06,2.666008000000000000e+06,2.763781299999999814e+06,2.528930500000000000e+06,2.532841500000000000e+06,2.196188000000000000e+06,2.975206500000000000e+06,2.172683299999999814e+06,2.380158500000000000e+06,2.364514799999999814e+06,2.168810500000000000e+06,2.568078000000000000e+06,2.571989000000000000e+06,2.333226299999999814e+06,2.873444000000000000e+06,2.356731000000000000e+06,2.634642299999999814e+06,2.493693000000000000e+06,2.877355000000000000e+06,2.308096000000000000e+06,2.407612299999999814e+06,3.022137799999999814e+06,2.117891000000000000e+06,2.575900000000000000e+06,2.427168000000000000e+06,3.319760299999999814e+06,3.131878799999999814e+06,2.247069299999999814e+06,2.697295500000000000e+06,3.002661500000000000e+06,2.611098299999999814e+06,2.599443799999999814e+06,3.030038000000000000e+06,2.227475500000000000e+06,2.207959000000000000e+06,3.002661500000000000e+06,3.288472799999999814e+06,2.446760799999999814e+06,2.235336500000000000e+06,3.456799500000000000e+06,2.971295799999999814e+06,2.900820500000000000e+06,2.372374799999999814e+06,2.380158500000000000e+06,2.783414299999999814e+06,2.321493500000000000e+06,2.932108000000000000e+06,3.194453799999999814e+06,3.233563000000000000e+06,2.540701500000000000e+06,2.842156500000000000e+06,2.462404500000000000e+06,2.595454500000000000e+06,3.413701000000000000e+06,3.656413799999999814e+06,3.241463299999999814e+06,3.401890000000000000e+06,3.002661500000000000e+06,2.583800000000000000e+06,3.037781500000000000e+06,2.388019500000000000e+06,3.425433799999999814e+06,2.799058000000000000e+06,2.775514000000000000e+06,2.716771799999999814e+06,3.159177000000000000e+06,4.169215799999999814e+06,3.229730500000000000e+06,4.036165799999999814e+06,2.254929299999999814e+06,2.395879500000000000e+06,2.740394000000000000e+06,3.147522500000000000e+06,2.575900000000000000e+06,2.423256000000000000e+06,2.575900000000000000e+06,2.391968500000000000e+06,2.474176500000000000e+06,2.709028299999999814e+06,3.217919500000000000e+06,2.959484500000000000e+06,2.294077799999999814e+06,1.965246100000000093e+06,2.838167299999999814e+06,2.438900799999999814e+06,3.394146299999999814e+06,1.914325800000000047e+06,2.149178500000000000e+06,2.693384500000000000e+06,2.799058000000000000e+06,2.838167299999999814e+06,2.799058000000000000e+06,2.669840500000000000e+06,2.027860300000000047e+06,2.669840500000000000e+06,2.689473500000000000e+06,2.528930500000000000e+06,2.712861000000000000e+06,2.544651500000000000e+06,2.435028000000000000e+06,2.243196500000000000e+06,2.000445500000000000e+06,2.994839500000000000e+06,2.348871000000000000e+06,2.262713000000000000e+06,2.446760799999999814e+06,2.932108000000000000e+06,2.517197799999999814e+06,2.740394000000000000e+06,2.861711299999999814e+06,2.705117299999999814e+06,2.094424399999999907e+06,2.290128799999999814e+06,2.752126799999999814e+06,2.427168000000000000e+06,2.654118500000000000e+06,2.779425000000000000e+06,2.622831000000000000e+06,3.413701000000000000e+06,2.493693000000000000e+06,2.356731000000000000e+06,3.441077500000000000e+06,2.470265500000000000e+06,2.853811000000000000e+06,2.423256000000000000e+06,2.709028299999999814e+06,2.427168000000000000e+06,2.681573500000000000e+06,2.646375000000000000e+06,2.180543299999999814e+06,2.254929299999999814e+06,2.642385799999999814e+06,2.666008000000000000e+06,2.603354799999999814e+06,2.611098299999999814e+06,2.752126799999999814e+06,2.607187500000000000e+06,2.485909299999999814e+06,2.904809799999999814e+06,2.544651500000000000e+06,3.104424000000000000e+06,3.002661500000000000e+06,2.634642299999999814e+06,2.360642000000000000e+06,2.442811799999999814e+06,3.820829500000000000e+06,2.270574000000000000e+06,2.368463799999999814e+06,2.720761000000000000e+06,3.096524000000000000e+06,2.701128000000000000e+06,2.360642000000000000e+06,2.795068799999999814e+06,2.399752299999999814e+06,2.560295299999999814e+06,2.274485000000000000e+06,2.348871000000000000e+06,2.086602500000000000e+06,2.814701799999999814e+06,2.712861000000000000e+06,2.204048000000000000e+06,2.415396000000000000e+06,2.371968000000000000e+06,1.988711800000000047e+06,2.528930500000000000e+06,3.049514500000000000e+06,3.186632000000000000e+06,2.709028299999999814e+06,3.558483799999999814e+06,2.313633500000000000e+06,2.994839500000000000e+06,2.395879500000000000e+06,3.143533299999999814e+06,2.395879500000000000e+06,3.617226000000000000e+06,3.711166799999999814e+06,2.912553500000000000e+06,2.943841000000000000e+06,2.720761000000000000e+06,4.274889500000000000e+06,2.544651500000000000e+06,2.297988799999999814e+06,2.889087799999999814e+06,3.080880000000000000e+06,1.577672300000000047e+06,2.164899500000000000e+06,2.184454299999999814e+06,2.830423799999999814e+06,2.806801500000000000e+06,2.321493500000000000e+06,2.184454299999999814e+06,2.458455500000000000e+06,1.973068000000000000e+06,2.282345000000000000e+06,1.751104000000000000e+06,2.611098299999999814e+06,1.859533500000000000e+06,2.266624000000000000e+06,2.110030000000000000e+06,2.626742000000000000e+06,2.869454799999999814e+06,2.290128799999999814e+06,2.685484299999999814e+06,2.959484500000000000e+06,2.266624000000000000e+06,2.356731000000000000e+06,2.438900799999999814e+06,2.940008299999999814e+06,3.096524000000000000e+06,2.748137500000000000e+06,2.979195799999999814e+06,2.556346299999999814e+06,2.693384500000000000e+06,3.073136500000000000e+06,2.838167299999999814e+06,3.108335000000000000e+06,2.415396000000000000e+06,2.842156500000000000e+06,3.096524000000000000e+06,2.517197799999999814e+06,3.722899500000000000e+06,3.523285500000000000e+06,2.744226500000000000e+06,2.435028000000000000e+06,2.896909500000000000e+06,2.571989000000000000e+06,2.799058000000000000e+06,2.662097000000000000e+06,2.615087500000000000e+06,2.936097299999999814e+06,2.521146799999999814e+06,2.779425000000000000e+06,2.517197799999999814e+06,2.415396000000000000e+06,2.705117299999999814e+06,2.724672000000000000e+06,3.018227000000000000e+06,2.720761000000000000e+06,2.470265500000000000e+06,2.376247500000000000e+06,2.689473500000000000e+06,2.337137299999999814e+06,3.131878799999999814e+06,2.587711000000000000e+06,2.912553500000000000e+06,2.951741000000000000e+06,4.083175299999999814e+06,2.583800000000000000e+06,2.900820500000000000e+06,3.030038000000000000e+06,2.994839500000000000e+06,3.272750799999999814e+06,3.163166299999999814e+06,2.799058000000000000e+06,2.681573500000000000e+06,2.466316500000000000e+06,2.552435299999999814e+06,2.360642000000000000e+06,2.305772500000000000e+06,2.607187500000000000e+06,2.470265500000000000e+06,2.204048000000000000e+06,2.149178500000000000e+06,1.918275800000000047e+06,1.898682000000000000e+06,2.262713000000000000e+06,2.478049299999999814e+06,2.254929299999999814e+06,2.767770500000000000e+06,2.450671799999999814e+06,2.278434000000000000e+06,2.243196500000000000e+06,3.754187000000000000e+06,3.163166299999999814e+06,2.724672000000000000e+06,2.544651500000000000e+06,2.278434000000000000e+06,2.101248000000000000e+06,2.243196500000000000e+06,2.474176500000000000e+06,2.262713000000000000e+06,2.266624000000000000e+06,2.599443799999999814e+06,2.951741000000000000e+06,2.607187500000000000e+06,2.611098299999999814e+06,2.192277000000000000e+06,2.802969000000000000e+06,2.215780799999999814e+06,2.270574000000000000e+06,2.258840299999999814e+06,2.622831000000000000e+06,2.368463799999999814e+06,2.689473500000000000e+06,2.192277000000000000e+06,2.517197799999999814e+06,2.466316500000000000e+06,2.431117000000000000e+06,2.951741000000000000e+06,2.783414299999999814e+06,2.783414299999999814e+06,2.575900000000000000e+06,2.983106799999999814e+06,3.057492799999999814e+06,2.517197799999999814e+06,4.177116000000000000e+06,2.626742000000000000e+06,2.791158000000000000e+06,2.497604000000000000e+06,2.250980299999999814e+06,2.975206500000000000e+06,3.061403799999999814e+06,1.918275800000000047e+06,2.822523500000000000e+06,2.423256000000000000e+06,3.084791000000000000e+06,2.932108000000000000e+06,2.552435299999999814e+06,3.018227000000000000e+06,3.182721000000000000e+06,2.583800000000000000e+06,2.231425500000000000e+06,2.454544500000000000e+06,2.309722500000000000e+06,3.088780299999999814e+06,2.587711000000000000e+06,2.344921000000000000e+06,2.865544000000000000e+06,2.697295500000000000e+06,2.826512799999999814e+06,2.348871000000000000e+06,2.622831000000000000e+06,3.589771299999999814e+06,2.442811799999999814e+06,3.010483299999999814e+06,3.116078500000000000e+06,4.736927500000000000e+06,2.313633500000000000e+06,2.290128799999999814e+06,2.806801500000000000e+06,2.481960299999999814e+06,2.564088799999999814e+06,2.830423799999999814e+06,2.728583000000000000e+06,2.548562500000000000e+06,2.407612299999999814e+06,2.094424399999999907e+06,2.164899500000000000e+06,2.192277000000000000e+06,2.235336500000000000e+06,2.716771799999999814e+06,2.838167299999999814e+06,2.513325000000000000e+06,2.814701799999999814e+06,2.423256000000000000e+06,2.853811000000000000e+06,2.568078000000000000e+06,2.196188000000000000e+06,2.662097000000000000e+06,2.724672000000000000e+06,2.756037799999999814e+06,2.325366299999999814e+06,2.622831000000000000e+06,2.591543500000000000e+06,2.450671799999999814e+06,3.225819500000000000e+06,2.485909299999999814e+06,2.337137299999999814e+06,2.744226500000000000e+06,3.045681799999999814e+06,3.300205500000000000e+06,3.378502500000000000e+06,2.783414299999999814e+06,2.603354799999999814e+06,3.366769799999999814e+06,2.900820500000000000e+06,2.474176500000000000e+06,2.787325299999999814e+06,2.861711299999999814e+06,3.147522500000000000e+06,3.574127500000000000e+06,2.658029500000000000e+06,2.767770500000000000e+06,2.501553000000000000e+06,2.583800000000000000e+06,2.372374799999999814e+06,2.963395500000000000e+06,2.889087799999999814e+06,2.932108000000000000e+06,2.478049299999999814e+06,2.286217799999999814e+06,2.250980299999999814e+06,2.814701799999999814e+06,3.456799500000000000e+06,2.701128000000000000e+06,3.276661799999999814e+06,2.838167299999999814e+06,3.006494000000000000e+06,3.257107000000000000e+06,3.088780299999999814e+06,3.080880000000000000e+06,2.869454799999999814e+06,2.431117000000000000e+06,3.077047500000000000e+06,2.192277000000000000e+06,2.990850299999999814e+06,2.885098500000000000e+06,3.413701000000000000e+06,3.398057299999999814e+06,3.766076500000000000e+06,3.061403799999999814e+06,3.030038000000000000e+06,3.335404000000000000e+06,3.010483299999999814e+06,2.900820500000000000e+06,3.550740299999999814e+06,2.763781299999999814e+06,2.732415500000000000e+06,2.810712500000000000e+06,2.998750500000000000e+06,2.474176500000000000e+06,2.528930500000000000e+06,2.587711000000000000e+06,3.468532299999999814e+06,2.846067500000000000e+06,2.615087500000000000e+06,2.791158000000000000e+06,2.395879500000000000e+06,2.799058000000000000e+06,3.112167500000000000e+06,2.470265500000000000e+06,2.560295299999999814e+06,2.967384799999999814e+06,2.207959000000000000e+06,3.378502500000000000e+06,2.435028000000000000e+06,2.983106799999999814e+06,2.344921000000000000e+06,2.348871000000000000e+06,4.548968000000000000e+06,2.329277299999999814e+06,2.689473500000000000e+06,2.611098299999999814e+06,3.378502500000000000e+06,2.830423799999999814e+06,3.354880500000000000e+06,3.938235799999999814e+06,2.791158000000000000e+06,3.358791299999999814e+06,3.229730500000000000e+06,2.752126799999999814e+06,3.210175799999999814e+06,2.885098500000000000e+06,2.936097299999999814e+06,3.069147299999999814e+06,2.951741000000000000e+06,3.080880000000000000e+06,3.170910000000000000e+06,2.654118500000000000e+06,2.419307000000000000e+06,2.454544500000000000e+06,2.603354799999999814e+06,2.599443799999999814e+06,2.705117299999999814e+06,3.507563500000000000e+06,3.077047500000000000e+06,2.986939500000000000e+06,2.826512799999999814e+06,2.998750500000000000e+06,2.693384500000000000e+06,2.583800000000000000e+06,2.364514799999999814e+06,2.885098500000000000e+06,2.172683299999999814e+06,2.163968000000000000e+06,2.014048000000000000e+06,1.801760000000000000e+06,1.878112000000000000e+06,1.428736000000000000e+06,1.595616000000000000e+06,1.237312000000000000e+06,1.106112000000000000e+06,9.818720000000000000e+05,8.699680000000000000e+05,7.402720000000000000e+05,7.715520000000000000e+05,6.635680000000000000e+05,4.934960000000000000e+05,4.353120000000000000e+05,3.438640000000000000e+05,2.688560000000000000e+05,2.142520000000000000e+05,1.751360000000000000e+05,1.247100000000000000e+05,1.045760000000000000e+05,7.903400000000000000e+04,5.814200000000000000e+04,5.834300000000000000e+04,4.028000000000000000e+04,2.884900000000000000e+04,2.915000000000000000e+04,1.682300000000000000e+04,1.702400000000000000e+04,1.321700000000000000e+04,1.081300000000000000e+04,7.809000000000000000e+03,7.809000000000000000e+03,6.908000000000000000e+03,8.109000000000000000e+03,5.706000000000000000e+03,6.707000000000000000e+03,4.404000000000000000e+03,4.004000000000000000e+03,3.203000000000000000e+03,5.606000000000000000e+03,5.606000000000000000e+03,5.205000000000000000e+03,3.804000000000000000e+03,5.506000000000000000e+03,4.705000000000000000e+03,4.905000000000000000e+03,2.903000000000000000e+03,2.502000000000000000e+03,4.204000000000000000e+03,8.209000000000000000e+03,3.904000000000000000e+03,4.304000000000000000e+03,3.203000000000000000e+03,3.904000000000000000e+03,3.603000000000000000e+03,4.004000000000000000e+03,5.306000000000000000e+03,2.502000000000000000e+03,5.606000000000000000e+03,3.503000000000000000e+03,3.503000000000000000e+03,4.004000000000000000e+03,3.003000000000000000e+03,4.204000000000000000e+03,3.704000000000000000e+03,3.203000000000000000e+03,2.402000000000000000e+03,5.606000000000000000e+03,3.904000000000000000e+03,2.903000000000000000e+03,5.306000000000000000e+03,3.603000000000000000e+03,2.802000000000000000e+03,3.103000000000000000e+03,4.004000000000000000e+03,3.103000000000000000e+03,3.804000000000000000e+03,2.802000000000000000e+03,2.602000000000000000e+03,2.702000000000000000e+03,4.404000000000000000e+03,4.004000000000000000e+03,3.403000000000000000e+03,3.904000000000000000e+03,3.503000000000000000e+03,4.204000000000000000e+03,2.903000000000000000e+03,3.003000000000000000e+03,5.005000000000000000e+03,4.805000000000000000e+03,4.705000000000000000e+03,8.209000000000000000e+03,2.802000000000000000e+03,5.406000000000000000e+03,2.202000000000000000e+03,4.905000000000000000e+03,3.103000000000000000e+03,4.705000000000000000e+03,4.104000000000000000e+03,4.004000000000000000e+03,4.204000000000000000e+03,3.003000000000000000e+03,3.003000000000000000e+03,4.204000000000000000e+03,1.311700000000000000e+04,3.203000000000000000e+03,2.702000000000000000e+03,3.303000000000000000e+03,3.103000000000000000e+03,3.203000000000000000e+03,2.102000000000000000e+03,3.804000000000000000e+03,5.706000000000000000e+03,6.006000000000000000e+03,3.403000000000000000e+03,7.809000000000000000e+03,2.903000000000000000e+03,2.402000000000000000e+03,4.004000000000000000e+03,4.404000000000000000e+03,4.204000000000000000e+03,3.804000000000000000e+03,4.104000000000000000e+03,4.004000000000000000e+03,4.304000000000000000e+03,6.006000000000000000e+03,5.105000000000000000e+03,2.702000000000000000e+03,3.403000000000000000e+03,3.503000000000000000e+03,3.303000000000000000e+03,3.603000000000000000e+03,4.304000000000000000e+03,4.004000000000000000e+03,3.003000000000000000e+03,8.710000000000000000e+03,2.402000000000000000e+03,3.503000000000000000e+03,2.502000000000000000e+03,3.904000000000000000e+03,2.802000000000000000e+03,3.503000000000000000e+03,4.304000000000000000e+03,2.602000000000000000e+03,4.404000000000000000e+03,2.402000000000000000e+03,4.204000000000000000e+03,3.403000000000000000e+03,3.503000000000000000e+03,3.804000000000000000e+03,4.004000000000000000e+03,1.901000000000000000e+03,3.503000000000000000e+03,2.202000000000000000e+03,4.404000000000000000e+03,4.505000000000000000e+03,4.605000000000000000e+03,3.904000000000000000e+03,3.103000000000000000e+03,3.904000000000000000e+03,3.904000000000000000e+03,3.904000000000000000e+03,3.003000000000000000e+03,4.805000000000000000e+03,4.204000000000000000e+03,5.306000000000000000e+03,4.505000000000000000e+03,2.802000000000000000e+03,4.905000000000000000e+03,3.003000000000000000e+03,3.603000000000000000e+03,3.403000000000000000e+03,3.904000000000000000e+03,2.702000000000000000e+03,4.805000000000000000e+03,2.903000000000000000e+03,3.704000000000000000e+03,3.403000000000000000e+03,3.704000000000000000e+03,4.304000000000000000e+03,3.904000000000000000e+03,2.402000000000000000e+03,3.904000000000000000e+03,3.203000000000000000e+03,3.704000000000000000e+03,3.704000000000000000e+03,3.203000000000000000e+03,3.003000000000000000e+03,3.103000000000000000e+03,4.104000000000000000e+03,3.804000000000000000e+03,2.802000000000000000e+03,2.714500000000000000e+04,5.406000000000000000e+03,3.603000000000000000e+03,3.603000000000000000e+03,3.704000000000000000e+03,2.903000000000000000e+03,3.603000000000000000e+03,4.805000000000000000e+03,4.404000000000000000e+03,3.103000000000000000e+03,3.003000000000000000e+03,5.005000000000000000e+03,3.904000000000000000e+03,4.204000000000000000e+03,3.203000000000000000e+03,3.503000000000000000e+03,3.403000000000000000e+03,3.203000000000000000e+03,2.602000000000000000e+03,3.403000000000000000e+03,3.003000000000000000e+03,3.103000000000000000e+03,2.802000000000000000e+03,3.403000000000000000e+03,3.804000000000000000e+03,3.804000000000000000e+03,3.603000000000000000e+03,3.503000000000000000e+03,3.203000000000000000e+03,3.503000000000000000e+03,4.705000000000000000e+03,5.205000000000000000e+03,4.004000000000000000e+03,4.104000000000000000e+03,4.104000000000000000e+03,3.403000000000000000e+03,3.303000000000000000e+03,4.104000000000000000e+03,3.303000000000000000e+03,2.702000000000000000e+03,3.003000000000000000e+03,3.904000000000000000e+03,4.705000000000000000e+03,3.003000000000000000e+03,4.104000000000000000e+03,3.003000000000000000e+03,2.903000000000000000e+03,4.505000000000000000e+03,3.603000000000000000e+03,3.904000000000000000e+03,3.203000000000000000e+03,3.603000000000000000e+03,2.802000000000000000e+03,3.704000000000000000e+03,4.404000000000000000e+03,3.203000000000000000e+03,5.005000000000000000e+03,3.904000000000000000e+03,6.207000000000000000e+03,4.905000000000000000e+03,5.806000000000000000e+03,5.005000000000000000e+03,5.706000000000000000e+03,4.705000000000000000e+03,3.904000000000000000e+03,7.408000000000000000e+03,5.806000000000000000e+03,3.804000000000000000e+03,1.191500000000000000e+04,4.304000000000000000e+03,3.303000000000000000e+03,8.009000000000000000e+03,4.505000000000000000e+03,4.404000000000000000e+03,3.503000000000000000e+03,1.311700000000000000e+04,3.503000000000000000e+03,7.508000000000000000e+03,4.004000000000000000e+03,5.406000000000000000e+03,3.403000000000000000e+03,4.104000000000000000e+03,5.606000000000000000e+03,5.406000000000000000e+03,1.501000000000000000e+03,4.004000000000000000e+03,1.482000000000000000e+04,3.904000000000000000e+03,4.605000000000000000e+03,3.403000000000000000e+03,3.003000000000000000e+03,3.904000000000000000e+03,5.506000000000000000e+03,3.303000000000000000e+03,4.104000000000000000e+03,4.104000000000000000e+03,3.804000000000000000e+03,3.203000000000000000e+03,4.004000000000000000e+03,3.704000000000000000e+03,4.805000000000000000e+03,2.302000000000000000e+03,4.805000000000000000e+03,3.603000000000000000e+03,4.505000000000000000e+03,6.807000000000000000e+03,3.804000000000000000e+03,4.404000000000000000e+03,3.704000000000000000e+03,3.403000000000000000e+03,nan
4.795490000000000208e+01,4.705000000000000000e+03,4.304000000000000000e+03,5.506000000000000000e+03,5.606000000000000000e+03,4.505000000000000000e+03,3.103000000000000000e+03,4.605000000000000000e+03,3.704000000000000000e+03,5.205000000000000000e+03,4.204000000000000000e+03,3.804000000000000000e+03,4.905000000000000000e+03,3.603000000000000000e+03,4.705000000000000000e+03,4.705000000000000000e+03,3.203000000000000000e+03,3.904000000000000000e+03,4.304000000000000000e+03,4.605000000000000000e+03,3.503000000000000000e+03,5.706000000000000000e+03,4.304000000000000000e+03,3.103000000000000000e+03,3.603000000000000000e+03,3.403000000000000000e+03,3.103000000000000000e+03,4.104000000000000000e+03,2.903000000000000000e+03,4.104000000000000000e+03,4.404000000000000000e+03,4.905000000000000000e+03,4.204000000000000000e+03,3.103000000000000000e+03,3.704000000000000000e+03,4.204000000000000000e+03,4.905000000000000000e+03,4.104000000000000000e+03,5.606000000000000000e+03,5.506000000000000000e+03,2.323600000000000000e+04,1.130300000000000000e+05,2.778880000000000000e+05,5.580160000000000000e+05,8.448000000000000000e+05,1.435616000000000000e+06,1.397632000000000000e+06,2.411523299999999814e+06,2.928197000000000000e+06,2.000445500000000000e+06,2.513325000000000000e+06,2.642385799999999814e+06,3.049514500000000000e+06,2.411523299999999814e+06,2.509414000000000000e+06,2.705117299999999814e+06,2.133534799999999814e+06,2.160950500000000000e+06,2.200137000000000000e+06,2.509414000000000000e+06,1.863406300000000047e+06,2.384107500000000000e+06,2.450671799999999814e+06,2.337137299999999814e+06,2.376247500000000000e+06,2.618998500000000000e+06,2.204048000000000000e+06,2.885098500000000000e+06,2.231425500000000000e+06,2.168810500000000000e+06,3.237474000000000000e+06,2.795068799999999814e+06,3.538929000000000000e+06,2.662097000000000000e+06,2.740394000000000000e+06,2.615087500000000000e+06,2.517197799999999814e+06,2.908720799999999814e+06,2.078780600000000093e+06,2.638475000000000000e+06,2.744226500000000000e+06,2.689473500000000000e+06,2.783414299999999814e+06,2.912553500000000000e+06,2.669840500000000000e+06,3.292305500000000000e+06,2.849978500000000000e+06,3.237474000000000000e+06,2.646375000000000000e+06,3.069147299999999814e+06,3.151433500000000000e+06,3.084791000000000000e+06,2.540701500000000000e+06,3.394146299999999814e+06,3.092691299999999814e+06,2.607187500000000000e+06,2.591543500000000000e+06,2.227475500000000000e+06,3.836551500000000000e+06,3.155344500000000000e+06,3.953879500000000000e+06,3.123978799999999814e+06,2.419307000000000000e+06,2.501553000000000000e+06,2.740394000000000000e+06,2.853811000000000000e+06,2.744226500000000000e+06,2.317582500000000000e+06,3.104424000000000000e+06,3.057492799999999814e+06,2.341010000000000000e+06,2.818691000000000000e+06,4.204492500000000000e+06,2.372374799999999814e+06,3.127811500000000000e+06,2.846067500000000000e+06,2.442811799999999814e+06,2.920453500000000000e+06,2.724672000000000000e+06,2.912553500000000000e+06,3.210175799999999814e+06,3.495830500000000000e+06,3.210175799999999814e+06,2.317582500000000000e+06,3.069147299999999814e+06,2.489820299999999814e+06,2.701128000000000000e+06,2.877355000000000000e+06,2.932108000000000000e+06,2.622831000000000000e+06,2.900820500000000000e+06,3.037781500000000000e+06,2.834256500000000000e+06,2.544651500000000000e+06,2.654118500000000000e+06,2.775514000000000000e+06,2.556346299999999814e+06,2.869454799999999814e+06,2.286217799999999814e+06,2.067008800000000047e+06,2.904809799999999814e+06,2.192277000000000000e+06,2.341010000000000000e+06,2.654118500000000000e+06,2.936097299999999814e+06,3.159177000000000000e+06,2.415396000000000000e+06,2.470265500000000000e+06,2.599443799999999814e+06,2.427168000000000000e+06,2.282345000000000000e+06,2.235336500000000000e+06,2.399752299999999814e+06,2.215780799999999814e+06,2.642385799999999814e+06,2.004394600000000093e+06,2.720761000000000000e+06,2.395879500000000000e+06,2.658029500000000000e+06,2.658029500000000000e+06,2.532841500000000000e+06,2.325366299999999814e+06,2.532841500000000000e+06,2.521146799999999814e+06,3.276661799999999814e+06,2.701128000000000000e+06,2.168810500000000000e+06,2.599443799999999814e+06,2.732415500000000000e+06,2.701128000000000000e+06,2.763781299999999814e+06,2.634642299999999814e+06,2.932108000000000000e+06,2.415396000000000000e+06,3.405800799999999814e+06,3.147522500000000000e+06,2.857800299999999814e+06,2.959484500000000000e+06,3.323593000000000000e+06,3.131878799999999814e+06,2.677740799999999814e+06,2.709028299999999814e+06,3.856106299999999814e+06,2.630731299999999814e+06,2.826512799999999814e+06,2.756037799999999814e+06,3.468532299999999814e+06,2.928197000000000000e+06,2.791158000000000000e+06,2.681573500000000000e+06,2.493693000000000000e+06,2.857800299999999814e+06,2.994839500000000000e+06,2.258840299999999814e+06,2.380158500000000000e+06,2.943841000000000000e+06,2.642385799999999814e+06,2.211831799999999814e+06,2.399752299999999814e+06,2.626742000000000000e+06,2.474176500000000000e+06,2.799058000000000000e+06,2.438900799999999814e+06,3.351047799999999814e+06,2.517197799999999814e+06,2.442811799999999814e+06,3.120067799999999814e+06,2.618998500000000000e+06,2.435028000000000000e+06,2.528930500000000000e+06,2.192277000000000000e+06,2.204048000000000000e+06,2.521146799999999814e+06,2.200137000000000000e+06,1.851008000000000000e+06,2.254929299999999814e+06,2.076768000000000000e+06,2.179136000000000000e+06,2.168810500000000000e+06,2.145305799999999814e+06,1.832079600000000093e+06,1.953436000000000000e+06,2.190016000000000000e+06,1.902592899999999907e+06,2.669840500000000000e+06,2.450671799999999814e+06,2.133534799999999814e+06,2.184454299999999814e+06,2.047454000000000000e+06,2.431117000000000000e+06,2.830423799999999814e+06,1.953436000000000000e+06,1.906465800000000047e+06,2.481960299999999814e+06,2.149178500000000000e+06,2.164899500000000000e+06,2.501553000000000000e+06,2.266624000000000000e+06,3.871750000000000000e+06,2.458455500000000000e+06,2.967384799999999814e+06,2.305772500000000000e+06,2.470265500000000000e+06,2.309722500000000000e+06,2.775514000000000000e+06,3.308027500000000000e+06,2.438900799999999814e+06,2.908720799999999814e+06,2.861711299999999814e+06,2.658029500000000000e+06,2.376247500000000000e+06,2.485909299999999814e+06,2.427168000000000000e+06,2.411523299999999814e+06,2.924364500000000000e+06,2.869454799999999814e+06,2.826512799999999814e+06,2.630731299999999814e+06,2.536790500000000000e+06,2.587711000000000000e+06,3.429344799999999814e+06,2.481960299999999814e+06,3.464543000000000000e+06,2.932108000000000000e+06,2.916464299999999814e+06,2.223564500000000000e+06,2.407612299999999814e+06,2.990850299999999814e+06,2.548562500000000000e+06,3.413701000000000000e+06,2.626742000000000000e+06,3.045681799999999814e+06,2.966674000000000000e+06,2.830221000000000000e+06,2.417672799999999814e+06,2.615636500000000000e+06,3.605290000000000000e+06,2.779204299999999814e+06,2.602868500000000000e+06,3.423420000000000000e+06,2.783902000000000000e+06,6.437584000000000000e+06,3.089150299999999814e+06,2.676579500000000000e+06,3.029397500000000000e+06,2.594956799999999814e+06,2.269331500000000000e+06,2.985969299999999814e+06,3.218769000000000000e+06,2.728711000000000000e+06,3.222903799999999814e+06,2.955080500000000000e+06,2.367154799999999814e+06,3.712686799999999814e+06,2.471697799999999814e+06,2.649082799999999814e+06,3.319788500000000000e+06,2.815651799999999814e+06,2.418647299999999814e+06,2.755031000000000000e+06,2.560631500000000000e+06,2.263063500000000000e+06,2.673775500000000000e+06,2.829429000000000000e+06,2.279095299999999814e+06,2.568942799999999814e+06,2.479798000000000000e+06,2.810818500000000000e+06,2.694892000000000000e+06,2.936896000000000000e+06,3.026286299999999814e+06,2.875510299999999814e+06,2.627663500000000000e+06,2.784728299999999814e+06,3.009100000000000000e+06,2.706944500000000000e+06,2.313633500000000000e+06,2.364514799999999814e+06,2.266624000000000000e+06,3.361254000000000000e+06,2.689473500000000000e+06,2.834256500000000000e+06,2.885098500000000000e+06,3.206108299999999814e+06,2.881266000000000000e+06,2.799058000000000000e+06,2.521146799999999814e+06,2.431117000000000000e+06,3.053503500000000000e+06,2.752126799999999814e+06,2.626742000000000000e+06,3.170910000000000000e+06,2.724672000000000000e+06,2.865544000000000000e+06,2.309722500000000000e+06,2.415396000000000000e+06,2.674531299999999814e+06,2.701128000000000000e+06,3.425665500000000000e+06,2.521146799999999814e+06,2.654118500000000000e+06,3.225819500000000000e+06,3.264850500000000000e+06,2.501553000000000000e+06,2.466316500000000000e+06,2.783414299999999814e+06,2.705117299999999814e+06,2.736404799999999814e+06,2.675020500000000000e+06,2.693384500000000000e+06,3.041770799999999814e+06,2.376247500000000000e+06,2.595454500000000000e+06,3.045681799999999814e+06,2.646375000000000000e+06,3.570216500000000000e+06,2.681573500000000000e+06,2.771681500000000000e+06,2.419307000000000000e+06,2.850699500000000000e+06,2.857800299999999814e+06,2.853811000000000000e+06,2.740394000000000000e+06,3.292305500000000000e+06,2.348871000000000000e+06,2.403663299999999814e+06,2.474176500000000000e+06,2.787325299999999814e+06,2.407612299999999814e+06,2.388019500000000000e+06,2.360642000000000000e+06,2.654118500000000000e+06,4.462849000000000000e+06,3.268761500000000000e+06,2.916464299999999814e+06,2.427168000000000000e+06,3.429344799999999814e+06,2.553271799999999814e+06,2.611098299999999814e+06,2.532779799999999814e+06,2.407612299999999814e+06,2.325366299999999814e+06,3.014394299999999814e+06,2.253856500000000000e+06,2.998750500000000000e+06,2.642385799999999814e+06,2.732415500000000000e+06,2.724672000000000000e+06,2.779425000000000000e+06,2.552435299999999814e+06,2.638475000000000000e+06,2.795068799999999814e+06,2.542299000000000000e+06,3.061403799999999814e+06,2.493693000000000000e+06,2.431117000000000000e+06,2.740394000000000000e+06,2.325366299999999814e+06,3.210175799999999814e+06,2.407612299999999814e+06,3.413701000000000000e+06,2.959484500000000000e+06,3.112167500000000000e+06,2.341010000000000000e+06,3.178810000000000000e+06,2.525057799999999814e+06,2.689473500000000000e+06,2.509414000000000000e+06,2.936097299999999814e+06,2.979195799999999814e+06,2.943841000000000000e+06,3.632869799999999814e+06,2.693384500000000000e+06,3.679879299999999814e+06,2.759870500000000000e+06,2.536790500000000000e+06,2.603354799999999814e+06,2.994839500000000000e+06,2.666008000000000000e+06,2.744226500000000000e+06,3.010483299999999814e+06,2.470265500000000000e+06,2.411523299999999814e+06,2.106157299999999814e+06,3.378502500000000000e+06,2.485909299999999814e+06,2.258840299999999814e+06,3.248938799999999814e+06,2.889087799999999814e+06,2.873444000000000000e+06,2.263267299999999814e+06,2.509414000000000000e+06,2.274485000000000000e+06,2.161781000000000000e+06,2.505503000000000000e+06,2.274485000000000000e+06,2.220740299999999814e+06,2.697295500000000000e+06,2.607187500000000000e+06,2.646375000000000000e+06,2.849978500000000000e+06,2.971295799999999814e+06,2.900820500000000000e+06,2.388019500000000000e+06,2.666008000000000000e+06,3.131878799999999814e+06,3.515463500000000000e+06,3.096524000000000000e+06,2.971295799999999814e+06,2.470265500000000000e+06,2.991016500000000000e+06,2.548562500000000000e+06,2.282345000000000000e+06,2.630731299999999814e+06,2.636654000000000000e+06,2.364514799999999814e+06,2.402666799999999814e+06,2.380158500000000000e+06,2.380158500000000000e+06,2.556346299999999814e+06,2.712861000000000000e+06,2.278434000000000000e+06,2.272206299999999814e+06,3.233563000000000000e+06,2.384107500000000000e+06,2.309722500000000000e+06,2.759870500000000000e+06,2.626742000000000000e+06,2.446760799999999814e+06,2.959484500000000000e+06,2.446760799999999814e+06,2.705117299999999814e+06,2.513325000000000000e+06,2.724672000000000000e+06,2.526378500000000000e+06,2.639826799999999814e+06,2.313633500000000000e+06,2.505503000000000000e+06,2.388019500000000000e+06,2.583800000000000000e+06,2.646375000000000000e+06,2.376247500000000000e+06,2.258840299999999814e+06,2.258840299999999814e+06,2.564088799999999814e+06,2.997232500000000000e+06,2.388019500000000000e+06,2.329277299999999814e+06,2.857800299999999814e+06,2.951741000000000000e+06,2.802969000000000000e+06,2.321493500000000000e+06,2.677740799999999814e+06,2.485909299999999814e+06,3.679879299999999814e+06,2.830423799999999814e+06,3.069147299999999814e+06,2.442811799999999814e+06,2.663578500000000000e+06,2.789962299999999814e+06,2.896909500000000000e+06,3.080880000000000000e+06,3.018227000000000000e+06,3.268761500000000000e+06,3.460710500000000000e+06,2.638475000000000000e+06,2.540701500000000000e+06,3.088780299999999814e+06,3.033949000000000000e+06,3.127811500000000000e+06,2.994839500000000000e+06,3.738543500000000000e+06,2.607187500000000000e+06,2.528930500000000000e+06,2.759870500000000000e+06,2.575900000000000000e+06,2.819218799999999814e+06,3.264850500000000000e+06,2.458455500000000000e+06,2.887592000000000000e+06,3.636859000000000000e+06,2.806801500000000000e+06,4.157561299999999814e+06,2.525057799999999814e+06,2.693384500000000000e+06,3.174820799999999814e+06,3.155344500000000000e+06,3.644681000000000000e+06,3.746443500000000000e+06,4.443294500000000000e+06,2.685484299999999814e+06,2.759870500000000000e+06,3.257107000000000000e+06,3.613393500000000000e+06,3.730799799999999814e+06,2.912553500000000000e+06,3.401890000000000000e+06,3.182721000000000000e+06,3.308027500000000000e+06,3.582027799999999814e+06,3.034861000000000000e+06,3.331493000000000000e+06,2.759870500000000000e+06,3.096785299999999814e+06,3.053503500000000000e+06,2.207959000000000000e+06,3.010483299999999814e+06,2.740394000000000000e+06,2.971295799999999814e+06,2.979195799999999814e+06,3.018227000000000000e+06,2.896909500000000000e+06,2.618998500000000000e+06,3.018227000000000000e+06,2.767770500000000000e+06,2.548562500000000000e+06,2.642385799999999814e+06,3.515463500000000000e+06,2.967384799999999814e+06,3.151433500000000000e+06,3.625126299999999814e+06,2.967384799999999814e+06,3.198364799999999814e+06,2.967384799999999814e+06,2.995371299999999814e+06,2.873444000000000000e+06,3.088780299999999814e+06,3.253117799999999814e+06,2.888434799999999814e+06,2.133534799999999814e+06,2.693384500000000000e+06,2.423256000000000000e+06,2.560295299999999814e+06,2.975206500000000000e+06,2.399752299999999814e+06,2.313956000000000000e+06,2.971295799999999814e+06,2.611098299999999814e+06,3.809096799999999814e+06,2.889087799999999814e+06,2.869454799999999814e+06,3.127811500000000000e+06,3.092691299999999814e+06,3.401890000000000000e+06,2.634642299999999814e+06,2.470265500000000000e+06,2.916464299999999814e+06,2.815584000000000000e+06,3.014394299999999814e+06,2.705117299999999814e+06,2.176594299999999814e+06,2.066542300000000047e+06,2.113660299999999814e+06,2.209584000000000000e+06,1.773414600000000093e+06,1.986203000000000000e+06,1.661984000000000000e+06,2.360642000000000000e+06,1.336573800000000047e+06,2.231425500000000000e+06,2.018869000000000000e+06,3.319183500000000000e+06,2.688178299999999814e+06,1.769465500000000000e+06,2.579732500000000000e+06,2.478049299999999814e+06,2.298268500000000000e+06,2.348871000000000000e+06,3.210309500000000000e+06,2.376247500000000000e+06,3.194453799999999814e+06,2.391968500000000000e+06,2.728583000000000000e+06,2.806801500000000000e+06,2.849808000000000000e+06,2.936097299999999814e+06,1.941741399999999907e+06,2.250119000000000000e+06,2.928197000000000000e+06,2.947751799999999814e+06,3.413701000000000000e+06,2.231425500000000000e+06,2.662097000000000000e+06,3.354880500000000000e+06,2.822523500000000000e+06,2.865544000000000000e+06,2.274485000000000000e+06,2.642385799999999814e+06,2.082653500000000000e+06,2.431117000000000000e+06,2.168810500000000000e+06,2.763781299999999814e+06,2.297988799999999814e+06,2.761464799999999814e+06,2.607639500000000000e+06,2.485909299999999814e+06,1.931488000000000000e+06,1.886949100000000093e+06,2.677740799999999814e+06,2.446760799999999814e+06,2.074831500000000000e+06,1.765592800000000047e+06,2.779425000000000000e+06,2.642385799999999814e+06,1.949563300000000047e+06,2.227475500000000000e+06,2.294077799999999814e+06,2.341010000000000000e+06,2.603354799999999814e+06,2.470265500000000000e+06,2.705117299999999814e+06,2.438900799999999814e+06,2.681573500000000000e+06,2.701128000000000000e+06,2.705117299999999814e+06,2.509414000000000000e+06,4.071442500000000000e+06,2.348871000000000000e+06,2.986939500000000000e+06,1.812563100000000093e+06,3.112167500000000000e+06,2.297988799999999814e+06,2.129662000000000000e+06,2.638475000000000000e+06,2.568078000000000000e+06,2.145305799999999814e+06,2.031733000000000000e+06,2.481960299999999814e+06,2.481960299999999814e+06,2.658029500000000000e+06,2.458455500000000000e+06,2.131295799999999814e+06,2.141394799999999814e+06,2.500460000000000000e+06,2.528548000000000000e+06,3.754187000000000000e+06,2.010114000000000000e+06,1.814512800000000047e+06,2.029883800000000047e+06,1.915104000000000000e+06,1.983300800000000047e+06,2.463366500000000000e+06,2.676327799999999814e+06,2.460576799999999814e+06,2.408691000000000000e+06,2.277094000000000000e+06,2.739506000000000000e+06,1.990554899999999907e+06,3.012787000000000000e+06,2.513684799999999814e+06,2.886158799999999814e+06,2.571543000000000000e+06,2.399956000000000000e+06,3.081543500000000000e+06,2.381977000000000000e+06,2.506722000000000000e+06,3.048169500000000000e+06,2.443691299999999814e+06,2.816700799999999814e+06,2.720689000000000000e+06,2.392801299999999814e+06,2.542968000000000000e+06,2.454452000000000000e+06,2.163847000000000000e+06,1.742202500000000000e+06,1.918921899999999907e+06,2.060251800000000047e+06,2.413428500000000000e+06,1.985297899999999907e+06,2.300277000000000000e+06,2.524827500000000000e+06,3.006494000000000000e+06,2.818097000000000000e+06,2.155648000000000000e+06,2.325366299999999814e+06,2.301861500000000000e+06,2.438900799999999814e+06,2.164899500000000000e+06,2.838167299999999814e+06,1.967936000000000000e+06,2.532841500000000000e+06,2.278434000000000000e+06,2.137536000000000000e+06,1.822784000000000000e+06,2.247040000000000000e+06,2.607187500000000000e+06,2.094424399999999907e+06,2.269376000000000000e+06,2.110030000000000000e+06,2.321493500000000000e+06,2.329277299999999814e+06,3.100434799999999814e+06,2.564088799999999814e+06,7.058460000000000000e+06,3.852195299999999814e+06,2.027860300000000047e+06,2.489820299999999814e+06,2.184454299999999814e+06,2.211831799999999814e+06,1.902464000000000000e+06,2.235336500000000000e+06,2.928197000000000000e+06,2.313633500000000000e+06,2.129662000000000000e+06,1.691206800000000047e+06,2.388019500000000000e+06,2.008267399999999907e+06,2.287232000000000000e+06,2.364514799999999814e+06,2.560295299999999814e+06,2.709028299999999814e+06,3.519374500000000000e+06,2.513325000000000000e+06,2.415396000000000000e+06,2.384107500000000000e+06,2.391968500000000000e+06,3.088780299999999814e+06,3.292305500000000000e+06,3.041770799999999814e+06,3.030038000000000000e+06,2.881266000000000000e+06,3.245374299999999814e+06,2.842156500000000000e+06,3.343147500000000000e+06,2.771681500000000000e+06,3.648513500000000000e+06,2.438900799999999814e+06,3.022137799999999814e+06,2.278434000000000000e+06,2.748137500000000000e+06,4.122206299999999814e+06,3.433177500000000000e+06,2.552435299999999814e+06,3.186632000000000000e+06,2.693384500000000000e+06,2.603354799999999814e+06,2.814701799999999814e+06,2.618998500000000000e+06,2.403663299999999814e+06,2.736404799999999814e+06,2.963395500000000000e+06,2.247069299999999814e+06,2.423256000000000000e+06,2.348871000000000000e+06,2.227475500000000000e+06,3.257107000000000000e+06,2.994839500000000000e+06,2.626742000000000000e+06,2.063097800000000047e+06,2.662097000000000000e+06,2.094424399999999907e+06,1.969118899999999907e+06,2.955652000000000000e+06,2.051365000000000000e+06,2.407612299999999814e+06,2.043505000000000000e+06,2.290128799999999814e+06,2.885098500000000000e+06,2.055275899999999907e+06,3.002661500000000000e+06,2.235336500000000000e+06,1.976940800000000047e+06,2.270574000000000000e+06,1.933919500000000000e+06,2.611098299999999814e+06,2.243196500000000000e+06,1.824257800000000047e+06,2.262713000000000000e+06,2.160950500000000000e+06,2.458455500000000000e+06,2.908720799999999814e+06,2.114018299999999814e+06,2.258840299999999814e+06,2.419307000000000000e+06,2.344921000000000000e+06,2.571989000000000000e+06,2.462404500000000000e+06,2.282345000000000000e+06,2.294077799999999814e+06,2.137445799999999814e+06,3.084791000000000000e+06,2.301861500000000000e+06,2.517197799999999814e+06,2.047454000000000000e+06,2.646375000000000000e+06,2.892998799999999814e+06,2.979195799999999814e+06,2.552435299999999814e+06,2.536790500000000000e+06,3.127811500000000000e+06,2.767770500000000000e+06,2.861711299999999814e+06,3.621215299999999814e+06,3.225819500000000000e+06,3.163166299999999814e+06,3.245374299999999814e+06,2.834256500000000000e+06,2.720761000000000000e+06,2.153166799999999814e+06,2.955652000000000000e+06,3.217919500000000000e+06,3.523285500000000000e+06,3.147522500000000000e+06,2.669840500000000000e+06,2.035721300000000047e+06,3.398057299999999814e+06,2.838167299999999814e+06,2.180543299999999814e+06,2.626742000000000000e+06,3.766076500000000000e+06,2.697295500000000000e+06,2.959484500000000000e+06,2.963395500000000000e+06,3.229730500000000000e+06,2.548562500000000000e+06,2.889087799999999814e+06,2.395879500000000000e+06,2.795068799999999814e+06,2.509414000000000000e+06,2.364514799999999814e+06,2.975206500000000000e+06,3.084791000000000000e+06,2.618998500000000000e+06,2.196188000000000000e+06,2.294077799999999814e+06,2.141394799999999814e+06,3.033949000000000000e+06,2.043505000000000000e+06,2.403663299999999814e+06,2.709028299999999814e+06,2.599443799999999814e+06,2.916464299999999814e+06,2.278434000000000000e+06,2.728583000000000000e+06,3.170910000000000000e+06,2.141394799999999814e+06,1.980889899999999907e+06,2.270574000000000000e+06,2.646375000000000000e+06,2.626742000000000000e+06,3.182721000000000000e+06,2.658029500000000000e+06,2.579732500000000000e+06,3.069147299999999814e+06,3.480186799999999814e+06,2.990850299999999814e+06,2.325366299999999814e+06,2.454544500000000000e+06,1.992584500000000000e+06,2.031733000000000000e+06,2.509414000000000000e+06,2.787325299999999814e+06,2.431117000000000000e+06,2.748137500000000000e+06,2.047454000000000000e+06,3.249207000000000000e+06,2.431117000000000000e+06,1.953436000000000000e+06,2.235336500000000000e+06,2.712861000000000000e+06,2.388019500000000000e+06,2.724672000000000000e+06,2.039632100000000093e+06,2.693384500000000000e+06,2.849978500000000000e+06,2.509414000000000000e+06,2.834256500000000000e+06,2.344921000000000000e+06,2.129662000000000000e+06,3.288472799999999814e+06,2.372374799999999814e+06,2.317582500000000000e+06,3.347136799999999814e+06,2.646375000000000000e+06,3.057492799999999814e+06,2.149178500000000000e+06,3.061403799999999814e+06,2.759870500000000000e+06,2.575900000000000000e+06,3.108335000000000000e+06,2.756037799999999814e+06,2.282345000000000000e+06,3.143533299999999814e+06,2.532841500000000000e+06,2.646375000000000000e+06,2.838167299999999814e+06,1.757731800000000047e+06,2.517197799999999814e+06,3.049514500000000000e+06,2.587711000000000000e+06,2.297988799999999814e+06,2.525057799999999814e+06,2.442811799999999814e+06,2.442811799999999814e+06,2.442811799999999814e+06,2.932108000000000000e+06,2.615087500000000000e+06,2.908720799999999814e+06,2.642385799999999814e+06,2.693384500000000000e+06,2.626742000000000000e+06,3.746443500000000000e+06,3.362780500000000000e+06,2.900820500000000000e+06,2.117891000000000000e+06,3.155344500000000000e+06,3.304116500000000000e+06,3.202197500000000000e+06,3.288472799999999814e+06,2.560295299999999814e+06,2.427168000000000000e+06,2.579732500000000000e+06,3.120067799999999814e+06,2.697295500000000000e+06,2.356731000000000000e+06,2.376247500000000000e+06,1.965246100000000093e+06,3.245374299999999814e+06,2.489820299999999814e+06,2.505503000000000000e+06,2.415396000000000000e+06,2.560295299999999814e+06,2.388019500000000000e+06,2.873444000000000000e+06,3.022137799999999814e+06,2.756037799999999814e+06,2.744226500000000000e+06,2.286217799999999814e+06,2.853811000000000000e+06,2.892998799999999814e+06,2.673829799999999814e+06,2.485909299999999814e+06,2.685484299999999814e+06,2.509414000000000000e+06,3.061403799999999814e+06,2.642385799999999814e+06,2.736404799999999814e+06,3.100434799999999814e+06,4.470671000000000000e+06,2.388019500000000000e+06,3.127811500000000000e+06,2.532841500000000000e+06,2.258840299999999814e+06,2.278434000000000000e+06,2.579732500000000000e+06,3.327503799999999814e+06,2.317582500000000000e+06,2.341010000000000000e+06,3.261018000000000000e+06,2.795068799999999814e+06,2.928197000000000000e+06,2.329277299999999814e+06,2.501553000000000000e+06,1.702901399999999907e+06,2.395879500000000000e+06,2.231425500000000000e+06,2.141394799999999814e+06,2.388019500000000000e+06,2.297988799999999814e+06,2.344921000000000000e+06,2.712861000000000000e+06,2.266624000000000000e+06,2.489820299999999814e+06,2.599443799999999814e+06,2.368463799999999814e+06,2.204048000000000000e+06,2.458455500000000000e+06,3.167077299999999814e+06,2.403663299999999814e+06,3.809096799999999814e+06,2.168810500000000000e+06,2.759870500000000000e+06,2.677740799999999814e+06,2.838167299999999814e+06,2.481960299999999814e+06,2.282345000000000000e+06,2.250980299999999814e+06,2.697295500000000000e+06,3.652502799999999814e+06,2.290128799999999814e+06,2.297988799999999814e+06,2.732415500000000000e+06,2.501553000000000000e+06,2.376247500000000000e+06,3.217919500000000000e+06,2.662097000000000000e+06,3.014394299999999814e+06,2.795068799999999814e+06,3.331493000000000000e+06,2.431117000000000000e+06,2.857800299999999814e+06,2.869454799999999814e+06,2.791158000000000000e+06,3.088780299999999814e+06,2.368463799999999814e+06,2.591543500000000000e+06,2.493693000000000000e+06,2.368463799999999814e+06,2.399752299999999814e+06,2.407612299999999814e+06,3.574127500000000000e+06,2.540701500000000000e+06,3.558483799999999814e+06,3.116078500000000000e+06,3.926581299999999814e+06,3.065236500000000000e+06,2.435028000000000000e+06,2.481960299999999814e+06,2.564088799999999814e+06,2.560295299999999814e+06,2.693384500000000000e+06,2.795068799999999814e+06,2.102246299999999814e+06,3.668146500000000000e+06,2.861711299999999814e+06,3.257107000000000000e+06,2.979195799999999814e+06,2.219691799999999814e+06,2.380158500000000000e+06,2.474176500000000000e+06,3.280494500000000000e+06,1.941741399999999907e+06,2.290128799999999814e+06,3.664157299999999814e+06,2.168810500000000000e+06,2.196188000000000000e+06,2.869454799999999814e+06,2.172683299999999814e+06,2.595454500000000000e+06,2.666008000000000000e+06,2.278434000000000000e+06,2.716771799999999814e+06,2.571989000000000000e+06,2.497604000000000000e+06,2.525057799999999814e+06,2.481960299999999814e+06,2.133534799999999814e+06,2.540701500000000000e+06,2.227475500000000000e+06,2.254929299999999814e+06,2.540701500000000000e+06,2.830423799999999814e+06,3.139622500000000000e+06,2.047454000000000000e+06,2.231425500000000000e+06,2.497604000000000000e+06,2.591543500000000000e+06,2.454544500000000000e+06,2.250980299999999814e+06,2.431117000000000000e+06,3.073136500000000000e+06,2.748137500000000000e+06,2.990850299999999814e+06,2.802969000000000000e+06,2.669840500000000000e+06,2.356731000000000000e+06,2.141394799999999814e+06,2.615087500000000000e+06,3.178810000000000000e+06,2.763781299999999814e+06,3.308027500000000000e+06,2.881266000000000000e+06,3.022137799999999814e+06,2.587711000000000000e+06,2.313633500000000000e+06,2.211831799999999814e+06,2.454544500000000000e+06,2.528930500000000000e+06,3.910937500000000000e+06,2.438900799999999814e+06,2.458455500000000000e+06,3.323593000000000000e+06,2.869454799999999814e+06,2.904809799999999814e+06,3.057492799999999814e+06,2.951741000000000000e+06,3.112167500000000000e+06,2.254929299999999814e+06,2.814701799999999814e+06,2.391968500000000000e+06,2.532841500000000000e+06,2.575900000000000000e+06,2.399752299999999814e+06,2.928197000000000000e+06,2.505503000000000000e+06,2.497604000000000000e+06,2.728583000000000000e+06,2.462404500000000000e+06,3.170910000000000000e+06,3.131878799999999814e+06,2.266624000000000000e+06,2.673829799999999814e+06,2.720761000000000000e+06,2.250980299999999814e+06,2.842156500000000000e+06,2.192277000000000000e+06,1.898682000000000000e+06,2.591543500000000000e+06,2.462404500000000000e+06,2.055275899999999907e+06,2.759870500000000000e+06,3.562473000000000000e+06,2.849978500000000000e+06,2.912553500000000000e+06,2.795068799999999814e+06,3.069147299999999814e+06,2.450671799999999814e+06,3.985167000000000000e+06,2.646375000000000000e+06,2.720761000000000000e+06,2.301861500000000000e+06,2.759870500000000000e+06,2.951741000000000000e+06,3.546829299999999814e+06,2.462404500000000000e+06,2.826512799999999814e+06,2.149178500000000000e+06,2.673829799999999814e+06,2.513325000000000000e+06,2.164899500000000000e+06,2.861711299999999814e+06,2.282345000000000000e+06,2.454544500000000000e+06,2.450671799999999814e+06,2.059148800000000047e+06,2.133534799999999814e+06,2.532841500000000000e+06,2.164899500000000000e+06,1.898752000000000000e+06,2.595454500000000000e+06,2.509414000000000000e+06,2.207959000000000000e+06,2.372374799999999814e+06,2.705117299999999814e+06,2.360642000000000000e+06,2.466316500000000000e+06,2.278434000000000000e+06,2.431117000000000000e+06,2.368463799999999814e+06,2.231425500000000000e+06,2.650286000000000000e+06,2.720761000000000000e+06,3.108335000000000000e+06,2.599443799999999814e+06,2.779425000000000000e+06,2.622831000000000000e+06,3.057492799999999814e+06,3.574127500000000000e+06,2.740394000000000000e+06,2.552435299999999814e+06,2.348871000000000000e+06,2.846067500000000000e+06,2.305772500000000000e+06,2.525057799999999814e+06,2.806801500000000000e+06,2.262713000000000000e+06,3.217919500000000000e+06,3.503730799999999814e+06,3.170910000000000000e+06,3.311860000000000000e+06,2.971295799999999814e+06,3.041770799999999814e+06,2.301861500000000000e+06,2.458455500000000000e+06,2.435028000000000000e+06,2.333226299999999814e+06,2.462404500000000000e+06,2.724672000000000000e+06,2.110030000000000000e+06,2.689473500000000000e+06,3.077047500000000000e+06,3.343147500000000000e+06,2.321493500000000000e+06,3.460710500000000000e+06,4.721284000000000000e+06,2.971295799999999814e+06,3.170910000000000000e+06,2.548562500000000000e+06,3.378502500000000000e+06,2.947751799999999814e+06,3.100434799999999814e+06,4.145828500000000000e+06,3.221830299999999814e+06,4.451038000000000000e+06,4.184859500000000000e+06,3.249207000000000000e+06,3.155344500000000000e+06,2.709028299999999814e+06,2.908720799999999814e+06,2.673829799999999814e+06,1.969118899999999907e+06,2.372374799999999814e+06,2.157039500000000000e+06,2.528930500000000000e+06,2.106157299999999814e+06,2.211831799999999814e+06,2.634642299999999814e+06,2.431117000000000000e+06,2.505503000000000000e+06,1.984762600000000093e+06,2.211831799999999814e+06,2.098297299999999814e+06,2.078780600000000093e+06,2.693384500000000000e+06,2.787325299999999814e+06,2.842156500000000000e+06,2.407612299999999814e+06,3.390157000000000000e+06,2.223564500000000000e+06,2.701128000000000000e+06,2.892998799999999814e+06,2.333226299999999814e+06,2.423256000000000000e+06,2.799058000000000000e+06,2.074831500000000000e+06,2.568078000000000000e+06,2.791158000000000000e+06,2.548562500000000000e+06,3.033949000000000000e+06,2.716771799999999814e+06,2.979195799999999814e+06,2.270574000000000000e+06,2.141394799999999814e+06,2.262713000000000000e+06,2.423256000000000000e+06,2.352820000000000000e+06,2.219691799999999814e+06,2.857800299999999814e+06,3.210175799999999814e+06,3.214086799999999814e+06,2.579732500000000000e+06,2.724672000000000000e+06,2.595454500000000000e+06,2.861711299999999814e+06,2.466316500000000000e+06,2.223564500000000000e+06,2.384107500000000000e+06,2.106157299999999814e+06,3.096524000000000000e+06,2.603354799999999814e+06,2.536790500000000000e+06,2.642385799999999814e+06,2.368463799999999814e+06,2.571989000000000000e+06,2.556346299999999814e+06,2.853811000000000000e+06,2.442811799999999814e+06,3.026127000000000000e+06,2.630731299999999814e+06,2.172683299999999814e+06,2.489820299999999814e+06,2.274485000000000000e+06,2.943841000000000000e+06,2.654118500000000000e+06,2.865544000000000000e+06,2.509414000000000000e+06,3.484176000000000000e+06,2.654118500000000000e+06,2.568078000000000000e+06,2.885098500000000000e+06,2.924364500000000000e+06,2.650286000000000000e+06,2.611098299999999814e+06,3.120067799999999814e+06,2.983106799999999814e+06,2.802969000000000000e+06,2.611098299999999814e+06,2.497604000000000000e+06,2.736404799999999814e+06,2.391968500000000000e+06,2.360642000000000000e+06,2.904809799999999814e+06,2.528930500000000000e+06,3.077047500000000000e+06,3.221830299999999814e+06,2.497604000000000000e+06,3.049514500000000000e+06,3.609482500000000000e+06,2.822523500000000000e+06,2.446760799999999814e+06,2.297988799999999814e+06,2.716771799999999814e+06,2.360642000000000000e+06,2.513325000000000000e+06,2.341010000000000000e+06,2.160950500000000000e+06,2.810712500000000000e+06,3.022137799999999814e+06,3.464543000000000000e+06,2.998750500000000000e+06,2.137445799999999814e+06,3.398057299999999814e+06,2.329277299999999814e+06,2.423256000000000000e+06,2.896909500000000000e+06,2.372374799999999814e+06,2.399752299999999814e+06,2.497604000000000000e+06,2.740394000000000000e+06,3.096524000000000000e+06,2.591543500000000000e+06,3.190464500000000000e+06,2.646375000000000000e+06,2.505503000000000000e+06,2.481960299999999814e+06,2.740394000000000000e+06,2.685484299999999814e+06,2.485909299999999814e+06,3.296216299999999814e+06,2.873444000000000000e+06,2.000445500000000000e+06,2.114018299999999814e+06,2.892998799999999814e+06,2.767770500000000000e+06,2.466316500000000000e+06,3.217919500000000000e+06,4.220058000000000000e+06,2.896909500000000000e+06,2.826512799999999814e+06,3.315849299999999814e+06,2.842156500000000000e+06,2.810712500000000000e+06,3.006494000000000000e+06,3.507563500000000000e+06,2.419307000000000000e+06,2.810712500000000000e+06,2.489820299999999814e+06,2.752126799999999814e+06,2.912553500000000000e+06,2.732415500000000000e+06,3.930492299999999814e+06,2.309722500000000000e+06,2.677740799999999814e+06,3.660246500000000000e+06,3.163166299999999814e+06,3.022137799999999814e+06,2.427168000000000000e+06,3.777809299999999814e+06,2.309722500000000000e+06,3.441077500000000000e+06,2.689473500000000000e+06,3.664157299999999814e+06,3.366769799999999814e+06,3.268761500000000000e+06,2.963395500000000000e+06,3.480186799999999814e+06,2.791158000000000000e+06,3.057492799999999814e+06,2.904809799999999814e+06,2.411523299999999814e+06,2.478049299999999814e+06,3.018227000000000000e+06,2.442811799999999814e+06,2.501553000000000000e+06,2.849978500000000000e+06,2.889087799999999814e+06,3.425433799999999814e+06,3.120067799999999814e+06,3.488087000000000000e+06,3.253117799999999814e+06,2.795068799999999814e+06,2.513325000000000000e+06,2.912553500000000000e+06,3.194453799999999814e+06,2.748137500000000000e+06,2.814701799999999814e+06,2.959484500000000000e+06,2.689473500000000000e+06,2.399752299999999814e+06,2.771681500000000000e+06,2.646375000000000000e+06,2.728583000000000000e+06,2.607187500000000000e+06,2.622831000000000000e+06,2.759870500000000000e+06,2.407612299999999814e+06,3.202197500000000000e+06,3.746443500000000000e+06,4.051809500000000000e+06,2.517197799999999814e+06,3.276661799999999814e+06,3.151433500000000000e+06,2.806801500000000000e+06,2.525057799999999814e+06,3.296216299999999814e+06,3.116078500000000000e+06,3.276661799999999814e+06,2.626742000000000000e+06,2.791158000000000000e+06,3.801196500000000000e+06,2.384107500000000000e+06,2.305772500000000000e+06,2.462404500000000000e+06,3.057492799999999814e+06,2.826512799999999814e+06,2.658029500000000000e+06,2.791158000000000000e+06,2.669840500000000000e+06,2.865544000000000000e+06,3.327503799999999814e+06,3.264850500000000000e+06,2.928197000000000000e+06,2.998750500000000000e+06,3.585860500000000000e+06,2.305772500000000000e+06,2.509414000000000000e+06,2.474176500000000000e+06,2.266624000000000000e+06,2.047454000000000000e+06,2.166976000000000000e+06,1.770304000000000000e+06,1.870976000000000000e+06,1.599744000000000000e+06,1.417664000000000000e+06,1.247104000000000000e+06,1.086368000000000000e+06,9.947040000000000000e+05,8.706880000000000000e+05,9.444000000000000000e+05,6.699840000000000000e+05,6.121280000000000000e+05,5.223440000000000000e+05,4.239600000000000000e+05,3.629200000000000000e+05,2.750480000000000000e+05,2.274080000000000000e+05,1.712000000000000000e+05,1.387160000000000000e+05,9.672800000000000000e+04,7.370800000000000000e+04,5.994900000000000000e+04,4.890800000000000000e+04,7.169800000000000000e+04,3.235800000000000000e+04,2.754600000000000000e+04,1.972900000000000000e+04,4.349000000000000000e+04,1.522100000000000000e+04,1.572100000000000000e+04,8.109000000000000000e+03,6.507000000000000000e+03,9.411000000000000000e+03,5.906000000000000000e+03,5.205000000000000000e+03,5.806000000000000000e+03,5.306000000000000000e+03,5.306000000000000000e+03,4.905000000000000000e+03,3.704000000000000000e+03,4.705000000000000000e+03,4.004000000000000000e+03,3.503000000000000000e+03,4.505000000000000000e+03,4.104000000000000000e+03,4.905000000000000000e+03,3.503000000000000000e+03,4.605000000000000000e+03,5.306000000000000000e+03,4.505000000000000000e+03,4.605000000000000000e+03,3.103000000000000000e+03,5.105000000000000000e+03,4.805000000000000000e+03,2.402000000000000000e+03,4.004000000000000000e+03,5.005000000000000000e+03,5.005000000000000000e+03,4.004000000000000000e+03,3.904000000000000000e+03,3.804000000000000000e+03,4.204000000000000000e+03,4.304000000000000000e+03,3.403000000000000000e+03,8.710000000000000000e+03,3.603000000000000000e+03,4.505000000000000000e+03,4.004000000000000000e+03,4.705000000000000000e+03,2.602000000000000000e+03,4.705000000000000000e+03,3.003000000000000000e+03,3.003000000000000000e+03,4.705000000000000000e+03,5.205000000000000000e+03,2.102000000000000000e+03,5.105000000000000000e+03,3.003000000000000000e+03,4.505000000000000000e+03,5.005000000000000000e+03,3.503000000000000000e+03,3.003000000000000000e+03,5.606000000000000000e+03,4.605000000000000000e+03,8.410000000000000000e+03,4.705000000000000000e+03,3.804000000000000000e+03,4.104000000000000000e+03,2.502000000000000000e+03,5.906000000000000000e+03,4.605000000000000000e+03,4.805000000000000000e+03,4.204000000000000000e+03,5.105000000000000000e+03,3.203000000000000000e+03,3.303000000000000000e+03,2.202000000000000000e+03,4.204000000000000000e+03,3.403000000000000000e+03,3.804000000000000000e+03,3.303000000000000000e+03,4.505000000000000000e+03,2.602000000000000000e+03,6.207000000000000000e+03,5.205000000000000000e+03,4.204000000000000000e+03,3.303000000000000000e+03,2.502000000000000000e+03,2.302000000000000000e+03,5.306000000000000000e+03,9.511000000000000000e+03,3.904000000000000000e+03,2.502000000000000000e+03,3.003000000000000000e+03,4.404000000000000000e+03,5.105000000000000000e+03,3.103000000000000000e+03,3.704000000000000000e+03,4.505000000000000000e+03,3.403000000000000000e+03,4.905000000000000000e+03,6.807000000000000000e+03,3.704000000000000000e+03,4.404000000000000000e+03,3.904000000000000000e+03,3.904000000000000000e+03,2.802000000000000000e+03,5.306000000000000000e+03,1.261600000000000000e+04,5.306000000000000000e+03,3.203000000000000000e+03,1.051300000000000000e+04,3.904000000000000000e+03,2.302000000000000000e+03,3.003000000000000000e+03,4.204000000000000000e+03,5.806000000000000000e+03,3.403000000000000000e+03,4.104000000000000000e+03,5.406000000000000000e+03,3.203000000000000000e+03,4.004000000000000000e+03,4.304000000000000000e+03,4.404000000000000000e+03,4.505000000000000000e+03,4.404000000000000000e+03,4.004000000000000000e+03,5.306000000000000000e+03,3.003000000000000000e+03,2.802000000000000000e+03,3.503000000000000000e+03,5.302300000000000000e+04,3.904000000000000000e+03,3.003000000000000000e+03,4.104000000000000000e+03,4.605000000000000000e+03,3.804000000000000000e+03,5.005000000000000000e+03,3.704000000000000000e+03,3.303000000000000000e+03,3.704000000000000000e+03,3.203000000000000000e+03,4.104000000000000000e+03,3.303000000000000000e+03,3.603000000000000000e+03,4.004000000000000000e+03,2.802000000000000000e+03,3.904000000000000000e+03,3.603000000000000000e+03,4.204000000000000000e+03,5.005000000000000000e+03,3.003000000000000000e+03,3.403000000000000000e+03,3.403000000000000000e+03,5.105000000000000000e+03,2.802000000000000000e+03,4.304000000000000000e+03,2.502000000000000000e+03,9.511000000000000000e+03,3.804000000000000000e+03,4.705000000000000000e+03,4.404000000000000000e+03,5.606000000000000000e+03,3.704000000000000000e+03,4.004000000000000000e+03,2.383800000000000000e+04,2.903000000000000000e+03,4.404000000000000000e+03,3.704000000000000000e+03,4.404000000000000000e+03,1.901000000000000000e+03,3.603000000000000000e+03,3.303000000000000000e+03,3.303000000000000000e+03,3.103000000000000000e+03,4.404000000000000000e+03,4.104000000000000000e+03,3.804000000000000000e+03,3.103000000000000000e+03,4.705000000000000000e+03,3.904000000000000000e+03,3.003000000000000000e+03,5.406000000000000000e+03,2.802000000000000000e+03,5.306000000000000000e+03,2.502000000000000000e+03,3.403000000000000000e+03,3.503000000000000000e+03,2.802000000000000000e+03,4.905000000000000000e+03,3.503000000000000000e+03,3.003000000000000000e+03,2.702000000000000000e+03,4.805000000000000000e+03,1.592200000000000000e+04,3.704000000000000000e+03,2.802000000000000000e+03,3.003000000000000000e+03,2.903000000000000000e+03,3.403000000000000000e+03,4.705000000000000000e+03,3.603000000000000000e+03,3.503000000000000000e+03,4.404000000000000000e+03,4.404000000000000000e+03,3.704000000000000000e+03,5.105000000000000000e+03,5.205000000000000000e+03,3.003000000000000000e+03,4.304000000000000000e+03,3.403000000000000000e+03,4.104000000000000000e+03,3.603000000000000000e+03,3.503000000000000000e+03,1.448220000000000000e+05,3.303000000000000000e+03,4.004000000000000000e+03,3.203000000000000000e+03,3.603000000000000000e+03,3.203000000000000000e+03,3.203000000000000000e+03,4.104000000000000000e+03,2.802000000000000000e+03,4.805000000000000000e+03,4.204000000000000000e+03,4.204000000000000000e+03,2.903000000000000000e+03,3.103000000000000000e+03,3.103000000000000000e+03,1.502000000000000000e+04,7.108000000000000000e+03,4.705000000000000000e+03,5.806000000000000000e+03,4.505000000000000000e+03,2.602000000000000000e+03,4.805000000000000000e+03,5.806000000000000000e+03,5.306000000000000000e+03,4.004000000000000000e+03,5.706000000000000000e+03,4.004000000000000000e+03,1.061300000000000000e+04,4.204000000000000000e+03,4.204000000000000000e+03,3.203000000000000000e+03,5.105000000000000000e+03,5.306000000000000000e+03,4.404000000000000000e+03,3.603000000000000000e+03,6.507000000000000000e+03,4.004000000000000000e+03,5.406000000000000000e+03,4.304000000000000000e+03,5.706000000000000000e+03,5.606000000000000000e+03,3.403000000000000000e+03,5.806000000000000000e+03,3.804000000000000000e+03,4.605000000000000000e+03,3.804000000000000000e+03,3.203000000000000000e+03,5.506000000000000000e+03,3.603000000000000000e+03,4.104000000000000000e+03,5.005000000000000000e+03,2.903000000000000000e+03,3.403000000000000000e+03,3.503000000000000000e+03,3.704000000000000000e+03,2.903000000000000000e+03,4.304000000000000000e+03,3.103000000000000000e+03,5.406000000000000000e+03,3.303000000000000000e+03,3.503000000000000000e+03,3.203000000000000000e+03,4.204000000000000000e+03,3.103000000000000000e+03,4.905000000000000000e+03,4.104000000000000000e+03,4.505000000000000000e+03,4.204000000000000000e+03,nan
[truncated: 481,570 more chars]
