# Supplementary material for: Otolith microchemistry and diadromy in Patagonian river fishes
Source: PeerJ. 2019 Jan 3;7:e6149. doi: 10.7717/peerj.6149 (PMC6321752; doi:10.7717/peerj.6149)
Supplement: Supplemental Information 3 — Raw data. This archive contains the raw data used to generate the analyses reported in the paper cited above. The python script provided allows to convert from the isotopic intensities measured by LA-ICP-MS to molar concentrations of Sr:Ca. [file peerj-07-6149-s003.zip › Dataset S1/Alo_etAl_scripts/samples/AM15.txt]

4.794850000000000279e+01,1.546976000000000000e+06,1.714400000000000000e+06,1.915872000000000000e+06,2.008093000000000000e+06,2.223775299999999814e+06,2.423936000000000000e+06,2.110967500000000000e+06,2.666674000000000000e+06,2.198848000000000000e+06,2.016800000000000000e+06,2.126400000000000000e+06,1.928320000000000000e+06,1.731264000000000000e+06,2.108864000000000000e+06,2.154784799999999814e+06,1.982368000000000000e+06,1.482592000000000000e+06,1.694464000000000000e+06,1.414368000000000000e+06,1.713312000000000000e+06,1.458400000000000000e+06,1.330496000000000000e+06,1.454208000000000000e+06,1.256310800000000047e+06,1.464960000000000000e+06,1.419168000000000000e+06,1.340672000000000000e+06,1.228480000000000000e+06,1.287040000000000000e+06,1.440224000000000000e+06,1.370304000000000000e+06,1.216896000000000000e+06,1.466784000000000000e+06,1.261696000000000000e+06,1.258168600000000093e+06,1.321088000000000000e+06,1.623040000000000000e+06,1.616864000000000000e+06,1.601376000000000000e+06,1.744377800000000047e+06,1.336928000000000000e+06,1.397504000000000000e+06,1.284104500000000000e+06,1.693376000000000000e+06,1.509440000000000000e+06,1.830752000000000000e+06,1.675008000000000000e+06,1.625312000000000000e+06,1.835917800000000047e+06,2.092928000000000000e+06,1.614993899999999907e+06,1.852544000000000000e+06,1.677217899999999907e+06,2.038990100000000093e+06,1.688832000000000000e+06,1.863384600000000093e+06,1.959734399999999907e+06,1.834589399999999907e+06,1.846443500000000000e+06,1.867136000000000000e+06,1.965408000000000000e+06,2.091865500000000000e+06,1.623136000000000000e+06,1.514880500000000000e+06,1.933537000000000000e+06,1.527517800000000047e+06,1.615972399999999907e+06,1.703705000000000000e+06,1.815506899999999907e+06,1.960191800000000047e+06,2.072312000000000000e+06,2.424539500000000000e+06,2.168601799999999814e+06,2.233796799999999814e+06,2.256508500000000000e+06,2.595118299999999814e+06,1.785760500000000000e+06,2.034601500000000000e+06,1.860768000000000000e+06,1.713337600000000093e+06,1.896565300000000047e+06,2.451286299999999814e+06,1.918208000000000000e+06,1.669067500000000000e+06,2.415919299999999814e+06,1.814016000000000000e+06,1.971771100000000093e+06,1.815456000000000000e+06,1.508509399999999907e+06,2.038154399999999907e+06,2.164352000000000000e+06,2.026588000000000000e+06,2.046656000000000000e+06,2.562419299999999814e+06,1.882400000000000000e+06,2.290118299999999814e+06,2.300891299999999814e+06,2.427186799999999814e+06,2.011616800000000047e+06,1.964598300000000047e+06,2.156091500000000000e+06,2.975145500000000000e+06,2.463745000000000000e+06,2.381632000000000000e+06,1.706630399999999907e+06,1.551344500000000000e+06,1.908202800000000047e+06,2.235840000000000000e+06,2.617690799999999814e+06,2.493975000000000000e+06,1.872718899999999907e+06,1.876004600000000093e+06,2.432017500000000000e+06,1.792090800000000047e+06,2.269680500000000000e+06,2.280985500000000000e+06,1.834504000000000000e+06,1.995712000000000000e+06,2.057504000000000000e+06,2.064583500000000000e+06,1.786504000000000000e+06,1.837999600000000093e+06,1.809245000000000000e+06,2.048541500000000000e+06,3.282667500000000000e+06,1.575967500000000000e+06,2.722957799999999814e+06,1.790624000000000000e+06,1.622496000000000000e+06,1.734432000000000000e+06,1.586249800000000047e+06,1.175168000000000000e+06,1.876352000000000000e+06,1.435296000000000000e+06,1.340992000000000000e+06,1.499936000000000000e+06,1.109897000000000000e+06,1.149088000000000000e+06,1.153440000000000000e+06,1.162976000000000000e+06,1.422176000000000000e+06,1.403936000000000000e+06,1.404445100000000093e+06,1.671648000000000000e+06,1.629760000000000000e+06,1.738560000000000000e+06,1.475712000000000000e+06,1.675018800000000047e+06,1.913024000000000000e+06,1.384337399999999907e+06,1.495840000000000000e+06,1.797317800000000047e+06,2.791745299999999814e+06,2.033490399999999907e+06,2.011968899999999907e+06,2.140659299999999814e+06,1.488192000000000000e+06,1.723744000000000000e+06,1.428960000000000000e+06,1.380553800000000047e+06,1.682039800000000047e+06,1.826304000000000000e+06,1.802167899999999907e+06,1.587373000000000000e+06,1.733664000000000000e+06,1.956493800000000047e+06,1.554937300000000047e+06,2.190959000000000000e+06,1.618112800000000047e+06,1.479643300000000047e+06,2.133120000000000000e+06,1.604645000000000000e+06,1.421377100000000093e+06,1.723520000000000000e+06,1.573126000000000000e+06,1.982595899999999907e+06,1.790643000000000000e+06,1.079479899999999907e+06,1.711080000000000000e+06,1.181117500000000000e+06,1.635072000000000000e+06,1.426048000000000000e+06,1.622494600000000093e+06,2.214730299999999814e+06,2.041111600000000093e+06,1.656151000000000000e+06,3.237555299999999814e+06,1.362912000000000000e+06,1.446240000000000000e+06,1.282130800000000047e+06,1.474848000000000000e+06,1.408224000000000000e+06,1.494753800000000047e+06,1.577120000000000000e+06,1.394624000000000000e+06,1.572576000000000000e+06,1.386368000000000000e+06,1.519456000000000000e+06,1.545792000000000000e+06,1.463872000000000000e+06,1.296224000000000000e+06,1.395488000000000000e+06,1.694048000000000000e+06,1.602851300000000047e+06,1.428832000000000000e+06,1.415328000000000000e+06,1.617280000000000000e+06,1.639296000000000000e+06,1.727100399999999907e+06,1.878001899999999907e+06,2.040755500000000000e+06,1.931959399999999907e+06,2.162678299999999814e+06,1.306871500000000000e+06,1.636089000000000000e+06,3.534956000000000000e+06,1.821472000000000000e+06,1.592965899999999907e+06,1.660659000000000000e+06,1.269735399999999907e+06,1.470955100000000093e+06,1.449573100000000093e+06,1.231456000000000000e+06,1.537376000000000000e+06,1.674144000000000000e+06,1.366656000000000000e+06,1.579392000000000000e+06,1.545024000000000000e+06,1.627040000000000000e+06,1.760160000000000000e+06,1.541696000000000000e+06,1.414368000000000000e+06,1.493696000000000000e+06,1.465600000000000000e+06,1.563168000000000000e+06,1.619552000000000000e+06,1.583936000000000000e+06,1.353696000000000000e+06,1.558656000000000000e+06,1.674240000000000000e+06,1.656544000000000000e+06,1.523776500000000000e+06,2.146983000000000000e+06,1.495648000000000000e+06,1.158975800000000047e+06,1.749152000000000000e+06,1.408672000000000000e+06,1.651008000000000000e+06,1.827488000000000000e+06,1.732352000000000000e+06,1.427552000000000000e+06,1.684256000000000000e+06,1.650368000000000000e+06,1.713856000000000000e+06,1.276242899999999907e+06,1.459040000000000000e+06,1.754650500000000000e+06,1.843584000000000000e+06,1.845312000000000000e+06,1.559520000000000000e+06,1.309522800000000047e+06,1.375424000000000000e+06,1.499371100000000093e+06,1.214240000000000000e+06,1.540288000000000000e+06,1.359584000000000000e+06,1.352544000000000000e+06,1.223488000000000000e+06,1.155328000000000000e+06,1.424672000000000000e+06,1.115424000000000000e+06,1.003952000000000000e+06,1.102752000000000000e+06,1.006688000000000000e+06,9.210240000000000000e+05,9.274080000000000000e+05,1.382496000000000000e+06,1.181216000000000000e+06,1.244864000000000000e+06,1.125600000000000000e+06,1.178784000000000000e+06,1.470880000000000000e+06,1.210944000000000000e+06,1.176960000000000000e+06,1.419840000000000000e+06,1.173888000000000000e+06,1.228896000000000000e+06,1.250400000000000000e+06,1.159584000000000000e+06,1.184704000000000000e+06,1.431424000000000000e+06,1.009000000000000000e+06,1.586336000000000000e+06,1.342144000000000000e+06,1.396992000000000000e+06,1.361088000000000000e+06,1.405888000000000000e+06,1.557440000000000000e+06,1.518800899999999907e+06,1.671169500000000000e+06,1.472256000000000000e+06,1.580535800000000047e+06,1.488512000000000000e+06,1.350272000000000000e+06,1.017923099999999977e+06,2.221332000000000000e+06,1.190116000000000000e+06,1.776192000000000000e+06,1.712199100000000093e+06,1.564256000000000000e+06,1.720750100000000093e+06,1.455872300000000047e+06,2.322427299999999814e+06,1.816380899999999907e+06,2.375380000000000000e+06,1.472064000000000000e+06,2.048437800000000047e+06,2.195858500000000000e+06,2.697310799999999814e+06,2.048393000000000000e+06,1.940688800000000047e+06,1.941708000000000000e+06,1.852448000000000000e+06,1.405779399999999907e+06,1.909908000000000000e+06,1.681592300000000047e+06,1.777856000000000000e+06,2.060704000000000000e+06,1.705357399999999907e+06,1.601585399999999907e+06,1.912580399999999907e+06,1.758096000000000000e+06,2.494557000000000000e+06,1.909154000000000000e+06,1.862860500000000000e+06,1.646560000000000000e+06,1.397288000000000000e+06,1.534298000000000000e+06,1.507488000000000000e+06,1.615969500000000000e+06,1.760396800000000047e+06,1.905440000000000000e+06,1.872258800000000047e+06,2.686640000000000000e+06,2.162880000000000000e+06,1.736476800000000047e+06,2.416437299999999814e+06,1.856608000000000000e+06,1.926560000000000000e+06,2.145536000000000000e+06,2.057156500000000000e+06,2.236596000000000000e+06,1.779264000000000000e+06,2.538432000000000000e+06,1.930576600000000093e+06,1.919365800000000047e+06,1.859917100000000093e+06,2.109554000000000000e+06,1.984282600000000093e+06,2.013836000000000000e+06,2.058827800000000047e+06,2.221852000000000000e+06,1.427031399999999907e+06,1.423324300000000047e+06,1.909408000000000000e+06,1.548160000000000000e+06,1.770624000000000000e+06,1.620544000000000000e+06,1.344463800000000047e+06,1.796736000000000000e+06,1.616960000000000000e+06,1.337133899999999907e+06,1.485184000000000000e+06,1.485196000000000000e+06,1.554208000000000000e+06,1.561440000000000000e+06,1.541888000000000000e+06,1.585984000000000000e+06,1.664160000000000000e+06,1.708832000000000000e+06,1.607442500000000000e+06,1.602016000000000000e+06,1.555616000000000000e+06,1.956480000000000000e+06,1.597696000000000000e+06,1.588160000000000000e+06,1.606336000000000000e+06,1.668608000000000000e+06,1.583712000000000000e+06,1.633984000000000000e+06,1.469792000000000000e+06,1.871424000000000000e+06,1.849504000000000000e+06,1.747520000000000000e+06,1.621408000000000000e+06,1.935430899999999907e+06,1.593568000000000000e+06,1.529003100000000093e+06,1.800782100000000093e+06,1.756896000000000000e+06,1.842272000000000000e+06,1.686432000000000000e+06,1.378656000000000000e+06,1.772832000000000000e+06,2.205029299999999814e+06,1.521600000000000000e+06,1.696362300000000047e+06,2.123356500000000000e+06,1.373312000000000000e+06,1.536608000000000000e+06,1.270432000000000000e+06,1.371979800000000047e+06,1.352096000000000000e+06,1.200096000000000000e+06,1.254656000000000000e+06,1.439168000000000000e+06,1.179616000000000000e+06,1.097664000000000000e+06,1.224768000000000000e+06,1.110976000000000000e+06,9.538400000000000000e+05,1.196880500000000000e+06,1.063872000000000000e+06,1.242752000000000000e+06,1.015744000000000000e+06,8.350880000000000000e+05,1.085408000000000000e+06,1.052608000000000000e+06,1.157152000000000000e+06,1.002064000000000000e+06,9.789280000000000000e+05,1.000896000000000000e+06,9.859680000000000000e+05,1.088160000000000000e+06,1.213600000000000000e+06,1.196608000000000000e+06,1.058400000000000000e+06,1.059552000000000000e+06,1.210528000000000000e+06,1.076128000000000000e+06,1.264448000000000000e+06,1.153536000000000000e+06,1.205952000000000000e+06,1.265408000000000000e+06,1.145792000000000000e+06,1.378336000000000000e+06,1.203616000000000000e+06,1.481494000000000000e+06,1.217025100000000093e+06,1.963453800000000047e+06,2.296844500000000000e+06,1.831505600000000093e+06,1.465600000000000000e+06,1.752864000000000000e+06,1.418656000000000000e+06,1.338720000000000000e+06,1.311665600000000093e+06,1.374912000000000000e+06,1.407488000000000000e+06,1.163936000000000000e+06,1.235616000000000000e+06,1.053248000000000000e+06,1.166048000000000000e+06,9.834560000000000000e+05,1.193952000000000000e+06,9.240640000000000000e+05,1.137440000000000000e+06,9.483840000000000000e+05,1.250304000000000000e+06,1.001120000000000000e+06,1.094400000000000000e+06,1.048896000000000000e+06,1.059040000000000000e+06,1.264992000000000000e+06,1.144736000000000000e+06,1.056512000000000000e+06,1.168384000000000000e+06,8.273038000000000466e+05,1.298240000000000000e+06,1.303072000000000000e+06,1.204768000000000000e+06,9.704724000000000233e+05,1.104320000000000000e+06,1.230816000000000000e+06,1.397408000000000000e+06,1.087049899999999907e+06,1.393984000000000000e+06,1.583392000000000000e+06,1.420896000000000000e+06,1.688928000000000000e+06,1.363487100000000093e+06,1.396448000000000000e+06,1.202166500000000000e+06,1.926432000000000000e+06,1.624864000000000000e+06,1.067591000000000000e+06,1.394930600000000093e+06,2.226816000000000000e+06,2.312302500000000000e+06,1.513873300000000047e+06,1.572032000000000000e+06,1.291968000000000000e+06,1.189750399999999907e+06,1.302848000000000000e+06,1.438720000000000000e+06,1.318976000000000000e+06,1.775758399999999907e+06,1.366336000000000000e+06,1.183328000000000000e+06,1.287254800000000047e+06,1.311488000000000000e+06,1.251456000000000000e+06,1.348577000000000000e+06,1.210871000000000000e+06,8.793665999999999767e+05,1.187680000000000000e+06,1.182176000000000000e+06,9.199680000000000000e+05,1.019312000000000000e+06,1.480365500000000000e+06,9.727360000000000000e+05,1.089216000000000000e+06,1.037829800000000047e+06,9.454400000000000000e+05,1.431751300000000047e+06,1.182816000000000000e+06,1.002368000000000000e+06,1.035745800000000047e+06,1.158848000000000000e+06,1.046288000000000000e+06,1.226240000000000000e+06,1.417568000000000000e+06,1.148256000000000000e+06,1.171680000000000000e+06,1.584160000000000000e+06,1.086677100000000093e+06,1.401928399999999907e+06,1.503072000000000000e+06,1.555520000000000000e+06,1.531439899999999907e+06,1.459456000000000000e+06,1.701525800000000047e+06,1.637568000000000000e+06,1.745440000000000000e+06,1.282877899999999907e+06,1.456448000000000000e+06,1.313184000000000000e+06,1.564704000000000000e+06,1.286285000000000000e+06,8.930720000000000000e+05,1.049632000000000000e+06,9.894400000000000000e+05,1.027104000000000000e+06,1.120416000000000000e+06,1.126558800000000047e+06,1.037120000000000000e+06,1.157984000000000000e+06,1.068000000000000000e+06,1.161792000000000000e+06,1.234336000000000000e+06,1.043760000000000000e+06,1.074656000000000000e+06,1.158624000000000000e+06,1.171552000000000000e+06,1.189056000000000000e+06,1.182688000000000000e+06,1.213280000000000000e+06,1.203248000000000000e+06,1.187680000000000000e+06,1.170592000000000000e+06,9.331629000000000233e+05,1.520940399999999907e+06,1.319168000000000000e+06,1.137440000000000000e+06,1.333376000000000000e+06,9.570443000000000466e+05,1.325600000000000000e+06,1.355520000000000000e+06,1.438496000000000000e+06,1.024526199999999953e+06,1.198624000000000000e+06,1.378016000000000000e+06,1.148448000000000000e+06,1.109408000000000000e+06,1.210080000000000000e+06,1.050400000000000000e+06,1.195328000000000000e+06,1.167104000000000000e+06,1.302848000000000000e+06,1.069376000000000000e+06,1.243584000000000000e+06,1.213824000000000000e+06,1.047856000000000000e+06,1.135424000000000000e+06,1.564384000000000000e+06,1.190656000000000000e+06,9.927886999999999534e+05,1.289088000000000000e+06,1.210624000000000000e+06,1.764416000000000000e+06,1.594752000000000000e+06,1.175264000000000000e+06,1.148256000000000000e+06,1.155563399999999907e+06,1.117856000000000000e+06,2.636751500000000000e+06,1.225408000000000000e+06,1.072864000000000000e+06,1.308192000000000000e+06,1.317248000000000000e+06,1.529472000000000000e+06,1.476800000000000000e+06,1.465184000000000000e+06,1.171432100000000093e+06,1.684352000000000000e+06,1.760160000000000000e+06,1.552256000000000000e+06,1.706336000000000000e+06,2.089184000000000000e+06,1.987680000000000000e+06,1.363872000000000000e+06,1.678400000000000000e+06,1.678176000000000000e+06,1.347712000000000000e+06,1.695776000000000000e+06,1.481536000000000000e+06,1.563936000000000000e+06,1.279712000000000000e+06,1.483776000000000000e+06,1.372768000000000000e+06,1.521728000000000000e+06,1.244544000000000000e+06,1.453440000000000000e+06,1.622176000000000000e+06,1.574976000000000000e+06,1.302507000000000000e+06,1.540737600000000093e+06,1.143622100000000093e+06,1.494784000000000000e+06,1.467872000000000000e+06,1.549120000000000000e+06,1.378560000000000000e+06,1.537248000000000000e+06,1.605472000000000000e+06,1.564896000000000000e+06,1.597472000000000000e+06,1.334240000000000000e+06,1.454432000000000000e+06,1.385858600000000093e+06,1.832832000000000000e+06,1.584928000000000000e+06,1.651776000000000000e+06,1.463456000000000000e+06,1.687072000000000000e+06,1.675680000000000000e+06,1.576576000000000000e+06,1.592064000000000000e+06,1.756768000000000000e+06,1.748160000000000000e+06,1.592288000000000000e+06,1.854432000000000000e+06,1.806048000000000000e+06,1.544743500000000000e+06,1.689376000000000000e+06,1.536928000000000000e+06,1.238992399999999907e+06,1.559168000000000000e+06,1.490464000000000000e+06,1.560704000000000000e+06,1.807776000000000000e+06,1.380352000000000000e+06,1.602976000000000000e+06,1.445484500000000000e+06,1.594336000000000000e+06,1.432608000000000000e+06,1.469888000000000000e+06,1.331136000000000000e+06,1.707424000000000000e+06,1.411136000000000000e+06,1.440448000000000000e+06,1.460000000000000000e+06,1.347840000000000000e+06,1.306784000000000000e+06,1.249120000000000000e+06,1.432160000000000000e+06,1.427456000000000000e+06,1.584704000000000000e+06,1.489696000000000000e+06,1.432608000000000000e+06,1.510304000000000000e+06,1.386368000000000000e+06,1.226464000000000000e+06,1.349536000000000000e+06,1.285760000000000000e+06,1.289728000000000000e+06,1.188416000000000000e+06,1.085216000000000000e+06,1.102112000000000000e+06,9.685280000000000000e+05,1.099904000000000000e+06,1.072864000000000000e+06,4.360256500000000000e+06,8.100996999999999534e+05,1.034160000000000000e+06,1.137760000000000000e+06,9.464960000000000000e+05,8.309120000000000000e+05,8.624320000000000000e+05,7.976640000000000000e+05,8.073600000000000000e+05,8.120480000000000000e+05,7.296800000000000000e+05,7.542880000000000000e+05,8.501120000000000000e+05,6.869979000000000233e+05,1.115008000000000000e+06,1.023744000000000000e+06,1.083520000000000000e+06,1.142944000000000000e+06,1.027216000000000000e+06,1.024526199999999953e+06,1.301792000000000000e+06,1.214976000000000000e+06,1.334245500000000000e+06,1.250304000000000000e+06,1.362368000000000000e+06,1.224448000000000000e+06,1.369760000000000000e+06,1.307872000000000000e+06,1.201056000000000000e+06,1.219136000000000000e+06,1.307744000000000000e+06,1.167328000000000000e+06,1.372000000000000000e+06,1.203712000000000000e+06,1.145056000000000000e+06,1.316512000000000000e+06,1.100320000000000000e+06,1.414368000000000000e+06,1.170400000000000000e+06,1.130240000000000000e+06,1.366061399999999907e+06,1.630944000000000000e+06,1.197984000000000000e+06,1.293888000000000000e+06,1.362912000000000000e+06,1.401600000000000000e+06,1.345248000000000000e+06,1.261152000000000000e+06,1.261568000000000000e+06,1.341312000000000000e+06,1.088041899999999907e+06,1.608259100000000093e+06,1.028493400000000023e+06,1.520940399999999907e+06,1.937891800000000047e+06,1.199242100000000093e+06,1.094912000000000000e+06,1.187300899999999907e+06,1.177824000000000000e+06,1.310442399999999907e+06,1.032500300000000047e+06,1.083840000000000000e+06,1.169344000000000000e+06,1.124416000000000000e+06,1.226464000000000000e+06,1.342464000000000000e+06,1.268608000000000000e+06,1.390336000000000000e+06,1.421856000000000000e+06,1.183372399999999907e+06,1.269472000000000000e+06,5.813516500000000000e+06,1.472800000000000000e+06,1.556576000000000000e+06,1.295904000000000000e+06,2.100480000000000000e+06,1.326752000000000000e+06,1.229216000000000000e+06,1.125888000000000000e+06,1.736288000000000000e+06,1.524864000000000000e+06,1.310442399999999907e+06,1.215110899999999907e+06,1.361312000000000000e+06,1.327072000000000000e+06,1.506720000000000000e+06,1.488640000000000000e+06,1.294624000000000000e+06,1.192768000000000000e+06,1.316192000000000000e+06,1.379072000000000000e+06,1.393871399999999907e+06,1.225824000000000000e+06,1.314448300000000047e+06,1.429615800000000047e+06,1.211182399999999907e+06,1.362688000000000000e+06,1.464000000000000000e+06,1.636069100000000093e+06,1.420032000000000000e+06,1.385600000000000000e+06,1.219116800000000047e+06,1.284288000000000000e+06,1.363456000000000000e+06,1.407488000000000000e+06,1.205952000000000000e+06,1.378560000000000000e+06,1.312352000000000000e+06,1.311488000000000000e+06,1.329984000000000000e+06,1.084928600000000093e+06,1.278944000000000000e+06,1.337664000000000000e+06,1.303808000000000000e+06,1.275008000000000000e+06,1.569984000000000000e+06,1.119552000000000000e+06,1.357568000000000000e+06,1.513632000000000000e+06,1.290605500000000000e+06,1.524000000000000000e+06,1.151936000000000000e+06,1.361632000000000000e+06,3.089487000000000000e+06,1.513006000000000000e+06,1.367840000000000000e+06,1.350272000000000000e+06,1.466464000000000000e+06,1.107712000000000000e+06,1.251904000000000000e+06,1.379200000000000000e+06,1.147296000000000000e+06,1.023744000000000000e+06,1.219328000000000000e+06,1.085216000000000000e+06,1.280352000000000000e+06,1.363968000000000000e+06,1.528874800000000047e+06,1.127753399999999907e+06,1.492928000000000000e+06,1.515680000000000000e+06,1.275744000000000000e+06,1.284288000000000000e+06,1.370624000000000000e+06,1.057984000000000000e+06,7.663823000000000466e+05,9.903840000000000000e+05,1.572800000000000000e+06,1.321536000000000000e+06,1.008896000000000000e+06,8.211200000000000000e+05,8.220013000000000466e+05,1.019632000000000000e+06,1.061888000000000000e+06,1.152384000000000000e+06,1.358752000000000000e+06,1.110560000000000000e+06,1.000723099999999977e+06,9.836640000000000000e+05,2.612948500000000000e+06,1.299328000000000000e+06,1.483264000000000000e+06,1.080107500000000000e+06,1.628576000000000000e+06,1.450656000000000000e+06,1.694464000000000000e+06,1.449248000000000000e+06,1.369989899999999907e+06,1.884352000000000000e+06,1.565120000000000000e+06,1.891840000000000000e+06,2.660634000000000000e+06,1.522592000000000000e+06,1.609280000000000000e+06,1.234986500000000000e+06,1.697632000000000000e+06,1.581984000000000000e+06,1.497888000000000000e+06,1.409740100000000093e+06,1.294572600000000093e+06,1.497058899999999907e+06,1.880096000000000000e+06,1.659872300000000047e+06,1.509536000000000000e+06,1.669568000000000000e+06,1.636896000000000000e+06,1.542112000000000000e+06,1.716672000000000000e+06,1.605056000000000000e+06,1.644512000000000000e+06,1.725280000000000000e+06,1.628134800000000047e+06,1.426048000000000000e+06,1.652416000000000000e+06,1.502848000000000000e+06,1.721248000000000000e+06,1.397799899999999907e+06,1.504672000000000000e+06,1.564619100000000093e+06,1.631392000000000000e+06,1.441517300000000047e+06,1.786784000000000000e+06,1.314448300000000047e+06,1.743808000000000000e+06,1.584064000000000000e+06,1.306474300000000047e+06,1.290605500000000000e+06,1.588480000000000000e+06,1.650048000000000000e+06,1.504576000000000000e+06,1.443008000000000000e+06,1.440864000000000000e+06,1.617408000000000000e+06,1.663168000000000000e+06,1.573440000000000000e+06,1.562848000000000000e+06,1.499744000000000000e+06,1.476896000000000000e+06,1.376736000000000000e+06,1.797824000000000000e+06,1.543840000000000000e+06,1.436800000000000000e+06,1.306592000000000000e+06,1.137664000000000000e+06,1.315456000000000000e+06,1.127904000000000000e+06,1.251584000000000000e+06,1.250855300000000047e+06,1.154496000000000000e+06,9.444960000000000000e+05,1.241664000000000000e+06,8.972480000000000000e+05,8.461440000000000000e+05,8.503200000000000000e+05,8.749760000000000000e+05,8.060000000000000000e+05,1.024368000000000000e+06,7.768480000000000000e+05,7.876800000000000000e+05,8.736154000000000233e+05,1.020559000000000000e+06,7.689440000000000000e+05,8.091360000000000000e+05,6.311174000000000233e+05,7.204735999999999767e+05,8.761280000000000000e+05,1.038592000000000000e+06,7.989120000000000000e+05,8.601440000000000000e+05,8.956800000000000000e+05,8.800000000000000000e+05,9.016480000000000000e+05,8.318560000000000000e+05,8.457280000000000000e+05,1.185888000000000000e+06,9.992160000000000000e+05,1.116704000000000000e+06,1.054272000000000000e+06,1.018784000000000000e+06,9.014244000000000233e+05,1.300480000000000000e+06,1.019840000000000000e+06,1.081408000000000000e+06,1.162976000000000000e+06,9.947040000000000000e+05,1.018480000000000000e+06,1.207232000000000000e+06,1.030800000000000000e+06,1.015744000000000000e+06,9.139040000000000000e+05,9.679040000000000000e+05,1.124000000000000000e+06,1.053536000000000000e+06,1.031632000000000000e+06,1.099136000000000000e+06,9.706400000000000000e+05,9.976480000000000000e+05,1.056832000000000000e+06,1.090592000000000000e+06,1.048384000000000000e+06,1.228480000000000000e+06,9.769440000000000000e+05,9.081440000000000000e+05,1.207968000000000000e+06,1.097248000000000000e+06,1.412320000000000000e+06,1.377924300000000047e+06,1.390112000000000000e+06,1.680544000000000000e+06,1.335744000000000000e+06,1.155563399999999907e+06,1.656320000000000000e+06,1.319072000000000000e+06,1.362055500000000000e+06,1.237088000000000000e+06,1.624992000000000000e+06,1.474304000000000000e+06,1.417674500000000000e+06,1.227051100000000093e+06,1.444960000000000000e+06,1.053536000000000000e+06,1.436480000000000000e+06,1.446688000000000000e+06,1.224448000000000000e+06,1.316512000000000000e+06,1.417674500000000000e+06,9.770400000000000000e+05,1.099360000000000000e+06,1.358528000000000000e+06,1.130240000000000000e+06,1.243808000000000000e+06,1.111616000000000000e+06,1.195648000000000000e+06,1.148352000000000000e+06,1.149408000000000000e+06,1.107808000000000000e+06,1.319616000000000000e+06,1.377568000000000000e+06,1.354464000000000000e+06,1.502976000000000000e+06,1.618048000000000000e+06,1.318376800000000047e+06,1.457536000000000000e+06,1.572896000000000000e+06,1.810822800000000047e+06,1.443232000000000000e+06,1.598560000000000000e+06,1.417674500000000000e+06,1.439808000000000000e+06,1.393856000000000000e+06,1.324512000000000000e+06,1.318976000000000000e+06,1.271712000000000000e+06,1.306592000000000000e+06,1.413600000000000000e+06,1.072173100000000093e+06,1.459264000000000000e+06,1.153120000000000000e+06,1.695616600000000093e+06,1.362272000000000000e+06,1.400832000000000000e+06,1.373184000000000000e+06,1.401792000000000000e+06,1.527104000000000000e+06,1.194176000000000000e+06,1.028493400000000023e+06,1.462496000000000000e+06,1.309984000000000000e+06,1.341632000000000000e+06,1.263808000000000000e+06,1.350816000000000000e+06,1.301344000000000000e+06,1.204032000000000000e+06,1.124320000000000000e+06,1.208384000000000000e+06,1.280352000000000000e+06,1.280768000000000000e+06,1.061248000000000000e+06,1.044800000000000000e+06,1.189376000000000000e+06,1.186720000000000000e+06,1.159680000000000000e+06,1.419072000000000000e+06,1.197664000000000000e+06,1.121984000000000000e+06,1.030800000000000000e+06,1.139872000000000000e+06,9.490315999999999767e+05,1.302752000000000000e+06,1.071584000000000000e+06,1.241792000000000000e+06,1.234240000000000000e+06,1.231776000000000000e+06,1.056303399999999907e+06,1.184512000000000000e+06,1.223808000000000000e+06,8.299355999999999767e+05,1.166688000000000000e+06,9.133269000000000233e+05,1.131520000000000000e+06,1.134368000000000000e+06,9.723200000000000000e+05,1.138496000000000000e+06,1.249344000000000000e+06,1.096928000000000000e+06,1.133216000000000000e+06,1.166048000000000000e+06,9.967559000000000233e+05,1.396864000000000000e+06,1.211808000000000000e+06,1.139968000000000000e+06,1.156096000000000000e+06,1.248896000000000000e+06,1.188544000000000000e+06,1.181536000000000000e+06,1.183456000000000000e+06,1.162112000000000000e+06,1.373408000000000000e+06,1.079808000000000000e+06,1.369984000000000000e+06,1.156928000000000000e+06,1.364288000000000000e+06,1.320128000000000000e+06,1.280224000000000000e+06,1.155456000000000000e+06,1.332320000000000000e+06,1.189600000000000000e+06,1.225728000000000000e+06,1.046816000000000000e+06,1.209440000000000000e+06,1.042272000000000000e+06,9.776800000000000000e+05,1.101472000000000000e+06,1.197888000000000000e+06,9.645440000000000000e+05,1.360448000000000000e+06,8.660960000000000000e+05,1.373995800000000047e+06,1.027536000000000000e+06,1.231776000000000000e+06,9.623360000000000000e+05,9.578240000000000000e+05,1.213600000000000000e+06,1.070432000000000000e+06,1.032800000000000000e+06,1.141344000000000000e+06,1.058624000000000000e+06,1.063776000000000000e+06,1.135968000000000000e+06,1.165408000000000000e+06,1.121568000000000000e+06,1.203520000000000000e+06,1.098208000000000000e+06,1.196064000000000000e+06,1.077088000000000000e+06,1.256256000000000000e+06,1.352960000000000000e+06,1.172928000000000000e+06,1.213184000000000000e+06,1.051136000000000000e+06,1.153856000000000000e+06,1.022256000000000000e+06,1.076128000000000000e+06,1.108544000000000000e+06,1.010784000000000000e+06,1.034800000000000000e+06,1.023424000000000000e+06,9.778880000000000000e+05,9.523680000000000000e+05,8.476160000000000000e+05,8.511680000000000000e+05,6.931421999999999534e+05,8.093440000000000000e+05,7.662400000000000000e+05,9.297120000000000000e+05,9.837600000000000000e+05,7.792480000000000000e+05,8.090240000000000000e+05,9.638080000000000000e+05,9.706400000000000000e+05,1.004800000000000000e+06,9.481760000000000000e+05,9.874400000000000000e+05,1.040384000000000000e+06,1.171776000000000000e+06,1.212096000000000000e+06,1.471744000000000000e+06,1.363232000000000000e+06,1.339584000000000000e+06,1.591392000000000000e+06,1.561344000000000000e+06,1.479488000000000000e+06,1.811392000000000000e+06,1.797184000000000000e+06,1.746976000000000000e+06,1.906432000000000000e+06,1.867232000000000000e+06,1.969248000000000000e+06,2.019008000000000000e+06,1.887648000000000000e+06,1.935360000000000000e+06,1.738336000000000000e+06,1.991648000000000000e+06,1.837120000000000000e+06,1.887648000000000000e+06,1.577024000000000000e+06,1.780576000000000000e+06,1.517312000000000000e+06,1.605152000000000000e+06,1.550336000000000000e+06,1.555840000000000000e+06,1.541568000000000000e+06,1.863424000000000000e+06,1.670880000000000000e+06,1.844768000000000000e+06,2.019136000000000000e+06,1.621184000000000000e+06,2.009632000000000000e+06,1.712416000000000000e+06,1.843584000000000000e+06,1.927648000000000000e+06,1.780032000000000000e+06,1.711563800000000047e+06,1.637120000000000000e+06,1.679680000000000000e+06,1.600384000000000000e+06,1.856288000000000000e+06,1.604608000000000000e+06,1.492608000000000000e+06,1.533056000000000000e+06,1.431328000000000000e+06,1.479040000000000000e+06,1.363776000000000000e+06,2.378686000000000000e+06,1.386272000000000000e+06,1.343328000000000000e+06,1.352960000000000000e+06,1.608288000000000000e+06,1.512864000000000000e+06,1.270848000000000000e+06,1.134784000000000000e+06,1.259872000000000000e+06,1.142432000000000000e+06,9.066720000000000000e+05,9.953280000000000000e+05,9.347520000000000000e+05,8.642080000000000000e+05,9.849280000000000000e+05,7.576160000000000000e+05,8.001760000000000000e+05,7.802880000000000000e+05,6.102560000000000000e+05,6.299840000000000000e+05,6.808640000000000000e+05,7.243840000000000000e+05,7.426560000000000000e+05,7.269760000000000000e+05,8.362015999999999767e+05,7.123520000000000000e+05,7.864320000000000000e+05,1.012187500000000000e+06,6.950400000000000000e+05,5.956345000000000000e+05,5.802560000000000000e+05,7.129760000000000000e+05,8.518880000000000000e+05,8.696471999999999534e+05,9.280480000000000000e+05,5.519520000000000000e+05,6.381440000000000000e+05,7.756000000000000000e+05,7.040640000000000000e+05,4.887760000000000000e+05,6.204800000000000000e+05,4.969840000000000000e+05,5.902560000000000000e+05,6.062400000000000000e+05,6.109030999999999767e+05,5.945920000000000000e+05,5.125840000000000000e+05,3.755600000000000000e+05,3.733200000000000000e+05,3.420320000000000000e+05,2.445280000000000000e+05,1.826080000000000000e+05,1.532360000000000000e+05,1.272300000000000000e+05,9.753400000000000000e+04,6.778200000000000000e+04,4.619900000000000000e+04,3.927700000000000000e+04,3.556700000000000000e+04,3.406300000000000000e+04,1.902800000000000000e+04,6.567200000000000000e+04,1.231600000000000000e+04,5.806000000000000000e+03,6.607000000000000000e+03,3.303000000000000000e+03,4.304000000000000000e+03,3.303000000000000000e+03,4.304000000000000000e+03,3.203000000000000000e+03,2.023000000000000000e+04,2.602000000000000000e+03,1.401000000000000000e+03,1.901000000000000000e+03,2.502000000000000000e+03,2.502000000000000000e+03,2.402000000000000000e+03,1.601000000000000000e+03,1.601000000000000000e+03,1.801000000000000000e+03,2.202000000000000000e+03,2.202000000000000000e+03,1.301000000000000000e+03,1.901000000000000000e+03,3.503000000000000000e+03,1.001000000000000000e+03,nan
4.794930000000000092e+01,1.719712000000000000e+06,1.833920000000000000e+06,1.916544000000000000e+06,2.520259500000000000e+06,2.610907500000000000e+06,3.016048799999999814e+06,2.378425000000000000e+06,2.351248299999999814e+06,1.808448000000000000e+06,1.993856000000000000e+06,1.738357600000000093e+06,1.967297300000000047e+06,1.925216000000000000e+06,1.793696000000000000e+06,2.025703100000000093e+06,1.643648000000000000e+06,1.879424000000000000e+06,1.506080000000000000e+06,1.602784000000000000e+06,1.238596100000000093e+06,1.454944000000000000e+06,1.431104000000000000e+06,1.361856000000000000e+06,1.862728500000000000e+06,1.485952000000000000e+06,1.294848000000000000e+06,1.427872000000000000e+06,1.546880000000000000e+06,1.519240300000000047e+06,1.535424000000000000e+06,1.550976000000000000e+06,1.621408000000000000e+06,1.515680000000000000e+06,1.330080000000000000e+06,1.748091600000000093e+06,1.225118000000000000e+06,1.259136000000000000e+06,1.457632000000000000e+06,1.187271899999999907e+06,1.772038800000000047e+06,1.733344000000000000e+06,1.403296000000000000e+06,1.977668300000000047e+06,1.241389300000000047e+06,1.827136000000000000e+06,1.611552000000000000e+06,1.589024000000000000e+06,1.666656000000000000e+06,2.144595500000000000e+06,1.604288000000000000e+06,2.675506799999999814e+06,1.959873000000000000e+06,2.368316799999999814e+06,2.355911000000000000e+06,1.849286300000000047e+06,2.418332500000000000e+06,2.949837000000000000e+06,2.315879500000000000e+06,2.352633500000000000e+06,1.949120000000000000e+06,1.858512800000000047e+06,1.889163000000000000e+06,1.638656000000000000e+06,2.037702600000000093e+06,2.511642299999999814e+06,2.333635500000000000e+06,1.854472000000000000e+06,2.593288299999999814e+06,1.760184000000000000e+06,2.329319299999999814e+06,2.243007799999999814e+06,2.652410500000000000e+06,2.613035299999999814e+06,3.007881500000000000e+06,2.934737000000000000e+06,2.640110000000000000e+06,2.389273000000000000e+06,2.409805000000000000e+06,2.652909299999999814e+06,3.426675299999999814e+06,2.838586799999999814e+06,2.289750000000000000e+06,1.693465000000000000e+06,2.120469799999999814e+06,2.358018500000000000e+06,2.309435500000000000e+06,2.754753000000000000e+06,2.035264000000000000e+06,2.430896500000000000e+06,2.017670000000000000e+06,1.564546800000000047e+06,2.125633000000000000e+06,1.767953800000000047e+06,2.321155500000000000e+06,2.019321100000000093e+06,2.905978500000000000e+06,2.782955000000000000e+06,2.906096799999999814e+06,2.895609000000000000e+06,3.044622500000000000e+06,2.736494799999999814e+06,3.199945000000000000e+06,2.320957000000000000e+06,1.995550300000000047e+06,2.888169000000000000e+06,2.394950000000000000e+06,3.380220000000000000e+06,2.519208299999999814e+06,2.266470500000000000e+06,2.295768799999999814e+06,2.577022799999999814e+06,2.946908299999999814e+06,2.312310000000000000e+06,3.670494799999999814e+06,2.718641299999999814e+06,2.449145299999999814e+06,2.733306000000000000e+06,2.029408000000000000e+06,2.367616000000000000e+06,3.198654000000000000e+06,2.145518500000000000e+06,2.438356500000000000e+06,2.594577500000000000e+06,2.354734299999999814e+06,2.622879000000000000e+06,1.849118899999999907e+06,2.399741500000000000e+06,1.545540800000000047e+06,1.669640000000000000e+06,1.201797300000000047e+06,1.872481800000000047e+06,1.385952000000000000e+06,1.354560000000000000e+06,1.790045600000000093e+06,1.168288000000000000e+06,1.196384000000000000e+06,1.693253000000000000e+06,1.235936000000000000e+06,1.264576000000000000e+06,1.558432000000000000e+06,1.396768000000000000e+06,1.372165800000000047e+06,1.647787500000000000e+06,1.586208000000000000e+06,1.635488000000000000e+06,1.577557899999999907e+06,1.638208000000000000e+06,1.826941000000000000e+06,1.837664000000000000e+06,1.837682300000000047e+06,1.771681399999999907e+06,1.517328899999999907e+06,1.918793399999999907e+06,2.254420799999999814e+06,1.927337000000000000e+06,2.571280799999999814e+06,1.728768000000000000e+06,1.863384600000000093e+06,1.944928000000000000e+06,2.514903299999999814e+06,2.207091500000000000e+06,2.372137000000000000e+06,2.147898799999999814e+06,1.935740500000000000e+06,1.608416000000000000e+06,2.337185500000000000e+06,1.947697600000000093e+06,2.116216299999999814e+06,2.346506000000000000e+06,2.394208000000000000e+06,1.455936000000000000e+06,1.648078800000000047e+06,1.897909100000000093e+06,1.939744000000000000e+06,2.268236799999999814e+06,1.970567800000000047e+06,1.774599300000000047e+06,2.251940000000000000e+06,2.089458000000000000e+06,2.028231300000000047e+06,2.314753299999999814e+06,1.925216000000000000e+06,1.760089800000000047e+06,2.142015000000000000e+06,1.530844000000000000e+06,2.551095500000000000e+06,2.369336299999999814e+06,1.629318399999999907e+06,1.454637500000000000e+06,1.504568100000000093e+06,1.248093800000000047e+06,1.517312000000000000e+06,1.855289899999999907e+06,1.408672000000000000e+06,1.730720000000000000e+06,1.462524600000000093e+06,1.510400000000000000e+06,1.367200000000000000e+06,1.442688000000000000e+06,1.583712000000000000e+06,1.391392000000000000e+06,1.350720000000000000e+06,1.444320000000000000e+06,1.775145800000000047e+06,2.058827800000000047e+06,1.467008000000000000e+06,1.913503500000000000e+06,1.384892500000000000e+06,2.289373000000000000e+06,2.373120799999999814e+06,3.152399299999999814e+06,2.312610299999999814e+06,2.552857799999999814e+06,2.050775300000000047e+06,2.225464299999999814e+06,1.773586399999999907e+06,1.291199000000000000e+06,1.706141399999999907e+06,2.522588500000000000e+06,2.059199399999999907e+06,2.198314000000000000e+06,1.929978300000000047e+06,1.393216000000000000e+06,1.518816000000000000e+06,1.511040000000000000e+06,1.617240600000000093e+06,1.698496000000000000e+06,1.735616000000000000e+06,1.460640000000000000e+06,1.314394399999999907e+06,1.550752000000000000e+06,1.563616000000000000e+06,1.440448000000000000e+06,1.592928000000000000e+06,1.387872000000000000e+06,1.573510100000000093e+06,1.497888000000000000e+06,1.656672000000000000e+06,1.595424000000000000e+06,1.810176000000000000e+06,1.640832000000000000e+06,1.944593300000000047e+06,1.882056500000000000e+06,1.388832000000000000e+06,1.766606800000000047e+06,1.703296000000000000e+06,1.416192000000000000e+06,1.836803800000000047e+06,1.747072000000000000e+06,1.500256000000000000e+06,1.372544000000000000e+06,1.817800000000000000e+06,1.637024000000000000e+06,1.553568000000000000e+06,2.103187299999999814e+06,1.779482000000000000e+06,1.750650899999999907e+06,1.451840000000000000e+06,1.643068800000000047e+06,1.623390000000000000e+06,1.755413800000000047e+06,1.132595300000000047e+06,1.966895300000000047e+06,1.367072000000000000e+06,1.360224000000000000e+06,9.943195000000000000e+05,1.293038300000000047e+06,1.215520000000000000e+06,1.372864000000000000e+06,1.301664000000000000e+06,1.110368000000000000e+06,9.971200000000000000e+05,9.108474000000000233e+05,8.674114000000000233e+05,1.142720000000000000e+06,1.083936000000000000e+06,1.029536000000000000e+06,1.245088000000000000e+06,1.082680600000000093e+06,1.072640000000000000e+06,1.420576000000000000e+06,1.299840000000000000e+06,1.149504000000000000e+06,1.226880000000000000e+06,1.302624000000000000e+06,1.245728000000000000e+06,1.208288000000000000e+06,1.182048000000000000e+06,1.271584000000000000e+06,1.286304000000000000e+06,1.208064000000000000e+06,1.709680000000000000e+06,1.187302000000000000e+06,1.404256000000000000e+06,1.428096000000000000e+06,1.269056500000000000e+06,1.405440000000000000e+06,1.451936000000000000e+06,1.719665500000000000e+06,1.802463800000000047e+06,1.450601300000000047e+06,2.264365500000000000e+06,1.447761800000000047e+06,1.556928000000000000e+06,1.564303300000000047e+06,2.441486000000000000e+06,2.030248800000000047e+06,2.167365799999999814e+06,2.208769000000000000e+06,1.570786300000000047e+06,1.938799800000000047e+06,2.462217299999999814e+06,1.876264500000000000e+06,2.045918000000000000e+06,2.490003299999999814e+06,1.606397500000000000e+06,2.761953000000000000e+06,3.024715000000000000e+06,2.995251299999999814e+06,2.219746000000000000e+06,2.842207500000000000e+06,2.279940799999999814e+06,2.094689899999999907e+06,2.217107000000000000e+06,2.144631799999999814e+06,2.047920899999999907e+06,2.118322500000000000e+06,1.767040000000000000e+06,1.835657899999999907e+06,1.899636800000000047e+06,2.065236100000000093e+06,2.508752299999999814e+06,2.201784000000000000e+06,2.366739500000000000e+06,2.579357500000000000e+06,1.544087399999999907e+06,2.262666799999999814e+06,1.773907800000000047e+06,1.788864000000000000e+06,2.147865500000000000e+06,2.177835000000000000e+06,2.015936000000000000e+06,2.626908000000000000e+06,2.410400000000000000e+06,1.640832000000000000e+06,2.350346299999999814e+06,2.420500000000000000e+06,2.417280000000000000e+06,1.650617800000000047e+06,1.939200000000000000e+06,2.759046500000000000e+06,2.071666600000000093e+06,1.506719500000000000e+06,1.352151800000000047e+06,2.277262799999999814e+06,2.237934000000000000e+06,1.771394600000000093e+06,2.536275799999999814e+06,2.208785500000000000e+06,2.472059000000000000e+06,2.183723500000000000e+06,2.557555000000000000e+06,2.056447100000000093e+06,1.970488300000000047e+06,1.317280000000000000e+06,1.563725300000000047e+06,1.561888000000000000e+06,1.542656000000000000e+06,2.002642800000000047e+06,1.507584000000000000e+06,1.613824000000000000e+06,2.295691000000000000e+06,1.295680000000000000e+06,1.886240000000000000e+06,1.512352000000000000e+06,1.612960000000000000e+06,1.762656000000000000e+06,1.732576000000000000e+06,1.539648000000000000e+06,1.738688000000000000e+06,2.216755799999999814e+06,1.946912000000000000e+06,1.437856000000000000e+06,1.665568000000000000e+06,1.493920000000000000e+06,1.546880000000000000e+06,1.464416000000000000e+06,1.737056000000000000e+06,1.511040000000000000e+06,1.583072000000000000e+06,1.694464000000000000e+06,1.811936000000000000e+06,1.759712000000000000e+06,1.790080000000000000e+06,1.672432399999999907e+06,1.995478800000000047e+06,1.759392000000000000e+06,3.053943799999999814e+06,1.999971100000000093e+06,1.995121500000000000e+06,1.622816000000000000e+06,1.633761899999999907e+06,2.121027799999999814e+06,1.596288000000000000e+06,1.984141100000000093e+06,2.079648000000000000e+06,2.430780000000000000e+06,1.933612600000000093e+06,1.776736000000000000e+06,1.630624000000000000e+06,1.386048000000000000e+06,1.487646100000000093e+06,1.174718000000000000e+06,1.376736000000000000e+06,1.236352000000000000e+06,1.264768000000000000e+06,1.621408000000000000e+06,1.624864000000000000e+06,1.222624000000000000e+06,9.423419000000000233e+05,9.485725999999999767e+05,1.513947300000000047e+06,1.037008000000000000e+06,9.694880000000000000e+05,8.838720000000000000e+05,1.242944000000000000e+06,1.100736000000000000e+06,1.034688000000000000e+06,1.086688000000000000e+06,1.150688000000000000e+06,8.634880000000000000e+05,1.061760000000000000e+06,1.071360000000000000e+06,9.367360000000000000e+05,1.216480000000000000e+06,9.524800000000000000e+05,1.321216000000000000e+06,1.271712000000000000e+06,1.211360000000000000e+06,1.185792000000000000e+06,1.239872000000000000e+06,1.059360000000000000e+06,1.081184000000000000e+06,1.229024000000000000e+06,1.243168000000000000e+06,1.390208000000000000e+06,1.309472000000000000e+06,2.442271299999999814e+06,1.940944800000000047e+06,1.895359600000000093e+06,2.199638500000000000e+06,2.305423000000000000e+06,1.599424000000000000e+06,1.502752000000000000e+06,1.457876399999999907e+06,1.445376000000000000e+06,1.899699000000000000e+06,1.498208000000000000e+06,1.297088000000000000e+06,1.160224000000000000e+06,1.191200000000000000e+06,1.064832000000000000e+06,9.748320000000000000e+05,1.079392000000000000e+06,9.825120000000000000e+05,1.033424000000000000e+06,9.125440000000000000e+05,1.167200000000000000e+06,8.651681999999999534e+05,8.651388000000000466e+05,1.005008000000000000e+06,1.118080000000000000e+06,1.062816000000000000e+06,1.020391800000000047e+06,1.287040000000000000e+06,1.310944000000000000e+06,1.100320000000000000e+06,1.497641000000000000e+06,1.213696000000000000e+06,1.315456000000000000e+06,1.077696000000000000e+06,1.602884800000000047e+06,1.836755600000000093e+06,1.078752000000000000e+06,1.526912000000000000e+06,1.941254899999999907e+06,1.144111300000000047e+06,1.420411000000000000e+06,1.302592500000000000e+06,1.437216000000000000e+06,2.426185000000000000e+06,1.314055300000000047e+06,1.959116000000000000e+06,1.527232000000000000e+06,1.620320000000000000e+06,2.083446000000000000e+06,2.221549799999999814e+06,1.994454300000000047e+06,1.921627399999999907e+06,2.158621500000000000e+06,1.785280000000000000e+06,1.608971300000000047e+06,2.045961000000000000e+06,1.608608000000000000e+06,1.007824300000000047e+06,1.360224000000000000e+06,1.712566100000000093e+06,1.354976000000000000e+06,1.273088000000000000e+06,1.770934899999999907e+06,1.134464000000000000e+06,1.380160000000000000e+06,1.874216100000000093e+06,1.743137300000000047e+06,1.620326899999999907e+06,1.005008000000000000e+06,1.215072000000000000e+06,9.525760000000000000e+05,9.512160000000000000e+05,1.630385800000000047e+06,9.598240000000000000e+05,7.505983000000000466e+05,1.437296000000000000e+06,1.051968000000000000e+06,1.431751300000000047e+06,1.072544000000000000e+06,1.047552000000000000e+06,1.471674399999999907e+06,1.315232000000000000e+06,1.273088000000000000e+06,1.253056000000000000e+06,1.218496000000000000e+06,1.409312000000000000e+06,1.289408000000000000e+06,1.502112000000000000e+06,1.789696100000000093e+06,1.804783300000000047e+06,1.179420000000000000e+06,1.536832000000000000e+06,2.275092500000000000e+06,1.724512000000000000e+06,2.086580500000000000e+06,1.933600000000000000e+06,1.558848000000000000e+06,1.800177800000000047e+06,1.409536000000000000e+06,1.175488000000000000e+06,1.124544000000000000e+06,1.921356100000000093e+06,1.274784000000000000e+06,1.115552000000000000e+06,1.006272000000000000e+06,1.030688000000000000e+06,1.060704000000000000e+06,1.446669600000000093e+06,1.118080000000000000e+06,1.154400000000000000e+06,1.081312000000000000e+06,1.096608000000000000e+06,1.016048000000000000e+06,1.038160000000000000e+06,1.263392000000000000e+06,9.849280000000000000e+05,1.286848000000000000e+06,1.030800000000000000e+06,1.316096000000000000e+06,1.430656000000000000e+06,1.818757100000000093e+06,1.311072000000000000e+06,1.092047800000000047e+06,1.858430000000000000e+06,1.874377100000000093e+06,1.119648000000000000e+06,1.618368000000000000e+06,1.318752000000000000e+06,1.699622500000000000e+06,1.242920899999999907e+06,1.240064000000000000e+06,1.436672000000000000e+06,1.663878100000000093e+06,1.345568000000000000e+06,1.291328000000000000e+06,1.058720000000000000e+06,1.296544000000000000e+06,1.134144000000000000e+06,1.000723099999999977e+06,1.314912000000000000e+06,1.116704000000000000e+06,1.263072000000000000e+06,1.192160000000000000e+06,1.442912000000000000e+06,1.203072000000000000e+06,1.072173100000000093e+06,1.201920000000000000e+06,1.290784000000000000e+06,1.176000000000000000e+06,1.719498100000000093e+06,8.894840999999999767e+05,1.323776000000000000e+06,1.231360000000000000e+06,1.295584000000000000e+06,1.305408000000000000e+06,1.274784000000000000e+06,1.612265000000000000e+06,1.142528000000000000e+06,1.671813500000000000e+06,1.102112000000000000e+06,1.222944000000000000e+06,1.135726500000000000e+06,1.174208000000000000e+06,1.188224000000000000e+06,1.630720000000000000e+06,1.384640000000000000e+06,2.192069500000000000e+06,1.597472000000000000e+06,1.627584000000000000e+06,1.758528000000000000e+06,1.727776000000000000e+06,1.807360000000000000e+06,1.837216000000000000e+06,1.437120000000000000e+06,1.508576000000000000e+06,1.694272000000000000e+06,1.546432000000000000e+06,1.354336000000000000e+06,1.359584000000000000e+06,1.503168000000000000e+06,1.351680000000000000e+06,1.539520000000000000e+06,1.447424000000000000e+06,1.586752000000000000e+06,1.495648000000000000e+06,1.669472000000000000e+06,1.431840000000000000e+06,1.653280000000000000e+06,1.989505899999999907e+06,1.747269399999999907e+06,1.862435899999999907e+06,1.729184000000000000e+06,1.572480000000000000e+06,1.583840000000000000e+06,1.706784000000000000e+06,1.464640000000000000e+06,1.581568000000000000e+06,1.512768000000000000e+06,1.410912000000000000e+06,1.431840000000000000e+06,1.230496000000000000e+06,1.969630300000000047e+06,1.434112000000000000e+06,1.718976000000000000e+06,1.520224000000000000e+06,1.583392000000000000e+06,1.570432000000000000e+06,1.425608899999999907e+06,1.894560000000000000e+06,1.484544000000000000e+06,1.697184000000000000e+06,1.718752000000000000e+06,1.700352000000000000e+06,1.789632000000000000e+06,1.545568000000000000e+06,2.124548000000000000e+06,1.636384000000000000e+06,1.883488000000000000e+06,2.100666500000000000e+06,1.684704000000000000e+06,1.656864000000000000e+06,1.511584000000000000e+06,1.764736000000000000e+06,1.380480000000000000e+06,1.523232000000000000e+06,1.775078399999999907e+06,1.778592000000000000e+06,1.358848000000000000e+06,1.411680000000000000e+06,1.485824000000000000e+06,1.473984000000000000e+06,1.651232000000000000e+06,1.507488000000000000e+06,1.480128000000000000e+06,1.452576000000000000e+06,1.503808000000000000e+06,1.479808000000000000e+06,1.545344000000000000e+06,1.282632399999999907e+06,1.560704000000000000e+06,1.666752000000000000e+06,1.456128000000000000e+06,1.402240000000000000e+06,1.434432000000000000e+06,1.395360000000000000e+06,1.333600000000000000e+06,1.077088000000000000e+06,1.324832000000000000e+06,1.048704000000000000e+06,1.096192000000000000e+06,1.052384000000000000e+06,9.575200000000000000e+05,9.668480000000000000e+05,1.068000000000000000e+06,1.433582899999999907e+06,1.409740100000000093e+06,9.477600000000000000e+05,9.548960000000000000e+05,1.046064000000000000e+06,1.154080000000000000e+06,8.612960000000000000e+05,8.698560000000000000e+05,6.933920000000000000e+05,8.178880000000000000e+05,7.663520000000000000e+05,7.892320000000000000e+05,7.717600000000000000e+05,1.358127000000000000e+06,9.526880000000000000e+05,9.201920000000000000e+05,1.100960000000000000e+06,1.034592000000000000e+06,1.189920000000000000e+06,1.604330600000000093e+06,1.435392000000000000e+06,1.293120000000000000e+06,1.922023000000000000e+06,1.474528000000000000e+06,1.271168000000000000e+06,1.506720000000000000e+06,1.415840000000000000e+06,1.221568000000000000e+06,1.241984000000000000e+06,1.229664000000000000e+06,1.260512000000000000e+06,1.335104000000000000e+06,1.086464000000000000e+06,1.222208000000000000e+06,1.362496000000000000e+06,1.214880000000000000e+06,1.188960000000000000e+06,1.048369000000000000e+06,1.274144000000000000e+06,1.011632000000000000e+06,1.822685600000000093e+06,1.429615800000000047e+06,1.314448300000000047e+06,1.399872000000000000e+06,1.500800000000000000e+06,1.481856000000000000e+06,1.523008000000000000e+06,1.559296000000000000e+06,1.208288000000000000e+06,1.596396300000000047e+06,1.659872300000000047e+06,1.675819399999999907e+06,1.711563800000000047e+06,1.771111300000000047e+06,1.775078399999999907e+06,1.679747899999999907e+06,1.448832000000000000e+06,1.830698399999999907e+06,1.511904000000000000e+06,1.790948100000000093e+06,2.021243399999999907e+06,1.437664000000000000e+06,1.240608000000000000e+06,1.253792000000000000e+06,1.116704000000000000e+06,1.193408000000000000e+06,1.154080000000000000e+06,1.282240000000000000e+06,1.231136000000000000e+06,1.985577399999999907e+06,1.561344000000000000e+06,1.767144000000000000e+06,1.492192000000000000e+06,1.115890500000000000e+06,1.644736000000000000e+06,1.385952000000000000e+06,1.204448000000000000e+06,1.368384000000000000e+06,1.389865500000000000e+06,1.349952000000000000e+06,1.664480000000000000e+06,1.910121500000000000e+06,2.017314899999999907e+06,1.477664000000000000e+06,1.440672000000000000e+06,1.060231899999999907e+06,1.298688000000000000e+06,1.405024000000000000e+06,1.179840000000000000e+06,1.052297500000000000e+06,1.203520000000000000e+06,1.953761500000000000e+06,1.329120000000000000e+06,1.918017100000000093e+06,1.794954000000000000e+06,1.739295399999999907e+06,1.555392000000000000e+06,1.492192000000000000e+06,2.013309000000000000e+06,1.238992399999999907e+06,1.239328000000000000e+06,1.787019600000000093e+06,1.353824000000000000e+06,1.509120000000000000e+06,1.322720000000000000e+06,1.576800000000000000e+06,1.318112000000000000e+06,1.310208000000000000e+06,1.163200000000000000e+06,1.298688000000000000e+06,1.903645800000000047e+06,1.497888000000000000e+06,1.231620300000000047e+06,1.652320000000000000e+06,1.447104000000000000e+06,1.219116800000000047e+06,1.141056000000000000e+06,1.208192000000000000e+06,1.201792000000000000e+06,1.373995800000000047e+06,1.600363500000000000e+06,1.169344000000000000e+06,2.013309000000000000e+06,1.731361000000000000e+06,1.739295399999999907e+06,1.135726500000000000e+06,1.145696000000000000e+06,1.229440000000000000e+06,1.379520000000000000e+06,1.419520000000000000e+06,1.097792000000000000e+06,1.090048000000000000e+06,1.387872000000000000e+06,8.958290000000000000e+05,1.267008000000000000e+06,1.103910600000000093e+06,1.310304000000000000e+06,1.572553500000000000e+06,1.727432500000000000e+06,1.814751300000000047e+06,1.255520000000000000e+06,1.314448300000000047e+06,9.689459000000000233e+05,1.548750399999999907e+06,1.751275300000000047e+06,1.727432500000000000e+06,1.041328000000000000e+06,1.238992399999999907e+06,1.106976000000000000e+06,8.851200000000000000e+05,9.660160000000000000e+05,1.513006000000000000e+06,7.425395000000000000e+05,1.120928000000000000e+06,9.441920000000000000e+05,8.339425000000000000e+05,1.310944000000000000e+06,1.922023000000000000e+06,1.199040000000000000e+06,1.675819399999999907e+06,1.246926800000000047e+06,1.288544000000000000e+06,1.667885000000000000e+06,1.568547600000000093e+06,1.537376000000000000e+06,2.418397500000000000e+06,1.786784000000000000e+06,2.108679299999999814e+06,1.270769500000000000e+06,1.482176000000000000e+06,1.278703899999999907e+06,1.834626899999999907e+06,1.507712000000000000e+06,1.492832000000000000e+06,1.675819399999999907e+06,1.510816000000000000e+06,1.802888399999999907e+06,1.633120000000000000e+06,1.985577399999999907e+06,1.532803300000000047e+06,1.914088600000000093e+06,1.818080000000000000e+06,2.037190500000000000e+06,1.666432000000000000e+06,1.560613300000000047e+06,1.342179899999999907e+06,1.714176000000000000e+06,1.632256000000000000e+06,1.863744000000000000e+06,1.644064000000000000e+06,1.527872000000000000e+06,1.866442800000000047e+06,1.433582899999999907e+06,1.410720000000000000e+06,1.613376000000000000e+06,1.521728000000000000e+06,2.104712000000000000e+06,1.610464000000000000e+06,2.124548000000000000e+06,1.354121100000000093e+06,2.140416799999999814e+06,1.282632399999999907e+06,2.295295799999999814e+06,1.693504000000000000e+06,1.631584000000000000e+06,1.894174399999999907e+06,1.929957399999999907e+06,1.559840000000000000e+06,1.887968000000000000e+06,1.395168000000000000e+06,1.524868899999999907e+06,1.679264000000000000e+06,1.602016000000000000e+06,1.780896000000000000e+06,1.322382600000000093e+06,1.448512000000000000e+06,1.300480000000000000e+06,1.315328000000000000e+06,1.410496000000000000e+06,1.235168000000000000e+06,1.382080000000000000e+06,1.254656000000000000e+06,1.264256000000000000e+06,1.378880000000000000e+06,1.202880000000000000e+06,1.040434599999999977e+06,1.215936000000000000e+06,1.572553500000000000e+06,1.061024000000000000e+06,1.011840000000000000e+06,9.619381999999999534e+05,8.834400000000000000e+05,7.446240000000000000e+05,3.593875299999999814e+06,8.270560000000000000e+05,7.928800000000000000e+05,8.552320000000000000e+05,8.376960000000000000e+05,7.357624000000000233e+05,1.354121100000000093e+06,1.195313600000000093e+06,1.096704000000000000e+06,8.729920000000000000e+05,1.246312100000000093e+06,1.273772500000000000e+06,1.183872000000000000e+06,9.666400000000000000e+05,9.969120000000000000e+05,8.218400000000000000e+05,7.810080000000000000e+05,8.494880000000000000e+05,9.023840000000000000e+05,9.417760000000000000e+05,8.461440000000000000e+05,9.686400000000000000e+05,1.097792000000000000e+06,1.019008000000000000e+06,1.005216000000000000e+06,1.062720000000000000e+06,1.417674500000000000e+06,9.363200000000000000e+05,9.502720000000000000e+05,1.115104000000000000e+06,9.977440000000000000e+05,1.180256000000000000e+06,9.970080000000000000e+05,1.041856000000000000e+06,1.084896000000000000e+06,1.048384000000000000e+06,1.153952000000000000e+06,8.943200000000000000e+05,1.006272000000000000e+06,1.043968000000000000e+06,9.788320000000000000e+05,9.332800000000000000e+05,1.148768000000000000e+06,1.014256000000000000e+06,1.176768000000000000e+06,1.096608000000000000e+06,9.331840000000000000e+05,1.154400000000000000e+06,1.064096000000000000e+06,1.223045300000000047e+06,1.051008000000000000e+06,1.096608000000000000e+06,1.092192000000000000e+06,1.564619100000000093e+06,1.191307800000000047e+06,1.663840000000000000e+06,1.421216000000000000e+06,1.771111300000000047e+06,1.561984000000000000e+06,1.321088000000000000e+06,1.699622500000000000e+06,1.681536000000000000e+06,1.088041899999999907e+06,1.333504000000000000e+06,2.124548000000000000e+06,1.945827100000000093e+06,1.473255800000000047e+06,1.036428800000000047e+06,2.565303500000000000e+06,1.755242500000000000e+06,1.566112000000000000e+06,1.342688000000000000e+06,1.592390399999999907e+06,1.302848000000000000e+06,1.259456000000000000e+06,1.115648000000000000e+06,1.205408000000000000e+06,1.282632399999999907e+06,1.306048000000000000e+06,1.088256000000000000e+06,1.259968000000000000e+06,1.109184000000000000e+06,1.055776000000000000e+06,1.291200000000000000e+06,1.497568000000000000e+06,1.350176000000000000e+06,1.262795500000000000e+06,1.466688000000000000e+06,2.025250300000000047e+06,1.473255800000000047e+06,1.651937899999999907e+06,1.969630300000000047e+06,1.429152000000000000e+06,1.286528000000000000e+06,1.854501500000000000e+06,1.313504000000000000e+06,1.505760000000000000e+06,1.387552000000000000e+06,1.207232000000000000e+06,1.425608899999999907e+06,1.573760000000000000e+06,1.517312000000000000e+06,1.632140600000000093e+06,1.215110899999999907e+06,1.383040000000000000e+06,1.747269399999999907e+06,1.483680000000000000e+06,1.379936000000000000e+06,1.281824000000000000e+06,1.211360000000000000e+06,1.238496000000000000e+06,1.153856000000000000e+06,1.711563800000000047e+06,1.359904000000000000e+06,1.232096000000000000e+06,1.384128000000000000e+06,9.967559000000000233e+05,1.334560000000000000e+06,1.317152000000000000e+06,1.329664000000000000e+06,1.251776000000000000e+06,1.251680000000000000e+06,1.267232000000000000e+06,1.132256000000000000e+06,1.280352000000000000e+06,1.196384000000000000e+06,1.069376000000000000e+06,1.160320000000000000e+06,1.235936000000000000e+06,1.164896000000000000e+06,1.311072000000000000e+06,1.001856000000000000e+06,1.193952000000000000e+06,1.214336000000000000e+06,1.826692500000000000e+06,1.390336000000000000e+06,1.050176000000000000e+06,1.079936000000000000e+06,1.123168000000000000e+06,1.177920000000000000e+06,1.540737600000000093e+06,1.337760000000000000e+06,1.188320000000000000e+06,1.481190100000000093e+06,1.083104000000000000e+06,1.560613300000000047e+06,1.169120000000000000e+06,9.621280000000000000e+05,1.273504000000000000e+06,1.309248000000000000e+06,1.152800000000000000e+06,1.183328000000000000e+06,1.326112000000000000e+06,1.220096000000000000e+06,1.790948100000000093e+06,1.295488000000000000e+06,1.107916500000000000e+06,1.103488000000000000e+06,1.072736000000000000e+06,1.196704000000000000e+06,1.068166300000000047e+06,9.570443000000000466e+05,1.143808000000000000e+06,1.135424000000000000e+06,1.144224000000000000e+06,1.016591800000000047e+06,1.128352000000000000e+06,1.312768000000000000e+06,1.353184000000000000e+06,1.210528000000000000e+06,1.189376000000000000e+06,1.115424000000000000e+06,1.464512000000000000e+06,1.365472000000000000e+06,1.290880000000000000e+06,1.253920000000000000e+06,1.224320000000000000e+06,1.133728000000000000e+06,1.265856000000000000e+06,1.298784000000000000e+06,1.114592000000000000e+06,1.183008000000000000e+06,8.715895000000000000e+05,9.656960000000000000e+05,1.584416399999999907e+06,1.065888000000000000e+06,1.107296000000000000e+06,1.022480000000000000e+06,1.039120000000000000e+06,9.887040000000000000e+05,1.137664000000000000e+06,1.054496000000000000e+06,1.078432000000000000e+06,1.021424000000000000e+06,1.246240000000000000e+06,1.198080000000000000e+06,1.262976000000000000e+06,1.137664000000000000e+06,1.192256000000000000e+06,1.231232000000000000e+06,1.242848000000000000e+06,1.064446500000000000e+06,1.303392000000000000e+06,1.223808000000000000e+06,1.189056000000000000e+06,1.136896000000000000e+06,1.206496000000000000e+06,1.206176000000000000e+06,1.100096000000000000e+06,1.010784000000000000e+06,1.041744000000000000e+06,1.124832000000000000e+06,9.243680000000000000e+05,9.949120000000000000e+05,1.028272000000000000e+06,9.591840000000000000e+05,8.131840000000000000e+05,8.654720000000000000e+05,1.222958000000000000e+06,9.612960000000000000e+05,9.262560000000000000e+05,8.560640000000000000e+05,8.805120000000000000e+05,8.070400000000000000e+05,8.588800000000000000e+05,9.341280000000000000e+05,1.087328000000000000e+06,1.016688000000000000e+06,1.116704000000000000e+06,1.151744000000000000e+06,9.985920000000000000e+05,1.079616000000000000e+06,1.322912000000000000e+06,1.308704000000000000e+06,1.501024000000000000e+06,1.429920000000000000e+06,1.684704000000000000e+06,1.445920000000000000e+06,1.512768000000000000e+06,1.900608000000000000e+06,2.036704000000000000e+06,1.925568000000000000e+06,1.925568000000000000e+06,1.698496000000000000e+06,1.814112000000000000e+06,1.737792000000000000e+06,1.712640000000000000e+06,1.453380100000000093e+06,1.766176000000000000e+06,1.847296000000000000e+06,1.941408000000000000e+06,1.863616000000000000e+06,1.717120000000000000e+06,1.572896000000000000e+06,1.621312000000000000e+06,1.394496000000000000e+06,1.741184000000000000e+06,1.504800000000000000e+06,1.709280000000000000e+06,1.909184000000000000e+06,1.627168000000000000e+06,1.928320000000000000e+06,1.788768000000000000e+06,2.029312000000000000e+06,1.836768000000000000e+06,1.892704000000000000e+06,1.719498100000000093e+06,1.777408000000000000e+06,1.775328000000000000e+06,2.295295799999999814e+06,1.764416000000000000e+06,1.659168000000000000e+06,1.954400000000000000e+06,1.623264000000000000e+06,1.719840000000000000e+06,1.580384000000000000e+06,1.452384000000000000e+06,1.509312000000000000e+06,1.483584000000000000e+06,1.509760000000000000e+06,1.870371300000000047e+06,1.649600000000000000e+06,1.487456000000000000e+06,1.436032000000000000e+06,1.272672000000000000e+06,1.296544000000000000e+06,1.383488000000000000e+06,1.201504000000000000e+06,1.093223100000000093e+06,1.144960000000000000e+06,1.158624000000000000e+06,1.085952000000000000e+06,1.028688000000000000e+06,9.403040000000000000e+05,8.208000000000000000e+05,9.082400000000000000e+05,6.852000000000000000e+05,6.557120000000000000e+05,7.250080000000000000e+05,7.867360000000000000e+05,7.249120000000000000e+05,6.500320000000000000e+05,7.060320000000000000e+05,7.216035999999999767e+05,1.005806099999999977e+06,8.470880000000000000e+05,6.682240000000000000e+05,1.269214000000000000e+06,7.640640000000000000e+05,1.163497800000000047e+06,8.770720000000000000e+05,7.095520000000000000e+05,9.527840000000000000e+05,1.203248000000000000e+06,6.988994000000000233e+05,7.701920000000000000e+05,9.255200000000000000e+05,5.347680000000000000e+05,5.171040000000000000e+05,6.226560000000000000e+05,6.891360000000000000e+05,5.724320000000000000e+05,6.685440000000000000e+05,6.383520000000000000e+05,1.158766899999999907e+06,5.336480000000000000e+05,6.022240000000000000e+05,4.820080000000000000e+05,3.804560000000000000e+05,3.283920000000000000e+05,2.723040000000000000e+05,1.806920000000000000e+05,1.825080000000000000e+05,1.162520000000000000e+05,2.870240000000000000e+05,6.055100000000000000e+04,5.071400000000000000e+04,4.670100000000000000e+04,3.045300000000000000e+04,5.513000000000000000e+04,1.802600000000000000e+04,1.742500000000000000e+04,1.562100000000000000e+04,1.081300000000000000e+04,7.609000000000000000e+03,6.207000000000000000e+03,4.004000000000000000e+03,3.603000000000000000e+03,2.802000000000000000e+03,2.602000000000000000e+03,3.203000000000000000e+03,2.302000000000000000e+03,2.502000000000000000e+03,2.302000000000000000e+03,4.304000000000000000e+03,1.601000000000000000e+03,1.501000000000000000e+03,2.002000000000000000e+03,1.201000000000000000e+03,1.601000000000000000e+03,2.102000000000000000e+03,1.801000000000000000e+03,2.502000000000000000e+03,1.301000000000000000e+03,1.601000000000000000e+03,1.801000000000000000e+03,nan
4.795009999999999906e+01,1.542336000000000000e+06,2.156896500000000000e+06,2.033765600000000093e+06,1.820896000000000000e+06,2.293755500000000000e+06,2.146883000000000000e+06,2.275609500000000000e+06,2.158710799999999814e+06,2.225344000000000000e+06,1.976864000000000000e+06,2.735753000000000000e+06,2.245346299999999814e+06,1.824861600000000093e+06,2.024224000000000000e+06,1.745216000000000000e+06,1.804736000000000000e+06,1.646016000000000000e+06,1.607424000000000000e+06,1.683616000000000000e+06,2.122749500000000000e+06,1.627488000000000000e+06,1.583840000000000000e+06,1.557568000000000000e+06,1.371290000000000000e+06,1.481632000000000000e+06,1.234848000000000000e+06,1.366976000000000000e+06,1.375744000000000000e+06,1.898084500000000000e+06,1.659040000000000000e+06,1.243941500000000000e+06,1.449568000000000000e+06,1.285014000000000000e+06,1.484448000000000000e+06,1.030827400000000023e+06,1.835736100000000093e+06,1.275996500000000000e+06,1.524096000000000000e+06,1.995888100000000093e+06,1.560256000000000000e+06,1.507072000000000000e+06,1.537568000000000000e+06,1.460320000000000000e+06,2.003174600000000093e+06,1.668704000000000000e+06,1.720928000000000000e+06,1.714816000000000000e+06,1.541024000000000000e+06,1.969947300000000047e+06,1.727360000000000000e+06,1.760704000000000000e+06,2.409347799999999814e+06,1.887369800000000047e+06,1.667916300000000047e+06,2.215963799999999814e+06,1.848064000000000000e+06,2.183805000000000000e+06,2.258266000000000000e+06,1.899073000000000000e+06,2.256254000000000000e+06,1.918396899999999907e+06,2.266177500000000000e+06,1.755736100000000093e+06,1.560159100000000093e+06,2.001324500000000000e+06,1.707968000000000000e+06,2.438356500000000000e+06,2.303774799999999814e+06,2.705476799999999814e+06,2.431824000000000000e+06,1.974804800000000047e+06,2.619857299999999814e+06,2.131562299999999814e+06,2.455545000000000000e+06,2.577124500000000000e+06,2.991558500000000000e+06,1.492303899999999907e+06,2.507609000000000000e+06,2.270589799999999814e+06,2.662464500000000000e+06,3.121357000000000000e+06,1.938436500000000000e+06,2.443421299999999814e+06,1.474398100000000093e+06,1.509964399999999907e+06,2.771353500000000000e+06,2.623621000000000000e+06,2.008157500000000000e+06,1.992287600000000093e+06,2.505689799999999814e+06,2.391634299999999814e+06,2.831399500000000000e+06,2.394710500000000000e+06,2.305849299999999814e+06,2.551311500000000000e+06,2.562966799999999814e+06,1.652743800000000047e+06,2.517228000000000000e+06,2.457699000000000000e+06,2.641181000000000000e+06,3.478692000000000000e+06,2.774842799999999814e+06,2.349522799999999814e+06,2.950805299999999814e+06,2.412218299999999814e+06,2.057824000000000000e+06,2.650342500000000000e+06,2.776749500000000000e+06,2.756481799999999814e+06,2.039771300000000047e+06,2.481740500000000000e+06,2.769785000000000000e+06,2.584807500000000000e+06,2.934737000000000000e+06,3.114708799999999814e+06,2.596893000000000000e+06,2.458319000000000000e+06,1.991648000000000000e+06,2.221888000000000000e+06,1.948259000000000000e+06,2.219713000000000000e+06,2.471260000000000000e+06,2.409560799999999814e+06,2.557565799999999814e+06,1.771616100000000093e+06,2.231595500000000000e+06,2.167700000000000000e+06,2.362330799999999814e+06,2.346320000000000000e+06,2.110291299999999814e+06,2.559311299999999814e+06,1.483680000000000000e+06,1.347072000000000000e+06,1.851510300000000047e+06,9.980024000000000233e+05,1.285344000000000000e+06,1.361085500000000000e+06,1.341184000000000000e+06,1.483776000000000000e+06,1.258272000000000000e+06,1.128196500000000000e+06,2.040071899999999907e+06,1.891168899999999907e+06,1.568256000000000000e+06,1.616416000000000000e+06,2.064271100000000093e+06,1.483456000000000000e+06,1.954860800000000047e+06,1.977522800000000047e+06,1.971247300000000047e+06,1.903607600000000093e+06,1.894634300000000047e+06,1.576878100000000093e+06,2.270770799999999814e+06,2.024093500000000000e+06,2.280075799999999814e+06,1.375454300000000047e+06,2.309025500000000000e+06,1.913324899999999907e+06,1.652096000000000000e+06,1.764090500000000000e+06,1.961727000000000000e+06,2.485581500000000000e+06,1.947605500000000000e+06,2.374491000000000000e+06,1.768193399999999907e+06,2.136320000000000000e+06,2.088708500000000000e+06,2.449949000000000000e+06,1.680000000000000000e+06,1.579168000000000000e+06,1.995896600000000093e+06,1.849043500000000000e+06,2.293997000000000000e+06,1.408544000000000000e+06,1.500989800000000047e+06,1.995362300000000047e+06,1.936569899999999907e+06,2.190384000000000000e+06,1.983434300000000047e+06,1.969760800000000047e+06,2.096256000000000000e+06,2.128253299999999814e+06,1.325592000000000000e+06,1.683538000000000000e+06,1.453643600000000093e+06,1.529152000000000000e+06,2.179195500000000000e+06,2.145461000000000000e+06,1.836222600000000093e+06,2.050533600000000093e+06,1.580800000000000000e+06,1.470336000000000000e+06,1.223168000000000000e+06,1.405024000000000000e+06,2.053233100000000093e+06,1.251698500000000000e+06,1.404928000000000000e+06,1.468928000000000000e+06,1.323552000000000000e+06,1.266816000000000000e+06,1.533696000000000000e+06,1.473440000000000000e+06,1.354338300000000047e+06,1.998372300000000047e+06,1.329115000000000000e+06,1.885113000000000000e+06,2.173945000000000000e+06,2.197004299999999814e+06,2.017140399999999907e+06,2.293732500000000000e+06,2.668726799999999814e+06,2.627584500000000000e+06,1.793433300000000047e+06,1.982343500000000000e+06,1.862704600000000093e+06,1.466533300000000047e+06,1.503936000000000000e+06,1.198035000000000000e+06,1.151710300000000047e+06,2.064192300000000047e+06,1.418208000000000000e+06,1.464416000000000000e+06,1.396128000000000000e+06,1.263520500000000000e+06,1.795121000000000000e+06,1.537056000000000000e+06,1.383584000000000000e+06,1.666752000000000000e+06,2.118322500000000000e+06,1.438080000000000000e+06,1.288000000000000000e+06,1.453568000000000000e+06,1.493376000000000000e+06,1.611552000000000000e+06,2.028208500000000000e+06,1.491968000000000000e+06,1.594336000000000000e+06,1.625856000000000000e+06,1.389196800000000047e+06,1.971474800000000047e+06,1.623584000000000000e+06,1.496928000000000000e+06,1.346656000000000000e+06,1.674098399999999907e+06,1.574528000000000000e+06,1.366560000000000000e+06,2.148191000000000000e+06,1.409611399999999907e+06,1.347609500000000000e+06,1.518368000000000000e+06,1.845840000000000000e+06,1.612743800000000047e+06,1.503392000000000000e+06,2.186677000000000000e+06,2.334046500000000000e+06,1.156263399999999907e+06,2.125088500000000000e+06,2.290695299999999814e+06,1.917858000000000000e+06,1.417009300000000047e+06,2.732502799999999814e+06,1.128565000000000000e+06,1.383584000000000000e+06,1.240231300000000047e+06,1.865375300000000047e+06,1.770302300000000047e+06,1.272864000000000000e+06,1.026896000000000000e+06,1.178656000000000000e+06,1.050176000000000000e+06,1.196512000000000000e+06,1.477106500000000000e+06,1.414910000000000000e+06,1.052928000000000000e+06,1.153952000000000000e+06,1.128960000000000000e+06,9.007579000000000233e+05,1.822024000000000000e+06,1.356928000000000000e+06,1.407168000000000000e+06,1.146560000000000000e+06,1.235168000000000000e+06,1.202560000000000000e+06,1.299648000000000000e+06,1.290784000000000000e+06,1.149312000000000000e+06,1.172416000000000000e+06,1.212640000000000000e+06,1.458624000000000000e+06,1.384320000000000000e+06,1.309568000000000000e+06,1.655050000000000000e+06,1.262848000000000000e+06,1.386464000000000000e+06,1.531943800000000047e+06,1.376096000000000000e+06,1.469376000000000000e+06,1.488864000000000000e+06,1.381440000000000000e+06,1.646379100000000093e+06,1.768909000000000000e+06,1.777874899999999907e+06,1.548140399999999907e+06,1.929866300000000047e+06,1.737041300000000047e+06,2.009637300000000047e+06,1.540690300000000047e+06,2.010171899999999907e+06,1.919378399999999907e+06,2.779310500000000000e+06,2.181788000000000000e+06,2.091405399999999907e+06,3.133292299999999814e+06,2.470221500000000000e+06,2.578162000000000000e+06,2.104543500000000000e+06,1.562202800000000047e+06,2.238335299999999814e+06,2.789662000000000000e+06,2.417742500000000000e+06,1.661120000000000000e+06,3.283615299999999814e+06,2.205029299999999814e+06,2.351570299999999814e+06,1.839163000000000000e+06,2.202731000000000000e+06,1.669024800000000047e+06,2.727813000000000000e+06,2.261331299999999814e+06,2.969202000000000000e+06,1.797604300000000047e+06,1.737600000000000000e+06,2.256283799999999814e+06,2.240992799999999814e+06,2.235765799999999814e+06,1.939648000000000000e+06,2.168110500000000000e+06,1.555171500000000000e+06,2.200678000000000000e+06,1.669827500000000000e+06,1.581306300000000047e+06,2.981759000000000000e+06,2.014000000000000000e+06,2.102827000000000000e+06,2.075687000000000000e+06,2.782931299999999814e+06,1.844128000000000000e+06,2.359151500000000000e+06,1.381347100000000093e+06,1.867599000000000000e+06,1.770018300000000047e+06,2.583611299999999814e+06,2.490986500000000000e+06,2.046976000000000000e+06,1.839072000000000000e+06,2.725383500000000000e+06,2.709296000000000000e+06,2.268895799999999814e+06,3.746257000000000000e+06,2.651026000000000000e+06,2.317784299999999814e+06,1.940191000000000000e+06,1.367831500000000000e+06,2.118080000000000000e+06,1.997437500000000000e+06,1.663488000000000000e+06,1.589248000000000000e+06,1.521952000000000000e+06,1.464416000000000000e+06,1.440992000000000000e+06,1.687936000000000000e+06,1.285350899999999907e+06,1.827040000000000000e+06,1.525280000000000000e+06,1.586528000000000000e+06,1.527424000000000000e+06,1.831424000000000000e+06,1.672416000000000000e+06,1.588704000000000000e+06,1.568704000000000000e+06,1.401400000000000000e+06,1.684256000000000000e+06,1.575936000000000000e+06,1.597024000000000000e+06,1.639296000000000000e+06,1.720256000000000000e+06,1.373104399999999907e+06,1.701536000000000000e+06,1.610240000000000000e+06,1.306682800000000047e+06,1.662208000000000000e+06,1.514197100000000093e+06,1.784192000000000000e+06,2.058088000000000000e+06,2.312085000000000000e+06,1.593560000000000000e+06,2.431772000000000000e+06,2.223525799999999814e+06,2.083786399999999907e+06,2.253696000000000000e+06,2.544542299999999814e+06,2.286983299999999814e+06,1.621600000000000000e+06,2.180954299999999814e+06,1.842561300000000047e+06,2.482697299999999814e+06,2.962988000000000000e+06,1.696000000000000000e+06,1.693600000000000000e+06,1.840748899999999907e+06,2.145705500000000000e+06,1.723704800000000047e+06,1.742176000000000000e+06,1.344416000000000000e+06,1.073792000000000000e+06,1.239648000000000000e+06,1.188544000000000000e+06,1.284384000000000000e+06,1.411524600000000093e+06,1.438652800000000047e+06,1.138592000000000000e+06,1.054912000000000000e+06,1.136800000000000000e+06,1.122080000000000000e+06,1.057984000000000000e+06,1.142304000000000000e+06,1.061024000000000000e+06,9.749440000000000000e+05,9.814560000000000000e+05,1.318208000000000000e+06,9.242720000000000000e+05,9.835520000000000000e+05,9.899680000000000000e+05,1.030896000000000000e+06,1.064000000000000000e+06,1.089120000000000000e+06,1.172928000000000000e+06,1.024368000000000000e+06,1.360352000000000000e+06,1.285664000000000000e+06,1.237312000000000000e+06,1.297184000000000000e+06,1.291328000000000000e+06,1.209152000000000000e+06,1.375424000000000000e+06,1.337664000000000000e+06,1.715639100000000093e+06,1.698287899999999907e+06,1.390976000000000000e+06,2.645200500000000000e+06,2.072496399999999907e+06,1.440000000000000000e+06,1.434336000000000000e+06,2.503297299999999814e+06,1.498528000000000000e+06,1.355328000000000000e+06,1.408672000000000000e+06,1.183456000000000000e+06,1.496160000000000000e+06,1.207552000000000000e+06,1.093440000000000000e+06,1.185152000000000000e+06,1.273952000000000000e+06,1.070752000000000000e+06,1.239328000000000000e+06,1.015312000000000000e+06,9.721466999999999534e+05,1.552534899999999907e+06,1.421955300000000047e+06,1.198720000000000000e+06,8.900898000000000466e+05,9.833440000000000000e+05,1.501087899999999907e+06,1.221248000000000000e+06,1.155648000000000000e+06,1.180480000000000000e+06,1.335968000000000000e+06,1.186944000000000000e+06,1.173984000000000000e+06,1.264128000000000000e+06,9.882880000000000000e+05,1.535883000000000000e+06,1.373184000000000000e+06,1.092064000000000000e+06,1.314688000000000000e+06,2.069782500000000000e+06,1.860260600000000093e+06,1.800609600000000093e+06,1.510176000000000000e+06,1.932935500000000000e+06,1.572910899999999907e+06,1.695989300000000047e+06,1.501120000000000000e+06,1.427202800000000047e+06,1.358387800000000047e+06,2.547472500000000000e+06,2.179485000000000000e+06,1.574764300000000047e+06,1.479584000000000000e+06,1.778610100000000093e+06,2.553522299999999814e+06,1.824861600000000093e+06,1.188274899999999907e+06,1.646711300000000047e+06,1.267232000000000000e+06,1.142944000000000000e+06,1.229983100000000093e+06,1.255520000000000000e+06,1.759244300000000047e+06,1.242624000000000000e+06,1.271131600000000093e+06,1.095972399999999907e+06,1.139040000000000000e+06,9.918560000000000000e+05,1.136480000000000000e+06,1.087008000000000000e+06,1.043328000000000000e+06,8.830240000000000000e+05,9.632800000000000000e+05,7.612233000000000466e+05,1.620889800000000047e+06,1.027744000000000000e+06,1.073376000000000000e+06,1.088384000000000000e+06,1.167840000000000000e+06,1.270624000000000000e+06,1.218368000000000000e+06,1.209248000000000000e+06,1.354336000000000000e+06,1.304032000000000000e+06,1.284800000000000000e+06,1.431520000000000000e+06,1.239872000000000000e+06,1.506208000000000000e+06,1.684601300000000047e+06,1.326432000000000000e+06,1.925673800000000047e+06,1.515136000000000000e+06,1.177703500000000000e+06,1.418928000000000000e+06,1.407264000000000000e+06,1.407264000000000000e+06,1.600608000000000000e+06,2.064890600000000093e+06,1.260608000000000000e+06,1.603476899999999907e+06,1.580677500000000000e+06,1.475180000000000000e+06,1.108544000000000000e+06,1.082240000000000000e+06,1.282560000000000000e+06,9.565600000000000000e+05,1.132768000000000000e+06,1.059360000000000000e+06,1.146336000000000000e+06,1.108032000000000000e+06,1.046064000000000000e+06,1.128960000000000000e+06,1.135424000000000000e+06,9.036283000000000466e+05,1.144736000000000000e+06,1.323680000000000000e+06,1.019424000000000000e+06,1.151634899999999907e+06,1.313824000000000000e+06,1.044363099999999977e+06,1.138912000000000000e+06,1.297280000000000000e+06,1.516934500000000000e+06,1.429615800000000047e+06,1.802888399999999907e+06,1.396768000000000000e+06,1.231058000000000000e+06,1.210944000000000000e+06,1.346528000000000000e+06,1.393871399999999907e+06,1.167424000000000000e+06,1.426816000000000000e+06,1.997440300000000047e+06,1.336384000000000000e+06,1.270848000000000000e+06,1.258176000000000000e+06,1.016591800000000047e+06,1.339904000000000000e+06,1.878305600000000093e+06,1.608259100000000093e+06,1.193216000000000000e+06,1.203840000000000000e+06,1.249984000000000000e+06,1.170304000000000000e+06,1.147616000000000000e+06,1.532803300000000047e+06,1.506400000000000000e+06,1.400288000000000000e+06,1.312992000000000000e+06,1.375552000000000000e+06,1.667885000000000000e+06,1.342179899999999907e+06,1.333600000000000000e+06,1.342048000000000000e+06,1.244000000000000000e+06,1.304032000000000000e+06,1.113120000000000000e+06,1.087424000000000000e+06,1.096096000000000000e+06,1.191840000000000000e+06,1.114176000000000000e+06,1.806816899999999907e+06,1.155563399999999907e+06,1.389888000000000000e+06,1.439808000000000000e+06,1.542976000000000000e+06,1.183372399999999907e+06,1.644003500000000000e+06,1.781024000000000000e+06,1.390016000000000000e+06,1.566208000000000000e+06,1.682400000000000000e+06,1.912704000000000000e+06,1.426144000000000000e+06,1.127753399999999907e+06,1.396224000000000000e+06,1.536384000000000000e+06,1.898180300000000047e+06,1.649728000000000000e+06,1.314448300000000047e+06,1.445504000000000000e+06,1.187300899999999907e+06,1.472256000000000000e+06,1.558112000000000000e+06,1.741504000000000000e+06,1.433984000000000000e+06,1.708064000000000000e+06,1.336608000000000000e+06,1.510080000000000000e+06,1.703551000000000000e+06,1.238992399999999907e+06,1.277152000000000000e+06,1.447104000000000000e+06,1.631392000000000000e+06,1.605696000000000000e+06,1.690112000000000000e+06,1.478944000000000000e+06,1.498336000000000000e+06,1.418016000000000000e+06,1.581440000000000000e+06,1.406624000000000000e+06,1.453344000000000000e+06,1.445484500000000000e+06,1.767136000000000000e+06,1.653952000000000000e+06,1.553568000000000000e+06,1.469327300000000047e+06,1.552678899999999907e+06,1.646784000000000000e+06,1.605792000000000000e+06,1.852000000000000000e+06,1.388608000000000000e+06,1.799808000000000000e+06,1.711552000000000000e+06,1.665440000000000000e+06,1.580487899999999907e+06,1.558432000000000000e+06,1.651328000000000000e+06,1.523456000000000000e+06,1.694912000000000000e+06,1.605056000000000000e+06,1.802888399999999907e+06,1.500384000000000000e+06,1.294572600000000093e+06,1.539840000000000000e+06,1.627488000000000000e+06,1.581792000000000000e+06,1.392032000000000000e+06,1.543200000000000000e+06,1.478944000000000000e+06,1.242920899999999907e+06,1.464320000000000000e+06,1.511360000000000000e+06,1.298501100000000093e+06,1.525504000000000000e+06,1.614912000000000000e+06,1.521408000000000000e+06,1.601568000000000000e+06,1.679747899999999907e+06,1.695456000000000000e+06,1.545472000000000000e+06,1.392896000000000000e+06,1.639936000000000000e+06,1.304768000000000000e+06,1.343648000000000000e+06,1.316096000000000000e+06,1.008657400000000023e+06,1.135840000000000000e+06,1.163712000000000000e+06,1.086144000000000000e+06,1.136800000000000000e+06,1.015008000000000000e+06,9.766240000000000000e+05,9.914400000000000000e+05,8.753920000000000000e+05,1.165408000000000000e+06,1.306048000000000000e+06,9.703200000000000000e+05,8.232960000000000000e+05,9.252160000000000000e+05,7.181600000000000000e+05,9.372640000000000000e+05,8.001760000000000000e+05,8.897280000000000000e+05,8.682880000000000000e+05,7.823680000000000000e+05,1.485196000000000000e+06,1.014576000000000000e+06,8.943200000000000000e+05,1.104640000000000000e+06,1.030272000000000000e+06,9.807200000000000000e+05,1.407808000000000000e+06,1.255840000000000000e+06,1.220832000000000000e+06,1.412320000000000000e+06,1.502752000000000000e+06,1.244768000000000000e+06,1.307104000000000000e+06,1.270208000000000000e+06,1.243360000000000000e+06,1.355744000000000000e+06,1.243584000000000000e+06,1.488736000000000000e+06,1.220512000000000000e+06,1.331680000000000000e+06,1.366061399999999907e+06,1.247936000000000000e+06,1.336288000000000000e+06,1.299328000000000000e+06,1.131759300000000047e+06,1.651937899999999907e+06,1.212544000000000000e+06,1.713408000000000000e+06,1.560613300000000047e+06,1.783012800000000047e+06,1.771111300000000047e+06,1.298501100000000093e+06,1.858430000000000000e+06,1.438848000000000000e+06,1.695616600000000093e+06,9.331629000000000233e+05,1.246926800000000047e+06,1.568547600000000093e+06,2.192069500000000000e+06,1.346185800000000047e+06,1.163497800000000047e+06,1.616232300000000047e+06,1.539520000000000000e+06,1.294572600000000093e+06,1.045552000000000000e+06,1.155563399999999907e+06,1.577760000000000000e+06,1.170720000000000000e+06,1.072173100000000093e+06,1.242920899999999907e+06,1.137440000000000000e+06,1.068166300000000047e+06,1.282632399999999907e+06,1.297600000000000000e+06,1.291008000000000000e+06,1.282632399999999907e+06,1.441517300000000047e+06,1.327392000000000000e+06,1.352096000000000000e+06,1.414880000000000000e+06,1.171432100000000093e+06,1.878305600000000093e+06,1.482176000000000000e+06,1.279264000000000000e+06,1.685568000000000000e+06,1.253472000000000000e+06,1.751275300000000047e+06,1.469327300000000047e+06,1.326752000000000000e+06,1.432064000000000000e+06,1.767144000000000000e+06,1.477261600000000093e+06,1.310442399999999907e+06,1.588461899999999907e+06,1.196704000000000000e+06,1.125280000000000000e+06,1.415648000000000000e+06,1.735366899999999907e+06,1.463552000000000000e+06,1.665024000000000000e+06,1.408032000000000000e+06,1.334144000000000000e+06,1.890245899999999907e+06,1.929957399999999907e+06,1.578432000000000000e+06,1.422720000000000000e+06,1.433344000000000000e+06,1.866442800000000047e+06,1.771111300000000047e+06,1.326880000000000000e+06,1.321536000000000000e+06,1.599648000000000000e+06,1.351040000000000000e+06,1.309664000000000000e+06,1.355648000000000000e+06,1.424864000000000000e+06,1.532608000000000000e+06,1.333824000000000000e+06,1.341312000000000000e+06,1.535328000000000000e+06,1.710801300000000047e+06,1.534656000000000000e+06,1.388608000000000000e+06,1.604330600000000093e+06,1.351584000000000000e+06,1.343648000000000000e+06,1.401805800000000047e+06,1.719498100000000093e+06,1.826692500000000000e+06,1.469376000000000000e+06,1.747269399999999907e+06,2.744024299999999814e+06,1.232960000000000000e+06,1.655943800000000047e+06,1.199242100000000093e+06,1.680544000000000000e+06,1.288864000000000000e+06,9.610115000000000000e+05,1.592390399999999907e+06,1.190112000000000000e+06,1.154816000000000000e+06,1.551699500000000000e+06,1.164128000000000000e+06,1.715492300000000047e+06,1.295040000000000000e+06,1.333824000000000000e+06,1.109184000000000000e+06,1.477261600000000093e+06,1.414560000000000000e+06,1.596396300000000047e+06,1.945827100000000093e+06,1.620199399999999907e+06,1.516934500000000000e+06,1.241984000000000000e+06,1.167503600000000093e+06,2.346948500000000000e+06,9.665440000000000000e+05,1.149632000000000000e+06,1.074240000000000000e+06,9.407200000000000000e+05,1.445484500000000000e+06,9.304480000000000000e+05,1.162752000000000000e+06,2.235748299999999814e+06,1.084113399999999907e+06,1.276192000000000000e+06,9.291955999999999767e+05,1.242920899999999907e+06,1.945827100000000093e+06,1.405734300000000047e+06,1.381930100000000093e+06,2.362817299999999814e+06,1.580487899999999907e+06,1.846567100000000093e+06,1.513856000000000000e+06,1.620199399999999907e+06,2.152358000000000000e+06,1.600363500000000000e+06,1.520940399999999907e+06,1.556684800000000047e+06,1.564160000000000000e+06,1.428096000000000000e+06,1.925990300000000047e+06,1.465320399999999907e+06,1.798882500000000000e+06,1.747269399999999907e+06,1.385858600000000093e+06,1.552678899999999907e+06,1.890245899999999907e+06,2.060993600000000093e+06,2.160253500000000000e+06,1.798882500000000000e+06,2.041119000000000000e+06,2.160253500000000000e+06,1.632140600000000093e+06,1.450752000000000000e+06,1.632140600000000093e+06,1.554304000000000000e+06,1.627040000000000000e+06,1.870371300000000047e+06,1.937891800000000047e+06,1.608512000000000000e+06,1.453440000000000000e+06,1.770848000000000000e+06,1.747269399999999907e+06,1.500160000000000000e+06,1.600384000000000000e+06,2.001446100000000093e+06,1.716032000000000000e+06,2.140416799999999814e+06,2.132443500000000000e+06,1.567296000000000000e+06,1.489504000000000000e+06,1.467872000000000000e+06,1.585024000000000000e+06,1.462816000000000000e+06,1.514912000000000000e+06,1.504800000000000000e+06,1.727432500000000000e+06,1.614144000000000000e+06,1.592064000000000000e+06,1.472160000000000000e+06,1.874377100000000093e+06,1.492192000000000000e+06,1.521824000000000000e+06,1.467424000000000000e+06,1.426272000000000000e+06,1.499744000000000000e+06,1.596480000000000000e+06,1.297280000000000000e+06,1.331456000000000000e+06,1.477120000000000000e+06,1.162240000000000000e+06,1.592390399999999907e+06,1.136480000000000000e+06,1.080107500000000000e+06,1.067040000000000000e+06,9.397760000000000000e+05,1.143808000000000000e+06,9.017600000000000000e+05,7.827840000000000000e+05,1.183372399999999907e+06,7.629120000000000000e+05,8.660960000000000000e+05,7.703495000000000000e+05,8.511680000000000000e+05,1.165369500000000000e+06,8.195520000000000000e+05,8.215360000000000000e+05,9.211200000000000000e+05,6.552206999999999534e+05,8.072480000000000000e+05,7.715520000000000000e+05,7.741440000000000000e+05,1.027008000000000000e+06,8.488640000000000000e+05,7.610560000000000000e+05,8.297760000000000000e+05,8.219520000000000000e+05,1.041008000000000000e+06,9.572960000000000000e+05,9.364320000000000000e+05,9.962720000000000000e+05,1.000272000000000000e+06,1.041648000000000000e+06,8.795840000000000000e+05,1.041440000000000000e+06,1.259552000000000000e+06,9.371300000000000000e+05,1.076960000000000000e+06,9.951200000000000000e+05,1.137536000000000000e+06,8.815498000000000466e+05,1.005216000000000000e+06,1.140192000000000000e+06,1.116480000000000000e+06,9.099200000000000000e+05,9.979520000000000000e+05,9.821920000000000000e+05,1.019632000000000000e+06,1.144320000000000000e+06,1.392704000000000000e+06,9.742080000000000000e+05,1.045552000000000000e+06,8.696471999999999534e+05,1.057856000000000000e+06,1.020784000000000000e+06,1.065248000000000000e+06,1.268064000000000000e+06,1.083616000000000000e+06,1.552678899999999907e+06,1.070752000000000000e+06,9.093588000000000466e+05,1.089952000000000000e+06,1.731361000000000000e+06,1.862435899999999907e+06,1.469696000000000000e+06,1.307648000000000000e+06,1.493792000000000000e+06,1.526368000000000000e+06,1.332320000000000000e+06,1.300928000000000000e+06,1.350496000000000000e+06,1.826692500000000000e+06,2.446207500000000000e+06,1.759209600000000093e+06,2.160253500000000000e+06,1.822685600000000093e+06,3.879750799999999814e+06,2.112607799999999814e+06,1.671813500000000000e+06,1.246926800000000047e+06,1.224960000000000000e+06,1.255936000000000000e+06,1.219648000000000000e+06,1.191307800000000047e+06,1.305952000000000000e+06,1.210304000000000000e+06,1.489124500000000000e+06,1.298144000000000000e+06,1.242624000000000000e+06,1.236768000000000000e+06,1.197664000000000000e+06,1.368064000000000000e+06,1.381216000000000000e+06,1.431328000000000000e+06,1.416064000000000000e+06,1.925990300000000047e+06,1.433152000000000000e+06,1.898400000000000000e+06,1.854501500000000000e+06,1.560613300000000047e+06,1.388608000000000000e+06,1.443360000000000000e+06,1.380672000000000000e+06,1.451936000000000000e+06,1.187300899999999907e+06,1.373995800000000047e+06,1.479360000000000000e+06,1.500928000000000000e+06,1.580487899999999907e+06,1.404800000000000000e+06,1.527008000000000000e+06,1.412192000000000000e+06,1.933885899999999907e+06,1.391712000000000000e+06,1.501888000000000000e+06,1.437760000000000000e+06,1.244768000000000000e+06,1.462592000000000000e+06,1.349536000000000000e+06,1.131759300000000047e+06,1.477760000000000000e+06,1.423168000000000000e+06,1.064237800000000047e+06,1.469152000000000000e+06,1.337984000000000000e+06,1.735366899999999907e+06,1.155872000000000000e+06,1.084113399999999907e+06,1.314272000000000000e+06,1.280032000000000000e+06,1.425408000000000000e+06,1.161504000000000000e+06,1.068166300000000047e+06,1.378208000000000000e+06,1.167648000000000000e+06,1.191392000000000000e+06,1.364192000000000000e+06,1.224640000000000000e+06,1.183744000000000000e+06,1.203840000000000000e+06,1.241984000000000000e+06,1.321216000000000000e+06,1.088041899999999907e+06,1.042480000000000000e+06,1.134912000000000000e+06,1.036160000000000000e+06,1.067950300000000047e+06,1.227104000000000000e+06,1.178880000000000000e+06,9.816640000000000000e+05,1.167520000000000000e+06,1.339904000000000000e+06,1.063456000000000000e+06,1.262848000000000000e+06,1.251136000000000000e+06,1.228896000000000000e+06,1.397824000000000000e+06,1.116480000000000000e+06,1.159360000000000000e+06,1.004690300000000047e+06,1.147296000000000000e+06,1.392256000000000000e+06,1.298368000000000000e+06,1.119857800000000047e+06,1.226144000000000000e+06,1.600363500000000000e+06,1.264768000000000000e+06,1.293440000000000000e+06,1.101472000000000000e+06,1.787019600000000093e+06,1.779006899999999907e+06,1.336480000000000000e+06,1.137984000000000000e+06,1.156704000000000000e+06,1.644003500000000000e+06,1.109824000000000000e+06,1.315328000000000000e+06,1.441517300000000047e+06,1.138400000000000000e+06,1.358080000000000000e+06,1.174432000000000000e+06,9.172940999999999767e+05,1.350192600000000093e+06,1.416928000000000000e+06,1.052297500000000000e+06,1.147488000000000000e+06,9.944960000000000000e+05,1.125888000000000000e+06,1.171552000000000000e+06,1.107392000000000000e+06,1.187300899999999907e+06,1.517307600000000093e+06,1.039120000000000000e+06,1.493130399999999907e+06,1.050496000000000000e+06,1.096928000000000000e+06,1.138816000000000000e+06,1.104128000000000000e+06,1.093344000000000000e+06,1.188416000000000000e+06,1.066112000000000000e+06,1.057120000000000000e+06,1.053760000000000000e+06,1.148576000000000000e+06,1.104864000000000000e+06,1.016480000000000000e+06,1.121568000000000000e+06,1.100736000000000000e+06,1.006160000000000000e+06,1.189184000000000000e+06,1.682380899999999907e+06,1.256352000000000000e+06,1.021424000000000000e+06,1.113216000000000000e+06,1.000800000000000000e+06,1.065792000000000000e+06,1.126976000000000000e+06,1.140928000000000000e+06,9.805120000000000000e+05,1.271264000000000000e+06,9.941760000000000000e+05,8.075680000000000000e+05,8.576320000000000000e+05,9.273120000000000000e+05,8.564800000000000000e+05,8.325920000000000000e+05,7.713440000000000000e+05,8.114240000000000000e+05,9.712640000000000000e+05,8.611840000000000000e+05,7.785120000000000000e+05,8.991360000000000000e+05,8.847040000000000000e+05,8.360320000000000000e+05,9.065760000000000000e+05,8.620160000000000000e+05,1.162112000000000000e+06,1.067360000000000000e+06,1.021104000000000000e+06,9.402080000000000000e+05,1.149952000000000000e+06,1.072201800000000047e+06,1.260288000000000000e+06,1.268832000000000000e+06,1.353504000000000000e+06,1.407264000000000000e+06,1.504352000000000000e+06,1.568256000000000000e+06,1.393871399999999907e+06,1.806688000000000000e+06,1.808544000000000000e+06,1.405734300000000047e+06,1.744768000000000000e+06,1.713312000000000000e+06,1.958688000000000000e+06,1.815232000000000000e+06,2.362817299999999814e+06,1.901376000000000000e+06,1.987456000000000000e+06,1.770432000000000000e+06,1.743488000000000000e+06,1.736608000000000000e+06,1.826272000000000000e+06,1.587616000000000000e+06,1.604064000000000000e+06,1.828448000000000000e+06,1.770080000000000000e+06,1.637248000000000000e+06,2.048192000000000000e+06,1.938880000000000000e+06,1.882400000000000000e+06,1.647328000000000000e+06,1.780256000000000000e+06,1.788224000000000000e+06,1.923680000000000000e+06,2.271454000000000000e+06,1.958368000000000000e+06,1.714720000000000000e+06,1.625088000000000000e+06,1.718208000000000000e+06,2.005984000000000000e+06,1.722880000000000000e+06,1.555520000000000000e+06,1.479488000000000000e+06,1.658400000000000000e+06,1.650048000000000000e+06,1.544928000000000000e+06,1.614592000000000000e+06,1.608288000000000000e+06,1.501344000000000000e+06,1.306592000000000000e+06,1.158944000000000000e+06,1.228704000000000000e+06,1.250176000000000000e+06,1.239552000000000000e+06,1.284800000000000000e+06,1.375872000000000000e+06,1.691711600000000093e+06,1.245280000000000000e+06,1.146016000000000000e+06,1.121664000000000000e+06,1.069428399999999907e+06,9.054240000000000000e+05,7.108000000000000000e+05,8.775840000000000000e+05,6.887200000000000000e+05,8.002720000000000000e+05,6.130560000000000000e+05,7.780960000000000000e+05,7.412000000000000000e+05,8.122560000000000000e+05,6.828320000000000000e+05,1.145820000000000000e+06,7.821600000000000000e+05,7.880454000000000233e+05,7.580320000000000000e+05,8.184000000000000000e+05,7.277120000000000000e+05,7.057280000000000000e+05,7.320640000000000000e+05,9.034240000000000000e+05,6.986720000000000000e+05,8.865920000000000000e+05,1.135726500000000000e+06,8.076640000000000000e+05,8.468800000000000000e+05,5.435200000000000000e+05,5.277920000000000000e+05,4.918560000000000000e+05,5.221360000000000000e+05,5.219360000000000000e+05,7.571040000000000000e+05,6.173920000000000000e+05,6.123200000000000000e+05,5.721280000000000000e+05,4.816000000000000000e+05,4.562960000000000000e+05,3.766800000000000000e+05,2.959600000000000000e+05,2.186040000000000000e+05,1.643360000000000000e+05,1.970600000000000000e+05,1.669600000000000000e+05,9.280600000000000000e+04,7.642200000000000000e+04,4.910900000000000000e+04,3.877600000000000000e+04,4.108300000000000000e+04,2.724500000000000000e+04,1.852700000000000000e+04,1.161400000000000000e+04,1.071300000000000000e+04,6.207000000000000000e+03,8.810000000000000000e+03,6.507000000000000000e+03,4.104000000000000000e+03,3.804000000000000000e+03,4.104000000000000000e+03,3.203000000000000000e+03,3.203000000000000000e+03,3.403000000000000000e+03,2.702000000000000000e+03,2.102000000000000000e+03,2.502000000000000000e+03,1.901000000000000000e+03,1.201000000000000000e+03,1.001000000000000000e+03,1.701000000000000000e+03,1.701000000000000000e+03,9.000000000000000000e+02,1.901000000000000000e+03,2.302000000000000000e+03,1.501000000000000000e+03,1.801000000000000000e+03,1.401000000000000000e+03,nan
4.795089999999999719e+01,1.727456000000000000e+06,2.099936000000000000e+06,2.675379500000000000e+06,2.103680000000000000e+06,3.726929299999999814e+06,2.260057500000000000e+06,2.374354299999999814e+06,2.404447500000000000e+06,2.046752000000000000e+06,2.372544000000000000e+06,2.161832299999999814e+06,1.841152000000000000e+06,2.443909500000000000e+06,1.907520000000000000e+06,1.944608000000000000e+06,1.708832000000000000e+06,1.945193300000000047e+06,1.920160000000000000e+06,1.537152000000000000e+06,1.815776000000000000e+06,1.608736000000000000e+06,1.526368000000000000e+06,1.544480000000000000e+06,1.938034899999999907e+06,1.269936300000000047e+06,1.586112000000000000e+06,1.415840000000000000e+06,1.365056000000000000e+06,1.352736000000000000e+06,1.568576000000000000e+06,1.873905500000000000e+06,1.290784000000000000e+06,2.000675000000000000e+06,1.294304000000000000e+06,1.626551600000000093e+06,1.402432000000000000e+06,2.162096500000000000e+06,1.555520000000000000e+06,1.441184000000000000e+06,1.431968000000000000e+06,1.461824000000000000e+06,1.511488000000000000e+06,1.483360000000000000e+06,1.524960000000000000e+06,1.579712000000000000e+06,1.615232000000000000e+06,1.710144000000000000e+06,1.508352000000000000e+06,1.692192000000000000e+06,1.817728000000000000e+06,1.628576000000000000e+06,2.275731000000000000e+06,2.513828299999999814e+06,2.297550500000000000e+06,2.264304000000000000e+06,1.776960000000000000e+06,2.574962000000000000e+06,2.443353299999999814e+06,2.364769299999999814e+06,2.546335799999999814e+06,2.089884399999999907e+06,2.424289500000000000e+06,2.236818299999999814e+06,2.280587000000000000e+06,1.399322399999999907e+06,2.422380000000000000e+06,2.454787799999999814e+06,1.913524000000000000e+06,1.993524800000000047e+06,1.968466500000000000e+06,2.198314000000000000e+06,2.351344799999999814e+06,2.226197000000000000e+06,1.866835500000000000e+06,2.823786000000000000e+06,2.378565000000000000e+06,1.880825899999999907e+06,2.576939000000000000e+06,1.839806800000000047e+06,3.110286000000000000e+06,2.928696799999999814e+06,2.301854000000000000e+06,2.403099799999999814e+06,3.255302299999999814e+06,2.552426000000000000e+06,2.108649000000000000e+06,2.635907000000000000e+06,2.490787500000000000e+06,2.102984000000000000e+06,2.431824000000000000e+06,1.639200000000000000e+06,2.637434000000000000e+06,1.836193800000000047e+06,1.934327399999999907e+06,1.942735899999999907e+06,2.356235500000000000e+06,2.381909799999999814e+06,2.770912299999999814e+06,1.767861600000000093e+06,3.321754299999999814e+06,2.844274500000000000e+06,3.392000500000000000e+06,2.512685799999999814e+06,2.983155299999999814e+06,2.375331500000000000e+06,1.938183800000000047e+06,2.650342500000000000e+06,1.971923100000000093e+06,2.617690799999999814e+06,2.741722500000000000e+06,2.664066299999999814e+06,2.500992000000000000e+06,3.274342500000000000e+06,2.371606799999999814e+06,2.604413000000000000e+06,2.551769299999999814e+06,2.240814000000000000e+06,3.570125000000000000e+06,1.888791100000000093e+06,2.355374000000000000e+06,2.054713500000000000e+06,1.969572899999999907e+06,2.738432000000000000e+06,1.597399500000000000e+06,3.074835799999999814e+06,2.202164500000000000e+06,2.420486299999999814e+06,3.107902799999999814e+06,1.767808000000000000e+06,1.786240000000000000e+06,2.150465299999999814e+06,1.312128000000000000e+06,1.315456000000000000e+06,1.654880600000000093e+06,1.653957500000000000e+06,1.052336300000000047e+06,2.122667000000000000e+06,1.022931900000000023e+06,1.414880000000000000e+06,1.195648000000000000e+06,1.786632000000000000e+06,1.408599899999999907e+06,1.550432000000000000e+06,1.757760000000000000e+06,1.538784000000000000e+06,1.400736000000000000e+06,1.642016000000000000e+06,1.601568000000000000e+06,1.870118300000000047e+06,2.084554100000000093e+06,2.591519500000000000e+06,1.858115600000000093e+06,2.015403100000000093e+06,1.951658600000000093e+06,1.718304000000000000e+06,1.960191800000000047e+06,1.980551100000000093e+06,1.284074500000000000e+06,2.267061299999999814e+06,1.489559600000000093e+06,2.079917000000000000e+06,2.109491000000000000e+06,1.639403100000000093e+06,1.547786600000000093e+06,2.046409500000000000e+06,2.312610299999999814e+06,2.093450300000000047e+06,1.577338300000000047e+06,2.280274299999999814e+06,1.397184000000000000e+06,1.446511100000000093e+06,1.734208000000000000e+06,1.576152399999999907e+06,2.119114500000000000e+06,1.569025399999999907e+06,2.512315500000000000e+06,2.075661100000000093e+06,1.896138899999999907e+06,1.299060000000000000e+06,1.612772100000000093e+06,1.588617800000000047e+06,1.899169899999999907e+06,2.282057500000000000e+06,2.202617799999999814e+06,2.137608799999999814e+06,2.178522299999999814e+06,1.468690399999999907e+06,1.461088000000000000e+06,2.320217000000000000e+06,1.431795500000000000e+06,2.014017800000000047e+06,1.339808000000000000e+06,1.457536000000000000e+06,1.477344000000000000e+06,1.342272000000000000e+06,1.355520000000000000e+06,1.879572100000000093e+06,1.453568000000000000e+06,1.465504000000000000e+06,1.492928000000000000e+06,1.416384000000000000e+06,1.487680000000000000e+06,1.621184000000000000e+06,2.091712899999999907e+06,1.336288000000000000e+06,1.777549000000000000e+06,1.610368000000000000e+06,2.379261799999999814e+06,1.662820100000000093e+06,2.634966000000000000e+06,2.169336000000000000e+06,1.805075800000000047e+06,2.278873799999999814e+06,2.694167000000000000e+06,1.994695000000000000e+06,1.992276000000000000e+06,1.829146500000000000e+06,1.427872000000000000e+06,1.980925000000000000e+06,2.279026799999999814e+06,1.258080000000000000e+06,1.295168000000000000e+06,1.321536000000000000e+06,1.260805500000000000e+06,1.703501399999999907e+06,1.463594800000000047e+06,1.603328000000000000e+06,1.621856000000000000e+06,1.747296000000000000e+06,2.009408000000000000e+06,1.400096000000000000e+06,1.793344000000000000e+06,1.343232000000000000e+06,1.527872000000000000e+06,1.663936000000000000e+06,1.550752000000000000e+06,1.478080000000000000e+06,1.494880000000000000e+06,1.533152000000000000e+06,2.132248000000000000e+06,2.274493000000000000e+06,1.339392000000000000e+06,1.393984000000000000e+06,1.606336000000000000e+06,1.710321399999999907e+06,1.368213500000000000e+06,1.346000100000000093e+06,1.417513399999999907e+06,2.738673500000000000e+06,1.583345000000000000e+06,1.593248000000000000e+06,1.929920000000000000e+06,1.861468600000000093e+06,1.663296000000000000e+06,1.513408000000000000e+06,1.579616000000000000e+06,3.566007500000000000e+06,1.853485800000000047e+06,2.038810399999999907e+06,2.506754299999999814e+06,2.233078500000000000e+06,1.797879300000000047e+06,1.866111399999999907e+06,1.670194500000000000e+06,2.020381399999999907e+06,1.660256000000000000e+06,1.692795800000000047e+06,1.052217600000000093e+06,2.020486000000000000e+06,1.296320000000000000e+06,1.111200000000000000e+06,9.650720000000000000e+05,1.023008000000000000e+06,8.674114000000000233e+05,1.033424000000000000e+06,9.489120000000000000e+05,1.025952000000000000e+06,1.578512500000000000e+06,1.144960000000000000e+06,1.264672000000000000e+06,1.286080000000000000e+06,1.288864000000000000e+06,1.179424000000000000e+06,1.296128000000000000e+06,1.260512000000000000e+06,1.216256000000000000e+06,1.147392000000000000e+06,1.237216000000000000e+06,1.208064000000000000e+06,1.112160000000000000e+06,1.236352000000000000e+06,1.178464000000000000e+06,1.324512000000000000e+06,1.337440000000000000e+06,1.420032000000000000e+06,2.020708000000000000e+06,1.418432000000000000e+06,1.458272000000000000e+06,1.004480000000000000e+06,1.698624000000000000e+06,1.902157600000000093e+06,2.268416299999999814e+06,1.264746100000000093e+06,1.742614600000000093e+06,1.843325800000000047e+06,2.237325799999999814e+06,1.692566500000000000e+06,2.243208000000000000e+06,2.157174500000000000e+06,2.556515799999999814e+06,1.930839300000000047e+06,2.033292800000000047e+06,2.378221500000000000e+06,2.110373500000000000e+06,1.991986800000000047e+06,2.213254500000000000e+06,2.140586500000000000e+06,2.351286500000000000e+06,1.706964300000000047e+06,2.482748299999999814e+06,2.336880500000000000e+06,1.591590000000000000e+06,1.647787500000000000e+06,2.510300299999999814e+06,1.709504000000000000e+06,1.854901500000000000e+06,2.439893799999999814e+06,2.064379800000000047e+06,2.617230299999999814e+06,2.555452000000000000e+06,1.804080300000000047e+06,1.754149100000000093e+06,1.787955000000000000e+06,1.655264000000000000e+06,1.635997600000000093e+06,1.761216399999999907e+06,1.444915100000000093e+06,1.576806899999999907e+06,2.369422500000000000e+06,2.054490600000000093e+06,1.913994800000000047e+06,2.639414000000000000e+06,2.298752000000000000e+06,2.158120000000000000e+06,1.774140800000000047e+06,3.081294299999999814e+06,2.895668000000000000e+06,2.323555000000000000e+06,2.427603799999999814e+06,2.084015300000000047e+06,2.359704500000000000e+06,2.433755000000000000e+06,2.519306000000000000e+06,1.809536000000000000e+06,2.482818799999999814e+06,1.835706800000000047e+06,2.628859500000000000e+06,1.964605500000000000e+06,2.256881799999999814e+06,2.037929800000000047e+06,1.970157000000000000e+06,1.726302800000000047e+06,1.606240000000000000e+06,2.248069799999999814e+06,2.314280000000000000e+06,1.925808000000000000e+06,1.759038300000000047e+06,1.696323100000000093e+06,1.508352000000000000e+06,1.684704000000000000e+06,1.460000000000000000e+06,1.570304000000000000e+06,1.981591100000000093e+06,1.594432000000000000e+06,1.556480000000000000e+06,1.808224000000000000e+06,1.566208000000000000e+06,1.724608000000000000e+06,2.087825300000000047e+06,1.650784000000000000e+06,1.473664000000000000e+06,2.014000000000000000e+06,1.818953500000000000e+06,1.766496000000000000e+06,1.495200000000000000e+06,1.397020600000000093e+06,1.545792000000000000e+06,2.007474300000000047e+06,1.571296000000000000e+06,1.603424000000000000e+06,2.044835399999999907e+06,1.887424000000000000e+06,2.369742500000000000e+06,1.793344000000000000e+06,1.365480399999999907e+06,1.290287300000000047e+06,1.993960000000000000e+06,2.073946899999999907e+06,2.325171000000000000e+06,1.652864000000000000e+06,1.870141300000000047e+06,1.949340500000000000e+06,1.801248000000000000e+06,2.026000000000000000e+06,2.598655500000000000e+06,2.005374600000000093e+06,1.867040000000000000e+06,1.953817000000000000e+06,1.670784000000000000e+06,1.656184800000000047e+06,1.809033300000000047e+06,1.639072000000000000e+06,1.804441600000000093e+06,1.064825300000000047e+06,1.367744000000000000e+06,1.521600000000000000e+06,1.290784000000000000e+06,1.143808000000000000e+06,1.204032000000000000e+06,1.216800000000000000e+06,1.247008000000000000e+06,1.028368000000000000e+06,1.078240000000000000e+06,1.028048000000000000e+06,1.159904000000000000e+06,1.025840000000000000e+06,9.860800000000000000e+05,1.075808000000000000e+06,1.133312000000000000e+06,1.125600000000000000e+06,8.573280000000000000e+05,8.189280000000000000e+05,9.513280000000000000e+05,9.193440000000000000e+05,1.096192000000000000e+06,1.104448000000000000e+06,1.064928000000000000e+06,8.949329000000000233e+05,1.115552000000000000e+06,1.040384000000000000e+06,1.218272000000000000e+06,1.224320000000000000e+06,1.306912000000000000e+06,1.324512000000000000e+06,1.281408000000000000e+06,1.346432000000000000e+06,1.583520000000000000e+06,1.933612600000000093e+06,2.076161899999999907e+06,1.288224000000000000e+06,1.656790600000000093e+06,1.646770100000000093e+06,1.411826000000000000e+06,1.392355899999999907e+06,2.058202399999999907e+06,1.588279300000000047e+06,1.349760000000000000e+06,1.265856000000000000e+06,1.312864000000000000e+06,1.379936000000000000e+06,1.377248000000000000e+06,8.806341999999999534e+05,1.049632000000000000e+06,1.277024000000000000e+06,1.083345600000000093e+06,8.816640000000000000e+05,1.229120000000000000e+06,1.702247800000000047e+06,9.382080000000000000e+05,9.925920000000000000e+05,1.119456000000000000e+06,1.656447399999999907e+06,1.067264000000000000e+06,1.043648000000000000e+06,1.078752000000000000e+06,1.221664000000000000e+06,1.287264000000000000e+06,1.190432000000000000e+06,1.232320000000000000e+06,1.408896000000000000e+06,1.192448000000000000e+06,1.138400000000000000e+06,1.165952000000000000e+06,1.195008000000000000e+06,1.112480000000000000e+06,1.366336000000000000e+06,1.553290399999999907e+06,1.472857500000000000e+06,1.673140300000000047e+06,1.590016000000000000e+06,1.094788000000000000e+06,2.030872600000000093e+06,1.752643100000000093e+06,1.603968000000000000e+06,1.912335500000000000e+06,1.605406000000000000e+06,2.261504000000000000e+06,1.698080000000000000e+06,2.041231300000000047e+06,1.179268000000000000e+06,1.830753300000000047e+06,1.628963500000000000e+06,1.547392000000000000e+06,1.522099800000000047e+06,1.087184800000000047e+06,1.144116100000000093e+06,1.359168000000000000e+06,1.559877399999999907e+06,1.277568000000000000e+06,1.642183100000000093e+06,1.288544000000000000e+06,1.176544000000000000e+06,1.825291000000000000e+06,1.467200000000000000e+06,1.403424000000000000e+06,1.173568000000000000e+06,1.049120000000000000e+06,1.042912000000000000e+06,1.070624000000000000e+06,1.282980800000000047e+06,1.432004000000000000e+06,9.837600000000000000e+05,9.323360000000000000e+05,1.021520000000000000e+06,1.202880000000000000e+06,1.061888000000000000e+06,1.276928000000000000e+06,1.173888000000000000e+06,1.172832000000000000e+06,1.259872000000000000e+06,1.314688000000000000e+06,1.593888000000000000e+06,1.169440000000000000e+06,1.319712000000000000e+06,1.093408399999999907e+06,1.809836500000000000e+06,1.386147100000000093e+06,1.701440000000000000e+06,1.528288000000000000e+06,2.263006500000000000e+06,1.616108600000000093e+06,1.788503500000000000e+06,1.441728000000000000e+06,1.814249600000000093e+06,2.040478100000000093e+06,1.516544000000000000e+06,1.619495600000000093e+06,1.336859800000000047e+06,1.228384000000000000e+06,1.170400000000000000e+06,1.227200000000000000e+06,1.023424000000000000e+06,1.000935699999999953e+06,1.251456000000000000e+06,1.104960000000000000e+06,1.212640000000000000e+06,1.002064000000000000e+06,1.187040000000000000e+06,9.326560000000000000e+05,1.285120000000000000e+06,1.538990600000000093e+06,1.075296000000000000e+06,1.092608000000000000e+06,1.329216000000000000e+06,1.245184000000000000e+06,1.150048000000000000e+06,1.715492300000000047e+06,1.699360000000000000e+06,1.624127899999999907e+06,1.460864000000000000e+06,1.850495600000000093e+06,1.208832000000000000e+06,1.278703899999999907e+06,1.882311500000000000e+06,1.362816000000000000e+06,1.277792000000000000e+06,1.775078399999999907e+06,1.092047800000000047e+06,1.182048000000000000e+06,1.151634899999999907e+06,1.494560000000000000e+06,1.632140600000000093e+06,1.231456000000000000e+06,1.540737600000000093e+06,1.190336000000000000e+06,1.274736800000000047e+06,1.469327300000000047e+06,1.035744000000000000e+06,1.473792000000000000e+06,1.326976000000000000e+06,1.099904000000000000e+06,1.167503600000000093e+06,8.776213000000000466e+05,1.284160000000000000e+06,1.225824000000000000e+06,1.343648000000000000e+06,1.047440000000000000e+06,1.163616000000000000e+06,1.632140600000000093e+06,1.366112000000000000e+06,1.605792000000000000e+06,1.186848000000000000e+06,1.294400000000000000e+06,1.215936000000000000e+06,1.301024000000000000e+06,1.359712000000000000e+06,1.262016000000000000e+06,1.153760000000000000e+06,1.238048000000000000e+06,1.679747899999999907e+06,1.441517300000000047e+06,1.358127000000000000e+06,1.400096000000000000e+06,1.965701800000000047e+06,2.275459799999999814e+06,1.469327300000000047e+06,1.863072000000000000e+06,1.437511399999999907e+06,1.508448000000000000e+06,1.704928000000000000e+06,1.643424000000000000e+06,2.001446100000000093e+06,1.406080000000000000e+06,1.334245500000000000e+06,2.092770800000000047e+06,1.410912000000000000e+06,2.053059300000000047e+06,1.406400000000000000e+06,1.961695899999999907e+06,1.183372399999999907e+06,1.534016000000000000e+06,1.317056000000000000e+06,1.377924300000000047e+06,1.480992000000000000e+06,1.598240000000000000e+06,1.397799899999999907e+06,1.477120000000000000e+06,1.802888399999999907e+06,1.537568000000000000e+06,1.679264000000000000e+06,1.534560000000000000e+06,1.352000000000000000e+06,1.833280000000000000e+06,1.498752000000000000e+06,1.567936000000000000e+06,1.534016000000000000e+06,1.350912000000000000e+06,1.608416000000000000e+06,1.552480000000000000e+06,1.858430000000000000e+06,1.554848000000000000e+06,1.626816000000000000e+06,1.310442399999999907e+06,2.132443500000000000e+06,2.100666500000000000e+06,1.662944000000000000e+06,1.502624000000000000e+06,1.571712000000000000e+06,1.691688100000000093e+06,1.653280000000000000e+06,1.797280000000000000e+06,1.758080000000000000e+06,2.108679299999999814e+06,1.752096000000000000e+06,1.464192000000000000e+06,1.665344000000000000e+06,1.618688000000000000e+06,1.565664000000000000e+06,1.719498100000000093e+06,1.465056000000000000e+06,1.957767399999999907e+06,1.751968000000000000e+06,1.603872000000000000e+06,1.397632000000000000e+06,1.442176000000000000e+06,1.419936000000000000e+06,1.628128000000000000e+06,1.890245899999999907e+06,1.383680000000000000e+06,1.449056000000000000e+06,1.790948100000000093e+06,1.399648000000000000e+06,1.463680000000000000e+06,1.238992399999999907e+06,1.207176500000000000e+06,1.490784000000000000e+06,1.506208000000000000e+06,1.431648000000000000e+06,1.387648000000000000e+06,1.287680000000000000e+06,1.419392000000000000e+06,1.174304000000000000e+06,1.393536000000000000e+06,1.592390399999999907e+06,1.313408000000000000e+06,1.040434599999999977e+06,1.306784000000000000e+06,1.080107500000000000e+06,1.375008000000000000e+06,1.227051100000000093e+06,1.016576000000000000e+06,9.900800000000000000e+05,1.150464000000000000e+06,9.766240000000000000e+05,1.048288000000000000e+06,9.743040000000000000e+05,1.005216000000000000e+06,1.031216000000000000e+06,7.167200000000000000e+05,8.887840000000000000e+05,8.024640000000000000e+05,9.217600000000000000e+05,8.917120000000000000e+05,1.195313600000000093e+06,9.689459000000000233e+05,1.018048000000000000e+06,1.119040000000000000e+06,1.045024000000000000e+06,1.134688000000000000e+06,1.303712000000000000e+06,1.153216000000000000e+06,1.163392000000000000e+06,1.538880000000000000e+06,1.310848000000000000e+06,1.252416000000000000e+06,1.368160000000000000e+06,1.383264000000000000e+06,1.475296000000000000e+06,1.421664000000000000e+06,1.375232000000000000e+06,1.303264000000000000e+06,1.234336000000000000e+06,1.206784000000000000e+06,1.755242500000000000e+06,1.267328000000000000e+06,1.254240000000000000e+06,1.089632000000000000e+06,1.763138100000000093e+06,1.330317000000000000e+06,1.275008000000000000e+06,1.222944000000000000e+06,1.644003500000000000e+06,1.478720000000000000e+06,1.212096000000000000e+06,1.818757100000000093e+06,1.771111300000000047e+06,1.442176000000000000e+06,1.616232300000000047e+06,1.989505899999999907e+06,1.540737600000000093e+06,1.199776000000000000e+06,1.506400000000000000e+06,1.834626899999999907e+06,1.632140600000000093e+06,1.806816899999999907e+06,1.099904000000000000e+06,1.822685600000000093e+06,1.302507000000000000e+06,1.592390399999999907e+06,1.872832000000000000e+06,1.518496000000000000e+06,1.679747899999999907e+06,1.327296000000000000e+06,1.060231899999999907e+06,1.477261600000000093e+06,1.632140600000000093e+06,1.362055500000000000e+06,1.112992000000000000e+06,1.667885000000000000e+06,2.009380500000000000e+06,1.012624599999999977e+06,1.107712000000000000e+06,1.635168000000000000e+06,1.536809100000000093e+06,1.798882500000000000e+06,1.457386000000000000e+06,1.173472000000000000e+06,1.471744000000000000e+06,1.238992399999999907e+06,1.266048000000000000e+06,2.056987800000000047e+06,1.337344000000000000e+06,1.060231899999999907e+06,1.397799899999999907e+06,2.136449500000000000e+06,1.878305600000000093e+06,1.842561300000000047e+06,1.366432000000000000e+06,1.223045300000000047e+06,1.203248000000000000e+06,1.965701800000000047e+06,1.359168000000000000e+06,1.170592000000000000e+06,1.501760000000000000e+06,1.500704000000000000e+06,1.222528000000000000e+06,1.173152000000000000e+06,1.451520000000000000e+06,1.534880000000000000e+06,1.175438000000000000e+06,1.426368000000000000e+06,2.060993600000000093e+06,1.354560000000000000e+06,1.696000000000000000e+06,1.546880000000000000e+06,1.615456000000000000e+06,1.341824000000000000e+06,1.389568000000000000e+06,1.382816000000000000e+06,1.364416000000000000e+06,1.456032000000000000e+06,1.254240000000000000e+06,1.322592000000000000e+06,1.329440000000000000e+06,1.239872000000000000e+06,1.363232000000000000e+06,1.787019600000000093e+06,1.315456000000000000e+06,1.283520000000000000e+06,1.401805800000000047e+06,1.485632000000000000e+06,8.140669000000000233e+05,1.385280000000000000e+06,1.270769500000000000e+06,1.699622500000000000e+06,1.056303399999999907e+06,1.311488000000000000e+06,1.755242500000000000e+06,1.032800000000000000e+06,1.291968000000000000e+06,1.651937899999999907e+06,1.588461899999999907e+06,1.095456000000000000e+06,1.221024000000000000e+06,1.175168000000000000e+06,1.131392000000000000e+06,1.584416399999999907e+06,1.297728000000000000e+06,1.182688000000000000e+06,1.303168000000000000e+06,1.302944000000000000e+06,1.151008000000000000e+06,1.465320399999999907e+06,1.293344000000000000e+06,1.469327300000000047e+06,1.084992000000000000e+06,9.570443000000000466e+05,1.524868899999999907e+06,1.314448300000000047e+06,1.433582899999999907e+06,9.524800000000000000e+05,1.061248000000000000e+06,9.254240000000000000e+05,1.473255800000000047e+06,1.004690300000000047e+06,1.210080000000000000e+06,1.537152000000000000e+06,1.826692500000000000e+06,1.125056000000000000e+06,1.377924300000000047e+06,1.659872300000000047e+06,1.446368000000000000e+06,1.906154300000000047e+06,2.041119000000000000e+06,2.041119000000000000e+06,1.914088600000000093e+06,1.462048000000000000e+06,1.477984000000000000e+06,2.053059300000000047e+06,1.537152000000000000e+06,2.041119000000000000e+06,2.196036799999999814e+06,1.925990300000000047e+06,1.445484500000000000e+06,1.644608000000000000e+06,1.636032000000000000e+06,2.104712000000000000e+06,2.136449500000000000e+06,1.838632800000000047e+06,2.239715500000000000e+06,1.981570500000000000e+06,1.846567100000000093e+06,1.624127899999999907e+06,1.755242500000000000e+06,2.009380500000000000e+06,1.536809100000000093e+06,1.607744000000000000e+06,1.922023000000000000e+06,1.637568000000000000e+06,1.874377100000000093e+06,1.578432000000000000e+06,1.530240000000000000e+06,1.910121500000000000e+06,2.203932299999999814e+06,1.548750399999999907e+06,1.612265000000000000e+06,1.588461899999999907e+06,1.655943800000000047e+06,1.595072000000000000e+06,1.588461899999999907e+06,1.616232300000000047e+06,1.544160000000000000e+06,2.072896100000000093e+06,1.690336000000000000e+06,1.473255800000000047e+06,1.432480000000000000e+06,1.413184000000000000e+06,1.665888000000000000e+06,1.417344000000000000e+06,1.668384000000000000e+06,1.710464000000000000e+06,2.196036799999999814e+06,1.873824000000000000e+06,1.765632000000000000e+06,1.524960000000000000e+06,1.608192000000000000e+06,1.424544000000000000e+06,1.577120000000000000e+06,1.711680000000000000e+06,2.982214299999999814e+06,1.612096000000000000e+06,1.358752000000000000e+06,1.325472000000000000e+06,1.430880000000000000e+06,1.208512000000000000e+06,1.201696000000000000e+06,1.242920899999999907e+06,1.097984000000000000e+06,1.497058899999999907e+06,1.079296000000000000e+06,9.927040000000000000e+05,1.026576000000000000e+06,9.440800000000000000e+05,8.793760000000000000e+05,1.000800000000000000e+06,8.056960000000000000e+05,7.179520000000000000e+05,1.330317000000000000e+06,8.227840000000000000e+05,9.979520000000000000e+05,8.833440000000000000e+05,7.584479000000000233e+05,9.287840000000000000e+05,1.310442399999999907e+06,8.189280000000000000e+05,9.856640000000000000e+05,9.731520000000000000e+05,8.598240000000000000e+05,8.621280000000000000e+05,8.611840000000000000e+05,8.427040000000000000e+05,8.524160000000000000e+05,8.053246999999999534e+05,7.836160000000000000e+05,9.958560000000000000e+05,1.021104000000000000e+06,9.430400000000000000e+05,1.094400000000000000e+06,1.092480000000000000e+06,8.100996999999999534e+05,1.115744000000000000e+06,1.405734300000000047e+06,1.018576000000000000e+06,9.913280000000000000e+05,1.212736000000000000e+06,1.461353300000000047e+06,1.046592000000000000e+06,1.089120000000000000e+06,1.044592000000000000e+06,1.053248000000000000e+06,9.292960000000000000e+05,9.438720000000000000e+05,9.728480000000000000e+05,1.126752000000000000e+06,1.053248000000000000e+06,1.056064000000000000e+06,1.002368000000000000e+06,1.493130399999999907e+06,9.813440000000000000e+05,1.171552000000000000e+06,1.073376000000000000e+06,1.019104000000000000e+06,9.490315999999999767e+05,1.266496000000000000e+06,1.150560000000000000e+06,1.461353300000000047e+06,1.256160000000000000e+06,1.356064000000000000e+06,1.560160000000000000e+06,1.509000100000000093e+06,1.379520000000000000e+06,1.358127000000000000e+06,1.420576000000000000e+06,1.547392000000000000e+06,1.366061399999999907e+06,1.247936000000000000e+06,1.549024000000000000e+06,1.802888399999999907e+06,1.416192000000000000e+06,1.616232300000000047e+06,1.202112000000000000e+06,1.707557899999999907e+06,1.489124500000000000e+06,1.330176000000000000e+06,1.783012800000000047e+06,1.203248000000000000e+06,1.218496000000000000e+06,8.220013000000000466e+05,1.628134800000000047e+06,1.098080000000000000e+06,1.065056000000000000e+06,1.046704000000000000e+06,1.023216000000000000e+06,1.186944000000000000e+06,1.421603000000000000e+06,1.191307800000000047e+06,1.204448000000000000e+06,1.012368000000000000e+06,1.094080000000000000e+06,1.538112000000000000e+06,1.503808000000000000e+06,1.445484500000000000e+06,1.278703899999999907e+06,1.581888000000000000e+06,1.477261600000000093e+06,1.310442399999999907e+06,1.497024000000000000e+06,1.713088000000000000e+06,1.242920899999999907e+06,1.723426600000000093e+06,1.822685600000000093e+06,1.163497800000000047e+06,1.408128000000000000e+06,1.723426600000000093e+06,1.592390399999999907e+06,1.504993300000000047e+06,1.369989899999999907e+06,1.361728000000000000e+06,1.239744000000000000e+06,1.227520000000000000e+06,1.319808000000000000e+06,1.402112000000000000e+06,1.460640000000000000e+06,2.513690299999999814e+06,1.806816899999999907e+06,1.173568000000000000e+06,1.261376000000000000e+06,1.735366899999999907e+06,1.180256000000000000e+06,1.268928000000000000e+06,1.277152000000000000e+06,1.272128000000000000e+06,1.695616600000000093e+06,1.244128000000000000e+06,1.307744000000000000e+06,1.265216000000000000e+06,1.283008000000000000e+06,1.560613300000000047e+06,1.174432000000000000e+06,1.322382600000000093e+06,1.209248000000000000e+06,1.189824000000000000e+06,1.548928000000000000e+06,1.028493400000000023e+06,1.224448000000000000e+06,1.185568000000000000e+06,1.211488000000000000e+06,1.489124500000000000e+06,1.214240000000000000e+06,1.202432000000000000e+06,1.377792000000000000e+06,1.657324899999999907e+06,8.220013000000000466e+05,1.146432000000000000e+06,1.103910600000000093e+06,1.201056000000000000e+06,1.268608000000000000e+06,1.088800000000000000e+06,1.219552000000000000e+06,1.289728000000000000e+06,1.266048000000000000e+06,1.345472000000000000e+06,1.177184000000000000e+06,1.168288000000000000e+06,1.679747899999999907e+06,1.192032000000000000e+06,1.215712000000000000e+06,1.012784000000000000e+06,1.683753800000000047e+06,1.242944000000000000e+06,1.181440000000000000e+06,1.053856000000000000e+06,1.294304000000000000e+06,1.109408000000000000e+06,1.195552000000000000e+06,1.111884600000000093e+06,1.319936000000000000e+06,1.269344000000000000e+06,1.224864000000000000e+06,1.141568000000000000e+06,1.177184000000000000e+06,1.155328000000000000e+06,1.810822800000000047e+06,1.121888000000000000e+06,1.278703899999999907e+06,2.756650000000000000e+06,1.536809100000000093e+06,1.659872300000000047e+06,1.156928000000000000e+06,1.850495600000000093e+06,1.130560000000000000e+06,1.045552000000000000e+06,1.062080000000000000e+06,1.017632000000000000e+06,1.049536000000000000e+06,1.707557899999999907e+06,1.046064000000000000e+06,9.238560000000000000e+05,1.223264000000000000e+06,1.051232000000000000e+06,1.018688000000000000e+06,1.059968000000000000e+06,1.120928000000000000e+06,1.014784000000000000e+06,8.200588000000000466e+05,9.643360000000000000e+05,1.186720000000000000e+06,1.064512000000000000e+06,1.189184000000000000e+06,9.953280000000000000e+05,1.067680000000000000e+06,1.221984000000000000e+06,1.133952000000000000e+06,1.361408000000000000e+06,1.198080000000000000e+06,1.028576000000000000e+06,1.081920000000000000e+06,1.146112000000000000e+06,1.243168000000000000e+06,1.042272000000000000e+06,1.025104000000000000e+06,1.059136000000000000e+06,1.004270300000000047e+06,1.093856000000000000e+06,1.055872000000000000e+06,9.542560000000000000e+05,1.081920000000000000e+06,1.114784000000000000e+06,8.415520000000000000e+05,8.179840000000000000e+05,8.148640000000000000e+05,7.812320000000000000e+05,7.943360000000000000e+05,6.570560000000000000e+05,7.584480000000000000e+05,8.476160000000000000e+05,8.506400000000000000e+05,7.881920000000000000e+05,1.017312000000000000e+06,9.084480000000000000e+05,9.512160000000000000e+05,1.024368000000000000e+06,9.674880000000000000e+05,1.002480000000000000e+06,1.025424000000000000e+06,8.974185000000000000e+05,1.768377399999999907e+06,1.450752000000000000e+06,1.459360000000000000e+06,1.412096000000000000e+06,1.642976000000000000e+06,1.814560000000000000e+06,1.567616000000000000e+06,2.259512799999999814e+06,1.685760000000000000e+06,1.700224000000000000e+06,2.501827500000000000e+06,1.821792000000000000e+06,1.939296000000000000e+06,2.069888000000000000e+06,1.966304000000000000e+06,1.757856000000000000e+06,1.914112000000000000e+06,1.967168000000000000e+06,1.703168000000000000e+06,1.739776000000000000e+06,1.510304000000000000e+06,1.555712000000000000e+06,1.540512000000000000e+06,1.505120000000000000e+06,1.616736000000000000e+06,1.697088000000000000e+06,1.524416000000000000e+06,1.820800000000000000e+06,1.685888000000000000e+06,1.741728000000000000e+06,2.025760000000000000e+06,1.659872300000000047e+06,1.807904000000000000e+06,1.690784000000000000e+06,1.369989899999999907e+06,1.789408000000000000e+06,1.870432000000000000e+06,1.961216000000000000e+06,1.927744000000000000e+06,1.797952000000000000e+06,1.855840000000000000e+06,1.737600000000000000e+06,1.510816000000000000e+06,1.679360000000000000e+06,1.699680000000000000e+06,1.576896000000000000e+06,1.587744000000000000e+06,1.493152000000000000e+06,1.533056000000000000e+06,1.233624500000000000e+06,1.289600000000000000e+06,1.343424000000000000e+06,1.547296000000000000e+06,1.227424000000000000e+06,1.266816000000000000e+06,1.128128000000000000e+06,1.226464000000000000e+06,1.356064000000000000e+06,1.027216000000000000e+06,9.601440000000000000e+05,1.371608600000000093e+06,1.073920000000000000e+06,7.937120000000000000e+05,7.003360000000000000e+05,7.391200000000000000e+05,7.113120000000000000e+05,5.965440000000000000e+05,7.063360000000000000e+05,9.408320000000000000e+05,6.711200000000000000e+05,8.410400000000000000e+05,8.259040000000000000e+05,7.652000000000000000e+05,1.378120100000000093e+06,7.009600000000000000e+05,7.142240000000000000e+05,9.331840000000000000e+05,6.301920000000000000e+05,6.918400000000000000e+05,7.540800000000000000e+05,8.735200000000000000e+05,9.922880000000000000e+05,1.489124500000000000e+06,6.823040000000000000e+05,6.669920000000000000e+05,7.458720000000000000e+05,7.878880000000000000e+05,4.952400000000000000e+05,3.910155999999999767e+05,5.975840000000000000e+05,6.591200000000000000e+05,5.428960000000000000e+05,6.169760000000000000e+05,5.416635000000000000e+05,4.688960000000000000e+05,4.429840000000000000e+05,3.778080000000000000e+05,2.996240000000000000e+05,2.468560000000000000e+05,2.114200000000000000e+05,1.875600000000000000e+05,1.072940000000000000e+05,1.080980000000000000e+05,7.581800000000000000e+04,6.376500000000000000e+04,3.255900000000000000e+04,2.534100000000000000e+04,3.025300000000000000e+04,1.582200000000000000e+04,1.562100000000000000e+04,9.611000000000000000e+03,8.810000000000000000e+03,6.207000000000000000e+03,6.507000000000000000e+03,5.105000000000000000e+03,3.103000000000000000e+03,5.205000000000000000e+03,3.203000000000000000e+03,2.602000000000000000e+03,2.802000000000000000e+03,1.101000000000000000e+03,2.102000000000000000e+03,2.802000000000000000e+03,2.002000000000000000e+03,3.704000000000000000e+03,1.701000000000000000e+03,1.101000000000000000e+03,1.601000000000000000e+03,2.502000000000000000e+03,3.403000000000000000e+03,2.602000000000000000e+03,2.002000000000000000e+03,2.202000000000000000e+03,2.102000000000000000e+03,nan
4.795170000000000243e+01,1.810624000000000000e+06,2.020448000000000000e+06,2.114304000000000000e+06,1.837331500000000000e+06,2.277299299999999814e+06,2.102373500000000000e+06,2.440211500000000000e+06,2.383986799999999814e+06,2.111424000000000000e+06,2.366109299999999814e+06,2.051896100000000093e+06,2.002240000000000000e+06,1.755584000000000000e+06,1.921600000000000000e+06,1.752736000000000000e+06,2.118336000000000000e+06,2.095067399999999907e+06,1.584800000000000000e+06,1.702400000000000000e+06,1.454486500000000000e+06,1.547392000000000000e+06,1.509440000000000000e+06,1.448288000000000000e+06,1.543936000000000000e+06,1.975997500000000000e+06,1.338624000000000000e+06,1.560160000000000000e+06,1.475072000000000000e+06,1.469472000000000000e+06,1.371360000000000000e+06,1.343776000000000000e+06,1.354464000000000000e+06,1.340768000000000000e+06,1.520960000000000000e+06,1.167840000000000000e+06,1.249216000000000000e+06,1.197440000000000000e+06,1.493280000000000000e+06,1.433568000000000000e+06,1.418976000000000000e+06,1.470656000000000000e+06,1.468192000000000000e+06,1.731910800000000047e+06,1.601248000000000000e+06,1.543424000000000000e+06,1.768672000000000000e+06,1.676768000000000000e+06,1.765184000000000000e+06,1.898080000000000000e+06,1.673376000000000000e+06,1.836448000000000000e+06,1.762240000000000000e+06,1.879648000000000000e+06,1.855536000000000000e+06,1.698816000000000000e+06,1.936268800000000047e+06,1.735623000000000000e+06,2.291142000000000000e+06,1.684508600000000093e+06,1.650368000000000000e+06,1.455731300000000047e+06,2.659392000000000000e+06,2.036383600000000093e+06,2.506980000000000000e+06,2.340221000000000000e+06,2.547324299999999814e+06,5.296120500000000000e+06,1.896755300000000047e+06,2.211058299999999814e+06,3.141320000000000000e+06,2.117045299999999814e+06,2.237430000000000000e+06,2.386688000000000000e+06,2.753948500000000000e+06,2.556633500000000000e+06,2.161931000000000000e+06,2.897801799999999814e+06,2.625900799999999814e+06,2.512104299999999814e+06,1.569510399999999907e+06,2.642080000000000000e+06,2.091824500000000000e+06,2.145097500000000000e+06,2.166064000000000000e+06,2.242175799999999814e+06,2.349639799999999814e+06,2.803896799999999814e+06,1.877664000000000000e+06,2.324295500000000000e+06,1.923319000000000000e+06,1.817110600000000093e+06,2.311394000000000000e+06,2.258151000000000000e+06,2.596935000000000000e+06,3.345348799999999814e+06,2.984607799999999814e+06,2.641193000000000000e+06,2.644151500000000000e+06,2.907906000000000000e+06,2.645253000000000000e+06,3.254765299999999814e+06,2.460263000000000000e+06,2.773771000000000000e+06,2.618894299999999814e+06,2.609148299999999814e+06,2.180975799999999814e+06,2.568832000000000000e+06,2.788810500000000000e+06,1.952008100000000093e+06,2.436183799999999814e+06,2.717874000000000000e+06,2.403393000000000000e+06,3.030720000000000000e+06,3.588205500000000000e+06,2.706488500000000000e+06,3.446130299999999814e+06,2.552742000000000000e+06,1.933125600000000093e+06,2.637114000000000000e+06,2.766639000000000000e+06,2.071242300000000047e+06,3.030415500000000000e+06,3.737616500000000000e+06,2.582373000000000000e+06,2.504763299999999814e+06,2.340797799999999814e+06,2.001909399999999907e+06,2.182235299999999814e+06,1.521520000000000000e+06,1.431648000000000000e+06,1.520898800000000047e+06,1.528348500000000000e+06,1.275008000000000000e+06,1.929303800000000047e+06,1.389472000000000000e+06,1.698755600000000093e+06,1.721582100000000093e+06,1.846954300000000047e+06,1.398272000000000000e+06,1.369856000000000000e+06,1.378208000000000000e+06,1.809335500000000000e+06,1.431744000000000000e+06,1.773696000000000000e+06,1.606144000000000000e+06,1.668928000000000000e+06,1.667296000000000000e+06,1.623136000000000000e+06,2.431149799999999814e+06,2.295070799999999814e+06,2.095582399999999907e+06,2.738534500000000000e+06,2.023440600000000093e+06,2.135800500000000000e+06,1.644288000000000000e+06,1.820815100000000093e+06,1.988610500000000000e+06,2.069977500000000000e+06,1.603800500000000000e+06,1.933612600000000093e+06,2.522999000000000000e+06,2.310596000000000000e+06,1.964893000000000000e+06,2.090131500000000000e+06,1.819922899999999907e+06,2.206172000000000000e+06,2.316185000000000000e+06,2.415225299999999814e+06,1.845750399999999907e+06,1.914610300000000047e+06,2.161927500000000000e+06,1.517952000000000000e+06,2.626947799999999814e+06,1.908406500000000000e+06,2.239770500000000000e+06,2.167188500000000000e+06,2.404879000000000000e+06,2.397507799999999814e+06,1.929690000000000000e+06,1.836837300000000047e+06,2.350902799999999814e+06,1.910954300000000047e+06,1.586114000000000000e+06,1.680896000000000000e+06,2.286249500000000000e+06,1.471424000000000000e+06,2.414000799999999814e+06,1.566432000000000000e+06,1.519360000000000000e+06,2.087023300000000047e+06,1.502112000000000000e+06,1.833376000000000000e+06,1.460000000000000000e+06,1.511488000000000000e+06,1.482272000000000000e+06,1.424320000000000000e+06,1.614592000000000000e+06,1.642336000000000000e+06,1.318432000000000000e+06,1.674048000000000000e+06,1.519136000000000000e+06,1.432152800000000047e+06,1.479360000000000000e+06,1.552384000000000000e+06,1.540288000000000000e+06,1.316288000000000000e+06,1.783782000000000000e+06,1.344633500000000000e+06,2.522337799999999814e+06,2.385383299999999814e+06,2.268869000000000000e+06,2.562248500000000000e+06,1.971674300000000047e+06,2.404609000000000000e+06,2.237816000000000000e+06,1.490091899999999907e+06,1.398812300000000047e+06,1.303488000000000000e+06,1.607744000000000000e+06,1.774360800000000047e+06,1.186514800000000047e+06,1.308732600000000093e+06,1.246240000000000000e+06,1.933753500000000000e+06,2.151626500000000000e+06,1.843630100000000093e+06,1.307008000000000000e+06,1.575840000000000000e+06,1.685664000000000000e+06,1.795968000000000000e+06,1.359392000000000000e+06,1.596384000000000000e+06,1.460864000000000000e+06,1.736928000000000000e+06,1.522592000000000000e+06,1.465504000000000000e+06,1.543072000000000000e+06,1.635488000000000000e+06,1.260397500000000000e+06,1.590528000000000000e+06,1.791840000000000000e+06,1.327712300000000047e+06,1.625069500000000000e+06,1.213002500000000000e+06,2.080512800000000047e+06,1.837517100000000093e+06,1.699142899999999907e+06,2.140251799999999814e+06,2.029824300000000047e+06,1.673698500000000000e+06,1.517504000000000000e+06,1.285280000000000000e+06,1.989838899999999907e+06,1.755040000000000000e+06,1.734880000000000000e+06,1.679264000000000000e+06,2.239822799999999814e+06,2.013231399999999907e+06,2.498570000000000000e+06,2.096892000000000000e+06,1.671787600000000093e+06,1.457324300000000047e+06,1.265588899999999907e+06,2.168072299999999814e+06,1.344269000000000000e+06,1.572800000000000000e+06,1.510304000000000000e+06,1.678092899999999907e+06,1.639390399999999907e+06,1.991390399999999907e+06,1.089760000000000000e+06,1.054816000000000000e+06,9.814560000000000000e+05,1.341615800000000047e+06,1.142624000000000000e+06,1.050912000000000000e+06,9.898560000000000000e+05,1.311584000000000000e+06,1.259968000000000000e+06,1.335840000000000000e+06,1.360128000000000000e+06,1.138080000000000000e+06,1.526144000000000000e+06,1.259872000000000000e+06,1.228256000000000000e+06,1.407488000000000000e+06,1.150048000000000000e+06,1.071584000000000000e+06,1.223712000000000000e+06,1.317472000000000000e+06,1.364512000000000000e+06,1.277240000000000000e+06,1.384544000000000000e+06,1.310848000000000000e+06,1.256160000000000000e+06,1.266688000000000000e+06,1.278752000000000000e+06,1.422624000000000000e+06,1.426397100000000093e+06,2.019456000000000000e+06,1.894173300000000047e+06,2.288909299999999814e+06,1.984653500000000000e+06,2.036388100000000093e+06,1.477840399999999907e+06,2.173310799999999814e+06,2.067276300000000047e+06,2.191290799999999814e+06,1.736011600000000093e+06,1.959449600000000093e+06,2.259953500000000000e+06,2.973712000000000000e+06,2.282590500000000000e+06,2.730465500000000000e+06,2.497861500000000000e+06,2.609861000000000000e+06,2.333011799999999814e+06,2.430952299999999814e+06,2.950849799999999814e+06,1.996596899999999907e+06,2.304568000000000000e+06,2.514704299999999814e+06,2.832726000000000000e+06,1.935951000000000000e+06,2.164546500000000000e+06,2.205453299999999814e+06,2.749337799999999814e+06,1.497335500000000000e+06,1.736985300000000047e+06,1.800338300000000047e+06,2.270193299999999814e+06,2.157086500000000000e+06,2.346240000000000000e+06,1.642112000000000000e+06,2.332533299999999814e+06,2.867066799999999814e+06,2.000619100000000093e+06,2.295637299999999814e+06,2.829461000000000000e+06,1.518498800000000047e+06,1.346894000000000000e+06,2.214614799999999814e+06,1.795552000000000000e+06,2.318280000000000000e+06,2.657255000000000000e+06,2.305927799999999814e+06,2.835316500000000000e+06,2.359552799999999814e+06,2.818047500000000000e+06,2.600022500000000000e+06,2.077344300000000047e+06,1.886112000000000000e+06,2.262126000000000000e+06,2.249526799999999814e+06,1.680727500000000000e+06,2.552485299999999814e+06,3.063703500000000000e+06,2.644946000000000000e+06,2.445302299999999814e+06,2.001709800000000047e+06,2.199823500000000000e+06,2.313713299999999814e+06,1.471162000000000000e+06,1.466973800000000047e+06,1.717680000000000000e+06,1.527910500000000000e+06,1.959186800000000047e+06,2.085657500000000000e+06,1.596160000000000000e+06,1.449792000000000000e+06,1.512919300000000047e+06,1.439746800000000047e+06,1.422816000000000000e+06,1.699488000000000000e+06,1.521088000000000000e+06,1.640480000000000000e+06,1.803744000000000000e+06,1.779995899999999907e+06,2.135320000000000000e+06,1.490144000000000000e+06,1.740096000000000000e+06,1.784928000000000000e+06,2.234664000000000000e+06,1.652096000000000000e+06,1.782432000000000000e+06,2.067558600000000093e+06,1.412640000000000000e+06,1.652320000000000000e+06,1.649376000000000000e+06,1.588064000000000000e+06,1.656448000000000000e+06,2.067904000000000000e+06,1.570452399999999907e+06,1.932384000000000000e+06,2.062019300000000047e+06,2.159767000000000000e+06,2.298280000000000000e+06,2.053593800000000047e+06,2.820970799999999814e+06,2.076640000000000000e+06,2.018011899999999907e+06,2.252947299999999814e+06,2.080510399999999907e+06,2.178160000000000000e+06,1.991328000000000000e+06,2.331001299999999814e+06,1.548665300000000047e+06,2.058791100000000093e+06,1.295668399999999907e+06,1.804576300000000047e+06,1.520064300000000047e+06,1.588160000000000000e+06,1.219119300000000047e+06,1.830621100000000093e+06,1.270848000000000000e+06,1.272672000000000000e+06,1.326880000000000000e+06,1.299328000000000000e+06,1.405670500000000000e+06,1.153440000000000000e+06,1.074240000000000000e+06,1.072960000000000000e+06,1.083296000000000000e+06,1.034480000000000000e+06,1.037328000000000000e+06,1.031216000000000000e+06,1.000592000000000000e+06,1.189920000000000000e+06,1.168064000000000000e+06,1.135328000000000000e+06,1.020784000000000000e+06,9.462880000000000000e+05,9.275200000000000000e+05,1.084352000000000000e+06,1.121248000000000000e+06,1.066304000000000000e+06,1.184288000000000000e+06,1.534240500000000000e+06,1.247648000000000000e+06,1.320032000000000000e+06,1.163072000000000000e+06,1.230304000000000000e+06,1.429056000000000000e+06,1.279392000000000000e+06,1.176768000000000000e+06,1.313952000000000000e+06,1.432454399999999907e+06,1.296128000000000000e+06,1.547177100000000093e+06,1.696992000000000000e+06,2.033554800000000047e+06,1.795353000000000000e+06,1.817583399999999907e+06,1.754585000000000000e+06,1.833574800000000047e+06,2.196442799999999814e+06,1.443008000000000000e+06,1.436992000000000000e+06,1.248119500000000000e+06,1.114819300000000047e+06,1.144128000000000000e+06,1.500718000000000000e+06,1.721132399999999907e+06,1.059232000000000000e+06,1.539111399999999907e+06,1.300800000000000000e+06,1.005744000000000000e+06,1.118912000000000000e+06,1.236448000000000000e+06,1.091008000000000000e+06,1.185568000000000000e+06,1.201056000000000000e+06,1.075168000000000000e+06,1.120416000000000000e+06,1.246144000000000000e+06,1.205088000000000000e+06,1.128768000000000000e+06,1.218816000000000000e+06,1.181632000000000000e+06,1.065984000000000000e+06,1.278304000000000000e+06,1.084160000000000000e+06,1.258080000000000000e+06,1.041460599999999977e+06,1.448384000000000000e+06,1.478400000000000000e+06,2.232660000000000000e+06,1.698849399999999907e+06,2.099364799999999814e+06,1.545889100000000093e+06,2.458236000000000000e+06,1.523648000000000000e+06,2.031984399999999907e+06,1.925792000000000000e+06,1.706141399999999907e+06,1.908102000000000000e+06,1.508448000000000000e+06,2.058809600000000093e+06,1.993358899999999907e+06,2.003589800000000047e+06,2.023518000000000000e+06,1.100610899999999907e+06,1.563564899999999907e+06,1.192284899999999907e+06,1.825292300000000047e+06,1.740493000000000000e+06,1.095456000000000000e+06,1.199584000000000000e+06,1.431508300000000047e+06,1.409856000000000000e+06,1.327520000000000000e+06,1.201504000000000000e+06,9.696705999999999767e+05,1.217536000000000000e+06,1.121792000000000000e+06,9.858720000000000000e+05,1.236256000000000000e+06,9.480640000000000000e+05,1.120704000000000000e+06,1.504067399999999907e+06,1.009840000000000000e+06,1.068000000000000000e+06,1.013520000000000000e+06,1.027536000000000000e+06,1.100512000000000000e+06,1.352864000000000000e+06,1.225920000000000000e+06,1.072000000000000000e+06,1.213280000000000000e+06,1.151648000000000000e+06,1.279072000000000000e+06,1.185344000000000000e+06,1.401056000000000000e+06,1.153923399999999907e+06,1.524354100000000093e+06,1.296864000000000000e+06,1.690212399999999907e+06,1.440168399999999907e+06,1.353184000000000000e+06,1.797184000000000000e+06,2.145812000000000000e+06,1.883712800000000047e+06,1.772016000000000000e+06,2.541507500000000000e+06,1.527286800000000047e+06,1.339861500000000000e+06,1.647568500000000000e+06,1.907026100000000093e+06,1.307008000000000000e+06,9.319200000000000000e+05,1.110813000000000000e+06,1.291840000000000000e+06,1.507477300000000047e+06,1.081824000000000000e+06,1.201600000000000000e+06,1.280959000000000000e+06,1.228576000000000000e+06,1.012368000000000000e+06,1.095872000000000000e+06,1.074752000000000000e+06,1.392972000000000000e+06,1.176467300000000047e+06,9.896480000000000000e+05,1.039856000000000000e+06,8.617128000000000466e+05,1.078240000000000000e+06,1.259680000000000000e+06,1.311904000000000000e+06,1.463872000000000000e+06,1.479168000000000000e+06,1.878305600000000093e+06,1.378752000000000000e+06,1.874377100000000093e+06,1.151328000000000000e+06,1.412192000000000000e+06,1.187168000000000000e+06,1.167503600000000093e+06,1.147628000000000000e+06,1.117856000000000000e+06,2.053059300000000047e+06,1.360032000000000000e+06,2.049053399999999907e+06,1.185024000000000000e+06,1.064237800000000047e+06,1.197760000000000000e+06,1.616232300000000047e+06,1.339808000000000000e+06,1.254336000000000000e+06,9.711680000000000000e+05,1.201184000000000000e+06,1.181536000000000000e+06,1.548750399999999907e+06,1.469327300000000047e+06,1.221152000000000000e+06,1.211264000000000000e+06,1.258496000000000000e+06,1.151104000000000000e+06,1.119857800000000047e+06,1.163712000000000000e+06,1.278432000000000000e+06,1.420672000000000000e+06,1.354121100000000093e+06,1.164448000000000000e+06,1.252096000000000000e+06,1.584384000000000000e+06,1.302304000000000000e+06,1.282688000000000000e+06,1.337248000000000000e+06,9.530770999999999767e+05,1.842561300000000047e+06,1.810822800000000047e+06,1.854501500000000000e+06,1.768992000000000000e+06,1.681760000000000000e+06,1.591840000000000000e+06,2.029256100000000093e+06,1.844448000000000000e+06,1.906154300000000047e+06,1.854501500000000000e+06,1.676544000000000000e+06,1.613728000000000000e+06,1.620416000000000000e+06,1.711136000000000000e+06,1.874377100000000093e+06,1.542752000000000000e+06,1.529056000000000000e+06,1.451072000000000000e+06,1.352640000000000000e+06,1.527104000000000000e+06,1.906154300000000047e+06,1.111884600000000093e+06,1.423680000000000000e+06,1.981570500000000000e+06,1.552384000000000000e+06,1.413184000000000000e+06,1.902108800000000047e+06,1.520096000000000000e+06,1.529056000000000000e+06,1.403424000000000000e+06,1.500384000000000000e+06,1.274736800000000047e+06,1.518368000000000000e+06,1.591200000000000000e+06,1.914088600000000093e+06,1.659872300000000047e+06,1.423584000000000000e+06,1.651937899999999907e+06,1.460864000000000000e+06,1.342179899999999907e+06,1.274736800000000047e+06,1.917312000000000000e+06,1.390208000000000000e+06,1.775078399999999907e+06,1.643744000000000000e+06,1.187300899999999907e+06,1.596288000000000000e+06,1.698176000000000000e+06,1.486048000000000000e+06,2.045124899999999907e+06,1.740192000000000000e+06,1.723520000000000000e+06,2.018688000000000000e+06,1.742272000000000000e+06,1.705152000000000000e+06,1.738336000000000000e+06,1.929408000000000000e+06,1.536288000000000000e+06,1.604512000000000000e+06,1.707557899999999907e+06,1.521184000000000000e+06,1.490464000000000000e+06,1.423680000000000000e+06,1.700128000000000000e+06,1.617184000000000000e+06,1.575936000000000000e+06,1.466368000000000000e+06,1.429824000000000000e+06,1.599104000000000000e+06,1.707744000000000000e+06,1.373995800000000047e+06,1.365280000000000000e+06,1.422624000000000000e+06,1.561984000000000000e+06,2.005374600000000093e+06,1.929957399999999907e+06,1.474624000000000000e+06,1.735616000000000000e+06,1.804736000000000000e+06,1.474624000000000000e+06,1.451392000000000000e+06,1.422624000000000000e+06,1.410592000000000000e+06,1.224960000000000000e+06,1.290784000000000000e+06,1.055232000000000000e+06,1.663878100000000093e+06,1.111936000000000000e+06,1.461353300000000047e+06,7.703495000000000000e+05,1.528874800000000047e+06,1.295488000000000000e+06,9.429280000000000000e+05,9.349600000000000000e+05,8.201128000000000466e+05,1.026480000000000000e+06,1.012160000000000000e+06,1.016576000000000000e+06,8.462560000000000000e+05,8.857440000000000000e+05,9.684320000000000000e+05,7.225280000000000000e+05,8.808320000000000000e+05,7.392320000000000000e+05,8.815498000000000466e+05,1.203248000000000000e+06,8.418720000000000000e+05,1.036160000000000000e+06,1.204352000000000000e+06,1.023008000000000000e+06,1.315136000000000000e+06,1.443360000000000000e+06,9.649786999999999534e+05,1.095976300000000047e+06,1.206272000000000000e+06,1.196384000000000000e+06,1.326016000000000000e+06,1.641344000000000000e+06,1.403616000000000000e+06,9.887818000000000466e+05,1.214784000000000000e+06,1.187808000000000000e+06,1.215110899999999907e+06,1.361088000000000000e+06,1.233376000000000000e+06,1.237216000000000000e+06,1.202560000000000000e+06,1.219328000000000000e+06,1.332096000000000000e+06,1.556684800000000047e+06,1.382400000000000000e+06,1.044363099999999977e+06,1.248480000000000000e+06,1.243264000000000000e+06,1.383680000000000000e+06,1.439808000000000000e+06,1.606880000000000000e+06,1.642336000000000000e+06,1.433582899999999907e+06,1.806816899999999907e+06,1.492608000000000000e+06,1.403296000000000000e+06,1.365056000000000000e+06,1.725600000000000000e+06,1.830698399999999907e+06,1.303712000000000000e+06,2.648732500000000000e+06,1.846567100000000093e+06,1.207176500000000000e+06,1.767144000000000000e+06,9.252285000000000000e+05,1.271072000000000000e+06,1.532928000000000000e+06,1.755242500000000000e+06,1.449451600000000093e+06,1.207872000000000000e+06,1.226784000000000000e+06,1.751275300000000047e+06,1.080107500000000000e+06,9.610115000000000000e+05,1.124000000000000000e+06,1.445484500000000000e+06,1.918017100000000093e+06,1.270304000000000000e+06,1.703551000000000000e+06,1.433344000000000000e+06,1.731361000000000000e+06,1.329536000000000000e+06,1.383136000000000000e+06,1.624127899999999907e+06,1.389152000000000000e+06,1.683753800000000047e+06,1.420800000000000000e+06,1.592390399999999907e+06,1.695616600000000093e+06,1.425408000000000000e+06,1.179366500000000000e+06,1.149088000000000000e+06,1.520940399999999907e+06,1.775078399999999907e+06,1.687682300000000047e+06,1.350192600000000093e+06,1.242432000000000000e+06,1.411136000000000000e+06,1.711232000000000000e+06,1.697728000000000000e+06,1.431200000000000000e+06,1.674688000000000000e+06,1.309888000000000000e+06,1.388192000000000000e+06,1.894174399999999907e+06,1.715492300000000047e+06,1.411136000000000000e+06,1.347616000000000000e+06,1.441517300000000047e+06,1.222944000000000000e+06,1.357760000000000000e+06,1.099982100000000093e+06,1.501664000000000000e+06,1.319712000000000000e+06,1.397824000000000000e+06,1.422176000000000000e+06,1.393664000000000000e+06,1.360864000000000000e+06,1.356928000000000000e+06,3.569992799999999814e+06,1.321088000000000000e+06,1.381856000000000000e+06,1.215520000000000000e+06,1.117536000000000000e+06,1.894174399999999907e+06,1.334240000000000000e+06,1.691688100000000093e+06,1.515360000000000000e+06,1.560613300000000047e+06,1.334688000000000000e+06,1.735366899999999907e+06,1.232736000000000000e+06,1.814751300000000047e+06,1.345376000000000000e+06,1.195313600000000093e+06,9.053529000000000233e+05,1.032500300000000047e+06,7.306765999999999767e+05,1.536809100000000093e+06,1.434336000000000000e+06,1.171552000000000000e+06,1.262795500000000000e+06,1.201504000000000000e+06,1.068166300000000047e+06,1.242208000000000000e+06,1.189280000000000000e+06,1.345152000000000000e+06,1.060231899999999907e+06,1.008368000000000000e+06,1.223045300000000047e+06,1.448928000000000000e+06,1.453380100000000093e+06,1.203072000000000000e+06,7.584479000000000233e+05,1.175438000000000000e+06,1.127753399999999907e+06,8.793760000000000000e+05,7.920480000000000000e+05,8.528320000000000000e+05,1.445484500000000000e+06,1.211182399999999907e+06,1.285664000000000000e+06,1.814751300000000047e+06,1.413668600000000093e+06,1.798882500000000000e+06,1.143040000000000000e+06,2.088764899999999907e+06,1.243360000000000000e+06,1.465320399999999907e+06,1.506848000000000000e+06,1.945827100000000093e+06,1.908096000000000000e+06,1.760928000000000000e+06,1.775078399999999907e+06,1.606240000000000000e+06,3.164863500000000000e+06,1.828576000000000000e+06,2.045124899999999907e+06,1.914088600000000093e+06,1.693600000000000000e+06,1.486048000000000000e+06,1.360128000000000000e+06,1.502304000000000000e+06,1.445484500000000000e+06,1.413600000000000000e+06,1.842561300000000047e+06,1.528960000000000000e+06,2.104712000000000000e+06,1.902108800000000047e+06,1.645472000000000000e+06,2.235748299999999814e+06,1.722112000000000000e+06,1.500256000000000000e+06,1.715136000000000000e+06,1.547744000000000000e+06,1.573120000000000000e+06,1.837664000000000000e+06,1.495648000000000000e+06,1.514592000000000000e+06,1.822685600000000093e+06,2.132443500000000000e+06,1.933885899999999907e+06,1.989505899999999907e+06,1.538880000000000000e+06,2.152358000000000000e+06,2.227775299999999814e+06,1.444192000000000000e+06,1.517824000000000000e+06,1.546336000000000000e+06,1.957767399999999907e+06,1.776320000000000000e+06,2.172155299999999814e+06,4.673902500000000000e+06,1.813920000000000000e+06,1.429615800000000047e+06,1.469327300000000047e+06,1.599200000000000000e+06,1.501344000000000000e+06,1.525696000000000000e+06,1.658720000000000000e+06,1.457386000000000000e+06,1.727432500000000000e+06,1.474208000000000000e+06,1.576160000000000000e+06,1.985577399999999907e+06,1.477216000000000000e+06,1.433472000000000000e+06,1.143622100000000093e+06,1.236768000000000000e+06,1.339904000000000000e+06,1.166368000000000000e+06,1.687682300000000047e+06,1.324000000000000000e+06,1.062624000000000000e+06,9.998560000000000000e+05,1.116480000000000000e+06,9.984800000000000000e+05,9.577280000000000000e+05,8.654720000000000000e+05,8.528320000000000000e+05,9.629760000000000000e+05,8.290400000000000000e+05,1.231058000000000000e+06,9.960640000000000000e+05,8.682880000000000000e+05,9.112800000000000000e+05,1.159569300000000047e+06,9.284640000000000000e+05,8.756000000000000000e+05,8.027680000000000000e+05,9.506880000000000000e+05,8.385280000000000000e+05,8.626560000000000000e+05,9.487040000000000000e+05,8.871040000000000000e+05,9.262560000000000000e+05,7.266708000000000466e+05,1.319586500000000000e+06,8.969440000000000000e+05,8.035040000000000000e+05,9.981760000000000000e+05,8.894840999999999767e+05,9.574080000000000000e+05,1.084576000000000000e+06,1.540737600000000093e+06,1.157888000000000000e+06,9.929120000000000000e+05,1.103168000000000000e+06,1.402976000000000000e+06,1.049440000000000000e+06,1.057760000000000000e+06,1.119552000000000000e+06,1.009424000000000000e+06,1.007744000000000000e+06,9.373760000000000000e+05,1.062944000000000000e+06,1.047440000000000000e+06,1.035008000000000000e+06,9.929120000000000000e+05,1.051328000000000000e+06,1.025520000000000000e+06,1.067360000000000000e+06,1.102944000000000000e+06,1.171552000000000000e+06,1.094176000000000000e+06,1.035952000000000000e+06,1.078336000000000000e+06,1.651937899999999907e+06,1.097984000000000000e+06,9.688480000000000000e+05,9.649786999999999534e+05,1.239104000000000000e+06,1.649728000000000000e+06,1.657312000000000000e+06,1.092047800000000047e+06,1.419520000000000000e+06,1.838632800000000047e+06,1.561888000000000000e+06,1.248256000000000000e+06,1.933885899999999907e+06,1.340768000000000000e+06,1.328576000000000000e+06,1.775078399999999907e+06,1.239872000000000000e+06,1.640075000000000000e+06,1.441632000000000000e+06,1.552480000000000000e+06,1.763138100000000093e+06,1.083712000000000000e+06,1.317152000000000000e+06,1.425608899999999907e+06,1.276832000000000000e+06,1.493130399999999907e+06,1.091232000000000000e+06,1.170912000000000000e+06,1.133952000000000000e+06,9.456640000000000000e+05,1.362176000000000000e+06,1.090176000000000000e+06,1.810822800000000047e+06,1.425608899999999907e+06,1.084992000000000000e+06,1.115890500000000000e+06,1.350272000000000000e+06,1.393024000000000000e+06,1.433248000000000000e+06,1.763138100000000093e+06,1.846567100000000093e+06,1.765408000000000000e+06,1.739295399999999907e+06,2.001446100000000093e+06,1.388832000000000000e+06,1.522912000000000000e+06,1.759209600000000093e+06,1.588608000000000000e+06,1.496064000000000000e+06,1.929957399999999907e+06,1.163497800000000047e+06,2.299224299999999814e+06,2.136449500000000000e+06,1.620199399999999907e+06,1.953761500000000000e+06,1.414016000000000000e+06,1.653280000000000000e+06,1.314048000000000000e+06,1.380800000000000000e+06,1.068166300000000047e+06,1.264352000000000000e+06,1.969630300000000047e+06,1.351136000000000000e+06,1.352640000000000000e+06,1.406208000000000000e+06,1.312544000000000000e+06,1.275424000000000000e+06,1.319296000000000000e+06,1.260832000000000000e+06,1.384768000000000000e+06,1.289504000000000000e+06,1.004690300000000047e+06,1.277472000000000000e+06,1.209760000000000000e+06,1.214976000000000000e+06,1.091136000000000000e+06,1.470560000000000000e+06,1.489124500000000000e+06,1.294572600000000093e+06,1.139968000000000000e+06,1.131759300000000047e+06,1.882311500000000000e+06,1.146432000000000000e+06,1.155232000000000000e+06,1.092047800000000047e+06,1.167503600000000093e+06,1.081088000000000000e+06,1.375968000000000000e+06,1.547744000000000000e+06,1.042272000000000000e+06,1.612265000000000000e+06,1.191840000000000000e+06,1.493130399999999907e+06,1.219648000000000000e+06,1.241984000000000000e+06,1.200736000000000000e+06,1.179424000000000000e+06,1.093536000000000000e+06,1.008657400000000023e+06,1.236672000000000000e+06,1.249216000000000000e+06,9.570443000000000466e+05,1.139232000000000000e+06,1.338848000000000000e+06,1.155776000000000000e+06,1.180672000000000000e+06,1.147616000000000000e+06,1.272768000000000000e+06,1.341312000000000000e+06,1.252096000000000000e+06,1.210400000000000000e+06,1.250624000000000000e+06,1.339264000000000000e+06,1.572553500000000000e+06,1.207176500000000000e+06,1.084113399999999907e+06,1.215520000000000000e+06,1.236448000000000000e+06,1.225408000000000000e+06,1.373408000000000000e+06,1.378208000000000000e+06,1.266048000000000000e+06,1.671813500000000000e+06,1.876264500000000000e+06,1.542240000000000000e+06,1.110560000000000000e+06,1.314272000000000000e+06,1.198944000000000000e+06,1.240832000000000000e+06,1.159168000000000000e+06,1.127072000000000000e+06,1.071904000000000000e+06,1.030368000000000000e+06,1.120928000000000000e+06,1.058624000000000000e+06,9.340160000000000000e+05,1.177600000000000000e+06,9.808320000000000000e+05,1.072224000000000000e+06,1.021840000000000000e+06,1.098624000000000000e+06,1.110880000000000000e+06,1.600539399999999907e+06,1.102944000000000000e+06,1.066528000000000000e+06,1.183744000000000000e+06,1.079808000000000000e+06,1.113120000000000000e+06,1.199776000000000000e+06,1.068320000000000000e+06,1.246368000000000000e+06,1.337568000000000000e+06,1.173792000000000000e+06,1.229344000000000000e+06,1.345248000000000000e+06,1.127488000000000000e+06,1.160320000000000000e+06,1.243680000000000000e+06,1.257632000000000000e+06,1.256032000000000000e+06,1.255328000000000000e+06,9.877600000000000000e+05,1.048800000000000000e+06,1.012576000000000000e+06,9.533120000000000000e+05,9.724160000000000000e+05,8.987200000000000000e+05,8.870080000000000000e+05,8.105920000000000000e+05,9.125440000000000000e+05,7.994400000000000000e+05,7.585600000000000000e+05,1.093120000000000000e+06,8.585760000000000000e+05,9.070880000000000000e+05,8.810389000000000233e+05,8.771680000000000000e+05,1.007744000000000000e+06,1.210304000000000000e+06,9.276160000000000000e+05,9.292960000000000000e+05,1.030160000000000000e+06,1.138720000000000000e+06,1.568547600000000093e+06,1.154272000000000000e+06,1.301248000000000000e+06,1.418432000000000000e+06,1.675232000000000000e+06,1.610198100000000093e+06,1.642336000000000000e+06,1.579936000000000000e+06,1.540737600000000093e+06,1.961984000000000000e+06,1.932256000000000000e+06,1.822112000000000000e+06,1.895680000000000000e+06,1.513006000000000000e+06,1.756896000000000000e+06,1.758400000000000000e+06,1.735072000000000000e+06,2.012960000000000000e+06,1.540737600000000093e+06,1.808544000000000000e+06,1.887552000000000000e+06,1.922496000000000000e+06,1.649280000000000000e+06,1.515904000000000000e+06,1.677856000000000000e+06,1.681760000000000000e+06,1.547392000000000000e+06,1.637568000000000000e+06,1.856288000000000000e+06,1.789216000000000000e+06,1.667296000000000000e+06,1.743488000000000000e+06,2.489886299999999814e+06,2.005888000000000000e+06,1.648009399999999907e+06,2.402528799999999814e+06,1.692288000000000000e+06,1.772928000000000000e+06,1.766912000000000000e+06,1.650272000000000000e+06,1.674592000000000000e+06,1.630528000000000000e+06,1.546656000000000000e+06,1.921376000000000000e+06,1.695360000000000000e+06,1.559520000000000000e+06,1.614048000000000000e+06,1.258789600000000093e+06,1.528832000000000000e+06,1.571520000000000000e+06,1.917646000000000000e+06,1.166048000000000000e+06,1.329216000000000000e+06,1.205952000000000000e+06,1.290240000000000000e+06,1.308832000000000000e+06,1.265312000000000000e+06,1.090688000000000000e+06,1.230304000000000000e+06,9.827200000000000000e+05,9.198720000000000000e+05,1.107392000000000000e+06,9.429280000000000000e+05,9.732640000000000000e+05,8.577440000000000000e+05,8.040160000000000000e+05,6.346240000000000000e+05,6.451680000000000000e+05,7.847680000000000000e+05,6.599520000000000000e+05,7.291680000000000000e+05,7.831040000000000000e+05,7.590720000000000000e+05,9.231200000000000000e+05,1.085080800000000047e+06,7.064480000000000000e+05,7.245920000000000000e+05,7.573120000000000000e+05,6.354560000000000000e+05,6.581920000000000000e+05,1.290605500000000000e+06,9.601440000000000000e+05,6.924640000000000000e+05,6.634720000000000000e+05,8.541920000000000000e+05,6.513760000000000000e+05,6.623360000000000000e+05,6.893440000000000000e+05,4.348000000000000000e+05,9.266796999999999534e+05,6.368960000000000000e+05,5.610080000000000000e+05,6.103680000000000000e+05,5.655360000000000000e+05,1.043827000000000000e+06,5.727360000000000000e+05,4.543520000000000000e+05,3.160880000000000000e+05,3.147680000000000000e+05,2.589200000000000000e+05,1.895800000000000000e+05,1.451680000000000000e+05,1.147420000000000000e+05,8.627000000000000000e+04,5.904500000000000000e+04,4.720200000000000000e+04,4.469400000000000000e+04,4.991200000000000000e+04,2.243400000000000000e+04,1.815000000000000000e+05,1.962900000000000000e+04,1.461900000000000000e+04,9.611000000000000000e+03,1.141400000000000000e+04,6.908000000000000000e+03,5.806000000000000000e+03,4.705000000000000000e+03,3.203000000000000000e+03,1.901000000000000000e+03,3.804000000000000000e+03,9.511000000000000000e+03,3.203000000000000000e+03,1.901000000000000000e+03,1.601000000000000000e+03,3.003000000000000000e+03,2.402000000000000000e+03,2.402000000000000000e+03,1.301000000000000000e+03,1.701000000000000000e+03,2.402000000000000000e+03,3.003000000000000000e+03,1.601000000000000000e+03,2.903000000000000000e+03,1.201000000000000000e+03,1.201000000000000000e+03,nan
4.795250000000000057e+01,1.652096000000000000e+06,1.611573100000000093e+06,1.872608000000000000e+06,2.585314799999999814e+06,2.483208000000000000e+06,3.028246799999999814e+06,2.452544299999999814e+06,2.334879500000000000e+06,2.075572100000000093e+06,2.527856500000000000e+06,2.617765000000000000e+06,2.282240000000000000e+06,2.111872000000000000e+06,1.968608000000000000e+06,1.909952000000000000e+06,1.567678500000000000e+06,2.358538799999999814e+06,1.512224000000000000e+06,1.791616000000000000e+06,1.739733000000000000e+06,1.483136000000000000e+06,1.802208000000000000e+06,1.369210300000000047e+06,1.487776000000000000e+06,1.435936000000000000e+06,1.460224000000000000e+06,1.410720000000000000e+06,1.391712000000000000e+06,1.270944000000000000e+06,1.430336000000000000e+06,1.307384300000000047e+06,1.364736000000000000e+06,1.562208000000000000e+06,1.273312000000000000e+06,1.299424000000000000e+06,1.504480000000000000e+06,1.409216000000000000e+06,1.243264000000000000e+06,1.557792000000000000e+06,1.399136000000000000e+06,1.285483800000000047e+06,1.691104000000000000e+06,1.949952600000000093e+06,1.598016000000000000e+06,1.449842000000000000e+06,1.482395600000000093e+06,1.762112000000000000e+06,1.922592000000000000e+06,1.572704000000000000e+06,1.973024000000000000e+06,1.680352000000000000e+06,1.847072000000000000e+06,1.740000000000000000e+06,2.410105799999999814e+06,2.207873500000000000e+06,2.714077299999999814e+06,2.065683600000000093e+06,2.361083500000000000e+06,2.348588000000000000e+06,1.804971000000000000e+06,2.018086000000000000e+06,2.286468000000000000e+06,2.481344500000000000e+06,2.074756300000000047e+06,2.044672000000000000e+06,2.232930299999999814e+06,2.430100799999999814e+06,2.383469299999999814e+06,2.005418000000000000e+06,2.091455800000000047e+06,1.982923500000000000e+06,2.729668299999999814e+06,2.213863299999999814e+06,1.979743899999999907e+06,2.182555000000000000e+06,2.133351299999999814e+06,2.319027000000000000e+06,2.275178799999999814e+06,1.912241800000000047e+06,2.699406799999999814e+06,2.039874600000000093e+06,2.398759799999999814e+06,1.947517899999999907e+06,2.161926500000000000e+06,2.751048000000000000e+06,2.289373000000000000e+06,2.660438799999999814e+06,1.863520000000000000e+06,2.238212299999999814e+06,2.357998500000000000e+06,2.774569299999999814e+06,2.105015799999999814e+06,2.017027300000000047e+06,2.459064799999999814e+06,3.220364299999999814e+06,1.752722000000000000e+06,2.146949000000000000e+06,2.533584000000000000e+06,2.478413500000000000e+06,3.024344500000000000e+06,2.595537000000000000e+06,2.309075500000000000e+06,2.349522799999999814e+06,2.517680299999999814e+06,2.457382299999999814e+06,2.333203799999999814e+06,2.091711100000000093e+06,1.972128000000000000e+06,3.070944000000000000e+06,2.539391299999999814e+06,3.082525500000000000e+06,2.206120000000000000e+06,2.539391299999999814e+06,3.543119000000000000e+06,3.069686299999999814e+06,2.646115299999999814e+06,3.114934000000000000e+06,2.657601500000000000e+06,2.475288000000000000e+06,1.254545000000000000e+06,2.397159799999999814e+06,2.730298799999999814e+06,2.668559299999999814e+06,2.309255299999999814e+06,2.068959399999999907e+06,1.962601600000000093e+06,2.151055799999999814e+06,1.909958000000000000e+06,2.146120000000000000e+06,1.221954800000000047e+06,2.354888299999999814e+06,1.702701000000000000e+06,1.209746899999999907e+06,9.625654000000000233e+05,1.189056000000000000e+06,1.532736000000000000e+06,1.269792000000000000e+06,1.318336000000000000e+06,1.397952000000000000e+06,1.303264000000000000e+06,1.323872000000000000e+06,1.358848000000000000e+06,1.364545899999999907e+06,1.654272000000000000e+06,1.587520000000000000e+06,1.457856000000000000e+06,1.745536000000000000e+06,1.243255399999999907e+06,2.021287500000000000e+06,1.457205800000000047e+06,1.579706600000000093e+06,1.996084000000000000e+06,2.176314000000000000e+06,2.123457299999999814e+06,1.540274500000000000e+06,1.529650300000000047e+06,1.811102800000000047e+06,2.021373600000000093e+06,1.897262399999999907e+06,2.010316800000000047e+06,2.322010799999999814e+06,1.653940000000000000e+06,1.977085100000000093e+06,2.296012500000000000e+06,3.237516500000000000e+06,2.079248399999999907e+06,2.109711500000000000e+06,2.151622799999999814e+06,2.032004000000000000e+06,2.060886100000000093e+06,1.582112000000000000e+06,1.466331300000000047e+06,1.686130800000000047e+06,2.270166000000000000e+06,2.069008000000000000e+06,1.464865300000000047e+06,1.806687800000000047e+06,2.272215000000000000e+06,2.060058000000000000e+06,1.626400000000000000e+06,2.868391500000000000e+06,1.384074899999999907e+06,2.164712799999999814e+06,1.733783300000000047e+06,1.932651600000000093e+06,1.672333300000000047e+06,1.586352600000000093e+06,1.873184000000000000e+06,1.315008000000000000e+06,1.445504000000000000e+06,1.638208000000000000e+06,1.509536000000000000e+06,1.508352000000000000e+06,1.327840000000000000e+06,1.530240000000000000e+06,1.592160000000000000e+06,1.377313500000000000e+06,1.572704000000000000e+06,1.218671500000000000e+06,1.747840000000000000e+06,1.319296000000000000e+06,1.753098399999999907e+06,1.663296000000000000e+06,1.564032000000000000e+06,1.462524000000000000e+06,1.737188600000000093e+06,2.225637000000000000e+06,2.657092000000000000e+06,1.899798399999999907e+06,3.072737299999999814e+06,1.924606100000000093e+06,1.379363500000000000e+06,3.250237799999999814e+06,2.424774500000000000e+06,1.359990399999999907e+06,1.818125300000000047e+06,2.574435500000000000e+06,1.410176000000000000e+06,1.866256500000000000e+06,1.433664000000000000e+06,1.836664300000000047e+06,2.025223500000000000e+06,1.392896000000000000e+06,1.678048000000000000e+06,1.453344000000000000e+06,1.912335500000000000e+06,1.512992000000000000e+06,1.444512000000000000e+06,1.548256000000000000e+06,1.658400000000000000e+06,1.502528000000000000e+06,1.482176000000000000e+06,1.574208000000000000e+06,1.407808000000000000e+06,1.516128000000000000e+06,1.346752000000000000e+06,1.482080000000000000e+06,1.591385500000000000e+06,2.108853299999999814e+06,2.225120299999999814e+06,1.687616000000000000e+06,2.083519000000000000e+06,1.878106500000000000e+06,1.583926100000000093e+06,1.449696000000000000e+06,1.793808399999999907e+06,1.647552000000000000e+06,1.399968000000000000e+06,1.647872000000000000e+06,1.972312500000000000e+06,1.354560000000000000e+06,2.182160000000000000e+06,2.001823300000000047e+06,1.635072000000000000e+06,2.035936000000000000e+06,1.534560000000000000e+06,1.908335899999999907e+06,1.349216000000000000e+06,2.498570000000000000e+06,1.273272000000000000e+06,2.105669500000000000e+06,1.754359500000000000e+06,2.031361500000000000e+06,1.558112000000000000e+06,1.976414800000000047e+06,1.413408100000000093e+06,1.452800000000000000e+06,1.355104000000000000e+06,1.098208000000000000e+06,1.473458000000000000e+06,1.039648000000000000e+06,1.121152000000000000e+06,9.818720000000000000e+05,7.286385999999999767e+05,1.071584000000000000e+06,9.897600000000000000e+05,1.090912000000000000e+06,1.101696000000000000e+06,1.295808000000000000e+06,1.223392000000000000e+06,1.340448000000000000e+06,1.198528000000000000e+06,1.472160000000000000e+06,1.200096000000000000e+06,1.155008000000000000e+06,1.043712900000000023e+06,1.267648000000000000e+06,1.292704000000000000e+06,1.368160000000000000e+06,1.262208000000000000e+06,1.309568000000000000e+06,1.865840000000000000e+06,1.190560000000000000e+06,1.662080000000000000e+06,1.298368000000000000e+06,1.496928000000000000e+06,1.427232000000000000e+06,1.345056000000000000e+06,1.832218899999999907e+06,1.491744000000000000e+06,1.258737800000000047e+06,2.010461399999999907e+06,1.089794800000000047e+06,2.242799000000000000e+06,1.933754500000000000e+06,1.444875399999999907e+06,2.116686299999999814e+06,1.257120000000000000e+06,1.759902500000000000e+06,2.352156299999999814e+06,1.720750100000000093e+06,2.379769000000000000e+06,1.784612300000000047e+06,2.641950000000000000e+06,2.031510600000000093e+06,2.090298000000000000e+06,1.932181600000000093e+06,2.120096299999999814e+06,2.339002799999999814e+06,2.713938500000000000e+06,2.409625000000000000e+06,2.956366500000000000e+06,2.106647799999999814e+06,2.558490500000000000e+06,2.443074799999999814e+06,1.988788300000000047e+06,2.287139500000000000e+06,2.000514899999999907e+06,1.511954899999999907e+06,2.444125500000000000e+06,2.479125299999999814e+06,2.074161800000000047e+06,2.357940000000000000e+06,2.173451799999999814e+06,2.149452299999999814e+06,2.171411299999999814e+06,1.968854500000000000e+06,1.754565500000000000e+06,1.689550399999999907e+06,2.131640500000000000e+06,1.977023500000000000e+06,2.057270000000000000e+06,1.884128000000000000e+06,3.643600000000000000e+06,2.455328000000000000e+06,2.515917000000000000e+06,2.484915299999999814e+06,2.471501299999999814e+06,1.988777000000000000e+06,2.707253000000000000e+06,2.444408500000000000e+06,1.713675399999999907e+06,2.410846000000000000e+06,2.104714000000000000e+06,2.390127299999999814e+06,2.182656000000000000e+06,1.932430500000000000e+06,1.996820800000000047e+06,2.200736000000000000e+06,2.628829000000000000e+06,2.228038799999999814e+06,1.874172399999999907e+06,1.904069800000000047e+06,1.911073100000000093e+06,2.066040000000000000e+06,2.049152300000000047e+06,1.535779399999999907e+06,1.517728000000000000e+06,1.737248000000000000e+06,1.424955000000000000e+06,1.928368000000000000e+06,2.118204299999999814e+06,1.375936800000000047e+06,1.964416000000000000e+06,1.496608000000000000e+06,1.481952000000000000e+06,1.773883500000000000e+06,2.250123000000000000e+06,1.524192000000000000e+06,1.633888000000000000e+06,1.590016000000000000e+06,1.486368000000000000e+06,1.647008000000000000e+06,1.814880000000000000e+06,1.237904899999999907e+06,1.447744000000000000e+06,1.275238800000000047e+06,1.595296000000000000e+06,1.585024000000000000e+06,1.652065800000000047e+06,2.412037000000000000e+06,1.597472000000000000e+06,2.429970000000000000e+06,1.685120000000000000e+06,2.010873800000000047e+06,1.771142600000000093e+06,2.566560000000000000e+06,2.297587500000000000e+06,1.756071300000000047e+06,2.402207000000000000e+06,2.097974500000000000e+06,1.941359300000000047e+06,1.683858000000000000e+06,1.609600000000000000e+06,1.690947800000000047e+06,1.771111300000000047e+06,2.430780000000000000e+06,1.618771000000000000e+06,2.500768500000000000e+06,1.509856000000000000e+06,1.737808399999999907e+06,1.726912000000000000e+06,1.780244800000000047e+06,1.542016000000000000e+06,2.227673000000000000e+06,1.034659199999999953e+06,1.194048000000000000e+06,1.205088000000000000e+06,1.572910899999999907e+06,1.192768000000000000e+06,1.176768000000000000e+06,1.173123300000000047e+06,1.112800000000000000e+06,9.557280000000000000e+05,1.235168000000000000e+06,1.032688000000000000e+06,1.024160000000000000e+06,1.020256000000000000e+06,9.560480000000000000e+05,1.122528000000000000e+06,1.005424000000000000e+06,1.008800000000000000e+06,9.063680000000000000e+05,1.287360000000000000e+06,1.090048000000000000e+06,9.947040000000000000e+05,1.161696000000000000e+06,1.222112000000000000e+06,1.215936000000000000e+06,1.215616000000000000e+06,1.136384000000000000e+06,1.234752000000000000e+06,1.527104000000000000e+06,1.188000000000000000e+06,1.422720000000000000e+06,1.502208500000000000e+06,1.927069399999999907e+06,1.414464000000000000e+06,2.541491000000000000e+06,1.720384000000000000e+06,2.045655899999999907e+06,1.887760899999999907e+06,1.718752000000000000e+06,2.128836000000000000e+06,1.858053899999999907e+06,1.548480000000000000e+06,1.315232000000000000e+06,1.422080000000000000e+06,1.942462000000000000e+06,2.169505500000000000e+06,1.214880000000000000e+06,1.062720000000000000e+06,1.156662500000000000e+06,9.764160000000000000e+05,9.803040000000000000e+05,9.892310000000000000e+05,1.004576000000000000e+06,9.976480000000000000e+05,1.145056000000000000e+06,9.483840000000000000e+05,1.217632000000000000e+06,1.100416000000000000e+06,1.149088000000000000e+06,1.159360000000000000e+06,1.108544000000000000e+06,1.161056000000000000e+06,1.320896000000000000e+06,1.307232000000000000e+06,1.085355500000000000e+06,1.180896000000000000e+06,1.454848000000000000e+06,1.087840000000000000e+06,1.210080000000000000e+06,1.718237899999999907e+06,1.247936000000000000e+06,1.305824000000000000e+06,1.334560000000000000e+06,2.025703100000000093e+06,1.657142899999999907e+06,1.767293300000000047e+06,1.928929300000000047e+06,1.509142500000000000e+06,1.529696000000000000e+06,1.249774300000000047e+06,2.122568799999999814e+06,1.939979300000000047e+06,1.670336000000000000e+06,1.745147600000000093e+06,1.702333800000000047e+06,1.366993800000000047e+06,1.798592000000000000e+06,1.925167800000000047e+06,1.668091600000000093e+06,1.832101800000000047e+06,1.232320000000000000e+06,1.388512000000000000e+06,1.436375500000000000e+06,1.275328000000000000e+06,1.799570500000000000e+06,1.291840000000000000e+06,1.283968000000000000e+06,1.365792000000000000e+06,1.474918500000000000e+06,9.589065999999999767e+05,1.195744000000000000e+06,1.110144000000000000e+06,1.149408000000000000e+06,1.103904000000000000e+06,9.700000000000000000e+05,9.462880000000000000e+05,1.173152000000000000e+06,1.156192000000000000e+06,1.094400000000000000e+06,1.116687399999999907e+06,9.689600000000000000e+05,1.214336000000000000e+06,1.089760000000000000e+06,1.121248000000000000e+06,1.195552000000000000e+06,1.301120000000000000e+06,1.180800000000000000e+06,1.156512000000000000e+06,1.266272000000000000e+06,1.688073300000000047e+06,1.995870500000000000e+06,1.470112000000000000e+06,1.781111399999999907e+06,1.797263500000000000e+06,1.604570000000000000e+06,1.580928000000000000e+06,1.976640000000000000e+06,2.053451600000000093e+06,2.022837800000000047e+06,1.910142000000000000e+06,1.971228000000000000e+06,1.741834899999999907e+06,1.302805000000000000e+06,1.069510600000000093e+06,1.241024000000000000e+06,1.130656000000000000e+06,1.435639800000000047e+06,9.775208000000000466e+05,1.027104000000000000e+06,9.576160000000000000e+05,1.277024000000000000e+06,3.855058500000000000e+06,1.253696000000000000e+06,9.643360000000000000e+05,1.069678000000000000e+06,1.141087300000000047e+06,7.931680999999999767e+05,1.668000300000000047e+06,1.214560000000000000e+06,1.151328000000000000e+06,2.954523299999999814e+06,2.084836399999999907e+06,1.203200000000000000e+06,8.617128000000000466e+05,1.359168000000000000e+06,1.473248000000000000e+06,1.621952000000000000e+06,1.143622100000000093e+06,1.422624000000000000e+06,1.257760000000000000e+06,1.395264000000000000e+06,1.306144000000000000e+06,1.691688100000000093e+06,1.572553500000000000e+06,1.402432000000000000e+06,1.330317000000000000e+06,1.721344000000000000e+06,1.769664000000000000e+06,1.585344000000000000e+06,1.751275300000000047e+06,1.763138100000000093e+06,1.377924300000000047e+06,1.326880000000000000e+06,1.229536000000000000e+06,1.097152000000000000e+06,1.147072000000000000e+06,1.148672000000000000e+06,1.302944000000000000e+06,1.157152000000000000e+06,1.228160000000000000e+06,1.258720000000000000e+06,1.116384000000000000e+06,1.179366500000000000e+06,1.866442800000000047e+06,1.270769500000000000e+06,1.383136000000000000e+06,1.147072000000000000e+06,1.794954000000000000e+06,1.191936000000000000e+06,1.206688000000000000e+06,1.070752000000000000e+06,1.215520000000000000e+06,1.084113399999999907e+06,9.848145999999999767e+05,1.612265000000000000e+06,1.771111300000000047e+06,1.538112000000000000e+06,1.896768000000000000e+06,1.508256000000000000e+06,1.671872000000000000e+06,1.461353300000000047e+06,1.588461899999999907e+06,1.513728000000000000e+06,2.049053399999999907e+06,2.037190500000000000e+06,1.536384000000000000e+06,1.802888399999999907e+06,1.468608000000000000e+06,1.458272000000000000e+06,1.428832000000000000e+06,1.403296000000000000e+06,1.426048000000000000e+06,1.468928000000000000e+06,1.712768000000000000e+06,1.406304000000000000e+06,1.370944000000000000e+06,1.842561300000000047e+06,1.282632399999999907e+06,1.657632000000000000e+06,1.731040000000000000e+06,1.501024000000000000e+06,1.345568000000000000e+06,1.444640000000000000e+06,1.564032000000000000e+06,1.381344000000000000e+06,1.547520000000000000e+06,1.886240000000000000e+06,1.504480000000000000e+06,1.462912000000000000e+06,2.009380500000000000e+06,1.910121500000000000e+06,1.630720000000000000e+06,2.116575000000000000e+06,1.650912000000000000e+06,2.021243399999999907e+06,1.918017100000000093e+06,1.498112000000000000e+06,1.669568000000000000e+06,2.076902000000000000e+06,1.622912000000000000e+06,1.727432500000000000e+06,1.663072000000000000e+06,1.565344000000000000e+06,1.576482000000000000e+06,1.735520000000000000e+06,1.574624000000000000e+06,1.600928000000000000e+06,1.668384000000000000e+06,1.630848000000000000e+06,1.590432000000000000e+06,1.744352000000000000e+06,1.722976000000000000e+06,1.456256000000000000e+06,1.621856000000000000e+06,2.096738000000000000e+06,1.278703899999999907e+06,1.633440000000000000e+06,1.494880000000000000e+06,1.534464000000000000e+06,1.405734300000000047e+06,1.744576000000000000e+06,1.642432000000000000e+06,1.634304000000000000e+06,1.588480000000000000e+06,1.503936000000000000e+06,1.957767399999999907e+06,1.556480000000000000e+06,1.532832000000000000e+06,1.556800000000000000e+06,1.377568000000000000e+06,1.610240000000000000e+06,1.147628000000000000e+06,1.526464000000000000e+06,1.388736000000000000e+06,1.312992000000000000e+06,1.538656000000000000e+06,1.191307800000000047e+06,1.346112000000000000e+06,1.223045300000000047e+06,1.299104000000000000e+06,1.091648000000000000e+06,1.112352000000000000e+06,1.047856000000000000e+06,1.052800000000000000e+06,1.445484500000000000e+06,2.847250500000000000e+06,9.754720000000000000e+05,9.854560000000000000e+05,1.219776000000000000e+06,1.415502100000000093e+06,9.538400000000000000e+05,9.998560000000000000e+05,8.212160000000000000e+05,7.825760000000000000e+05,7.815360000000000000e+05,8.525120000000000000e+05,8.032960000000000000e+05,8.087040000000000000e+05,8.766560000000000000e+05,1.401805800000000047e+06,8.311200000000000000e+05,7.913120000000000000e+05,1.028480000000000000e+06,1.176864000000000000e+06,1.158848000000000000e+06,1.383680000000000000e+06,1.302507000000000000e+06,1.787019600000000093e+06,1.723426600000000093e+06,1.227051100000000093e+06,1.329984000000000000e+06,1.335840000000000000e+06,1.252544000000000000e+06,1.295904000000000000e+06,1.783012800000000047e+06,1.621856000000000000e+06,1.223392000000000000e+06,1.838632800000000047e+06,1.072173100000000093e+06,1.143360000000000000e+06,1.128864000000000000e+06,1.308288000000000000e+06,1.287584000000000000e+06,1.525184000000000000e+06,1.138176000000000000e+06,1.254752000000000000e+06,1.608259100000000093e+06,1.217120000000000000e+06,1.479040000000000000e+06,1.636069100000000093e+06,1.362176000000000000e+06,1.599424000000000000e+06,1.107916500000000000e+06,1.755242500000000000e+06,1.293568000000000000e+06,1.707557899999999907e+06,1.254861100000000093e+06,1.347616000000000000e+06,1.290605500000000000e+06,1.775078399999999907e+06,1.461353300000000047e+06,1.969630300000000047e+06,2.120580799999999814e+06,1.973636100000000093e+06,1.723426600000000093e+06,1.735366899999999907e+06,1.668704000000000000e+06,1.258789600000000093e+06,1.469327300000000047e+06,1.110880000000000000e+06,9.689459000000000233e+05,1.257952000000000000e+06,1.275232000000000000e+06,1.624127899999999907e+06,1.667885000000000000e+06,1.119857800000000047e+06,1.648009399999999907e+06,1.830698399999999907e+06,1.558112000000000000e+06,1.298501100000000093e+06,1.596288000000000000e+06,1.318376800000000047e+06,1.224864000000000000e+06,1.347296000000000000e+06,1.485196000000000000e+06,1.624128000000000000e+06,1.910121500000000000e+06,1.229024000000000000e+06,2.128476500000000000e+06,1.779006899999999907e+06,1.348672000000000000e+06,1.941859000000000000e+06,1.209440000000000000e+06,1.330624000000000000e+06,1.377924300000000047e+06,1.441517300000000047e+06,1.830698399999999907e+06,1.534016000000000000e+06,1.605056000000000000e+06,1.452800000000000000e+06,1.473255800000000047e+06,1.448288000000000000e+06,1.452800000000000000e+06,1.751232000000000000e+06,1.535104000000000000e+06,1.443232000000000000e+06,1.878305600000000093e+06,1.373184000000000000e+06,1.373952000000000000e+06,1.783012800000000047e+06,1.742400000000000000e+06,1.329120000000000000e+06,1.695616600000000093e+06,1.694368000000000000e+06,1.389248000000000000e+06,1.258592000000000000e+06,1.337120000000000000e+06,1.316736000000000000e+06,1.282240000000000000e+06,1.164992000000000000e+06,1.945827100000000093e+06,1.394848000000000000e+06,1.143040000000000000e+06,1.111424000000000000e+06,1.169344000000000000e+06,9.887818000000000466e+05,1.151008000000000000e+06,1.372224000000000000e+06,1.351680000000000000e+06,1.228480000000000000e+06,1.077600000000000000e+06,1.552576000000000000e+06,1.183372399999999907e+06,1.735366899999999907e+06,1.643648000000000000e+06,1.723426600000000093e+06,1.818757100000000093e+06,1.572553500000000000e+06,1.274736800000000047e+06,1.552678899999999907e+06,8.358194000000000233e+05,1.205632000000000000e+06,1.564619100000000093e+06,1.106432000000000000e+06,1.540737600000000093e+06,1.731361000000000000e+06,1.830698399999999907e+06,1.421536000000000000e+06,1.624127899999999907e+06,1.301344000000000000e+06,1.509000100000000093e+06,1.123824899999999907e+06,8.696471999999999534e+05,1.171432100000000093e+06,1.552678899999999907e+06,1.453380100000000093e+06,1.965701800000000047e+06,9.858720000000000000e+05,8.215360000000000000e+05,6.949323000000000466e+05,9.291955999999999767e+05,1.330317000000000000e+06,1.290605500000000000e+06,1.231058000000000000e+06,1.727432500000000000e+06,1.838632800000000047e+06,1.307104000000000000e+06,1.504993300000000047e+06,1.707872000000000000e+06,2.188063500000000000e+06,1.697184000000000000e+06,1.589120000000000000e+06,1.849600000000000000e+06,1.619904000000000000e+06,2.331001299999999814e+06,1.898528000000000000e+06,1.945827100000000093e+06,1.246926800000000047e+06,1.549888000000000000e+06,2.192069500000000000e+06,1.473792000000000000e+06,1.543200000000000000e+06,1.644192000000000000e+06,1.523008000000000000e+06,2.049053399999999907e+06,1.634080000000000000e+06,2.104712000000000000e+06,1.822432000000000000e+06,1.509000100000000093e+06,2.295295799999999814e+06,1.354121100000000093e+06,1.528874800000000047e+06,1.667968000000000000e+06,1.537472000000000000e+06,1.436896000000000000e+06,1.497696000000000000e+06,1.675819399999999907e+06,1.640384000000000000e+06,1.428736000000000000e+06,1.650688000000000000e+06,1.468064000000000000e+06,1.413668600000000093e+06,1.686304000000000000e+06,1.520940399999999907e+06,1.436160000000000000e+06,1.494336000000000000e+06,1.556576000000000000e+06,1.687200000000000000e+06,1.580487899999999907e+06,1.702304000000000000e+06,2.136449500000000000e+06,1.373995800000000047e+06,1.929957399999999907e+06,2.124548000000000000e+06,1.334245500000000000e+06,2.092770800000000047e+06,2.168226799999999814e+06,1.555520000000000000e+06,1.627040000000000000e+06,1.223045300000000047e+06,1.753952000000000000e+06,1.830698399999999907e+06,1.902108800000000047e+06,1.358848000000000000e+06,1.449152000000000000e+06,1.456672000000000000e+06,1.346185800000000047e+06,1.402240000000000000e+06,1.910121500000000000e+06,1.423808000000000000e+06,1.332320000000000000e+06,1.317152000000000000e+06,1.249120000000000000e+06,1.207176500000000000e+06,1.121664000000000000e+06,9.577280000000000000e+05,1.244320000000000000e+06,1.076768000000000000e+06,1.062208000000000000e+06,1.004800000000000000e+06,9.670720000000000000e+05,8.025600000000000000e+05,7.888160000000000000e+05,6.366880000000000000e+05,8.839680000000000000e+05,8.270560000000000000e+05,9.053529000000000233e+05,8.366560000000000000e+05,8.424000000000000000e+05,8.557600000000000000e+05,8.082880000000000000e+05,7.759200000000000000e+05,8.575360000000000000e+05,8.331040000000000000e+05,8.478240000000000000e+05,8.978880000000000000e+05,8.619200000000000000e+05,1.262795500000000000e+06,1.034064000000000000e+06,9.976480000000000000e+05,8.706880000000000000e+05,8.475040000000000000e+05,1.409740100000000093e+06,1.002480000000000000e+06,1.068224000000000000e+06,1.130144000000000000e+06,1.038160000000000000e+06,1.142848000000000000e+06,1.109504000000000000e+06,1.138080000000000000e+06,1.108352000000000000e+06,1.043968000000000000e+06,1.148256000000000000e+06,1.220608000000000000e+06,1.067360000000000000e+06,1.028800000000000000e+06,1.021840000000000000e+06,9.788320000000000000e+05,9.745280000000000000e+05,9.676960000000000000e+05,9.786240000000000000e+05,9.204000000000000000e+05,1.014784000000000000e+06,1.015952000000000000e+06,1.032368000000000000e+06,9.185120000000000000e+05,1.086784000000000000e+06,1.088576000000000000e+06,9.817760000000000000e+05,1.075584000000000000e+06,1.017216000000000000e+06,1.493130399999999907e+06,1.147936000000000000e+06,1.298560000000000000e+06,1.458080000000000000e+06,1.961695899999999907e+06,1.470112000000000000e+06,1.472384000000000000e+06,1.420352000000000000e+06,1.466144000000000000e+06,1.294400000000000000e+06,1.512992000000000000e+06,1.441632000000000000e+06,1.552576000000000000e+06,1.453380100000000093e+06,1.239872000000000000e+06,1.364608000000000000e+06,1.255936000000000000e+06,1.292384000000000000e+06,1.314448300000000047e+06,1.238992399999999907e+06,1.405734300000000047e+06,1.149088000000000000e+06,1.188224000000000000e+06,1.099776000000000000e+06,1.153856000000000000e+06,1.193216000000000000e+06,1.139693600000000093e+06,1.441517300000000047e+06,1.267968000000000000e+06,1.175584000000000000e+06,1.727432500000000000e+06,1.263488000000000000e+06,1.775078399999999907e+06,1.406400000000000000e+06,1.474112000000000000e+06,1.337984000000000000e+06,1.743301300000000047e+06,1.342179899999999907e+06,1.473120000000000000e+06,1.878305600000000093e+06,1.488096000000000000e+06,1.393664000000000000e+06,1.615648000000000000e+06,1.977564600000000093e+06,1.350176000000000000e+06,1.632672000000000000e+06,1.373728000000000000e+06,1.806816899999999907e+06,1.763138100000000093e+06,1.497024000000000000e+06,1.314464000000000000e+06,1.402656000000000000e+06,1.111884600000000093e+06,1.818757100000000093e+06,1.624448000000000000e+06,1.483776000000000000e+06,1.636069100000000093e+06,1.452480000000000000e+06,1.771111300000000047e+06,1.321408000000000000e+06,9.927886999999999534e+05,1.342464000000000000e+06,1.364288000000000000e+06,1.195968000000000000e+06,1.277472000000000000e+06,1.481190100000000093e+06,1.203840000000000000e+06,1.236896000000000000e+06,1.783012800000000047e+06,1.431520000000000000e+06,1.309984000000000000e+06,1.205536000000000000e+06,1.238592000000000000e+06,1.051328000000000000e+06,1.121792000000000000e+06,1.426816000000000000e+06,1.187300899999999907e+06,1.509000100000000093e+06,1.144960000000000000e+06,1.338251399999999907e+06,1.181440000000000000e+06,1.703551000000000000e+06,1.481190100000000093e+06,1.220512000000000000e+06,1.207104000000000000e+06,1.111840000000000000e+06,1.107072000000000000e+06,1.560896000000000000e+06,8.061325000000000000e+05,1.097792000000000000e+06,1.529476899999999907e+06,9.495360000000000000e+05,1.055232000000000000e+06,1.203840000000000000e+06,1.234986500000000000e+06,1.373995800000000047e+06,1.112480000000000000e+06,1.571057500000000000e+06,1.401805800000000047e+06,1.218272000000000000e+06,1.118176000000000000e+06,1.160736000000000000e+06,1.190560000000000000e+06,1.071360000000000000e+06,1.354336000000000000e+06,1.180672000000000000e+06,1.362592000000000000e+06,1.135328000000000000e+06,1.101376000000000000e+06,1.301792000000000000e+06,1.531008000000000000e+06,1.834626899999999907e+06,2.096738000000000000e+06,1.172192000000000000e+06,1.379840000000000000e+06,1.054592000000000000e+06,1.293664000000000000e+06,1.225184000000000000e+06,1.143808000000000000e+06,1.299008000000000000e+06,1.330944000000000000e+06,1.284704000000000000e+06,1.264448000000000000e+06,1.123824899999999907e+06,1.131936000000000000e+06,1.130656000000000000e+06,1.054496000000000000e+06,1.029424000000000000e+06,1.099264000000000000e+06,1.059552000000000000e+06,9.982720000000000000e+05,1.151200000000000000e+06,1.061760000000000000e+06,8.617128000000000466e+05,1.258080000000000000e+06,1.218816000000000000e+06,9.979520000000000000e+05,1.142848000000000000e+06,1.161280000000000000e+06,1.095968000000000000e+06,1.316928000000000000e+06,1.057248000000000000e+06,9.628640000000000000e+05,1.048896000000000000e+06,9.952320000000000000e+05,9.989120000000000000e+05,1.038384000000000000e+06,9.807200000000000000e+05,1.233376000000000000e+06,1.191712000000000000e+06,1.175712000000000000e+06,1.159040000000000000e+06,1.099264000000000000e+06,1.139776000000000000e+06,1.022688000000000000e+06,1.065568000000000000e+06,1.143360000000000000e+06,1.542256600000000093e+06,9.549920000000000000e+05,1.148672000000000000e+06,1.043856000000000000e+06,1.028576000000000000e+06,9.485920000000000000e+05,9.292000000000000000e+05,8.966240000000000000e+05,9.653920000000000000e+05,7.596960000000000000e+05,8.013120000000000000e+05,8.955840000000000000e+05,8.647360000000000000e+05,8.386400000000000000e+05,7.948640000000000000e+05,1.375424500000000000e+06,8.830240000000000000e+05,9.188160000000000000e+05,8.842880000000000000e+05,1.156832000000000000e+06,1.100640000000000000e+06,1.142208000000000000e+06,9.868160000000000000e+05,1.212000000000000000e+06,1.202976000000000000e+06,1.227104000000000000e+06,1.233482300000000047e+06,1.502528000000000000e+06,1.466464000000000000e+06,1.570208000000000000e+06,1.859456000000000000e+06,2.033184600000000093e+06,1.926976000000000000e+06,1.752736000000000000e+06,1.787680000000000000e+06,1.632140600000000093e+06,1.918017100000000093e+06,1.683616000000000000e+06,1.910720000000000000e+06,1.662528000000000000e+06,1.911392000000000000e+06,2.386660000000000000e+06,1.643296000000000000e+06,1.637664000000000000e+06,1.715680000000000000e+06,1.807232000000000000e+06,1.666432000000000000e+06,1.715680000000000000e+06,1.724736000000000000e+06,1.694816000000000000e+06,1.656864000000000000e+06,1.861664000000000000e+06,1.995520000000000000e+06,1.938432000000000000e+06,1.938752000000000000e+06,1.875040000000000000e+06,1.425608899999999907e+06,2.394594500000000000e+06,1.824640000000000000e+06,1.917760000000000000e+06,1.659808000000000000e+06,1.850816000000000000e+06,1.968704000000000000e+06,1.604512000000000000e+06,1.975200000000000000e+06,1.692832000000000000e+06,1.546208000000000000e+06,1.686112000000000000e+06,1.718208000000000000e+06,1.545248000000000000e+06,1.870371300000000047e+06,1.585888000000000000e+06,1.501064800000000047e+06,1.291520000000000000e+06,1.362272000000000000e+06,1.293120000000000000e+06,1.262432000000000000e+06,1.384960000000000000e+06,1.262208000000000000e+06,1.387731899999999907e+06,1.343232000000000000e+06,1.239648000000000000e+06,1.169984000000000000e+06,1.059456000000000000e+06,1.049120000000000000e+06,9.694880000000000000e+05,8.672480000000000000e+05,7.961120000000000000e+05,6.652745999999999767e+05,6.433120000000000000e+05,7.307200000000000000e+05,7.089280000000000000e+05,7.292640000000000000e+05,4.278395000000000000e+05,6.883200000000000000e+05,4.757877999999999884e+05,7.508640000000000000e+05,1.207843100000000093e+06,6.920480000000000000e+05,8.958880000000000000e+05,7.379840000000000000e+05,9.325440000000000000e+05,9.525360000000000000e+05,1.346185800000000047e+06,7.135040000000000000e+05,6.949440000000000000e+05,6.614080000000000000e+05,5.572000000000000000e+05,6.457920000000000000e+05,4.829360000000000000e+05,7.711360000000000000e+05,2.810730000000000000e+05,5.291200000000000000e+05,5.428960000000000000e+05,6.105760000000000000e+05,7.630240000000000000e+05,6.876960000000000000e+05,4.808800000000000000e+05,5.892320000000000000e+05,4.910320000000000000e+05,4.236560000000000000e+05,2.901760000000000000e+05,2.143520000000000000e+05,2.171880000000000000e+05,1.749320000000000000e+05,1.060860000000000000e+05,9.562200000000000000e+04,6.085300000000000000e+04,4.379100000000000000e+04,4.359000000000000000e+04,4.640000000000000000e+04,2.554100000000000000e+04,1.812600000000000000e+04,2.764600000000000000e+04,1.171500000000000000e+04,7.508000000000000000e+03,6.607000000000000000e+03,5.105000000000000000e+03,5.005000000000000000e+03,4.404000000000000000e+03,3.003000000000000000e+03,4.004000000000000000e+03,3.603000000000000000e+03,3.103000000000000000e+03,4.404000000000000000e+03,1.801000000000000000e+03,2.202000000000000000e+03,1.901000000000000000e+03,2.702000000000000000e+03,1.301000000000000000e+03,4.905000000000000000e+03,2.202000000000000000e+03,2.102000000000000000e+03,2.302000000000000000e+03,1.501000000000000000e+03,1.801000000000000000e+03,1.001000000000000000e+03,1.201000000000000000e+03,nan
4.795329999999999870e+01,1.638336000000000000e+06,2.185395500000000000e+06,1.997404800000000047e+06,2.597497500000000000e+06,2.100230000000000000e+06,2.737030299999999814e+06,2.131562299999999814e+06,2.601117299999999814e+06,2.136519500000000000e+06,2.916200000000000000e+06,2.064058000000000000e+06,2.209856000000000000e+06,1.972448000000000000e+06,1.365620000000000000e+06,1.759072000000000000e+06,2.365722299999999814e+06,1.743360000000000000e+06,1.704800000000000000e+06,1.570752000000000000e+06,2.045292399999999907e+06,1.449792000000000000e+06,1.227891100000000093e+06,2.026850500000000000e+06,1.212718000000000000e+06,1.728224000000000000e+06,1.616000000000000000e+06,1.609280000000000000e+06,1.500576000000000000e+06,1.270645899999999907e+06,1.515360000000000000e+06,1.822414399999999907e+06,1.591296000000000000e+06,1.353696000000000000e+06,1.499296000000000000e+06,1.524000000000000000e+06,1.354784000000000000e+06,1.370500300000000047e+06,1.470240000000000000e+06,1.706336000000000000e+06,1.642240000000000000e+06,1.890704100000000093e+06,1.675697399999999907e+06,1.530560000000000000e+06,1.562976000000000000e+06,1.942307500000000000e+06,1.991111800000000047e+06,1.760064000000000000e+06,1.609280000000000000e+06,1.634432000000000000e+06,2.081632000000000000e+06,1.343859500000000000e+06,1.623776000000000000e+06,1.863144800000000047e+06,2.201575500000000000e+06,2.695381500000000000e+06,2.116096000000000000e+06,2.212377799999999814e+06,2.311770000000000000e+06,2.129938000000000000e+06,2.119243000000000000e+06,2.237426799999999814e+06,2.387799000000000000e+06,1.795823000000000000e+06,2.185877000000000000e+06,1.833925899999999907e+06,2.224837799999999814e+06,2.561674000000000000e+06,2.110766500000000000e+06,1.669180500000000000e+06,1.562466300000000047e+06,2.763135500000000000e+06,1.932300100000000093e+06,2.349648500000000000e+06,2.919262799999999814e+06,3.099069000000000000e+06,2.435725299999999814e+06,1.798189899999999907e+06,2.055049300000000047e+06,2.427603799999999814e+06,1.926986600000000093e+06,2.265230500000000000e+06,1.813209500000000000e+06,2.802286000000000000e+06,1.785041600000000093e+06,2.494525299999999814e+06,1.980128600000000093e+06,1.758609100000000093e+06,2.539900500000000000e+06,2.217735500000000000e+06,2.550756299999999814e+06,1.800829399999999907e+06,2.909827500000000000e+06,1.972871600000000093e+06,3.117806500000000000e+06,2.317529299999999814e+06,3.096192000000000000e+06,2.098345299999999814e+06,2.967514500000000000e+06,3.358114000000000000e+06,2.971247299999999814e+06,3.275476299999999814e+06,1.986206600000000093e+06,2.663623799999999814e+06,2.015769000000000000e+06,2.564064500000000000e+06,2.139200000000000000e+06,2.262998299999999814e+06,2.038592000000000000e+06,1.719222100000000093e+06,2.481600000000000000e+06,2.262163299999999814e+06,2.850222500000000000e+06,3.055552500000000000e+06,2.618268299999999814e+06,3.465753799999999814e+06,2.539393000000000000e+06,2.885170000000000000e+06,2.385388799999999814e+06,2.366109299999999814e+06,2.529840000000000000e+06,2.421891000000000000e+06,2.553498500000000000e+06,2.475327799999999814e+06,2.391985000000000000e+06,2.655469799999999814e+06,3.458672799999999814e+06,2.370797799999999814e+06,2.148718500000000000e+06,1.634080000000000000e+06,1.712303600000000093e+06,1.835681500000000000e+06,1.187824500000000000e+06,1.938068300000000047e+06,1.785913500000000000e+06,1.465184000000000000e+06,1.247936000000000000e+06,1.085216000000000000e+06,1.311712000000000000e+06,1.489504000000000000e+06,1.317696000000000000e+06,1.344512000000000000e+06,1.387744000000000000e+06,2.046779899999999907e+06,1.604608000000000000e+06,1.663296000000000000e+06,1.584160000000000000e+06,1.734976000000000000e+06,2.106783000000000000e+06,1.794513800000000047e+06,2.311286299999999814e+06,2.175607500000000000e+06,2.373429000000000000e+06,1.501760000000000000e+06,1.886217800000000047e+06,2.088623100000000093e+06,2.005338399999999907e+06,2.182237000000000000e+06,2.013279899999999907e+06,2.138401500000000000e+06,2.062784600000000093e+06,3.204076500000000000e+06,2.294155000000000000e+06,2.029958600000000093e+06,1.781389000000000000e+06,2.148005299999999814e+06,2.107912799999999814e+06,2.798061799999999814e+06,1.357040000000000000e+06,1.837481600000000093e+06,2.121881500000000000e+06,1.604645000000000000e+06,2.035420500000000000e+06,1.820521500000000000e+06,1.824878000000000000e+06,1.362272000000000000e+06,2.227369299999999814e+06,1.991390399999999907e+06,1.758729000000000000e+06,1.622796000000000000e+06,1.637265000000000000e+06,2.342848000000000000e+06,1.832313300000000047e+06,1.865307899999999907e+06,2.166240000000000000e+06,1.852290100000000093e+06,2.202834500000000000e+06,2.531663000000000000e+06,1.548928000000000000e+06,1.288040800000000047e+06,1.602464000000000000e+06,1.621184000000000000e+06,1.330816000000000000e+06,1.715680000000000000e+06,1.482400000000000000e+06,1.356480000000000000e+06,1.389152000000000000e+06,1.911987500000000000e+06,2.082912800000000047e+06,1.817847899999999907e+06,1.465696000000000000e+06,1.297088000000000000e+06,1.339932000000000000e+06,1.174748000000000000e+06,1.406498000000000000e+06,2.219988799999999814e+06,2.060386500000000000e+06,1.714851000000000000e+06,2.218265299999999814e+06,2.064471399999999907e+06,2.176716500000000000e+06,2.459648000000000000e+06,1.731390899999999907e+06,2.278873799999999814e+06,2.131238500000000000e+06,2.056494000000000000e+06,2.081353800000000047e+06,1.813221500000000000e+06,1.340768000000000000e+06,1.613180000000000000e+06,1.208288000000000000e+06,1.405924000000000000e+06,1.621856000000000000e+06,9.205743000000000466e+05,1.540539000000000000e+06,1.633120000000000000e+06,1.528832000000000000e+06,1.556480000000000000e+06,1.516000000000000000e+06,1.604384000000000000e+06,1.428320000000000000e+06,1.806688000000000000e+06,1.481856000000000000e+06,1.449888000000000000e+06,1.421120000000000000e+06,1.585344000000000000e+06,1.470560000000000000e+06,1.408224000000000000e+06,2.073263100000000093e+06,1.695776000000000000e+06,1.865697800000000047e+06,1.741632000000000000e+06,1.602784000000000000e+06,1.393120000000000000e+06,1.877508800000000047e+06,1.388374800000000047e+06,1.897197300000000047e+06,1.533376000000000000e+06,1.417513399999999907e+06,1.504352000000000000e+06,1.748352000000000000e+06,1.282229300000000047e+06,1.602560000000000000e+06,1.532507399999999907e+06,1.541897800000000047e+06,1.624864000000000000e+06,1.372517800000000047e+06,2.122568799999999814e+06,1.753600399999999907e+06,1.571062399999999907e+06,2.232201000000000000e+06,1.878806500000000000e+06,1.318698300000000047e+06,2.309515500000000000e+06,5.122930000000000000e+06,1.488316399999999907e+06,2.017412899999999907e+06,1.105425300000000047e+06,1.202336000000000000e+06,1.179520000000000000e+06,1.508352000000000000e+06,1.093856000000000000e+06,1.001424000000000000e+06,8.706880000000000000e+05,1.403317800000000047e+06,9.672800000000000000e+05,1.046912000000000000e+06,1.110464000000000000e+06,1.094592000000000000e+06,1.197760000000000000e+06,1.254432000000000000e+06,1.189696000000000000e+06,1.415328000000000000e+06,1.220288000000000000e+06,1.149504000000000000e+06,1.055776000000000000e+06,1.557571100000000093e+06,1.549344000000000000e+06,1.288448000000000000e+06,1.335424000000000000e+06,1.252640000000000000e+06,1.242112000000000000e+06,1.256992000000000000e+06,1.450016000000000000e+06,1.363328000000000000e+06,1.268928000000000000e+06,1.510720000000000000e+06,1.423904000000000000e+06,1.366112000000000000e+06,1.281691100000000093e+06,1.456281000000000000e+06,1.774248899999999907e+06,1.711518500000000000e+06,2.219324799999999814e+06,1.849805500000000000e+06,1.163401300000000047e+06,3.009704000000000000e+06,4.785313000000000000e+06,2.127451000000000000e+06,1.974413500000000000e+06,1.951443399999999907e+06,2.775429000000000000e+06,2.441656000000000000e+06,1.963936000000000000e+06,1.715674300000000047e+06,2.320023000000000000e+06,2.340213000000000000e+06,2.557474500000000000e+06,2.064318000000000000e+06,2.838237299999999814e+06,2.311395299999999814e+06,2.514761799999999814e+06,1.933758000000000000e+06,1.986950000000000000e+06,2.486146000000000000e+06,1.579625300000000047e+06,2.264508299999999814e+06,2.604695000000000000e+06,2.000514899999999907e+06,2.139603799999999814e+06,2.316995000000000000e+06,1.530844000000000000e+06,2.137390799999999814e+06,1.842633000000000000e+06,2.260186000000000000e+06,2.129529799999999814e+06,2.042739899999999907e+06,2.258661500000000000e+06,1.998036100000000093e+06,1.685443500000000000e+06,1.957059500000000000e+06,1.559508500000000000e+06,1.931402100000000093e+06,1.845216000000000000e+06,2.502480000000000000e+06,1.667242899999999907e+06,2.398759799999999814e+06,1.888843000000000000e+06,2.951417299999999814e+06,2.455758000000000000e+06,2.064187100000000093e+06,2.686431500000000000e+06,1.894680899999999907e+06,3.202258500000000000e+06,1.601613100000000093e+06,1.987068399999999907e+06,1.736173100000000093e+06,2.608749000000000000e+06,1.505669399999999907e+06,2.024330500000000000e+06,2.809652500000000000e+06,2.171608299999999814e+06,2.329721799999999814e+06,1.924172300000000047e+06,1.518544300000000047e+06,2.306280000000000000e+06,1.400832000000000000e+06,1.912967000000000000e+06,1.741504000000000000e+06,1.452837100000000093e+06,2.058791100000000093e+06,1.414240000000000000e+06,1.879200000000000000e+06,1.989822399999999907e+06,1.512768000000000000e+06,1.505440000000000000e+06,1.601152000000000000e+06,1.880529000000000000e+06,1.608192000000000000e+06,1.549048300000000047e+06,1.699680000000000000e+06,1.443129300000000047e+06,1.710912000000000000e+06,1.865280000000000000e+06,1.786784000000000000e+06,2.093739800000000047e+06,1.343968000000000000e+06,1.585040399999999907e+06,1.508896000000000000e+06,1.625728000000000000e+06,2.197503000000000000e+06,1.954088800000000047e+06,1.594432000000000000e+06,1.985344000000000000e+06,1.754720000000000000e+06,1.688157399999999907e+06,2.051641600000000093e+06,2.422400000000000000e+06,1.768934399999999907e+06,2.808869299999999814e+06,1.527517800000000047e+06,1.850219300000000047e+06,2.372785799999999814e+06,2.125071500000000000e+06,1.721720000000000000e+06,2.349639799999999814e+06,2.060993600000000093e+06,2.091523500000000000e+06,2.135455000000000000e+06,1.669827500000000000e+06,1.415608500000000000e+06,1.033163099999999977e+06,1.338720000000000000e+06,1.851232000000000000e+06,1.510944000000000000e+06,1.665848500000000000e+06,1.567827800000000047e+06,1.352224000000000000e+06,1.115232000000000000e+06,1.249440000000000000e+06,1.260928000000000000e+06,1.167648000000000000e+06,1.525864000000000000e+06,1.171680000000000000e+06,1.044704000000000000e+06,9.522720000000000000e+05,9.659040000000000000e+05,1.209248000000000000e+06,9.877600000000000000e+05,1.241152000000000000e+06,9.839840000000000000e+05,1.181216000000000000e+06,8.302880000000000000e+05,1.125056000000000000e+06,1.292064000000000000e+06,1.085088000000000000e+06,1.169664000000000000e+06,1.171552000000000000e+06,1.055648000000000000e+06,1.116608000000000000e+06,1.141568000000000000e+06,1.147712000000000000e+06,1.242208000000000000e+06,1.257216000000000000e+06,1.367956500000000000e+06,1.385600000000000000e+06,1.120701100000000093e+06,1.697184000000000000e+06,1.610665000000000000e+06,1.960813000000000000e+06,1.306299800000000047e+06,2.377823299999999814e+06,1.735125399999999907e+06,1.420012399999999907e+06,1.568800000000000000e+06,1.425158300000000047e+06,1.527424000000000000e+06,1.365056000000000000e+06,1.213824000000000000e+06,1.431840000000000000e+06,1.310624000000000000e+06,1.244448000000000000e+06,1.158624000000000000e+06,1.066944000000000000e+06,1.067584000000000000e+06,1.053248000000000000e+06,1.317656600000000093e+06,1.125056000000000000e+06,1.011424000000000000e+06,1.172499500000000000e+06,1.019632000000000000e+06,9.697920000000000000e+05,1.058912000000000000e+06,1.188960000000000000e+06,1.038064000000000000e+06,1.001632000000000000e+06,1.321216000000000000e+06,1.180256000000000000e+06,1.309472000000000000e+06,1.530681300000000047e+06,1.336384000000000000e+06,1.250400000000000000e+06,1.147616000000000000e+06,1.112374500000000000e+06,1.048608000000000000e+06,1.146448000000000000e+06,8.459588000000000466e+05,1.572480000000000000e+06,1.475936000000000000e+06,1.780671399999999907e+06,2.097488299999999814e+06,1.563840000000000000e+06,1.951191800000000047e+06,1.857901000000000000e+06,1.577196500000000000e+06,1.463594800000000047e+06,1.750112000000000000e+06,1.347207500000000000e+06,1.865783800000000047e+06,2.487705500000000000e+06,1.921937100000000093e+06,1.248645000000000000e+06,1.426144000000000000e+06,1.989662899999999907e+06,1.246560000000000000e+06,1.220608000000000000e+06,1.720187800000000047e+06,1.653392899999999907e+06,1.067070399999999907e+06,1.341495000000000000e+06,1.076551800000000047e+06,1.175808000000000000e+06,1.236992000000000000e+06,1.821220600000000093e+06,1.974804800000000047e+06,1.218176000000000000e+06,1.100512000000000000e+06,1.064096000000000000e+06,7.405309000000000233e+05,9.476480000000000000e+05,1.347712000000000000e+06,9.528960000000000000e+05,1.033328000000000000e+06,9.861760000000000000e+05,1.301467399999999907e+06,1.124544000000000000e+06,1.187584000000000000e+06,1.180576000000000000e+06,1.014256000000000000e+06,1.108448000000000000e+06,1.318976000000000000e+06,1.382304000000000000e+06,1.227200000000000000e+06,1.308928000000000000e+06,1.193632000000000000e+06,1.497248000000000000e+06,1.478566800000000047e+06,1.278432000000000000e+06,1.600680300000000047e+06,2.271120500000000000e+06,1.708832000000000000e+06,1.442141600000000093e+06,1.585635800000000047e+06,1.294163600000000093e+06,1.646379100000000093e+06,1.399552000000000000e+06,1.430880000000000000e+06,1.679606000000000000e+06,1.942380300000000047e+06,1.348480000000000000e+06,1.392480000000000000e+06,1.094912000000000000e+06,1.504499500000000000e+06,1.069152000000000000e+06,1.365696000000000000e+06,1.206048000000000000e+06,1.416433600000000093e+06,1.315845000000000000e+06,1.236448000000000000e+06,1.350959800000000047e+06,2.350733299999999814e+06,1.728334899999999907e+06,8.781120000000000000e+05,1.174528000000000000e+06,1.144128000000000000e+06,1.878305600000000093e+06,1.834626899999999907e+06,1.193856000000000000e+06,1.854501500000000000e+06,1.157472000000000000e+06,1.127753399999999907e+06,1.222304000000000000e+06,2.517696299999999814e+06,1.481190100000000093e+06,1.501064800000000047e+06,1.272032000000000000e+06,1.558976000000000000e+06,1.240704000000000000e+06,1.495648000000000000e+06,1.284608000000000000e+06,1.671813500000000000e+06,1.392160000000000000e+06,1.350720000000000000e+06,1.614912000000000000e+06,1.151648000000000000e+06,1.548750399999999907e+06,1.624127899999999907e+06,1.037536000000000000e+06,1.267008000000000000e+06,1.215072000000000000e+06,1.457386000000000000e+06,1.345888000000000000e+06,1.465320399999999907e+06,1.147628000000000000e+06,1.284928000000000000e+06,1.158528000000000000e+06,1.241792000000000000e+06,1.651937899999999907e+06,1.311808000000000000e+06,1.683753800000000047e+06,1.221472000000000000e+06,1.349216000000000000e+06,1.184832000000000000e+06,9.172940999999999767e+05,1.328992000000000000e+06,8.894840999999999767e+05,1.071808000000000000e+06,1.699622500000000000e+06,1.477261600000000093e+06,1.290560000000000000e+06,1.246926800000000047e+06,1.346848000000000000e+06,1.401805800000000047e+06,1.631488000000000000e+06,1.183372399999999907e+06,2.045124899999999907e+06,1.890245899999999907e+06,1.656672000000000000e+06,1.686432000000000000e+06,1.458080000000000000e+06,1.373995800000000047e+06,2.068967600000000093e+06,1.538560000000000000e+06,1.472800000000000000e+06,1.630304000000000000e+06,1.535104000000000000e+06,1.531648000000000000e+06,1.676320000000000000e+06,1.476480000000000000e+06,1.777184000000000000e+06,1.596064000000000000e+06,1.321088000000000000e+06,1.667885000000000000e+06,1.660256000000000000e+06,1.421344000000000000e+06,1.397728000000000000e+06,1.314448300000000047e+06,1.530016000000000000e+06,1.585120000000000000e+06,1.531648000000000000e+06,1.274736800000000047e+06,1.448384000000000000e+06,1.286304000000000000e+06,1.688384000000000000e+06,1.442816000000000000e+06,1.885120000000000000e+06,1.537792000000000000e+06,1.550976000000000000e+06,1.522144000000000000e+06,1.572553500000000000e+06,1.545248000000000000e+06,1.219116800000000047e+06,1.599200000000000000e+06,1.605600000000000000e+06,1.688480000000000000e+06,1.513408000000000000e+06,1.641888000000000000e+06,1.330317000000000000e+06,2.144384799999999814e+06,1.731040000000000000e+06,1.780256000000000000e+06,1.573984000000000000e+06,1.485196000000000000e+06,1.892704000000000000e+06,1.938976000000000000e+06,1.579616000000000000e+06,1.854624000000000000e+06,1.886432000000000000e+06,1.796864000000000000e+06,1.465600000000000000e+06,1.846567100000000093e+06,1.621312000000000000e+06,1.758080000000000000e+06,1.657312000000000000e+06,1.743301300000000047e+06,1.444960000000000000e+06,1.390560000000000000e+06,1.447968000000000000e+06,1.246464000000000000e+06,1.528288000000000000e+06,1.417792000000000000e+06,1.367744000000000000e+06,1.667616000000000000e+06,1.381024000000000000e+06,1.589568000000000000e+06,1.454944000000000000e+06,1.989505899999999907e+06,1.557792000000000000e+06,1.520096000000000000e+06,1.336384000000000000e+06,1.502976000000000000e+06,1.862435899999999907e+06,1.341952000000000000e+06,1.687682300000000047e+06,1.430784000000000000e+06,1.204352000000000000e+06,1.230176000000000000e+06,1.136384000000000000e+06,1.112672000000000000e+06,9.639200000000000000e+05,1.369989899999999907e+06,1.036480000000000000e+06,1.088992000000000000e+06,9.779840000000000000e+05,1.161280000000000000e+06,1.017520000000000000e+06,9.670720000000000000e+05,7.600160000000000000e+05,9.505920000000000000e+05,5.996018000000000466e+05,7.986080000000000000e+05,6.988994000000000233e+05,6.792960000000000000e+05,5.937635999999999767e+05,7.959040000000000000e+05,1.001536000000000000e+06,1.155136000000000000e+06,9.857600000000000000e+05,1.052384000000000000e+06,1.165952000000000000e+06,1.212736000000000000e+06,1.687682300000000047e+06,1.225088000000000000e+06,1.433152000000000000e+06,1.636069100000000093e+06,1.292160000000000000e+06,1.635616000000000000e+06,1.195552000000000000e+06,1.471072000000000000e+06,1.460768000000000000e+06,1.223045300000000047e+06,1.157472000000000000e+06,1.149408000000000000e+06,1.234560000000000000e+06,1.222112000000000000e+06,1.159264000000000000e+06,1.134272000000000000e+06,1.175904000000000000e+06,1.356480000000000000e+06,1.254752000000000000e+06,1.370720000000000000e+06,1.252544000000000000e+06,1.254240000000000000e+06,1.560613300000000047e+06,1.592390399999999907e+06,1.358127000000000000e+06,1.280128000000000000e+06,1.612265000000000000e+06,1.538976000000000000e+06,1.250496000000000000e+06,1.874377100000000093e+06,1.703551000000000000e+06,1.257536000000000000e+06,1.906154300000000047e+06,1.164032000000000000e+06,1.397799899999999907e+06,1.443360000000000000e+06,1.532803300000000047e+06,1.572553500000000000e+06,1.449451600000000093e+06,1.238992399999999907e+06,1.211182399999999907e+06,1.628134800000000047e+06,1.290144000000000000e+06,1.396224000000000000e+06,1.914088600000000093e+06,1.275232000000000000e+06,1.147808000000000000e+06,1.353696000000000000e+06,1.267968000000000000e+06,1.886240000000000000e+06,1.195313600000000093e+06,1.540928000000000000e+06,1.401056000000000000e+06,1.925990300000000047e+06,1.417344000000000000e+06,2.120580799999999814e+06,1.419072000000000000e+06,1.538656000000000000e+06,1.794954000000000000e+06,1.420800000000000000e+06,1.484320000000000000e+06,1.465376000000000000e+06,1.272992000000000000e+06,1.469376000000000000e+06,1.691688100000000093e+06,1.482592000000000000e+06,1.243904000000000000e+06,1.310112000000000000e+06,1.989505899999999907e+06,1.588461899999999907e+06,1.528960000000000000e+06,1.568547600000000093e+06,1.325696000000000000e+06,1.264896000000000000e+06,2.100666500000000000e+06,1.597696000000000000e+06,1.477760000000000000e+06,1.250855300000000047e+06,1.498976000000000000e+06,1.654720000000000000e+06,1.646688000000000000e+06,1.830112000000000000e+06,1.433024000000000000e+06,1.472608000000000000e+06,1.270769500000000000e+06,1.330400000000000000e+06,1.319392000000000000e+06,1.308512000000000000e+06,1.141056000000000000e+06,2.934608000000000000e+06,1.838632800000000047e+06,1.368800000000000000e+06,1.577344000000000000e+06,1.469376000000000000e+06,1.353600000000000000e+06,1.445824000000000000e+06,1.056303399999999907e+06,1.320448000000000000e+06,1.305184000000000000e+06,1.644003500000000000e+06,1.350192600000000093e+06,1.890245899999999907e+06,1.372544000000000000e+06,1.498336000000000000e+06,1.306368000000000000e+06,1.313408000000000000e+06,1.846567100000000093e+06,1.280128000000000000e+06,9.967559000000000233e+05,1.280864000000000000e+06,9.781920000000000000e+05,1.707557899999999907e+06,1.576482000000000000e+06,1.230816000000000000e+06,1.567681800000000047e+06,1.071360000000000000e+06,1.509120000000000000e+06,1.221568000000000000e+06,1.494464000000000000e+06,1.751275300000000047e+06,1.663878100000000093e+06,1.361408000000000000e+06,1.045232000000000000e+06,1.290605500000000000e+06,1.192032000000000000e+06,1.318376800000000047e+06,1.485196000000000000e+06,1.520940399999999907e+06,8.840800000000000000e+05,9.410973000000000466e+05,1.147628000000000000e+06,6.710894000000000233e+05,1.076179000000000000e+06,1.346185800000000047e+06,1.798882500000000000e+06,1.203392000000000000e+06,1.310442399999999907e+06,1.568547600000000093e+06,1.431104000000000000e+06,1.568547600000000093e+06,1.284480000000000000e+06,1.687682300000000047e+06,1.339584000000000000e+06,1.464416000000000000e+06,1.215110899999999907e+06,1.387104000000000000e+06,1.682848000000000000e+06,1.520940399999999907e+06,1.870371300000000047e+06,1.712640000000000000e+06,2.283355500000000000e+06,1.850495600000000093e+06,2.196036799999999814e+06,1.633120000000000000e+06,1.688928000000000000e+06,1.596928000000000000e+06,1.763138100000000093e+06,1.532608000000000000e+06,1.490464000000000000e+06,1.406528000000000000e+06,1.728864000000000000e+06,1.611648000000000000e+06,1.993511800000000047e+06,1.536512000000000000e+06,1.981570500000000000e+06,1.949833000000000000e+06,1.759209600000000093e+06,1.485728000000000000e+06,1.793888000000000000e+06,1.453440000000000000e+06,1.763138100000000093e+06,1.534784000000000000e+06,1.381930100000000093e+06,1.540288000000000000e+06,1.398912000000000000e+06,1.632140600000000093e+06,1.614144000000000000e+06,1.961695899999999907e+06,1.358127000000000000e+06,1.725152000000000000e+06,1.489124500000000000e+06,1.721472000000000000e+06,2.307237000000000000e+06,1.963104000000000000e+06,1.568800000000000000e+06,2.203932299999999814e+06,1.238992399999999907e+06,1.556576000000000000e+06,1.961695899999999907e+06,1.425608899999999907e+06,1.523776000000000000e+06,1.539648000000000000e+06,1.651937899999999907e+06,1.854501500000000000e+06,1.215110899999999907e+06,1.677184000000000000e+06,1.532736000000000000e+06,1.779006899999999907e+06,1.624768000000000000e+06,1.461312000000000000e+06,1.918017100000000093e+06,1.652320000000000000e+06,1.212000000000000000e+06,1.450432000000000000e+06,1.530688000000000000e+06,1.283840000000000000e+06,1.153856000000000000e+06,1.124000000000000000e+06,1.069888000000000000e+06,9.053529000000000233e+05,1.105376000000000000e+06,9.206080000000000000e+05,1.074432000000000000e+06,8.932800000000000000e+05,8.509440000000000000e+05,8.535680000000000000e+05,7.994400000000000000e+05,8.955840000000000000e+05,8.850080000000000000e+05,7.726880000000000000e+05,1.246926800000000047e+06,8.950560000000000000e+05,7.510720000000000000e+05,1.010784000000000000e+06,8.508480000000000000e+05,9.902880000000000000e+05,8.016320000000000000e+05,8.983040000000000000e+05,9.530770999999999767e+05,9.149440000000000000e+05,8.586720000000000000e+05,8.190240000000000000e+05,8.783200000000000000e+05,9.292000000000000000e+05,8.995520000000000000e+05,1.011840000000000000e+06,1.095976300000000047e+06,1.063872000000000000e+06,9.222720000000000000e+05,1.121568000000000000e+06,1.139360000000000000e+06,1.078656000000000000e+06,1.140096000000000000e+06,9.722080000000000000e+05,1.065472000000000000e+06,1.130016000000000000e+06,1.116288000000000000e+06,1.034368000000000000e+06,9.903840000000000000e+05,1.108448000000000000e+06,9.213440000000000000e+05,1.060832000000000000e+06,1.062080000000000000e+06,1.101696000000000000e+06,9.541600000000000000e+05,1.229760000000000000e+06,1.221152000000000000e+06,9.808320000000000000e+05,1.021008000000000000e+06,9.827200000000000000e+05,1.006688000000000000e+06,1.137760000000000000e+06,1.084896000000000000e+06,1.133856000000000000e+06,1.212864000000000000e+06,1.024526199999999953e+06,1.160736000000000000e+06,1.429615800000000047e+06,1.448704000000000000e+06,1.510080000000000000e+06,1.281920000000000000e+06,1.526784000000000000e+06,1.407808000000000000e+06,1.677088000000000000e+06,1.335744000000000000e+06,1.409856000000000000e+06,1.755242500000000000e+06,9.808474000000000233e+05,2.168226799999999814e+06,1.566976000000000000e+06,1.297504000000000000e+06,1.486272000000000000e+06,1.143622100000000093e+06,1.918017100000000093e+06,1.628134800000000047e+06,1.775078399999999907e+06,1.210720000000000000e+06,1.274736800000000047e+06,1.244864000000000000e+06,1.387424000000000000e+06,1.355328000000000000e+06,1.441517300000000047e+06,1.834626899999999907e+06,1.144128000000000000e+06,1.338848000000000000e+06,1.036428800000000047e+06,1.129184000000000000e+06,1.369760000000000000e+06,1.368704000000000000e+06,1.573984000000000000e+06,1.633984000000000000e+06,1.632140600000000093e+06,1.779006899999999907e+06,1.362055500000000000e+06,1.535648000000000000e+06,1.593152000000000000e+06,1.663072000000000000e+06,1.481190100000000093e+06,1.961695899999999907e+06,1.514912000000000000e+06,1.367840000000000000e+06,1.384320000000000000e+06,1.906154300000000047e+06,1.745344000000000000e+06,1.444192000000000000e+06,1.529152000000000000e+06,1.510496000000000000e+06,1.945827100000000093e+06,1.787019600000000093e+06,1.305632000000000000e+06,1.388192000000000000e+06,1.350496000000000000e+06,1.178240000000000000e+06,1.472256000000000000e+06,1.392256000000000000e+06,1.787019600000000093e+06,1.334144000000000000e+06,1.418752000000000000e+06,1.257216000000000000e+06,1.300288000000000000e+06,1.965701800000000047e+06,1.322048000000000000e+06,1.416928000000000000e+06,1.592390399999999907e+06,1.326432000000000000e+06,1.188224000000000000e+06,1.158304000000000000e+06,1.222944000000000000e+06,1.384128000000000000e+06,1.170080000000000000e+06,1.239744000000000000e+06,1.509000100000000093e+06,1.291104000000000000e+06,1.339488000000000000e+06,1.878305600000000093e+06,1.195313600000000093e+06,1.121568000000000000e+06,1.100736000000000000e+06,1.298501100000000093e+06,1.022160000000000000e+06,1.055136000000000000e+06,1.184064000000000000e+06,1.278703899999999907e+06,1.743301300000000047e+06,1.292160000000000000e+06,1.573134100000000093e+06,1.072736000000000000e+06,1.407392000000000000e+06,1.115328000000000000e+06,1.655943800000000047e+06,1.289600000000000000e+06,1.212864000000000000e+06,1.531283399999999907e+06,1.146880000000000000e+06,1.038384000000000000e+06,1.162752000000000000e+06,1.103904000000000000e+06,1.064512000000000000e+06,1.222848000000000000e+06,1.145504000000000000e+06,1.102112000000000000e+06,1.181856000000000000e+06,1.223712000000000000e+06,1.069152000000000000e+06,1.188096000000000000e+06,1.204448000000000000e+06,1.146240000000000000e+06,1.501064800000000047e+06,1.347840000000000000e+06,1.167200000000000000e+06,1.238496000000000000e+06,1.244224000000000000e+06,1.164896000000000000e+06,1.219008000000000000e+06,1.323872000000000000e+06,1.288544000000000000e+06,1.291200000000000000e+06,1.199242100000000093e+06,1.560613300000000047e+06,1.286080000000000000e+06,9.870240000000000000e+05,1.138720000000000000e+06,1.213280000000000000e+06,1.125280000000000000e+06,1.116160000000000000e+06,9.680160000000000000e+05,9.426080000000000000e+05,9.619200000000000000e+05,1.493130399999999907e+06,1.078752000000000000e+06,9.944960000000000000e+05,1.013104000000000000e+06,1.140288000000000000e+06,1.287360000000000000e+06,1.087648000000000000e+06,1.060512000000000000e+06,1.273504000000000000e+06,1.135232000000000000e+06,1.066112000000000000e+06,1.101152000000000000e+06,1.006160000000000000e+06,1.267136000000000000e+06,1.210400000000000000e+06,1.112256000000000000e+06,1.366336000000000000e+06,1.083840000000000000e+06,1.362912000000000000e+06,1.285664000000000000e+06,1.040176000000000000e+06,1.160000000000000000e+06,1.269792000000000000e+06,1.144640000000000000e+06,1.203296000000000000e+06,1.034688000000000000e+06,1.052800000000000000e+06,1.081312000000000000e+06,9.543680000000000000e+05,1.068736000000000000e+06,8.280000000000000000e+05,8.637920000000000000e+05,8.352960000000000000e+05,7.389280000000000000e+05,8.391520000000000000e+05,7.624960000000000000e+05,9.081440000000000000e+05,9.344320000000000000e+05,8.217440000000000000e+05,9.911200000000000000e+05,1.123264000000000000e+06,9.364320000000000000e+05,9.191360000000000000e+05,1.156704000000000000e+06,1.160224000000000000e+06,1.020896000000000000e+06,9.937600000000000000e+05,1.054912000000000000e+06,1.163808000000000000e+06,1.354560000000000000e+06,1.742759300000000047e+06,1.289504000000000000e+06,1.492928000000000000e+06,1.692736000000000000e+06,1.480032000000000000e+06,1.509000100000000093e+06,1.517504000000000000e+06,1.717664000000000000e+06,1.941504000000000000e+06,2.219801000000000000e+06,2.569270799999999814e+06,2.110336000000000000e+06,1.891488000000000000e+06,1.974784000000000000e+06,1.894240000000000000e+06,1.900832000000000000e+06,1.804928000000000000e+06,1.703296000000000000e+06,1.674240000000000000e+06,1.716448000000000000e+06,1.558304000000000000e+06,1.582656000000000000e+06,1.924256000000000000e+06,1.673824000000000000e+06,1.729856000000000000e+06,1.778048000000000000e+06,1.678048000000000000e+06,1.682176000000000000e+06,1.940864000000000000e+06,1.844224000000000000e+06,2.120580799999999814e+06,1.826944000000000000e+06,1.919296000000000000e+06,1.856736000000000000e+06,1.870208000000000000e+06,2.194496000000000000e+06,1.734432000000000000e+06,1.792032000000000000e+06,1.733344000000000000e+06,1.862432000000000000e+06,1.405734300000000047e+06,1.854501500000000000e+06,1.848608000000000000e+06,1.373088000000000000e+06,1.647968000000000000e+06,1.403616000000000000e+06,2.037190500000000000e+06,1.508032000000000000e+06,1.375648000000000000e+06,1.427136000000000000e+06,1.288822500000000000e+06,1.337888000000000000e+06,1.369760000000000000e+06,1.859619300000000047e+06,1.267872000000000000e+06,1.217536000000000000e+06,1.243360000000000000e+06,9.759840000000000000e+05,1.037648000000000000e+06,9.534240000000000000e+05,8.752960000000000000e+05,7.734240000000000000e+05,1.121952800000000047e+06,7.187840000000000000e+05,5.723360000000000000e+05,6.794080000000000000e+05,7.615680000000000000e+05,1.085509300000000047e+06,8.713280000000000000e+05,1.161703399999999907e+06,6.639840000000000000e+05,8.480320000000000000e+05,7.371520000000000000e+05,8.072480000000000000e+05,5.500495000000000000e+05,9.331629000000000233e+05,6.602560000000000000e+05,7.070720000000000000e+05,5.447943000000000466e+05,8.678720000000000000e+05,7.549120000000000000e+05,9.565600000000000000e+05,5.326240000000000000e+05,5.871680000000000000e+05,3.600902000000000116e+05,8.705580000000000000e+05,8.939040000000000000e+05,4.378592999999999884e+05,5.225520000000000000e+05,6.182080000000000000e+05,5.487680000000000000e+05,4.254960000000000000e+05,4.710480000000000000e+05,4.717600000000000000e+05,3.150720000000000000e+05,2.760640000000000000e+05,2.250800000000000000e+05,2.236640000000000000e+05,1.312600000000000000e+05,1.196760000000000000e+05,1.019600000000000000e+05,7.923400000000000000e+04,4.519600000000000000e+04,5.563200000000000000e+04,3.456400000000000000e+04,4.479400000000000000e+04,1.712400000000000000e+04,1.672300000000000000e+04,1.191500000000000000e+04,9.411000000000000000e+03,7.008000000000000000e+03,4.605000000000000000e+03,4.404000000000000000e+03,3.704000000000000000e+03,3.403000000000000000e+03,2.802000000000000000e+03,2.702000000000000000e+03,2.802000000000000000e+03,3.003000000000000000e+03,2.202000000000000000e+03,2.402000000000000000e+03,2.002000000000000000e+03,2.602000000000000000e+03,1.101000000000000000e+03,2.402000000000000000e+03,2.302000000000000000e+03,2.302000000000000000e+03,2.402000000000000000e+03,2.102000000000000000e+03,1.401000000000000000e+03,1.201000000000000000e+03,2.302000000000000000e+03,nan
4.795409999999999684e+01,1.791072000000000000e+06,1.542336500000000000e+06,2.461482299999999814e+06,2.406471000000000000e+06,2.219660299999999814e+06,2.761426299999999814e+06,2.386688000000000000e+06,2.633855799999999814e+06,2.286781299999999814e+06,2.119349299999999814e+06,2.157765000000000000e+06,1.877284000000000000e+06,2.046656000000000000e+06,2.026243000000000000e+06,1.827488000000000000e+06,1.781760000000000000e+06,1.638208000000000000e+06,1.874720000000000000e+06,1.611648000000000000e+06,1.643200000000000000e+06,1.516000000000000000e+06,1.568283800000000047e+06,1.454432000000000000e+06,1.993506800000000047e+06,1.420032000000000000e+06,1.409408000000000000e+06,1.356704000000000000e+06,1.405120000000000000e+06,2.087467100000000093e+06,1.494464000000000000e+06,1.405568000000000000e+06,1.391072000000000000e+06,1.339488000000000000e+06,1.213519300000000047e+06,1.197984000000000000e+06,1.403424000000000000e+06,1.622575600000000093e+06,1.528640000000000000e+06,1.485504000000000000e+06,1.346528000000000000e+06,1.360992000000000000e+06,1.895995600000000093e+06,1.532512000000000000e+06,1.482080000000000000e+06,1.613184000000000000e+06,1.672640000000000000e+06,1.577959800000000047e+06,1.778816000000000000e+06,2.008416000000000000e+06,1.727456000000000000e+06,2.286983299999999814e+06,1.686656000000000000e+06,2.150090000000000000e+06,2.326669299999999814e+06,2.010447300000000047e+06,2.021373600000000093e+06,2.664590500000000000e+06,2.208872299999999814e+06,1.757405100000000093e+06,1.973024000000000000e+06,2.105822000000000000e+06,1.775641500000000000e+06,2.421195000000000000e+06,2.478192500000000000e+06,2.260446299999999814e+06,2.245010000000000000e+06,2.454787799999999814e+06,2.182117500000000000e+06,2.163600000000000000e+06,2.239066000000000000e+06,2.307998299999999814e+06,2.762180799999999814e+06,2.514290500000000000e+06,2.628916500000000000e+06,2.420963000000000000e+06,3.048799500000000000e+06,2.674510500000000000e+06,2.393470500000000000e+06,2.101471000000000000e+06,2.736431000000000000e+06,1.966214300000000047e+06,2.487636000000000000e+06,1.663712000000000000e+06,3.445792799999999814e+06,2.622766500000000000e+06,2.289373000000000000e+06,2.631771799999999814e+06,2.216744799999999814e+06,2.521075500000000000e+06,2.419573500000000000e+06,2.330499000000000000e+06,3.401093799999999814e+06,1.936704899999999907e+06,2.738594299999999814e+06,1.991055600000000093e+06,1.926293800000000047e+06,2.142901299999999814e+06,2.619617000000000000e+06,3.424221500000000000e+06,2.498543299999999814e+06,2.815279299999999814e+06,3.199945000000000000e+06,2.374013500000000000e+06,2.375987299999999814e+06,2.826610500000000000e+06,2.139825299999999814e+06,2.185521500000000000e+06,1.841696000000000000e+06,2.352225500000000000e+06,1.969563800000000047e+06,2.987244299999999814e+06,2.274572500000000000e+06,2.795347500000000000e+06,2.527808500000000000e+06,2.816679500000000000e+06,3.044073500000000000e+06,3.082134000000000000e+06,2.613578799999999814e+06,2.155794799999999814e+06,2.110275000000000000e+06,2.116583799999999814e+06,2.701379799999999814e+06,2.500014799999999814e+06,3.467996500000000000e+06,2.720610500000000000e+06,2.458480000000000000e+06,3.009075000000000000e+06,2.525688799999999814e+06,2.298280000000000000e+06,1.861042399999999907e+06,1.412096000000000000e+06,1.804032000000000000e+06,2.019032300000000047e+06,1.904749600000000093e+06,1.464960000000000000e+06,1.191616000000000000e+06,1.206368000000000000e+06,1.251584000000000000e+06,1.375328000000000000e+06,1.427648000000000000e+06,1.503392000000000000e+06,1.535200000000000000e+06,1.512352000000000000e+06,1.389686500000000000e+06,1.962208000000000000e+06,1.605696000000000000e+06,1.689152000000000000e+06,1.527130100000000093e+06,2.630098500000000000e+06,1.655904000000000000e+06,1.771681399999999907e+06,2.296338500000000000e+06,2.011384399999999907e+06,1.902567800000000047e+06,1.733825899999999907e+06,1.554231500000000000e+06,2.077344300000000047e+06,2.146949000000000000e+06,1.840924100000000093e+06,3.891502799999999814e+06,1.813312800000000047e+06,2.171032000000000000e+06,2.099129000000000000e+06,3.182732500000000000e+06,1.323917300000000047e+06,2.517228000000000000e+06,1.477995399999999907e+06,1.691417100000000093e+06,2.222310299999999814e+06,1.942997100000000093e+06,2.165876000000000000e+06,1.928732800000000047e+06,2.215557500000000000e+06,1.514793800000000047e+06,1.568256000000000000e+06,1.894270300000000047e+06,2.336692000000000000e+06,3.165736500000000000e+06,2.034816000000000000e+06,2.549520500000000000e+06,1.452271000000000000e+06,1.230720899999999907e+06,1.488980300000000047e+06,2.283448500000000000e+06,1.788024000000000000e+06,1.794016000000000000e+06,1.936128000000000000e+06,1.384768000000000000e+06,1.938190300000000047e+06,1.642880000000000000e+06,1.555616000000000000e+06,1.753280000000000000e+06,1.535104000000000000e+06,1.165242300000000047e+06,1.299104000000000000e+06,1.537248000000000000e+06,1.339392000000000000e+06,1.865783800000000047e+06,1.408128000000000000e+06,1.530464000000000000e+06,1.449792000000000000e+06,2.029918000000000000e+06,1.735686300000000047e+06,1.634876300000000047e+06,2.578576000000000000e+06,1.684601300000000047e+06,1.739151000000000000e+06,2.379261799999999814e+06,1.968091100000000093e+06,2.074406300000000047e+06,2.090521899999999907e+06,1.907384100000000093e+06,1.689436899999999907e+06,1.930178300000000047e+06,2.394474000000000000e+06,1.716872100000000093e+06,1.769426800000000047e+06,1.649553100000000093e+06,1.854367000000000000e+06,1.321536000000000000e+06,2.076371300000000047e+06,1.524089500000000000e+06,1.789537399999999907e+06,1.925653500000000000e+06,1.496704000000000000e+06,1.592608000000000000e+06,1.567488000000000000e+06,1.459456000000000000e+06,1.704032000000000000e+06,1.871200000000000000e+06,1.269984000000000000e+06,1.467008000000000000e+06,1.415968000000000000e+06,1.446688000000000000e+06,1.417664000000000000e+06,1.384315300000000047e+06,1.636800000000000000e+06,1.479488000000000000e+06,1.676416000000000000e+06,1.742720000000000000e+06,1.529152000000000000e+06,1.536608000000000000e+06,1.548160000000000000e+06,1.352094500000000000e+06,2.221423799999999814e+06,1.503072000000000000e+06,1.067383500000000000e+06,2.028399399999999907e+06,1.582656000000000000e+06,2.483072799999999814e+06,1.636601600000000093e+06,1.630528000000000000e+06,1.977776300000000047e+06,1.969294600000000093e+06,1.501344000000000000e+06,1.971006300000000047e+06,1.427202800000000047e+06,2.009279800000000047e+06,1.942879500000000000e+06,2.033252300000000047e+06,1.918611899999999907e+06,1.995928100000000093e+06,2.446539500000000000e+06,1.746443399999999907e+06,1.916342800000000047e+06,1.277790300000000047e+06,2.063987500000000000e+06,1.044402000000000000e+06,1.237728000000000000e+06,1.216992000000000000e+06,1.246144000000000000e+06,1.147808000000000000e+06,8.831140999999999767e+05,9.580320000000000000e+05,9.672800000000000000e+05,9.513280000000000000e+05,1.129504000000000000e+06,1.094816000000000000e+06,1.301120000000000000e+06,1.265728000000000000e+06,1.321088000000000000e+06,1.257120000000000000e+06,1.370624000000000000e+06,1.290560000000000000e+06,1.387008000000000000e+06,1.192160000000000000e+06,1.324000000000000000e+06,1.213056000000000000e+06,1.357248000000000000e+06,1.395488000000000000e+06,1.263936000000000000e+06,1.160096000000000000e+06,1.374368000000000000e+06,1.340864000000000000e+06,1.488736000000000000e+06,1.241792000000000000e+06,1.312352000000000000e+06,1.282048000000000000e+06,1.824190800000000047e+06,1.734809300000000047e+06,1.802234100000000093e+06,2.211146500000000000e+06,1.932997899999999907e+06,1.933162899999999907e+06,1.819766399999999907e+06,2.665518500000000000e+06,2.170250299999999814e+06,2.506622299999999814e+06,2.304177000000000000e+06,3.169514299999999814e+06,1.990371100000000093e+06,2.074577399999999907e+06,1.983795600000000093e+06,2.460735500000000000e+06,2.142146799999999814e+06,2.141889799999999814e+06,2.461321000000000000e+06,3.092475799999999814e+06,2.592661500000000000e+06,2.375174000000000000e+06,2.696720500000000000e+06,2.685748500000000000e+06,2.525570799999999814e+06,1.984141100000000093e+06,2.307805500000000000e+06,1.768265500000000000e+06,1.467148800000000047e+06,2.028399399999999907e+06,2.471194299999999814e+06,1.450593399999999907e+06,2.258151000000000000e+06,2.054427399999999907e+06,1.990989000000000000e+06,2.039312899999999907e+06,2.113623500000000000e+06,1.696940399999999907e+06,1.976785800000000047e+06,2.237646000000000000e+06,2.373489500000000000e+06,2.216903000000000000e+06,2.213322000000000000e+06,1.892066000000000000e+06,2.010971800000000047e+06,2.310280000000000000e+06,2.134477000000000000e+06,2.499699799999999814e+06,3.036649299999999814e+06,2.015596300000000047e+06,2.467862799999999814e+06,2.834232299999999814e+06,2.226564500000000000e+06,3.640505299999999814e+06,1.920608500000000000e+06,3.565534799999999814e+06,2.672268500000000000e+06,2.030872600000000093e+06,2.290660000000000000e+06,2.020992300000000047e+06,1.952166000000000000e+06,2.488121500000000000e+06,2.892767500000000000e+06,2.345408000000000000e+06,1.904069800000000047e+06,2.121162299999999814e+06,1.749720000000000000e+06,1.648288000000000000e+06,1.501134100000000093e+06,1.483264000000000000e+06,2.275561000000000000e+06,2.050645899999999907e+06,1.499200000000000000e+06,1.609504000000000000e+06,1.396128000000000000e+06,1.579296000000000000e+06,1.852672000000000000e+06,1.542432000000000000e+06,1.612832000000000000e+06,1.613824000000000000e+06,2.115531000000000000e+06,1.830656000000000000e+06,1.827939600000000093e+06,1.773760000000000000e+06,1.608832000000000000e+06,1.776736000000000000e+06,1.673920000000000000e+06,1.277276000000000000e+06,1.982351000000000000e+06,1.725600000000000000e+06,1.515337300000000047e+06,1.684800000000000000e+06,1.662304000000000000e+06,1.755904000000000000e+06,1.743150399999999907e+06,1.889184000000000000e+06,2.050225500000000000e+06,1.526672800000000047e+06,2.190160000000000000e+06,2.151175000000000000e+06,1.991849300000000047e+06,2.063614300000000047e+06,2.253829500000000000e+06,2.740282500000000000e+06,2.481285500000000000e+06,2.018000000000000000e+06,1.498147100000000093e+06,1.494112000000000000e+06,1.951801500000000000e+06,2.631975799999999814e+06,1.748593600000000093e+06,2.133409299999999814e+06,2.046590399999999907e+06,1.612416000000000000e+06,1.642928500000000000e+06,1.332000000000000000e+06,1.297920000000000000e+06,1.416288000000000000e+06,1.419840000000000000e+06,1.136800000000000000e+06,1.407264000000000000e+06,1.432832000000000000e+06,1.136384000000000000e+06,1.148128000000000000e+06,1.142720000000000000e+06,9.756800000000000000e+05,9.061440000000000000e+05,9.975360000000000000e+05,9.725299000000000233e+05,1.012048000000000000e+06,1.026480000000000000e+06,9.915520000000000000e+05,8.631680000000000000e+05,9.477600000000000000e+05,9.648640000000000000e+05,1.013744000000000000e+06,9.641280000000000000e+05,1.162432000000000000e+06,1.168288000000000000e+06,1.076544000000000000e+06,1.119552000000000000e+06,1.209248000000000000e+06,1.209568000000000000e+06,1.161600000000000000e+06,1.179936000000000000e+06,1.838629800000000047e+06,1.458400000000000000e+06,1.844051399999999907e+06,1.107981899999999907e+06,1.683297000000000000e+06,1.545024000000000000e+06,2.159767000000000000e+06,1.794546300000000047e+06,2.068483899999999907e+06,1.959604899999999907e+06,1.861536000000000000e+06,1.931569899999999907e+06,1.543744000000000000e+06,1.429920000000000000e+06,1.338080000000000000e+06,2.086959899999999907e+06,1.219101899999999907e+06,1.432064000000000000e+06,9.693760000000000000e+05,1.269248000000000000e+06,1.113312000000000000e+06,7.995488000000000466e+05,1.172736000000000000e+06,9.725299000000000233e+05,1.069568000000000000e+06,1.443359000000000000e+06,1.058400000000000000e+06,1.122208000000000000e+06,1.173248000000000000e+06,1.097472000000000000e+06,1.135008000000000000e+06,1.080032000000000000e+06,1.146976000000000000e+06,1.137024000000000000e+06,1.179200000000000000e+06,9.825120000000000000e+05,1.243584000000000000e+06,1.201792000000000000e+06,8.908854000000000233e+05,1.516148100000000093e+06,1.382816000000000000e+06,1.796376000000000000e+06,1.834979300000000047e+06,1.376288000000000000e+06,1.551392000000000000e+06,1.457760000000000000e+06,1.831763000000000000e+06,1.198991500000000000e+06,2.034850800000000047e+06,1.995550300000000047e+06,1.852760000000000000e+06,2.118529799999999814e+06,1.378656000000000000e+06,1.903645800000000047e+06,1.901978600000000093e+06,1.622559000000000000e+06,1.550642899999999907e+06,1.979318500000000000e+06,1.080657800000000047e+06,1.338400000000000000e+06,1.311904000000000000e+06,1.374592000000000000e+06,2.032642300000000047e+06,1.268192000000000000e+06,1.608703399999999907e+06,1.701425300000000047e+06,1.731927100000000093e+06,1.447328000000000000e+06,1.132672000000000000e+06,1.267968000000000000e+06,1.068631500000000000e+06,1.198304000000000000e+06,1.066208000000000000e+06,1.070016000000000000e+06,1.465237800000000047e+06,1.157472000000000000e+06,1.125056000000000000e+06,9.290880000000000000e+05,1.121568000000000000e+06,1.020688000000000000e+06,9.595040000000000000e+05,9.904960000000000000e+05,1.251456000000000000e+06,1.082144000000000000e+06,1.063456000000000000e+06,1.239328000000000000e+06,1.283968000000000000e+06,1.187808000000000000e+06,1.326560000000000000e+06,1.508509399999999907e+06,1.242432000000000000e+06,1.326560000000000000e+06,1.579625600000000093e+06,1.523136000000000000e+06,2.009918000000000000e+06,2.063571100000000093e+06,1.572576000000000000e+06,2.319817500000000000e+06,1.966514300000000047e+06,2.010942300000000047e+06,2.073981399999999907e+06,1.529824000000000000e+06,1.613728000000000000e+06,2.096534000000000000e+06,1.242505300000000047e+06,1.177824000000000000e+06,1.424441300000000047e+06,1.160000000000000000e+06,1.026272000000000000e+06,1.202752000000000000e+06,1.189696000000000000e+06,1.033744000000000000e+06,1.239744000000000000e+06,1.656830800000000047e+06,1.157024000000000000e+06,1.098208000000000000e+06,1.407185300000000047e+06,1.148992000000000000e+06,1.962107000000000000e+06,1.217025100000000093e+06,1.028576000000000000e+06,1.032500300000000047e+06,1.516934500000000000e+06,1.180480000000000000e+06,1.243904000000000000e+06,1.092047800000000047e+06,1.878305600000000093e+06,1.238592000000000000e+06,1.604330600000000093e+06,1.504993300000000047e+06,1.139693600000000093e+06,1.641568000000000000e+06,1.292704000000000000e+06,1.229856000000000000e+06,7.346050999999999767e+05,1.303488000000000000e+06,1.555520000000000000e+06,1.199264000000000000e+06,1.152480000000000000e+06,1.084576000000000000e+06,1.158400000000000000e+06,1.032500300000000047e+06,1.221024000000000000e+06,1.244320000000000000e+06,1.128544000000000000e+06,1.022688000000000000e+06,1.608259100000000093e+06,1.227744000000000000e+06,1.139693600000000093e+06,1.655943800000000047e+06,1.236128000000000000e+06,1.385504000000000000e+06,1.326560000000000000e+06,1.325920000000000000e+06,1.207176500000000000e+06,1.183372399999999907e+06,1.161280000000000000e+06,1.318376800000000047e+06,1.189376000000000000e+06,1.461353300000000047e+06,1.353376000000000000e+06,1.747269399999999907e+06,1.185472000000000000e+06,1.357888000000000000e+06,1.300064000000000000e+06,1.323776000000000000e+06,1.739295399999999907e+06,1.183968000000000000e+06,1.953761500000000000e+06,1.391392000000000000e+06,1.906154300000000047e+06,1.682400000000000000e+06,1.616232300000000047e+06,1.703488000000000000e+06,1.515456000000000000e+06,1.914880000000000000e+06,1.977564600000000093e+06,1.572553500000000000e+06,1.977564600000000093e+06,1.744672000000000000e+06,1.420160000000000000e+06,1.258789600000000093e+06,1.873824000000000000e+06,1.396224000000000000e+06,1.659904000000000000e+06,1.566112000000000000e+06,1.740000000000000000e+06,1.523776000000000000e+06,1.464192000000000000e+06,1.684704000000000000e+06,1.376096000000000000e+06,1.515264000000000000e+06,1.842561300000000047e+06,1.521280000000000000e+06,1.404704000000000000e+06,1.497344000000000000e+06,1.846567100000000093e+06,1.511040000000000000e+06,1.540160000000000000e+06,1.536512000000000000e+06,1.484320000000000000e+06,1.609920000000000000e+06,1.342179899999999907e+06,1.433472000000000000e+06,1.457312000000000000e+06,1.922023000000000000e+06,1.569248000000000000e+06,2.319138500000000000e+06,1.540704000000000000e+06,1.529696000000000000e+06,1.535648000000000000e+06,1.602464000000000000e+06,1.532803300000000047e+06,2.017314899999999907e+06,1.167503600000000093e+06,1.637984000000000000e+06,1.577248000000000000e+06,1.600064000000000000e+06,1.969630300000000047e+06,1.809088000000000000e+06,1.576032000000000000e+06,1.753280000000000000e+06,1.612832000000000000e+06,1.234986500000000000e+06,1.653408000000000000e+06,1.544480000000000000e+06,1.753408000000000000e+06,1.548704000000000000e+06,1.657312000000000000e+06,1.539200000000000000e+06,1.615648000000000000e+06,1.511584000000000000e+06,1.696320000000000000e+06,1.370848000000000000e+06,1.660352000000000000e+06,1.402752000000000000e+06,1.276832000000000000e+06,1.496832000000000000e+06,1.538784000000000000e+06,1.538016000000000000e+06,1.465376000000000000e+06,1.311904000000000000e+06,1.650144000000000000e+06,1.749568000000000000e+06,1.542240000000000000e+06,1.528288000000000000e+06,1.431840000000000000e+06,1.518816000000000000e+06,1.527776000000000000e+06,1.243072000000000000e+06,1.252416000000000000e+06,1.254752000000000000e+06,1.202880000000000000e+06,1.072416000000000000e+06,9.530770999999999767e+05,9.504800000000000000e+05,1.101152000000000000e+06,7.306765999999999767e+05,1.043968000000000000e+06,9.241600000000000000e+05,1.100736000000000000e+06,9.555200000000000000e+05,9.036320000000000000e+05,9.033280000000000000e+05,1.184064000000000000e+06,1.318376800000000047e+06,8.669280000000000000e+05,1.135726500000000000e+06,1.312703500000000000e+06,1.211494399999999907e+06,1.094496000000000000e+06,7.398560000000000000e+05,1.023104000000000000e+06,8.430240000000000000e+05,1.061152000000000000e+06,9.371300000000000000e+05,1.291648000000000000e+06,8.776213000000000466e+05,1.431424000000000000e+06,1.110464000000000000e+06,1.410176000000000000e+06,1.704704000000000000e+06,1.088041899999999907e+06,1.427872000000000000e+06,1.373504000000000000e+06,1.333504000000000000e+06,1.292704000000000000e+06,1.264256000000000000e+06,1.392480000000000000e+06,1.432160000000000000e+06,1.238688000000000000e+06,1.299520000000000000e+06,1.481312000000000000e+06,1.335328000000000000e+06,1.168576000000000000e+06,1.299424000000000000e+06,1.475072000000000000e+06,1.338944000000000000e+06,1.305184000000000000e+06,1.870371300000000047e+06,1.318976000000000000e+06,2.275459799999999814e+06,1.322368000000000000e+06,1.505024000000000000e+06,9.649786999999999534e+05,1.347488000000000000e+06,9.172940999999999767e+05,1.723426600000000093e+06,1.338251399999999907e+06,1.109312000000000000e+06,1.544160000000000000e+06,1.655943800000000047e+06,1.451936000000000000e+06,2.136449500000000000e+06,2.013309000000000000e+06,1.398784000000000000e+06,1.771111300000000047e+06,1.687682300000000047e+06,1.460640000000000000e+06,1.253280000000000000e+06,1.513408000000000000e+06,1.253920000000000000e+06,1.215712000000000000e+06,1.235072000000000000e+06,1.347936000000000000e+06,1.204992000000000000e+06,1.327616000000000000e+06,1.937891800000000047e+06,1.515904000000000000e+06,1.391936000000000000e+06,1.369989899999999907e+06,1.574976000000000000e+06,1.455808000000000000e+06,1.342179899999999907e+06,1.475072000000000000e+06,1.060231899999999907e+06,1.649600000000000000e+06,1.425632000000000000e+06,1.487328000000000000e+06,1.466016000000000000e+06,1.437856000000000000e+06,1.910121500000000000e+06,1.554656000000000000e+06,1.574976000000000000e+06,1.072173100000000093e+06,1.467872000000000000e+06,1.714720000000000000e+06,1.230496000000000000e+06,1.870371300000000047e+06,1.542560000000000000e+06,1.461952000000000000e+06,1.620096000000000000e+06,1.385280000000000000e+06,1.478944000000000000e+06,1.616232300000000047e+06,1.345568000000000000e+06,1.425184000000000000e+06,1.473440000000000000e+06,1.008657400000000023e+06,1.580384000000000000e+06,9.848145999999999767e+05,1.890245899999999907e+06,1.376928000000000000e+06,1.388928000000000000e+06,1.163497800000000047e+06,1.224864000000000000e+06,2.021243399999999907e+06,1.973636100000000093e+06,1.561344000000000000e+06,1.335520000000000000e+06,1.458272000000000000e+06,1.175438000000000000e+06,1.212416000000000000e+06,1.806816899999999907e+06,1.303808000000000000e+06,1.203296000000000000e+06,1.310528000000000000e+06,1.024576000000000000e+06,1.592390399999999907e+06,1.213280000000000000e+06,1.076032000000000000e+06,1.076179000000000000e+06,1.146656000000000000e+06,1.866442800000000047e+06,1.548384000000000000e+06,1.513006000000000000e+06,1.191307800000000047e+06,1.347616000000000000e+06,1.158112000000000000e+06,1.123168000000000000e+06,1.289920000000000000e+06,1.352096000000000000e+06,1.156192000000000000e+06,1.267136000000000000e+06,1.289184000000000000e+06,1.151328000000000000e+06,1.256992000000000000e+06,1.953761500000000000e+06,1.040434599999999977e+06,1.479488000000000000e+06,1.457386000000000000e+06,1.508128000000000000e+06,1.687682300000000047e+06,1.302624000000000000e+06,9.355840000000000000e+05,9.308800000000000000e+05,1.024526199999999953e+06,1.441517300000000047e+06,1.620199399999999907e+06,1.274736800000000047e+06,8.643200000000000000e+05,1.588461899999999907e+06,9.848145999999999767e+05,1.683753800000000047e+06,1.520940399999999907e+06,1.195313600000000093e+06,1.894174399999999907e+06,1.227520000000000000e+06,1.266724000000000000e+06,1.415424000000000000e+06,1.516128000000000000e+06,2.243644000000000000e+06,1.527552000000000000e+06,1.505536000000000000e+06,1.993511800000000047e+06,1.535648000000000000e+06,1.306474300000000047e+06,1.826272000000000000e+06,1.981570500000000000e+06,1.937891800000000047e+06,1.577664000000000000e+06,1.628134800000000047e+06,1.311488000000000000e+06,2.025250300000000047e+06,1.504993300000000047e+06,1.429696000000000000e+06,1.744992000000000000e+06,1.677312000000000000e+06,1.350192600000000093e+06,1.366061399999999907e+06,2.026656000000000000e+06,2.068967600000000093e+06,2.037190500000000000e+06,1.906154300000000047e+06,1.425824000000000000e+06,1.692960000000000000e+06,1.847392000000000000e+06,2.049053399999999907e+06,1.695232000000000000e+06,1.945827100000000093e+06,1.326311100000000093e+06,1.568547600000000093e+06,1.850495600000000093e+06,1.566432000000000000e+06,1.818757100000000093e+06,2.072896100000000093e+06,1.487136000000000000e+06,1.957767399999999907e+06,1.741408000000000000e+06,1.572896000000000000e+06,1.535648000000000000e+06,1.369989899999999907e+06,1.456576000000000000e+06,2.060993600000000093e+06,1.555616000000000000e+06,1.480768000000000000e+06,2.144384799999999814e+06,1.532928000000000000e+06,1.547200000000000000e+06,2.156286500000000000e+06,1.973636100000000093e+06,1.949833000000000000e+06,1.477261600000000093e+06,1.710784000000000000e+06,2.188063500000000000e+06,1.480128000000000000e+06,1.377924300000000047e+06,1.419520000000000000e+06,1.556684800000000047e+06,1.289280000000000000e+06,1.256480000000000000e+06,1.198944000000000000e+06,1.218368000000000000e+06,1.284704000000000000e+06,1.272128000000000000e+06,1.290048000000000000e+06,1.644003500000000000e+06,1.001328000000000000e+06,9.563520000000000000e+05,9.686400000000000000e+05,1.010896000000000000e+06,8.610880000000000000e+05,8.790560000000000000e+05,7.531520000000000000e+05,8.817760000000000000e+05,8.549120000000000000e+05,8.116320000000000000e+05,8.814560000000000000e+05,8.315360000000000000e+05,8.181920000000000000e+05,8.296640000000000000e+05,7.603200000000000000e+05,9.224960000000000000e+05,8.591040000000000000e+05,9.128480000000000000e+05,1.346185800000000047e+06,9.111840000000000000e+05,1.042704000000000000e+06,1.089856000000000000e+06,9.067840000000000000e+05,9.721120000000000000e+05,8.798880000000000000e+05,1.140096000000000000e+06,1.135726500000000000e+06,9.804000000000000000e+05,1.096704000000000000e+06,7.624150999999999767e+05,1.151328000000000000e+06,1.180672000000000000e+06,1.133216000000000000e+06,1.071808000000000000e+06,1.154592000000000000e+06,1.254656000000000000e+06,1.127904000000000000e+06,9.632800000000000000e+05,9.142080000000000000e+05,1.021840000000000000e+06,9.734720000000000000e+05,1.272992000000000000e+06,1.053024000000000000e+06,9.840389000000000233e+05,8.379096999999999534e+05,9.886080000000000000e+05,9.584640000000000000e+05,1.049216000000000000e+06,1.076544000000000000e+06,1.087328000000000000e+06,1.066848000000000000e+06,1.057344000000000000e+06,1.024784000000000000e+06,1.246144000000000000e+06,1.178656000000000000e+06,1.548750399999999907e+06,1.151648000000000000e+06,1.763138100000000093e+06,1.496928000000000000e+06,1.406304000000000000e+06,1.477344000000000000e+06,1.433582899999999907e+06,1.327840000000000000e+06,1.474432000000000000e+06,1.554112000000000000e+06,1.670880000000000000e+06,1.711563800000000047e+06,1.473255800000000047e+06,1.356160000000000000e+06,1.362055500000000000e+06,1.336704000000000000e+06,1.322382600000000093e+06,1.663878100000000093e+06,1.914088600000000093e+06,1.914088600000000093e+06,1.220736000000000000e+06,1.412640000000000000e+06,1.481190100000000093e+06,1.142112000000000000e+06,1.338304000000000000e+06,9.014244000000000233e+05,1.083104000000000000e+06,1.021312000000000000e+06,1.147168000000000000e+06,1.113120000000000000e+06,1.679747899999999907e+06,1.354976000000000000e+06,1.223808000000000000e+06,1.249760000000000000e+06,1.422496000000000000e+06,1.536809100000000093e+06,1.910121500000000000e+06,1.509440000000000000e+06,1.739295399999999907e+06,1.417674500000000000e+06,1.411136000000000000e+06,1.744768000000000000e+06,1.882311500000000000e+06,1.306474300000000047e+06,1.423168000000000000e+06,1.491968000000000000e+06,1.539520000000000000e+06,1.508032000000000000e+06,1.314272000000000000e+06,1.538656000000000000e+06,1.484640000000000000e+06,1.424448000000000000e+06,1.361408000000000000e+06,1.306474300000000047e+06,1.383360000000000000e+06,1.392352000000000000e+06,1.464096000000000000e+06,1.322912000000000000e+06,1.363872000000000000e+06,1.427328000000000000e+06,1.152480000000000000e+06,1.227744000000000000e+06,1.269888000000000000e+06,1.419520000000000000e+06,9.887818000000000466e+05,1.368896000000000000e+06,1.346656000000000000e+06,1.225600000000000000e+06,1.224768000000000000e+06,1.174208000000000000e+06,1.036800000000000000e+06,1.493600000000000000e+06,1.024526199999999953e+06,1.241568000000000000e+06,1.201280000000000000e+06,1.441517300000000047e+06,1.411680000000000000e+06,1.114784000000000000e+06,9.689459000000000233e+05,1.144320000000000000e+06,1.683753800000000047e+06,1.139693600000000093e+06,1.148864000000000000e+06,1.620199399999999907e+06,1.115104000000000000e+06,1.088576000000000000e+06,1.081920000000000000e+06,1.679747899999999907e+06,1.437511399999999907e+06,1.031008000000000000e+06,1.142112000000000000e+06,1.243168000000000000e+06,1.068832000000000000e+06,1.156608000000000000e+06,1.089440000000000000e+06,1.004690300000000047e+06,1.160544000000000000e+06,1.143264000000000000e+06,1.065664000000000000e+06,1.245504000000000000e+06,1.260416000000000000e+06,1.260192000000000000e+06,1.388192000000000000e+06,1.379392000000000000e+06,1.105824000000000000e+06,1.252544000000000000e+06,1.186528000000000000e+06,1.276512000000000000e+06,1.095552000000000000e+06,1.149408000000000000e+06,1.171432100000000093e+06,1.362816000000000000e+06,1.600363500000000000e+06,1.408768000000000000e+06,1.195648000000000000e+06,1.345248000000000000e+06,1.282784000000000000e+06,1.272448000000000000e+06,1.224972000000000000e+06,1.224864000000000000e+06,1.242432000000000000e+06,1.274736800000000047e+06,1.711563800000000047e+06,1.407392000000000000e+06,1.176768000000000000e+06,1.306592000000000000e+06,1.058720000000000000e+06,1.243808000000000000e+06,1.174944000000000000e+06,1.108032000000000000e+06,1.054592000000000000e+06,1.178240000000000000e+06,9.892320000000000000e+05,7.386110000000000000e+05,9.936480000000000000e+05,1.054176000000000000e+06,1.037424000000000000e+06,1.194496000000000000e+06,1.231232000000000000e+06,9.880800000000000000e+05,9.963840000000000000e+05,1.030688000000000000e+06,1.010272000000000000e+06,1.124736000000000000e+06,1.449248000000000000e+06,1.094816000000000000e+06,1.053120000000000000e+06,1.204576000000000000e+06,1.252736000000000000e+06,1.044704000000000000e+06,1.148576000000000000e+06,1.157472000000000000e+06,1.219648000000000000e+06,1.166144000000000000e+06,1.168704000000000000e+06,1.253792000000000000e+06,1.296768000000000000e+06,1.097472000000000000e+06,1.117024000000000000e+06,1.011840000000000000e+06,1.024048000000000000e+06,1.080672000000000000e+06,9.759840000000000000e+05,9.204960000000000000e+05,8.316480000000000000e+05,7.577280000000000000e+05,8.163200000000000000e+05,7.023040000000000000e+05,8.128800000000000000e+05,8.617120000000000000e+05,8.496000000000000000e+05,1.021632000000000000e+06,7.859040000000000000e+05,1.001000000000000000e+06,1.008800000000000000e+06,1.053120000000000000e+06,9.305600000000000000e+05,1.046704000000000000e+06,1.118272000000000000e+06,1.092704000000000000e+06,1.223045300000000047e+06,1.329440000000000000e+06,1.300608000000000000e+06,1.464000000000000000e+06,1.430144000000000000e+06,1.447552000000000000e+06,1.674784000000000000e+06,1.611872000000000000e+06,2.203932299999999814e+06,1.940960000000000000e+06,1.970144000000000000e+06,1.955264000000000000e+06,1.656672000000000000e+06,1.668704000000000000e+06,1.910944000000000000e+06,2.008320000000000000e+06,1.791168000000000000e+06,1.727904000000000000e+06,1.548750399999999907e+06,1.894240000000000000e+06,5.341104000000000000e+06,1.958688000000000000e+06,1.674240000000000000e+06,1.776000000000000000e+06,1.673184000000000000e+06,1.741504000000000000e+06,1.370176000000000000e+06,1.743264000000000000e+06,1.636704000000000000e+06,1.678048000000000000e+06,1.671552000000000000e+06,1.926976000000000000e+06,1.753824000000000000e+06,1.942720000000000000e+06,1.798816000000000000e+06,1.876800000000000000e+06,1.932064000000000000e+06,1.841696000000000000e+06,1.777312000000000000e+06,1.840960000000000000e+06,1.884576000000000000e+06,1.641696000000000000e+06,1.655456000000000000e+06,2.068967600000000093e+06,2.001446100000000093e+06,1.662944000000000000e+06,1.551296000000000000e+06,1.274736800000000047e+06,1.494656000000000000e+06,1.688160000000000000e+06,1.553344000000000000e+06,1.551936000000000000e+06,1.419936000000000000e+06,1.631739399999999907e+06,1.205952000000000000e+06,1.422496000000000000e+06,1.202432000000000000e+06,1.120096000000000000e+06,1.210624000000000000e+06,9.975360000000000000e+05,1.002160000000000000e+06,9.542033000000000466e+05,9.749440000000000000e+05,8.579795000000000000e+05,7.927840000000000000e+05,8.380160000000000000e+05,7.767520000000000000e+05,9.034240000000000000e+05,7.922560000000000000e+05,6.315360000000000000e+05,7.243840000000000000e+05,7.137120000000000000e+05,6.580960000000000000e+05,6.868640000000000000e+05,9.662745000000000000e+05,6.858240000000000000e+05,8.027680000000000000e+05,9.979313000000000466e+05,1.044363099999999977e+06,9.735840000000000000e+05,4.486899000000000233e+05,1.502052300000000047e+06,7.332160000000000000e+05,6.325600000000000000e+05,8.122560000000000000e+05,5.296645999999999767e+05,6.993920000000000000e+05,1.008996599999999977e+06,7.431840000000000000e+05,5.120720000000000000e+05,1.011002300000000047e+06,5.880960000000000000e+05,7.029280000000000000e+05,6.285280000000000000e+05,5.688320000000000000e+05,4.917520000000000000e+05,3.792320000000000000e+05,3.659760000000000000e+05,4.846800000000000000e+05,2.739280000000000000e+05,1.694800000000000000e+05,1.469840000000000000e+05,1.122240000000000000e+05,7.782800000000000000e+04,7.139800000000000000e+04,5.743900000000000000e+04,4.569700000000000000e+04,2.804700000000000000e+04,2.554100000000000000e+04,1.682300000000000000e+04,1.461900000000000000e+04,1.582200000000000000e+04,1.001200000000000000e+04,1.101400000000000000e+04,6.307000000000000000e+03,3.003000000000000000e+03,3.375282999999999884e+05,2.402000000000000000e+03,2.802000000000000000e+03,3.904000000000000000e+03,3.303000000000000000e+03,2.903000000000000000e+03,1.101000000000000000e+03,2.102000000000000000e+03,1.701000000000000000e+03,2.302000000000000000e+03,3.003000000000000000e+03,2.202000000000000000e+03,1.601000000000000000e+03,4.104000000000000000e+03,2.502000000000000000e+03,2.102000000000000000e+03,1.901000000000000000e+03,1.901000000000000000e+03,1.801000000000000000e+03,nan
4.795490000000000208e+01,1.496465800000000047e+06,2.254552799999999814e+06,1.940960000000000000e+06,1.837331500000000000e+06,2.199049799999999814e+06,2.074099000000000000e+06,2.333203799999999814e+06,2.470044500000000000e+06,2.457411299999999814e+06,2.180038500000000000e+06,2.332816799999999814e+06,2.359915000000000000e+06,1.627934399999999907e+06,2.189568000000000000e+06,1.907200000000000000e+06,1.782208000000000000e+06,1.874368000000000000e+06,1.617088000000000000e+06,1.569344000000000000e+06,1.547296000000000000e+06,1.389056000000000000e+06,1.843860899999999907e+06,1.453888000000000000e+06,1.369664000000000000e+06,1.616640000000000000e+06,1.543296000000000000e+06,1.481088000000000000e+06,1.547744000000000000e+06,1.413824000000000000e+06,1.382853300000000047e+06,1.483456000000000000e+06,1.259360000000000000e+06,1.464096000000000000e+06,1.696612100000000093e+06,1.182592000000000000e+06,1.225118000000000000e+06,1.253792000000000000e+06,1.538336000000000000e+06,1.199132300000000047e+06,1.729856000000000000e+06,1.495840000000000000e+06,1.648096000000000000e+06,1.447200000000000000e+06,1.564896000000000000e+06,1.636800000000000000e+06,1.615328000000000000e+06,2.124607299999999814e+06,1.572247899999999907e+06,1.730848000000000000e+06,1.761376000000000000e+06,1.534976000000000000e+06,2.332366500000000000e+06,1.729745800000000047e+06,2.247479799999999814e+06,2.493930299999999814e+06,2.880161000000000000e+06,2.497584500000000000e+06,2.451572000000000000e+06,2.008457300000000047e+06,1.780821000000000000e+06,1.934334399999999907e+06,2.464830000000000000e+06,1.892094800000000047e+06,1.959482899999999907e+06,2.304297000000000000e+06,2.039414600000000093e+06,2.199816799999999814e+06,2.354124000000000000e+06,1.873504000000000000e+06,2.382620500000000000e+06,1.848842399999999907e+06,2.302535299999999814e+06,2.164450799999999814e+06,1.749938399999999907e+06,2.293546000000000000e+06,2.374442299999999814e+06,1.963502300000000047e+06,2.320027299999999814e+06,2.210181299999999814e+06,1.700983500000000000e+06,2.670766299999999814e+06,2.624926799999999814e+06,1.919280800000000047e+06,3.300814799999999814e+06,2.519362500000000000e+06,2.361677299999999814e+06,2.586722299999999814e+06,2.237214299999999814e+06,2.635907000000000000e+06,2.193999500000000000e+06,2.012728899999999907e+06,2.612733799999999814e+06,3.793048299999999814e+06,2.179457000000000000e+06,2.849517799999999814e+06,2.951487799999999814e+06,2.272523799999999814e+06,2.124269000000000000e+06,2.395799799999999814e+06,2.657509299999999814e+06,2.562358299999999814e+06,2.231380500000000000e+06,3.067415500000000000e+06,2.286983299999999814e+06,2.166106299999999814e+06,2.110967500000000000e+06,2.067229800000000047e+06,2.072472100000000093e+06,2.936069500000000000e+06,2.547641299999999814e+06,2.456865799999999814e+06,2.173945000000000000e+06,2.283393799999999814e+06,2.819679799999999814e+06,2.865698500000000000e+06,1.677860399999999907e+06,3.451544000000000000e+06,2.325372299999999814e+06,2.062779500000000000e+06,2.176758000000000000e+06,2.128989799999999814e+06,2.380765000000000000e+06,1.940778100000000093e+06,2.168562500000000000e+06,1.502833500000000000e+06,1.891145300000000047e+06,2.354193799999999814e+06,1.836448000000000000e+06,1.877840000000000000e+06,1.599784899999999907e+06,1.856144300000000047e+06,1.564839000000000000e+06,1.626576300000000047e+06,1.761360399999999907e+06,1.386592000000000000e+06,1.214656000000000000e+06,1.381024000000000000e+06,1.221344000000000000e+06,1.359743100000000093e+06,1.612640000000000000e+06,1.456448000000000000e+06,1.461088000000000000e+06,1.582112000000000000e+06,1.982923500000000000e+06,1.430336000000000000e+06,1.553440000000000000e+06,1.591960800000000047e+06,1.806972300000000047e+06,2.323705500000000000e+06,1.351136000000000000e+06,2.035611800000000047e+06,1.947445500000000000e+06,2.079704100000000093e+06,1.501584000000000000e+06,2.007940800000000047e+06,2.120133799999999814e+06,2.024918000000000000e+06,2.531806000000000000e+06,2.001709800000000047e+06,1.973941800000000047e+06,1.805075899999999907e+06,2.454219000000000000e+06,1.993342399999999907e+06,2.125763299999999814e+06,1.804316600000000093e+06,1.796856800000000047e+06,4.919828000000000000e+06,2.674859799999999814e+06,1.717460800000000047e+06,1.825147800000000047e+06,1.833852800000000047e+06,2.118455299999999814e+06,1.910115399999999907e+06,1.824878000000000000e+06,1.642432000000000000e+06,2.231417799999999814e+06,2.188087799999999814e+06,2.171078000000000000e+06,2.379552000000000000e+06,1.478421000000000000e+06,2.226540299999999814e+06,2.017131500000000000e+06,2.553167000000000000e+06,1.515556399999999907e+06,1.443008000000000000e+06,1.591392000000000000e+06,1.286097100000000093e+06,1.816000000000000000e+06,1.775652800000000047e+06,1.496064000000000000e+06,1.450656000000000000e+06,1.593696000000000000e+06,1.387968000000000000e+06,2.121473299999999814e+06,1.489376000000000000e+06,1.408768000000000000e+06,1.571685899999999907e+06,1.447968000000000000e+06,1.424128000000000000e+06,1.656000000000000000e+06,1.381344000000000000e+06,1.569024000000000000e+06,1.999971100000000093e+06,1.999481899999999907e+06,1.422233800000000047e+06,1.999727300000000047e+06,1.945944000000000000e+06,1.992798899999999907e+06,1.478848000000000000e+06,2.684016000000000000e+06,2.127816500000000000e+06,2.316699299999999814e+06,2.200001000000000000e+06,1.994454300000000047e+06,2.147155500000000000e+06,2.065172500000000000e+06,2.036449300000000047e+06,1.778964800000000047e+06,1.482816000000000000e+06,1.322592000000000000e+06,1.836664300000000047e+06,1.992123500000000000e+06,1.550752000000000000e+06,1.362136500000000000e+06,1.384128000000000000e+06,1.572160000000000000e+06,1.505440000000000000e+06,1.795200000000000000e+06,1.506208000000000000e+06,1.574208000000000000e+06,1.503616000000000000e+06,1.602560000000000000e+06,1.495744000000000000e+06,1.444192000000000000e+06,1.539648000000000000e+06,2.092613899999999907e+06,1.479168000000000000e+06,1.646880000000000000e+06,1.723104000000000000e+06,1.567392000000000000e+06,1.640480000000000000e+06,1.547296000000000000e+06,1.512672000000000000e+06,1.869790000000000000e+06,2.104714000000000000e+06,1.359712000000000000e+06,2.119085799999999814e+06,1.705005100000000093e+06,1.502304000000000000e+06,2.007676800000000047e+06,1.672444500000000000e+06,1.461632000000000000e+06,1.551296000000000000e+06,1.845504500000000000e+06,1.808990500000000000e+06,1.705152000000000000e+06,1.884061100000000093e+06,1.463008000000000000e+06,2.430596299999999814e+06,2.220236299999999814e+06,1.890697399999999907e+06,1.916724000000000000e+06,1.483185300000000047e+06,1.160284000000000000e+06,1.808386100000000093e+06,2.054396100000000093e+06,1.962031000000000000e+06,1.885441399999999907e+06,1.075755100000000093e+06,1.159488000000000000e+06,1.213056000000000000e+06,1.296000000000000000e+06,1.702888800000000047e+06,9.414560000000000000e+05,1.039008000000000000e+06,9.598240000000000000e+05,9.635370999999999767e+05,1.175584000000000000e+06,1.265856000000000000e+06,1.088576000000000000e+06,1.307008000000000000e+06,1.219008000000000000e+06,1.270944000000000000e+06,1.443872000000000000e+06,1.232736000000000000e+06,1.233376000000000000e+06,1.114002300000000047e+06,1.211360000000000000e+06,1.290144000000000000e+06,1.486144000000000000e+06,1.563296000000000000e+06,1.256576000000000000e+06,1.293984000000000000e+06,1.373952000000000000e+06,1.355200000000000000e+06,1.428832000000000000e+06,1.322592000000000000e+06,1.433888000000000000e+06,1.285784500000000000e+06,2.088942000000000000e+06,1.862156899999999907e+06,1.322580899999999907e+06,1.769928000000000000e+06,1.546432000000000000e+06,1.929866300000000047e+06,1.756994399999999907e+06,2.264957000000000000e+06,2.003718800000000047e+06,2.665571299999999814e+06,2.672726500000000000e+06,1.998293000000000000e+06,1.921961000000000000e+06,2.529570000000000000e+06,2.017714600000000093e+06,2.213297799999999814e+06,2.197404500000000000e+06,1.739717399999999907e+06,1.853112600000000093e+06,2.202137500000000000e+06,3.431200500000000000e+06,3.060559299999999814e+06,2.502739500000000000e+06,2.409859000000000000e+06,2.309435500000000000e+06,1.917858000000000000e+06,2.217256500000000000e+06,2.596663799999999814e+06,1.808801500000000000e+06,1.677750100000000093e+06,2.257361000000000000e+06,1.824190800000000047e+06,2.955183299999999814e+06,2.369640000000000000e+06,2.583631500000000000e+06,2.953472500000000000e+06,2.050775300000000047e+06,1.956957600000000093e+06,2.144906299999999814e+06,2.047789300000000047e+06,1.799264000000000000e+06,1.732256000000000000e+06,2.426976000000000000e+06,1.945690300000000047e+06,2.094080000000000000e+06,2.376123799999999814e+06,3.186268799999999814e+06,2.436593799999999814e+06,1.743674300000000047e+06,1.932430500000000000e+06,1.528233899999999907e+06,2.517023500000000000e+06,2.248652500000000000e+06,2.073264300000000047e+06,2.012127300000000047e+06,1.612235600000000093e+06,2.620152299999999814e+06,1.857504000000000000e+06,2.282655500000000000e+06,2.565563000000000000e+06,2.455996500000000000e+06,2.965298000000000000e+06,1.522540500000000000e+06,2.100538799999999814e+06,1.899150800000000047e+06,2.498480000000000000e+06,1.420466300000000047e+06,1.943805500000000000e+06,1.604064000000000000e+06,1.542560000000000000e+06,1.451616000000000000e+06,1.493472000000000000e+06,1.395488000000000000e+06,1.510624000000000000e+06,1.483040000000000000e+06,1.467552000000000000e+06,1.615648000000000000e+06,1.839296000000000000e+06,1.713728000000000000e+06,1.687520000000000000e+06,1.567823600000000093e+06,2.024330500000000000e+06,2.030000000000000000e+06,1.794560000000000000e+06,1.353274300000000047e+06,1.732576000000000000e+06,2.075573500000000000e+06,1.741408000000000000e+06,1.440352000000000000e+06,1.937458800000000047e+06,1.520640000000000000e+06,1.810080000000000000e+06,1.719840000000000000e+06,2.064471399999999907e+06,1.744576000000000000e+06,1.858816000000000000e+06,2.079663500000000000e+06,2.946880000000000000e+06,1.829953100000000093e+06,1.853575300000000047e+06,2.635989299999999814e+06,2.082005600000000093e+06,1.609818100000000093e+06,2.509592799999999814e+06,1.927200000000000000e+06,2.136737500000000000e+06,1.497058899999999907e+06,2.091523500000000000e+06,2.022455500000000000e+06,1.441397600000000093e+06,1.327351800000000047e+06,2.513679500000000000e+06,1.272212000000000000e+06,1.695435800000000047e+06,1.303264000000000000e+06,1.318656000000000000e+06,1.331360000000000000e+06,1.499296000000000000e+06,1.296864000000000000e+06,1.174528000000000000e+06,1.243680000000000000e+06,1.111840000000000000e+06,1.240928000000000000e+06,9.603344000000000233e+05,1.071168000000000000e+06,1.009952000000000000e+06,1.073696000000000000e+06,1.480606800000000047e+06,9.136960000000000000e+05,1.201164800000000047e+06,1.043328000000000000e+06,9.393600000000000000e+05,1.032368000000000000e+06,9.276160000000000000e+05,1.245600000000000000e+06,1.032576000000000000e+06,9.492160000000000000e+05,1.065472000000000000e+06,1.226880000000000000e+06,1.057664000000000000e+06,1.147488000000000000e+06,1.407584000000000000e+06,1.243680000000000000e+06,1.124640000000000000e+06,1.331456000000000000e+06,1.507488000000000000e+06,1.649268800000000047e+06,1.978500500000000000e+06,2.603705799999999814e+06,1.666656000000000000e+06,1.855249300000000047e+06,1.790499399999999907e+06,1.964038500000000000e+06,1.675328000000000000e+06,1.424597800000000047e+06,1.376201000000000000e+06,1.753728000000000000e+06,1.389888000000000000e+06,1.319392000000000000e+06,1.601265300000000047e+06,1.608108800000000047e+06,8.673848000000000466e+05,1.109737500000000000e+06,1.209248000000000000e+06,1.142848000000000000e+06,1.547098899999999907e+06,1.246784000000000000e+06,1.460777600000000093e+06,1.141248000000000000e+06,9.886080000000000000e+05,1.087648000000000000e+06,1.078144000000000000e+06,1.050912000000000000e+06,1.285344000000000000e+06,1.113408000000000000e+06,1.188736000000000000e+06,1.167200000000000000e+06,1.435168000000000000e+06,1.215712000000000000e+06,1.332640000000000000e+06,1.280960000000000000e+06,1.112032000000000000e+06,1.495444000000000000e+06,1.191936000000000000e+06,1.139136000000000000e+06,1.329760000000000000e+06,1.602015000000000000e+06,1.207690600000000093e+06,1.384089399999999907e+06,1.609376000000000000e+06,1.815675500000000000e+06,2.093345800000000047e+06,1.831767500000000000e+06,1.414240000000000000e+06,2.248037299999999814e+06,1.817632000000000000e+06,1.840407500000000000e+06,1.756586399999999907e+06,1.515264000000000000e+06,1.829903300000000047e+06,3.276741000000000000e+06,1.474528000000000000e+06,2.281388500000000000e+06,1.282229300000000047e+06,1.564480000000000000e+06,1.193408000000000000e+06,1.363872000000000000e+06,1.167520000000000000e+06,1.322912000000000000e+06,1.365472000000000000e+06,1.490049100000000093e+06,1.433664000000000000e+06,1.470752000000000000e+06,1.352320000000000000e+06,1.458696800000000047e+06,1.091136000000000000e+06,1.171680000000000000e+06,1.158304000000000000e+06,9.148036999999999534e+05,9.491200000000000000e+05,9.184000000000000000e+05,9.712640000000000000e+05,1.129088000000000000e+06,1.146976000000000000e+06,1.030190099999999977e+06,1.016784000000000000e+06,1.134048000000000000e+06,1.225408000000000000e+06,1.168704000000000000e+06,1.364608000000000000e+06,1.189056000000000000e+06,1.196064000000000000e+06,1.193088000000000000e+06,1.660239800000000047e+06,1.193312000000000000e+06,1.247926100000000093e+06,1.501440000000000000e+06,1.224000000000000000e+06,2.403005299999999814e+06,1.269261100000000093e+06,1.680138500000000000e+06,2.018233500000000000e+06,1.510816000000000000e+06,2.122410299999999814e+06,1.870141300000000047e+06,1.490627300000000047e+06,1.463232000000000000e+06,2.088524600000000093e+06,1.505926300000000047e+06,1.184288000000000000e+06,1.025632000000000000e+06,1.429376000000000000e+06,1.101248000000000000e+06,9.460800000000000000e+05,9.774560000000000000e+05,1.285344000000000000e+06,1.283968000000000000e+06,9.828160000000000000e+05,1.119136000000000000e+06,1.183648000000000000e+06,9.774560000000000000e+05,9.844000000000000000e+05,1.692190500000000000e+06,1.463655500000000000e+06,1.043536000000000000e+06,1.520940399999999907e+06,1.516934500000000000e+06,1.242920899999999907e+06,1.200000000000000000e+06,1.707557899999999907e+06,1.707557899999999907e+06,1.512864000000000000e+06,9.562560000000000000e+05,9.927886999999999534e+05,1.437511399999999907e+06,1.572553500000000000e+06,1.095976300000000047e+06,1.366061399999999907e+06,2.164259500000000000e+06,3.903633299999999814e+06,2.247649799999999814e+06,1.139693600000000093e+06,1.048176000000000000e+06,1.070944000000000000e+06,1.132160000000000000e+06,1.612265000000000000e+06,9.948000000000000000e+05,1.167503600000000093e+06,1.161184000000000000e+06,1.212224000000000000e+06,1.443456000000000000e+06,1.073920000000000000e+06,1.497058899999999907e+06,1.254976000000000000e+06,1.532512000000000000e+06,1.266592000000000000e+06,1.838632800000000047e+06,1.498208000000000000e+06,1.818757100000000093e+06,1.798882500000000000e+06,1.268288000000000000e+06,1.906154300000000047e+06,1.489124500000000000e+06,2.045124899999999907e+06,1.048080000000000000e+06,1.188736000000000000e+06,1.145920000000000000e+06,1.122624000000000000e+06,1.147712000000000000e+06,1.192896000000000000e+06,1.166464000000000000e+06,1.288224000000000000e+06,1.296768000000000000e+06,1.561120000000000000e+06,1.588461899999999907e+06,1.540737600000000093e+06,2.152358000000000000e+06,1.666752000000000000e+06,1.326311100000000093e+06,1.497152000000000000e+06,1.660032000000000000e+06,2.001446100000000093e+06,1.922023000000000000e+06,1.266724000000000000e+06,1.580928000000000000e+06,1.981570500000000000e+06,1.541792000000000000e+06,1.577984000000000000e+06,1.587072000000000000e+06,1.399872000000000000e+06,1.445184000000000000e+06,1.391392000000000000e+06,1.242920899999999907e+06,1.254861100000000093e+06,1.591072000000000000e+06,1.467104000000000000e+06,1.756576000000000000e+06,1.583296000000000000e+06,1.266688000000000000e+06,1.258789600000000093e+06,1.639520000000000000e+06,1.266724000000000000e+06,1.339808000000000000e+06,1.604384000000000000e+06,1.400192000000000000e+06,1.302507000000000000e+06,2.005374600000000093e+06,1.419072000000000000e+06,1.649920000000000000e+06,1.567392000000000000e+06,1.543840000000000000e+06,1.258789600000000093e+06,1.589024000000000000e+06,1.550336000000000000e+06,1.610464000000000000e+06,1.543744000000000000e+06,1.981570500000000000e+06,1.483456000000000000e+06,2.180128299999999814e+06,1.523136000000000000e+06,1.684032000000000000e+06,1.739872000000000000e+06,1.601792000000000000e+06,1.790528000000000000e+06,1.525184000000000000e+06,1.838848000000000000e+06,1.736832000000000000e+06,2.108679299999999814e+06,1.728768000000000000e+06,1.155563399999999907e+06,1.452896000000000000e+06,1.697312000000000000e+06,1.485728000000000000e+06,1.570976000000000000e+06,1.577440000000000000e+06,1.614592000000000000e+06,1.472480000000000000e+06,1.634432000000000000e+06,1.328576000000000000e+06,1.681536000000000000e+06,1.602880000000000000e+06,1.788224000000000000e+06,1.438624000000000000e+06,1.623904000000000000e+06,1.682400000000000000e+06,1.706336000000000000e+06,1.480544000000000000e+06,1.449152000000000000e+06,1.846528000000000000e+06,1.528960000000000000e+06,1.454848000000000000e+06,1.553888000000000000e+06,1.477261600000000093e+06,1.194176000000000000e+06,1.216896000000000000e+06,1.256352000000000000e+06,1.127264000000000000e+06,1.037856000000000000e+06,1.489124500000000000e+06,9.744160000000000000e+05,1.152800000000000000e+06,1.334245500000000000e+06,8.439520000000000000e+05,1.104128000000000000e+06,8.758080000000000000e+05,9.067840000000000000e+05,1.170496000000000000e+06,9.277280000000000000e+05,6.692640000000000000e+05,7.649920000000000000e+05,6.919360000000000000e+05,1.068166300000000047e+06,1.237574500000000000e+06,1.071991399999999907e+06,8.784320000000000000e+05,8.606560000000000000e+05,8.242400000000000000e+05,1.033328000000000000e+06,7.981980999999999767e+05,1.425608899999999907e+06,1.241664000000000000e+06,1.755242500000000000e+06,1.219116800000000047e+06,1.515264000000000000e+06,1.251360000000000000e+06,1.555840000000000000e+06,1.767144000000000000e+06,1.225408000000000000e+06,1.080107500000000000e+06,1.346848000000000000e+06,1.414688000000000000e+06,1.477664000000000000e+06,1.373824000000000000e+06,1.306464000000000000e+06,1.312224000000000000e+06,1.343648000000000000e+06,1.321632000000000000e+06,1.392576000000000000e+06,1.202112000000000000e+06,1.561440000000000000e+06,7.981980999999999767e+05,1.298144000000000000e+06,1.451200000000000000e+06,1.590432000000000000e+06,1.468928000000000000e+06,1.491744000000000000e+06,1.476800000000000000e+06,1.526784000000000000e+06,1.544743500000000000e+06,1.554752000000000000e+06,1.925990300000000047e+06,1.259680000000000000e+06,1.973636100000000093e+06,1.484768000000000000e+06,1.243680000000000000e+06,1.488320000000000000e+06,1.168384000000000000e+06,1.428960000000000000e+06,1.501064800000000047e+06,1.258789600000000093e+06,1.179366500000000000e+06,1.350496000000000000e+06,2.104712000000000000e+06,1.421856000000000000e+06,1.153440000000000000e+06,1.252544000000000000e+06,1.177728000000000000e+06,1.466560000000000000e+06,1.445484500000000000e+06,1.408672000000000000e+06,1.404256000000000000e+06,1.461312000000000000e+06,1.379392000000000000e+06,1.459264000000000000e+06,2.001446100000000093e+06,1.428640000000000000e+06,1.484448000000000000e+06,1.953761500000000000e+06,1.203296000000000000e+06,1.715492300000000047e+06,1.771072000000000000e+06,1.412096000000000000e+06,1.658496000000000000e+06,1.503488000000000000e+06,1.538336000000000000e+06,1.425088000000000000e+06,1.355200000000000000e+06,1.233600000000000000e+06,1.798882500000000000e+06,1.281824000000000000e+06,1.390976000000000000e+06,1.301664000000000000e+06,1.416832000000000000e+06,1.592928000000000000e+06,1.411040000000000000e+06,1.557664000000000000e+06,1.334245500000000000e+06,1.307424000000000000e+06,1.429615800000000047e+06,1.411360000000000000e+06,1.296448000000000000e+06,1.528874800000000047e+06,1.830698399999999907e+06,1.358400000000000000e+06,1.826692500000000000e+06,1.429600000000000000e+06,1.249344000000000000e+06,1.453248000000000000e+06,1.941859000000000000e+06,1.278528000000000000e+06,1.393120000000000000e+06,1.163497800000000047e+06,1.248704000000000000e+06,1.470752000000000000e+06,1.293024000000000000e+06,1.830698399999999907e+06,1.430464000000000000e+06,1.472480000000000000e+06,1.215840000000000000e+06,1.236768000000000000e+06,1.340992000000000000e+06,1.167424000000000000e+06,1.387424000000000000e+06,3.085114299999999814e+06,1.237408000000000000e+06,1.600363500000000000e+06,1.449451600000000093e+06,1.277024000000000000e+06,1.228160000000000000e+06,1.751275300000000047e+06,1.767144000000000000e+06,1.044363099999999977e+06,1.390752000000000000e+06,1.182048000000000000e+06,1.195104000000000000e+06,1.522368000000000000e+06,1.196704000000000000e+06,1.237536000000000000e+06,1.192160000000000000e+06,1.520940399999999907e+06,1.181856000000000000e+06,1.687682300000000047e+06,1.588461899999999907e+06,1.222112000000000000e+06,1.056303399999999907e+06,1.445484500000000000e+06,1.343872000000000000e+06,1.048369000000000000e+06,9.063680000000000000e+05,8.237280000000000000e+05,1.401805800000000047e+06,1.012624599999999977e+06,1.242920899999999907e+06,9.530770999999999767e+05,1.432704000000000000e+06,1.540737600000000093e+06,1.477261600000000093e+06,9.121120000000000000e+05,1.667885000000000000e+06,1.572553500000000000e+06,1.441517300000000047e+06,1.187360000000000000e+06,1.556684800000000047e+06,1.147628000000000000e+06,1.354880000000000000e+06,1.724960000000000000e+06,1.528096000000000000e+06,1.702944000000000000e+06,1.625408000000000000e+06,2.012512000000000000e+06,2.033184600000000093e+06,1.381930100000000093e+06,1.370848000000000000e+06,1.672736000000000000e+06,1.425608899999999907e+06,1.953761500000000000e+06,1.724288000000000000e+06,1.747269399999999907e+06,2.084836399999999907e+06,1.620224000000000000e+06,1.675819399999999907e+06,1.767488000000000000e+06,2.072896100000000093e+06,1.814751300000000047e+06,1.661984000000000000e+06,1.143622100000000093e+06,1.401805800000000047e+06,1.457386000000000000e+06,1.846752000000000000e+06,1.266724000000000000e+06,1.596384000000000000e+06,2.068967600000000093e+06,1.656320000000000000e+06,1.562304000000000000e+06,1.886240000000000000e+06,1.898180300000000047e+06,1.929957399999999907e+06,1.473344000000000000e+06,1.540512000000000000e+06,1.579392000000000000e+06,1.634432000000000000e+06,1.615136000000000000e+06,1.477261600000000093e+06,1.718304000000000000e+06,1.678816000000000000e+06,1.826692500000000000e+06,1.666656000000000000e+06,1.558848000000000000e+06,1.525920000000000000e+06,1.612832000000000000e+06,1.354121100000000093e+06,1.476800000000000000e+06,1.560613300000000047e+06,1.385858600000000093e+06,1.506400000000000000e+06,1.525696000000000000e+06,1.902108800000000047e+06,1.729632000000000000e+06,1.366976000000000000e+06,1.731361000000000000e+06,1.814751300000000047e+06,1.275552000000000000e+06,1.775078399999999907e+06,1.308928000000000000e+06,1.470752000000000000e+06,1.467200000000000000e+06,1.312768000000000000e+06,1.341952000000000000e+06,1.183552000000000000e+06,1.112896000000000000e+06,1.047120000000000000e+06,9.489120000000000000e+05,9.409440000000000000e+05,7.816480000000000000e+05,8.742400000000000000e+05,8.124640000000000000e+05,7.187840000000000000e+05,9.744458000000000466e+05,7.290560000000000000e+05,8.829280000000000000e+05,9.442880000000000000e+05,7.663823000000000466e+05,8.361280000000000000e+05,9.808320000000000000e+05,8.300800000000000000e+05,6.311174000000000233e+05,1.003328000000000000e+06,9.210240000000000000e+05,8.558560000000000000e+05,8.349760000000000000e+05,8.392640000000000000e+05,8.620160000000000000e+05,8.172640000000000000e+05,9.354880000000000000e+05,9.309760000000000000e+05,9.508000000000000000e+05,8.556480000000000000e+05,1.377924300000000047e+06,9.793600000000000000e+05,1.034480000000000000e+06,1.453380100000000093e+06,1.057984000000000000e+06,9.514240000000000000e+05,1.073280000000000000e+06,1.151936000000000000e+06,1.171872000000000000e+06,9.646560000000000000e+05,1.055328000000000000e+06,9.375840000000000000e+05,1.124736000000000000e+06,9.218560000000000000e+05,1.056288000000000000e+06,1.109600000000000000e+06,1.001120000000000000e+06,1.591174800000000047e+06,1.135726500000000000e+06,8.808320000000000000e+05,8.736154000000000233e+05,1.105056000000000000e+06,1.042176000000000000e+06,1.031952000000000000e+06,1.244128000000000000e+06,1.051648000000000000e+06,1.112032000000000000e+06,1.114464000000000000e+06,1.077088000000000000e+06,1.659872300000000047e+06,1.234986500000000000e+06,1.520000000000000000e+06,1.392256000000000000e+06,1.381344000000000000e+06,1.518272000000000000e+06,1.747269399999999907e+06,1.399552000000000000e+06,1.375648000000000000e+06,1.394944000000000000e+06,1.655360000000000000e+06,1.470016000000000000e+06,2.279427000000000000e+06,1.593568000000000000e+06,1.810822800000000047e+06,1.331136000000000000e+06,1.465320399999999907e+06,1.874377100000000093e+06,1.679747899999999907e+06,1.516934500000000000e+06,1.276928000000000000e+06,1.140512000000000000e+06,1.225920000000000000e+06,1.207424000000000000e+06,8.537784000000000233e+05,1.632140600000000093e+06,1.114048000000000000e+06,1.242304000000000000e+06,1.227104000000000000e+06,1.279488000000000000e+06,1.378976000000000000e+06,1.278848000000000000e+06,1.386784000000000000e+06,1.312992000000000000e+06,1.303712000000000000e+06,1.651937899999999907e+06,1.443136000000000000e+06,1.671968000000000000e+06,1.790948100000000093e+06,2.120580799999999814e+06,1.647328000000000000e+06,2.124548000000000000e+06,1.432160000000000000e+06,1.981570500000000000e+06,1.298688000000000000e+06,1.444000000000000000e+06,1.322382600000000093e+06,1.346185800000000047e+06,1.532803300000000047e+06,1.442912000000000000e+06,1.598656000000000000e+06,1.335520000000000000e+06,1.386688000000000000e+06,1.767144000000000000e+06,1.494464000000000000e+06,1.523328000000000000e+06,1.413668600000000093e+06,1.670656000000000000e+06,1.154080000000000000e+06,1.151520000000000000e+06,1.464320000000000000e+06,1.390976000000000000e+06,9.729130999999999767e+05,1.088800000000000000e+06,1.957767399999999907e+06,1.381760000000000000e+06,1.190240000000000000e+06,1.187264000000000000e+06,1.196608000000000000e+06,1.134688000000000000e+06,1.528288000000000000e+06,1.188000000000000000e+06,1.636069100000000093e+06,9.291955999999999767e+05,1.223808000000000000e+06,1.473255800000000047e+06,1.404160000000000000e+06,9.601440000000000000e+05,1.552678899999999907e+06,1.160000000000000000e+06,1.632140600000000093e+06,1.759209600000000093e+06,1.099982100000000093e+06,1.054592000000000000e+06,1.043440000000000000e+06,1.079616000000000000e+06,1.097568000000000000e+06,9.617120000000000000e+05,1.269792000000000000e+06,1.129824000000000000e+06,1.294400000000000000e+06,1.035856000000000000e+06,1.086880000000000000e+06,1.060512000000000000e+06,1.016591800000000047e+06,1.691688100000000093e+06,1.209024000000000000e+06,1.263168000000000000e+06,1.193952000000000000e+06,9.490315999999999767e+05,1.072416000000000000e+06,1.291328000000000000e+06,1.123168000000000000e+06,1.158208000000000000e+06,1.159569300000000047e+06,1.203616000000000000e+06,1.177824000000000000e+06,1.088064000000000000e+06,1.282464000000000000e+06,1.241472000000000000e+06,1.671813500000000000e+06,1.186528000000000000e+06,1.121344000000000000e+06,1.176960000000000000e+06,1.385600000000000000e+06,1.449152000000000000e+06,1.250816000000000000e+06,1.085728000000000000e+06,1.841529399999999907e+06,1.360448000000000000e+06,1.405248000000000000e+06,1.703551000000000000e+06,1.215110899999999907e+06,1.147936000000000000e+06,1.208384000000000000e+06,1.083520000000000000e+06,1.242304000000000000e+06,1.194176000000000000e+06,1.056192000000000000e+06,8.930263000000000466e+05,9.070880000000000000e+05,1.058080000000000000e+06,1.120192000000000000e+06,1.354121100000000093e+06,1.093024000000000000e+06,1.085216000000000000e+06,1.280768000000000000e+06,1.197888000000000000e+06,1.125472000000000000e+06,1.096096000000000000e+06,1.342784000000000000e+06,9.683993000000000466e+05,1.111424000000000000e+06,1.265632000000000000e+06,1.080032000000000000e+06,1.086688000000000000e+06,1.046496000000000000e+06,1.103584000000000000e+06,1.430880000000000000e+06,1.191392000000000000e+06,1.118912000000000000e+06,1.131200000000000000e+06,1.108992000000000000e+06,1.061152000000000000e+06,1.071584000000000000e+06,1.113536000000000000e+06,1.149728000000000000e+06,1.086592000000000000e+06,1.072640000000000000e+06,1.076864000000000000e+06,1.035008000000000000e+06,1.082784000000000000e+06,1.003104000000000000e+06,1.008896000000000000e+06,8.769600000000000000e+05,8.291360000000000000e+05,7.614720000000000000e+05,9.986880000000000000e+05,8.406240000000000000e+05,8.948480000000000000e+05,7.699840000000000000e+05,9.250080000000000000e+05,9.762080000000000000e+05,9.602400000000000000e+05,9.482720000000000000e+05,1.023952000000000000e+06,1.090816000000000000e+06,1.047856000000000000e+06,1.175168000000000000e+06,1.122080000000000000e+06,1.802888399999999907e+06,1.330944000000000000e+06,1.008657400000000023e+06,1.517824000000000000e+06,1.522592000000000000e+06,1.511264000000000000e+06,1.492064000000000000e+06,1.373995800000000047e+06,1.665344000000000000e+06,1.836032000000000000e+06,1.580487899999999907e+06,1.833824000000000000e+06,1.852000000000000000e+06,1.998816000000000000e+06,1.908960000000000000e+06,1.853888000000000000e+06,1.822784000000000000e+06,1.782752000000000000e+06,1.854501500000000000e+06,1.757856000000000000e+06,2.180128299999999814e+06,1.704160000000000000e+06,1.666752000000000000e+06,1.803296000000000000e+06,1.659168000000000000e+06,1.853664000000000000e+06,1.844224000000000000e+06,1.637984000000000000e+06,1.737152000000000000e+06,1.719498100000000093e+06,1.801440000000000000e+06,1.876576000000000000e+06,1.854501500000000000e+06,1.711552000000000000e+06,1.842048000000000000e+06,1.893472000000000000e+06,1.809536000000000000e+06,1.941632000000000000e+06,1.860896000000000000e+06,1.926784000000000000e+06,1.757440000000000000e+06,1.756672000000000000e+06,1.199242100000000093e+06,1.602464000000000000e+06,1.706432000000000000e+06,1.518176000000000000e+06,1.342179899999999907e+06,1.882311500000000000e+06,1.462368000000000000e+06,1.494656000000000000e+06,1.506304000000000000e+06,1.283328000000000000e+06,1.265216000000000000e+06,1.417792000000000000e+06,1.264128000000000000e+06,1.432955300000000047e+06,1.341408000000000000e+06,1.206496000000000000e+06,1.085312000000000000e+06,1.146016000000000000e+06,1.077696000000000000e+06,1.125152800000000047e+06,8.393600000000000000e+05,1.205935000000000000e+06,7.799680000000000000e+05,8.169440000000000000e+05,6.545760000000000000e+05,7.335200000000000000e+05,9.351680000000000000e+05,6.662560000000000000e+05,7.155680000000000000e+05,9.010240000000000000e+05,6.736160000000000000e+05,7.870560000000000000e+05,1.342435800000000047e+06,8.838720000000000000e+05,6.233760000000000000e+05,8.641120000000000000e+05,8.653600000000000000e+05,6.384480000000000000e+05,1.127753399999999907e+06,7.347680000000000000e+05,2.160253500000000000e+06,8.161120000000000000e+05,8.072480000000000000e+05,1.059367899999999907e+06,7.390240000000000000e+05,5.199840000000000000e+05,5.477280000000000000e+05,5.011920000000000000e+05,5.706880000000000000e+05,5.628640000000000000e+05,6.096480000000000000e+05,6.121280000000000000e+05,6.618080000000000000e+05,4.734000000000000000e+05,4.606960000000000000e+05,4.776000000000000000e+05,2.799200000000000000e+05,2.241720000000000000e+05,1.923080000000000000e+05,1.972640000000000000e+05,1.822040000000000000e+05,9.874000000000000000e+04,6.245900000000000000e+04,6.095300000000000000e+04,5.211900000000000000e+04,3.225800000000000000e+04,2.814700000000000000e+04,1.832600000000000000e+04,1.431900000000000000e+04,1.171500000000000000e+04,1.472000000000000000e+04,5.306000000000000000e+03,4.705000000000000000e+03,2.824800000000000000e+04,4.010827000000000116e+05,5.406000000000000000e+03,2.002000000000000000e+03,3.203000000000000000e+03,2.302000000000000000e+03,2.302000000000000000e+03,2.802000000000000000e+03,1.801000000000000000e+03,2.202000000000000000e+03,2.402000000000000000e+03,2.602000000000000000e+03,1.401000000000000000e+03,1.801000000000000000e+03,1.401000000000000000e+03,2.402000000000000000e+03,2.702000000000000000e+03,2.402000000000000000e+03,1.801000000000000000e+03,2.202000000000000000e+03,nan
4.795570000000000022e+01,1.682031899999999907e+06,1.755360000000000000e+06,1.743233500000000000e+06,2.414553299999999814e+06,2.841500799999999814e+06,2.357076799999999814e+06,2.571884799999999814e+06,2.470044500000000000e+06,2.311167799999999814e+06,2.070860800000000047e+06,2.369422500000000000e+06,1.562340899999999907e+06,2.230880500000000000e+06,1.450757600000000093e+06,2.045859399999999907e+06,1.843584000000000000e+06,1.478528000000000000e+06,1.871840000000000000e+06,1.537568000000000000e+06,1.528416000000000000e+06,1.548160000000000000e+06,1.752960000000000000e+06,1.534560000000000000e+06,1.342368000000000000e+06,1.373728000000000000e+06,1.380800000000000000e+06,1.331904000000000000e+06,1.357568000000000000e+06,1.385952000000000000e+06,1.887164000000000000e+06,1.440448000000000000e+06,1.294720000000000000e+06,1.671744000000000000e+06,1.462496000000000000e+06,1.378336000000000000e+06,1.938799800000000047e+06,1.388192000000000000e+06,1.204896000000000000e+06,1.877589600000000093e+06,1.445600000000000000e+06,1.520960000000000000e+06,1.624768000000000000e+06,1.505120000000000000e+06,1.590880000000000000e+06,1.633536000000000000e+06,1.637792000000000000e+06,1.661536000000000000e+06,2.195553799999999814e+06,1.926208000000000000e+06,1.835360000000000000e+06,1.801984000000000000e+06,2.057002000000000000e+06,2.594659000000000000e+06,2.251687000000000000e+06,1.857376500000000000e+06,2.219833299999999814e+06,2.387564000000000000e+06,1.978581899999999907e+06,2.101540799999999814e+06,2.574510799999999814e+06,2.644190500000000000e+06,1.852672500000000000e+06,2.312948299999999814e+06,2.539881000000000000e+06,1.786052500000000000e+06,1.934682800000000047e+06,2.072351399999999907e+06,1.745627899999999907e+06,2.009331000000000000e+06,1.874115500000000000e+06,2.373029500000000000e+06,2.078808600000000093e+06,1.946405600000000093e+06,2.995877799999999814e+06,2.145597799999999814e+06,2.239586000000000000e+06,2.228050000000000000e+06,2.161041000000000000e+06,2.165861000000000000e+06,2.198143299999999814e+06,2.187397000000000000e+06,1.902047500000000000e+06,2.040206000000000000e+06,2.696202000000000000e+06,2.358018500000000000e+06,2.209082000000000000e+06,1.942272000000000000e+06,2.282200500000000000e+06,2.549823500000000000e+06,3.112478000000000000e+06,2.208267799999999814e+06,2.633351000000000000e+06,2.917099500000000000e+06,2.501195299999999814e+06,1.801645100000000093e+06,2.939016000000000000e+06,2.317119299999999814e+06,2.419048500000000000e+06,2.441192799999999814e+06,2.995760000000000000e+06,2.475289500000000000e+06,2.950730299999999814e+06,2.418879299999999814e+06,2.809112299999999814e+06,2.379430799999999814e+06,2.197419500000000000e+06,2.825580799999999814e+06,2.217364299999999814e+06,2.278709500000000000e+06,2.283393799999999814e+06,2.527353000000000000e+06,2.310848799999999814e+06,2.209061299999999814e+06,2.749791500000000000e+06,2.939186299999999814e+06,2.703411299999999814e+06,2.355737000000000000e+06,2.001218000000000000e+06,2.855509799999999814e+06,2.089525000000000000e+06,2.128989799999999814e+06,1.973721800000000047e+06,2.536986000000000000e+06,2.714796000000000000e+06,2.089304100000000093e+06,3.185522500000000000e+06,2.329350000000000000e+06,1.989504000000000000e+06,1.461440000000000000e+06,2.299226500000000000e+06,1.950126800000000047e+06,2.497270500000000000e+06,1.921899500000000000e+06,1.189056000000000000e+06,1.281920000000000000e+06,1.382176000000000000e+06,1.346976000000000000e+06,1.239328000000000000e+06,2.068164899999999907e+06,1.165408000000000000e+06,1.648960000000000000e+06,1.381440000000000000e+06,1.737248000000000000e+06,1.368800000000000000e+06,1.663168000000000000e+06,1.816882800000000047e+06,2.167223000000000000e+06,2.202714000000000000e+06,1.535860500000000000e+06,1.497683800000000047e+06,2.239612500000000000e+06,2.247660500000000000e+06,2.313072000000000000e+06,2.184891500000000000e+06,1.653143500000000000e+06,1.615726500000000000e+06,2.226564500000000000e+06,1.446111300000000047e+06,1.543744000000000000e+06,2.813532000000000000e+06,2.576319799999999814e+06,1.945327000000000000e+06,2.302535299999999814e+06,1.531966899999999907e+06,1.476234300000000047e+06,2.181597500000000000e+06,2.449841299999999814e+06,1.833003800000000047e+06,2.214041500000000000e+06,2.113799299999999814e+06,1.600658100000000093e+06,4.043279000000000000e+06,1.938597600000000093e+06,1.856692800000000047e+06,2.565010000000000000e+06,2.279570299999999814e+06,1.589856399999999907e+06,1.809760000000000000e+06,2.068458000000000000e+06,4.264213000000000000e+06,1.901547800000000047e+06,1.682849000000000000e+06,1.578208000000000000e+06,1.822729399999999907e+06,1.514747600000000093e+06,1.409104800000000047e+06,2.235461500000000000e+06,1.063323600000000093e+06,1.934130800000000047e+06,1.685120000000000000e+06,1.697632000000000000e+06,1.488416000000000000e+06,1.442176000000000000e+06,1.462048000000000000e+06,1.384128000000000000e+06,1.474112000000000000e+06,1.745903800000000047e+06,1.515264000000000000e+06,1.503712000000000000e+06,1.513536000000000000e+06,1.592160000000000000e+06,1.443872000000000000e+06,1.441952000000000000e+06,1.522708800000000047e+06,1.772771000000000000e+06,1.749257000000000000e+06,1.462368000000000000e+06,2.314831500000000000e+06,1.405779399999999907e+06,2.737235299999999814e+06,3.185549299999999814e+06,1.940137500000000000e+06,1.610522899999999907e+06,1.889966300000000047e+06,1.706163500000000000e+06,2.336451299999999814e+06,1.920873500000000000e+06,2.001315100000000093e+06,1.150595500000000000e+06,1.290048000000000000e+06,1.661908100000000093e+06,1.586234800000000047e+06,1.598976000000000000e+06,1.581079500000000000e+06,1.525056000000000000e+06,1.406304000000000000e+06,1.738688000000000000e+06,1.357038600000000093e+06,1.634624000000000000e+06,1.877024000000000000e+06,1.617184000000000000e+06,1.506207100000000093e+06,1.392896000000000000e+06,1.431520000000000000e+06,1.472242100000000093e+06,1.433888000000000000e+06,1.621952000000000000e+06,1.490880000000000000e+06,1.551616000000000000e+06,1.565568000000000000e+06,1.796416000000000000e+06,1.505120000000000000e+06,1.570304000000000000e+06,1.947054800000000047e+06,1.657856000000000000e+06,1.308512000000000000e+06,1.410720000000000000e+06,1.928632000000000000e+06,1.735744000000000000e+06,1.512616500000000000e+06,2.066675800000000047e+06,1.473792000000000000e+06,1.710688000000000000e+06,1.681729300000000047e+06,1.936209600000000093e+06,1.615552000000000000e+06,2.458173500000000000e+06,1.573862600000000093e+06,1.547098899999999907e+06,2.315755500000000000e+06,2.599241299999999814e+06,1.944418800000000047e+06,1.962868800000000047e+06,1.842825300000000047e+06,1.708305399999999907e+06,1.631121800000000047e+06,1.405888000000000000e+06,1.230720000000000000e+06,1.603698800000000047e+06,1.175392000000000000e+06,1.054496000000000000e+06,1.136704000000000000e+06,1.009744000000000000e+06,1.186720000000000000e+06,1.026576000000000000e+06,9.709440000000000000e+05,1.412909800000000047e+06,1.149824000000000000e+06,1.220024500000000000e+06,1.472800000000000000e+06,1.201600000000000000e+06,1.247424000000000000e+06,1.331680000000000000e+06,1.274464000000000000e+06,1.271584000000000000e+06,1.185888000000000000e+06,1.636332300000000047e+06,1.026201199999999953e+06,1.418016000000000000e+06,1.288128000000000000e+06,1.294400000000000000e+06,1.224864000000000000e+06,1.632256000000000000e+06,1.291328000000000000e+06,1.266368000000000000e+06,1.471616000000000000e+06,1.416928000000000000e+06,1.600608000000000000e+06,1.836193800000000047e+06,1.655229800000000047e+06,1.459584000000000000e+06,1.793452800000000047e+06,1.368213500000000000e+06,1.468709899999999907e+06,1.866924399999999907e+06,2.261317299999999814e+06,1.906663300000000047e+06,2.151376000000000000e+06,1.585040399999999907e+06,1.987472500000000000e+06,1.677504000000000000e+06,2.540626000000000000e+06,2.672997000000000000e+06,2.271472000000000000e+06,1.754805100000000093e+06,1.769018500000000000e+06,2.220799500000000000e+06,2.335282799999999814e+06,2.757719299999999814e+06,2.809488500000000000e+06,2.264137000000000000e+06,1.838278500000000000e+06,2.086718000000000000e+06,2.072496399999999907e+06,2.017312500000000000e+06,2.433843799999999814e+06,2.480090299999999814e+06,3.509736799999999814e+06,1.961976300000000047e+06,1.963279899999999907e+06,2.872784299999999814e+06,2.406015000000000000e+06,1.725516000000000000e+06,2.204976799999999814e+06,1.850892000000000000e+06,3.039966500000000000e+06,2.091946500000000000e+06,2.546751500000000000e+06,1.890080000000000000e+06,1.697312000000000000e+06,1.610733100000000093e+06,1.714995300000000047e+06,2.157794000000000000e+06,2.154120000000000000e+06,1.845432399999999907e+06,2.386696000000000000e+06,2.016256000000000000e+06,2.207610000000000000e+06,4.714281000000000000e+06,2.294391799999999814e+06,1.980551100000000093e+06,1.572859399999999907e+06,2.074208000000000000e+06,2.285789000000000000e+06,2.506979000000000000e+06,1.939256399999999907e+06,1.920928000000000000e+06,2.274572500000000000e+06,2.373098799999999814e+06,1.905293600000000093e+06,2.091027800000000047e+06,1.878204500000000000e+06,1.833376000000000000e+06,1.863463600000000093e+06,1.839520000000000000e+06,2.009362500000000000e+06,1.862977000000000000e+06,1.564160000000000000e+06,1.416673500000000000e+06,1.231178399999999907e+06,1.584384000000000000e+06,1.341113899999999907e+06,1.662848000000000000e+06,1.760928000000000000e+06,1.469792000000000000e+06,1.565344000000000000e+06,1.422295899999999907e+06,1.760384000000000000e+06,1.763968000000000000e+06,2.003174600000000093e+06,1.632800000000000000e+06,1.598016000000000000e+06,1.621856000000000000e+06,1.946836000000000000e+06,1.397312000000000000e+06,1.474848000000000000e+06,1.497687300000000047e+06,1.611648000000000000e+06,1.658944000000000000e+06,1.288454100000000093e+06,1.556480000000000000e+06,1.619680000000000000e+06,1.506172100000000093e+06,1.673376000000000000e+06,1.789760000000000000e+06,1.751087000000000000e+06,2.390360000000000000e+06,2.366731299999999814e+06,2.174714299999999814e+06,2.394114500000000000e+06,1.910142000000000000e+06,2.256938000000000000e+06,1.590731399999999907e+06,1.677640000000000000e+06,2.128712500000000000e+06,2.084836399999999907e+06,1.648472399999999907e+06,2.022455500000000000e+06,1.772239300000000047e+06,2.013140600000000093e+06,1.484432500000000000e+06,1.818668000000000000e+06,2.147593799999999814e+06,1.258720000000000000e+06,1.530688000000000000e+06,1.682321800000000047e+06,1.238176000000000000e+06,1.107936000000000000e+06,1.292480000000000000e+06,1.258080000000000000e+06,1.288128000000000000e+06,1.137216000000000000e+06,1.528821600000000093e+06,1.017632000000000000e+06,1.180160000000000000e+06,9.943618000000000466e+05,1.006576000000000000e+06,1.034592000000000000e+06,1.323248399999999907e+06,1.021104000000000000e+06,1.111424000000000000e+06,7.865280000000000000e+05,1.162976000000000000e+06,1.330496000000000000e+06,1.105920000000000000e+06,9.848160000000000000e+05,1.182368000000000000e+06,1.155776000000000000e+06,8.621374000000000233e+05,1.155008000000000000e+06,1.076448000000000000e+06,1.287584000000000000e+06,1.453024000000000000e+06,1.332416000000000000e+06,1.388288000000000000e+06,1.263751500000000000e+06,1.325056000000000000e+06,1.820613300000000047e+06,1.964825100000000093e+06,1.975463100000000093e+06,2.280657000000000000e+06,1.502159600000000093e+06,1.758400000000000000e+06,2.128836000000000000e+06,1.723341600000000093e+06,1.608608000000000000e+06,1.578961000000000000e+06,1.277568000000000000e+06,1.226784000000000000e+06,1.050679100000000093e+06,1.822338800000000047e+06,1.401928399999999907e+06,1.119136000000000000e+06,1.149184000000000000e+06,1.276832000000000000e+06,1.107488000000000000e+06,9.924960000000000000e+05,1.013952000000000000e+06,1.019520000000000000e+06,1.119360000000000000e+06,9.974400000000000000e+05,1.024048000000000000e+06,1.124960000000000000e+06,1.006688000000000000e+06,1.123264000000000000e+06,1.201504000000000000e+06,1.185664000000000000e+06,1.231360000000000000e+06,1.251264000000000000e+06,1.369760000000000000e+06,1.179520000000000000e+06,1.265408000000000000e+06,1.079392000000000000e+06,1.187168000000000000e+06,1.196064000000000000e+06,1.385381000000000000e+06,1.910873800000000047e+06,2.134627500000000000e+06,1.394244800000000047e+06,1.625856000000000000e+06,1.243179500000000000e+06,1.643968000000000000e+06,1.372165800000000047e+06,1.566112000000000000e+06,1.649184000000000000e+06,2.079427500000000000e+06,1.768536000000000000e+06,2.030649100000000093e+06,1.870304000000000000e+06,1.917900399999999907e+06,1.686278399999999907e+06,2.761560799999999814e+06,1.720334899999999907e+06,1.493056000000000000e+06,1.200864000000000000e+06,1.862168800000000047e+06,1.267648000000000000e+06,1.434976000000000000e+06,1.417472000000000000e+06,9.166239000000000233e+05,1.484096000000000000e+06,1.208704000000000000e+06,1.238272000000000000e+06,1.416704000000000000e+06,1.320032000000000000e+06,1.163712000000000000e+06,1.107392000000000000e+06,1.576130500000000000e+06,1.159488000000000000e+06,1.058816000000000000e+06,1.024610099999999977e+06,1.030896000000000000e+06,9.844960000000000000e+05,1.647456600000000093e+06,1.197760000000000000e+06,1.139136000000000000e+06,1.172096000000000000e+06,1.315648000000000000e+06,1.209152000000000000e+06,1.307232000000000000e+06,1.165408000000000000e+06,1.374784000000000000e+06,2.172686299999999814e+06,1.236256000000000000e+06,2.113799299999999814e+06,1.284639899999999907e+06,1.646774500000000000e+06,1.797263500000000000e+06,1.704337300000000047e+06,2.166550299999999814e+06,1.476942800000000047e+06,1.530336000000000000e+06,1.374368000000000000e+06,1.678395500000000000e+06,1.637265000000000000e+06,1.514442500000000000e+06,1.631808000000000000e+06,1.614368000000000000e+06,1.071488000000000000e+06,1.165184000000000000e+06,1.280864000000000000e+06,1.082088600000000093e+06,9.447200000000000000e+05,9.134970000000000000e+05,1.180800000000000000e+06,1.288768000000000000e+06,1.043760000000000000e+06,1.092439100000000093e+06,1.168702500000000000e+06,1.324320000000000000e+06,9.647520000000000000e+05,1.857376500000000000e+06,1.483562399999999907e+06,1.072224000000000000e+06,1.306592000000000000e+06,1.354121100000000093e+06,1.695616600000000093e+06,1.359392000000000000e+06,8.736154000000000233e+05,1.207176500000000000e+06,1.357248000000000000e+06,9.870240000000000000e+05,1.798882500000000000e+06,1.922023000000000000e+06,1.735366899999999907e+06,1.560613300000000047e+06,1.437511399999999907e+06,1.798882500000000000e+06,1.509000100000000093e+06,1.596396300000000047e+06,1.989505899999999907e+06,1.127753399999999907e+06,1.715492300000000047e+06,1.154176000000000000e+06,1.186848000000000000e+06,1.147808000000000000e+06,1.592390399999999907e+06,1.095976300000000047e+06,1.178560000000000000e+06,1.167648000000000000e+06,1.224000000000000000e+06,1.226464000000000000e+06,1.286638300000000047e+06,1.526912000000000000e+06,1.407264000000000000e+06,1.751275300000000047e+06,1.454432000000000000e+06,1.496384000000000000e+06,1.246926800000000047e+06,1.323360000000000000e+06,1.072173100000000093e+06,1.552678899999999907e+06,1.640075000000000000e+06,1.139776000000000000e+06,1.193312000000000000e+06,1.216160000000000000e+06,1.188224000000000000e+06,1.080352000000000000e+06,1.204352000000000000e+06,1.453120000000000000e+06,1.446368000000000000e+06,1.583520000000000000e+06,1.302507000000000000e+06,1.997440300000000047e+06,1.695616600000000093e+06,1.557440000000000000e+06,1.655680000000000000e+06,2.009380500000000000e+06,1.564032000000000000e+06,1.675456000000000000e+06,1.461952000000000000e+06,1.477664000000000000e+06,2.176122299999999814e+06,1.756896000000000000e+06,1.571712000000000000e+06,1.675552000000000000e+06,1.387648000000000000e+06,1.486144000000000000e+06,1.383360000000000000e+06,1.557248000000000000e+06,1.505344000000000000e+06,1.969630300000000047e+06,1.838632800000000047e+06,1.620864000000000000e+06,1.560480000000000000e+06,1.748256000000000000e+06,1.469568000000000000e+06,1.654368000000000000e+06,1.695616600000000093e+06,1.385858600000000093e+06,2.180128299999999814e+06,1.440992000000000000e+06,1.570208000000000000e+06,1.690784000000000000e+06,2.112607799999999814e+06,1.546880000000000000e+06,1.442048000000000000e+06,1.503072000000000000e+06,1.689472000000000000e+06,1.875488000000000000e+06,1.997440300000000047e+06,1.684352000000000000e+06,1.709280000000000000e+06,1.668832000000000000e+06,1.714816000000000000e+06,1.597472000000000000e+06,1.519776000000000000e+06,1.537056000000000000e+06,1.668064000000000000e+06,1.461353300000000047e+06,1.484000000000000000e+06,1.761920000000000000e+06,1.889728000000000000e+06,1.811936000000000000e+06,1.509000100000000093e+06,1.526048000000000000e+06,1.718976000000000000e+06,1.460128000000000000e+06,1.925990300000000047e+06,1.639392000000000000e+06,1.485184000000000000e+06,1.622368000000000000e+06,1.761024000000000000e+06,1.516864000000000000e+06,1.519552000000000000e+06,1.425088000000000000e+06,1.632672000000000000e+06,1.416512000000000000e+06,1.429920000000000000e+06,1.559168000000000000e+06,1.294572600000000093e+06,1.627488000000000000e+06,1.563520000000000000e+06,1.405024000000000000e+06,1.468832000000000000e+06,1.349216000000000000e+06,1.358127000000000000e+06,1.553664000000000000e+06,1.271168000000000000e+06,1.354240000000000000e+06,1.539520000000000000e+06,1.818757100000000093e+06,1.338208000000000000e+06,1.391520000000000000e+06,9.270384000000000233e+05,1.169984000000000000e+06,1.092704000000000000e+06,8.656800000000000000e+05,1.076224000000000000e+06,6.869979000000000233e+05,8.220013000000000466e+05,9.867040000000000000e+05,1.017632000000000000e+06,8.896160000000000000e+05,8.682880000000000000e+05,9.174560000000000000e+05,7.699840000000000000e+05,8.180340999999999767e+05,7.247040000000000000e+05,1.041440000000000000e+06,7.542880000000000000e+05,1.167104000000000000e+06,9.955360000000000000e+05,8.749760000000000000e+05,1.015008000000000000e+06,1.075584000000000000e+06,1.075584000000000000e+06,1.675819399999999907e+06,1.267328000000000000e+06,1.169536000000000000e+06,1.354880000000000000e+06,1.719498100000000093e+06,1.016591800000000047e+06,1.310432000000000000e+06,1.459360000000000000e+06,1.242920899999999907e+06,1.328256000000000000e+06,1.743301300000000047e+06,1.336480000000000000e+06,1.265632000000000000e+06,1.337888000000000000e+06,1.288224000000000000e+06,1.262656000000000000e+06,1.281408000000000000e+06,1.205856000000000000e+06,1.308832000000000000e+06,1.157248000000000000e+06,1.496384000000000000e+06,1.247936000000000000e+06,1.890245899999999907e+06,1.244320000000000000e+06,1.337984000000000000e+06,1.406208000000000000e+06,1.313824000000000000e+06,1.352736000000000000e+06,1.433664000000000000e+06,1.359808000000000000e+06,1.624127899999999907e+06,1.157984000000000000e+06,1.659872300000000047e+06,1.103910600000000093e+06,1.663878100000000093e+06,1.298501100000000093e+06,1.177728000000000000e+06,1.426912000000000000e+06,1.126016000000000000e+06,1.393871399999999907e+06,1.715492300000000047e+06,1.671813500000000000e+06,1.906154300000000047e+06,1.242920899999999907e+06,1.731361000000000000e+06,1.259040000000000000e+06,1.099982100000000093e+06,1.007008000000000000e+06,1.323360000000000000e+06,1.126752000000000000e+06,1.886240000000000000e+06,1.501664000000000000e+06,1.275008000000000000e+06,1.135726500000000000e+06,1.348352000000000000e+06,1.245728000000000000e+06,1.225504000000000000e+06,1.627584000000000000e+06,1.350272000000000000e+06,1.918017100000000093e+06,1.597152000000000000e+06,1.195313600000000093e+06,1.317696000000000000e+06,1.733216000000000000e+06,1.207176500000000000e+06,1.236896000000000000e+06,1.389865500000000000e+06,1.528288000000000000e+06,1.374144000000000000e+06,1.218368000000000000e+06,1.397799899999999907e+06,1.142528000000000000e+06,1.598976000000000000e+06,1.323552000000000000e+06,1.480448000000000000e+06,1.247520000000000000e+06,1.203248000000000000e+06,1.565888000000000000e+06,1.834626899999999907e+06,1.399456000000000000e+06,2.223808000000000000e+06,1.429152000000000000e+06,1.542112000000000000e+06,2.120580799999999814e+06,1.575392000000000000e+06,1.232640000000000000e+06,1.377152000000000000e+06,1.193856000000000000e+06,1.476896000000000000e+06,1.437664000000000000e+06,1.486688000000000000e+06,1.410720000000000000e+06,1.405568000000000000e+06,1.767144000000000000e+06,1.397728000000000000e+06,1.420160000000000000e+06,1.420896000000000000e+06,1.217120000000000000e+06,1.327200000000000000e+06,1.259968000000000000e+06,1.186528000000000000e+06,1.311264000000000000e+06,1.392576000000000000e+06,1.207176500000000000e+06,7.584479000000000233e+05,1.630097300000000047e+06,1.266724000000000000e+06,1.374592000000000000e+06,1.922023000000000000e+06,1.677728000000000000e+06,1.259360000000000000e+06,1.556684800000000047e+06,1.576482000000000000e+06,1.675819399999999907e+06,1.209024000000000000e+06,1.327200000000000000e+06,1.099982100000000093e+06,9.530080000000000000e+05,1.214336000000000000e+06,1.465920000000000000e+06,1.327200000000000000e+06,1.735366899999999907e+06,1.396320000000000000e+06,1.261056000000000000e+06,1.473255800000000047e+06,1.215110899999999907e+06,1.560613300000000047e+06,1.743301300000000047e+06,9.093588000000000466e+05,1.389865500000000000e+06,1.965701800000000047e+06,1.107916500000000000e+06,1.107916500000000000e+06,1.683753800000000047e+06,1.306474300000000047e+06,1.377924300000000047e+06,8.078720000000000000e+05,1.290605500000000000e+06,1.108256000000000000e+06,1.276288000000000000e+06,1.279072000000000000e+06,1.167104000000000000e+06,1.377924300000000047e+06,1.203248000000000000e+06,1.767144000000000000e+06,1.918017100000000093e+06,1.482912000000000000e+06,1.595840000000000000e+06,1.561248000000000000e+06,1.409312000000000000e+06,1.393760000000000000e+06,1.615872000000000000e+06,1.783012800000000047e+06,1.981570500000000000e+06,1.733344000000000000e+06,1.719296000000000000e+06,2.053059300000000047e+06,1.741504000000000000e+06,1.695136000000000000e+06,1.802888399999999907e+06,1.599648000000000000e+06,1.499072000000000000e+06,1.766048000000000000e+06,1.634080000000000000e+06,1.973636100000000093e+06,2.080869300000000047e+06,1.685120000000000000e+06,2.029256100000000093e+06,1.997440300000000047e+06,1.906154300000000047e+06,1.697728000000000000e+06,2.128476500000000000e+06,1.709504000000000000e+06,1.540737600000000093e+06,1.436480000000000000e+06,1.724736000000000000e+06,1.431520000000000000e+06,1.910121500000000000e+06,1.444096000000000000e+06,2.053059300000000047e+06,1.628768000000000000e+06,1.558752000000000000e+06,1.702848000000000000e+06,1.473255800000000047e+06,2.017314899999999907e+06,1.856736000000000000e+06,1.583392000000000000e+06,1.583712000000000000e+06,1.497568000000000000e+06,1.365920000000000000e+06,1.740960000000000000e+06,1.588461899999999907e+06,1.767144000000000000e+06,1.453344000000000000e+06,1.989505899999999907e+06,2.219801000000000000e+06,1.433582899999999907e+06,1.498528000000000000e+06,1.556800000000000000e+06,1.486688000000000000e+06,1.504256000000000000e+06,1.834626899999999907e+06,1.495968000000000000e+06,1.419520000000000000e+06,1.211360000000000000e+06,1.123824899999999907e+06,1.478528000000000000e+06,1.329344000000000000e+06,1.012624599999999977e+06,1.176448000000000000e+06,1.133632000000000000e+06,9.407200000000000000e+05,1.171552000000000000e+06,9.579360000000000000e+05,8.188160000000000000e+05,8.500160000000000000e+05,8.705571999999999534e+05,9.204960000000000000e+05,8.744480000000000000e+05,1.157422600000000093e+06,7.534560000000000000e+05,1.007312000000000000e+06,8.616000000000000000e+05,9.093588000000000466e+05,8.995520000000000000e+05,8.907680000000000000e+05,8.384320000000000000e+05,1.378122500000000000e+06,8.047520000000000000e+05,8.621280000000000000e+05,8.317440000000000000e+05,8.873120000000000000e+05,9.385280000000000000e+05,9.403040000000000000e+05,8.579520000000000000e+05,8.656800000000000000e+05,8.446880000000000000e+05,9.718880000000000000e+05,1.116384000000000000e+06,9.957440000000000000e+05,1.047760000000000000e+06,1.047024000000000000e+06,1.075296000000000000e+06,1.242624000000000000e+06,1.133952000000000000e+06,1.192448000000000000e+06,1.081600000000000000e+06,1.163392000000000000e+06,1.059872000000000000e+06,1.000592000000000000e+06,1.074112000000000000e+06,1.154272000000000000e+06,1.132992000000000000e+06,1.195872000000000000e+06,1.037328000000000000e+06,8.984000000000000000e+05,1.202016000000000000e+06,1.461353300000000047e+06,1.128128000000000000e+06,1.485196000000000000e+06,1.039424000000000000e+06,9.919680000000000000e+05,1.024480000000000000e+06,9.455520000000000000e+05,1.266496000000000000e+06,1.099776000000000000e+06,1.161056000000000000e+06,1.135328000000000000e+06,1.198208000000000000e+06,1.481190100000000093e+06,1.294572600000000093e+06,1.285888000000000000e+06,1.366656000000000000e+06,1.363552000000000000e+06,1.365056000000000000e+06,1.447424000000000000e+06,1.476160000000000000e+06,1.207176500000000000e+06,1.499744000000000000e+06,1.454304000000000000e+06,1.953761500000000000e+06,1.290605500000000000e+06,1.390976000000000000e+06,1.449888000000000000e+06,1.802888399999999907e+06,1.814751300000000047e+06,1.290605500000000000e+06,2.668489000000000000e+06,1.282880000000000000e+06,1.193536000000000000e+06,1.484320000000000000e+06,1.262795500000000000e+06,1.485196000000000000e+06,1.039952000000000000e+06,1.171680000000000000e+06,1.188864000000000000e+06,1.188544000000000000e+06,1.520940399999999907e+06,1.165728000000000000e+06,1.498656000000000000e+06,1.242208000000000000e+06,1.343552000000000000e+06,2.668489000000000000e+06,1.846567100000000093e+06,1.024526199999999953e+06,1.564619100000000093e+06,1.477760000000000000e+06,1.634848000000000000e+06,1.945827100000000093e+06,1.886240000000000000e+06,1.479488000000000000e+06,1.088041899999999907e+06,1.514176000000000000e+06,1.497152000000000000e+06,1.874377100000000093e+06,1.834626899999999907e+06,2.001446100000000093e+06,1.511040000000000000e+06,1.467424000000000000e+06,1.341824000000000000e+06,1.489376000000000000e+06,1.407392000000000000e+06,1.234016000000000000e+06,1.338304000000000000e+06,1.663878100000000093e+06,1.229024000000000000e+06,1.232640000000000000e+06,1.328352000000000000e+06,1.310432000000000000e+06,1.196704000000000000e+06,1.783012800000000047e+06,1.291968000000000000e+06,1.348576000000000000e+06,1.168160000000000000e+06,1.265216000000000000e+06,1.373952000000000000e+06,1.366656000000000000e+06,1.392800000000000000e+06,1.381120000000000000e+06,1.123824899999999907e+06,1.449248000000000000e+06,1.306474300000000047e+06,1.169440000000000000e+06,1.156416000000000000e+06,1.224640000000000000e+06,1.258400000000000000e+06,1.089632000000000000e+06,1.123360000000000000e+06,9.689459000000000233e+05,1.158720000000000000e+06,1.957767399999999907e+06,1.355424000000000000e+06,1.084672000000000000e+06,1.124416000000000000e+06,1.087008000000000000e+06,1.152256000000000000e+06,1.074432000000000000e+06,1.096288000000000000e+06,1.203616000000000000e+06,1.232416000000000000e+06,1.230912000000000000e+06,1.176320000000000000e+06,1.548750399999999907e+06,1.220288000000000000e+06,1.185248000000000000e+06,1.112256000000000000e+06,1.011008000000000000e+06,1.481190100000000093e+06,1.081728000000000000e+06,1.247104000000000000e+06,1.111424000000000000e+06,1.153120000000000000e+06,1.576482000000000000e+06,1.171136000000000000e+06,1.207176500000000000e+06,1.229856000000000000e+06,1.279168000000000000e+06,1.264256000000000000e+06,1.205216000000000000e+06,1.257952000000000000e+06,1.405024000000000000e+06,1.152256000000000000e+06,1.365920000000000000e+06,1.385600000000000000e+06,1.296224000000000000e+06,1.092047800000000047e+06,1.179424000000000000e+06,1.314448300000000047e+06,1.253280000000000000e+06,1.264256000000000000e+06,1.675819399999999907e+06,1.464192000000000000e+06,1.070752000000000000e+06,1.235072000000000000e+06,1.205632000000000000e+06,1.079936000000000000e+06,9.900800000000000000e+05,1.407288000000000000e+06,1.163497800000000047e+06,7.130800999999999767e+05,9.899680000000000000e+05,1.013840000000000000e+06,7.926750999999999767e+05,1.044800000000000000e+06,1.026272000000000000e+06,1.063136000000000000e+06,1.110688000000000000e+06,1.208288000000000000e+06,9.896480000000000000e+05,1.582109000000000000e+06,1.311712000000000000e+06,1.035120000000000000e+06,1.253600000000000000e+06,1.074240000000000000e+06,1.042384000000000000e+06,9.947438000000000466e+05,1.237536000000000000e+06,1.161504000000000000e+06,1.118176000000000000e+06,1.073696000000000000e+06,1.214656000000000000e+06,1.240512000000000000e+06,1.082784000000000000e+06,1.057760000000000000e+06,1.003008000000000000e+06,1.116800000000000000e+06,1.088992000000000000e+06,1.227520000000000000e+06,1.140096000000000000e+06,8.780160000000000000e+05,9.295040000000000000e+05,9.154720000000000000e+05,9.611840000000000000e+05,8.894080000000000000e+05,9.062560000000000000e+05,7.873600000000000000e+05,8.532480000000000000e+05,8.780160000000000000e+05,7.511840000000000000e+05,8.845920000000000000e+05,9.101280000000000000e+05,8.782240000000000000e+05,9.002880000000000000e+05,7.621535000000000000e+05,9.780345000000000000e+05,1.108864000000000000e+06,1.017424000000000000e+06,1.123360000000000000e+06,1.214784000000000000e+06,1.343232000000000000e+06,1.763138100000000093e+06,1.357344000000000000e+06,1.304352000000000000e+06,1.469248000000000000e+06,1.603744000000000000e+06,1.910121500000000000e+06,1.599424000000000000e+06,1.397799899999999907e+06,2.231781000000000000e+06,1.644512000000000000e+06,2.035168000000000000e+06,1.953728000000000000e+06,1.820352000000000000e+06,1.909632000000000000e+06,1.636069100000000093e+06,1.853888000000000000e+06,2.108679299999999814e+06,1.927648000000000000e+06,1.620768000000000000e+06,1.553984000000000000e+06,1.905984000000000000e+06,1.572576000000000000e+06,1.727232000000000000e+06,1.877664000000000000e+06,1.476480000000000000e+06,1.653184000000000000e+06,1.881280000000000000e+06,2.112607799999999814e+06,1.862976000000000000e+06,2.071680000000000000e+06,2.315132500000000000e+06,1.742496000000000000e+06,1.703551000000000000e+06,1.704608000000000000e+06,2.042880000000000000e+06,1.910496000000000000e+06,1.473255800000000047e+06,1.822336000000000000e+06,1.697408000000000000e+06,1.846304000000000000e+06,2.196036799999999814e+06,1.583840000000000000e+06,1.974336000000000000e+06,1.552704000000000000e+06,2.088764899999999907e+06,1.716032000000000000e+06,1.476576000000000000e+06,1.524868899999999907e+06,1.701312000000000000e+06,1.624672000000000000e+06,1.414368000000000000e+06,1.427008000000000000e+06,1.233920000000000000e+06,1.572254300000000047e+06,1.244224000000000000e+06,1.141344000000000000e+06,1.376512000000000000e+06,1.067360000000000000e+06,9.764160000000000000e+05,1.538625000000000000e+06,9.204000000000000000e+05,6.577760000000000000e+05,7.339565000000000000e+05,6.446560000000000000e+05,6.160480000000000000e+05,7.187840000000000000e+05,6.608800000000000000e+05,7.863200000000000000e+05,8.994560000000000000e+05,7.111200000000000000e+05,7.525280000000000000e+05,4.930510000000000000e+05,7.585600000000000000e+05,8.136160000000000000e+05,8.086080000000000000e+05,7.442240000000000000e+05,6.166560000000000000e+05,7.840320000000000000e+05,7.214880000000000000e+05,8.972480000000000000e+05,1.354121100000000093e+06,4.844729000000000233e+05,9.156548000000000466e+05,8.214240000000000000e+05,3.809265999999999767e+05,3.719495000000000000e+05,8.623360000000000000e+05,3.675390999999999767e+05,6.554080000000000000e+05,6.317440000000000000e+05,6.118080000000000000e+05,5.198800000000000000e+05,5.724320000000000000e+05,4.718640000000000000e+05,4.370560000000000000e+05,3.475360000000000000e+05,2.650000000000000000e+05,2.439200000000000000e+05,1.978680000000000000e+05,1.719040000000000000e+05,1.223940000000000000e+05,7.853200000000000000e+04,7.702400000000000000e+04,4.329000000000000000e+04,3.927700000000000000e+04,2.814700000000000000e+04,2.524100000000000000e+04,1.882700000000000000e+04,2.143200000000000000e+04,1.171500000000000000e+04,9.611000000000000000e+03,1.011200000000000000e+04,9.111000000000000000e+03,6.307000000000000000e+03,4.705000000000000000e+03,5.205000000000000000e+03,5.706000000000000000e+03,3.603000000000000000e+03,2.402000000000000000e+03,2.502000000000000000e+03,2.102000000000000000e+03,1.601000000000000000e+03,2.502000000000000000e+03,4.905000000000000000e+03,1.901000000000000000e+03,2.202000000000000000e+03,1.501000000000000000e+03,1.601000000000000000e+03,1.901000000000000000e+03,2.102000000000000000e+03,1.301000000000000000e+03,1.601000000000000000e+03,2.102000000000000000e+03,nan
8.789870000000000516e+01,1.706211000000000000e+06,2.225520000000000000e+05,3.348080000000000000e+05,2.772800000000000000e+05,2.547640000000000000e+05,2.540520000000000000e+05,3.100880000000000000e+05,2.750480000000000000e+05,2.580080000000000000e+05,2.521280000000000000e+05,2.690640000000000000e+05,2.552720000000000000e+05,3.027680000000000000e+05,2.727120000000000000e+05,1.977680000000000000e+05,2.432080000000000000e+05,2.474640000000000000e+05,2.805280000000000000e+05,2.015080000000000000e+05,1.920080000000000000e+05,2.002960000000000000e+05,1.905920000000000000e+05,2.160720000000000000e+05,1.775600000000000000e+05,1.648400000000000000e+05,1.989800000000000000e+05,1.882680000000000000e+05,1.786720000000000000e+05,1.585840000000000000e+05,1.616080000000000000e+05,1.733200000000000000e+05,1.712000000000000000e+05,1.655440000000000000e+05,1.900880000000000000e+05,1.860440000000000000e+05,2.009000000000000000e+05,1.925120000000000000e+05,1.860440000000000000e+05,1.979720000000000000e+05,1.943320000000000000e+05,2.053520000000000000e+05,2.094960000000000000e+05,2.255880000000000000e+05,2.728160000000000000e+05,2.972880000000000000e+05,3.261600000000000000e+05,3.719920000000000000e+05,3.568080000000000000e+05,3.795360000000000000e+05,4.307120000000000000e+05,4.628480000000000000e+05,4.028080000000000000e+05,5.082720000000000000e+05,4.384880000000000000e+05,4.760640000000000000e+05,5.307680000000000000e+05,4.742240000000000000e+05,3.746400000000000000e+05,3.675040000000000000e+05,5.841760000000000000e+05,5.397120000000000000e+05,5.169040000000000000e+05,3.727040000000000000e+05,4.063840000000000000e+05,3.661840000000000000e+05,4.784240000000000000e+05,6.452640000000000000e+05,4.859040000000000000e+05,6.558240000000000000e+05,4.326560000000000000e+05,5.565760000000000000e+05,5.806720000000000000e+05,5.625440000000000000e+05,5.540000000000000000e+05,5.730560000000000000e+05,5.451680000000000000e+05,7.026080000000000000e+05,5.977760000000000000e+05,4.381760000000000000e+05,4.683840000000000000e+05,4.928800000000000000e+05,5.420800000000000000e+05,5.967520000000000000e+05,4.967840000000000000e+05,5.939680000000000000e+05,5.080720000000000000e+05,4.304172999999999884e+05,6.194560000000000000e+05,7.364320000000000000e+05,6.694720000000000000e+05,6.885280000000000000e+05,5.816960000000000000e+05,6.980480000000000000e+05,5.176160000000000000e+05,8.101444000000000233e+05,7.449440000000000000e+05,7.108000000000000000e+05,6.782720000000000000e+05,6.849920000000000000e+05,7.123520000000000000e+05,7.640640000000000000e+05,6.594400000000000000e+05,6.143840000000000000e+05,5.060160000000000000e+05,3.774250999999999767e+05,5.275840000000000000e+05,5.514400000000000000e+05,6.188320000000000000e+05,7.709280000000000000e+05,6.346240000000000000e+05,5.633760000000000000e+05,6.165600000000000000e+05,6.065440000000000000e+05,6.243040000000000000e+05,5.715040000000000000e+05,6.700960000000000000e+05,5.416640000000000000e+05,4.419600000000000000e+05,5.019120000000000000e+05,5.782080000000000000e+05,6.565440000000000000e+05,6.538560000000000000e+05,7.257440000000000000e+05,4.442160000000000000e+05,5.337440000000000000e+05,9.785120000000000000e+05,6.360800000000000000e+05,4.826240000000000000e+05,3.955600000000000000e+05,4.648960000000000000e+05,3.907600000000000000e+05,3.829040000000000000e+05,3.827040000000000000e+05,5.971680000000000000e+05,3.053120000000000000e+05,3.629200000000000000e+05,2.994160000000000000e+05,3.239200000000000000e+05,3.368400000000000000e+05,3.268720000000000000e+05,3.234080000000000000e+05,3.763760000000000000e+05,3.253440000000000000e+05,4.730960000000000000e+05,3.931120000000000000e+05,3.278880000000000000e+05,3.803520000000000000e+05,5.356000000000000000e+05,3.785200000000000000e+05,3.801520000000000000e+05,4.418640000000000000e+05,3.580240000000000000e+05,5.111520000000000000e+05,3.595520000000000000e+05,3.728080000000000000e+05,3.758640000000000000e+05,4.533280000000000000e+05,4.357200000000000000e+05,5.836640000000000000e+05,5.267520000000000000e+05,4.252880000000000000e+05,5.952000000000000000e+05,4.588560000000000000e+05,4.517920000000000000e+05,4.996560000000000000e+05,4.441120000000000000e+05,5.043760000000000000e+05,6.197600000000000000e+05,4.545520000000000000e+05,5.340480000000000000e+05,4.520960000000000000e+05,5.158720000000000000e+05,3.441760000000000000e+05,5.234720000000000000e+05,4.330640000000000000e+05,4.595680000000000000e+05,4.232480000000000000e+05,4.303040000000000000e+05,3.827040000000000000e+05,4.544480000000000000e+05,3.743360000000000000e+05,4.332640000000000000e+05,5.200880000000000000e+05,4.395040000000000000e+05,3.731120000000000000e+05,5.198800000000000000e+05,4.857040000000000000e+05,3.868880000000000000e+05,3.494720000000000000e+05,4.205920000000000000e+05,4.421680000000000000e+05,3.841280000000000000e+05,3.598640000000000000e+05,3.259520000000000000e+05,3.882160000000000000e+05,4.055680000000000000e+05,4.180320000000000000e+05,3.855600000000000000e+05,4.864240000000000000e+05,3.924000000000000000e+05,3.388800000000000000e+05,3.301280000000000000e+05,3.016560000000000000e+05,4.769920000000000000e+05,4.650000000000000000e+05,4.425760000000000000e+05,4.849840000000000000e+05,4.084320000000000000e+05,5.740800000000000000e+05,3.355020000000000000e+05,5.014000000000000000e+05,4.328560000000000000e+05,3.542560000000000000e+05,4.360320000000000000e+05,3.747440000000000000e+05,5.409440000000000000e+05,2.398680000000000000e+05,4.272320000000000000e+05,2.928160000000000000e+05,2.867200000000000000e+05,3.180240000000000000e+05,2.986080000000000000e+05,2.934240000000000000e+05,3.523200000000000000e+05,3.381680000000000000e+05,3.237120000000000000e+05,3.547680000000000000e+05,3.034800000000000000e+05,3.304320000000000000e+05,3.396960000000000000e+05,3.572080000000000000e+05,3.245280000000000000e+05,3.989280000000000000e+05,3.133440000000000000e+05,3.885200000000000000e+05,3.570080000000000000e+05,4.302000000000000000e+05,3.411200000000000000e+05,3.561920000000000000e+05,3.426480000000000000e+05,3.945440000000000000e+05,3.675040000000000000e+05,1.502185000000000000e+05,3.431520000000000000e+05,3.094800000000000000e+05,4.202800000000000000e+05,3.628160000000000000e+05,3.338880000000000000e+05,3.574160000000000000e+05,4.141520000000000000e+05,3.810720000000000000e+05,4.323440000000000000e+05,3.622080000000000000e+05,3.740320000000000000e+05,4.041360000000000000e+05,3.292080000000000000e+05,4.684800000000000000e+05,2.955855999999999767e+05,6.674080000000000000e+05,5.096080000000000000e+05,3.510960000000000000e+05,4.863200000000000000e+05,2.866160000000000000e+05,3.020560000000000000e+05,2.738320000000000000e+05,4.262080000000000000e+05,3.510960000000000000e+05,2.669280000000000000e+05,3.235120000000000000e+05,2.367280000000000000e+05,2.829680000000000000e+05,2.303440000000000000e+05,2.857040000000000000e+05,2.792080000000000000e+05,4.215120000000000000e+05,2.473640000000000000e+05,2.655120000000000000e+05,2.721040000000000000e+05,3.047040000000000000e+05,2.782960000000000000e+05,3.080560000000000000e+05,2.995200000000000000e+05,2.738320000000000000e+05,2.657120000000000000e+05,3.205600000000000000e+05,3.187280000000000000e+05,2.855040000000000000e+05,3.010400000000000000e+05,2.821520000000000000e+05,3.089680000000000000e+05,3.400000000000000000e+05,3.342000000000000000e+05,2.862160000000000000e+05,3.188320000000000000e+05,3.144640000000000000e+05,3.255440000000000000e+05,3.349120000000000000e+05,3.315520000000000000e+05,4.200800000000000000e+05,3.411200000000000000e+05,2.896640000000000000e+05,3.094800000000000000e+05,4.144560000000000000e+05,4.073040000000000000e+05,4.411440000000000000e+05,4.742240000000000000e+05,5.111520000000000000e+05,4.258000000000000000e+05,3.378640000000000000e+05,3.564000000000000000e+05,4.547600000000000000e+05,4.494320000000000000e+05,3.995440000000000000e+05,4.415520000000000000e+05,5.873760000000000000e+05,5.123840000000000000e+05,4.286640000000000000e+05,5.655360000000000000e+05,5.602880000000000000e+05,3.424400000000000000e+05,4.414480000000000000e+05,5.293280000000000000e+05,5.049920000000000000e+05,5.973760000000000000e+05,4.755520000000000000e+05,4.535280000000000000e+05,5.435200000000000000e+05,4.395040000000000000e+05,4.517920000000000000e+05,5.569920000000000000e+05,4.282560000000000000e+05,4.105760000000000000e+05,3.525280000000000000e+05,3.758640000000000000e+05,5.047840000000000000e+05,3.582320000000000000e+05,3.549680000000000000e+05,4.236560000000000000e+05,3.939280000000000000e+05,4.765760000000000000e+05,5.712000000000000000e+05,4.169120000000000000e+05,5.376480000000000000e+05,4.452400000000000000e+05,5.288160000000000000e+05,6.511680000000000000e+05,5.418720000000000000e+05,5.007840000000000000e+05,4.398160000000000000e+05,3.886240000000000000e+05,3.857600000000000000e+05,3.474320000000000000e+05,3.780080000000000000e+05,3.864800000000000000e+05,5.066320000000000000e+05,5.358080000000000000e+05,4.316320000000000000e+05,3.889280000000000000e+05,2.895680000000000000e+05,4.787280000000000000e+05,3.124240000000000000e+05,3.583360000000000000e+05,4.898080000000000000e+05,4.765760000000000000e+05,4.217120000000000000e+05,3.465120000000000000e+05,3.784160000000000000e+05,3.158880000000000000e+05,3.642400000000000000e+05,2.979920000000000000e+05,3.093760000000000000e+05,3.022640000000000000e+05,2.842880000000000000e+05,2.970800000000000000e+05,3.535440000000000000e+05,2.924080000000000000e+05,3.153760000000000000e+05,4.627440000000000000e+05,4.318320000000000000e+05,3.091760000000000000e+05,2.996240000000000000e+05,3.098880000000000000e+05,3.531360000000000000e+05,3.239200000000000000e+05,3.263600000000000000e+05,3.611840000000000000e+05,3.335840000000000000e+05,3.173120000000000000e+05,3.591520000000000000e+05,3.698480000000000000e+05,3.052080000000000000e+05,3.264640000000000000e+05,4.334720000000000000e+05,3.572080000000000000e+05,4.101680000000000000e+05,3.683200000000000000e+05,5.106400000000000000e+05,4.990400000000000000e+05,4.085280000000000000e+05,4.226320000000000000e+05,3.216800000000000000e+05,4.041360000000000000e+05,4.732960000000000000e+05,3.232080000000000000e+05,3.158880000000000000e+05,4.126160000000000000e+05,4.508640000000000000e+05,3.402000000000000000e+05,3.110080000000000000e+05,4.429840000000000000e+05,3.734160000000000000e+05,2.807280000000000000e+05,2.786000000000000000e+05,3.009440000000000000e+05,2.900720000000000000e+05,2.050480000000000000e+05,2.283200000000000000e+05,2.721040000000000000e+05,1.973640000000000000e+05,2.229560000000000000e+05,2.518240000000000000e+05,1.774600000000000000e+05,2.218440000000000000e+05,1.999920000000000000e+05,2.850960000000000000e+05,2.129360000000000000e+05,2.237640000000000000e+05,1.975640000000000000e+05,2.258920000000000000e+05,2.199200000000000000e+05,2.241720000000000000e+05,2.104080000000000000e+05,2.696720000000000000e+05,2.113200000000000000e+05,2.027200000000000000e+05,2.303440000000000000e+05,2.004960000000000000e+05,1.915000000000000000e+05,2.323720000000000000e+05,2.336880000000000000e+05,3.074480000000000000e+05,2.811360000000000000e+05,2.144560000000000000e+05,2.316640000000000000e+05,3.248320000000000000e+05,2.781920000000000000e+05,2.602400000000000000e+05,2.445280000000000000e+05,3.388800000000000000e+05,3.302240000000000000e+05,3.152720000000000000e+05,4.350080000000000000e+05,3.747440000000000000e+05,3.093760000000000000e+05,3.522160000000000000e+05,2.956560000000000000e+05,3.244320000000000000e+05,2.325720000000000000e+05,2.232600000000000000e+05,2.518240000000000000e+05,2.174920000000000000e+05,2.557760000000000000e+05,2.370280000000000000e+05,2.360160000000000000e+05,2.389560000000000000e+05,2.475680000000000000e+05,2.533440000000000000e+05,2.400680000000000000e+05,2.189080000000000000e+05,1.869520000000000000e+05,1.982720000000000000e+05,1.793760000000000000e+05,2.014080000000000000e+05,2.258920000000000000e+05,2.057560000000000000e+05,2.092960000000000000e+05,2.691600000000000000e+05,2.430080000000000000e+05,2.304480000000000000e+05,2.117240000000000000e+05,2.368280000000000000e+05,2.132400000000000000e+05,2.107120000000000000e+05,3.061280000000000000e+05,2.530400000000000000e+05,2.610520000000000000e+05,2.897680000000000000e+05,3.333840000000000000e+05,4.385840000000000000e+05,3.620000000000000000e+05,3.942320000000000000e+05,2.963680000000000000e+05,4.210960000000000000e+05,3.678080000000000000e+05,2.946400000000000000e+05,3.549680000000000000e+05,3.203600000000000000e+05,4.101547999999999884e+05,2.912880000000000000e+05,3.491600000000000000e+05,3.822960000000000000e+05,2.797200000000000000e+05,2.435120000000000000e+05,3.393840000000000000e+05,1.985760000000000000e+05,3.004320000000000000e+05,2.494920000000000000e+05,2.523320000000000000e+05,2.427040000000000000e+05,2.652080000000000000e+05,3.142560000000000000e+05,2.612520000000000000e+05,2.527360000000000000e+05,2.049480000000000000e+05,2.382440000000000000e+05,2.309520000000000000e+05,2.331800000000000000e+05,2.482760000000000000e+05,1.739240000000000000e+05,1.863480000000000000e+05,3.309360000000000000e+05,2.369280000000000000e+05,2.119240000000000000e+05,2.314600000000000000e+05,2.058560000000000000e+05,1.986760000000000000e+05,2.331800000000000000e+05,2.390560000000000000e+05,2.720000000000000000e+05,2.597320000000000000e+05,2.712960000000000000e+05,2.687600000000000000e+05,2.394600000000000000e+05,3.019600000000000000e+05,2.374360000000000000e+05,2.615560000000000000e+05,2.210320000000000000e+05,3.001280000000000000e+05,3.837200000000000000e+05,4.265200000000000000e+05,3.439680000000000000e+05,3.096800000000000000e+05,3.124240000000000000e+05,3.486560000000000000e+05,3.702560000000000000e+05,3.442720000000000000e+05,2.721040000000000000e+05,3.240240000000000000e+05,2.958640000000000000e+05,2.021160000000000000e+05,1.999920000000000000e+05,1.958480000000000000e+05,2.283200000000000000e+05,1.938240000000000000e+05,2.436160000000000000e+05,2.898720000000000000e+05,2.687600000000000000e+05,4.343920000000000000e+05,3.849440000000000000e+05,6.427840000000000000e+05,5.760729000000000233e+05,9.840800000000000000e+05,1.244448000000000000e+06,1.234112000000000000e+06,1.119857800000000047e+06,2.525592000000000000e+06,2.680470000000000000e+06,2.791630500000000000e+06,4.050498500000000000e+06,2.136449500000000000e+06,2.084836399999999907e+06,3.979009799999999814e+06,3.724871799999999814e+06,3.319742500000000000e+06,2.319138500000000000e+06,3.196759799999999814e+06,2.914772000000000000e+06,3.828177299999999814e+06,2.612948500000000000e+06,2.462116000000000000e+06,3.502550500000000000e+06,2.986260799999999814e+06,2.791630500000000000e+06,3.629500500000000000e+06,3.160975799999999814e+06,2.851217799999999814e+06,2.713152000000000000e+06,3.053782299999999814e+06,2.282057000000000000e+06,3.113369500000000000e+06,2.619765500000000000e+06,2.573276500000000000e+06,2.311165500000000000e+06,2.648326000000000000e+06,2.774483500000000000e+06,4.673902500000000000e+06,3.593875299999999814e+06,2.966345500000000000e+06,3.017998299999999814e+06,2.816360500000000000e+06,3.299986000000000000e+06,2.605014000000000000e+06,2.835349000000000000e+06,2.231781000000000000e+06,3.291972299999999814e+06,2.753152000000000000e+06,2.684357799999999814e+06,2.497782000000000000e+06,2.819480299999999814e+06,3.208661299999999814e+06,3.371395299999999814e+06,3.895619500000000000e+06,3.569992799999999814e+06,4.217358500000000000e+06,4.392073500000000000e+06,4.312571000000000000e+06,3.858196500000000000e+06,4.272899000000000000e+06,3.589908000000000000e+06,3.152962000000000000e+06,4.594479000000000000e+06,3.478588799999999814e+06,3.589908000000000000e+06,4.427778000000000000e+06,3.911488299999999814e+06,3.255603799999999814e+06,3.939258500000000000e+06,4.011428500000000000e+06,3.157008500000000000e+06,3.502550500000000000e+06,4.082236000000000000e+06,3.899666000000000000e+06,4.534971500000000000e+06,4.306333500000000000e+06,3.241343500000000000e+06,3.033867000000000000e+06,3.502550500000000000e+06,3.510485000000000000e+06,3.176923799999999814e+06,4.094137500000000000e+06,3.649336500000000000e+06,3.881889799999999814e+06,3.890371500000000000e+06,5.344912500000000000e+06,3.387343500000000000e+06,3.256267500000000000e+06,3.748754299999999814e+06,3.943809500000000000e+06,3.530241500000000000e+06,4.256951000000000000e+06,3.911488299999999814e+06,3.646129299999999814e+06,4.010747299999999814e+06,3.844046000000000000e+06,4.471496500000000000e+06,4.455548500000000000e+06,4.971758500000000000e+06,4.546952500000000000e+06,4.149757500000000000e+06,3.700989299999999814e+06,3.858010500000000000e+06,4.340420500000000000e+06,4.113973500000000000e+06,4.042119299999999814e+06,4.157771299999999814e+06,3.470733799999999814e+06,3.530241500000000000e+06,4.490406500000000000e+06,3.184778799999999814e+06,3.498504000000000000e+06,4.113973500000000000e+06,3.191039299999999814e+06,3.514372799999999814e+06,3.546110299999999814e+06,3.557309500000000000e+06,4.008234799999999814e+06,3.290861299999999814e+06,3.569992799999999814e+06,3.298918000000000000e+06,3.419160299999999814e+06,3.867769799999999814e+06,3.179296299999999814e+06,3.555459000000000000e+06,3.554124000000000000e+06,3.550156799999999814e+06,3.176923799999999814e+06,3.085519799999999814e+06,3.362055299999999814e+06,3.013632500000000000e+06,3.387048799999999814e+06,3.291972299999999814e+06,3.526274299999999814e+06,3.022044799999999814e+06,2.930640799999999814e+06,2.597056000000000000e+06,2.219801000000000000e+06,2.164442000000000000e+06,2.017314899999999907e+06,2.513690299999999814e+06,3.212628500000000000e+06,2.184096500000000000e+06,1.886240000000000000e+06,1.779006899999999907e+06,2.143104000000000000e+06,1.810820000000000000e+06,2.098560000000000000e+06,1.791712000000000000e+06,1.481190100000000093e+06,1.830698399999999907e+06,1.730115100000000093e+06,1.290605500000000000e+06,1.665024000000000000e+06,1.601792000000000000e+06,1.779808000000000000e+06,2.053059300000000047e+06,2.595763500000000000e+06,2.039040000000000000e+06,2.553402000000000000e+06,2.628896500000000000e+06,2.517515000000000000e+06,2.636751500000000000e+06,2.608981299999999814e+06,2.878988000000000000e+06,2.910725500000000000e+06,3.976025000000000000e+06,2.930640799999999814e+06,2.757665000000000000e+06,2.787742799999999814e+06,2.573276500000000000e+06,3.323709799999999814e+06,2.988717799999999814e+06,2.684357799999999814e+06,2.958490500000000000e+06,2.906758299999999814e+06,2.666921799999999814e+06,2.520518000000000000e+06,2.695194799999999814e+06,3.554124000000000000e+06,2.521663500000000000e+06,3.351638799999999814e+06,2.823368000000000000e+06,2.831381799999999814e+06,3.113369500000000000e+06,3.430982500000000000e+06,3.470733799999999814e+06,3.288005000000000000e+06,2.871133000000000000e+06,2.875020799999999814e+06,2.704352500000000000e+06,2.434306000000000000e+06,2.545506299999999814e+06,3.045848000000000000e+06,3.546110299999999814e+06,4.797044000000000000e+06,2.751879299999999814e+06,2.458070500000000000e+06,2.470011500000000000e+06,3.240398799999999814e+06,2.581212000000000000e+06,3.212628500000000000e+06,2.608981299999999814e+06,2.759893000000000000e+06,2.299224299999999814e+06,3.645369299999999814e+06,3.264281299999999814e+06,2.553402000000000000e+06,2.172155299999999814e+06,2.700385299999999814e+06,2.477984799999999814e+06,2.672456299999999814e+06,2.612948500000000000e+06,3.026012000000000000e+06,2.589185000000000000e+06,3.017998299999999814e+06,2.728155500000000000e+06,3.069651000000000000e+06,2.930640799999999814e+06,3.075570500000000000e+06,3.371395299999999814e+06,3.077585500000000000e+06,2.557407799999999814e+06,3.137093299999999814e+06,3.697101500000000000e+06,2.875020799999999814e+06,2.480192000000000000e+06,2.493853500000000000e+06,2.716254000000000000e+06,2.551360000000000000e+06,3.029899799999999814e+06,2.720141799999999814e+06,3.574039299999999814e+06,3.160975799999999814e+06,3.141139799999999814e+06,2.890969000000000000e+06,3.148994799999999814e+06,2.386660000000000000e+06,2.406496000000000000e+06,2.898903299999999814e+06,2.552106500000000000e+06,2.776384000000000000e+06,2.477984799999999814e+06,2.716254000000000000e+06,2.533565000000000000e+06,2.458070500000000000e+06,2.744024299999999814e+06,2.881147500000000000e+06,2.577243799999999814e+06,2.481913299999999814e+06,2.712674799999999814e+06,1.906154300000000047e+06,2.211905500000000000e+06,2.573568000000000000e+06,2.532972000000000000e+06,2.519104000000000000e+06,2.664601299999999814e+06,2.048005899999999907e+06,2.223808000000000000e+06,1.988468899999999907e+06,2.127109500000000000e+06,1.969630300000000047e+06,2.978247000000000000e+06,2.005374600000000093e+06,2.356928000000000000e+06,2.346432000000000000e+06,1.985577399999999907e+06,2.684357799999999814e+06,2.438234500000000000e+06,2.291328500000000000e+06,2.366784500000000000e+06,3.518419299999999814e+06,2.910725500000000000e+06,1.047147100000000000e+07,2.138880000000000000e+06,1.755242500000000000e+06,2.294848000000000000e+06,2.108151500000000000e+06,2.206208000000000000e+06,2.353760000000000000e+06,2.299224299999999814e+06,2.525592000000000000e+06,2.535616000000000000e+06,2.994115799999999814e+06,3.677265500000000000e+06,3.351638799999999814e+06,3.677265500000000000e+06,2.199965299999999814e+06,2.196036799999999814e+06,1.978752000000000000e+06,1.731361000000000000e+06,2.414391799999999814e+06,2.025250300000000047e+06,2.890969000000000000e+06,2.223808000000000000e+06,2.141440000000000000e+06,3.561979000000000000e+06,2.434306000000000000e+06,2.843204000000000000e+06,2.843204000000000000e+06,2.998083000000000000e+06,3.482635299999999814e+06,5.154487500000000000e+06,3.653383000000000000e+06,7.128084000000000000e+06,2.883034500000000000e+06,3.538255299999999814e+06,3.319742500000000000e+06,3.990911299999999814e+06,4.820847000000000000e+06,3.506517799999999814e+06,3.768510799999999814e+06,4.272899000000000000e+06,4.578690000000000000e+06,3.260234799999999814e+06,3.820243000000000000e+06,3.836032299999999814e+06,3.724871799999999814e+06,3.844046000000000000e+06,3.744787000000000000e+06,3.558011799999999814e+06,3.613631799999999814e+06,3.430982500000000000e+06,4.475384000000000000e+06,4.396040500000000000e+06,4.252983500000000000e+06,4.884401000000000000e+06,3.113369500000000000e+06,4.102151299999999814e+06,3.506517799999999814e+06,3.546110299999999814e+06,3.411146500000000000e+06,4.455548500000000000e+06,3.552347299999999814e+06,3.415113799999999814e+06,3.260234799999999814e+06,3.311887500000000000e+06,3.816275799999999814e+06,4.018761000000000000e+06,3.756609299999999814e+06,3.748754299999999814e+06,3.419160299999999814e+06,4.022648799999999814e+06,4.364303000000000000e+06,3.490490299999999814e+06,3.323709799999999814e+06,3.498504000000000000e+06,3.633467799999999814e+06,3.089487000000000000e+06,3.435029000000000000e+06,3.899666000000000000e+06,3.494536799999999814e+06,4.094137500000000000e+06,3.983056299999999814e+06,4.034629799999999814e+06,3.891652299999999814e+06,3.359493799999999814e+06,3.327756299999999814e+06,3.820243000000000000e+06,3.816275799999999814e+06,3.006096799999999814e+06,3.625612799999999814e+06,3.264281299999999814e+06,3.379409000000000000e+06,3.256267500000000000e+06,2.653232500000000000e+06,3.175514500000000000e+06,3.800248299999999814e+06,2.509723299999999814e+06,3.407100000000000000e+06,1.981570500000000000e+06,2.783775500000000000e+06,1.961976300000000047e+06,2.206656000000000000e+06,2.190912000000000000e+06,1.988896000000000000e+06,2.202496000000000000e+06,2.177984000000000000e+06,1.910272000000000000e+06,2.005888000000000000e+06,2.153408000000000000e+06,2.528832000000000000e+06,1.830698399999999907e+06,1.982720000000000000e+06,1.741764000000000000e+06,2.200832000000000000e+06,2.052064000000000000e+06,2.551482799999999814e+06,2.071302000000000000e+06,2.271360000000000000e+06,2.361408000000000000e+06,1.944588300000000047e+06,2.028960000000000000e+06,1.965701800000000047e+06,2.455936000000000000e+06,2.051568800000000047e+06,2.414400000000000000e+06,1.846099800000000047e+06,2.712286799999999814e+06,2.390657000000000000e+06,2.945095299999999814e+06,2.656704000000000000e+06,2.362817299999999814e+06,2.430338799999999814e+06,2.667903500000000000e+06,2.414512299999999814e+06,2.670592000000000000e+06,2.823936000000000000e+06,2.707456000000000000e+06,2.434624000000000000e+06,2.563328000000000000e+06,2.596352000000000000e+06,2.355472299999999814e+06,2.042404899999999907e+06,2.309760000000000000e+06,2.583232000000000000e+06,2.387584000000000000e+06,2.157312000000000000e+06,2.350915799999999814e+06,2.422365799999999814e+06,2.274812299999999814e+06,2.726976000000000000e+06,2.626560000000000000e+06,2.367517500000000000e+06,2.255545500000000000e+06,2.823368000000000000e+06,3.173139500000000000e+06,2.795597799999999814e+06,2.815513000000000000e+06,2.966345500000000000e+06,3.129238299999999814e+06,3.117257299999999814e+06,3.957172000000000000e+06,3.442884000000000000e+06,3.008001000000000000e+06,3.804898000000000000e+06,3.141139799999999814e+06,3.369526500000000000e+06,2.815513000000000000e+06,3.133126000000000000e+06,2.795597799999999814e+06,2.640718799999999814e+06,3.164863500000000000e+06,3.748754299999999814e+06,3.502550500000000000e+06,3.137093299999999814e+06,2.480000000000000000e+06,3.391231299999999814e+06,3.049735799999999814e+06,3.736773299999999814e+06,2.553402000000000000e+06,2.827335299999999814e+06,2.561375000000000000e+06,2.660634000000000000e+06,2.755846500000000000e+06,2.554641799999999814e+06,3.097500799999999814e+06,4.590591500000000000e+06,2.813047500000000000e+06,2.724109000000000000e+06,3.180032000000000000e+06,2.767827500000000000e+06,3.351638799999999814e+06,3.792393299999999814e+06,3.709003000000000000e+06,4.018761000000000000e+06,3.137093299999999814e+06,3.859914799999999814e+06,3.280150000000000000e+06,3.248253799999999814e+06,3.033867000000000000e+06,3.224530000000000000e+06,3.256267500000000000e+06,3.208661299999999814e+06,2.950476799999999814e+06,3.470733799999999814e+06,3.959094500000000000e+06,3.494536799999999814e+06,3.137093299999999814e+06,4.288767500000000000e+06,3.101388500000000000e+06,4.237194500000000000e+06,2.518558500000000000e+06,2.223808000000000000e+06,2.766664799999999814e+06,3.093374799999999814e+06,2.493853500000000000e+06,2.700385299999999814e+06,2.684357799999999814e+06,3.248253799999999814e+06,2.496745000000000000e+06,2.788416000000000000e+06,2.759893000000000000e+06,2.310842000000000000e+06,2.068967600000000093e+06,2.585217799999999814e+06,2.600639299999999814e+06,2.184861000000000000e+06,2.366784500000000000e+06,2.804800000000000000e+06,2.335007299999999814e+06,2.041119000000000000e+06,2.164259500000000000e+06,2.343232000000000000e+06,2.472192000000000000e+06,2.041119000000000000e+06,1.822685600000000093e+06,2.605014000000000000e+06,2.345856000000000000e+06,2.712286799999999814e+06,2.138176000000000000e+06,2.011122899999999907e+06,2.152192000000000000e+06,2.228736000000000000e+06,2.152358000000000000e+06,2.152358000000000000e+06,1.842561300000000047e+06,2.106688000000000000e+06,1.947635000000000000e+06,2.430338799999999814e+06,2.120954299999999814e+06,1.929957399999999907e+06,2.414391799999999814e+06,2.036032000000000000e+06,2.008533899999999907e+06,1.862435899999999907e+06,2.477984799999999814e+06,2.393651299999999814e+06,3.478463299999999814e+06,2.296320000000000000e+06,2.744024299999999814e+06,2.995008000000000000e+06,2.299224299999999814e+06,2.815513000000000000e+06,2.171376500000000000e+06,2.331534799999999814e+06,3.141139799999999814e+06,2.559040000000000000e+06,2.557407799999999814e+06,2.590208000000000000e+06,2.220207000000000000e+06,2.518720000000000000e+06,2.127531799999999814e+06,2.411384000000000000e+06,2.108679299999999814e+06,2.517056000000000000e+06,2.394594500000000000e+06,2.844352000000000000e+06,2.284672000000000000e+06,2.271454000000000000e+06,2.684357799999999814e+06,2.827335299999999814e+06,2.307825799999999814e+06,2.517632000000000000e+06,2.216128000000000000e+06,2.887933500000000000e+06,1.758208000000000000e+06,1.929957399999999907e+06,1.780480000000000000e+06,1.549321600000000093e+06,1.998816000000000000e+06,1.712938100000000093e+06,2.169984000000000000e+06,1.857056000000000000e+06,2.046560000000000000e+06,2.041248000000000000e+06,2.093280000000000000e+06,2.572509799999999814e+06,1.964320000000000000e+06,1.576904800000000047e+06,1.923136000000000000e+06,1.639744000000000000e+06,1.813696000000000000e+06,1.729536000000000000e+06,1.759520000000000000e+06,1.794880000000000000e+06,1.997504000000000000e+06,1.722287600000000093e+06,1.841824000000000000e+06,1.872064000000000000e+06,1.957248000000000000e+06,1.464295100000000093e+06,1.916224000000000000e+06,2.024224000000000000e+06,1.619680000000000000e+06,1.349367000000000000e+06,1.790624000000000000e+06,1.640608000000000000e+06,1.474848000000000000e+06,1.391616000000000000e+06,1.521408000000000000e+06,1.718528000000000000e+06,1.519360000000000000e+06,1.348256000000000000e+06,1.295264000000000000e+06,1.357568000000000000e+06,1.346112000000000000e+06,1.397728000000000000e+06,1.199982600000000093e+06,1.600288000000000000e+06,1.423040000000000000e+06,1.819488000000000000e+06,1.579840000000000000e+06,1.755904000000000000e+06,1.592800000000000000e+06,1.801216000000000000e+06,2.008640000000000000e+06,1.981952000000000000e+06,1.616336300000000047e+06,1.973636100000000093e+06,2.038144000000000000e+06,2.123852299999999814e+06,2.198631500000000000e+06,2.234371000000000000e+06,2.243644000000000000e+06,2.259512799999999814e+06,2.831381799999999814e+06,2.652620299999999814e+06,2.597080500000000000e+06,2.632863799999999814e+06,2.307237000000000000e+06,2.527525000000000000e+06,2.175304000000000000e+06,2.755846500000000000e+06,2.629357000000000000e+06,2.644765299999999814e+06,2.493889799999999814e+06,2.569270799999999814e+06,2.233039799999999814e+06,2.300280799999999814e+06,2.402205000000000000e+06,2.427902000000000000e+06,1.949285500000000000e+06,2.571543000000000000e+06,2.362490000000000000e+06,2.799744000000000000e+06,2.763860299999999814e+06,2.385779500000000000e+06,3.043264000000000000e+06,2.628896500000000000e+06,2.612948500000000000e+06,2.867165799999999814e+06,2.497782000000000000e+06,2.878444000000000000e+06,2.480079799999999814e+06,2.203932299999999814e+06,3.019377500000000000e+06,2.712000000000000000e+06,2.241915299999999814e+06,2.327034299999999814e+06,2.160253500000000000e+06,2.132443500000000000e+06,2.572570000000000000e+06,2.255545500000000000e+06,2.263104000000000000e+06,2.416512000000000000e+06,2.532096000000000000e+06,2.054848000000000000e+06,1.742308500000000000e+06,2.243968000000000000e+06,2.029820600000000093e+06,1.947529100000000093e+06,1.966331600000000093e+06,2.033504000000000000e+06,1.866272000000000000e+06,1.784736000000000000e+06,1.744129399999999907e+06,1.738649000000000000e+06,1.558976000000000000e+06,1.387872000000000000e+06,1.217856000000000000e+06,1.272672000000000000e+06,1.034160000000000000e+06,1.084160000000000000e+06,1.200960000000000000e+06,1.024688000000000000e+06,1.335840000000000000e+06,1.288768000000000000e+06,1.261152000000000000e+06,9.793021999999999534e+05,8.855360000000000000e+05,1.014784000000000000e+06,1.020452500000000000e+06,9.522720000000000000e+05,1.155968000000000000e+06,8.618080000000000000e+05,1.588860000000000000e+06,1.381930100000000093e+06,1.248800000000000000e+06,1.498976000000000000e+06,1.679747899999999907e+06,9.755680000000000000e+05,9.609760000000000000e+05,9.735840000000000000e+05,9.892310000000000000e+05,7.245920000000000000e+05,1.052480000000000000e+06,8.360320000000000000e+05,9.490080000000000000e+05,7.984960000000000000e+05,8.900320000000000000e+05,8.760160000000000000e+05,7.242880000000000000e+05,3.394780000000000000e+05,2.907247999999999884e+05,3.777040000000000000e+05,3.519120000000000000e+05,2.979920000000000000e+05,2.469600000000000000e+05,1.346840000000000000e+05,1.330720000000000000e+05,7.883200000000000000e+04,8.546600000000000000e+04,5.653600000000000000e+04,4.108300000000000000e+04,2.844800000000000000e+04,2.915000000000000000e+04,1.972900000000000000e+04,1.301700000000000000e+04,7.008000000000000000e+03,6.207000000000000000e+03,9.511000000000000000e+03,1.131400000000000000e+04,6.507000000000000000e+03,2.903000000000000000e+03,3.203000000000000000e+03,1.601000000000000000e+03,1.801000000000000000e+03,1.801000000000000000e+03,1.801000000000000000e+03,1.401000000000000000e+03,1.101000000000000000e+03,1.401000000000000000e+03,1.701000000000000000e+03,1.101000000000000000e+03,1.001000000000000000e+03,1.401000000000000000e+03,1.201000000000000000e+03,7.000000000000000000e+02,1.201000000000000000e+03,1.101000000000000000e+03,1.801000000000000000e+03,nan
8.790019999999999811e+01,6.291964000000000233e+05,3.060240000000000000e+05,2.633840000000000000e+05,2.707840000000000000e+05,2.891600000000000000e+05,2.939280000000000000e+05,3.055120000000000000e+05,2.817440000000000000e+05,2.648000000000000000e+05,2.741360000000000000e+05,2.695680000000000000e+05,2.340920000000000000e+05,2.568920000000000000e+05,3.246320000000000000e+05,4.915520000000000000e+05,2.304480000000000000e+05,3.241200000000000000e+05,1.957480000000000000e+05,1.926120000000000000e+05,1.945320000000000000e+05,1.750360000000000000e+05,1.901880000000000000e+05,1.685720000000000000e+05,2.007000000000000000e+05,1.672600000000000000e+05,1.916040000000000000e+05,1.769520000000000000e+05,1.597920000000000000e+05,1.916040000000000000e+05,1.935240000000000000e+05,1.823080000000000000e+05,1.580760000000000000e+05,1.826080000000000000e+05,1.648400000000000000e+05,1.576760000000000000e+05,1.839240000000000000e+05,1.602960000000000000e+05,2.085880000000000000e+05,2.092960000000000000e+05,2.096000000000000000e+05,2.772800000000000000e+05,2.060600000000000000e+05,2.555760000000000000e+05,2.669280000000000000e+05,2.727120000000000000e+05,3.313440000000000000e+05,3.498800000000000000e+05,3.249360000000000000e+05,3.750480000000000000e+05,4.115920000000000000e+05,3.722000000000000000e+05,4.437040000000000000e+05,4.410400000000000000e+05,4.675600000000000000e+05,5.230640000000000000e+05,3.888642000000000116e+05,5.660480000000000000e+05,4.748320000000000000e+05,5.081760000000000000e+05,5.081760000000000000e+05,4.802720000000000000e+05,6.693600000000000000e+05,3.585360000000000000e+05,4.186480000000000000e+05,3.593520000000000000e+05,5.597760000000000000e+05,4.977040000000000000e+05,4.850880000000000000e+05,4.142560000000000000e+05,6.898720000000000000e+05,4.624400000000000000e+05,7.460800000000000000e+05,5.852000000000000000e+05,5.235760000000000000e+05,4.905200000000000000e+05,7.057280000000000000e+05,5.012960000000000000e+05,5.040640000000000000e+05,8.427040000000000000e+05,7.082080000000000000e+05,5.539040000000000000e+05,5.965440000000000000e+05,6.403040000000000000e+05,5.496800000000000000e+05,5.322080000000000000e+05,6.228480000000000000e+05,9.428638000000000466e+05,7.273920000000000000e+05,7.443200000000000000e+05,5.415680000000000000e+05,6.056160000000000000e+05,6.257440000000000000e+05,8.599360000000000000e+05,8.758080000000000000e+05,9.471683000000000466e+05,4.564960000000000000e+05,6.338080000000000000e+05,7.928800000000000000e+05,6.276000000000000000e+05,3.586507999999999884e+05,6.104640000000000000e+05,6.115040000000000000e+05,6.098560000000000000e+05,7.047840000000000000e+05,1.033830900000000023e+06,5.663520000000000000e+05,5.409440000000000000e+05,5.916000000000000000e+05,6.594400000000000000e+05,6.625440000000000000e+05,5.195680000000000000e+05,5.250080000000000000e+05,5.510240000000000000e+05,8.015200000000000000e+05,6.791040000000000000e+05,5.969600000000000000e+05,6.392800000000000000e+05,5.119680000000000000e+05,4.461600000000000000e+05,5.425920000000000000e+05,5.856160000000000000e+05,5.491680000000000000e+05,5.387840000000000000e+05,5.399200000000000000e+05,6.016960000000000000e+05,4.562960000000000000e+05,5.991200000000000000e+05,5.431040000000000000e+05,5.146400000000000000e+05,8.681790999999999767e+05,4.198720000000000000e+05,4.057760000000000000e+05,3.366400000000000000e+05,3.630240000000000000e+05,3.942320000000000000e+05,3.065280000000000000e+05,2.641920000000000000e+05,2.997200000000000000e+05,3.322640000000000000e+05,3.374560000000000000e+05,3.292080000000000000e+05,3.827040000000000000e+05,5.618240000000000000e+05,3.836240000000000000e+05,4.143520000000000000e+05,4.372560000000000000e+05,3.580240000000000000e+05,3.518160000000000000e+05,5.100240000000000000e+05,4.220160000000000000e+05,3.951520000000000000e+05,6.966080000000000000e+05,4.148640000000000000e+05,5.231680000000000000e+05,4.222240000000000000e+05,4.745280000000000000e+05,4.985280000000000000e+05,4.545520000000000000e+05,7.365280000000000000e+05,4.321440000000000000e+05,4.080160000000000000e+05,4.361280000000000000e+05,4.194640000000000000e+05,5.007840000000000000e+05,6.125280000000000000e+05,4.954480000000000000e+05,4.080160000000000000e+05,4.418640000000000000e+05,4.364400000000000000e+05,5.256320000000000000e+05,4.802720000000000000e+05,3.960720000000000000e+05,4.328560000000000000e+05,3.436640000000000000e+05,4.231440000000000000e+05,4.028080000000000000e+05,4.372560000000000000e+05,4.446240000000000000e+05,5.000640000000000000e+05,3.740320000000000000e+05,1.845197000000000116e+05,5.378560000000000000e+05,4.362320000000000000e+05,5.101200000000000000e+05,5.382720000000000000e+05,3.588400000000000000e+05,4.381760000000000000e+05,3.964800000000000000e+05,3.926000000000000000e+05,4.464640000000000000e+05,4.290720000000000000e+05,4.338800000000000000e+05,4.907280000000000000e+05,3.533440000000000000e+05,3.576160000000000000e+05,3.624080000000000000e+05,3.436640000000000000e+05,3.330800000000000000e+05,3.534400000000000000e+05,3.924000000000000000e+05,3.798480000000000000e+05,3.827040000000000000e+05,3.475360000000000000e+05,3.506880000000000000e+05,6.426880000000000000e+05,5.714080000000000000e+05,4.251920000000000000e+05,4.524000000000000000e+05,6.694720000000000000e+05,7.855765999999999767e+05,4.748320000000000000e+05,7.268800000000000000e+05,5.498880000000000000e+05,3.774000000000000000e+05,3.394880000000000000e+05,3.963760000000000000e+05,4.125120000000000000e+05,3.047040000000000000e+05,3.450880000000000000e+05,2.876320000000000000e+05,3.276800000000000000e+05,4.000560000000000000e+05,3.686240000000000000e+05,3.114080000000000000e+05,3.784160000000000000e+05,3.704640000000000000e+05,3.815760000000000000e+05,4.719680000000000000e+05,3.815760000000000000e+05,3.456000000000000000e+05,3.451920000000000000e+05,3.589440000000000000e+05,4.070000000000000000e+05,3.508960000000000000e+05,3.382720000000000000e+05,3.859680000000000000e+05,3.305360000000000000e+05,3.278880000000000000e+05,3.893360000000000000e+05,3.223920000000000000e+05,3.783120000000000000e+05,3.287040000000000000e+05,8.579795000000000000e+05,3.885200000000000000e+05,4.732000000000000000e+05,4.346960000000000000e+05,4.838560000000000000e+05,4.313280000000000000e+05,3.499760000000000000e+05,3.733200000000000000e+05,4.652080000000000000e+05,3.653680000000000000e+05,3.401040000000000000e+05,3.649600000000000000e+05,5.199840000000000000e+05,4.558880000000000000e+05,4.401200000000000000e+05,8.148855999999999767e+05,1.039173999999999942e+05,4.197680000000000000e+05,3.664880000000000000e+05,3.564960000000000000e+05,3.151760000000000000e+05,4.480000000000000000e+05,3.520160000000000000e+05,4.104720000000000000e+05,3.271760000000000000e+05,2.891600000000000000e+05,2.737280000000000000e+05,2.954560000000000000e+05,3.216800000000000000e+05,2.070720000000000000e+05,2.506080000000000000e+05,2.139480000000000000e+05,2.209320000000000000e+05,2.258920000000000000e+05,2.342960000000000000e+05,2.965760000000000000e+05,2.675360000000000000e+05,2.782960000000000000e+05,2.939280000000000000e+05,4.366400000000000000e+05,2.751520000000000000e+05,3.104960000000000000e+05,3.318560000000000000e+05,3.004320000000000000e+05,2.857040000000000000e+05,2.695680000000000000e+05,2.901760000000000000e+05,2.860080000000000000e+05,2.811360000000000000e+05,2.887520000000000000e+05,3.629200000000000000e+05,3.244320000000000000e+05,4.299920000000000000e+05,3.649600000000000000e+05,3.153760000000000000e+05,3.260560000000000000e+05,3.256480000000000000e+05,3.231040000000000000e+05,3.782160000000000000e+05,5.202880000000000000e+05,3.806640000000000000e+05,3.384720000000000000e+05,3.320560000000000000e+05,4.177280000000000000e+05,4.993440000000000000e+05,4.993440000000000000e+05,3.185280000000000000e+05,5.490720000000000000e+05,4.683840000000000000e+05,5.545280000000000000e+05,3.730080000000000000e+05,4.988320000000000000e+05,3.779040000000000000e+05,3.320560000000000000e+05,5.028320000000000000e+05,4.381760000000000000e+05,5.236800000000000000e+05,6.441280000000000000e+05,5.888160000000000000e+05,4.005680000000000000e+05,4.220160000000000000e+05,5.076560000000000000e+05,4.286640000000000000e+05,4.735040000000000000e+05,3.527280000000000000e+05,4.026080000000000000e+05,5.364160000000000000e+05,4.630560000000000000e+05,3.851520000000000000e+05,5.479360000000000000e+05,3.488560000000000000e+05,3.737280000000000000e+05,4.606960000000000000e+05,4.437040000000000000e+05,4.634640000000000000e+05,4.600800000000000000e+05,4.458480000000000000e+05,3.827040000000000000e+05,4.414480000000000000e+05,4.022000000000000000e+05,3.952560000000000000e+05,5.153600000000000000e+05,3.711760000000000000e+05,4.677680000000000000e+05,4.883680000000000000e+05,5.139200000000000000e+05,4.325520000000000000e+05,4.527120000000000000e+05,4.028080000000000000e+05,4.852960000000000000e+05,3.672000000000000000e+05,4.760640000000000000e+05,4.085280000000000000e+05,3.646480000000000000e+05,4.725840000000000000e+05,4.621280000000000000e+05,3.906640000000000000e+05,3.967840000000000000e+05,3.981120000000000000e+05,4.260080000000000000e+05,4.663280000000000000e+05,4.498400000000000000e+05,3.386720000000000000e+05,3.433600000000000000e+05,3.868880000000000000e+05,3.389840000000000000e+05,3.564000000000000000e+05,3.571120000000000000e+05,2.918000000000000000e+05,2.999280000000000000e+05,3.397920000000000000e+05,3.180240000000000000e+05,3.657760000000000000e+05,2.904800000000000000e+05,3.130400000000000000e+05,9.321858000000000466e+05,3.310400000000000000e+05,3.282960000000000000e+05,3.483520000000000000e+05,3.253440000000000000e+05,3.542560000000000000e+05,2.928160000000000000e+05,3.130400000000000000e+05,3.466160000000000000e+05,3.023680000000000000e+05,3.145600000000000000e+05,3.099840000000000000e+05,2.791040000000000000e+05,3.306320000000000000e+05,3.454960000000000000e+05,3.941280000000000000e+05,3.645520000000000000e+05,3.848480000000000000e+05,3.567040000000000000e+05,3.777040000000000000e+05,3.984160000000000000e+05,3.446800000000000000e+05,4.042400000000000000e+05,4.065920000000000000e+05,4.072000000000000000e+05,3.280880000000000000e+05,4.448320000000000000e+05,3.860720000000000000e+05,3.642400000000000000e+05,4.010720000000000000e+05,3.492640000000000000e+05,3.564000000000000000e+05,2.859120000000000000e+05,3.065280000000000000e+05,3.608800000000000000e+05,3.118160000000000000e+05,2.855040000000000000e+05,2.824560000000000000e+05,2.641920000000000000e+05,2.514200000000000000e+05,2.676400000000000000e+05,2.231600000000000000e+05,2.371320000000000000e+05,2.306480000000000000e+05,2.054520000000000000e+05,1.936240000000000000e+05,2.334840000000000000e+05,1.956440000000000000e+05,2.268040000000000000e+05,2.426000000000000000e+05,2.252840000000000000e+05,2.820480000000000000e+05,2.316640000000000000e+05,1.850360000000000000e+05,1.906920000000000000e+05,2.152640000000000000e+05,2.194120000000000000e+05,1.996880000000000000e+05,2.244720000000000000e+05,1.973640000000000000e+05,2.310560000000000000e+05,2.235640000000000000e+05,2.221440000000000000e+05,2.395640000000000000e+05,2.588200000000000000e+05,2.890560000000000000e+05,3.216800000000000000e+05,3.693440000000000000e+05,3.435600000000000000e+05,3.032800000000000000e+05,2.450320000000000000e+05,3.647520000000000000e+05,3.524240000000000000e+05,4.797600000000000000e+05,4.005680000000000000e+05,3.250400000000000000e+05,4.115920000000000000e+05,3.436640000000000000e+05,2.608480000000000000e+05,4.208960000000000000e+05,2.358160000000000000e+05,2.299400000000000000e+05,2.954560000000000000e+05,2.488840000000000000e+05,2.093960000000000000e+05,1.754400000000000000e+05,2.566880000000000000e+05,5.036917999999999884e+05,2.317640000000000000e+05,1.962520000000000000e+05,2.099040000000000000e+05,2.067680000000000000e+05,1.844280000000000000e+05,2.199200000000000000e+05,1.764480000000000000e+05,2.281200000000000000e+05,2.115200000000000000e+05,2.072720000000000000e+05,2.249800000000000000e+05,2.217400000000000000e+05,2.531400000000000000e+05,2.124320000000000000e+05,2.149600000000000000e+05,2.501000000000000000e+05,2.396640000000000000e+05,2.123320000000000000e+05,2.297400000000000000e+05,2.489840000000000000e+05,2.882480000000000000e+05,3.179200000000000000e+05,3.136480000000000000e+05,3.080560000000000000e+05,3.324640000000000000e+05,3.947440000000000000e+05,2.884480000000000000e+05,3.320560000000000000e+05,3.293120000000000000e+05,3.295120000000000000e+05,3.308400000000000000e+05,3.877040000000000000e+05,8.444530000000000000e+05,3.564960000000000000e+05,3.369440000000000000e+05,3.044960000000000000e+05,3.055120000000000000e+05,4.901120000000000000e+05,3.947440000000000000e+05,2.204240000000000000e+05,2.487840000000000000e+05,2.773840000000000000e+05,2.879360000000000000e+05,2.539520000000000000e+05,2.528360000000000000e+05,3.179200000000000000e+05,2.615560000000000000e+05,2.580080000000000000e+05,2.209320000000000000e+05,2.472640000000000000e+05,3.140560000000000000e+05,1.986760000000000000e+05,1.832160000000000000e+05,1.840240000000000000e+05,2.188080000000000000e+05,1.966560000000000000e+05,2.215400000000000000e+05,2.250800000000000000e+05,2.370280000000000000e+05,2.068680000000000000e+05,2.378400000000000000e+05,2.263960000000000000e+05,2.126320000000000000e+05,2.673360000000000000e+05,2.186040000000000000e+05,2.621600000000000000e+05,2.834720000000000000e+05,2.607440000000000000e+05,2.511160000000000000e+05,2.759600000000000000e+05,2.927120000000000000e+05,3.032800000000000000e+05,3.414240000000000000e+05,4.039360000000000000e+05,4.037280000000000000e+05,2.658160000000000000e+05,3.099840000000000000e+05,4.361280000000000000e+05,3.302240000000000000e+05,4.536320000000000000e+05,2.776880000000000000e+05,2.905840000000000000e+05,3.578240000000000000e+05,2.367280000000000000e+05,1.925120000000000000e+05,2.134440000000000000e+05,2.562840000000000000e+05,2.079800000000000000e+05,2.980960000000000000e+05,2.272080000000000000e+05,2.734240000000000000e+05,3.764800000000000000e+05,3.646480000000000000e+05,6.981600000000000000e+05,5.820160000000000000e+05,1.049646899999999907e+06,2.477830299999999814e+06,1.002299599999999977e+06,1.589881800000000047e+06,1.922023000000000000e+06,2.251617000000000000e+06,2.450174799999999814e+06,3.121224500000000000e+06,2.823368000000000000e+06,3.677265500000000000e+06,3.081473299999999814e+06,4.665968000000000000e+06,2.966345500000000000e+06,3.621645500000000000e+06,2.922706500000000000e+06,3.335770000000000000e+06,3.061637299999999814e+06,3.391231299999999814e+06,4.276787000000000000e+06,4.145790299999999814e+06,3.208661299999999814e+06,3.502550500000000000e+06,3.343625000000000000e+06,3.875783500000000000e+06,3.343625000000000000e+06,2.728155500000000000e+06,3.069651000000000000e+06,2.716254000000000000e+06,2.786568799999999814e+06,3.641481500000000000e+06,3.905952299999999814e+06,3.824130799999999814e+06,2.990228000000000000e+06,4.053197500000000000e+06,3.263624500000000000e+06,3.351638799999999814e+06,3.657429500000000000e+06,3.593875299999999814e+06,3.518419299999999814e+06,4.561042500000000000e+06,2.918739299999999814e+06,2.875020799999999814e+06,3.093374799999999814e+06,3.550156799999999814e+06,3.013951799999999814e+06,2.986260799999999814e+06,2.982214299999999814e+06,3.359493799999999814e+06,3.871737000000000000e+06,3.296018799999999814e+06,4.046531299999999814e+06,3.657429500000000000e+06,4.415876500000000000e+06,4.844729500000000000e+06,4.348355000000000000e+06,4.805057500000000000e+06,4.113557000000000000e+06,4.209424000000000000e+06,4.086282500000000000e+06,5.595162500000000000e+06,4.658113000000000000e+06,4.300669500000000000e+06,3.931403500000000000e+06,4.650178500000000000e+06,3.947272299999999814e+06,3.976875000000000000e+06,4.034629799999999814e+06,4.439646000000000000e+06,3.180891000000000000e+06,4.181495000000000000e+06,3.756609299999999814e+06,3.129238299999999814e+06,4.598446500000000000e+06,3.582027799999999814e+06,3.811018000000000000e+06,4.197363500000000000e+06,4.153804000000000000e+06,4.665968000000000000e+06,3.883718000000000000e+06,4.447614000000000000e+06,4.749358000000000000e+06,4.028234500000000000e+06,4.235097000000000000e+06,4.372237500000000000e+06,3.931403500000000000e+06,3.824130799999999814e+06,3.589908000000000000e+06,3.955617299999999814e+06,4.245049500000000000e+06,3.951239500000000000e+06,4.419764000000000000e+06,5.054909500000000000e+06,4.892415000000000000e+06,4.308683000000000000e+06,4.110006299999999814e+06,4.141902500000000000e+06,4.407862500000000000e+06,3.899666000000000000e+06,4.010747299999999814e+06,4.288767500000000000e+06,4.834292000000000000e+06,4.193476000000000000e+06,4.808945500000000000e+06,5.080165500000000000e+06,4.467450000000000000e+06,4.038597000000000000e+06,5.273503000000000000e+06,3.792843799999999814e+06,3.760655799999999814e+06,4.495299500000000000e+06,3.601730299999999814e+06,4.035200000000000000e+06,3.951239500000000000e+06,3.859914799999999814e+06,3.584907000000000000e+06,3.611654799999999814e+06,3.698346500000000000e+06,3.812308500000000000e+06,4.175754000000000000e+06,3.391231299999999814e+06,3.836032299999999814e+06,3.940625000000000000e+06,3.472515299999999814e+06,3.705035799999999814e+06,3.637514299999999814e+06,4.284880000000000000e+06,3.931403500000000000e+06,4.072279799999999814e+06,3.759041000000000000e+06,2.995837500000000000e+06,3.148994799999999814e+06,3.299986000000000000e+06,3.200727000000000000e+06,3.335770000000000000e+06,3.197121000000000000e+06,3.172877299999999814e+06,2.344751000000000000e+06,2.930640799999999814e+06,4.221246000000000000e+06,4.646211500000000000e+06,2.521663500000000000e+06,2.815513000000000000e+06,2.331001299999999814e+06,2.015712000000000000e+06,2.539831000000000000e+06,2.062912000000000000e+06,2.133120000000000000e+06,2.319138500000000000e+06,2.374680000000000000e+06,2.112001299999999814e+06,2.299224299999999814e+06,1.601330000000000000e+06,1.647552000000000000e+06,2.152000000000000000e+06,3.152962000000000000e+06,2.176155299999999814e+06,2.512064000000000000e+06,3.117257299999999814e+06,3.172877299999999814e+06,3.217549500000000000e+06,3.331723500000000000e+06,3.172877299999999814e+06,3.530241500000000000e+06,3.915534799999999814e+06,3.056633000000000000e+06,3.391231299999999814e+06,3.414803000000000000e+06,3.383376299999999814e+06,3.581894299999999814e+06,3.331723500000000000e+06,3.255747000000000000e+06,2.942621799999999814e+06,3.017998299999999814e+06,3.454865000000000000e+06,3.323887000000000000e+06,3.146634500000000000e+06,3.456667799999999814e+06,3.371395299999999814e+06,3.442884000000000000e+06,3.685120500000000000e+06,3.347671500000000000e+06,4.006859500000000000e+06,3.554124000000000000e+06,3.236352299999999814e+06,3.764623000000000000e+06,3.184778799999999814e+06,3.581894299999999814e+06,4.578690000000000000e+06,2.847250500000000000e+06,3.700989299999999814e+06,3.152962000000000000e+06,3.574039299999999814e+06,3.355606000000000000e+06,3.720904500000000000e+06,2.898903299999999814e+06,2.485880299999999814e+06,4.471496500000000000e+06,3.546110299999999814e+06,3.252221000000000000e+06,2.712286799999999814e+06,2.827335299999999814e+06,2.620882799999999814e+06,3.256267500000000000e+06,2.307237000000000000e+06,2.104712000000000000e+06,3.069651000000000000e+06,3.641481500000000000e+06,3.633467799999999814e+06,3.117257299999999814e+06,3.172877299999999814e+06,3.129238299999999814e+06,3.037913500000000000e+06,2.930640799999999814e+06,2.910725500000000000e+06,3.494536799999999814e+06,2.946509500000000000e+06,3.133126000000000000e+06,2.745010000000000000e+06,3.419160299999999814e+06,3.931403500000000000e+06,2.982214299999999814e+06,2.898903299999999814e+06,3.101388500000000000e+06,3.327756299999999814e+06,4.260997500000000000e+06,2.994115799999999814e+06,2.680470000000000000e+06,2.756352000000000000e+06,3.343625000000000000e+06,2.887001799999999814e+06,2.914772000000000000e+06,3.045848000000000000e+06,3.673298299999999814e+06,2.732122799999999814e+06,3.347671500000000000e+06,3.784379500000000000e+06,3.172877299999999814e+06,3.700989299999999814e+06,2.820226500000000000e+06,2.938654500000000000e+06,2.704352500000000000e+06,2.954523299999999814e+06,3.744787000000000000e+06,2.942621799999999814e+06,3.395277799999999814e+06,3.712826299999999814e+06,2.640718799999999814e+06,2.648732500000000000e+06,2.886230000000000000e+06,3.284117299999999814e+06,2.890969000000000000e+06,2.673728000000000000e+06,2.513424299999999814e+06,2.672320000000000000e+06,2.454103299999999814e+06,2.667441799999999814e+06,2.926594299999999814e+06,2.583476500000000000e+06,2.721406299999999814e+06,2.525592000000000000e+06,2.434306000000000000e+06,2.485880299999999814e+06,2.303360000000000000e+06,2.346948500000000000e+06,3.728839000000000000e+06,2.747991500000000000e+06,2.600967500000000000e+06,3.204614799999999814e+06,3.129238299999999814e+06,2.493853500000000000e+06,2.414391799999999814e+06,2.688325000000000000e+06,2.065000500000000000e+06,2.922706500000000000e+06,1.855662899999999907e+06,2.929085299999999814e+06,2.316672000000000000e+06,2.459475799999999814e+06,2.783775500000000000e+06,2.871133000000000000e+06,2.775936000000000000e+06,3.220483500000000000e+06,4.963824500000000000e+06,3.065604500000000000e+06,3.601730299999999814e+06,2.918739299999999814e+06,2.732122799999999814e+06,3.935370799999999814e+06,3.045848000000000000e+06,2.382654299999999814e+06,2.986260799999999814e+06,2.331001299999999814e+06,2.910725500000000000e+06,4.463562000000000000e+06,3.240398799999999814e+06,4.820847000000000000e+06,3.133126000000000000e+06,5.241765500000000000e+06,3.836032299999999814e+06,4.130001000000000000e+06,5.106802000000000000e+06,3.967187500000000000e+06,4.260997500000000000e+06,4.324552000000000000e+06,4.137935299999999814e+06,3.927357000000000000e+06,4.606539500000000000e+06,3.911488299999999814e+06,5.083078000000000000e+06,4.527116500000000000e+06,5.777812000000000000e+06,4.781254500000000000e+06,5.265727500000000000e+06,3.748754299999999814e+06,4.054545000000000000e+06,3.661396799999999814e+06,4.352242500000000000e+06,4.372237500000000000e+06,3.506517799999999814e+06,4.153804000000000000e+06,4.280833500000000000e+06,4.360256500000000000e+06,3.887605799999999814e+06,4.066367299999999814e+06,4.499187500000000000e+06,5.249700000000000000e+06,4.380092500000000000e+06,5.400770500000000000e+06,4.320505000000000000e+06,4.670014500000000000e+06,3.899666000000000000e+06,4.024865500000000000e+06,3.975122000000000000e+06,3.895619500000000000e+06,3.967187500000000000e+06,3.716858000000000000e+06,3.939258500000000000e+06,4.340420500000000000e+06,4.070413799999999814e+06,4.177527799999999814e+06,5.472180000000000000e+06,4.987707000000000000e+06,3.943225799999999814e+06,5.845413000000000000e+06,3.824130799999999814e+06,4.328519000000000000e+06,4.086282500000000000e+06,3.828177299999999814e+06,3.955127299999999814e+06,3.820243000000000000e+06,3.875783500000000000e+06,3.752642000000000000e+06,5.091012500000000000e+06,4.785142000000000000e+06,3.979009799999999814e+06,3.709003000000000000e+06,3.593875299999999814e+06,3.883718000000000000e+06,3.669251799999999814e+06,3.510485000000000000e+06,4.006859500000000000e+06,3.939258500000000000e+06,4.046531299999999814e+06,3.566667799999999814e+06,3.167642500000000000e+06,3.315854799999999814e+06,4.010747299999999814e+06,3.427015299999999814e+06,3.375362500000000000e+06,2.398523000000000000e+06,2.471194299999999814e+06,2.280000000000000000e+06,2.305920000000000000e+06,2.065586899999999907e+06,2.605014000000000000e+06,1.867531800000000047e+06,2.022016000000000000e+06,1.572553500000000000e+06,2.001120000000000000e+06,2.104576000000000000e+06,2.335007299999999814e+06,2.295295799999999814e+06,2.529498299999999814e+06,2.231781000000000000e+06,1.873399899999999907e+06,2.471872000000000000e+06,2.495814500000000000e+06,2.251712000000000000e+06,1.850495600000000093e+06,2.731151500000000000e+06,2.132416000000000000e+06,2.728155500000000000e+06,2.275840000000000000e+06,2.593324500000000000e+06,2.105318500000000000e+06,2.880725299999999814e+06,3.009984500000000000e+06,2.882144000000000000e+06,2.318508500000000000e+06,2.378686000000000000e+06,2.755846500000000000e+06,2.755846500000000000e+06,2.427941000000000000e+06,3.242716299999999814e+06,2.486400000000000000e+06,2.033184600000000093e+06,2.595444500000000000e+06,2.662522799999999814e+06,2.615067000000000000e+06,2.766976000000000000e+06,2.409734000000000000e+06,2.629954500000000000e+06,2.459904000000000000e+06,2.664384000000000000e+06,1.830698399999999907e+06,2.609162799999999814e+06,3.017998299999999814e+06,2.593113500000000000e+06,2.923104500000000000e+06,2.314657799999999814e+06,2.394688000000000000e+06,2.891843000000000000e+06,3.168830799999999814e+06,2.803611500000000000e+06,2.976497500000000000e+06,3.125271000000000000e+06,3.268248500000000000e+06,4.030662500000000000e+06,3.748754299999999814e+06,4.459595000000000000e+06,3.148481299999999814e+06,3.828177299999999814e+06,5.697352500000000000e+06,3.308103500000000000e+06,3.645369299999999814e+06,3.632789299999999814e+06,3.836032299999999814e+06,3.204614799999999814e+06,3.236352299999999814e+06,5.039280000000000000e+06,3.077585500000000000e+06,4.252983500000000000e+06,2.930640799999999814e+06,3.117257299999999814e+06,3.291972299999999814e+06,3.033867000000000000e+06,3.371395299999999814e+06,2.839236799999999814e+06,3.506517799999999814e+06,2.946509500000000000e+06,2.946509500000000000e+06,3.081473299999999814e+06,2.918739299999999814e+06,2.974141000000000000e+06,3.554124000000000000e+06,3.220483500000000000e+06,3.072411500000000000e+06,3.311887500000000000e+06,2.792946500000000000e+06,3.442884000000000000e+06,2.104259800000000000e+07,3.530241500000000000e+06,3.291972299999999814e+06,3.450897799999999814e+06,4.515135500000000000e+06,4.558854000000000000e+06,3.911488299999999814e+06,5.174323500000000000e+06,3.303873799999999814e+06,3.450897799999999814e+06,4.757372000000000000e+06,3.399245000000000000e+06,4.284880000000000000e+06,3.228497299999999814e+06,3.212628500000000000e+06,3.700989299999999814e+06,6.341628500000000000e+06,3.740740500000000000e+06,3.478588799999999814e+06,3.065604500000000000e+06,3.410712799999999814e+06,3.589908000000000000e+06,3.169721299999999814e+06,3.113369500000000000e+06,2.986260799999999814e+06,2.970392000000000000e+06,2.934608000000000000e+06,3.224530000000000000e+06,3.317278799999999814e+06,2.045124899999999907e+06,3.327756299999999814e+06,2.913113000000000000e+06,2.732122799999999814e+06,3.256267500000000000e+06,2.981228299999999814e+06,2.832159000000000000e+06,2.624850000000000000e+06,1.969630300000000047e+06,2.827335299999999814e+06,2.545506299999999814e+06,2.668489000000000000e+06,1.755242500000000000e+06,2.716254000000000000e+06,2.751879299999999814e+06,3.085519799999999814e+06,2.668489000000000000e+06,2.557120000000000000e+06,3.160975799999999814e+06,2.668489000000000000e+06,2.474946500000000000e+06,2.188032000000000000e+06,2.237184000000000000e+06,2.446207500000000000e+06,2.374680000000000000e+06,2.104712000000000000e+06,2.271616000000000000e+06,2.487561500000000000e+06,2.299224299999999814e+06,2.469240500000000000e+06,2.406496000000000000e+06,2.541539000000000000e+06,2.705948500000000000e+06,2.521662799999999814e+06,2.402528799999999814e+06,2.640718799999999814e+06,2.719149799999999814e+06,3.065781500000000000e+06,2.342364500000000000e+06,3.121224500000000000e+06,2.815513000000000000e+06,2.871133000000000000e+06,2.922706500000000000e+06,2.987660500000000000e+06,3.108687000000000000e+06,3.609744000000000000e+06,2.342942500000000000e+06,3.359493799999999814e+06,2.545506299999999814e+06,2.773299500000000000e+06,2.144384799999999814e+06,2.974545500000000000e+06,3.082958799999999814e+06,2.890969000000000000e+06,2.525184000000000000e+06,2.966345500000000000e+06,2.563008000000000000e+06,2.104712000000000000e+06,2.474017500000000000e+06,3.061637299999999814e+06,2.525592000000000000e+06,2.662234299999999814e+06,2.224128000000000000e+06,2.040361100000000093e+06,2.246171500000000000e+06,2.160512000000000000e+06,2.406496000000000000e+06,1.928544000000000000e+06,2.296199799999999814e+06,1.988352000000000000e+06,2.322427299999999814e+06,1.896320000000000000e+06,1.819039800000000047e+06,1.556998399999999907e+06,1.819808000000000000e+06,1.600539399999999907e+06,2.024417300000000047e+06,1.458570800000000047e+06,2.277311000000000000e+06,1.680992000000000000e+06,1.888768000000000000e+06,1.862536000000000000e+06,1.869888000000000000e+06,1.753824000000000000e+06,1.841920000000000000e+06,1.996736000000000000e+06,2.531556299999999814e+06,1.989120000000000000e+06,1.507008399999999907e+06,1.686848000000000000e+06,2.340451000000000000e+06,1.859136000000000000e+06,1.604608000000000000e+06,2.194816000000000000e+06,2.133506299999999814e+06,1.405670500000000000e+06,1.675817000000000000e+06,1.599907500000000000e+06,1.383808000000000000e+06,1.517088000000000000e+06,1.328160000000000000e+06,1.386912000000000000e+06,1.227936000000000000e+06,1.345376000000000000e+06,1.279584000000000000e+06,1.417722300000000047e+06,1.432704000000000000e+06,1.786052500000000000e+06,1.572032000000000000e+06,1.449440000000000000e+06,1.447424000000000000e+06,1.482720000000000000e+06,1.494894600000000093e+06,1.761696000000000000e+06,1.826720000000000000e+06,1.578127800000000047e+06,1.441517300000000047e+06,2.472468000000000000e+06,2.545506299999999814e+06,2.191360000000000000e+06,3.124793000000000000e+06,2.795008500000000000e+06,2.913327000000000000e+06,2.779729000000000000e+06,2.632863799999999814e+06,2.751879299999999814e+06,2.839236799999999814e+06,2.958490500000000000e+06,3.097500799999999814e+06,3.466766500000000000e+06,2.985497000000000000e+06,3.350239299999999814e+06,3.029899799999999814e+06,3.388468000000000000e+06,3.160975799999999814e+06,2.844580799999999814e+06,2.926594299999999814e+06,2.774488000000000000e+06,2.774488000000000000e+06,2.414028000000000000e+06,2.782631299999999814e+06,2.807265000000000000e+06,2.903473500000000000e+06,2.762154000000000000e+06,2.814959000000000000e+06,2.863119299999999814e+06,3.238628799999999814e+06,2.594283799999999814e+06,3.256267500000000000e+06,2.763860299999999814e+06,3.291972299999999814e+06,3.260234799999999814e+06,3.076102000000000000e+06,2.776763000000000000e+06,3.538255299999999814e+06,2.869852000000000000e+06,2.429411799999999814e+06,2.825108000000000000e+06,3.041880799999999814e+06,2.811466500000000000e+06,2.811466500000000000e+06,2.466350500000000000e+06,2.720141799999999814e+06,2.383808000000000000e+06,2.334080000000000000e+06,1.914088600000000093e+06,2.450560000000000000e+06,2.354666299999999814e+06,3.579072799999999814e+06,2.707740000000000000e+06,2.241031500000000000e+06,1.950425399999999907e+06,2.160896000000000000e+06,1.548019500000000000e+06,1.785600000000000000e+06,2.321554299999999814e+06,1.952992000000000000e+06,1.419072000000000000e+06,1.534976000000000000e+06,9.449585000000000000e+05,1.056608000000000000e+06,1.203840000000000000e+06,1.084672000000000000e+06,1.180480000000000000e+06,1.238272000000000000e+06,1.195424000000000000e+06,9.468275000000000000e+05,1.286528000000000000e+06,1.819852800000000047e+06,1.204256000000000000e+06,1.475168000000000000e+06,1.566359899999999907e+06,1.154496000000000000e+06,1.084359800000000047e+06,1.608259100000000093e+06,1.456143000000000000e+06,1.473255800000000047e+06,3.062494799999999814e+06,2.605014000000000000e+06,1.481190100000000093e+06,1.256160399999999907e+06,1.058080000000000000e+06,8.479200000000000000e+05,1.289983800000000047e+06,7.014720000000000000e+05,1.094816000000000000e+06,9.637120000000000000e+05,8.372110000000000000e+05,1.080270500000000000e+06,7.394400000000000000e+05,7.308160000000000000e+05,6.650240000000000000e+05,1.002698400000000023e+06,9.311278000000000466e+05,3.924000000000000000e+05,3.873920000000000000e+05,3.812720000000000000e+05,2.061600000000000000e+05,1.395240000000000000e+05,1.395240000000000000e+05,1.376080000000000000e+05,1.070920000000000000e+05,6.075200000000000000e+04,4.078200000000000000e+04,4.128300000000000000e+04,2.474000000000000000e+04,2.333600000000000000e+04,1.421900000000000000e+04,1.071300000000000000e+04,1.121400000000000000e+04,9.411000000000000000e+03,8.410000000000000000e+03,5.205000000000000000e+03,4.304000000000000000e+03,0.000000000000000000e+00,3.103000000000000000e+03,4.204000000000000000e+03,1.501000000000000000e+03,2.602000000000000000e+03,2.602000000000000000e+03,1.901000000000000000e+03,1.301000000000000000e+03,1.701000000000000000e+03,1.801000000000000000e+03,1.201000000000000000e+03,1.501000000000000000e+03,2.402000000000000000e+03,1.401000000000000000e+03,1.501000000000000000e+03,1.501000000000000000e+03,1.401000000000000000e+03,nan
[truncated: 260,233 more chars]
