# Supplementary material for: Otolith microchemistry and diadromy in Patagonian river fishes
Source: PeerJ. 2019 Jan 3;7:e6149. doi: 10.7717/peerj.6149 (PMC6321752; doi:10.7717/peerj.6149)
Supplement: Supplemental Information 3 — Raw data. This archive contains the raw data used to generate the analyses reported in the paper cited above. The python script provided allows to convert from the isotopic intensities measured by LA-ICP-MS to molar concentrations of Sr:Ca. [file peerj-07-6149-s003.zip › Dataset S1/Alo_etAl_scripts/samples/AM17.txt]

4.794850000000000279e+01,6.868600000000000000e+04,4.680100000000000000e+04,2.784700000000000000e+04,3.446400000000000000e+04,3.245800000000000000e+04,2.263500000000000000e+04,4.770400000000000000e+04,2.965100000000000000e+04,2.794700000000000000e+04,3.265900000000000000e+04,3.035300000000000000e+04,3.366100000000000000e+04,3.115500000000000000e+04,3.546600000000000000e+04,4.078200000000000000e+04,4.479400000000000000e+04,5.322300000000000000e+04,5.161800000000000000e+04,5.543200000000000000e+04,6.938800000000000000e+04,1.063880000000000000e+05,8.697400000000000000e+04,9.833800000000000000e+04,1.172580000000000000e+05,1.260200000000000000e+05,1.351880000000000000e+05,1.539400000000000000e+05,1.758440000000000000e+05,2.076760000000000000e+05,2.457440000000000000e+05,3.268720000000000000e+05,4.235520000000000000e+05,4.957520000000000000e+05,6.436160000000000000e+05,6.924640000000000000e+05,7.966240000000000000e+05,1.084480000000000000e+06,9.955360000000000000e+05,9.902880000000000000e+05,1.131520000000000000e+06,1.408224000000000000e+06,1.352736000000000000e+06,1.979616000000000000e+06,1.775328000000000000e+06,1.872390600000000093e+06,1.782992899999999907e+06,1.425694399999999907e+06,1.512448000000000000e+06,1.686112000000000000e+06,1.591520000000000000e+06,1.533649800000000047e+06,1.649728000000000000e+06,1.900384000000000000e+06,1.606688000000000000e+06,1.820253800000000047e+06,1.577024000000000000e+06,1.682400000000000000e+06,1.825056000000000000e+06,1.894912000000000000e+06,1.916224000000000000e+06,1.759840000000000000e+06,1.667616000000000000e+06,1.859232000000000000e+06,1.932832000000000000e+06,1.695008000000000000e+06,1.837984000000000000e+06,1.660198800000000047e+06,1.808128000000000000e+06,1.686112000000000000e+06,1.832960000000000000e+06,1.570528000000000000e+06,1.677184000000000000e+06,2.027072000000000000e+06,1.815232000000000000e+06,1.660198800000000047e+06,1.915680000000000000e+06,1.481476600000000093e+06,1.958784000000000000e+06,2.005536000000000000e+06,1.662528000000000000e+06,1.660198800000000047e+06,1.929504000000000000e+06,1.946840000000000000e+06,1.734648100000000093e+06,1.779584000000000000e+06,1.708064000000000000e+06,1.677088000000000000e+06,1.321421600000000093e+06,1.722560000000000000e+06,1.774016000000000000e+06,1.645323800000000047e+06,1.832512000000000000e+06,1.589344000000000000e+06,1.614464000000000000e+06,1.552480000000000000e+06,1.631808000000000000e+06,1.217221300000000047e+06,1.591200000000000000e+06,1.352096000000000000e+06,1.589344000000000000e+06,1.527424000000000000e+06,1.784192000000000000e+06,1.403344800000000047e+06,1.476576000000000000e+06,1.563168000000000000e+06,1.613600000000000000e+06,1.540832000000000000e+06,1.491104000000000000e+06,1.569344000000000000e+06,1.403344800000000047e+06,1.302112000000000000e+06,1.517728000000000000e+06,1.774464000000000000e+06,1.619776000000000000e+06,1.353504000000000000e+06,1.678829800000000047e+06,1.492706300000000047e+06,1.393120000000000000e+06,1.620096000000000000e+06,1.653184000000000000e+06,1.644832000000000000e+06,1.440569399999999907e+06,1.444416000000000000e+06,1.396768000000000000e+06,1.514176000000000000e+06,1.482912000000000000e+06,1.380672000000000000e+06,1.816960000000000000e+06,1.791392000000000000e+06,1.624448000000000000e+06,1.395584000000000000e+06,1.406848000000000000e+06,1.605152000000000000e+06,1.649504000000000000e+06,1.552576000000000000e+06,2.341399500000000000e+06,1.657536000000000000e+06,1.760800000000000000e+06,1.471072000000000000e+06,1.442688000000000000e+06,1.803200000000000000e+06,1.579712000000000000e+06,1.441184000000000000e+06,1.474039100000000093e+06,1.593024000000000000e+06,1.414538100000000093e+06,1.213502500000000000e+06,1.620000000000000000e+06,1.404064000000000000e+06,1.336296600000000093e+06,1.829344000000000000e+06,1.500704000000000000e+06,1.729536000000000000e+06,1.691328000000000000e+06,1.442592000000000000e+06,1.556576000000000000e+06,1.469472000000000000e+06,1.511584000000000000e+06,1.505344000000000000e+06,1.398144000000000000e+06,1.574208000000000000e+06,1.446560000000000000e+06,1.424768000000000000e+06,1.630080000000000000e+06,1.474624000000000000e+06,1.827904000000000000e+06,1.574593100000000093e+06,1.620544000000000000e+06,1.589568000000000000e+06,1.495648000000000000e+06,1.284233100000000093e+06,5.866402500000000000e+06,1.269792000000000000e+06,1.460544000000000000e+06,1.398144000000000000e+06,1.451616000000000000e+06,1.429504000000000000e+06,1.495424000000000000e+06,1.269358100000000093e+06,1.288448000000000000e+06,1.354963800000000047e+06,1.285024000000000000e+06,1.395168000000000000e+06,1.320032000000000000e+06,1.390336000000000000e+06,1.551936000000000000e+06,1.368064000000000000e+06,1.494784000000000000e+06,1.444864000000000000e+06,1.568032000000000000e+06,1.320128000000000000e+06,1.611781600000000093e+06,1.501440000000000000e+06,1.169664000000000000e+06,1.474752000000000000e+06,1.464960000000000000e+06,1.313952000000000000e+06,1.356480000000000000e+06,1.272128000000000000e+06,1.326240000000000000e+06,1.551520000000000000e+06,1.540160000000000000e+06,1.522592000000000000e+06,1.503862500000000000e+06,1.583712000000000000e+06,1.372320000000000000e+06,1.542240000000000000e+06,1.445280000000000000e+06,1.463680000000000000e+06,1.524512000000000000e+06,1.341504000000000000e+06,1.497152000000000000e+06,1.398048000000000000e+06,1.389568000000000000e+06,1.537368500000000000e+06,1.566528000000000000e+06,1.369440000000000000e+06,1.488987500000000000e+06,1.390560000000000000e+06,1.509952000000000000e+06,1.644384000000000000e+06,1.622176000000000000e+06,1.708064000000000000e+06,1.437536000000000000e+06,1.887328000000000000e+06,1.554112000000000000e+06,1.678048000000000000e+06,1.463328000000000000e+06,1.270208000000000000e+06,1.503862500000000000e+06,1.224960000000000000e+06,1.572032000000000000e+06,1.609824000000000000e+06,1.279168000000000000e+06,1.493152000000000000e+06,1.227744000000000000e+06,1.319712000000000000e+06,1.578848000000000000e+06,1.440768000000000000e+06,1.470320399999999907e+06,1.553248000000000000e+06,1.327840000000000000e+06,1.255200000000000000e+06,1.426368000000000000e+06,1.318976000000000000e+06,1.327840000000000000e+06,1.474976000000000000e+06,1.226240000000000000e+06,1.289504000000000000e+06,1.333824000000000000e+06,1.247200000000000000e+06,1.301792000000000000e+06,1.106976000000000000e+06,1.113856000000000000e+06,1.196512000000000000e+06,1.321421600000000093e+06,1.266688000000000000e+06,1.314816000000000000e+06,1.423360000000000000e+06,1.214336000000000000e+06,1.472384000000000000e+06,1.453888000000000000e+06,1.297600000000000000e+06,1.086784000000000000e+06,1.447328000000000000e+06,1.233792000000000000e+06,1.236032000000000000e+06,1.202656000000000000e+06,1.345888000000000000e+06,1.496608000000000000e+06,1.187264000000000000e+06,1.280640000000000000e+06,1.114688000000000000e+06,1.150880000000000000e+06,1.328992000000000000e+06,1.085216000000000000e+06,1.517504000000000000e+06,1.095136000000000000e+06,1.366976000000000000e+06,1.285664000000000000e+06,1.423488000000000000e+06,1.167328000000000000e+06,1.383680000000000000e+06,1.435488000000000000e+06,1.102944000000000000e+06,1.482400000000000000e+06,1.449376000000000000e+06,1.023123300000000047e+06,1.090688000000000000e+06,9.707360000000000000e+05,1.201280000000000000e+06,1.435712000000000000e+06,1.085216000000000000e+06,1.177824000000000000e+06,1.282240000000000000e+06,1.286848000000000000e+06,1.228800000000000000e+06,1.164992000000000000e+06,1.292608000000000000e+06,1.442048000000000000e+06,1.196704000000000000e+06,1.217856000000000000e+06,1.274912000000000000e+06,1.256032000000000000e+06,1.238784000000000000e+06,1.204576000000000000e+06,1.183679100000000093e+06,1.106432000000000000e+06,1.380480000000000000e+06,1.383584000000000000e+06,1.076960000000000000e+06,1.607424000000000000e+06,1.383264000000000000e+06,1.332577899999999907e+06,1.623904000000000000e+06,1.306048000000000000e+06,1.325792000000000000e+06,1.434336000000000000e+06,1.371584000000000000e+06,1.227840000000000000e+06,1.460864000000000000e+06,1.330496000000000000e+06,1.293344000000000000e+06,1.273076899999999907e+06,1.452704000000000000e+06,1.205632000000000000e+06,1.072544000000000000e+06,1.210720000000000000e+06,1.416064000000000000e+06,1.141248000000000000e+06,1.075392000000000000e+06,1.147168000000000000e+06,1.017216000000000000e+06,1.038535300000000047e+06,9.764160000000000000e+05,1.011008000000000000e+06,9.725280000000000000e+05,1.049440000000000000e+06,8.412555999999999767e+05,1.282240000000000000e+06,1.103584000000000000e+06,8.863680000000000000e+05,1.130240000000000000e+06,1.021008000000000000e+06,1.078880000000000000e+06,1.196608000000000000e+06,1.050496000000000000e+06,9.553120000000000000e+05,1.010368000000000000e+06,1.163392000000000000e+06,1.194688000000000000e+06,1.085952000000000000e+06,9.062560000000000000e+05,1.103680000000000000e+06,9.097120000000000000e+05,9.876480000000000000e+05,1.032800000000000000e+06,9.049920000000000000e+05,1.244640000000000000e+06,1.058624000000000000e+06,1.924700000000000000e+06,1.163488000000000000e+06,1.221792000000000000e+06,1.188960000000000000e+06,1.242432000000000000e+06,1.135328000000000000e+06,1.198944000000000000e+06,1.335424000000000000e+06,1.224640000000000000e+06,1.412640000000000000e+06,1.289504000000000000e+06,1.278054000000000000e+06,1.623929500000000000e+06,1.215936000000000000e+06,1.227520000000000000e+06,1.350720000000000000e+06,1.418511399999999907e+06,1.144416000000000000e+06,1.204672000000000000e+06,1.158528000000000000e+06,1.229216000000000000e+06,1.118176000000000000e+06,1.164128000000000000e+06,1.353184000000000000e+06,1.164352000000000000e+06,1.222432000000000000e+06,1.319168000000000000e+06,1.323040000000000000e+06,1.260832000000000000e+06,1.381024000000000000e+06,1.349312000000000000e+06,1.186400000000000000e+06,1.282880000000000000e+06,9.994240000000000000e+05,1.066848000000000000e+06,1.190976000000000000e+06,1.382624000000000000e+06,1.093440000000000000e+06,1.057856000000000000e+06,1.003328000000000000e+06,1.274688000000000000e+06,1.444264399999999907e+06,9.574080000000000000e+05,1.108448000000000000e+06,1.058400000000000000e+06,1.312364000000000000e+06,1.112352000000000000e+06,1.052800000000000000e+06,1.063872000000000000e+06,1.163936000000000000e+06,1.343648000000000000e+06,1.347840000000000000e+06,1.157984000000000000e+06,1.063456000000000000e+06,1.269984000000000000e+06,1.199584000000000000e+06,1.356480000000000000e+06,1.149184000000000000e+06,1.077824000000000000e+06,1.119648000000000000e+06,2.077706000000000000e+06,1.362496000000000000e+06,1.314272000000000000e+06,1.275328000000000000e+06,1.323680000000000000e+06,1.279712000000000000e+06,1.365056000000000000e+06,1.438176000000000000e+06,1.269472000000000000e+06,1.112352000000000000e+06,1.187584000000000000e+06,1.170816000000000000e+06,1.026784000000000000e+06,1.121248000000000000e+06,1.147808000000000000e+06,1.040912000000000000e+06,1.158304000000000000e+06,1.030160000000000000e+06,1.049344000000000000e+06,1.360768000000000000e+06,9.514240000000000000e+05,1.130144000000000000e+06,1.015840000000000000e+06,9.376800000000000000e+05,9.803040000000000000e+05,9.284640000000000000e+05,1.017952000000000000e+06,1.180672000000000000e+06,1.130976000000000000e+06,1.017008000000000000e+06,1.269014500000000000e+06,1.137536000000000000e+06,1.043008000000000000e+06,1.065152000000000000e+06,9.789980999999999767e+05,1.412096000000000000e+06,1.109824000000000000e+06,1.267552000000000000e+06,9.231425000000000000e+05,1.332096000000000000e+06,1.485632000000000000e+06,1.446784000000000000e+06,1.146240000000000000e+06,1.275552000000000000e+06,1.135840000000000000e+06,1.182978000000000000e+06,1.298464000000000000e+06,1.245504000000000000e+06,1.294652800000000047e+06,1.074432000000000000e+06,1.272672000000000000e+06,1.011008000000000000e+06,1.047552000000000000e+06,1.107808000000000000e+06,9.408320000000000000e+05,1.118816000000000000e+06,1.075296000000000000e+06,1.121152000000000000e+06,1.151104000000000000e+06,1.007008000000000000e+06,1.069056000000000000e+06,9.682240000000000000e+05,1.246048000000000000e+06,1.029840000000000000e+06,9.546720000000000000e+05,1.071584000000000000e+06,7.853044000000000233e+05,1.026048000000000000e+06,9.776800000000000000e+05,1.224960000000000000e+06,1.240608000000000000e+06,1.056384000000000000e+06,9.833440000000000000e+05,1.062304000000000000e+06,1.171021300000000047e+06,9.208160000000000000e+05,1.164576000000000000e+06,9.963840000000000000e+05,1.160416000000000000e+06,1.164256000000000000e+06,9.953280000000000000e+05,1.115744000000000000e+06,1.236768000000000000e+06,1.190560000000000000e+06,1.693704800000000047e+06,1.303392000000000000e+06,9.248960000000000000e+05,1.392800000000000000e+06,1.038272000000000000e+06,1.112436899999999907e+06,9.676960000000000000e+05,1.043856000000000000e+06,9.591205000000000000e+05,1.232960000000000000e+06,1.146341399999999907e+06,1.128864000000000000e+06,1.091328000000000000e+06,9.947040000000000000e+05,1.294998899999999907e+06,1.265856000000000000e+06,1.056704000000000000e+06,9.532160000000000000e+05,1.142720000000000000e+06,1.123456000000000000e+06,1.299520000000000000e+06,1.118400000000000000e+06,1.168896000000000000e+06,1.286304000000000000e+06,8.747615999999999767e+05,1.306892399999999907e+06,1.241152000000000000e+06,1.010272000000000000e+06,1.309152000000000000e+06,1.119136000000000000e+06,1.496064000000000000e+06,1.092608000000000000e+06,1.119776000000000000e+06,1.332544000000000000e+06,9.100320000000000000e+05,1.251680000000000000e+06,1.574528000000000000e+06,1.284160000000000000e+06,1.061248000000000000e+06,1.209344000000000000e+06,1.116704000000000000e+06,1.339969500000000000e+06,1.070899800000000047e+06,1.126976000000000000e+06,1.261696000000000000e+06,1.284064000000000000e+06,1.080352000000000000e+06,1.133632000000000000e+06,1.184704000000000000e+06,1.123776000000000000e+06,9.976480000000000000e+05,1.198080000000000000e+06,1.131392000000000000e+06,1.137856000000000000e+06,1.049632000000000000e+06,1.102016000000000000e+06,1.319936000000000000e+06,1.272224000000000000e+06,1.016480000000000000e+06,1.176544000000000000e+06,9.890240000000000000e+05,1.290464000000000000e+06,1.178144000000000000e+06,1.000688000000000000e+06,1.045904099999999977e+06,1.110560000000000000e+06,1.088704000000000000e+06,1.009324099999999977e+06,1.358080000000000000e+06,1.078432000000000000e+06,1.240928000000000000e+06,1.196800000000000000e+06,1.218048000000000000e+06,1.150048000000000000e+06,1.020160000000000000e+06,8.947360000000000000e+05,1.006272000000000000e+06,1.410592000000000000e+06,1.122720000000000000e+06,1.014740400000000023e+06,8.811720999999999767e+05,1.115232000000000000e+06,1.084896000000000000e+06,1.070752000000000000e+06,1.051232000000000000e+06,9.749440000000000000e+05,1.061024000000000000e+06,1.251904000000000000e+06,9.424000000000000000e+05,6.710975999999999767e+05,1.200224000000000000e+06,8.655680000000000000e+05,1.073696000000000000e+06,1.054176000000000000e+06,1.197760000000000000e+06,8.694343000000000466e+05,1.215392000000000000e+06,9.000800000000000000e+05,1.120416000000000000e+06,1.051136000000000000e+06,1.151104000000000000e+06,1.625049500000000000e+06,9.416599000000000233e+05,7.645688000000000466e+05,1.776451300000000047e+06,1.515912399999999907e+06,8.668424000000000233e+05,1.085627500000000000e+06,1.045552000000000000e+06,1.127904000000000000e+06,8.430470999999999767e+05,1.081600000000000000e+06,9.836640000000000000e+05,2.239940299999999814e+06,8.923360000000000000e+05,1.091424000000000000e+06,9.100320000000000000e+05,8.926560000000000000e+05,9.060835999999999767e+05,1.227840000000000000e+06,1.196064000000000000e+06,1.346752000000000000e+06,1.090176000000000000e+06,8.863773000000000466e+05,1.188139500000000000e+06,1.047968000000000000e+06,9.267636999999999534e+05,9.068313000000000466e+05,9.908160000000000000e+05,9.007040000000000000e+05,1.056608000000000000e+06,8.067360000000000000e+05,1.049728800000000047e+06,1.015632000000000000e+06,8.517920000000000000e+05,1.236655899999999907e+06,8.524119000000000233e+05,1.254656000000000000e+06,1.104864000000000000e+06,1.249664000000000000e+06,1.325166399999999907e+06,9.502720000000000000e+05,9.286720000000000000e+05,8.561678000000000466e+05,9.717920000000000000e+05,1.034368000000000000e+06,8.970400000000000000e+05,1.016222800000000047e+06,8.503200000000000000e+05,1.052288000000000000e+06,1.170176000000000000e+06,8.788480000000000000e+05,1.219968000000000000e+06,1.189668800000000047e+06,1.178656000000000000e+06,7.953760000000000000e+05,1.069472000000000000e+06,1.162240000000000000e+06,1.192448000000000000e+06,6.786880000000000000e+05,1.121568000000000000e+06,8.251840000000000000e+05,1.107392000000000000e+06,1.176000000000000000e+06,8.773760000000000000e+05,9.692640000000000000e+05,1.066720000000000000e+06,8.827200000000000000e+05,9.222720000000000000e+05,1.034592000000000000e+06,5.881203000000000466e+05,1.218816000000000000e+06,8.337229000000000233e+05,8.902400000000000000e+05,1.321312500000000000e+06,9.827200000000000000e+05,1.063150500000000000e+06,8.673240999999999767e+05,1.141472000000000000e+06,1.152896000000000000e+06,1.064928000000000000e+06,1.177184000000000000e+06,1.409216000000000000e+06,1.113797000000000000e+06,9.306268000000000466e+05,1.176320000000000000e+06,1.167520000000000000e+06,1.332000000000000000e+06,1.106976000000000000e+06,1.224658800000000047e+06,1.194159899999999907e+06,1.212736000000000000e+06,1.107488000000000000e+06,1.104448000000000000e+06,7.224475000000000000e+05,1.192576000000000000e+06,1.261883500000000000e+06,1.050174100000000093e+06,1.345568000000000000e+06,6.917845999999999767e+05,7.726055999999999767e+05,9.975919000000000233e+05,1.032800000000000000e+06,1.090592000000000000e+06,8.426080000000000000e+05,9.822880000000000000e+05,1.388736000000000000e+06,9.814560000000000000e+05,1.091872000000000000e+06,1.146490600000000093e+06,1.051872000000000000e+06,1.101828500000000000e+06,1.187360000000000000e+06,1.022160000000000000e+06,1.071168000000000000e+06,1.176128000000000000e+06,1.404576000000000000e+06,1.039856000000000000e+06,1.031216000000000000e+06,1.055328000000000000e+06,1.226880000000000000e+06,1.055872000000000000e+06,7.694720000000000000e+05,2.956571799999999814e+06,1.228480000000000000e+06,1.018642599999999977e+06,9.735870999999999767e+05,9.389440000000000000e+05,9.398880000000000000e+05,1.107488000000000000e+06,1.053024000000000000e+06,9.374720000000000000e+05,1.109824000000000000e+06,9.617120000000000000e+05,1.023840000000000000e+06,1.288320000000000000e+06,7.614094000000000233e+05,1.367520000000000000e+06,8.063958000000000466e+05,9.572960000000000000e+05,9.119040000000000000e+05,1.065888000000000000e+06,1.373184000000000000e+06,1.295808000000000000e+06,1.016048000000000000e+06,1.002272000000000000e+06,1.177408000000000000e+06,1.241248000000000000e+06,1.255296000000000000e+06,9.006080000000000000e+05,8.661663000000000466e+05,1.122080000000000000e+06,8.472960000000000000e+05,9.339200000000000000e+05,8.373760000000000000e+05,1.089760000000000000e+06,1.014048000000000000e+06,9.415680000000000000e+05,9.525760000000000000e+05,1.074112000000000000e+06,9.292000000000000000e+05,9.239319000000000233e+05,1.042291300000000047e+06,1.067776000000000000e+06,1.033424000000000000e+06,1.173888000000000000e+06,1.074752000000000000e+06,1.180992000000000000e+06,1.272672000000000000e+06,1.254016000000000000e+06,1.237356000000000000e+06,9.283089000000000233e+05,1.116160000000000000e+06,1.141664000000000000e+06,1.043760000000000000e+06,1.113120000000000000e+06,1.477757899999999907e+06,9.699040000000000000e+05,2.820182500000000000e+06,1.061560500000000000e+06,1.215750800000000047e+06,1.487552000000000000e+06,1.084768000000000000e+06,9.250080000000000000e+05,8.445760000000000000e+05,9.416881999999999534e+05,1.354649800000000047e+06,1.266688000000000000e+06,1.363232000000000000e+06,1.156288000000000000e+06,1.041495400000000023e+06,1.165952000000000000e+06,9.322400000000000000e+05,1.162880000000000000e+06,9.953280000000000000e+05,9.090880000000000000e+05,1.058720000000000000e+06,1.171232000000000000e+06,9.201920000000000000e+05,8.587840000000000000e+05,1.430016000000000000e+06,1.243488000000000000e+06,1.105376000000000000e+06,9.444250000000000000e+05,9.763040000000000000e+05,9.315040000000000000e+05,1.029424000000000000e+06,1.517131899999999907e+06,1.074404000000000000e+06,1.125056000000000000e+06,1.057437000000000000e+06,8.312416999999999534e+05,1.044176000000000000e+06,1.133168800000000047e+06,1.219456000000000000e+06,1.082464000000000000e+06,9.868160000000000000e+05,9.964800000000000000e+05,1.276795600000000093e+06,9.933280000000000000e+05,9.072000000000000000e+05,1.117664000000000000e+06,1.172928000000000000e+06,1.223168000000000000e+06,9.714720000000000000e+05,1.178464000000000000e+06,1.191657899999999907e+06,9.977440000000000000e+05,7.891559000000000233e+05,2.143649000000000000e+06,1.198627500000000000e+06,1.093760000000000000e+06,8.586778000000000466e+05,1.130880000000000000e+06,8.194400000000000000e+05,1.030272000000000000e+06,1.066208000000000000e+06,9.086633000000000466e+05,1.186720000000000000e+06,8.468800000000000000e+05,8.844289000000000233e+05,1.074848000000000000e+06,1.089952000000000000e+06,1.048176000000000000e+06,1.230912000000000000e+06,1.150048000000000000e+06,1.018896000000000000e+06,1.135424000000000000e+06,1.178016000000000000e+06,1.170912000000000000e+06,1.364960000000000000e+06,1.375552000000000000e+06,9.157050000000000000e+05,1.157472000000000000e+06,1.240288000000000000e+06,1.101568000000000000e+06,1.079782899999999907e+06,1.135334399999999907e+06,1.186848000000000000e+06,1.428000000000000000e+06,9.321280000000000000e+05,9.651640999999999767e+05,9.716800000000000000e+05,1.336608000000000000e+06,9.268893000000000466e+05,1.162880000000000000e+06,1.274048000000000000e+06,1.238688000000000000e+06,1.140512000000000000e+06,1.016688000000000000e+06,1.454962300000000047e+06,1.306592000000000000e+06,1.171872000000000000e+06,9.776800000000000000e+05,1.075750000000000000e+06,1.283424000000000000e+06,9.844960000000000000e+05,1.227840000000000000e+06,9.294080000000000000e+05,1.408032000000000000e+06,9.061440000000000000e+05,1.270528000000000000e+06,1.293344000000000000e+06,1.113120000000000000e+06,1.077920000000000000e+06,1.046224300000000047e+06,1.354560000000000000e+06,1.265856000000000000e+06,1.278304000000000000e+06,1.173152000000000000e+06,1.080256000000000000e+06,1.231552000000000000e+06,1.383360000000000000e+06,1.348032000000000000e+06,1.155456000000000000e+06,1.094496000000000000e+06,1.006064000000000000e+06,1.030688000000000000e+06,8.652640000000000000e+05,1.178240000000000000e+06,8.513013000000000466e+05,1.083840000000000000e+06,1.172522899999999907e+06,1.197888000000000000e+06,9.371680000000000000e+05,1.003216000000000000e+06,1.022576000000000000e+06,1.156763399999999907e+06,1.379616000000000000e+06,1.049728800000000047e+06,1.195008000000000000e+06,1.058912000000000000e+06,8.399840000000000000e+05,8.553440000000000000e+05,1.474039100000000093e+06,1.250727300000000047e+06,1.006272000000000000e+06,9.077280000000000000e+05,1.145879800000000047e+06,9.283520000000000000e+05,7.391759000000000233e+05,1.130880000000000000e+06,9.204795000000000000e+05,1.192576000000000000e+06,1.433131899999999907e+06,1.263936000000000000e+06,1.093984000000000000e+06,1.000800000000000000e+06,1.238688000000000000e+06,1.066720000000000000e+06,9.346400000000000000e+05,1.018896000000000000e+06,1.016784000000000000e+06,9.730920000000000000e+05,1.263488000000000000e+06,9.829908000000000466e+05,9.822880000000000000e+05,1.114464000000000000e+06,9.487040000000000000e+05,1.283104000000000000e+06,1.362496000000000000e+06,1.046592000000000000e+06,1.248384000000000000e+06,1.291520000000000000e+06,1.300064000000000000e+06,1.309344000000000000e+06,1.053984000000000000e+06,1.184192000000000000e+06,9.053720000000000000e+05,8.423526999999999534e+05,1.000064000000000000e+06,1.248384000000000000e+06,1.217728000000000000e+06,1.541087300000000047e+06,1.009741699999999953e+06,1.048693399999999907e+06,1.225408000000000000e+06,1.244931300000000047e+06,1.262336000000000000e+06,1.662528000000000000e+06,1.425694399999999907e+06,1.261883500000000000e+06,9.688480000000000000e+05,1.103264000000000000e+06,1.290368000000000000e+06,8.747615999999999767e+05,1.283648000000000000e+06,1.257536000000000000e+06,1.254112000000000000e+06,1.263392000000000000e+06,9.008300000000000000e+05,1.693704800000000047e+06,1.092480000000000000e+06,9.370560000000000000e+05,8.114684000000000233e+05,1.094391000000000000e+06,1.209664000000000000e+06,1.210624000000000000e+06,1.101568000000000000e+06,1.072041300000000047e+06,9.112800000000000000e+05,1.061888000000000000e+06,1.189504000000000000e+06,9.678419000000000233e+05,7.593688000000000466e+05,1.109266000000000000e+06,1.432160000000000000e+06,1.034816599999999977e+06,9.260480000000000000e+05,1.057248000000000000e+06,1.049536000000000000e+06,1.360544000000000000e+06,9.380000000000000000e+05,1.072416000000000000e+06,1.369838800000000047e+06,1.005328000000000000e+06,9.986880000000000000e+05,9.864355999999999767e+05,8.778080000000000000e+05,1.057984000000000000e+06,8.611840000000000000e+05,1.512864000000000000e+06,9.529296999999999534e+05,9.127520000000000000e+05,1.485195399999999907e+06,2.542435000000000000e+06,9.827169000000000233e+05,1.102752000000000000e+06,8.372800000000000000e+05,1.057166300000000047e+06,1.042592000000000000e+06,9.444000000000000000e+05,1.066624000000000000e+06,1.782992899999999907e+06,1.213376000000000000e+06,1.298688000000000000e+06,1.373824000000000000e+06,1.125792000000000000e+06,1.018048000000000000e+06,8.412555999999999767e+05,1.041856000000000000e+06,1.049216000000000000e+06,1.091328000000000000e+06,1.307424000000000000e+06,8.568960000000000000e+05,6.551321999999999534e+05,9.789980999999999767e+05,1.293344000000000000e+06,1.265536000000000000e+06,9.008160000000000000e+05,1.029952000000000000e+06,1.157647899999999907e+06,1.358944000000000000e+06,1.173152000000000000e+06,1.007952000000000000e+06,1.250727300000000047e+06,1.031744000000000000e+06,1.038272000000000000e+06,1.106752000000000000e+06,1.062816000000000000e+06,8.874240000000000000e+05,9.530080000000000000e+05,1.046010000000000000e+06,9.715605999999999767e+05,1.332096000000000000e+06,1.383488000000000000e+06,1.242432000000000000e+06,1.032480000000000000e+06,9.586720000000000000e+05,1.070752000000000000e+06,7.928746999999999534e+05,1.053447500000000000e+06,7.147065999999999767e+05,9.667520000000000000e+05,9.184000000000000000e+05,2.259512500000000000e+06,7.593688000000000466e+05,9.778880000000000000e+05,9.076160000000000000e+05,1.269358100000000093e+06,1.197760000000000000e+06,1.201792000000000000e+06,1.782992899999999907e+06,1.174528000000000000e+06,1.227200000000000000e+06,1.116160000000000000e+06,9.572000000000000000e+05,1.410782300000000047e+06,1.101828500000000000e+06,7.407378000000000466e+05,1.076448000000000000e+06,9.631840000000000000e+05,1.363328000000000000e+06,1.242304000000000000e+06,1.352320000000000000e+06,1.124178100000000093e+06,1.180672000000000000e+06,1.156288000000000000e+06,8.647360000000000000e+05,8.861600000000000000e+05,1.260192000000000000e+06,1.109266000000000000e+06,8.954720000000000000e+05,9.548960000000000000e+05,1.153344000000000000e+06,9.157050000000000000e+05,8.263805999999999767e+05,1.042291300000000047e+06,8.933925000000000000e+05,9.942720000000000000e+05,1.225920000000000000e+06,9.454921999999999534e+05,7.593688000000000466e+05,9.454921999999999534e+05,1.117440000000000000e+06,6.812005999999999767e+05,9.351680000000000000e+05,1.538880000000000000e+06,9.612960000000000000e+05,7.444938000000000466e+05,1.033744000000000000e+06,9.500640000000000000e+05,9.712640000000000000e+05,1.299104000000000000e+06,7.551200000000000000e+05,8.096480000000000000e+05,1.138080000000000000e+06,9.575200000000000000e+05,1.108352000000000000e+06,7.172320000000000000e+05,1.047024000000000000e+06,7.905920000000000000e+05,9.984800000000000000e+05,8.156960000000000000e+05,1.012504099999999977e+06,1.276288000000000000e+06,9.482720000000000000e+05,8.135040000000000000e+05,9.869120000000000000e+05,8.647360000000000000e+05,9.542560000000000000e+05,8.877280000000000000e+05,9.534240000000000000e+05,9.884960000000000000e+05,1.165085399999999907e+06,7.478560000000000000e+05,1.031312000000000000e+06,8.090240000000000000e+05,9.308800000000000000e+05,1.079712000000000000e+06,9.084480000000000000e+05,1.064603800000000047e+06,6.141888000000000466e+05,9.283520000000000000e+05,1.026576000000000000e+06,7.672800000000000000e+05,7.109878000000000466e+05,9.355840000000000000e+05,8.870029000000000233e+05,1.044704000000000000e+06,7.742438000000000466e+05,8.336320000000000000e+05,1.060885000000000000e+06,7.862240000000000000e+05,1.025008000000000000e+06,8.314400000000000000e+05,6.700444000000000233e+05,8.854400000000000000e+05,9.552000000000000000e+05,8.077496999999999534e+05,9.364320000000000000e+05,1.082368000000000000e+06,9.269920000000000000e+05,9.196640000000000000e+05,1.034480000000000000e+06,8.719520000000000000e+05,1.177728000000000000e+06,8.902400000000000000e+05,8.032960000000000000e+05,9.842880000000000000e+05,8.571200000000000000e+05,8.570080000000000000e+05,9.431360000000000000e+05,1.242944000000000000e+06,9.613920000000000000e+05,1.211168000000000000e+06,9.082675000000000000e+05,8.156960000000000000e+05,8.277920000000000000e+05,9.330720000000000000e+05,1.142771899999999907e+06,7.705250000000000000e+05,1.094816000000000000e+06,1.042291300000000047e+06,1.071264000000000000e+06,6.030325000000000000e+05,4.690087999999999884e+05,1.065056000000000000e+06,9.586720000000000000e+05,1.079516000000000000e+06,7.389280000000000000e+05,8.630720000000000000e+05,1.824009800000000047e+06,9.217600000000000000e+05,8.077496999999999534e+05,8.252800000000000000e+05,9.893440000000000000e+05,8.828160000000000000e+05,9.072960000000000000e+05,1.084896000000000000e+06,8.663040000000000000e+05,1.057166300000000047e+06,1.059968000000000000e+06,9.519520000000000000e+05,8.437440000000000000e+05,1.381032300000000047e+06,9.156800000000000000e+05,1.076960000000000000e+06,1.212640000000000000e+06,9.204960000000000000e+05,1.059136000000000000e+06,1.008785300000000047e+06,1.236128000000000000e+06,9.315040000000000000e+05,1.115968000000000000e+06,1.138720000000000000e+06,1.155552000000000000e+06,1.418256899999999907e+06,9.890240000000000000e+05,9.082675000000000000e+05,7.630875000000000000e+05,1.206065000000000000e+06,9.709440000000000000e+05,1.176128000000000000e+06,8.798880000000000000e+05,1.151840000000000000e+06,1.117440000000000000e+06,9.715605999999999767e+05,9.174560000000000000e+05,1.079516000000000000e+06,9.359040000000000000e+05,9.253120000000000000e+05,8.747615999999999767e+05,1.183679100000000093e+06,7.854371999999999534e+05,9.374720000000000000e+05,1.016222800000000047e+06,8.499040000000000000e+05,1.143168000000000000e+06,1.001310599999999977e+06,9.387360000000000000e+05,8.710428000000000466e+05,8.469920000000000000e+05,8.493920000000000000e+05,7.666560000000000000e+05,1.087840000000000000e+06,1.206065000000000000e+06,1.111520000000000000e+06,1.128224000000000000e+06,1.202346300000000047e+06,1.216896000000000000e+06,1.399626000000000000e+06,1.173792000000000000e+06,7.837280000000000000e+05,9.139040000000000000e+05,1.025952000000000000e+06,9.603671999999999534e+05,8.263805999999999767e+05,9.388320000000000000e+05,1.126336000000000000e+06,1.027632000000000000e+06,1.056512000000000000e+06,9.568800000000000000e+05,1.052480000000000000e+06,1.072041300000000047e+06,8.951680000000000000e+05,1.105696000000000000e+06,9.253120000000000000e+05,1.061760000000000000e+06,7.444938000000000466e+05,1.113728000000000000e+06,9.984800000000000000e+05,1.205856000000000000e+06,1.080128000000000000e+06,1.098109800000000047e+06,8.907680000000000000e+05,9.282560000000000000e+05,1.000384000000000000e+06,1.116480000000000000e+06,9.969120000000000000e+05,8.175680000000000000e+05,6.067513000000000466e+05,8.331040000000000000e+05,1.047120000000000000e+06,8.915379000000000233e+05,1.026576000000000000e+06,9.274080000000000000e+05,7.257440000000000000e+05,7.603200000000000000e+05,1.150688000000000000e+06,6.476946999999999534e+05,7.760160000000000000e+05,8.877280000000000000e+05,9.211200000000000000e+05,1.173696000000000000e+06,7.506560000000000000e+05,9.269920000000000000e+05,1.185792000000000000e+06,8.834400000000000000e+05,8.528320000000000000e+05,7.840320000000000000e+05,1.156704000000000000e+06,7.705250000000000000e+05,1.056064000000000000e+06,8.989280000000000000e+05,1.070208000000000000e+06,9.568800000000000000e+05,1.251584000000000000e+06,9.917600000000000000e+05,9.305600000000000000e+05,1.005066599999999977e+06,8.749760000000000000e+05,1.051328000000000000e+06,1.645323800000000047e+06,1.085216000000000000e+06,1.020160000000000000e+06,1.338080000000000000e+06,8.965280000000000000e+05,9.273120000000000000e+05,1.081504000000000000e+06,1.099904000000000000e+06,9.610880000000000000e+05,1.082560000000000000e+06,8.189430999999999767e+05,1.474039100000000093e+06,1.098304000000000000e+06,1.076768000000000000e+06,9.362240000000000000e+05,1.019941599999999977e+06,1.081728000000000000e+06,8.003121999999999534e+05,9.862880000000000000e+05,9.978560000000000000e+05,9.522720000000000000e+05,9.324480000000000000e+05,9.513280000000000000e+05,9.666400000000000000e+05,1.044064000000000000e+06,1.080864000000000000e+06,9.376800000000000000e+05,6.737630999999999767e+05,1.267232000000000000e+06,8.300994000000000233e+05,1.206065000000000000e+06,8.705920000000000000e+05,1.197248000000000000e+06,9.470240000000000000e+05,9.557280000000000000e+05,9.977440000000000000e+05,9.650720000000000000e+05,1.161376000000000000e+06,9.363200000000000000e+05,9.084480000000000000e+05,8.436480000000000000e+05,1.061344000000000000e+06,1.105280000000000000e+06,1.256576000000000000e+06,8.719520000000000000e+05,8.345600000000000000e+05,9.788320000000000000e+05,9.794560000000000000e+05,1.011312000000000000e+06,1.168064000000000000e+06,8.474080000000000000e+05,9.142080000000000000e+05,6.904285999999999767e+05,1.025216000000000000e+06,9.962720000000000000e+05,1.166688000000000000e+06,8.237280000000000000e+05,8.502240000000000000e+05,9.908160000000000000e+05,9.897600000000000000e+05,9.691680000000000000e+05,9.372640000000000000e+05,9.417734000000000233e+05,1.057568000000000000e+06,7.671840000000000000e+05,8.264704000000000233e+05,1.047120000000000000e+06,1.259883300000000047e+06,9.503840000000000000e+05,9.306171999999999534e+05,1.033216000000000000e+06,9.566484000000000233e+05,9.315040000000000000e+05,8.719520000000000000e+05,7.742438000000000466e+05,1.011216000000000000e+06,8.803040000000000000e+05,1.058720000000000000e+06,1.050176000000000000e+06,1.324192000000000000e+06,1.051232000000000000e+06,1.070016000000000000e+06,9.048960000000000000e+05,1.140288000000000000e+06,1.176241600000000093e+06,9.647520000000000000e+05,1.185568000000000000e+06,1.078016000000000000e+06,9.321280000000000000e+05,1.108864000000000000e+06,1.086880000000000000e+06,1.008480000000000000e+06,1.075712000000000000e+06,1.247008000000000000e+06,1.232736000000000000e+06,1.103584000000000000e+06,8.344640000000000000e+05,1.012504099999999977e+06,1.002896000000000000e+06,7.541920000000000000e+05,1.239008000000000000e+06,9.769440000000000000e+05,1.360992000000000000e+06,8.407200000000000000e+05,1.087520000000000000e+06,9.092960000000000000e+05,1.165085399999999907e+06,8.713280000000000000e+05,8.896160000000000000e+05,1.019216000000000000e+06,9.157920000000000000e+05,1.038535300000000047e+06,1.100832000000000000e+06,1.250496000000000000e+06,8.739360000000000000e+05,1.096096000000000000e+06,9.326560000000000000e+05,1.045120000000000000e+06,8.587840000000000000e+05,9.382080000000000000e+05,1.163936000000000000e+06,1.000592000000000000e+06,9.187200000000000000e+05,1.222624000000000000e+06,8.781120000000000000e+05,1.000160000000000000e+06,8.398880000000000000e+05,9.513280000000000000e+05,8.262240000000000000e+05,1.000384000000000000e+06,1.135008000000000000e+06,2.594497500000000000e+06,6.849194000000000233e+05,8.077496999999999534e+05,1.033744000000000000e+06,8.552320000000000000e+05,1.011632000000000000e+06,9.890240000000000000e+05,1.075760000000000000e+06,1.052064000000000000e+06,9.508000000000000000e+05,5.025147000000000116e+05,1.106656000000000000e+06,9.623360000000000000e+05,1.448006899999999907e+06,1.243360000000000000e+06,1.058400000000000000e+06,9.207040000000000000e+05,8.747615999999999767e+05,1.123904000000000000e+06,9.864355999999999767e+05,1.035008000000000000e+06,8.548160000000000000e+05,1.097152000000000000e+06,1.190976000000000000e+06,1.185664000000000000e+06,1.011104000000000000e+06,1.157291000000000000e+06,1.101828500000000000e+06,8.815680000000000000e+05,7.705250000000000000e+05,1.003424000000000000e+06,1.578311899999999907e+06,8.205920000000000000e+05,5.434580999999999767e+05,1.018896000000000000e+06,1.092800000000000000e+06,1.136480000000000000e+06,8.358240000000000000e+05,9.150560000000000000e+05,9.349600000000000000e+05,8.139200000000000000e+05,8.940160000000000000e+05,8.194400000000000000e+05,7.165193000000000466e+05,9.391520000000000000e+05,9.318080000000000000e+05,9.292000000000000000e+05,7.210720000000000000e+05,7.917280000000000000e+05,8.439520000000000000e+05,6.986720000000000000e+05,9.847200000000000000e+05,9.397760000000000000e+05,7.491040000000000000e+05,8.263200000000000000e+05,6.985760000000000000e+05,2.858826299999999814e+06,8.008960000000000000e+05,9.606560000000000000e+05,9.467040000000000000e+05,7.920480000000000000e+05,9.245920000000000000e+05,6.399005999999999767e+05,8.624320000000000000e+05,6.338080000000000000e+05,5.805760000000000000e+05,1.096704000000000000e+06,6.253450000000000000e+05,9.194238000000000466e+05,8.039200000000000000e+05,7.666560000000000000e+05,1.017952000000000000e+06,1.027424000000000000e+06,9.093920000000000000e+05,7.854880000000000000e+05,1.015632000000000000e+06,9.244800000000000000e+05,9.705280000000000000e+05,1.321088000000000000e+06,9.238560000000000000e+05,9.811360000000000000e+05,9.046880000000000000e+05,1.057248000000000000e+06,9.979520000000000000e+05,9.096000000000000000e+05,1.693704800000000047e+06,1.033424000000000000e+06,1.192576000000000000e+06,1.503862500000000000e+06,8.193150000000000000e+06,1.135744000000000000e+06,1.230496000000000000e+06,9.343359000000000233e+05,9.901544000000000233e+05,7.779625000000000000e+05,1.876109399999999907e+06,1.256800000000000000e+06,1.250727300000000047e+06,1.166688000000000000e+06,1.252416000000000000e+06,1.132992000000000000e+06,1.161600000000000000e+06,1.313312000000000000e+06,1.213184000000000000e+06,1.131615600000000093e+06,1.139456000000000000e+06,1.207232000000000000e+06,1.293440000000000000e+06,1.491328000000000000e+06,1.536832000000000000e+06,1.488987500000000000e+06,1.690880000000000000e+06,1.578311899999999907e+06,1.824864000000000000e+06,1.615500399999999907e+06,1.925216000000000000e+06,1.794222500000000000e+06,2.572185000000000000e+06,1.604344100000000093e+06,1.455445399999999907e+06,2.333962000000000000e+06,2.003008000000000000e+06,2.080790399999999907e+06,3.372534500000000000e+06,1.998939800000000047e+06,1.872390600000000093e+06,2.058477899999999907e+06,1.407063500000000000e+06,1.933024000000000000e+06,2.296737299999999814e+06,1.980346000000000000e+06,2.345119000000000000e+06,2.280640000000000000e+06,2.523767000000000000e+06,1.943121300000000047e+06,2.062196600000000093e+06,1.976627300000000047e+06,2.196220500000000000e+06,1.660198800000000047e+06,1.937344000000000000e+06,2.180992000000000000e+06,2.263231299999999814e+06,2.103176299999999814e+06,1.931891600000000093e+06,2.516329500000000000e+06,2.315332000000000000e+06,2.611264000000000000e+06,2.770176000000000000e+06,2.326524500000000000e+06,2.486579500000000000e+06,2.140401000000000000e+06,2.758271299999999814e+06,2.427042299999999814e+06,2.467911299999999814e+06,2.841344000000000000e+06,2.672591299999999814e+06,2.624322000000000000e+06,2.873701299999999814e+06,3.030037500000000000e+06,2.765708799999999814e+06,3.186373799999999814e+06,2.691333799999999814e+06,3.178936299999999814e+06,3.085818799999999814e+06,2.561028799999999814e+06,2.788021299999999814e+06,3.249408000000000000e+06,2.873701299999999814e+06,3.201152000000000000e+06,2.966744500000000000e+06,3.391053799999999814e+06,2.970388799999999814e+06,3.277632000000000000e+06,2.944432000000000000e+06,2.888576299999999814e+06,2.851388799999999814e+06,2.982400000000000000e+06,2.840232500000000000e+06,2.940638799999999814e+06,3.603320000000000000e+06,3.188032000000000000e+06,3.346428799999999814e+06,2.966744500000000000e+06,3.532589500000000000e+06,3.249667000000000000e+06,3.353866299999999814e+06,3.309241299999999814e+06,3.070943799999999814e+06,2.840232500000000000e+06,2.929557000000000000e+06,3.164061299999999814e+06,3.387409500000000000e+06,2.709927500000000000e+06,2.307894500000000000e+06,2.698771299999999814e+06,2.657716299999999814e+06,2.598216299999999814e+06,2.315332000000000000e+06,2.021289399999999907e+06,1.879828100000000093e+06,1.970688000000000000e+06,1.942176000000000000e+06,1.677952000000000000e+06,1.912032000000000000e+06,1.760680399999999907e+06,1.852672000000000000e+06,1.729312000000000000e+06,1.984256000000000000e+06,1.504480000000000000e+06,1.660448000000000000e+06,1.593472000000000000e+06,1.495424000000000000e+06,1.239328000000000000e+06,1.031744000000000000e+06,7.520000000000000000e+05,6.348320000000000000e+05,4.661280000000000000e+05,3.414240000000000000e+05,2.502000000000000000e+05,2.582120000000000000e+05,1.653440000000000000e+05,1.165540000000000000e+05,8.888400000000000000e+04,6.426700000000000000e+04,5.533100000000000000e+04,5.041300000000000000e+04,2.253500000000000000e+04,2.524100000000000000e+04,2.053100000000000000e+04,1.381800000000000000e+04,1.221500000000000000e+04,7.609000000000000000e+03,7.208000000000000000e+03,6.307000000000000000e+03,6.107000000000000000e+03,4.705000000000000000e+03,4.004000000000000000e+03,6.107000000000000000e+03,5.606000000000000000e+03,1.081300000000000000e+04,8.910000000000000000e+03,7.208000000000000000e+03,5.205000000000000000e+03,5.506000000000000000e+03,5.806000000000000000e+03,4.004000000000000000e+03,4.304000000000000000e+03,3.904000000000000000e+03,5.406000000000000000e+03,3.804000000000000000e+03,4.505000000000000000e+03,3.804000000000000000e+03,3.704000000000000000e+03,4.004000000000000000e+03,3.704000000000000000e+03,3.904000000000000000e+03,3.704000000000000000e+03,4.204000000000000000e+03,4.104000000000000000e+03,4.104000000000000000e+03,2.903000000000000000e+03,3.403000000000000000e+03,4.104000000000000000e+03,2.802000000000000000e+03,4.505000000000000000e+03,4.304000000000000000e+03,3.203000000000000000e+03,3.704000000000000000e+03,4.505000000000000000e+03,3.503000000000000000e+03,3.904000000000000000e+03,4.204000000000000000e+03,4.404000000000000000e+03,3.103000000000000000e+03,4.004000000000000000e+03,3.303000000000000000e+03,1.601000000000000000e+03,2.502000000000000000e+03,5.706000000000000000e+03,4.905000000000000000e+03,3.303000000000000000e+03,3.704000000000000000e+03,4.805000000000000000e+03,3.704000000000000000e+03,3.704000000000000000e+03,3.904000000000000000e+03,3.904000000000000000e+03,4.104000000000000000e+03,2.903000000000000000e+03,5.105000000000000000e+03,3.503000000000000000e+03,4.004000000000000000e+03,4.304000000000000000e+03,3.103000000000000000e+03,3.203000000000000000e+03,3.203000000000000000e+03,3.503000000000000000e+03,3.403000000000000000e+03,3.704000000000000000e+03,3.804000000000000000e+03,3.704000000000000000e+03,3.403000000000000000e+03,3.303000000000000000e+03,3.303000000000000000e+03,4.104000000000000000e+03,3.103000000000000000e+03,4.004000000000000000e+03,3.603000000000000000e+03,5.205000000000000000e+03,3.003000000000000000e+03,3.103000000000000000e+03,3.303000000000000000e+03,nan
4.794930000000000092e+01,4.790500000000000000e+04,4.680100000000000000e+04,5.282200000000000000e+04,2.453900000000000000e+04,3.767300000000000000e+04,2.935000000000000000e+04,2.995200000000000000e+04,4.349000000000000000e+04,3.215700000000000000e+04,4.028000000000000000e+04,3.145600000000000000e+04,3.145600000000000000e+04,3.646900000000000000e+04,3.777300000000000000e+04,4.238700000000000000e+04,4.379100000000000000e+04,4.700200000000000000e+04,5.784100000000000000e+04,6.055100000000000000e+04,1.252140000000000000e+05,8.084200000000000000e+04,9.139800000000000000e+04,1.008540000000000000e+05,1.103120000000000000e+05,1.157480000000000000e+05,1.453680000000000000e+05,1.605000000000000000e+05,1.973640000000000000e+05,2.214360000000000000e+05,2.688560000000000000e+05,1.516515000000000000e+05,4.267200000000000000e+05,4.898080000000000000e+05,5.452640000000000000e+05,6.450720000000000000e+05,8.860640000000000000e+05,9.451360000000000000e+05,1.149312000000000000e+06,1.098624000000000000e+06,1.347392000000000000e+06,1.566752000000000000e+06,1.452576000000000000e+06,1.492706300000000047e+06,1.473792000000000000e+06,2.177589500000000000e+06,2.173907000000000000e+06,2.002658500000000000e+06,1.829760000000000000e+06,2.013504000000000000e+06,1.295389399999999907e+06,2.225970500000000000e+06,1.683616000000000000e+06,1.627264000000000000e+06,1.760680399999999907e+06,2.080790399999999907e+06,1.677408000000000000e+06,1.520960000000000000e+06,1.632352000000000000e+06,1.634094100000000093e+06,1.722784000000000000e+06,1.678912000000000000e+06,1.760800000000000000e+06,1.683712000000000000e+06,1.629760000000000000e+06,1.658496000000000000e+06,1.991502300000000047e+06,2.010133100000000093e+06,1.541087300000000047e+06,2.029312000000000000e+06,1.746624000000000000e+06,1.626656600000000093e+06,1.891712000000000000e+06,1.939520000000000000e+06,1.807136000000000000e+06,2.266950000000000000e+06,1.891712000000000000e+06,2.192464500000000000e+06,1.949536000000000000e+06,1.763552000000000000e+06,1.955808000000000000e+06,2.028726899999999907e+06,1.946464000000000000e+06,2.270706000000000000e+06,2.237200000000000000e+06,1.903040000000000000e+06,1.780896000000000000e+06,1.752096000000000000e+06,2.453036299999999814e+06,1.876800000000000000e+06,1.782992899999999907e+06,2.155276000000000000e+06,3.770812500000000000e+06,1.568384000000000000e+06,1.638432000000000000e+06,1.869440000000000000e+06,1.852128000000000000e+06,1.768117899999999907e+06,1.625728000000000000e+06,1.700352000000000000e+06,1.565440000000000000e+06,1.443552000000000000e+06,1.553344000000000000e+06,2.010133100000000093e+06,1.559936000000000000e+06,1.476032000000000000e+06,1.603520000000000000e+06,1.568160000000000000e+06,1.514912000000000000e+06,1.414538100000000093e+06,1.898422899999999907e+06,1.340088800000000047e+06,1.601056000000000000e+06,1.557792000000000000e+06,1.430144000000000000e+06,1.703488000000000000e+06,1.861234399999999907e+06,1.827728500000000000e+06,1.703392000000000000e+06,1.610784000000000000e+06,1.426272000000000000e+06,1.452160000000000000e+06,2.136682299999999814e+06,1.505120000000000000e+06,1.431648000000000000e+06,1.379840000000000000e+06,1.769760000000000000e+06,1.364288000000000000e+06,1.576384000000000000e+06,1.477344000000000000e+06,1.731392000000000000e+06,1.487776000000000000e+06,1.738688000000000000e+06,1.510176000000000000e+06,1.330944000000000000e+06,1.571616000000000000e+06,1.850041000000000000e+06,1.531872000000000000e+06,1.605376000000000000e+06,1.543200000000000000e+06,1.449792000000000000e+06,1.676864000000000000e+06,1.610240000000000000e+06,1.548524800000000047e+06,1.946840000000000000e+06,1.593888000000000000e+06,2.088301300000000047e+06,1.928172899999999907e+06,1.640704000000000000e+06,1.571840000000000000e+06,1.924454100000000093e+06,1.680128000000000000e+06,1.763200000000000000e+06,1.893920000000000000e+06,1.829760000000000000e+06,1.450016000000000000e+06,1.623680000000000000e+06,1.567296000000000000e+06,1.588480000000000000e+06,1.358682500000000000e+06,1.805600000000000000e+06,1.291670600000000093e+06,1.680768000000000000e+06,1.526212300000000047e+06,1.734656000000000000e+06,1.410912000000000000e+06,1.768896000000000000e+06,1.790503800000000047e+06,1.269358100000000093e+06,1.448006899999999907e+06,1.459360000000000000e+06,2.017570600000000093e+06,1.801660000000000000e+06,1.485088000000000000e+06,1.510720000000000000e+06,1.702400000000000000e+06,1.608062899999999907e+06,1.425728000000000000e+06,1.461952000000000000e+06,5.792027500000000000e+06,1.273632000000000000e+06,1.868671899999999907e+06,1.566208000000000000e+06,1.579392000000000000e+06,1.338848000000000000e+06,1.510816000000000000e+06,1.549888000000000000e+06,1.469152000000000000e+06,1.551712000000000000e+06,1.450880000000000000e+06,1.284480000000000000e+06,1.409312000000000000e+06,1.946840000000000000e+06,1.459808000000000000e+06,1.672640000000000000e+06,1.309472000000000000e+06,1.426368000000000000e+06,1.298240000000000000e+06,1.332096000000000000e+06,1.371904000000000000e+06,1.465184000000000000e+06,1.509440000000000000e+06,1.486368000000000000e+06,1.518816000000000000e+06,1.831447300000000047e+06,1.276795600000000093e+06,1.448064000000000000e+06,1.416384000000000000e+06,1.436800000000000000e+06,1.509536000000000000e+06,1.587392000000000000e+06,1.638208000000000000e+06,1.747936000000000000e+06,1.593792000000000000e+06,1.841824000000000000e+06,1.864953100000000093e+06,1.409536000000000000e+06,1.636800000000000000e+06,1.805378800000000047e+06,1.509760000000000000e+06,1.603744000000000000e+06,1.495424000000000000e+06,1.422176000000000000e+06,1.300064000000000000e+06,1.582208000000000000e+06,1.743680000000000000e+06,1.376832000000000000e+06,1.349120000000000000e+06,1.316416000000000000e+06,1.641024000000000000e+06,1.876109399999999907e+06,1.518816000000000000e+06,1.311392000000000000e+06,1.449152000000000000e+06,1.417472000000000000e+06,1.264576000000000000e+06,1.604928000000000000e+06,1.481408000000000000e+06,1.407712000000000000e+06,1.334240000000000000e+06,1.615500399999999907e+06,1.313728000000000000e+06,1.328800000000000000e+06,1.316736000000000000e+06,1.252224000000000000e+06,1.433131899999999907e+06,1.366016000000000000e+06,1.134784000000000000e+06,1.465504000000000000e+06,1.346016000000000000e+06,1.141984000000000000e+06,2.073352899999999907e+06,1.455392000000000000e+06,1.155136000000000000e+06,1.850041000000000000e+06,1.229984000000000000e+06,1.946840000000000000e+06,1.458080000000000000e+06,1.093344000000000000e+06,1.488736000000000000e+06,1.349120000000000000e+06,1.180256000000000000e+06,1.227616000000000000e+06,1.373504000000000000e+06,1.208288000000000000e+06,1.424864000000000000e+06,1.413376000000000000e+06,1.227744000000000000e+06,1.214560000000000000e+06,1.296640000000000000e+06,1.312032000000000000e+06,1.215936000000000000e+06,1.165632000000000000e+06,1.263808000000000000e+06,1.373632000000000000e+06,1.080768000000000000e+06,1.023660300000000047e+06,1.134688000000000000e+06,1.412000000000000000e+06,1.198304000000000000e+06,1.314464000000000000e+06,1.291200000000000000e+06,1.164352000000000000e+06,1.252320000000000000e+06,1.397824000000000000e+06,1.384448000000000000e+06,1.146490600000000093e+06,1.267744000000000000e+06,1.565292300000000047e+06,1.425312000000000000e+06,1.113856000000000000e+06,1.176224000000000000e+06,1.150880000000000000e+06,1.186304000000000000e+06,1.137440000000000000e+06,1.137856000000000000e+06,1.171776000000000000e+06,1.019941599999999977e+06,1.224768000000000000e+06,1.290144000000000000e+06,1.177408000000000000e+06,1.169984000000000000e+06,1.348992000000000000e+06,1.473888000000000000e+06,1.305824000000000000e+06,1.547616000000000000e+06,1.303712000000000000e+06,1.310265399999999907e+06,1.321312000000000000e+06,1.093664000000000000e+06,1.019941599999999977e+06,1.604344100000000093e+06,1.096704000000000000e+06,1.532416000000000000e+06,1.656480000000000000e+06,1.139053100000000093e+06,1.304224000000000000e+06,1.427456000000000000e+06,1.431200000000000000e+06,1.511808000000000000e+06,1.418112000000000000e+06,1.046010000000000000e+06,1.388096000000000000e+06,1.408768000000000000e+06,1.682548500000000000e+06,1.288864000000000000e+06,1.414784000000000000e+06,1.178880000000000000e+06,1.235808000000000000e+06,1.281504000000000000e+06,1.027379099999999977e+06,1.059136000000000000e+06,1.357120000000000000e+06,1.131392000000000000e+06,1.474039100000000093e+06,1.263616000000000000e+06,1.028896000000000000e+06,1.044704000000000000e+06,1.196800000000000000e+06,1.269358100000000093e+06,1.160000000000000000e+06,8.747615999999999767e+05,1.212000000000000000e+06,1.003952000000000000e+06,1.302208000000000000e+06,1.779274100000000093e+06,1.335648000000000000e+06,1.130464000000000000e+06,1.008368000000000000e+06,1.011788000000000000e+06,1.056192000000000000e+06,1.099584000000000000e+06,1.050496000000000000e+06,8.267744000000000233e+05,1.102528000000000000e+06,1.130880000000000000e+06,9.331840000000000000e+05,8.477055000000000000e+05,1.093536000000000000e+06,1.177184000000000000e+06,1.182048000000000000e+06,1.650834000000000000e+06,1.019008000000000000e+06,1.178656000000000000e+06,1.247008500000000000e+06,1.136384000000000000e+06,1.265408000000000000e+06,1.185024000000000000e+06,1.185472000000000000e+06,1.371488000000000000e+06,1.285664000000000000e+06,1.412960000000000000e+06,1.799186000000000000e+06,1.499564899999999907e+06,9.715453000000000466e+05,2.163401000000000000e+06,1.269472000000000000e+06,1.532296899999999907e+06,1.227616000000000000e+06,1.137120000000000000e+06,1.243680000000000000e+06,1.222432000000000000e+06,1.148352000000000000e+06,1.303584000000000000e+06,1.390880000000000000e+06,1.162560000000000000e+06,1.330496000000000000e+06,1.271712000000000000e+06,1.392032000000000000e+06,1.387424000000000000e+06,1.166272000000000000e+06,1.304672000000000000e+06,1.394624000000000000e+06,1.331040000000000000e+06,1.128864000000000000e+06,1.000471900000000023e+06,9.919680000000000000e+05,1.291744000000000000e+06,1.349120000000000000e+06,1.281728000000000000e+06,1.219552000000000000e+06,1.219968000000000000e+06,1.538519399999999907e+06,1.315776000000000000e+06,9.905920000000000000e+05,1.051232000000000000e+06,1.583714399999999907e+06,1.183232000000000000e+06,1.011216000000000000e+06,1.279904000000000000e+06,1.326880000000000000e+06,1.202560000000000000e+06,1.391072000000000000e+06,1.402336000000000000e+06,1.431200000000000000e+06,1.100512000000000000e+06,1.289824000000000000e+06,1.208608000000000000e+06,1.177504000000000000e+06,1.194496000000000000e+06,1.227616000000000000e+06,1.700971100000000093e+06,1.125472000000000000e+06,9.091583000000000466e+05,1.364512000000000000e+06,2.738828000000000000e+06,1.304032000000000000e+06,1.309568000000000000e+06,1.116608000000000000e+06,1.340864000000000000e+06,1.180032000000000000e+06,1.118912000000000000e+06,1.309248000000000000e+06,1.078336000000000000e+06,1.364608000000000000e+06,9.805120000000000000e+05,1.383136000000000000e+06,1.036718099999999977e+06,9.006080000000000000e+05,1.307952300000000047e+06,1.217728000000000000e+06,9.784160000000000000e+05,1.265870800000000047e+06,1.023424000000000000e+06,9.880800000000000000e+05,1.022160000000000000e+06,1.255712000000000000e+06,1.100832000000000000e+06,1.576502300000000047e+06,1.025520000000000000e+06,1.294848000000000000e+06,1.462170000000000000e+06,1.122208000000000000e+06,1.087008000000000000e+06,1.390656000000000000e+06,1.630375399999999907e+06,1.412544000000000000e+06,1.447552000000000000e+06,1.458241600000000093e+06,2.073352899999999907e+06,1.099776000000000000e+06,1.073792000000000000e+06,1.584074100000000093e+06,1.280768000000000000e+06,1.473120000000000000e+06,1.183232000000000000e+06,1.483482000000000000e+06,1.114592000000000000e+06,1.112173800000000047e+06,1.512861000000000000e+06,1.240512000000000000e+06,1.199264000000000000e+06,8.895535999999999767e+05,1.047082400000000023e+06,1.341547000000000000e+06,1.485088000000000000e+06,1.016576000000000000e+06,1.291744000000000000e+06,1.184832000000000000e+06,1.236992000000000000e+06,1.241568000000000000e+06,1.535840000000000000e+06,1.333920000000000000e+06,1.080672000000000000e+06,8.874240000000000000e+05,1.489056000000000000e+06,1.580651500000000000e+06,1.642350800000000047e+06,1.046886300000000047e+06,9.508960000000000000e+05,1.018480000000000000e+06,1.138400000000000000e+06,9.334035000000000000e+05,9.682240000000000000e+05,1.259776000000000000e+06,1.475200100000000093e+06,1.037648000000000000e+06,1.097568000000000000e+06,1.142304000000000000e+06,1.192256000000000000e+06,1.333280000000000000e+06,1.146880000000000000e+06,1.203840000000000000e+06,1.049760000000000000e+06,1.036627800000000047e+06,1.671355000000000000e+06,1.171040000000000000e+06,1.241792000000000000e+06,8.775840000000000000e+05,1.145056000000000000e+06,1.466245000000000000e+06,9.948000000000000000e+05,1.242528000000000000e+06,1.680427600000000093e+06,9.617120000000000000e+05,1.491771800000000047e+06,1.157888000000000000e+06,1.046176000000000000e+06,1.008569599999999977e+06,3.734005500000000000e+06,1.163200000000000000e+06,1.412736000000000000e+06,1.151328000000000000e+06,1.148672000000000000e+06,8.986080000000000000e+05,1.054816000000000000e+06,9.720325000000000000e+05,1.102611500000000000e+06,1.267872000000000000e+06,1.675111000000000000e+06,1.454207399999999907e+06,1.267136000000000000e+06,1.168288000000000000e+06,1.077920000000000000e+06,1.348627399999999907e+06,1.106656000000000000e+06,1.007312000000000000e+06,1.274368000000000000e+06,9.803636999999999534e+05,1.147392000000000000e+06,1.117488100000000093e+06,1.129920000000000000e+06,1.271808000000000000e+06,1.055328000000000000e+06,1.125888000000000000e+06,1.827075300000000047e+06,1.245051000000000000e+06,1.724069800000000047e+06,1.481952000000000000e+06,1.091424000000000000e+06,1.149824000000000000e+06,1.130976000000000000e+06,1.400512000000000000e+06,1.109408000000000000e+06,9.527840000000000000e+05,8.794720000000000000e+05,1.086048000000000000e+06,1.034592000000000000e+06,8.800000000000000000e+05,9.884960000000000000e+05,1.094816000000000000e+06,2.164993500000000000e+06,8.892960000000000000e+05,1.047968000000000000e+06,1.096096000000000000e+06,1.017632000000000000e+06,1.075168000000000000e+06,1.255392000000000000e+06,1.118400000000000000e+06,1.299826899999999907e+06,1.072320000000000000e+06,1.221792000000000000e+06,1.455374899999999907e+06,9.651680000000000000e+05,1.021216000000000000e+06,1.028048000000000000e+06,1.216160000000000000e+06,9.170908000000000466e+05,1.440544000000000000e+06,8.178880000000000000e+05,9.554080000000000000e+05,1.124832000000000000e+06,8.597109000000000233e+05,1.093086600000000093e+06,1.325308399999999907e+06,1.403045500000000000e+06,7.601344000000000233e+05,1.185024000000000000e+06,1.096928000000000000e+06,9.526880000000000000e+05,1.037008000000000000e+06,1.167744000000000000e+06,1.084992000000000000e+06,1.404256000000000000e+06,1.418497000000000000e+06,1.070208000000000000e+06,1.117856000000000000e+06,1.017313199999999953e+06,1.082656000000000000e+06,7.928746999999999534e+05,1.348252000000000000e+06,1.116288000000000000e+06,9.220315999999999767e+05,1.293699300000000047e+06,9.785120000000000000e+05,1.245920000000000000e+06,1.344740800000000047e+06,1.350113000000000000e+06,1.377736300000000047e+06,1.184338100000000093e+06,1.401184800000000047e+06,1.623491100000000093e+06,1.544937300000000047e+06,1.453354399999999907e+06,1.046704000000000000e+06,1.344278399999999907e+06,1.175644899999999907e+06,1.011632000000000000e+06,1.370335300000000047e+06,1.044384000000000000e+06,9.256320000000000000e+05,8.931680000000000000e+05,1.218816000000000000e+06,1.292825300000000047e+06,8.368640000000000000e+05,8.788480000000000000e+05,9.636000000000000000e+05,8.957920000000000000e+05,1.295543000000000000e+06,1.270815500000000000e+06,1.043782599999999977e+06,1.185631800000000047e+06,1.870598600000000093e+06,8.025600000000000000e+05,9.998560000000000000e+05,1.179104000000000000e+06,1.052800000000000000e+06,1.332577899999999907e+06,9.174709000000000233e+05,9.682240000000000000e+05,1.346334899999999907e+06,1.053447500000000000e+06,1.022160000000000000e+06,1.226717000000000000e+06,1.498300000000000000e+06,1.400423800000000047e+06,7.928746999999999534e+05,9.816640000000000000e+05,1.388469800000000047e+06,9.366400000000000000e+05,9.417734000000000233e+05,8.761280000000000000e+05,1.582030600000000093e+06,1.387872000000000000e+06,8.823040000000000000e+05,1.158624000000000000e+06,8.147520000000000000e+05,1.119232000000000000e+06,1.361243000000000000e+06,1.060512000000000000e+06,1.008800000000000000e+06,1.052608000000000000e+06,9.427200000000000000e+05,1.629581100000000093e+06,9.875520000000000000e+05,7.200664000000000233e+05,1.061760000000000000e+06,9.417760000000000000e+05,9.661280000000000000e+05,9.984800000000000000e+05,7.556500000000000000e+05,2.951869500000000000e+06,7.611520000000000000e+05,1.011424000000000000e+06,8.403040000000000000e+05,1.276795600000000093e+06,1.180352000000000000e+06,1.490089399999999907e+06,1.269409300000000047e+06,1.460175000000000000e+06,1.060704000000000000e+06,1.683624000000000000e+06,1.474039100000000093e+06,1.002480000000000000e+06,1.231552000000000000e+06,1.235712000000000000e+06,1.221290600000000093e+06,1.124178100000000093e+06,1.740569500000000000e+06,1.431774100000000093e+06,1.401152000000000000e+06,1.074528000000000000e+06,1.509603800000000047e+06,1.305504000000000000e+06,1.373557500000000000e+06,1.490796899999999907e+06,1.284233100000000093e+06,1.073472000000000000e+06,1.127896899999999907e+06,2.115221000000000000e+06,1.205216000000000000e+06,1.232133500000000000e+06,1.440187399999999907e+06,1.094304000000000000e+06,1.450927000000000000e+06,1.751514300000000047e+06,1.384751000000000000e+06,1.035952000000000000e+06,1.160057500000000000e+06,1.007312000000000000e+06,8.121388000000000466e+05,1.193632000000000000e+06,8.439780999999999767e+05,1.041744000000000000e+06,1.161366600000000093e+06,8.456308000000000466e+05,1.388469800000000047e+06,1.087744000000000000e+06,8.402080000000000000e+05,1.197568000000000000e+06,9.492109000000000233e+05,9.253120000000000000e+05,1.067264000000000000e+06,8.124640000000000000e+05,1.021840000000000000e+06,7.541920000000000000e+05,1.085408000000000000e+06,1.061984000000000000e+06,1.139708000000000000e+06,1.129202100000000093e+06,1.265998300000000047e+06,1.249118500000000000e+06,1.025899000000000000e+06,9.363200000000000000e+05,9.836640000000000000e+05,6.359359000000000233e+05,9.764160000000000000e+05,1.245963500000000000e+06,1.020048000000000000e+06,1.050174100000000093e+06,6.447940000000000000e+05,1.285358500000000000e+06,9.954400000000000000e+05,1.280514600000000093e+06,1.023008000000000000e+06,9.352800000000000000e+05,1.167968000000000000e+06,9.559360000000000000e+05,1.067584000000000000e+06,1.120704000000000000e+06,9.076160000000000000e+05,1.022368000000000000e+06,1.079072000000000000e+06,1.114688000000000000e+06,1.071168000000000000e+06,1.515809899999999907e+06,1.012664900000000023e+06,9.563520000000000000e+05,8.918080000000000000e+05,9.909120000000000000e+05,1.255936000000000000e+06,8.981010999999999767e+05,1.079606500000000000e+06,9.884960000000000000e+05,7.827840000000000000e+05,1.005632000000000000e+06,1.174856800000000047e+06,1.150209399999999907e+06,5.887343000000000466e+05,1.053120000000000000e+06,1.342912000000000000e+06,1.076032000000000000e+06,2.618642000000000000e+06,1.221472000000000000e+06,1.020688000000000000e+06,1.456169600000000093e+06,1.495830000000000000e+06,8.206741999999999534e+05,9.737920000000000000e+05,9.923840000000000000e+05,9.485920000000000000e+05,1.481476600000000093e+06,8.708960000000000000e+05,1.419660600000000093e+06,1.440689300000000047e+06,1.430936300000000047e+06,1.142624000000000000e+06,8.636053000000000466e+05,9.107520000000000000e+05,9.245920000000000000e+05,1.576505500000000000e+06,1.465009100000000093e+06,1.391296000000000000e+06,1.030160000000000000e+06,9.800960000000000000e+05,1.470158800000000047e+06,8.695360000000000000e+05,1.162560000000000000e+06,1.321312000000000000e+06,9.869120000000000000e+05,9.970080000000000000e+05,1.078432000000000000e+06,1.000688000000000000e+06,9.776800000000000000e+05,1.067253800000000047e+06,1.282560000000000000e+06,8.470035999999999767e+05,1.008043800000000047e+06,1.433306000000000000e+06,1.046592000000000000e+06,1.088160000000000000e+06,1.006576000000000000e+06,2.106727500000000000e+06,1.498216600000000093e+06,1.236448000000000000e+06,1.501420300000000047e+06,1.647520899999999907e+06,1.080864000000000000e+06,1.882505600000000093e+06,9.292000000000000000e+05,9.815680000000000000e+05,1.099456000000000000e+06,1.086144000000000000e+06,1.179960399999999907e+06,1.286624000000000000e+06,9.119863000000000466e+05,9.994240000000000000e+05,8.383725999999999767e+05,1.190016000000000000e+06,7.989364000000000233e+05,1.048496000000000000e+06,1.504844399999999907e+06,7.526269000000000233e+05,1.254446000000000000e+06,1.649211100000000093e+06,1.481476600000000093e+06,2.753603799999999814e+06,1.419854600000000093e+06,1.027744000000000000e+06,1.345568000000000000e+06,9.605600000000000000e+05,1.087424000000000000e+06,1.479035600000000093e+06,1.002688000000000000e+06,9.781920000000000000e+05,1.360111500000000000e+06,1.030800000000000000e+06,1.151520000000000000e+06,1.260608000000000000e+06,9.826080000000000000e+05,1.107712000000000000e+06,1.058624000000000000e+06,8.975680000000000000e+05,1.394624000000000000e+06,1.548043800000000047e+06,1.736165800000000047e+06,1.386688000000000000e+06,1.511300000000000000e+06,1.076352000000000000e+06,1.185501300000000047e+06,1.186400000000000000e+06,1.444812600000000093e+06,1.299108100000000093e+06,1.169344000000000000e+06,1.032272000000000000e+06,1.133856000000000000e+06,1.370173800000000047e+06,1.209848600000000093e+06,1.048384000000000000e+06,1.526809500000000000e+06,1.053024000000000000e+06,1.225920000000000000e+06,1.215072000000000000e+06,1.600625399999999907e+06,1.202336000000000000e+06,1.507756300000000047e+06,1.099680000000000000e+06,8.730384000000000233e+05,1.247200000000000000e+06,1.519659399999999907e+06,1.242624000000000000e+06,1.077408000000000000e+06,1.259136000000000000e+06,8.397760000000000000e+05,1.149632000000000000e+06,1.223392000000000000e+06,1.371488000000000000e+06,9.596160000000000000e+05,1.005744000000000000e+06,9.198720000000000000e+05,1.631747600000000093e+06,9.168320000000000000e+05,9.208160000000000000e+05,9.928000000000000000e+05,9.705280000000000000e+05,9.962720000000000000e+05,9.471200000000000000e+05,1.172832000000000000e+06,1.252864800000000047e+06,1.210720000000000000e+06,2.715495000000000000e+06,1.196704000000000000e+06,9.584640000000000000e+05,1.117856000000000000e+06,1.015759599999999977e+06,1.330898100000000093e+06,9.367180999999999767e+05,1.723491899999999907e+06,1.316512000000000000e+06,7.868870999999999767e+05,1.084160000000000000e+06,1.049728800000000047e+06,1.482008100000000093e+06,1.146240000000000000e+06,1.414538100000000093e+06,7.705250000000000000e+05,1.023188500000000000e+06,9.383200000000000000e+05,1.663917500000000000e+06,1.887265600000000093e+06,1.533649800000000047e+06,1.094613300000000047e+06,1.311095000000000000e+06,1.251393500000000000e+06,9.825120000000000000e+05,1.722221899999999907e+06,8.172525999999999767e+05,1.158136899999999907e+06,9.930665999999999767e+05,1.276795600000000093e+06,1.428686399999999907e+06,8.666688000000000466e+05,8.788480000000000000e+05,1.261696000000000000e+06,1.049536000000000000e+06,1.332000000000000000e+06,1.068832000000000000e+06,1.801703300000000047e+06,1.418451800000000047e+06,1.291670600000000093e+06,1.382192000000000000e+06,1.022784000000000000e+06,1.548524800000000047e+06,1.034064000000000000e+06,9.787200000000000000e+05,1.304224000000000000e+06,1.444288100000000093e+06,1.362048300000000047e+06,1.146752000000000000e+06,1.193088000000000000e+06,1.309664000000000000e+06,1.323671100000000093e+06,1.401696000000000000e+06,1.829431500000000000e+06,1.817491000000000000e+06,1.296612800000000047e+06,1.207968000000000000e+06,9.409440000000000000e+05,1.239571000000000000e+06,1.335000500000000000e+06,1.863609300000000047e+06,8.792640000000000000e+05,1.509007500000000000e+06,1.429413100000000093e+06,9.254240000000000000e+05,1.243289800000000047e+06,1.656480000000000000e+06,1.080032000000000000e+06,1.105547300000000047e+06,1.169216000000000000e+06,1.518737500000000000e+06,7.854371999999999534e+05,1.303264000000000000e+06,1.305728000000000000e+06,1.366120000000000000e+06,1.403344800000000047e+06,1.544806000000000000e+06,1.022368000000000000e+06,1.101376000000000000e+06,1.421975600000000093e+06,1.317702899999999907e+06,1.204768000000000000e+06,2.427042299999999814e+06,9.240640000000000000e+05,4.719986000000000000e+06,1.041120000000000000e+06,8.263805999999999767e+05,8.983040000000000000e+05,1.518737500000000000e+06,1.340088800000000047e+06,1.768117899999999907e+06,1.325140399999999907e+06,1.276795600000000093e+06,9.913280000000000000e+05,1.323136000000000000e+06,1.105600000000000000e+06,1.515018800000000047e+06,1.183872000000000000e+06,1.209568000000000000e+06,1.392188500000000000e+06,9.268613000000000466e+05,1.112256000000000000e+06,1.176241600000000093e+06,9.492109000000000233e+05,1.068096000000000000e+06,8.449744000000000233e+05,9.435520000000000000e+05,1.596905600000000093e+06,1.103168000000000000e+06,1.418256899999999907e+06,1.503862500000000000e+06,1.827728500000000000e+06,1.204352000000000000e+06,1.105547300000000047e+06,1.801660000000000000e+06,1.144864000000000000e+06,1.144544000000000000e+06,9.306171999999999534e+05,1.667636300000000047e+06,1.189280000000000000e+06,1.081408000000000000e+06,1.291670600000000093e+06,1.183968000000000000e+06,1.079516000000000000e+06,1.239571000000000000e+06,1.272864000000000000e+06,1.150209399999999907e+06,1.197248000000000000e+06,8.862720000000000000e+05,1.351904000000000000e+06,1.682548500000000000e+06,1.280514399999999907e+06,1.295360000000000000e+06,1.209440000000000000e+06,1.064603800000000047e+06,1.196608000000000000e+06,1.522456300000000047e+06,9.271040000000000000e+05,1.611781600000000093e+06,1.403840000000000000e+06,1.414538100000000093e+06,1.016222800000000047e+06,9.864355999999999767e+05,9.157050000000000000e+05,7.035130999999999767e+05,1.057120000000000000e+06,8.486930999999999767e+05,1.429413100000000093e+06,1.325140399999999907e+06,8.945280000000000000e+05,9.828160000000000000e+05,1.223392000000000000e+06,9.454921999999999534e+05,8.677600000000000000e+05,9.431360000000000000e+05,1.075760000000000000e+06,1.541087300000000047e+06,1.354963800000000047e+06,1.212736000000000000e+06,8.251840000000000000e+05,1.369838800000000047e+06,1.120459399999999907e+06,9.271040000000000000e+05,1.092384000000000000e+06,1.213502500000000000e+06,1.044064000000000000e+06,1.270528000000000000e+06,1.317702899999999907e+06,1.209783800000000047e+06,9.886080000000000000e+05,1.046176000000000000e+06,1.017744000000000000e+06,1.291670600000000093e+06,1.306546600000000093e+06,1.228414800000000047e+06,1.055040000000000000e+06,8.710428000000000466e+05,1.016222800000000047e+06,9.935360000000000000e+05,1.347526300000000047e+06,1.589468100000000093e+06,1.013008000000000000e+06,1.001536000000000000e+06,1.168804100000000093e+06,9.380546999999999534e+05,1.108448000000000000e+06,1.228414800000000047e+06,9.839840000000000000e+05,1.232133500000000000e+06,1.220940000000000000e+06,1.477757899999999907e+06,1.544806000000000000e+06,1.563436899999999907e+06,1.526212300000000047e+06,1.138080000000000000e+06,7.643680000000000000e+05,1.611781600000000093e+06,1.526212300000000047e+06,1.622937899999999907e+06,1.151008000000000000e+06,1.544806000000000000e+06,1.011520000000000000e+06,1.077184000000000000e+06,8.263805999999999767e+05,1.414538100000000093e+06,1.053984000000000000e+06,7.506560000000000000e+05,7.593688000000000466e+05,8.472000000000000000e+05,8.668320000000000000e+05,7.523200000000000000e+05,9.576160000000000000e+05,1.209783800000000047e+06,9.280480000000000000e+05,9.742080000000000000e+05,9.566720000000000000e+05,7.445280000000000000e+05,9.760960000000000000e+05,1.059232000000000000e+06,1.146490600000000093e+06,8.317440000000000000e+05,8.673240999999999767e+05,9.888160000000000000e+05,1.068736000000000000e+06,8.161120000000000000e+05,9.349600000000000000e+05,1.135104000000000000e+06,9.526880000000000000e+05,9.087680000000000000e+05,1.414538100000000093e+06,7.742438000000000466e+05,8.449744000000000233e+05,8.899360000000000000e+05,1.054720000000000000e+06,8.897280000000000000e+05,7.035520000000000000e+05,1.232133500000000000e+06,1.120459399999999907e+06,7.384000000000000000e+05,8.469920000000000000e+05,6.104700000000000000e+05,1.604344100000000093e+06,1.025008000000000000e+06,1.484702000000000000e+06,7.635360000000000000e+05,8.896365999999999767e+05,8.671360000000000000e+05,1.399626000000000000e+06,9.744160000000000000e+05,1.045552000000000000e+06,8.859178000000000466e+05,1.377313500000000000e+06,1.071904000000000000e+06,7.427680000000000000e+05,1.206065000000000000e+06,8.875200000000000000e+05,8.710428000000000466e+05,6.514134000000000233e+05,1.014048000000000000e+06,9.715605999999999767e+05,1.172522899999999907e+06,8.784803000000000466e+05,1.005066599999999977e+06,8.936960000000000000e+05,7.998560000000000000e+05,8.933925000000000000e+05,8.660960000000000000e+05,1.115328000000000000e+06,8.965280000000000000e+05,1.035856000000000000e+06,8.758080000000000000e+05,1.410782300000000047e+06,1.046010000000000000e+06,9.082675000000000000e+05,1.003744000000000000e+06,1.343807500000000000e+06,1.395907300000000047e+06,1.043120000000000000e+06,2.293018500000000000e+06,7.072690999999999767e+05,1.563436899999999907e+06,1.220940000000000000e+06,1.176241600000000093e+06,9.492109000000000233e+05,1.462882899999999907e+06,8.460480000000000000e+05,9.297120000000000000e+05,1.734648100000000093e+06,8.331040000000000000e+05,1.641605000000000000e+06,7.601120000000000000e+05,7.817184000000000233e+05,1.143168000000000000e+06,9.912320000000000000e+05,9.929120000000000000e+05,9.512160000000000000e+05,1.354963800000000047e+06,7.313440000000000000e+05,8.767520000000000000e+05,1.027312000000000000e+06,1.179960399999999907e+06,1.381032300000000047e+06,1.076768000000000000e+06,1.310265399999999907e+06,9.492109000000000233e+05,9.450240000000000000e+05,1.917016600000000093e+06,9.725280000000000000e+05,9.051040000000000000e+05,1.168804100000000093e+06,7.928746999999999534e+05,9.259520000000000000e+05,1.265639399999999907e+06,1.261056000000000000e+06,1.366120000000000000e+06,1.321421600000000093e+06,1.529931000000000000e+06,1.016222800000000047e+06,9.792480000000000000e+05,1.060608000000000000e+06,9.947040000000000000e+05,1.281184000000000000e+06,1.827728500000000000e+06,1.314464000000000000e+06,1.332577899999999907e+06,8.669280000000000000e+05,1.053440000000000000e+06,1.347526300000000047e+06,1.418256899999999907e+06,1.291670600000000093e+06,1.321421600000000093e+06,1.451726600000000093e+06,9.822880000000000000e+05,9.945920000000000000e+05,1.369838800000000047e+06,9.163040000000000000e+05,1.276795600000000093e+06,9.451360000000000000e+05,8.307040000000000000e+05,8.561678000000000466e+05,6.328196999999999534e+05,1.179960399999999907e+06,9.973280000000000000e+05,8.524119000000000233e+05,1.362401300000000047e+06,1.488987500000000000e+06,1.351245000000000000e+06,1.246560000000000000e+06,8.483360000000000000e+05,9.333920000000000000e+05,9.859680000000000000e+05,1.291670600000000093e+06,1.708579800000000047e+06,1.220416000000000000e+06,1.068322500000000000e+06,8.226619000000000233e+05,1.025008000000000000e+06,6.886380999999999767e+05,9.716800000000000000e+05,1.425694399999999907e+06,8.393600000000000000e+05,8.417600000000000000e+05,8.486930999999999767e+05,1.057166300000000047e+06,1.068322500000000000e+06,1.030160000000000000e+06,1.158944000000000000e+06,1.227424000000000000e+06,8.493920000000000000e+05,1.649042500000000000e+06,1.139053100000000093e+06,1.072128000000000000e+06,9.566484000000000233e+05,9.702080000000000000e+05,9.768320000000000000e+05,1.157647899999999907e+06,1.165085399999999907e+06,1.104128000000000000e+06,9.008300000000000000e+05,1.360163500000000000e+06,9.955360000000000000e+05,1.074528000000000000e+06,1.092384000000000000e+06,1.038160000000000000e+06,1.163072000000000000e+06,1.269358100000000093e+06,8.761280000000000000e+05,7.279200000000000000e+05,7.630875000000000000e+05,1.144416000000000000e+06,1.046816000000000000e+06,8.744480000000000000e+05,8.121440000000000000e+05,1.150209399999999907e+06,1.018048000000000000e+06,7.072690999999999767e+05,1.078752000000000000e+06,1.392188500000000000e+06,1.033104000000000000e+06,9.574080000000000000e+05,8.826080000000000000e+05,9.701120000000000000e+05,9.890240000000000000e+05,7.407378000000000466e+05,8.971520000000000000e+05,1.481476600000000093e+06,1.120512000000000000e+06,9.272000000000000000e+05,1.299108100000000093e+06,9.920640000000000000e+05,1.190240000000000000e+06,8.831360000000000000e+05,1.008785300000000047e+06,1.027744000000000000e+06,7.965934000000000233e+05,1.174208000000000000e+06,7.475360000000000000e+05,1.214976000000000000e+06,1.429413100000000093e+06,1.440569399999999907e+06,9.165120000000000000e+05,1.000592000000000000e+06,9.708480000000000000e+05,1.302827899999999907e+06,9.158880000000000000e+05,1.358682500000000000e+06,1.178144000000000000e+06,1.053440000000000000e+06,1.244320000000000000e+06,1.019941599999999977e+06,1.021520000000000000e+06,1.148864000000000000e+06,9.511040000000000000e+05,1.299840000000000000e+06,8.817760000000000000e+05,1.541087300000000047e+06,9.425120000000000000e+05,1.578311899999999907e+06,1.295389399999999907e+06,8.263805999999999767e+05,1.165085399999999907e+06,8.077496999999999534e+05,9.357920000000000000e+05,1.015008000000000000e+06,1.183232000000000000e+06,9.119863000000000466e+05,1.103488000000000000e+06,9.525760000000000000e+05,1.021424000000000000e+06,1.089312000000000000e+06,1.041008000000000000e+06,1.046176000000000000e+06,8.903520000000000000e+05,1.170176000000000000e+06,1.036384000000000000e+06,1.154400000000000000e+06,9.404160000000000000e+05,1.063136000000000000e+06,9.428320000000000000e+05,7.908346999999999534e+05,1.308410100000000093e+06,9.566720000000000000e+05,1.078976000000000000e+06,6.318125999999999767e+05,1.024468099999999977e+06,1.282048000000000000e+06,9.542560000000000000e+05,1.033216000000000000e+06,9.267840000000000000e+05,9.517440000000000000e+05,1.295389399999999907e+06,7.464960000000000000e+05,1.109266000000000000e+06,1.543027500000000000e+06,9.288800000000000000e+05,1.486854500000000000e+06,8.539840000000000000e+05,1.198627500000000000e+06,1.038800000000000000e+06,1.261883500000000000e+06,9.461760000000000000e+05,8.977760000000000000e+05,1.247008500000000000e+06,7.424196999999999534e+05,1.075760000000000000e+06,1.184064000000000000e+06,1.170400000000000000e+06,1.097472000000000000e+06,1.582030600000000093e+06,8.189430999999999767e+05,1.109266000000000000e+06,1.064608000000000000e+06,1.168804100000000093e+06,7.854371999999999534e+05,9.860800000000000000e+05,6.960755999999999767e+05,9.611840000000000000e+05,1.015952000000000000e+06,1.014480000000000000e+06,9.628640000000000000e+05,8.955840000000000000e+05,1.384751000000000000e+06,1.180480000000000000e+06,9.477600000000000000e+05,1.056288000000000000e+06,1.243289800000000047e+06,1.111616000000000000e+06,1.001310599999999977e+06,1.124178100000000093e+06,8.004800000000000000e+05,1.093344000000000000e+06,1.027008000000000000e+06,1.212640000000000000e+06,1.053440000000000000e+06,1.287951899999999907e+06,1.421975600000000093e+06,1.076032000000000000e+06,8.697600000000000000e+05,9.745280000000000000e+05,1.377313500000000000e+06,8.757120000000000000e+05,1.036618099999999977e+06,1.159680000000000000e+06,9.347520000000000000e+05,1.239571000000000000e+06,1.127584000000000000e+06,1.148032000000000000e+06,9.267840000000000000e+05,9.009120000000000000e+05,1.143486100000000093e+06,8.643200000000000000e+05,8.860640000000000000e+05,8.809440000000000000e+05,1.158304000000000000e+06,1.055328000000000000e+06,1.036800000000000000e+06,9.899680000000000000e+05,1.067680000000000000e+06,9.425120000000000000e+05,1.343807500000000000e+06,1.183679100000000093e+06,1.637886300000000047e+06,1.179200000000000000e+06,9.367360000000000000e+05,1.005424000000000000e+06,9.313920000000000000e+05,1.399626000000000000e+06,1.101472000000000000e+06,9.390560000000000000e+05,1.206065000000000000e+06,8.673240999999999767e+05,9.479680000000000000e+05,1.328859100000000093e+06,9.031200000000000000e+05,1.001310599999999977e+06,9.556160000000000000e+05,1.481476600000000093e+06,9.613920000000000000e+05,1.243289800000000047e+06,9.388320000000000000e+05,9.686400000000000000e+05,9.637120000000000000e+05,7.568960000000000000e+05,1.007174800000000047e+06,9.501600000000000000e+05,1.370494100000000093e+06,1.075760000000000000e+06,7.914240000000000000e+05,1.336296600000000093e+06,8.636053000000000466e+05,1.369838800000000047e+06,1.031840000000000000e+06,1.332577899999999907e+06,7.109878000000000466e+05,7.672800000000000000e+05,8.892000000000000000e+05,9.714720000000000000e+05,8.340480000000000000e+05,8.496960000000000000e+05,9.031200000000000000e+05,9.045488000000000466e+05,8.132960000000000000e+05,1.323125300000000047e+06,9.417734000000000233e+05,7.705250000000000000e+05,7.393280000000000000e+05,8.668320000000000000e+05,8.320640000000000000e+05,1.149408000000000000e+06,7.719680000000000000e+05,7.238720000000000000e+05,4.615712999999999884e+05,7.211680000000000000e+05,9.258400000000000000e+05,8.001760000000000000e+05,1.094391000000000000e+06,8.786400000000000000e+05,9.147360000000000000e+05,7.804960000000000000e+05,9.076160000000000000e+05,6.958720000000000000e+05,1.291225300000000047e+06,9.228000000000000000e+05,6.977440000000000000e+05,6.439200000000000000e+05,7.412000000000000000e+05,1.544806000000000000e+06,1.377313500000000000e+06,8.185120000000000000e+05,9.084480000000000000e+05,8.362400000000000000e+05,6.328196999999999534e+05,9.460800000000000000e+05,1.126208000000000000e+06,1.082726800000000047e+06,8.749760000000000000e+05,1.325140399999999907e+06,8.588800000000000000e+05,9.286720000000000000e+05,9.423040000000000000e+05,1.589792000000000000e+06,9.592960000000000000e+05,8.986080000000000000e+05,1.161366600000000093e+06,1.753242899999999907e+06,1.193632000000000000e+06,1.173568000000000000e+06,1.313984100000000093e+06,1.451726600000000093e+06,1.338080000000000000e+06,9.617120000000000000e+05,1.462882899999999907e+06,1.440569399999999907e+06,1.634094100000000093e+06,1.462882899999999907e+06,1.253792000000000000e+06,1.730929399999999907e+06,1.392188500000000000e+06,1.410782300000000047e+06,1.243289800000000047e+06,1.363232000000000000e+06,1.377792000000000000e+06,1.082976000000000000e+06,1.663917500000000000e+06,1.046010000000000000e+06,1.291200000000000000e+06,1.198627500000000000e+06,1.459264000000000000e+06,1.760928000000000000e+06,1.898422899999999907e+06,1.670784000000000000e+06,1.824009800000000047e+06,1.477757899999999907e+06,1.913297899999999907e+06,2.866263799999999814e+06,2.490223799999999814e+06,2.278143500000000000e+06,2.036164399999999907e+06,2.225970500000000000e+06,2.415848799999999814e+06,1.563436899999999907e+06,2.214814000000000000e+06,2.404692500000000000e+06,2.601935000000000000e+06,2.825208799999999814e+06,2.073352899999999907e+06,2.199939000000000000e+06,2.013851899999999907e+06,2.192464500000000000e+06,2.795458799999999814e+06,2.103176299999999814e+06,1.701142300000000047e+06,2.259512500000000000e+06,2.739677500000000000e+06,2.490223799999999814e+06,3.186373799999999814e+06,2.959307000000000000e+06,2.196220500000000000e+06,2.266950000000000000e+06,2.498176000000000000e+06,2.326524500000000000e+06,2.847670000000000000e+06,3.145467500000000000e+06,2.575903799999999814e+06,2.817771299999999814e+06,2.516329500000000000e+06,2.597248000000000000e+06,2.899732500000000000e+06,2.322769500000000000e+06,2.955513799999999814e+06,2.791814500000000000e+06,3.018881299999999814e+06,3.495327500000000000e+06,5.799465000000000000e+06,2.802896299999999814e+06,3.182655000000000000e+06,3.033756299999999814e+06,3.108131299999999814e+06,2.888576299999999814e+06,3.379972000000000000e+06,3.357659500000000000e+06,2.951869500000000000e+06,3.376178799999999814e+06,3.067299500000000000e+06,3.350222000000000000e+06,2.896013799999999814e+06,3.320397500000000000e+06,2.676384500000000000e+06,3.454421299999999814e+06,3.398491299999999814e+06,3.286928799999999814e+06,2.769502000000000000e+06,3.361303799999999814e+06,3.584726299999999814e+06,3.167780000000000000e+06,3.226624000000000000e+06,3.473015000000000000e+06,3.309241299999999814e+06,3.026318799999999814e+06,2.936994500000000000e+06,3.446983799999999814e+06,2.851388799999999814e+06,3.000287500000000000e+06,3.104487000000000000e+06,2.903451299999999814e+06,3.264542000000000000e+06,3.126873799999999814e+06,3.141748799999999814e+06,2.862545000000000000e+06,3.860137000000000000e+06,3.856343799999999814e+06,3.506483799999999814e+06,2.896013799999999814e+06,3.018881299999999814e+06,3.093256299999999814e+06,3.111924500000000000e+06,2.896013799999999814e+06,2.695052500000000000e+06,2.263231299999999814e+06,1.827728500000000000e+06,2.125526000000000000e+06,2.105984000000000000e+06,2.119872000000000000e+06,2.270706000000000000e+06,1.785280000000000000e+06,1.812064000000000000e+06,1.854080000000000000e+06,2.090048000000000000e+06,1.541087300000000047e+06,1.527104000000000000e+06,1.347488000000000000e+06,1.154400000000000000e+06,9.059360000000000000e+05,8.144480000000000000e+05,6.919360000000000000e+05,4.556800000000000000e+05,3.648560000000000000e+05,6.759380000000000291e+04,1.649400000000000000e+05,1.671600000000000000e+05,1.049780000000000000e+05,1.352880000000000000e+05,1.002500000000000000e+05,4.519600000000000000e+04,4.218600000000000000e+04,2.554100000000000000e+04,2.925000000000000000e+04,2.073100000000000000e+04,1.482000000000000000e+04,1.311700000000000000e+04,1.522100000000000000e+04,9.912000000000000000e+03,6.006000000000000000e+03,6.307000000000000000e+03,4.304000000000000000e+03,8.209000000000000000e+03,3.704000000000000000e+03,6.908000000000000000e+03,7.208000000000000000e+03,6.607000000000000000e+03,9.011000000000000000e+03,4.304000000000000000e+03,6.207000000000000000e+03,5.306000000000000000e+03,3.303000000000000000e+03,4.004000000000000000e+03,3.503000000000000000e+03,4.605000000000000000e+03,4.605000000000000000e+03,4.004000000000000000e+03,3.603000000000000000e+03,2.903000000000000000e+03,4.404000000000000000e+03,3.203000000000000000e+03,4.304000000000000000e+03,4.705000000000000000e+03,3.603000000000000000e+03,4.404000000000000000e+03,3.603000000000000000e+03,2.802000000000000000e+03,4.304000000000000000e+03,3.804000000000000000e+03,4.905000000000000000e+03,3.103000000000000000e+03,3.103000000000000000e+03,4.004000000000000000e+03,4.905000000000000000e+03,4.505000000000000000e+03,3.303000000000000000e+03,3.303000000000000000e+03,3.003000000000000000e+03,3.603000000000000000e+03,3.804000000000000000e+03,3.303000000000000000e+03,2.903000000000000000e+03,3.103000000000000000e+03,4.304000000000000000e+03,3.003000000000000000e+03,3.103000000000000000e+03,4.004000000000000000e+03,3.603000000000000000e+03,4.705000000000000000e+03,3.603000000000000000e+03,4.505000000000000000e+03,4.505000000000000000e+03,3.804000000000000000e+03,3.704000000000000000e+03,4.505000000000000000e+03,2.102000000000000000e+03,2.802000000000000000e+03,3.603000000000000000e+03,2.502000000000000000e+03,3.003000000000000000e+03,5.406000000000000000e+03,4.004000000000000000e+03,4.304000000000000000e+03,3.704000000000000000e+03,2.802000000000000000e+03,2.202000000000000000e+03,3.603000000000000000e+03,4.204000000000000000e+03,3.804000000000000000e+03,3.503000000000000000e+03,2.702000000000000000e+03,3.503000000000000000e+03,4.505000000000000000e+03,3.103000000000000000e+03,3.203000000000000000e+03,4.304000000000000000e+03,4.705000000000000000e+03,3.003000000000000000e+03,nan
4.795009999999999906e+01,5.844300000000000000e+04,4.278800000000000000e+04,4.168500000000000000e+04,3.987900000000000000e+04,2.654400000000000000e+04,3.506500000000000000e+04,3.937800000000000000e+04,3.486500000000000000e+04,2.985200000000000000e+04,2.393800000000000000e+04,2.814700000000000000e+04,3.606800000000000000e+04,4.288800000000000000e+04,3.536600000000000000e+04,3.586700000000000000e+04,4.930900000000000000e+04,5.111600000000000000e+04,5.663600000000000000e+04,5.854400000000000000e+04,6.768000000000000000e+04,8.174800000000000000e+04,8.024000000000000000e+04,1.017580000000000000e+05,1.154460000000000000e+05,1.304540000000000000e+05,1.466800000000000000e+05,1.646360000000000000e+05,1.754400000000000000e+05,2.174920000000000000e+05,2.548640000000000000e+05,7.241320999999999767e+05,4.274400000000000000e+05,5.193680000000000000e+05,7.093440000000000000e+05,7.206560000000000000e+05,9.725280000000000000e+05,9.080320000000000000e+05,1.072320000000000000e+06,8.761449000000000233e+05,1.153120000000000000e+06,1.204576000000000000e+06,1.303488000000000000e+06,1.611781600000000093e+06,1.505344000000000000e+06,1.660800000000000000e+06,1.683808000000000000e+06,1.153929100000000093e+06,1.477757899999999907e+06,1.603744000000000000e+06,2.266950000000000000e+06,1.727136000000000000e+06,1.842603500000000000e+06,1.787552000000000000e+06,2.140401000000000000e+06,1.745804399999999907e+06,1.761152000000000000e+06,1.830752000000000000e+06,1.669248000000000000e+06,2.106895000000000000e+06,1.661344000000000000e+06,1.934592000000000000e+06,1.343807500000000000e+06,1.775104000000000000e+06,1.726912000000000000e+06,1.766592000000000000e+06,2.002658500000000000e+06,1.829440000000000000e+06,2.159032000000000000e+06,1.730272000000000000e+06,1.759616000000000000e+06,2.092020000000000000e+06,1.652544000000000000e+06,2.057056000000000000e+06,1.855616000000000000e+06,1.729728000000000000e+06,1.932160000000000000e+06,1.825408000000000000e+06,1.941280000000000000e+06,1.708579800000000047e+06,1.889408000000000000e+06,2.173907000000000000e+06,1.814880000000000000e+06,1.572160000000000000e+06,1.740096000000000000e+06,1.761472000000000000e+06,1.983488000000000000e+06,1.838528000000000000e+06,1.676864000000000000e+06,1.846322300000000047e+06,2.002658500000000000e+06,1.708579800000000047e+06,1.782992899999999907e+06,1.793024000000000000e+06,1.649920000000000000e+06,1.693056000000000000e+06,1.827488000000000000e+06,1.558848000000000000e+06,1.747840000000000000e+06,1.610784000000000000e+06,1.710784000000000000e+06,1.429600000000000000e+06,1.617280000000000000e+06,1.419392000000000000e+06,1.627168000000000000e+06,1.680224000000000000e+06,1.261883500000000000e+06,1.972908500000000000e+06,1.484544000000000000e+06,2.106895000000000000e+06,1.764864000000000000e+06,1.935683800000000047e+06,1.508576000000000000e+06,1.572704000000000000e+06,1.586752000000000000e+06,1.500143800000000047e+06,1.418208000000000000e+06,1.488096000000000000e+06,1.360672000000000000e+06,1.508768000000000000e+06,1.592384000000000000e+06,1.481476600000000093e+06,1.716224000000000000e+06,1.844224000000000000e+06,1.435712000000000000e+06,1.537152000000000000e+06,1.856608000000000000e+06,1.619552000000000000e+06,2.229689000000000000e+06,1.505760000000000000e+06,1.478720000000000000e+06,1.280514399999999907e+06,1.770528000000000000e+06,1.683072000000000000e+06,1.689986000000000000e+06,1.573984000000000000e+06,1.528832000000000000e+06,1.551616000000000000e+06,2.099457500000000000e+06,1.646144000000000000e+06,1.801440000000000000e+06,1.473984000000000000e+06,1.592800000000000000e+06,2.188782000000000000e+06,1.715904000000000000e+06,1.766272000000000000e+06,1.612512000000000000e+06,1.821888000000000000e+06,1.555616000000000000e+06,1.610368000000000000e+06,1.972908500000000000e+06,1.659360000000000000e+06,1.831968000000000000e+06,1.624128000000000000e+06,1.529696000000000000e+06,1.179960399999999907e+06,1.641696000000000000e+06,1.526912000000000000e+06,1.615232000000000000e+06,1.857478500000000000e+06,1.797184000000000000e+06,1.864953100000000093e+06,1.377313500000000000e+06,1.820253800000000047e+06,1.405664000000000000e+06,1.591616000000000000e+06,1.916448000000000000e+06,1.764736000000000000e+06,1.946840000000000000e+06,1.864953100000000093e+06,1.374784000000000000e+06,2.043601899999999907e+06,1.507581300000000047e+06,1.614240000000000000e+06,1.431424000000000000e+06,1.981728000000000000e+06,1.716054399999999907e+06,1.213502500000000000e+06,1.402752000000000000e+06,1.824009800000000047e+06,1.456992000000000000e+06,1.611008000000000000e+06,1.310265399999999907e+06,1.372320000000000000e+06,1.374592000000000000e+06,1.429696000000000000e+06,1.216672000000000000e+06,1.470016000000000000e+06,1.626656600000000093e+06,1.208512000000000000e+06,1.438304000000000000e+06,1.928172899999999907e+06,1.502304000000000000e+06,1.251456000000000000e+06,1.195328000000000000e+06,1.540064000000000000e+06,1.608062899999999907e+06,1.446880000000000000e+06,1.375232000000000000e+06,1.520000000000000000e+06,1.724192000000000000e+06,1.302827899999999907e+06,1.380672000000000000e+06,1.224658800000000047e+06,1.411680000000000000e+06,1.984064800000000047e+06,1.604064000000000000e+06,1.310265399999999907e+06,1.616096000000000000e+06,1.522592000000000000e+06,1.544608000000000000e+06,1.768992000000000000e+06,1.457216000000000000e+06,1.413280000000000000e+06,1.680352000000000000e+06,1.700032000000000000e+06,1.820352000000000000e+06,1.453664000000000000e+06,1.347526300000000047e+06,1.516640000000000000e+06,1.494560000000000000e+06,1.849504000000000000e+06,1.461088000000000000e+06,1.578752000000000000e+06,1.431968000000000000e+06,1.543616000000000000e+06,1.456672000000000000e+06,1.431424000000000000e+06,1.474304000000000000e+06,1.600625399999999907e+06,1.437120000000000000e+06,1.480352000000000000e+06,1.324960000000000000e+06,1.250727300000000047e+06,1.351245000000000000e+06,1.865920000000000000e+06,1.569984000000000000e+06,1.370528000000000000e+06,1.331360000000000000e+06,1.279904000000000000e+06,1.522912000000000000e+06,1.267872000000000000e+06,1.432480000000000000e+06,1.338528000000000000e+06,1.317056000000000000e+06,1.611781600000000093e+06,1.483264000000000000e+06,1.348896000000000000e+06,1.250496000000000000e+06,1.213056000000000000e+06,1.166592000000000000e+06,3.242229500000000000e+06,1.243264000000000000e+06,1.354144000000000000e+06,1.589468100000000093e+06,1.192768000000000000e+06,1.346016000000000000e+06,1.133952000000000000e+06,1.220940000000000000e+06,1.353280000000000000e+06,1.308192000000000000e+06,1.457856000000000000e+06,1.257856000000000000e+06,1.343008000000000000e+06,1.167520000000000000e+06,1.131296000000000000e+06,1.367392000000000000e+06,1.349856000000000000e+06,1.194048000000000000e+06,1.398688000000000000e+06,1.306784000000000000e+06,1.317248000000000000e+06,1.460960000000000000e+06,1.240192000000000000e+06,1.401600000000000000e+06,1.105056000000000000e+06,1.667636300000000047e+06,1.046456099999999977e+06,4.209997000000000000e+06,1.252320000000000000e+06,1.221568000000000000e+06,1.346528000000000000e+06,1.239571000000000000e+06,1.214880000000000000e+06,1.299108100000000093e+06,1.261376000000000000e+06,1.626656600000000093e+06,1.634208000000000000e+06,1.064416000000000000e+06,1.355520000000000000e+06,1.314816000000000000e+06,1.275744000000000000e+06,1.297920000000000000e+06,1.120459399999999907e+06,1.014576000000000000e+06,1.257536000000000000e+06,1.440000000000000000e+06,1.663917500000000000e+06,9.194238000000000466e+05,1.280352000000000000e+06,1.418432000000000000e+06,1.179520000000000000e+06,1.153929100000000093e+06,1.269984000000000000e+06,1.317702899999999907e+06,1.224658800000000047e+06,2.021289399999999907e+06,1.570874399999999907e+06,1.504160000000000000e+06,1.232192000000000000e+06,1.582030600000000093e+06,1.782992899999999907e+06,1.176241600000000093e+06,1.362592000000000000e+06,1.613728000000000000e+06,1.485195399999999907e+06,1.116608000000000000e+06,1.320128000000000000e+06,1.131615600000000093e+06,1.418656000000000000e+06,3.324116299999999814e+06,1.656480000000000000e+06,1.291670600000000093e+06,1.298784000000000000e+06,1.291200000000000000e+06,1.398272000000000000e+06,1.181632000000000000e+06,1.349312000000000000e+06,1.211360000000000000e+06,1.261883500000000000e+06,1.835166000000000000e+06,1.099040000000000000e+06,1.321536000000000000e+06,1.105824000000000000e+06,1.191190000000000000e+06,9.540480000000000000e+05,1.360672000000000000e+06,1.060608000000000000e+06,8.859178000000000466e+05,1.105600000000000000e+06,1.072544000000000000e+06,1.980346000000000000e+06,1.043968000000000000e+06,9.722080000000000000e+05,1.241664000000000000e+06,1.522456300000000047e+06,1.209888000000000000e+06,1.267456000000000000e+06,1.118912000000000000e+06,1.392168000000000000e+06,1.078752000000000000e+06,9.897600000000000000e+05,9.255200000000000000e+05,1.426089500000000000e+06,1.191392000000000000e+06,7.784050000000000000e+05,1.004800000000000000e+06,1.382766000000000000e+06,1.142112000000000000e+06,1.004160000000000000e+06,9.150560000000000000e+05,1.204992000000000000e+06,1.036384000000000000e+06,1.209888000000000000e+06,1.768117899999999907e+06,1.071808000000000000e+06,1.128352000000000000e+06,1.198400000000000000e+06,1.442272000000000000e+06,1.104271399999999907e+06,1.358400000000000000e+06,1.101248000000000000e+06,1.076032000000000000e+06,1.396000000000000000e+06,1.577311000000000000e+06,1.741356800000000047e+06,1.404800000000000000e+06,1.099904000000000000e+06,1.464512000000000000e+06,1.200224000000000000e+06,1.158400000000000000e+06,1.179616000000000000e+06,1.360224000000000000e+06,1.379840000000000000e+06,1.351776000000000000e+06,1.093440000000000000e+06,1.321408000000000000e+06,1.217440000000000000e+06,1.418016000000000000e+06,1.078560000000000000e+06,1.402112000000000000e+06,1.295168000000000000e+06,1.396640000000000000e+06,1.288320000000000000e+06,1.360128000000000000e+06,1.462773600000000093e+06,1.040101599999999977e+06,1.168480000000000000e+06,1.166368000000000000e+06,1.336704000000000000e+06,1.159040000000000000e+06,1.211040000000000000e+06,1.168800000000000000e+06,1.119968000000000000e+06,1.229216000000000000e+06,1.139968000000000000e+06,1.234016000000000000e+06,1.229024000000000000e+06,9.681078000000000466e+05,1.403296000000000000e+06,9.697460999999999767e+05,1.383360000000000000e+06,1.078336000000000000e+06,1.204128000000000000e+06,1.346752000000000000e+06,1.112032000000000000e+06,1.670919300000000047e+06,8.409638000000000466e+05,1.280640000000000000e+06,1.089216000000000000e+06,1.169216000000000000e+06,1.266368000000000000e+06,1.118176000000000000e+06,1.412972100000000093e+06,1.250080000000000000e+06,1.572067300000000047e+06,1.070267300000000047e+06,1.405888000000000000e+06,1.214144000000000000e+06,1.185472000000000000e+06,1.275232000000000000e+06,1.279712000000000000e+06,1.329536000000000000e+06,1.067168000000000000e+06,1.362272000000000000e+06,1.019840000000000000e+06,9.936480000000000000e+05,1.686094300000000047e+06,1.137760000000000000e+06,1.511521899999999907e+06,1.129280000000000000e+06,1.218048000000000000e+06,1.500147300000000047e+06,1.211904000000000000e+06,8.274933000000000466e+05,1.126112000000000000e+06,1.256983300000000047e+06,9.598240000000000000e+05,1.352867899999999907e+06,1.277664000000000000e+06,1.072960000000000000e+06,1.350496000000000000e+06,1.200416000000000000e+06,1.280224000000000000e+06,1.089440000000000000e+06,1.333920000000000000e+06,1.240288000000000000e+06,1.312448000000000000e+06,1.579755500000000000e+06,2.486579500000000000e+06,1.143584000000000000e+06,1.254336000000000000e+06,1.459024600000000093e+06,1.251360000000000000e+06,1.342368000000000000e+06,1.272352000000000000e+06,1.605196000000000000e+06,1.241472000000000000e+06,1.419681300000000047e+06,1.091232000000000000e+06,1.097248000000000000e+06,9.702080000000000000e+05,1.647197399999999907e+06,1.477741800000000047e+06,1.508242800000000047e+06,7.730884000000000233e+05,9.909120000000000000e+05,9.284190000000000000e+05,1.087104000000000000e+06,1.218496000000000000e+06,1.089440000000000000e+06,1.170080000000000000e+06,9.661280000000000000e+05,8.696216999999999534e+05,1.049632000000000000e+06,1.291424000000000000e+06,2.305005299999999814e+06,1.146336000000000000e+06,1.362849899999999907e+06,7.901644000000000233e+05,1.169760000000000000e+06,8.483360000000000000e+05,1.407687500000000000e+06,9.820800000000000000e+05,1.077696000000000000e+06,1.029536000000000000e+06,1.202112000000000000e+06,1.151840000000000000e+06,1.004480000000000000e+06,1.517408000000000000e+06,1.145376000000000000e+06,1.473677500000000000e+06,1.222208000000000000e+06,1.123264000000000000e+06,1.641010100000000093e+06,1.782992899999999907e+06,9.131485999999999767e+05,1.184288000000000000e+06,1.149952000000000000e+06,1.094218100000000093e+06,9.834560000000000000e+05,1.105504000000000000e+06,1.073056000000000000e+06,1.442467600000000093e+06,1.234848000000000000e+06,1.043838500000000000e+06,1.102432000000000000e+06,9.091840000000000000e+05,1.587514100000000093e+06,1.634807000000000000e+06,9.031200000000000000e+05,1.206912000000000000e+06,1.426893500000000000e+06,1.012160000000000000e+06,2.118097500000000000e+06,1.395360000000000000e+06,1.608835600000000093e+06,1.383998800000000047e+06,1.091232000000000000e+06,1.196064000000000000e+06,1.463136000000000000e+06,1.264128000000000000e+06,1.207744000000000000e+06,2.603441299999999814e+06,1.618360300000000047e+06,1.074404000000000000e+06,1.009840000000000000e+06,9.160000000000000000e+05,1.476281000000000000e+06,1.623264000000000000e+06,1.553145399999999907e+06,1.010896000000000000e+06,1.218717500000000000e+06,1.284480000000000000e+06,1.153536000000000000e+06,1.357241000000000000e+06,1.563899100000000093e+06,2.263276500000000000e+06,1.282368000000000000e+06,1.048080000000000000e+06,1.115552000000000000e+06,9.822880000000000000e+05,1.033632000000000000e+06,1.004576000000000000e+06,1.232416000000000000e+06,1.070709899999999907e+06,1.117536000000000000e+06,1.308288000000000000e+06,1.048608000000000000e+06,1.141472000000000000e+06,9.746240000000000000e+05,1.457218100000000093e+06,9.795680000000000000e+05,1.049856000000000000e+06,1.258912000000000000e+06,1.359392000000000000e+06,1.111424000000000000e+06,1.245824000000000000e+06,1.406400000000000000e+06,1.371835500000000000e+06,7.826455999999999767e+05,1.221664000000000000e+06,1.057856000000000000e+06,1.176224000000000000e+06,1.037856000000000000e+06,1.058341399999999907e+06,9.696960000000000000e+05,1.101988000000000000e+06,1.190016000000000000e+06,1.131616000000000000e+06,9.864000000000000000e+05,9.491200000000000000e+05,1.383914000000000000e+06,1.534115600000000093e+06,1.457783500000000000e+06,1.176640000000000000e+06,1.425233000000000000e+06,9.685280000000000000e+05,1.151328000000000000e+06,1.286304000000000000e+06,6.010465999999999767e+05,8.975680000000000000e+05,1.236576000000000000e+06,9.020640000000000000e+05,9.398880000000000000e+05,1.016480000000000000e+06,1.127904000000000000e+06,1.721833800000000047e+06,1.218176000000000000e+06,1.704861000000000000e+06,1.138592000000000000e+06,9.444960000000000000e+05,1.438012500000000000e+06,1.631755100000000093e+06,1.016160000000000000e+06,8.718094000000000233e+05,1.102336000000000000e+06,9.154720000000000000e+05,1.207328000000000000e+06,1.393098000000000000e+06,1.150144000000000000e+06,8.393600000000000000e+05,9.224116999999999534e+05,1.389699800000000047e+06,1.104128000000000000e+06,9.975360000000000000e+05,1.353294399999999907e+06,9.047840000000000000e+05,1.121984000000000000e+06,8.027680000000000000e+05,1.086455300000000047e+06,1.057024000000000000e+06,1.214784000000000000e+06,1.070528000000000000e+06,9.004960000000000000e+05,1.127808000000000000e+06,6.846353000000000466e+05,1.196047300000000047e+06,1.507620300000000047e+06,1.383652300000000047e+06,1.387932000000000000e+06,1.048800000000000000e+06,1.240747399999999907e+06,1.110368000000000000e+06,1.105504000000000000e+06,9.002880000000000000e+05,9.332800000000000000e+05,8.758080000000000000e+05,1.423392500000000000e+06,1.033328000000000000e+06,7.941629000000000233e+05,1.354963800000000047e+06,9.082675000000000000e+05,1.525015000000000000e+06,1.400684399999999907e+06,1.284704000000000000e+06,1.500143800000000047e+06,1.233152000000000000e+06,8.710428000000000466e+05,1.020883300000000047e+06,1.179960399999999907e+06,1.004480000000000000e+06,1.675111000000000000e+06,9.974400000000000000e+05,1.038064000000000000e+06,1.067264000000000000e+06,8.999680000000000000e+05,1.268594800000000047e+06,1.007104000000000000e+06,1.047560800000000047e+06,1.088064000000000000e+06,1.126336000000000000e+06,9.877600000000000000e+05,1.311221600000000093e+06,1.036064000000000000e+06,1.219218000000000000e+06,9.354880000000000000e+05,9.382695999999999767e+05,6.787719000000000233e+05,1.080768000000000000e+06,1.410782300000000047e+06,1.526212300000000047e+06,8.992480000000000000e+05,9.807200000000000000e+05,1.132256000000000000e+06,1.507581300000000047e+06,9.248000000000000000e+05,1.335419899999999907e+06,1.573463000000000000e+06,9.770400000000000000e+05,9.665440000000000000e+05,9.713760000000000000e+05,1.086688000000000000e+06,1.100960000000000000e+06,7.779625000000000000e+05,1.287584000000000000e+06,1.589170800000000047e+06,1.678829800000000047e+06,1.115232000000000000e+06,1.036133500000000000e+06,1.007008000000000000e+06,1.225728000000000000e+06,1.543526399999999907e+06,1.578208000000000000e+06,1.275872000000000000e+06,9.576160000000000000e+05,1.637886300000000047e+06,1.228288899999999907e+06,1.596905600000000093e+06,1.162336000000000000e+06,1.079516000000000000e+06,1.351245000000000000e+06,1.871526600000000093e+06,1.188640000000000000e+06,1.332096000000000000e+06,1.236128000000000000e+06,1.429413100000000093e+06,1.137344000000000000e+06,1.836462000000000000e+06,9.368734000000000233e+05,1.466402500000000000e+06,1.477757899999999907e+06,1.314937600000000093e+06,7.436960000000000000e+05,1.678829800000000047e+06,1.661224000000000000e+06,8.971113000000000466e+05,1.099360000000000000e+06,9.920640000000000000e+05,1.042064000000000000e+06,1.611781600000000093e+06,1.425694399999999907e+06,7.854371999999999534e+05,8.235040000000000000e+05,6.997120000000000000e+05,9.253120000000000000e+05,9.778880000000000000e+05,7.801675999999999767e+05,1.354128800000000047e+06,1.407818399999999907e+06,1.484278800000000047e+06,8.192514000000000233e+05,1.362932000000000000e+06,1.032160000000000000e+06,1.094176000000000000e+06,1.211721800000000047e+06,8.075329000000000233e+05,1.484108500000000000e+06,1.321487800000000047e+06,1.635212300000000047e+06,1.064717500000000000e+06,1.066112000000000000e+06,1.004160000000000000e+06,1.317885100000000093e+06,6.603623000000000466e+05,9.768320000000000000e+05,8.926560000000000000e+05,9.922880000000000000e+05,1.061024000000000000e+06,8.802080000000000000e+05,1.633120000000000000e+06,6.556108000000000466e+05,1.092484000000000000e+06,1.048496000000000000e+06,8.470880000000000000e+05,1.043968000000000000e+06,1.323671100000000093e+06,1.093440000000000000e+06,7.717600000000000000e+05,7.986080000000000000e+05,6.737630999999999767e+05,1.341547000000000000e+06,1.378874899999999907e+06,6.949440000000000000e+05,7.232480000000000000e+05,6.978304000000000233e+05,1.087416800000000047e+06,1.425694399999999907e+06,1.498284500000000000e+06,1.272864000000000000e+06,9.690560000000000000e+05,8.933925000000000000e+05,1.534160000000000000e+06,1.192768000000000000e+06,8.902400000000000000e+05,1.335419899999999907e+06,1.464000000000000000e+06,1.103045399999999907e+06,8.457298000000000466e+05,7.705250000000000000e+05,9.728480000000000000e+05,8.784803000000000466e+05,1.110240000000000000e+06,1.663889399999999907e+06,8.116320000000000000e+05,1.165728000000000000e+06,1.011952000000000000e+06,1.343807500000000000e+06,1.083840000000000000e+06,9.832480000000000000e+05,8.746720000000000000e+05,1.027448300000000047e+06,1.031104000000000000e+06,1.011840000000000000e+06,6.975931999999999534e+05,1.157152000000000000e+06,8.225058000000000466e+05,1.132992000000000000e+06,1.381032300000000047e+06,1.033302199999999953e+06,1.361952000000000000e+06,1.168288000000000000e+06,9.026828000000000466e+05,9.256320000000000000e+05,1.364529600000000093e+06,1.118176000000000000e+06,1.479603100000000093e+06,1.390802000000000000e+06,1.228704000000000000e+06,1.204352000000000000e+06,1.110560000000000000e+06,1.104320000000000000e+06,1.291776500000000000e+06,1.101152000000000000e+06,9.328640000000000000e+05,1.299200000000000000e+06,1.684928100000000093e+06,1.126752000000000000e+06,1.394848000000000000e+06,8.881298000000000466e+05,1.293440000000000000e+06,1.014576000000000000e+06,9.466080000000000000e+05,1.600625399999999907e+06,1.413575100000000093e+06,1.075760000000000000e+06,9.649600000000000000e+05,1.186405500000000000e+06,1.004576000000000000e+06,1.172278100000000093e+06,1.565440000000000000e+06,9.389440000000000000e+05,2.453519500000000000e+06,1.340088800000000047e+06,1.513403500000000000e+06,1.098109800000000047e+06,1.391551899999999907e+06,1.025312000000000000e+06,1.012272000000000000e+06,1.011840000000000000e+06,7.996480000000000000e+05,1.212000000000000000e+06,1.151008000000000000e+06,9.960640000000000000e+05,1.168480000000000000e+06,9.169440000000000000e+05,1.101111300000000047e+06,1.052208500000000000e+06,1.354963800000000047e+06,1.075488000000000000e+06,1.158848000000000000e+06,1.306368000000000000e+06,1.793517500000000000e+06,1.142112000000000000e+06,1.502631000000000000e+06,1.515809899999999907e+06,9.696480999999999767e+05,1.148768000000000000e+06,1.309557100000000093e+06,1.510258800000000047e+06,1.028048000000000000e+06,1.031312000000000000e+06,1.574593100000000093e+06,1.420800000000000000e+06,1.128640000000000000e+06,1.363008000000000000e+06,1.059808800000000047e+06,1.706783300000000047e+06,1.017216000000000000e+06,1.154400000000000000e+06,1.180059500000000000e+06,1.899517000000000000e+06,1.144000000000000000e+06,1.574593100000000093e+06,9.420493000000000466e+05,1.184064000000000000e+06,9.660160000000000000e+05,1.499356100000000093e+06,1.060288000000000000e+06,1.368704000000000000e+06,1.125376000000000000e+06,8.136748000000000466e+05,1.425632000000000000e+06,1.121664000000000000e+06,1.396640000000000000e+06,1.199168000000000000e+06,9.930240000000000000e+05,1.058400000000000000e+06,1.143680000000000000e+06,8.591040000000000000e+05,9.942720000000000000e+05,1.164256000000000000e+06,1.101792000000000000e+06,9.572059000000000233e+05,1.156608000000000000e+06,1.075808000000000000e+06,1.247200000000000000e+06,9.389440000000000000e+05,1.204544800000000047e+06,1.068512000000000000e+06,1.303489800000000047e+06,1.008800000000000000e+06,9.231200000000000000e+05,1.111744000000000000e+06,1.108799899999999907e+06,1.368075899999999907e+06,1.567487000000000000e+06,1.325140399999999907e+06,1.001216000000000000e+06,1.481864800000000047e+06,1.317702899999999907e+06,1.399626000000000000e+06,7.280265000000000000e+05,1.560152399999999907e+06,9.029120000000000000e+05,1.533649800000000047e+06,1.739449000000000000e+06,1.756961600000000093e+06,1.340088800000000047e+06,1.068640000000000000e+06,8.561678000000000466e+05,1.805553800000000047e+06,1.177747000000000000e+06,8.405628000000000466e+05,9.730560000000000000e+05,9.451360000000000000e+05,1.363379500000000000e+06,1.229344000000000000e+06,1.437347000000000000e+06,8.449744000000000233e+05,1.547461899999999907e+06,1.219235800000000047e+06,1.260192000000000000e+06,1.085088000000000000e+06,1.039120000000000000e+06,9.750400000000000000e+05,9.013440000000000000e+05,2.001885000000000000e+06,1.110688000000000000e+06,1.421975600000000093e+06,1.167541399999999907e+06,1.351680000000000000e+06,1.969152500000000000e+06,9.558400000000000000e+05,1.296544000000000000e+06,1.090959600000000093e+06,1.660198800000000047e+06,1.959769000000000000e+06,1.250304000000000000e+06,9.117020999999999767e+05,1.438944000000000000e+06,1.718113500000000000e+06,1.140736000000000000e+06,1.447832800000000047e+06,1.919914600000000093e+06,1.599915800000000047e+06,1.113856000000000000e+06,9.974400000000000000e+05,1.343807500000000000e+06,1.380375800000000047e+06,1.486368000000000000e+06,1.090048000000000000e+06,8.990400000000000000e+05,1.198627500000000000e+06,9.625440000000000000e+05,1.165085399999999907e+06,1.048080000000000000e+06,7.593688000000000466e+05,1.522456300000000047e+06,1.498208000000000000e+06,1.168064000000000000e+06,1.805378800000000047e+06,1.320672000000000000e+06,1.075392000000000000e+06,1.503862500000000000e+06,1.381032300000000047e+06,1.225280000000000000e+06,1.246688000000000000e+06,8.375369000000000233e+05,1.183679100000000093e+06,9.183040000000000000e+05,1.187904000000000000e+06,1.269358100000000093e+06,1.424992000000000000e+06,1.570874399999999907e+06,1.081824000000000000e+06,1.414538100000000093e+06,1.251136000000000000e+06,8.380160000000000000e+05,1.046592000000000000e+06,9.746240000000000000e+05,1.567155600000000093e+06,9.454921999999999534e+05,1.008272000000000000e+06,1.202346300000000047e+06,9.109600000000000000e+05,1.306546600000000093e+06,1.335424000000000000e+06,1.371904000000000000e+06,1.336296600000000093e+06,1.585749399999999907e+06,9.715605999999999767e+05,1.600625399999999907e+06,1.306546600000000093e+06,1.176241600000000093e+06,2.058477899999999907e+06,8.821990999999999767e+05,1.202240000000000000e+06,1.002368000000000000e+06,1.100096000000000000e+06,1.276704000000000000e+06,1.024576000000000000e+06,1.033424000000000000e+06,1.235852300000000047e+06,1.492706300000000047e+06,1.405984000000000000e+06,1.237952000000000000e+06,1.284233100000000093e+06,1.172522899999999907e+06,1.306688000000000000e+06,1.185472000000000000e+06,1.511300000000000000e+06,9.428320000000000000e+05,1.086953500000000000e+06,1.092608000000000000e+06,9.708480000000000000e+05,1.466601600000000093e+06,1.226688000000000000e+06,9.411520000000000000e+05,1.162656000000000000e+06,1.149184000000000000e+06,1.470320399999999907e+06,9.975919000000000233e+05,1.098109800000000047e+06,2.181344500000000000e+06,1.134464000000000000e+06,9.420960000000000000e+05,9.008300000000000000e+05,1.753242899999999907e+06,1.170816000000000000e+06,1.138272000000000000e+06,1.206065000000000000e+06,1.701142300000000047e+06,1.433131899999999907e+06,1.730929399999999907e+06,8.300994000000000233e+05,1.235852300000000047e+06,9.684320000000000000e+05,1.734648100000000093e+06,9.678419000000000233e+05,1.432064000000000000e+06,1.256992000000000000e+06,1.369838800000000047e+06,1.080256000000000000e+06,1.164768000000000000e+06,1.213502500000000000e+06,1.055872000000000000e+06,1.005066599999999977e+06,8.449744000000000233e+05,1.116160000000000000e+06,1.118496000000000000e+06,9.747360000000000000e+05,1.176241600000000093e+06,1.018784000000000000e+06,1.604344100000000093e+06,1.018160000000000000e+06,1.050272000000000000e+06,1.316736000000000000e+06,1.410782300000000047e+06,1.094080000000000000e+06,1.121248000000000000e+06,1.031008000000000000e+06,1.443008000000000000e+06,9.388320000000000000e+05,1.250727300000000047e+06,8.980960000000000000e+05,1.537368500000000000e+06,1.343807500000000000e+06,8.478240000000000000e+05,1.544806000000000000e+06,1.269358100000000093e+06,1.042291300000000047e+06,1.033328000000000000e+06,1.641605000000000000e+06,1.366120000000000000e+06,9.827169000000000233e+05,8.693280000000000000e+05,9.306171999999999534e+05,1.403344800000000047e+06,1.585749399999999907e+06,9.905920000000000000e+05,1.283424000000000000e+06,9.566484000000000233e+05,1.111424000000000000e+06,1.270208000000000000e+06,9.789980999999999767e+05,1.451726600000000093e+06,8.114684000000000233e+05,9.090880000000000000e+05,1.061984000000000000e+06,9.908160000000000000e+05,1.072640000000000000e+06,1.596905600000000093e+06,1.168804100000000093e+06,1.178464000000000000e+06,1.421975600000000093e+06,1.079616000000000000e+06,1.719773100000000093e+06,1.158208000000000000e+06,6.954560000000000000e+05,7.444938000000000466e+05,9.544640000000000000e+05,1.306546600000000093e+06,1.031097800000000047e+06,8.971113000000000466e+05,1.121472000000000000e+06,1.098109800000000047e+06,8.465600000000000000e+05,9.114880000000000000e+05,1.108256000000000000e+06,1.220928000000000000e+06,1.165085399999999907e+06,1.126016000000000000e+06,9.425120000000000000e+05,9.658080000000000000e+05,1.362401300000000047e+06,8.388480000000000000e+05,9.864355999999999767e+05,1.197248000000000000e+06,1.600625399999999907e+06,1.552243500000000000e+06,1.213502500000000000e+06,7.717600000000000000e+05,1.104960000000000000e+06,1.041744000000000000e+06,1.033008000000000000e+06,9.644480000000000000e+05,8.040309000000000233e+05,9.268613000000000466e+05,1.117216000000000000e+06,1.194908800000000047e+06,8.503200000000000000e+05,9.280480000000000000e+05,7.446240000000000000e+05,1.045024000000000000e+06,1.202346300000000047e+06,9.901544000000000233e+05,9.555200000000000000e+05,1.350272000000000000e+06,8.226619000000000233e+05,1.474039100000000093e+06,1.011008000000000000e+06,8.663040000000000000e+05,9.040640000000000000e+05,1.060885000000000000e+06,9.867040000000000000e+05,1.213502500000000000e+06,1.366120000000000000e+06,8.542880000000000000e+05,1.191190000000000000e+06,1.436850600000000093e+06,1.299108100000000093e+06,1.332577899999999907e+06,7.333003000000000466e+05,1.216992000000000000e+06,1.284233100000000093e+06,8.770720000000000000e+05,8.491840000000000000e+05,1.062944000000000000e+06,9.343359000000000233e+05,6.253450000000000000e+05,1.541087300000000047e+06,4.879892500000000000e+06,1.116740600000000093e+06,9.069920000000000000e+05,1.194908800000000047e+06,6.425920000000000000e+05,8.818720000000000000e+05,1.079516000000000000e+06,1.500143800000000047e+06,7.745600000000000000e+05,1.287951899999999907e+06,1.786785000000000000e+06,1.064603800000000047e+06,1.448006899999999907e+06,8.223680000000000000e+05,9.901544000000000233e+05,1.526212300000000047e+06,9.576160000000000000e+05,1.023744000000000000e+06,1.019941599999999977e+06,1.254446000000000000e+06,8.201760000000000000e+05,1.038535300000000047e+06,3.473015000000000000e+06,9.398880000000000000e+05,8.067360000000000000e+05,1.002688000000000000e+06,1.028368000000000000e+06,8.933925000000000000e+05,1.018256000000000000e+06,1.544806000000000000e+06,8.933925000000000000e+05,1.388469800000000047e+06,1.496425000000000000e+06,1.099776000000000000e+06,1.044592000000000000e+06,9.001920000000000000e+05,1.023520000000000000e+06,1.250727300000000047e+06,1.369838800000000047e+06,1.033216000000000000e+06,8.944320000000000000e+05,1.316288000000000000e+06,1.172522899999999907e+06,8.651520000000000000e+05,1.021840000000000000e+06,1.023660300000000047e+06,1.064416000000000000e+06,1.336064000000000000e+06,7.811200000000000000e+05,1.181312000000000000e+06,1.269358100000000093e+06,9.444960000000000000e+05,9.666400000000000000e+05,1.399626000000000000e+06,9.355840000000000000e+05,9.363200000000000000e+05,9.060480000000000000e+05,9.878720000000000000e+05,1.433131899999999907e+06,1.096928000000000000e+06,8.040309000000000233e+05,1.039216000000000000e+06,8.332160000000000000e+05,1.186208000000000000e+06,1.127264000000000000e+06,9.911200000000000000e+05,9.562560000000000000e+05,1.563436899999999907e+06,1.347526300000000047e+06,9.447200000000000000e+05,1.128032000000000000e+06,2.054759100000000093e+06,1.130656000000000000e+06,1.399626000000000000e+06,7.854371999999999534e+05,1.040272000000000000e+06,8.518880000000000000e+05,2.092020000000000000e+06,1.145920000000000000e+06,9.219680000000000000e+05,8.103840000000000000e+05,9.508960000000000000e+05,1.142771899999999907e+06,9.678419000000000233e+05,8.524119000000000233e+05,1.481476600000000093e+06,1.058624000000000000e+06,1.029008000000000000e+06,1.067680000000000000e+06,1.179616000000000000e+06,1.366120000000000000e+06,1.421975600000000093e+06,1.310265399999999907e+06,8.908800000000000000e+05,9.184000000000000000e+05,1.161366600000000093e+06,1.013744000000000000e+06,1.075760000000000000e+06,1.608062899999999907e+06,9.690560000000000000e+05,1.228414800000000047e+06,7.519313000000000466e+05,1.145184000000000000e+06,1.049728800000000047e+06,1.145056000000000000e+06,1.043120000000000000e+06,1.265639399999999907e+06,8.250720000000000000e+05,8.627520000000000000e+05,9.723200000000000000e+05,9.789980999999999767e+05,1.121888000000000000e+06,8.595200000000000000e+05,1.058624000000000000e+06,7.373600000000000000e+05,1.009104000000000000e+06,1.407063500000000000e+06,8.603520000000000000e+05,9.492109000000000233e+05,8.841760000000000000e+05,9.673760000000000000e+05,1.317702899999999907e+06,1.045648000000000000e+06,1.429413100000000093e+06,9.537280000000000000e+05,1.185792000000000000e+06,1.049728800000000047e+06,1.408032000000000000e+06,1.160640000000000000e+06,1.240192000000000000e+06,9.793600000000000000e+05,1.477757899999999907e+06,1.037328000000000000e+06,9.458720000000000000e+05,1.098109800000000047e+06,8.933760000000000000e+05,8.817760000000000000e+05,8.151871999999999534e+05,2.561028799999999814e+06,9.082675000000000000e+05,1.358682500000000000e+06,1.227008000000000000e+06,1.310265399999999907e+06,1.980346000000000000e+06,1.006272000000000000e+06,1.034160000000000000e+06,7.544000000000000000e+05,9.789280000000000000e+05,8.728960000000000000e+05,1.075760000000000000e+06,7.630240000000000000e+05,1.215936000000000000e+06,7.767520000000000000e+05,9.965920000000000000e+05,1.159680000000000000e+06,9.268613000000000466e+05,1.167328000000000000e+06,1.340088800000000047e+06,9.779840000000000000e+05,1.201696000000000000e+06,1.092608000000000000e+06,1.190240000000000000e+06,1.429413100000000093e+06,7.295815999999999767e+05,9.126400000000000000e+05,9.438720000000000000e+05,1.028688000000000000e+06,1.206065000000000000e+06,1.448006899999999907e+06,1.395907300000000047e+06,1.154272000000000000e+06,1.000896000000000000e+06,1.176128000000000000e+06,1.399626000000000000e+06,1.232512000000000000e+06,8.524119000000000233e+05,8.821920000000000000e+05,9.727360000000000000e+05,8.582560000000000000e+05,9.231425000000000000e+05,9.640160000000000000e+05,8.022560000000000000e+05,1.010048000000000000e+06,9.171520000000000000e+05,7.224776999999999534e+05,9.562560000000000000e+05,9.942720000000000000e+05,1.437177800000000047e+06,1.014480000000000000e+06,1.222752000000000000e+06,1.020896000000000000e+06,1.441497300000000047e+06,1.330635000000000000e+06,8.263805999999999767e+05,9.804000000000000000e+05,9.470240000000000000e+05,1.128128000000000000e+06,7.629120000000000000e+05,8.875200000000000000e+05,9.121120000000000000e+05,1.637886300000000047e+06,9.740960000000000000e+05,9.626560000000000000e+05,9.341280000000000000e+05,9.572960000000000000e+05,1.133408000000000000e+06,1.126432000000000000e+06,8.915040000000000000e+05,8.900320000000000000e+05,1.317056000000000000e+06,1.303808000000000000e+06,1.234917300000000047e+06,1.321421600000000093e+06,8.696480000000000000e+05,8.844960000000000000e+05,1.148352000000000000e+06,1.414538100000000093e+06,1.261883500000000000e+06,1.433131899999999907e+06,1.215072000000000000e+06,1.381032300000000047e+06,1.295389399999999907e+06,7.928746999999999534e+05,1.481476600000000093e+06,1.156416000000000000e+06,9.765078000000000466e+05,9.545760000000000000e+05,1.130240000000000000e+06,1.205536000000000000e+06,1.247008500000000000e+06,1.075392000000000000e+06,9.886080000000000000e+05,6.551321999999999534e+05,8.458400000000000000e+05,1.229536000000000000e+06,1.429413100000000093e+06,1.254446000000000000e+06,1.068322500000000000e+06,7.407378000000000466e+05,1.278304000000000000e+06,1.072041300000000047e+06,1.106560000000000000e+06,1.066304000000000000e+06,1.500143800000000047e+06,9.012320000000000000e+05,9.743040000000000000e+05,8.690240000000000000e+05,8.796800000000000000e+05,6.980480000000000000e+05,1.278744899999999907e+06,1.148256000000000000e+06,1.219776000000000000e+06,1.444288100000000093e+06,8.775840000000000000e+05,1.015104000000000000e+06,1.423360000000000000e+06,9.336000000000000000e+05,1.330221300000000047e+06,1.030272000000000000e+06,1.139053100000000093e+06,1.153440000000000000e+06,1.091232000000000000e+06,7.779625000000000000e+05,1.152384000000000000e+06,8.887840000000000000e+05,1.187584000000000000e+06,9.260480000000000000e+05,1.414538100000000093e+06,6.402571999999999534e+05,1.433131899999999907e+06,9.650720000000000000e+05,1.111296000000000000e+06,8.699680000000000000e+05,8.040309000000000233e+05,9.404160000000000000e+05,1.006368000000000000e+06,1.003008000000000000e+06,3.160342500000000000e+06,1.213920000000000000e+06,8.008960000000000000e+05,9.164160000000000000e+05,9.192480000000000000e+05,1.440569399999999907e+06,1.017312000000000000e+06,1.252096000000000000e+06,9.971200000000000000e+05,1.049728800000000047e+06,1.462882899999999907e+06,1.504716800000000047e+06,8.412555999999999767e+05,9.826080000000000000e+05,1.294971300000000047e+06,9.896480000000000000e+05,9.837600000000000000e+05,1.176241600000000093e+06,9.767200000000000000e+05,1.020256000000000000e+06,1.317702899999999907e+06,8.204960000000000000e+05,1.302827899999999907e+06,8.486930999999999767e+05,1.161366600000000093e+06,9.030080000000000000e+05,1.149184000000000000e+06,8.664160000000000000e+05,1.145184000000000000e+06,1.145184000000000000e+06,6.911454000000000233e+05,1.302827899999999907e+06,1.007952000000000000e+06,8.066240000000000000e+05,1.239571000000000000e+06,1.444288100000000093e+06,9.492160000000000000e+05,8.675520000000000000e+05,9.718880000000000000e+05,4.951839000000000233e+05,1.097024000000000000e+06,7.700960000000000000e+05,1.206065000000000000e+06,1.574593100000000093e+06,6.808640000000000000e+05,7.184253000000000466e+05,6.603680000000000000e+05,9.243680000000000000e+05,8.170560000000000000e+05,6.699840000000000000e+05,9.341280000000000000e+05,7.595300000000000000e+05,7.615680000000000000e+05,5.920160000000000000e+05,7.006400000000000000e+05,7.414080000000000000e+05,7.427680000000000000e+05,6.182080000000000000e+05,8.978880000000000000e+05,8.106880000000000000e+05,5.844015999999999767e+05,8.216320000000000000e+05,1.269358100000000093e+06,1.025312000000000000e+06,8.630720000000000000e+05,1.329687800000000047e+06,8.708000000000000000e+05,1.429413100000000093e+06,9.210240000000000000e+05,1.024048000000000000e+06,1.035856000000000000e+06,1.038535300000000047e+06,1.017312000000000000e+06,9.870240000000000000e+05,1.410782300000000047e+06,1.135334399999999907e+06,1.239648000000000000e+06,1.771836600000000093e+06,1.009632000000000000e+06,2.683896299999999814e+06,1.103488000000000000e+06,1.269568000000000000e+06,1.078976000000000000e+06,1.106560000000000000e+06,1.459164100000000093e+06,1.094400000000000000e+06,1.356704000000000000e+06,1.257536000000000000e+06,1.429413100000000093e+06,1.712335600000000093e+06,1.708579800000000047e+06,1.125888000000000000e+06,1.346752000000000000e+06,1.279904000000000000e+06,1.522784000000000000e+06,1.894703100000000093e+06,1.299108100000000093e+06,1.660198800000000047e+06,1.224658800000000047e+06,1.384751000000000000e+06,1.649042500000000000e+06,1.797941300000000047e+06,1.630375399999999907e+06,2.438161299999999814e+06,1.802976000000000000e+06,1.485195399999999907e+06,2.494017000000000000e+06,1.604344100000000093e+06,1.678829800000000047e+06,1.833056000000000000e+06,3.104487000000000000e+06,2.397255000000000000e+06,1.730929399999999907e+06,1.931891600000000093e+06,2.252075000000000000e+06,3.182655000000000000e+06,2.255793799999999814e+06,2.119296000000000000e+06,2.259512500000000000e+06,2.523767000000000000e+06,3.208686299999999814e+06,1.745804399999999907e+06,2.036164399999999907e+06,1.946840000000000000e+06,2.382380000000000000e+06,2.233481299999999814e+06,2.326524500000000000e+06,2.002658500000000000e+06,2.799252000000000000e+06,3.543671299999999814e+06,2.419604799999999814e+06,2.739677500000000000e+06,1.939402500000000000e+06,2.006377300000000047e+06,2.505098799999999814e+06,2.043601899999999907e+06,2.981693799999999814e+06,2.322769500000000000e+06,2.099457500000000000e+06,2.806689500000000000e+06,3.294366299999999814e+06,2.575903799999999814e+06,2.404692500000000000e+06,2.642841299999999814e+06,3.119362000000000000e+06,3.376178799999999814e+06,3.111924500000000000e+06,2.858826299999999814e+06,3.212479500000000000e+06,3.912273799999999814e+06,3.041193799999999814e+06,2.702656000000000000e+06,3.186373799999999814e+06,3.372534500000000000e+06,3.405928799999999814e+06,2.814127000000000000e+06,3.175217500000000000e+06,3.290647500000000000e+06,3.402284500000000000e+06,2.583341299999999814e+06,3.387409500000000000e+06,2.888576299999999814e+06,3.435827500000000000e+06,2.951869500000000000e+06,3.141748799999999814e+06,3.409722000000000000e+06,3.358656000000000000e+06,3.082174500000000000e+06,3.350222000000000000e+06,3.093256299999999814e+06,3.253311299999999814e+06,3.097049500000000000e+06,3.495327500000000000e+06,3.361303799999999814e+06,3.141748799999999814e+06,3.517714500000000000e+06,3.405928799999999814e+06,3.230998799999999814e+06,3.063506299999999814e+06,3.305522500000000000e+06,2.869982500000000000e+06,3.841468799999999814e+06,3.093256299999999814e+06,3.193811299999999814e+06,2.475348799999999814e+06,2.817771299999999814e+06,1.957996300000000047e+06,1.809097500000000000e+06,2.019680000000000000e+06,2.084582500000000000e+06,2.505098799999999814e+06,2.225970500000000000e+06,2.208768000000000000e+06,2.192464500000000000e+06,1.891840000000000000e+06,1.675111000000000000e+06,2.000352000000000000e+06,1.853664000000000000e+06,1.474039100000000093e+06,1.894703100000000093e+06,1.528960000000000000e+06,1.485504000000000000e+06,1.082560000000000000e+06,9.086720000000000000e+05,7.722720000000000000e+05,6.329760000000000000e+05,4.332640000000000000e+05,3.909680000000000000e+05,6.348785999999999767e+05,1.722080000000000000e+05,1.531360000000000000e+05,1.079980000000000000e+05,7.481400000000000000e+04,8.406000000000000000e+04,4.098200000000000000e+04,2.624300000000000000e+04,2.443900000000000000e+04,2.594200000000000000e+04,1.842600000000000000e+04,9.912000000000000000e+03,9.311000000000000000e+03,1.041300000000000000e+04,8.410000000000000000e+03,5.806000000000000000e+03,5.406000000000000000e+03,7.408000000000000000e+03,4.304000000000000000e+03,4.505000000000000000e+03,4.505000000000000000e+03,7.609000000000000000e+03,6.207000000000000000e+03,9.111000000000000000e+03,5.306000000000000000e+03,6.006000000000000000e+03,1.241600000000000000e+04,4.805000000000000000e+03,5.005000000000000000e+03,5.406000000000000000e+03,3.704000000000000000e+03,3.904000000000000000e+03,3.503000000000000000e+03,2.903000000000000000e+03,2.903000000000000000e+03,4.605000000000000000e+03,4.104000000000000000e+03,3.704000000000000000e+03,4.004000000000000000e+03,2.903000000000000000e+03,3.103000000000000000e+03,4.104000000000000000e+03,3.403000000000000000e+03,4.505000000000000000e+03,3.904000000000000000e+03,3.704000000000000000e+03,5.506000000000000000e+03,4.905000000000000000e+03,2.802000000000000000e+03,4.404000000000000000e+03,3.203000000000000000e+03,3.003000000000000000e+03,4.004000000000000000e+03,4.605000000000000000e+03,3.904000000000000000e+03,3.904000000000000000e+03,2.502000000000000000e+03,3.403000000000000000e+03,4.304000000000000000e+03,2.903000000000000000e+03,4.204000000000000000e+03,3.403000000000000000e+03,3.804000000000000000e+03,1.281600000000000000e+04,5.005000000000000000e+03,5.406000000000000000e+03,4.104000000000000000e+03,4.004000000000000000e+03,3.403000000000000000e+03,3.603000000000000000e+03,5.706000000000000000e+03,4.805000000000000000e+03,3.603000000000000000e+03,3.403000000000000000e+03,3.904000000000000000e+03,3.804000000000000000e+03,3.203000000000000000e+03,4.805000000000000000e+03,3.804000000000000000e+03,3.603000000000000000e+03,4.204000000000000000e+03,3.704000000000000000e+03,2.302000000000000000e+03,3.804000000000000000e+03,4.805000000000000000e+03,3.704000000000000000e+03,2.903000000000000000e+03,3.904000000000000000e+03,4.805000000000000000e+03,3.503000000000000000e+03,3.103000000000000000e+03,3.603000000000000000e+03,2.502000000000000000e+03,4.505000000000000000e+03,nan
4.795089999999999719e+01,4.218600000000000000e+04,5.121600000000000000e+04,6.225800000000000000e+04,2.704500000000000000e+04,3.556700000000000000e+04,2.844800000000000000e+04,2.644300000000000000e+04,2.474000000000000000e+04,3.135500000000000000e+04,2.874900000000000000e+04,2.634300000000000000e+04,3.847500000000000000e+04,3.656900000000000000e+04,1.186680000000000000e+05,3.677000000000000000e+04,4.720200000000000000e+04,4.770400000000000000e+04,5.503000000000000000e+04,5.844300000000000000e+04,5.964800000000000000e+04,7.772800000000000000e+04,1.056820000000000000e+05,9.984800000000000000e+04,1.200780000000000000e+05,1.271280000000000000e+05,1.478920000000000000e+05,1.626200000000000000e+05,2.001960000000000000e+05,2.320680000000000000e+05,3.544640000000000000e+05,3.217840000000000000e+05,3.806640000000000000e+05,4.898080000000000000e+05,5.875840000000000000e+05,7.780000000000000000e+05,8.489600000000000000e+05,8.726720000000000000e+05,9.478560000000000000e+05,1.373004800000000047e+06,9.919680000000000000e+05,1.080672000000000000e+06,1.208832000000000000e+06,1.101828500000000000e+06,1.295389399999999907e+06,1.742085600000000093e+06,1.902141600000000093e+06,2.021289399999999907e+06,2.006377300000000047e+06,1.561664000000000000e+06,1.992320000000000000e+06,1.470752000000000000e+06,2.497661299999999814e+06,1.626656600000000093e+06,1.909408000000000000e+06,1.902141600000000093e+06,1.743808000000000000e+06,1.648736000000000000e+06,1.734648100000000093e+06,1.949984000000000000e+06,1.707872000000000000e+06,1.557792000000000000e+06,2.121807299999999814e+06,1.851136000000000000e+06,1.791488000000000000e+06,1.902048000000000000e+06,2.348838000000000000e+06,1.600625399999999907e+06,1.759296000000000000e+06,1.827904000000000000e+06,1.715680000000000000e+06,1.698080000000000000e+06,1.903456000000000000e+06,2.356275500000000000e+06,1.859584000000000000e+06,1.533649800000000047e+06,1.642336000000000000e+06,1.623136000000000000e+06,1.855520000000000000e+06,2.062196600000000093e+06,1.868671899999999907e+06,1.809097500000000000e+06,1.962336000000000000e+06,1.652761300000000047e+06,1.760680399999999907e+06,1.979072000000000000e+06,1.847296000000000000e+06,8.840808000000000000e+06,1.930080000000000000e+06,1.991502300000000047e+06,1.879828100000000093e+06,2.021289399999999907e+06,1.586976000000000000e+06,1.524416000000000000e+06,1.508352000000000000e+06,1.588160000000000000e+06,1.529931000000000000e+06,1.469376000000000000e+06,1.483456000000000000e+06,1.549664000000000000e+06,1.399626000000000000e+06,1.660032000000000000e+06,1.776736000000000000e+06,1.647008000000000000e+06,1.473440000000000000e+06,1.554208000000000000e+06,2.110613799999999814e+06,2.244637500000000000e+06,1.917016600000000093e+06,1.637440000000000000e+06,1.606880000000000000e+06,1.465600000000000000e+06,1.483456000000000000e+06,1.503168000000000000e+06,1.676640000000000000e+06,1.809097500000000000e+06,1.459164100000000093e+06,1.510720000000000000e+06,1.454432000000000000e+06,1.704861000000000000e+06,1.726368000000000000e+06,2.092020000000000000e+06,1.532064000000000000e+06,1.444288100000000093e+06,1.563392000000000000e+06,1.388608000000000000e+06,1.562112000000000000e+06,1.483360000000000000e+06,1.905860399999999907e+06,1.757120000000000000e+06,1.421120000000000000e+06,2.043601899999999907e+06,1.459164100000000093e+06,1.604192000000000000e+06,1.872390600000000093e+06,1.639744000000000000e+06,1.839520000000000000e+06,1.832192000000000000e+06,1.890984399999999907e+06,1.439808000000000000e+06,1.669376000000000000e+06,1.746624000000000000e+06,1.476352000000000000e+06,1.468192000000000000e+06,1.871424000000000000e+06,1.747936000000000000e+06,1.702528000000000000e+06,1.548524800000000047e+06,1.449792000000000000e+06,1.508896000000000000e+06,1.598976000000000000e+06,1.693920000000000000e+06,1.666656000000000000e+06,1.455936000000000000e+06,1.831840000000000000e+06,1.991502300000000047e+06,1.410782300000000047e+06,1.609504000000000000e+06,1.421120000000000000e+06,1.875904000000000000e+06,1.517504000000000000e+06,1.339168000000000000e+06,1.723491899999999907e+06,1.611781600000000093e+06,1.495968000000000000e+06,1.467648000000000000e+06,1.764399100000000093e+06,1.398144000000000000e+06,1.552384000000000000e+06,1.602560000000000000e+06,1.826720000000000000e+06,1.526212300000000047e+06,1.753242899999999907e+06,1.462882899999999907e+06,1.315872000000000000e+06,1.639744000000000000e+06,1.567296000000000000e+06,1.838884800000000047e+06,1.498976000000000000e+06,1.498656000000000000e+06,1.443456000000000000e+06,1.651136000000000000e+06,1.872390600000000093e+06,1.346112000000000000e+06,1.483680000000000000e+06,1.526560000000000000e+06,1.539840000000000000e+06,1.371360000000000000e+06,1.716054399999999907e+06,1.352320000000000000e+06,1.263712000000000000e+06,1.812816300000000047e+06,1.302528000000000000e+06,1.518688000000000000e+06,1.060885000000000000e+06,1.274048000000000000e+06,1.693704800000000047e+06,1.409408000000000000e+06,1.588384000000000000e+06,1.530688000000000000e+06,1.336160000000000000e+06,1.582030600000000093e+06,1.509760000000000000e+06,2.103176299999999814e+06,1.556480000000000000e+06,1.719773100000000093e+06,1.606336000000000000e+06,1.887265600000000093e+06,1.269358100000000093e+06,1.375872000000000000e+06,1.617408000000000000e+06,1.367392000000000000e+06,1.416192000000000000e+06,1.580480000000000000e+06,1.435488000000000000e+06,1.783968000000000000e+06,1.527648000000000000e+06,1.150209399999999907e+06,2.095738800000000047e+06,1.571392000000000000e+06,1.384751000000000000e+06,1.626176000000000000e+06,1.564032000000000000e+06,1.333504000000000000e+06,1.585248000000000000e+06,1.372640000000000000e+06,1.613600000000000000e+06,1.267008000000000000e+06,1.429152000000000000e+06,1.760680399999999907e+06,1.441632000000000000e+06,1.300064000000000000e+06,1.279168000000000000e+06,1.801660000000000000e+06,1.678829800000000047e+06,1.533696000000000000e+06,1.427648000000000000e+06,1.591200000000000000e+06,1.451936000000000000e+06,1.370624000000000000e+06,1.425694399999999907e+06,1.391520000000000000e+06,1.357568000000000000e+06,1.439040000000000000e+06,1.447968000000000000e+06,1.348576000000000000e+06,1.258912000000000000e+06,1.445504000000000000e+06,1.298560000000000000e+06,1.179616000000000000e+06,1.497696000000000000e+06,1.258164800000000047e+06,1.343552000000000000e+06,1.373557500000000000e+06,1.663917500000000000e+06,1.112984800000000047e+06,1.369838800000000047e+06,1.579712000000000000e+06,1.689986000000000000e+06,1.401280000000000000e+06,1.347168000000000000e+06,1.343807500000000000e+06,1.462496000000000000e+06,1.116384000000000000e+06,1.263392000000000000e+06,1.550432000000000000e+06,1.306592000000000000e+06,1.158528000000000000e+06,1.304352000000000000e+06,1.279072000000000000e+06,1.467328000000000000e+06,1.386048000000000000e+06,1.464512000000000000e+06,1.249344000000000000e+06,1.421216000000000000e+06,1.239104000000000000e+06,1.190240000000000000e+06,1.716178399999999907e+06,1.299108100000000093e+06,1.076352000000000000e+06,1.337984000000000000e+06,1.400512000000000000e+06,1.693704800000000047e+06,1.363776000000000000e+06,1.697423500000000000e+06,1.180160000000000000e+06,1.347526300000000047e+06,1.253280000000000000e+06,1.362048000000000000e+06,1.232416000000000000e+06,1.111744000000000000e+06,1.249536000000000000e+06,1.228576000000000000e+06,1.421975600000000093e+06,1.177824000000000000e+06,1.126208000000000000e+06,1.138720000000000000e+06,1.368896000000000000e+06,1.656480000000000000e+06,1.225600000000000000e+06,1.001216000000000000e+06,1.298784000000000000e+06,1.730929399999999907e+06,1.410592000000000000e+06,1.909579100000000093e+06,1.809097500000000000e+06,1.682548500000000000e+06,1.441728000000000000e+06,1.530560000000000000e+06,1.106432000000000000e+06,1.484320000000000000e+06,1.493600000000000000e+06,1.771836600000000093e+06,1.499200000000000000e+06,1.513088000000000000e+06,1.627264000000000000e+06,1.442176000000000000e+06,1.544608000000000000e+06,1.667636300000000047e+06,1.864953100000000093e+06,1.872390600000000093e+06,1.325472000000000000e+06,1.723491899999999907e+06,1.149952000000000000e+06,1.183328000000000000e+06,1.408352000000000000e+06,1.188544000000000000e+06,1.508992000000000000e+06,1.357440000000000000e+06,1.634094100000000093e+06,1.129408000000000000e+06,1.242528000000000000e+06,1.164128000000000000e+06,1.027379099999999977e+06,1.470320399999999907e+06,1.030064000000000000e+06,1.125280000000000000e+06,1.035216000000000000e+06,1.448006899999999907e+06,9.257440000000000000e+05,1.252640000000000000e+06,1.518737500000000000e+06,1.076352000000000000e+06,9.383200000000000000e+05,9.121120000000000000e+05,9.967040000000000000e+05,1.298144000000000000e+06,1.321421600000000093e+06,9.595040000000000000e+05,1.013952000000000000e+06,1.172192000000000000e+06,1.205408000000000000e+06,1.154496000000000000e+06,8.983040000000000000e+05,1.275102000000000000e+06,1.254545800000000047e+06,8.294560000000000000e+05,1.165184000000000000e+06,2.346934799999999814e+06,1.009632000000000000e+06,1.150880000000000000e+06,1.321952000000000000e+06,1.242432000000000000e+06,1.163296000000000000e+06,9.082675000000000000e+05,1.179616000000000000e+06,1.320128000000000000e+06,1.199456000000000000e+06,1.321632000000000000e+06,1.459792000000000000e+06,1.327616000000000000e+06,1.160500899999999907e+06,1.148256000000000000e+06,1.268608000000000000e+06,1.315328000000000000e+06,1.589472000000000000e+06,1.136384000000000000e+06,1.417472000000000000e+06,1.102848000000000000e+06,1.140416000000000000e+06,1.178464000000000000e+06,1.162976000000000000e+06,1.294848000000000000e+06,1.271431000000000000e+06,1.182368000000000000e+06,1.293962600000000093e+06,2.286113799999999814e+06,1.312864000000000000e+06,1.462816000000000000e+06,1.539424000000000000e+06,1.523872000000000000e+06,1.223488000000000000e+06,1.481728000000000000e+06,1.276832000000000000e+06,1.113728000000000000e+06,1.273728000000000000e+06,1.430121100000000093e+06,1.452051800000000047e+06,1.121248000000000000e+06,1.317056000000000000e+06,1.153440000000000000e+06,9.415655999999999767e+05,1.340672000000000000e+06,1.238912000000000000e+06,1.012600099999999977e+06,1.245600000000000000e+06,1.127168000000000000e+06,1.300064000000000000e+06,1.414379899999999907e+06,1.054345500000000000e+06,1.591027000000000000e+06,1.194496000000000000e+06,1.333824000000000000e+06,1.151104000000000000e+06,1.155776000000000000e+06,1.124320000000000000e+06,1.708894800000000047e+06,1.655362300000000047e+06,1.287584000000000000e+06,1.158112000000000000e+06,1.286944000000000000e+06,1.149212399999999907e+06,1.043232000000000000e+06,1.293568000000000000e+06,1.278944000000000000e+06,1.375008000000000000e+06,1.482498500000000000e+06,1.105081500000000000e+06,1.119456000000000000e+06,1.121888000000000000e+06,1.070528000000000000e+06,1.132576000000000000e+06,1.055552000000000000e+06,1.202016000000000000e+06,1.013520000000000000e+06,9.316000000000000000e+05,1.154720000000000000e+06,1.164672000000000000e+06,1.062528000000000000e+06,1.051232000000000000e+06,7.410750999999999767e+05,1.072416000000000000e+06,1.079936000000000000e+06,1.040272000000000000e+06,1.408267800000000047e+06,8.544960000000000000e+05,1.629112100000000093e+06,9.687165999999999767e+05,1.317376000000000000e+06,9.183040000000000000e+05,1.255072000000000000e+06,1.106336000000000000e+06,1.238912000000000000e+06,1.302528000000000000e+06,1.338304000000000000e+06,9.008300000000000000e+05,1.236352000000000000e+06,1.380160000000000000e+06,1.232192000000000000e+06,1.220940000000000000e+06,1.433024000000000000e+06,1.132672000000000000e+06,1.132352000000000000e+06,1.289184000000000000e+06,1.528096000000000000e+06,1.068512000000000000e+06,1.139680000000000000e+06,1.222624000000000000e+06,1.332385100000000093e+06,1.185888000000000000e+06,1.262528000000000000e+06,1.273824000000000000e+06,1.067360000000000000e+06,1.067680000000000000e+06,1.097568000000000000e+06,1.731877100000000093e+06,1.006064000000000000e+06,1.513840000000000000e+06,9.616000000000000000e+05,1.219968000000000000e+06,1.085728000000000000e+06,9.882880000000000000e+05,9.681120000000000000e+05,1.551352399999999907e+06,1.099456000000000000e+06,1.532608000000000000e+06,2.784051000000000000e+06,1.085312000000000000e+06,1.175712000000000000e+06,1.473644800000000047e+06,1.189920000000000000e+06,9.990080000000000000e+05,9.389440000000000000e+05,9.619200000000000000e+05,9.971904000000000233e+05,1.248576000000000000e+06,1.098944000000000000e+06,1.013104000000000000e+06,1.169344000000000000e+06,1.044272000000000000e+06,1.129280000000000000e+06,1.443126899999999907e+06,1.116064000000000000e+06,1.201184000000000000e+06,1.375744000000000000e+06,9.231425000000000000e+05,1.868437000000000000e+06,8.543340000000000000e+05,1.261056000000000000e+06,1.320349300000000047e+06,9.409984000000000233e+05,1.159168000000000000e+06,1.162560000000000000e+06,9.582400000000000000e+05,1.057568000000000000e+06,1.825862500000000000e+06,1.160140000000000000e+06,1.274464000000000000e+06,1.110528800000000047e+06,9.329760000000000000e+05,1.108768000000000000e+06,1.310848000000000000e+06,1.302035600000000093e+06,1.287360000000000000e+06,1.310086399999999907e+06,1.930378100000000093e+06,1.056064000000000000e+06,1.261792000000000000e+06,1.038384000000000000e+06,1.172288000000000000e+06,1.030160000000000000e+06,1.128768000000000000e+06,1.008896000000000000e+06,1.466999600000000093e+06,1.037424000000000000e+06,1.501966899999999907e+06,1.231232000000000000e+06,1.121888000000000000e+06,1.560160800000000047e+06,1.038800000000000000e+06,1.033632000000000000e+06,1.562072399999999907e+06,1.652833399999999907e+06,1.111840000000000000e+06,1.039424000000000000e+06,1.144224000000000000e+06,1.166048000000000000e+06,1.446860399999999907e+06,1.309888000000000000e+06,1.514504500000000000e+06,1.119481600000000093e+06,1.003424000000000000e+06,1.338624000000000000e+06,1.127072000000000000e+06,1.890132800000000047e+06,1.350671399999999907e+06,1.147808000000000000e+06,8.496000000000000000e+05,1.341504000000000000e+06,9.850319000000000233e+05,1.206176000000000000e+06,1.143904000000000000e+06,1.158528000000000000e+06,1.063872000000000000e+06,1.147488000000000000e+06,1.116480000000000000e+06,1.126432000000000000e+06,1.344740800000000047e+06,1.115840000000000000e+06,1.470345500000000000e+06,1.427870600000000093e+06,1.332224000000000000e+06,1.141472000000000000e+06,1.252736000000000000e+06,1.246853300000000047e+06,1.487622500000000000e+06,9.262560000000000000e+05,1.513403500000000000e+06,1.084256000000000000e+06,1.090912000000000000e+06,1.033744000000000000e+06,9.452320000000000000e+05,1.089120000000000000e+06,9.950080000000000000e+05,1.085312000000000000e+06,1.006688000000000000e+06,1.262976000000000000e+06,1.057344000000000000e+06,1.057664000000000000e+06,9.156800000000000000e+05,1.276815500000000000e+06,9.433440000000000000e+05,1.153344000000000000e+06,9.091840000000000000e+05,1.039424000000000000e+06,1.389888000000000000e+06,9.234400000000000000e+05,1.040064000000000000e+06,1.104640000000000000e+06,7.258628000000000466e+05,7.507333000000000466e+05,9.025920000000000000e+05,8.840875000000000000e+05,1.296960000000000000e+06,1.078432000000000000e+06,1.302039800000000047e+06,9.444960000000000000e+05,1.110368000000000000e+06,7.796938000000000466e+05,1.080544000000000000e+06,1.074016000000000000e+06,8.098649000000000233e+05,1.708190899999999907e+06,1.138912000000000000e+06,1.117684300000000047e+06,9.629760000000000000e+05,1.041328000000000000e+06,1.017104000000000000e+06,1.498283300000000047e+06,1.077696000000000000e+06,1.320344899999999907e+06,1.160224000000000000e+06,9.887058000000000466e+05,7.771950000000000000e+05,1.057440000000000000e+06,1.023520000000000000e+06,1.462820100000000093e+06,1.423112300000000047e+06,1.083616000000000000e+06,1.149408000000000000e+06,1.129088000000000000e+06,1.208704000000000000e+06,8.309060000000000000e+05,1.501500000000000000e+06,6.923569000000000233e+05,1.079712000000000000e+06,1.120288000000000000e+06,6.849194000000000233e+05,1.044064000000000000e+06,8.003121999999999534e+05,1.671593600000000093e+06,9.477600000000000000e+05,1.459164100000000093e+06,1.827075300000000047e+06,1.055872000000000000e+06,8.534560000000000000e+05,9.640859000000000233e+05,1.202752000000000000e+06,1.340088800000000047e+06,1.316357600000000093e+06,1.474039100000000093e+06,1.048496000000000000e+06,1.273076899999999907e+06,8.800000000000000000e+05,1.008368000000000000e+06,1.134546100000000093e+06,9.890771999999999534e+05,1.389407899999999907e+06,1.134144000000000000e+06,1.433270500000000000e+06,1.107712000000000000e+06,1.038800000000000000e+06,8.880480000000000000e+05,8.309120000000000000e+05,8.243879000000000233e+05,1.207761300000000047e+06,9.682240000000000000e+05,1.354414300000000047e+06,1.380110100000000093e+06,9.411520000000000000e+05,8.892960000000000000e+05,1.135334399999999907e+06,8.581600000000000000e+05,9.373760999999999767e+05,1.444428000000000000e+06,1.771836600000000093e+06,1.184832000000000000e+06,1.365644300000000047e+06,1.204749500000000000e+06,1.159808000000000000e+06,8.511680000000000000e+05,9.861760000000000000e+05,1.474039100000000093e+06,1.145868500000000000e+06,1.578311899999999907e+06,1.258164800000000047e+06,1.604364899999999907e+06,1.414538100000000093e+06,1.181729500000000000e+06,1.431774100000000093e+06,1.500256000000000000e+06,1.213504000000000000e+06,1.219552000000000000e+06,1.442164300000000047e+06,1.544806000000000000e+06,1.053856000000000000e+06,1.462882899999999907e+06,1.714305600000000093e+06,1.478624000000000000e+06,1.218912000000000000e+06,1.548524800000000047e+06,1.582030600000000093e+06,1.421760000000000000e+06,1.148352000000000000e+06,1.140288000000000000e+06,1.164032000000000000e+06,1.835166000000000000e+06,1.078336000000000000e+06,1.696636000000000000e+06,1.573947399999999907e+06,1.278208000000000000e+06,1.660198800000000047e+06,1.220760800000000047e+06,8.366560000000000000e+05,8.710428000000000466e+05,1.063872000000000000e+06,1.351245000000000000e+06,1.175392000000000000e+06,8.654843000000000466e+05,1.054272000000000000e+06,8.338180999999999767e+05,1.079516000000000000e+06,1.291670600000000093e+06,8.784803000000000466e+05,1.113856000000000000e+06,8.696480000000000000e+05,9.515360000000000000e+05,1.166574300000000047e+06,8.312666999999999534e+05,4.606090000000000000e+06,8.448000000000000000e+05,1.752464100000000093e+06,1.152160000000000000e+06,9.084480000000000000e+05,8.093440000000000000e+05,1.074016000000000000e+06,1.512689600000000093e+06,1.050400000000000000e+06,1.832697000000000000e+06,1.222752000000000000e+06,1.428350899999999907e+06,1.025266800000000047e+06,9.843685000000000000e+05,1.081920000000000000e+06,1.500874399999999907e+06,9.829908000000000466e+05,8.479200000000000000e+05,9.557280000000000000e+05,9.663360000000000000e+05,7.679040000000000000e+05,7.463263000000000466e+05,1.671264300000000047e+06,1.326895300000000047e+06,9.069920000000000000e+05,8.932800000000000000e+05,7.103840000000000000e+05,7.617760000000000000e+05,1.077600000000000000e+06,8.856480000000000000e+05,7.300000000000000000e+05,1.209783800000000047e+06,1.159595800000000047e+06,1.015008000000000000e+06,9.740960000000000000e+05,1.136160000000000000e+06,9.777380999999999767e+05,1.243267600000000093e+06,1.161366600000000093e+06,9.729440000000000000e+05,9.259520000000000000e+05,8.313280000000000000e+05,1.433131899999999907e+06,1.360359000000000000e+06,1.129824000000000000e+06,1.112672000000000000e+06,1.179840000000000000e+06,9.320635999999999767e+05,1.551048300000000047e+06,1.570646500000000000e+06,1.485195399999999907e+06,1.136288000000000000e+06,1.313984100000000093e+06,8.333773000000000466e+05,9.845780999999999767e+05,1.129280000000000000e+06,1.112352000000000000e+06,1.167424000000000000e+06,1.256480000000000000e+06,8.288320000000000000e+05,9.231200000000000000e+05,1.112800000000000000e+06,1.423191000000000000e+06,1.172626500000000000e+06,1.132576000000000000e+06,1.395223899999999907e+06,1.165184000000000000e+06,1.541744399999999907e+06,1.157024000000000000e+06,1.652761300000000047e+06,1.487506000000000000e+06,8.264250999999999767e+05,1.320256000000000000e+06,1.408888399999999907e+06,8.732000000000000000e+05,1.619919600000000093e+06,1.063360000000000000e+06,1.445184000000000000e+06,9.770400000000000000e+05,1.078752000000000000e+06,1.291520000000000000e+06,1.239744000000000000e+06,1.069280000000000000e+06,1.212955300000000047e+06,1.769639399999999907e+06,1.186848000000000000e+06,1.313952000000000000e+06,8.986478000000000466e+05,1.245184000000000000e+06,1.070444399999999907e+06,1.210429300000000047e+06,1.076864000000000000e+06,1.067571300000000047e+06,1.404064000000000000e+06,1.032480000000000000e+06,1.406181399999999907e+06,1.176241600000000093e+06,1.260096000000000000e+06,9.246880000000000000e+05,9.548960000000000000e+05,1.116221899999999907e+06,1.184704000000000000e+06,7.256938000000000466e+05,1.685854100000000093e+06,1.421975600000000093e+06,1.032688000000000000e+06,1.969152500000000000e+06,1.520761899999999907e+06,9.902880000000000000e+05,1.267008000000000000e+06,9.559360000000000000e+05,9.678080000000000000e+05,1.066208000000000000e+06,8.743520000000000000e+05,9.394720000000000000e+05,8.384320000000000000e+05,7.645760000000000000e+05,1.466867500000000000e+06,1.400424800000000047e+06,1.384751000000000000e+06,1.259456000000000000e+06,1.315968000000000000e+06,1.229856000000000000e+06,1.505227500000000000e+06,1.016480000000000000e+06,1.168576000000000000e+06,1.006064000000000000e+06,1.661224000000000000e+06,8.971113000000000466e+05,1.461433300000000047e+06,1.307008000000000000e+06,8.492333000000000466e+05,1.029536000000000000e+06,1.101056000000000000e+06,1.474776800000000047e+06,1.202432000000000000e+06,1.353696000000000000e+06,1.460999399999999907e+06,1.026368000000000000e+06,1.201696000000000000e+06,9.768761999999999534e+05,1.650551899999999907e+06,1.485447399999999907e+06,1.118592000000000000e+06,1.358682500000000000e+06,1.388506000000000000e+06,1.473828000000000000e+06,1.255392000000000000e+06,1.271634300000000047e+06,1.004688000000000000e+06,9.983840000000000000e+05,1.179296000000000000e+06,1.700985800000000047e+06,1.014368000000000000e+06,1.144128000000000000e+06,1.154272000000000000e+06,1.454528000000000000e+06,1.246880000000000000e+06,1.037856000000000000e+06,1.015312000000000000e+06,1.081728000000000000e+06,1.624200800000000047e+06,1.232192000000000000e+06,1.121472000000000000e+06,1.819844000000000000e+06,1.115286600000000093e+06,1.312992000000000000e+06,8.090456999999999534e+05,1.089856000000000000e+06,1.646963899999999907e+06,9.676960000000000000e+05,1.173248000000000000e+06,1.137120000000000000e+06,1.108672000000000000e+06,7.831040000000000000e+05,1.588764100000000093e+06,1.093984000000000000e+06,1.692123600000000093e+06,1.738366899999999907e+06,8.540800000000000000e+05,8.052543000000000466e+05,1.459164100000000093e+06,7.444938000000000466e+05,2.150958799999999814e+06,1.597298899999999907e+06,9.640859000000000233e+05,1.354963800000000047e+06,9.111840000000000000e+05,1.358682500000000000e+06,1.022256000000000000e+06,9.088800000000000000e+05,1.864953100000000093e+06,8.964160000000000000e+05,7.296030000000000000e+05,1.289087399999999907e+06,9.430400000000000000e+05,1.238048000000000000e+06,1.314048000000000000e+06,8.899360000000000000e+05,1.029632000000000000e+06,1.247008500000000000e+06,1.405726000000000000e+06,1.151200000000000000e+06,8.291360000000000000e+05,8.800960000000000000e+05,9.715605999999999767e+05,1.241792000000000000e+06,9.054240000000000000e+05,1.420172000000000000e+06,1.049440000000000000e+06,9.851360000000000000e+05,1.585592800000000047e+06,9.102844000000000233e+05,1.418256899999999907e+06,9.695511999999999534e+05,1.065376000000000000e+06,1.348525300000000047e+06,9.529296999999999534e+05,1.020576000000000000e+06,1.241318300000000047e+06,1.408651500000000000e+06,1.179104000000000000e+06,1.059136000000000000e+06,1.309664000000000000e+06,1.631157100000000093e+06,7.929988000000000466e+05,9.665440000000000000e+05,1.118085000000000000e+06,1.549664000000000000e+06,7.482125000000000000e+05,1.633774600000000093e+06,1.125696000000000000e+06,9.191290999999999767e+05,1.352320000000000000e+06,1.660198800000000047e+06,1.058932899999999907e+06,1.727210600000000093e+06,1.031097800000000047e+06,1.529931000000000000e+06,1.317888000000000000e+06,9.603671999999999534e+05,1.038535300000000047e+06,8.486930999999999767e+05,1.280448000000000000e+06,1.086784000000000000e+06,9.352800000000000000e+05,1.120459399999999907e+06,8.896365999999999767e+05,1.113120000000000000e+06,1.477757899999999907e+06,8.399840000000000000e+05,9.269920000000000000e+05,1.454432000000000000e+06,1.414538100000000093e+06,1.115552000000000000e+06,1.544806000000000000e+06,9.110720000000000000e+05,8.486930999999999767e+05,9.045488000000000466e+05,9.938730999999999767e+05,1.013104000000000000e+06,1.096192000000000000e+06,1.433131899999999907e+06,1.529931000000000000e+06,1.071168000000000000e+06,1.377313500000000000e+06,1.177504000000000000e+06,1.177728000000000000e+06,9.878720000000000000e+05,9.975919000000000233e+05,1.039216000000000000e+06,1.215520000000000000e+06,1.381032300000000047e+06,1.313184000000000000e+06,1.121792000000000000e+06,1.299108100000000093e+06,1.634094100000000093e+06,1.425694399999999907e+06,8.859178000000000466e+05,1.263488000000000000e+06,8.482400000000000000e+05,8.288320000000000000e+05,1.215616000000000000e+06,1.727210600000000093e+06,1.082368000000000000e+06,9.715605999999999767e+05,5.955950000000000000e+05,6.104700000000000000e+05,9.715840000000000000e+05,1.280514399999999907e+06,1.019840000000000000e+06,1.155552000000000000e+06,9.099200000000000000e+05,9.544640000000000000e+05,1.816535000000000000e+06,9.231425000000000000e+05,9.111840000000000000e+05,9.604480000000000000e+05,1.237408000000000000e+06,1.675111000000000000e+06,9.733600000000000000e+05,7.333003000000000466e+05,1.455445399999999907e+06,1.917016600000000093e+06,1.708579800000000047e+06,1.436850600000000093e+06,1.027952000000000000e+06,1.150880000000000000e+06,1.477757899999999907e+06,1.381032300000000047e+06,1.095776000000000000e+06,1.137984000000000000e+06,8.003121999999999534e+05,1.059872000000000000e+06,1.250727300000000047e+06,9.864355999999999767e+05,2.028726899999999907e+06,9.306171999999999534e+05,1.041856000000000000e+06,1.109266000000000000e+06,1.596905600000000093e+06,1.110560000000000000e+06,1.041744000000000000e+06,1.137984000000000000e+06,1.133408000000000000e+06,9.059360000000000000e+05,9.306171999999999534e+05,1.217221300000000047e+06,1.448006899999999907e+06,1.544806000000000000e+06,1.074656000000000000e+06,9.384160000000000000e+05,1.058176000000000000e+06,1.247008500000000000e+06,1.112896000000000000e+06,1.325140399999999907e+06,1.061664000000000000e+06,1.285120000000000000e+06,9.740000000000000000e+05,1.085824000000000000e+06,1.014048000000000000e+06,1.067456000000000000e+06,9.752794000000000233e+05,1.039008000000000000e+06,1.453568000000000000e+06,8.464640000000000000e+05,1.007632000000000000e+06,1.305088000000000000e+06,6.960755999999999767e+05,1.106336000000000000e+06,1.340088800000000047e+06,1.202346300000000047e+06,1.544806000000000000e+06,9.651680000000000000e+05,1.122304000000000000e+06,1.204896000000000000e+06,1.313984100000000093e+06,1.028048000000000000e+06,1.254446000000000000e+06,1.275008000000000000e+06,8.524119000000000233e+05,1.081824000000000000e+06,1.317248000000000000e+06,1.332577899999999907e+06,6.476946999999999534e+05,1.133856000000000000e+06,1.351245000000000000e+06,1.148576000000000000e+06,1.723491899999999907e+06,1.041216000000000000e+06,1.004480000000000000e+06,1.095456000000000000e+06,1.148864000000000000e+06,1.153929100000000093e+06,9.649600000000000000e+05,9.752794000000000233e+05,1.604344100000000093e+06,1.022576000000000000e+06,1.507581300000000047e+06,7.657280000000000000e+05,9.888160000000000000e+05,9.864355999999999767e+05,5.025147000000000116e+05,1.336296600000000093e+06,1.269358100000000093e+06,1.496425000000000000e+06,9.564640000000000000e+05,1.328859100000000093e+06,8.916000000000000000e+05,8.189430999999999767e+05,1.061248000000000000e+06,1.015520000000000000e+06,1.309984000000000000e+06,8.973600000000000000e+05,9.095040000000000000e+05,1.098208000000000000e+06,1.500143800000000047e+06,7.486880000000000000e+05,1.127896899999999907e+06,1.043856000000000000e+06,1.213502500000000000e+06,9.916480000000000000e+05,1.232960000000000000e+06,8.595200000000000000e+05,1.109266000000000000e+06,8.027680000000000000e+05,1.035536000000000000e+06,9.827200000000000000e+05,1.455445399999999907e+06,1.444288100000000093e+06,1.217728000000000000e+06,7.671840000000000000e+05,8.384320000000000000e+05,9.964800000000000000e+05,9.526880000000000000e+05,9.135840000000000000e+05,1.414538100000000093e+06,1.645323800000000047e+06,5.769640999999999767e+05,8.338180999999999767e+05,1.150209399999999907e+06,9.864960000000000000e+05,8.328960000000000000e+05,1.029424000000000000e+06,8.821990999999999767e+05,1.477757899999999907e+06,7.975680000000000000e+05,1.436850600000000093e+06,8.114684000000000233e+05,8.726720000000000000e+05,9.235360000000000000e+05,1.466601600000000093e+06,9.636000000000000000e+05,8.561678000000000466e+05,1.425694399999999907e+06,1.529696000000000000e+06,9.001920000000000000e+05,6.996331999999999534e+05,8.464640000000000000e+05,7.130880000000000000e+05,1.209783800000000047e+06,1.247008500000000000e+06,8.894080000000000000e+05,1.183679100000000093e+06,1.191190000000000000e+06,9.587680000000000000e+05,9.981760000000000000e+05,8.300994000000000233e+05,7.705250000000000000e+05,8.684960000000000000e+05,8.040309000000000233e+05,1.022688000000000000e+06,7.744640000000000000e+05,8.189430999999999767e+05,9.162080000000000000e+05,1.359392000000000000e+06,1.490144000000000000e+06,1.157647899999999907e+06,8.338180999999999767e+05,9.474400000000000000e+05,1.264352000000000000e+06,1.206065000000000000e+06,1.069472000000000000e+06,9.919680000000000000e+05,5.918390999999999767e+05,1.455445399999999907e+06,9.971200000000000000e+05,8.018400000000000000e+05,8.859178000000000466e+05,1.079516000000000000e+06,1.518737500000000000e+06,8.636053000000000466e+05,1.142624000000000000e+06,1.161366600000000093e+06,1.421975600000000093e+06,1.018896000000000000e+06,1.198080000000000000e+06,1.462882899999999907e+06,9.421920000000000000e+05,1.336296600000000093e+06,1.142771899999999907e+06,1.105547300000000047e+06,8.863680000000000000e+05,1.056288000000000000e+06,1.102208000000000000e+06,1.336296600000000093e+06,8.391520000000000000e+05,9.194560000000000000e+05,1.563436899999999907e+06,1.265639399999999907e+06,9.531040000000000000e+05,8.485440000000000000e+05,9.532160000000000000e+05,1.044496000000000000e+06,8.342560000000000000e+05,1.001744000000000000e+06,1.418256899999999907e+06,7.854371999999999534e+05,9.952320000000000000e+05,8.003121999999999534e+05,1.113120000000000000e+06,1.060928000000000000e+06,9.815680000000000000e+05,1.247008500000000000e+06,1.265639399999999907e+06,9.915520000000000000e+05,1.095776000000000000e+06,1.013632000000000000e+06,1.204672000000000000e+06,5.881203000000000466e+05,1.384751000000000000e+06,7.258400000000000000e+05,9.504800000000000000e+05,1.089632000000000000e+06,1.273076899999999907e+06,1.101828500000000000e+06,1.336704000000000000e+06,1.183679100000000093e+06,7.854371999999999534e+05,6.923569000000000233e+05,1.310265399999999907e+06,1.106752000000000000e+06,8.224640000000000000e+05,1.263296000000000000e+06,8.472000000000000000e+05,1.082976000000000000e+06,1.511300000000000000e+06,1.500143800000000047e+06,9.908160000000000000e+05,1.112160000000000000e+06,9.559360000000000000e+05,8.743520000000000000e+05,1.016222800000000047e+06,8.486930999999999767e+05,1.087936000000000000e+06,9.369600000000000000e+05,9.137920000000000000e+05,1.297920000000000000e+06,1.421975600000000093e+06,8.718400000000000000e+05,1.585749399999999907e+06,1.315136000000000000e+06,1.029312000000000000e+06,1.269358100000000093e+06,1.340088800000000047e+06,1.007744000000000000e+06,1.500143800000000047e+06,1.351245000000000000e+06,1.016784000000000000e+06,1.150209399999999907e+06,1.131616000000000000e+06,9.238560000000000000e+05,9.077280000000000000e+05,1.455445399999999907e+06,8.630720000000000000e+05,7.012858000000000466e+05,8.784803000000000466e+05,1.070528000000000000e+06,8.003121999999999534e+05,9.379040000000000000e+05,5.993138000000000466e+05,1.976627300000000047e+06,1.317702899999999907e+06,1.016222800000000047e+06,9.351680000000000000e+05,1.047120000000000000e+06,8.424960000000000000e+05,1.119968000000000000e+06,1.786785000000000000e+06,1.466601600000000093e+06,1.047024000000000000e+06,9.159700000000000000e+05,1.205408000000000000e+06,9.821920000000000000e+05,1.126432000000000000e+06,8.765440000000000000e+05,1.088384000000000000e+06,1.358682500000000000e+06,1.135424000000000000e+06,9.155680000000000000e+05,1.280514399999999907e+06,1.403344800000000047e+06,1.317702899999999907e+06,1.034480000000000000e+06,9.624480000000000000e+05,1.022368000000000000e+06,1.362401300000000047e+06,1.103904000000000000e+06,8.815680000000000000e+05,1.016048000000000000e+06,1.108672000000000000e+06,8.837600000000000000e+05,1.574593100000000093e+06,1.018784000000000000e+06,7.852800000000000000e+05,1.007424000000000000e+06,8.338180999999999767e+05,8.803040000000000000e+05,1.358682500000000000e+06,1.079392000000000000e+06,8.898240000000000000e+05,8.753920000000000000e+05,1.127168000000000000e+06,1.062624000000000000e+06,1.194908800000000047e+06,1.604344100000000093e+06,1.280514399999999907e+06,9.541600000000000000e+05,7.109878000000000466e+05,1.232133500000000000e+06,1.213502500000000000e+06,9.933280000000000000e+05,1.261883500000000000e+06,1.046592000000000000e+06,1.048608000000000000e+06,1.041648000000000000e+06,1.321421600000000093e+06,1.401280000000000000e+06,1.176241600000000093e+06,8.263805999999999767e+05,1.001710599999999977e+06,7.891559000000000233e+05,1.269358100000000093e+06,8.650560000000000000e+05,8.001760000000000000e+05,9.048960000000000000e+05,9.502720000000000000e+05,1.373525300000000047e+06,9.152640000000000000e+05,1.091424000000000000e+06,9.678080000000000000e+05,9.545760000000000000e+05,8.015200000000000000e+05,1.072960000000000000e+06,8.826080000000000000e+05,1.103392000000000000e+06,1.388469800000000047e+06,8.885760000000000000e+05,9.410400000000000000e+05,1.037008000000000000e+06,9.001920000000000000e+05,8.326880000000000000e+05,8.437440000000000000e+05,8.117280000000000000e+05,7.509760000000000000e+05,9.634880000000000000e+05,8.267360000000000000e+05,1.038384000000000000e+06,1.199264000000000000e+06,8.808320000000000000e+05,7.899680000000000000e+05,8.160000000000000000e+05,1.001310599999999977e+06,9.492109000000000233e+05,9.602400000000000000e+05,9.646560000000000000e+05,1.219776000000000000e+06,9.827169000000000233e+05,1.023660300000000047e+06,8.769600000000000000e+05,1.153929100000000093e+06,1.459164100000000093e+06,1.153344000000000000e+06,1.048384000000000000e+06,1.199168000000000000e+06,1.291670600000000093e+06,1.178976000000000000e+06,9.818720000000000000e+05,1.324761000000000000e+06,1.115648000000000000e+06,1.041968000000000000e+06,1.256465500000000000e+06,1.202432000000000000e+06,1.051872000000000000e+06,9.529296999999999534e+05,1.366120000000000000e+06,1.436850600000000093e+06,8.591040000000000000e+05,1.068416000000000000e+06,1.023008000000000000e+06,1.310265399999999907e+06,1.299108100000000093e+06,9.503840000000000000e+05,1.384751000000000000e+06,8.674560000000000000e+05,1.038688000000000000e+06,8.573280000000000000e+05,9.816640000000000000e+05,8.997600000000000000e+05,1.148672000000000000e+06,9.588800000000000000e+05,9.220640000000000000e+05,1.162560000000000000e+06,9.706400000000000000e+05,9.608640000000000000e+05,9.683200000000000000e+05,8.551360000000000000e+05,1.176960000000000000e+06,1.115008000000000000e+06,8.704800000000000000e+05,7.665600000000000000e+05,8.786400000000000000e+05,1.206065000000000000e+06,8.803040000000000000e+05,8.531520000000000000e+05,1.622937899999999907e+06,7.566880000000000000e+05,8.226619000000000233e+05,8.607680000000000000e+05,8.896365999999999767e+05,8.531520000000000000e+05,1.824009800000000047e+06,8.343520000000000000e+05,9.191360000000000000e+05,1.135334399999999907e+06,1.291200000000000000e+06,1.462882899999999907e+06,1.213502500000000000e+06,1.087328000000000000e+06,1.178976000000000000e+06,1.291670600000000093e+06,8.200640000000000000e+05,9.122240000000000000e+05,7.854880000000000000e+05,9.687520000000000000e+05,8.778080000000000000e+05,6.886380999999999767e+05,8.203840000000000000e+05,1.072960000000000000e+06,1.183679100000000093e+06,1.381032300000000047e+06,1.386027000000000000e+06,1.541087300000000047e+06,1.097888000000000000e+06,9.250080000000000000e+05,9.633920000000000000e+05,8.708960000000000000e+05,1.425694399999999907e+06,9.168320000000000000e+05,8.419680000000000000e+05,7.645760000000000000e+05,8.648480000000000000e+05,1.195328000000000000e+06,1.313984100000000093e+06,1.269358100000000093e+06,8.424000000000000000e+05,1.034592000000000000e+06,8.837600000000000000e+05,9.820800000000000000e+05,9.832480000000000000e+05,1.750663899999999907e+06,7.831040000000000000e+05,8.901440000000000000e+05,9.886080000000000000e+05,7.908960000000000000e+05,8.347680000000000000e+05,9.368480000000000000e+05,8.339360000000000000e+05,9.468160000000000000e+05,1.239921000000000000e+06,1.112984800000000047e+06,9.938730999999999767e+05,8.896160000000000000e+05,1.213502500000000000e+06,7.456640000000000000e+05,1.418256899999999907e+06,9.217600000000000000e+05,7.356960000000000000e+05,6.709120000000000000e+05,7.927840000000000000e+05,8.868960000000000000e+05,1.182745300000000047e+06,7.507680000000000000e+05,6.514720000000000000e+05,5.806753000000000466e+05,7.834080000000000000e+05,9.006080000000000000e+05,8.478240000000000000e+05,4.243465999999999767e+05,6.986720000000000000e+05,1.194908800000000047e+06,7.064480000000000000e+05,7.614720000000000000e+05,9.609760000000000000e+05,9.928000000000000000e+05,9.152640000000000000e+05,9.464960000000000000e+05,9.018560000000000000e+05,7.045749000000000233e+05,1.062944000000000000e+06,1.094176000000000000e+06,1.496425000000000000e+06,1.297408000000000000e+06,1.125152000000000000e+06,3.662894500000000000e+06,1.537368500000000000e+06,1.225920000000000000e+06,5.978262500000000000e+06,1.136288000000000000e+06,1.410782300000000047e+06,1.274464000000000000e+06,1.294208000000000000e+06,1.158112000000000000e+06,1.239571000000000000e+06,1.120459399999999907e+06,1.113216000000000000e+06,1.048496000000000000e+06,1.157647899999999907e+06,1.135008000000000000e+06,1.141664000000000000e+06,1.768117899999999907e+06,1.111200000000000000e+06,1.164256000000000000e+06,1.261883500000000000e+06,1.432928000000000000e+06,1.427648000000000000e+06,1.853759800000000047e+06,1.310265399999999907e+06,1.917016600000000093e+06,2.114332500000000000e+06,2.080790399999999907e+06,2.788021299999999814e+06,1.872390600000000093e+06,1.768117899999999907e+06,2.106895000000000000e+06,3.964336299999999814e+06,1.765184000000000000e+06,2.229689000000000000e+06,2.936994500000000000e+06,2.367431500000000000e+06,2.118051299999999814e+06,1.909579100000000093e+06,2.296737299999999814e+06,3.030037500000000000e+06,2.181344500000000000e+06,2.345119000000000000e+06,2.255793799999999814e+06,2.025008100000000093e+06,2.017570600000000093e+06,2.177589500000000000e+06,2.575903799999999814e+06,2.296737299999999814e+06,2.802896299999999814e+06,3.238436299999999814e+06,2.441880000000000000e+06,3.461858799999999814e+06,2.486579500000000000e+06,3.450702500000000000e+06,2.103176299999999814e+06,2.657716299999999814e+06,2.453036299999999814e+06,2.408411299999999814e+06,2.680177500000000000e+06,2.159032000000000000e+06,2.438161299999999814e+06,2.423323500000000000e+06,2.598216299999999814e+06,2.966744500000000000e+06,2.609447000000000000e+06,2.821564500000000000e+06,2.650278799999999814e+06,2.322769500000000000e+06,3.149186299999999814e+06,3.178936299999999814e+06,2.791814500000000000e+06,2.773146299999999814e+06,3.461858799999999814e+06,2.862545000000000000e+06,3.618195000000000000e+06,2.728521299999999814e+06,3.882523799999999814e+06,2.721083799999999814e+06,3.264542000000000000e+06,3.205042000000000000e+06,3.677769500000000000e+06,3.565983799999999814e+06,3.346428799999999814e+06,3.368741299999999814e+06,3.327835000000000000e+06,3.275772500000000000e+06,3.004006299999999814e+06,3.443265000000000000e+06,3.264542000000000000e+06,3.104487000000000000e+06,3.271979500000000000e+06,3.666538799999999814e+06,2.683896299999999814e+06,3.499046299999999814e+06,3.405928799999999814e+06,3.015162500000000000e+06,3.085818799999999814e+06,3.662894500000000000e+06,3.662894500000000000e+06,3.781968799999999814e+06,3.968129500000000000e+06,3.298085000000000000e+06,3.565983799999999814e+06,3.082174500000000000e+06,3.234792000000000000e+06,3.446983799999999814e+06,4.087203799999999814e+06,3.942023799999999814e+06,3.085818799999999814e+06,2.706208799999999814e+06,2.836513799999999814e+06,2.869982500000000000e+06,2.441880000000000000e+06,2.773146299999999814e+06,2.378588000000000000e+06,2.185027000000000000e+06,2.155276000000000000e+06,2.069634100000000093e+06,1.864953100000000093e+06,2.058477899999999907e+06,1.982496000000000000e+06,2.244637500000000000e+06,1.976627300000000047e+06,1.774464000000000000e+06,2.170152000000000000e+06,1.756961600000000093e+06,1.306272000000000000e+06,1.313952000000000000e+06,1.342048000000000000e+06,8.010971999999999534e+05,8.702720000000000000e+05,5.685120000000000000e+05,4.846800000000000000e+05,3.422400000000000000e+05,2.682480000000000000e+05,1.915000000000000000e+05,1.856400000000000000e+05,1.171580000000000000e+05,8.818000000000000000e+04,7.712400000000000000e+04,4.228600000000000000e+04,4.268800000000000000e+04,2.684400000000000000e+04,2.173300000000000000e+04,1.431900000000000000e+04,1.421900000000000000e+04,1.722400000000000000e+04,1.031200000000000000e+04,7.508000000000000000e+03,8.209000000000000000e+03,6.107000000000000000e+03,6.807000000000000000e+03,4.104000000000000000e+03,5.506000000000000000e+03,5.205000000000000000e+03,8.209000000000000000e+03,8.310000000000000000e+03,6.908000000000000000e+03,5.205000000000000000e+03,5.706000000000000000e+03,5.706000000000000000e+03,6.006000000000000000e+03,4.104000000000000000e+03,3.603000000000000000e+03,4.605000000000000000e+03,4.805000000000000000e+03,4.104000000000000000e+03,2.702000000000000000e+03,5.105000000000000000e+03,4.404000000000000000e+03,1.901000000000000000e+03,4.605000000000000000e+03,3.603000000000000000e+03,4.805000000000000000e+03,3.704000000000000000e+03,4.204000000000000000e+03,4.004000000000000000e+03,4.505000000000000000e+03,4.104000000000000000e+03,3.303000000000000000e+03,2.602000000000000000e+03,3.203000000000000000e+03,4.505000000000000000e+03,4.104000000000000000e+03,4.304000000000000000e+03,4.404000000000000000e+03,3.003000000000000000e+03,4.204000000000000000e+03,3.503000000000000000e+03,3.403000000000000000e+03,4.004000000000000000e+03,4.404000000000000000e+03,1.901000000000000000e+03,4.104000000000000000e+03,4.605000000000000000e+03,4.805000000000000000e+03,5.406000000000000000e+03,9.511000000000000000e+03,2.802000000000000000e+03,3.804000000000000000e+03,3.003000000000000000e+03,4.004000000000000000e+03,2.802000000000000000e+03,4.505000000000000000e+03,4.505000000000000000e+03,3.804000000000000000e+03,4.104000000000000000e+03,3.303000000000000000e+03,3.303000000000000000e+03,3.203000000000000000e+03,4.805000000000000000e+03,4.004000000000000000e+03,3.603000000000000000e+03,4.705000000000000000e+03,4.404000000000000000e+03,3.003000000000000000e+03,4.104000000000000000e+03,4.204000000000000000e+03,2.002000000000000000e+03,4.004000000000000000e+03,3.704000000000000000e+03,3.203000000000000000e+03,3.804000000000000000e+03,3.003000000000000000e+03,3.403000000000000000e+03,3.503000000000000000e+03,3.603000000000000000e+03,3.704000000000000000e+03,nan
4.795170000000000243e+01,4.148400000000000000e+04,5.031300000000000000e+04,4.158400000000000000e+04,3.977900000000000000e+04,2.474000000000000000e+04,2.794700000000000000e+04,2.654400000000000000e+04,2.654400000000000000e+04,2.524100000000000000e+04,3.155600000000000000e+04,3.677000000000000000e+04,3.356100000000000000e+04,4.559700000000000000e+04,3.917700000000000000e+04,4.188500000000000000e+04,4.359000000000000000e+04,4.770400000000000000e+04,5.262100000000000000e+04,5.834300000000000000e+04,6.366400000000000000e+04,8.054200000000000000e+04,8.858400000000000000e+04,1.138360000000000000e+05,1.044760000000000000e+05,1.312600000000000000e+05,1.483960000000000000e+05,1.654440000000000000e+05,1.929160000000000000e+05,2.100040000000000000e+05,2.554720000000000000e+05,3.376560000000000000e+05,4.092480000000000000e+05,4.916480000000000000e+05,6.216160000000000000e+05,6.415520000000000000e+05,9.484960000000000000e+05,9.109600000000000000e+05,7.206418000000000466e+05,1.067904000000000000e+06,1.163616000000000000e+06,1.272672000000000000e+06,1.202560000000000000e+06,1.998939800000000047e+06,1.749524100000000093e+06,1.920735399999999907e+06,1.909579100000000093e+06,1.444288100000000093e+06,1.666208000000000000e+06,1.351245000000000000e+06,2.125526000000000000e+06,1.834592000000000000e+06,1.823552000000000000e+06,2.051040399999999907e+06,1.460640000000000000e+06,1.685120000000000000e+06,1.682720000000000000e+06,1.820032000000000000e+06,1.984064800000000047e+06,1.594432000000000000e+06,2.032832000000000000e+06,1.786144000000000000e+06,1.710912000000000000e+06,1.477757899999999907e+06,2.086176000000000000e+06,1.995712000000000000e+06,1.764399100000000093e+06,2.125526000000000000e+06,1.893696000000000000e+06,1.727680000000000000e+06,1.669152000000000000e+06,1.459164100000000093e+06,1.797941300000000047e+06,2.185027000000000000e+06,2.090944000000000000e+06,1.946840000000000000e+06,1.949312000000000000e+06,1.766048000000000000e+06,1.828896000000000000e+06,2.181248000000000000e+06,2.084582500000000000e+06,1.980346000000000000e+06,1.895456000000000000e+06,2.084582500000000000e+06,2.415848799999999814e+06,2.021792000000000000e+06,1.537368500000000000e+06,2.237200000000000000e+06,1.994720000000000000e+06,1.832288000000000000e+06,1.961715000000000000e+06,1.538784000000000000e+06,1.946016000000000000e+06,1.547744000000000000e+06,1.575840000000000000e+06,1.675111000000000000e+06,2.266950000000000000e+06,1.529600000000000000e+06,1.589468100000000093e+06,1.632352000000000000e+06,1.838884800000000047e+06,1.574304000000000000e+06,1.690784000000000000e+06,1.542880000000000000e+06,1.476896000000000000e+06,1.549888000000000000e+06,1.738016000000000000e+06,1.675111000000000000e+06,1.954277500000000000e+06,1.455445399999999907e+06,1.356800000000000000e+06,3.361303799999999814e+06,1.483360000000000000e+06,1.567296000000000000e+06,1.271584000000000000e+06,1.702752000000000000e+06,1.965433800000000047e+06,1.685888000000000000e+06,1.247008500000000000e+06,1.827728500000000000e+06,1.503392000000000000e+06,1.998939800000000047e+06,1.518368000000000000e+06,2.054759100000000093e+06,1.616416000000000000e+06,1.403344800000000047e+06,1.675111000000000000e+06,1.559616000000000000e+06,1.451296000000000000e+06,1.454080000000000000e+06,1.626656600000000093e+06,1.652000000000000000e+06,1.987783500000000000e+06,1.674144000000000000e+06,1.444000000000000000e+06,1.586752000000000000e+06,1.617600000000000000e+06,1.392188500000000000e+06,1.695552000000000000e+06,1.645920000000000000e+06,2.001792000000000000e+06,1.480544000000000000e+06,1.784512000000000000e+06,1.520224000000000000e+06,1.817184000000000000e+06,1.825824000000000000e+06,1.540288000000000000e+06,1.935683800000000047e+06,1.760680399999999907e+06,1.490880000000000000e+06,1.756961600000000093e+06,1.567155600000000093e+06,1.736160000000000000e+06,1.533696000000000000e+06,1.778592000000000000e+06,1.414880000000000000e+06,1.522456300000000047e+06,1.387232000000000000e+06,1.250727300000000047e+06,1.354963800000000047e+06,1.608512000000000000e+06,2.501454500000000000e+06,1.339584000000000000e+06,1.831447300000000047e+06,1.507712000000000000e+06,1.546528000000000000e+06,1.827728500000000000e+06,1.418336000000000000e+06,1.512448000000000000e+06,1.038535300000000047e+06,1.557792000000000000e+06,1.909579100000000093e+06,1.827728500000000000e+06,2.062196600000000093e+06,1.600384000000000000e+06,1.749524100000000093e+06,1.475808000000000000e+06,1.520320000000000000e+06,1.273312000000000000e+06,1.541087300000000047e+06,1.476896000000000000e+06,1.551296000000000000e+06,1.662080000000000000e+06,1.202346300000000047e+06,1.579168000000000000e+06,1.278304000000000000e+06,1.223904000000000000e+06,1.339040000000000000e+06,1.429152000000000000e+06,1.429824000000000000e+06,1.269664000000000000e+06,1.331040000000000000e+06,1.488320000000000000e+06,1.555296000000000000e+06,1.861234399999999907e+06,1.337440000000000000e+06,1.360768000000000000e+06,1.300288000000000000e+06,1.500480000000000000e+06,1.470560000000000000e+06,1.448512000000000000e+06,2.025008100000000093e+06,1.332224000000000000e+06,1.640704000000000000e+06,1.651008000000000000e+06,1.827728500000000000e+06,1.285888000000000000e+06,2.028726899999999907e+06,1.917016600000000093e+06,1.457216000000000000e+06,1.392188500000000000e+06,1.522272000000000000e+06,1.486144000000000000e+06,1.393120000000000000e+06,1.464000000000000000e+06,1.578304000000000000e+06,1.429413100000000093e+06,1.995221000000000000e+06,1.412320000000000000e+06,1.712960000000000000e+06,2.084582500000000000e+06,1.615232000000000000e+06,1.423360000000000000e+06,1.321421600000000093e+06,1.521408000000000000e+06,1.316928000000000000e+06,1.356704000000000000e+06,1.434752000000000000e+06,1.591744000000000000e+06,1.890624000000000000e+06,1.418432000000000000e+06,1.466560000000000000e+06,1.339584000000000000e+06,1.460544000000000000e+06,1.413056000000000000e+06,1.395168000000000000e+06,1.501120000000000000e+06,1.406304000000000000e+06,1.394176000000000000e+06,1.351232000000000000e+06,1.887265600000000093e+06,1.335968000000000000e+06,1.401152000000000000e+06,1.199360000000000000e+06,1.179960399999999907e+06,1.243680000000000000e+06,1.343232000000000000e+06,1.261888000000000000e+06,1.311808000000000000e+06,1.209152000000000000e+06,1.373312000000000000e+06,1.727210600000000093e+06,1.192992000000000000e+06,1.723491899999999907e+06,1.330944000000000000e+06,1.663917500000000000e+06,1.678829800000000047e+06,1.354963800000000047e+06,1.615500399999999907e+06,1.645056000000000000e+06,1.332000000000000000e+06,2.010133100000000093e+06,1.495968000000000000e+06,1.548608000000000000e+06,1.280960000000000000e+06,1.440569399999999907e+06,1.099680000000000000e+06,1.374592000000000000e+06,1.323232000000000000e+06,1.359808000000000000e+06,1.173248000000000000e+06,1.812816300000000047e+06,1.081504000000000000e+06,1.249216000000000000e+06,1.334240000000000000e+06,1.309248000000000000e+06,1.323456000000000000e+06,1.269888000000000000e+06,1.563436899999999907e+06,1.170304000000000000e+06,1.419936000000000000e+06,1.199168000000000000e+06,1.404064000000000000e+06,1.493280000000000000e+06,1.098624000000000000e+06,1.192576000000000000e+06,1.608062899999999907e+06,1.099680000000000000e+06,1.160224000000000000e+06,1.148448000000000000e+06,1.489184000000000000e+06,1.299108100000000093e+06,1.405984000000000000e+06,1.144416000000000000e+06,1.271584000000000000e+06,1.175392000000000000e+06,1.171456000000000000e+06,1.425824000000000000e+06,1.622496000000000000e+06,8.971113000000000466e+05,1.064603800000000047e+06,9.157050000000000000e+05,1.344096000000000000e+06,1.441408000000000000e+06,1.269792000000000000e+06,1.383584000000000000e+06,1.418848000000000000e+06,1.327520000000000000e+06,1.488987500000000000e+06,1.377888000000000000e+06,1.410176000000000000e+06,1.132896000000000000e+06,1.218592000000000000e+06,9.492109000000000233e+05,1.552576000000000000e+06,1.324416000000000000e+06,1.410912000000000000e+06,1.308512000000000000e+06,1.418208000000000000e+06,1.689986000000000000e+06,1.051552000000000000e+06,1.212640000000000000e+06,1.462688000000000000e+06,1.314688000000000000e+06,1.376416000000000000e+06,1.328672000000000000e+06,1.388608000000000000e+06,1.141984000000000000e+06,1.147808000000000000e+06,1.426048000000000000e+06,1.153536000000000000e+06,1.126752000000000000e+06,1.220940000000000000e+06,1.619219100000000093e+06,1.038160000000000000e+06,1.141472000000000000e+06,9.857600000000000000e+05,1.080052300000000047e+06,1.451726600000000093e+06,1.087936000000000000e+06,1.351245000000000000e+06,1.084896000000000000e+06,9.148480000000000000e+05,1.086592000000000000e+06,9.820800000000000000e+05,1.034592000000000000e+06,1.127712000000000000e+06,1.622937899999999907e+06,1.065248000000000000e+06,9.965920000000000000e+05,1.096364899999999907e+06,1.015520000000000000e+06,8.514720000000000000e+05,1.024069900000000023e+06,1.149632000000000000e+06,1.018048000000000000e+06,1.065056000000000000e+06,1.100960000000000000e+06,1.516372000000000000e+06,1.097472000000000000e+06,1.755784600000000093e+06,1.213696000000000000e+06,1.057568000000000000e+06,1.199584000000000000e+06,2.028726899999999907e+06,1.254560000000000000e+06,1.158304000000000000e+06,1.320352000000000000e+06,1.194048000000000000e+06,1.144000000000000000e+06,1.304864000000000000e+06,1.746509100000000093e+06,1.134272000000000000e+06,1.332960000000000000e+06,1.241888000000000000e+06,1.166464000000000000e+06,1.097024000000000000e+06,1.585024000000000000e+06,1.223072000000000000e+06,1.214560000000000000e+06,1.273632000000000000e+06,1.366752000000000000e+06,1.517952000000000000e+06,1.497543800000000047e+06,1.406848000000000000e+06,1.705171000000000000e+06,1.519017500000000000e+06,1.032521400000000023e+06,1.312224000000000000e+06,1.218816000000000000e+06,1.311168000000000000e+06,1.340088800000000047e+06,1.803848800000000047e+06,1.149504000000000000e+06,1.070899800000000047e+06,1.438848000000000000e+06,1.203531300000000047e+06,1.668166500000000000e+06,1.217440000000000000e+06,1.127808000000000000e+06,1.239744000000000000e+06,1.389951000000000000e+06,1.049024000000000000e+06,9.448160000000000000e+05,1.580547500000000000e+06,1.128960000000000000e+06,1.286944000000000000e+06,1.320032000000000000e+06,1.212544000000000000e+06,1.619521100000000093e+06,1.260736000000000000e+06,1.223168000000000000e+06,1.040592000000000000e+06,1.163200000000000000e+06,1.212864000000000000e+06,1.193088000000000000e+06,1.265632000000000000e+06,1.256256000000000000e+06,1.206048000000000000e+06,1.308832000000000000e+06,1.210304000000000000e+06,1.689566500000000000e+06,9.587680000000000000e+05,9.993280000000000000e+05,1.090176000000000000e+06,9.904960000000000000e+05,1.148352000000000000e+06,1.674713000000000000e+06,1.320352000000000000e+06,1.136608000000000000e+06,1.019424000000000000e+06,1.123264000000000000e+06,1.083712000000000000e+06,1.475488000000000000e+06,1.257536000000000000e+06,1.109600000000000000e+06,1.153024000000000000e+06,1.057664000000000000e+06,1.033424000000000000e+06,1.347296000000000000e+06,1.508803300000000047e+06,1.063136000000000000e+06,9.354880000000000000e+05,8.812480000000000000e+05,1.067776000000000000e+06,9.740000000000000000e+05,1.086688000000000000e+06,1.234654100000000093e+06,8.879520000000000000e+05,1.152256000000000000e+06,1.087520000000000000e+06,9.945920000000000000e+05,1.328256000000000000e+06,1.166144000000000000e+06,1.178240000000000000e+06,1.477757899999999907e+06,1.219136000000000000e+06,1.206176000000000000e+06,1.065376000000000000e+06,1.608062899999999907e+06,1.273408000000000000e+06,1.183136000000000000e+06,1.093440000000000000e+06,1.211040000000000000e+06,1.339488000000000000e+06,1.213824000000000000e+06,1.387872000000000000e+06,9.246880000000000000e+05,1.719530500000000000e+06,1.148672000000000000e+06,1.421856000000000000e+06,1.057735100000000093e+06,1.178976000000000000e+06,1.229760000000000000e+06,1.219456000000000000e+06,8.881600000000000000e+05,1.231360000000000000e+06,1.049024000000000000e+06,1.152256000000000000e+06,1.074848000000000000e+06,1.024688000000000000e+06,1.131296000000000000e+06,1.011632000000000000e+06,9.322765999999999767e+05,9.639625000000000000e+05,1.175488000000000000e+06,1.135524399999999907e+06,1.071680000000000000e+06,1.050176000000000000e+06,1.288000000000000000e+06,9.466080000000000000e+05,1.166368000000000000e+06,9.333920000000000000e+05,1.156416000000000000e+06,1.420859300000000047e+06,1.098812000000000000e+06,1.020688000000000000e+06,1.395264000000000000e+06,1.141248000000000000e+06,1.299104000000000000e+06,1.233696000000000000e+06,1.062624000000000000e+06,1.107808000000000000e+06,1.221888000000000000e+06,9.450335999999999767e+05,1.515018800000000047e+06,1.076032000000000000e+06,1.595258800000000047e+06,1.072000000000000000e+06,1.250816000000000000e+06,1.342211800000000047e+06,8.889151999999999534e+05,1.140512000000000000e+06,9.146400000000000000e+05,8.959804000000000233e+05,1.132992000000000000e+06,1.700272000000000000e+06,1.106336000000000000e+06,1.682198300000000047e+06,1.327296000000000000e+06,1.049120000000000000e+06,1.154496000000000000e+06,1.098208000000000000e+06,1.127168000000000000e+06,3.533869799999999814e+06,1.399037300000000047e+06,9.645044000000000233e+05,1.244864000000000000e+06,1.340448000000000000e+06,1.415744000000000000e+06,1.289408000000000000e+06,9.026684000000000233e+05,1.425408000000000000e+06,1.314592000000000000e+06,1.480896000000000000e+06,1.343328000000000000e+06,1.219872000000000000e+06,1.051328000000000000e+06,1.027216000000000000e+06,1.409536000000000000e+06,7.727694000000000233e+05,1.429029899999999907e+06,1.364512000000000000e+06,9.576015999999999767e+05,1.166262600000000093e+06,1.125600000000000000e+06,1.191840000000000000e+06,1.048099300000000047e+06,1.236768000000000000e+06,1.461244600000000093e+06,1.777815100000000093e+06,1.011312000000000000e+06,1.013952000000000000e+06,1.106560000000000000e+06,1.769168500000000000e+06,1.343552000000000000e+06,1.067904000000000000e+06,1.110688000000000000e+06,1.160544000000000000e+06,1.464314000000000000e+06,9.900800000000000000e+05,1.102112000000000000e+06,7.683600000000000000e+05,9.942720000000000000e+05,1.311751300000000047e+06,1.172000000000000000e+06,1.022160000000000000e+06,1.628871800000000047e+06,1.001120000000000000e+06,1.413555500000000000e+06,9.878720000000000000e+05,1.064320000000000000e+06,1.037952000000000000e+06,1.269152000000000000e+06,1.500124500000000000e+06,1.457974500000000000e+06,1.292358300000000047e+06,1.253600000000000000e+06,1.261152000000000000e+06,1.013216000000000000e+06,9.963840000000000000e+05,9.702080000000000000e+05,9.589760000000000000e+05,9.650720000000000000e+05,1.261472000000000000e+06,8.541920000000000000e+05,9.581440000000000000e+05,9.824000000000000000e+05,1.114272000000000000e+06,1.159040000000000000e+06,1.223448500000000000e+06,1.149208000000000000e+06,3.397505500000000000e+06,1.190560000000000000e+06,1.101056000000000000e+06,1.130656000000000000e+06,1.033856000000000000e+06,8.356160000000000000e+05,1.076960000000000000e+06,1.202346300000000047e+06,1.493851800000000047e+06,9.768320000000000000e+05,1.339417399999999907e+06,1.142432000000000000e+06,1.155648000000000000e+06,1.109728000000000000e+06,1.090272000000000000e+06,9.503840000000000000e+05,1.676757500000000000e+06,1.149184000000000000e+06,1.189280000000000000e+06,1.307954000000000000e+06,1.275389500000000000e+06,7.516960000000000000e+05,1.440176300000000047e+06,8.166240000000000000e+05,8.051680000000000000e+05,1.064832000000000000e+06,1.652632100000000093e+06,9.680160000000000000e+05,8.412604000000000233e+05,9.013440000000000000e+05,1.287974300000000047e+06,1.694679000000000000e+06,1.203202000000000000e+06,8.899360000000000000e+05,9.897600000000000000e+05,1.033302199999999953e+06,1.275424000000000000e+06,1.304224000000000000e+06,1.122848000000000000e+06,1.139968000000000000e+06,1.293892000000000000e+06,1.554037500000000000e+06,1.477757899999999907e+06,1.009952000000000000e+06,1.146783100000000093e+06,1.812816300000000047e+06,1.022896000000000000e+06,1.187397899999999907e+06,1.588362500000000000e+06,1.689986000000000000e+06,1.355104000000000000e+06,1.580964500000000000e+06,9.312960000000000000e+05,1.045968000000000000e+06,1.578311899999999907e+06,9.806080000000000000e+05,7.444938000000000466e+05,7.740863000000000466e+05,1.089440000000000000e+06,1.267008000000000000e+06,9.231200000000000000e+05,8.599895000000000000e+05,8.230609000000000233e+05,1.579304100000000093e+06,1.330152300000000047e+06,1.312672000000000000e+06,8.823040000000000000e+05,1.026688000000000000e+06,1.230816000000000000e+06,1.162112000000000000e+06,7.727694000000000233e+05,9.849280000000000000e+05,1.376597600000000093e+06,6.896164000000000233e+05,9.053120000000000000e+05,8.978880000000000000e+05,1.183456000000000000e+06,1.036296599999999977e+06,1.072544000000000000e+06,1.299108100000000093e+06,1.013519800000000047e+06,1.359052399999999907e+06,1.406775800000000047e+06,1.351245000000000000e+06,1.039648000000000000e+06,1.179520000000000000e+06,8.090240000000000000e+05,1.275968000000000000e+06,7.444938000000000466e+05,1.250304000000000000e+06,1.708579800000000047e+06,1.225321500000000000e+06,1.354963800000000047e+06,1.544806000000000000e+06,1.353280000000000000e+06,1.377888000000000000e+06,1.385636000000000000e+06,1.130560000000000000e+06,1.194908800000000047e+06,1.296128000000000000e+06,1.046816000000000000e+06,2.191350299999999814e+06,1.622937899999999907e+06,1.565248000000000000e+06,1.395907300000000047e+06,1.415424000000000000e+06,9.268613000000000466e+05,9.213440000000000000e+05,9.380546999999999534e+05,1.403344800000000047e+06,1.323456000000000000e+06,9.812480000000000000e+05,1.124960000000000000e+06,9.563899000000000233e+05,1.041968000000000000e+06,1.211439600000000093e+06,9.185120000000000000e+05,1.030896000000000000e+06,1.152064000000000000e+06,8.912960000000000000e+05,1.262203100000000093e+06,1.194908800000000047e+06,1.172522899999999907e+06,1.038160000000000000e+06,1.403344800000000047e+06,1.021773599999999977e+06,1.253112500000000000e+06,1.107296000000000000e+06,1.663917500000000000e+06,1.470320399999999907e+06,1.317702899999999907e+06,1.068322500000000000e+06,9.232160000000000000e+05,1.015840000000000000e+06,1.270937300000000047e+06,8.666240000000000000e+05,1.282691800000000047e+06,1.158926800000000047e+06,1.337984000000000000e+06,1.216049000000000000e+06,8.618080000000000000e+05,8.901440000000000000e+05,1.203840000000000000e+06,9.086720000000000000e+05,8.345600000000000000e+05,1.173056000000000000e+06,1.370740000000000000e+06,1.365920000000000000e+06,9.177760000000000000e+05,1.372043100000000093e+06,1.312503800000000047e+06,9.561440000000000000e+05,1.065568000000000000e+06,1.502704899999999907e+06,9.689600000000000000e+05,1.092480000000000000e+06,9.475520000000000000e+05,7.982880000000000000e+05,1.396097500000000000e+06,9.722080000000000000e+05,8.051640999999999767e+05,1.263168000000000000e+06,1.003216000000000000e+06,7.496160000000000000e+05,6.636931999999999534e+05,9.369600000000000000e+05,8.460434000000000233e+05,9.810400000000000000e+05,1.000064000000000000e+06,1.356690800000000047e+06,9.887058000000000466e+05,9.653418000000000466e+05,9.656000000000000000e+05,1.787524100000000093e+06,1.277528500000000000e+06,1.269358100000000093e+06,1.268384000000000000e+06,9.280125000000000000e+05,1.138176000000000000e+06,8.896365999999999767e+05,1.249440000000000000e+06,1.009312000000000000e+06,7.176334000000000233e+05,1.042592000000000000e+06,1.390623600000000093e+06,9.295040000000000000e+05,1.300160000000000000e+06,9.640859000000000233e+05,9.740960000000000000e+05,1.167328000000000000e+06,1.474402899999999907e+06,1.350959399999999907e+06,1.052384000000000000e+06,1.099776000000000000e+06,8.461880999999999767e+05,1.258496000000000000e+06,1.355840000000000000e+06,9.599200000000000000e+05,9.734720000000000000e+05,1.050592000000000000e+06,1.728846899999999907e+06,9.566720000000000000e+05,1.294080000000000000e+06,1.147616000000000000e+06,1.189600000000000000e+06,6.366335000000000000e+05,1.299744000000000000e+06,1.394304000000000000e+06,1.206445300000000047e+06,8.623360000000000000e+05,1.480622399999999907e+06,1.057120000000000000e+06,9.767200000000000000e+05,1.121664000000000000e+06,1.052064000000000000e+06,1.406848000000000000e+06,7.185030000000000000e+05,1.604344100000000093e+06,1.518272000000000000e+06,1.080352000000000000e+06,1.674811000000000000e+06,1.762211300000000047e+06,9.855520000000000000e+05,1.220608000000000000e+06,1.617558500000000000e+06,9.982720000000000000e+05,1.255003800000000047e+06,1.967415500000000000e+06,1.088480000000000000e+06,1.475881399999999907e+06,9.853440000000000000e+05,9.774560000000000000e+05,1.010272000000000000e+06,1.448006899999999907e+06,1.152480000000000000e+06,2.028591000000000000e+06,8.933925000000000000e+05,1.205846300000000047e+06,8.588580000000000000e+05,1.844778399999999907e+06,1.100320000000000000e+06,9.560480000000000000e+05,1.097664000000000000e+06,1.369838800000000047e+06,1.012896000000000000e+06,9.400000000000000000e+05,1.354728399999999907e+06,1.101248000000000000e+06,1.183744000000000000e+06,1.071152500000000000e+06,2.015148000000000000e+06,1.085627500000000000e+06,8.180973000000000466e+05,9.700000000000000000e+05,9.238650999999999767e+05,1.097664000000000000e+06,1.459164100000000093e+06,1.063360000000000000e+06,1.390112000000000000e+06,1.161366600000000093e+06,1.088576000000000000e+06,9.591450999999999767e+05,1.474304000000000000e+06,1.200736000000000000e+06,1.332640000000000000e+06,1.455445399999999907e+06,1.047630800000000047e+06,1.228160000000000000e+06,1.474776800000000047e+06,1.236352000000000000e+06,1.303264000000000000e+06,2.081382800000000047e+06,1.256256000000000000e+06,1.259360000000000000e+06,1.074112000000000000e+06,1.479168000000000000e+06,1.124000000000000000e+06,1.503756399999999907e+06,1.226240000000000000e+06,1.192672000000000000e+06,1.314368000000000000e+06,1.500143800000000047e+06,1.045552000000000000e+06,1.364511899999999907e+06,1.247648000000000000e+06,1.533560600000000093e+06,1.091744000000000000e+06,1.074016000000000000e+06,1.354976000000000000e+06,1.454293899999999907e+06,1.266816000000000000e+06,1.258720000000000000e+06,1.118400000000000000e+06,9.938195000000000000e+05,1.202240000000000000e+06,1.113120000000000000e+06,8.846488000000000466e+05,1.050272000000000000e+06,1.790346100000000093e+06,1.114176000000000000e+06,9.958560000000000000e+05,1.376096000000000000e+06,1.465956100000000093e+06,1.208512000000000000e+06,1.677563800000000047e+06,7.209600000000000000e+05,1.327220300000000047e+06,1.317472000000000000e+06,8.760160000000000000e+05,1.080352000000000000e+06,9.857600000000000000e+05,1.062400000000000000e+06,8.418720000000000000e+05,1.019008000000000000e+06,1.227520000000000000e+06,9.459680000000000000e+05,1.073550000000000000e+06,1.525947000000000000e+06,1.146490600000000093e+06,1.220940000000000000e+06,1.219604399999999907e+06,1.586092800000000047e+06,1.775555399999999907e+06,1.440569399999999907e+06,1.599255800000000047e+06,9.023840000000000000e+05,9.198720000000000000e+05,1.064603800000000047e+06,1.116740600000000093e+06,8.500160000000000000e+05,1.396269000000000000e+06,1.108149100000000093e+06,1.283520000000000000e+06,1.082845800000000047e+06,8.667200000000000000e+05,1.209152000000000000e+06,1.087424000000000000e+06,1.388469800000000047e+06,1.056512000000000000e+06,1.006228099999999977e+06,1.145184000000000000e+06,1.434112000000000000e+06,1.302827899999999907e+06,1.050867300000000047e+06,6.696479000000000233e+05,8.834400000000000000e+05,9.849280000000000000e+05,1.202346300000000047e+06,1.368480000000000000e+06,2.294656299999999814e+06,1.235852300000000047e+06,2.144446000000000000e+06,1.123168000000000000e+06,1.556929800000000047e+06,1.582030600000000093e+06,1.388506000000000000e+06,1.715217000000000000e+06,9.619200000000000000e+05,1.494112000000000000e+06,1.408032000000000000e+06,1.028048000000000000e+06,9.988843000000000466e+05,1.677124100000000093e+06,1.530144000000000000e+06,1.444572899999999907e+06,1.238912000000000000e+06,1.418256899999999907e+06,1.629996500000000000e+06,1.226240000000000000e+06,2.049884899999999907e+06,1.329120000000000000e+06,1.257120000000000000e+06,1.932548800000000047e+06,1.056928000000000000e+06,1.853759800000000047e+06,1.399626000000000000e+06,1.265639399999999907e+06,1.291670600000000093e+06,1.641605000000000000e+06,1.407063500000000000e+06,8.189430999999999767e+05,1.418256899999999907e+06,1.153929100000000093e+06,1.235852300000000047e+06,1.529931000000000000e+06,1.161366600000000093e+06,1.484960000000000000e+06,8.673240999999999767e+05,8.603520000000000000e+05,8.410400000000000000e+05,9.454921999999999534e+05,1.093248000000000000e+06,1.159808000000000000e+06,1.173984000000000000e+06,1.634094100000000093e+06,1.448006899999999907e+06,1.440569399999999907e+06,8.546080000000000000e+05,8.151871999999999534e+05,1.064736000000000000e+06,1.112984800000000047e+06,1.131615600000000093e+06,9.343359000000000233e+05,1.295264000000000000e+06,8.673240999999999767e+05,1.111200000000000000e+06,1.585749399999999907e+06,1.302827899999999907e+06,9.395680000000000000e+05,9.082675000000000000e+05,9.390560000000000000e+05,1.112576000000000000e+06,2.170152000000000000e+06,1.284233100000000093e+06,6.923569000000000233e+05,1.287951899999999907e+06,9.827169000000000233e+05,1.090672300000000047e+06,1.330304000000000000e+06,1.760680399999999907e+06,1.433131899999999907e+06,1.117536000000000000e+06,1.307872000000000000e+06,1.797941300000000047e+06,1.537368500000000000e+06,1.115648000000000000e+06,8.466720000000000000e+05,1.237728000000000000e+06,1.217221300000000047e+06,1.230624000000000000e+06,1.161366600000000093e+06,1.283840000000000000e+06,1.474039100000000093e+06,1.124416000000000000e+06,1.153929100000000093e+06,1.038535300000000047e+06,1.604344100000000093e+06,1.210400000000000000e+06,1.474039100000000093e+06,1.459164100000000093e+06,1.295389399999999907e+06,1.166144000000000000e+06,1.006368000000000000e+06,6.514134000000000233e+05,1.028896000000000000e+06,1.116288000000000000e+06,1.007840000000000000e+06,9.074080000000000000e+05,1.228064000000000000e+06,1.369838800000000047e+06,1.135104000000000000e+06,1.340088800000000047e+06,1.555962300000000047e+06,1.388469800000000047e+06,1.213502500000000000e+06,1.330816000000000000e+06,1.913297899999999907e+06,1.247008500000000000e+06,1.005066599999999977e+06,1.295808000000000000e+06,1.388469800000000047e+06,1.005216000000000000e+06,9.202880000000000000e+05,1.313984100000000093e+06,1.273076899999999907e+06,1.064603800000000047e+06,8.003121999999999534e+05,1.098720000000000000e+06,1.047120000000000000e+06,1.007744000000000000e+06,1.693704800000000047e+06,1.243289800000000047e+06,9.466080000000000000e+05,1.151008000000000000e+06,1.448608000000000000e+06,1.077824000000000000e+06,9.613920000000000000e+05,9.157050000000000000e+05,1.382176000000000000e+06,1.485195399999999907e+06,1.059360000000000000e+06,9.244800000000000000e+05,8.673240999999999767e+05,1.072736000000000000e+06,8.784803000000000466e+05,1.161366600000000093e+06,1.168804100000000093e+06,1.153536000000000000e+06,1.343807500000000000e+06,1.130336000000000000e+06,1.179616000000000000e+06,1.235808000000000000e+06,1.056832000000000000e+06,6.216263000000000466e+05,1.116740600000000093e+06,1.235852300000000047e+06,8.636053000000000466e+05,1.630375399999999907e+06,1.017632000000000000e+06,1.036384000000000000e+06,1.058816000000000000e+06,1.637886300000000047e+06,1.173984000000000000e+06,1.593186899999999907e+06,1.303072000000000000e+06,1.191190000000000000e+06,9.975919000000000233e+05,1.034816599999999977e+06,8.991360000000000000e+05,1.070624000000000000e+06,1.192032000000000000e+06,8.784803000000000466e+05,1.179960399999999907e+06,9.230080000000000000e+05,1.152480000000000000e+06,1.377313500000000000e+06,9.864355999999999767e+05,9.864355999999999767e+05,1.127896899999999907e+06,1.414538100000000093e+06,9.738880000000000000e+05,1.026160000000000000e+06,7.816480000000000000e+05,1.088800000000000000e+06,9.963840000000000000e+05,9.208160000000000000e+05,1.220940000000000000e+06,1.265728000000000000e+06,8.936000000000000000e+05,9.789980999999999767e+05,8.933925000000000000e+05,9.363200000000000000e+05,8.715360000000000000e+05,7.928746999999999534e+05,8.675520000000000000e+05,8.813600000000000000e+05,8.932800000000000000e+05,1.987783500000000000e+06,8.960000000000000000e+05,7.705250000000000000e+05,7.202400000000000000e+05,7.696800000000000000e+05,9.603671999999999534e+05,1.078880000000000000e+06,1.171360000000000000e+06,1.299108100000000093e+06,8.696480000000000000e+05,6.681280000000000000e+05,6.030325000000000000e+05,9.815680000000000000e+05,1.080544000000000000e+06,9.627680000000000000e+05,8.971520000000000000e+05,1.021632000000000000e+06,1.150209399999999907e+06,1.340088800000000047e+06,1.120459399999999907e+06,1.209783800000000047e+06,1.129920000000000000e+06,8.999680000000000000e+05,9.631840000000000000e+05,1.287951899999999907e+06,7.881920000000000000e+05,9.850240000000000000e+05,1.139680000000000000e+06,1.317702899999999907e+06,9.980640000000000000e+05,9.678419000000000233e+05,1.529931000000000000e+06,8.511680000000000000e+05,1.120459399999999907e+06,9.202880000000000000e+05,1.046704000000000000e+06,7.556500000000000000e+05,1.142127300000000047e+06,9.529296999999999534e+05,9.588800000000000000e+05,8.170560000000000000e+05,8.397760000000000000e+05,8.304960000000000000e+05,1.168804100000000093e+06,1.451726600000000093e+06,8.789440000000000000e+05,8.582560000000000000e+05,1.224658800000000047e+06,1.179960399999999907e+06,8.496960000000000000e+05,1.403344800000000047e+06,1.123168000000000000e+06,5.844015999999999767e+05,1.332577899999999907e+06,1.093344000000000000e+06,1.306688000000000000e+06,9.633920000000000000e+05,1.470320399999999907e+06,1.142771899999999907e+06,9.999520000000000000e+05,1.004896000000000000e+06,9.092960000000000000e+05,9.555200000000000000e+05,9.766240000000000000e+05,1.034816599999999977e+06,9.442880000000000000e+05,8.794720000000000000e+05,9.008300000000000000e+05,1.429413100000000093e+06,1.299108100000000093e+06,1.028800000000000000e+06,1.511300000000000000e+06,1.176768000000000000e+06,1.291670600000000093e+06,7.660320000000000000e+05,1.046010000000000000e+06,1.124178100000000093e+06,1.109266000000000000e+06,9.624480000000000000e+05,1.730929399999999907e+06,6.588509000000000233e+05,1.112984800000000047e+06,1.383040000000000000e+06,1.034816599999999977e+06,7.787980999999999767e+05,1.503862500000000000e+06,9.485920000000000000e+05,1.235852300000000047e+06,9.862880000000000000e+05,1.507581300000000047e+06,1.217221300000000047e+06,1.176241600000000093e+06,9.343359000000000233e+05,8.454240000000000000e+05,9.901544000000000233e+05,1.025216000000000000e+06,1.006896000000000000e+06,1.008785300000000047e+06,9.644480000000000000e+05,1.146490600000000093e+06,8.117280000000000000e+05,9.266880000000000000e+05,1.206065000000000000e+06,9.826080000000000000e+05,1.131615600000000093e+06,9.246880000000000000e+05,1.038160000000000000e+06,9.119863000000000466e+05,1.028368000000000000e+06,1.515018800000000047e+06,1.448006899999999907e+06,8.690240000000000000e+05,9.750400000000000000e+05,8.849120000000000000e+05,1.086953500000000000e+06,1.366120000000000000e+06,9.316000000000000000e+05,9.970080000000000000e+05,1.444288100000000093e+06,1.362401300000000047e+06,9.880800000000000000e+05,1.138080000000000000e+06,9.241600000000000000e+05,9.029120000000000000e+05,1.064603800000000047e+06,1.251264000000000000e+06,1.074016000000000000e+06,8.276800000000000000e+05,1.056928000000000000e+06,1.155872000000000000e+06,8.338180999999999767e+05,1.105547300000000047e+06,1.302827899999999907e+06,1.399626000000000000e+06,1.180896000000000000e+06,1.156832000000000000e+06,1.438944000000000000e+06,1.107616000000000000e+06,1.168480000000000000e+06,9.475520000000000000e+05,1.297504000000000000e+06,1.136704000000000000e+06,1.026160000000000000e+06,9.108640000000000000e+05,9.784160000000000000e+05,8.888800000000000000e+05,9.771520000000000000e+05,1.481476600000000093e+06,8.690240000000000000e+05,1.235852300000000047e+06,9.427200000000000000e+05,9.116000000000000000e+05,1.174432000000000000e+06,9.733600000000000000e+05,8.953760000000000000e+05,1.741883899999999907e+06,1.306546600000000093e+06,8.646400000000000000e+05,1.194908800000000047e+06,8.857440000000000000e+05,1.548524800000000047e+06,2.002658500000000000e+06,5.430862500000000000e+06,1.120459399999999907e+06,1.072041300000000047e+06,1.112984800000000047e+06,1.015312000000000000e+06,9.134880000000000000e+05,1.403344800000000047e+06,8.338180999999999767e+05,1.223584000000000000e+06,1.317160600000000093e+06,1.184384000000000000e+06,1.018160000000000000e+06,8.570080000000000000e+05,8.608800000000000000e+05,1.101828500000000000e+06,1.410782300000000047e+06,1.028048000000000000e+06,9.860800000000000000e+05,8.821990999999999767e+05,9.106560000000000000e+05,9.710560000000000000e+05,1.805378800000000047e+06,1.002688000000000000e+06,1.027840000000000000e+06,1.719773100000000093e+06,9.743040000000000000e+05,1.150048000000000000e+06,9.852320000000000000e+05,6.700444000000000233e+05,1.115328000000000000e+06,9.653920000000000000e+05,8.636053000000000466e+05,9.864000000000000000e+05,9.052160000000000000e+05,1.451726600000000093e+06,1.031536000000000000e+06,9.901544000000000233e+05,1.190112000000000000e+06,1.336296600000000093e+06,1.001744000000000000e+06,9.403040000000000000e+05,1.055776000000000000e+06,1.121344000000000000e+06,1.434336000000000000e+06,9.113920000000000000e+05,8.350880000000000000e+05,1.194908800000000047e+06,1.433131899999999907e+06,1.112984800000000047e+06,8.542880000000000000e+05,1.117760000000000000e+06,1.069280000000000000e+06,1.210720000000000000e+06,9.581440000000000000e+05,9.131680000000000000e+05,9.306171999999999534e+05,1.567155600000000093e+06,1.109266000000000000e+06,1.513937800000000047e+06,1.112984800000000047e+06,1.166144000000000000e+06,9.328640000000000000e+05,1.139232000000000000e+06,1.012480000000000000e+06,9.079360000000000000e+05,8.240925999999999767e+05,9.495360000000000000e+05,9.767200000000000000e+05,8.984000000000000000e+05,8.362400000000000000e+05,8.170560000000000000e+05,8.770720000000000000e+05,1.041120000000000000e+06,9.874400000000000000e+05,9.778880000000000000e+05,7.967360000000000000e+05,9.989120000000000000e+05,8.811520000000000000e+05,9.864960000000000000e+05,1.511300000000000000e+06,7.732160000000000000e+05,1.241888000000000000e+06,1.048496000000000000e+06,9.581559000000000233e+05,1.028688000000000000e+06,9.853440000000000000e+05,8.335200000000000000e+05,1.054080000000000000e+06,1.204448000000000000e+06,9.238560000000000000e+05,1.220940000000000000e+06,1.645323800000000047e+06,1.477856000000000000e+06,1.394848000000000000e+06,9.641280000000000000e+05,1.399626000000000000e+06,1.083234800000000047e+06,9.380000000000000000e+05,1.157647899999999907e+06,1.114368000000000000e+06,1.050816000000000000e+06,8.926560000000000000e+05,1.064832000000000000e+06,1.537368500000000000e+06,1.126656000000000000e+06,1.042176000000000000e+06,1.574513500000000000e+06,1.086592000000000000e+06,1.046496000000000000e+06,1.412096899999999907e+06,1.040384000000000000e+06,1.020480000000000000e+06,1.548524800000000047e+06,9.499520000000000000e+05,1.306546600000000093e+06,9.044800000000000000e+05,1.130016000000000000e+06,1.098109800000000047e+06,1.433131899999999907e+06,9.373760000000000000e+05,8.379040000000000000e+05,1.006688000000000000e+06,8.524119000000000233e+05,1.046010000000000000e+06,1.185984000000000000e+06,9.317120000000000000e+05,8.673240999999999767e+05,9.957440000000000000e+05,1.175264000000000000e+06,8.784803000000000466e+05,8.996640000000000000e+05,9.674880000000000000e+05,1.310265399999999907e+06,7.687360000000000000e+05,1.070848000000000000e+06,8.632800000000000000e+05,9.750400000000000000e+05,1.163936000000000000e+06,9.897600000000000000e+05,9.458720000000000000e+05,1.060512000000000000e+06,9.867040000000000000e+05,9.184000000000000000e+05,9.400960000000000000e+05,8.859520000000000000e+05,1.615500399999999907e+06,9.347520000000000000e+05,1.496425000000000000e+06,1.005066599999999977e+06,1.418256899999999907e+06,1.026576000000000000e+06,1.041648000000000000e+06,1.250727300000000047e+06,1.218912000000000000e+06,1.035856000000000000e+06,1.433131899999999907e+06,9.907040000000000000e+05,9.426080000000000000e+05,1.518737500000000000e+06,8.674560000000000000e+05,8.487520000000000000e+05,1.056064000000000000e+06,1.373728000000000000e+06,1.318432000000000000e+06,1.589468100000000093e+06,1.128768000000000000e+06,1.103584000000000000e+06,1.062528000000000000e+06,8.936960000000000000e+05,9.271040000000000000e+05,9.869120000000000000e+05,1.024160000000000000e+06,8.225760000000000000e+05,9.139040000000000000e+05,9.300320000000000000e+05,9.821920000000000000e+05,9.248960000000000000e+05,8.216320000000000000e+05,8.161120000000000000e+05,9.694880000000000000e+05,1.198627500000000000e+06,8.116320000000000000e+05,9.174560000000000000e+05,8.111040000000000000e+05,9.427200000000000000e+05,9.059360000000000000e+05,9.254240000000000000e+05,8.930720000000000000e+05,8.829280000000000000e+05,9.423040000000000000e+05,1.038272000000000000e+06,7.460800000000000000e+05,9.123360000000000000e+05,9.208160000000000000e+05,1.182176000000000000e+06,9.067840000000000000e+05,1.001310599999999977e+06,8.885760000000000000e+05,1.247008500000000000e+06,1.302827899999999907e+06,6.631520000000000000e+05,7.433920000000000000e+05,7.150560000000000000e+05,9.724160000000000000e+05,7.776800000000000000e+05,9.572059000000000233e+05,8.074560000000000000e+05,8.127173000000000466e+05,8.237280000000000000e+05,8.203840000000000000e+05,7.648846999999999534e+05,6.924640000000000000e+05,1.221774300000000047e+06,6.853120000000000000e+05,9.345440000000000000e+05,7.777920000000000000e+05,1.254446000000000000e+06,6.261600000000000000e+05,1.101828500000000000e+06,8.633760000000000000e+05,8.902400000000000000e+05,9.908160000000000000e+05,9.832480000000000000e+05,1.015008000000000000e+06,8.827200000000000000e+05,1.257440000000000000e+06,1.500051500000000000e+06,1.010896000000000000e+06,1.275424000000000000e+06,1.268064000000000000e+06,8.423271999999999534e+05,1.071360000000000000e+06,1.745804399999999907e+06,1.395907300000000047e+06,1.132256000000000000e+06,2.698771299999999814e+06,1.046010000000000000e+06,8.448000000000000000e+05,1.307008000000000000e+06,1.023660300000000047e+06,1.255616000000000000e+06,1.313984100000000093e+06,1.518737500000000000e+06,1.268928000000000000e+06,1.290784000000000000e+06,1.827728500000000000e+06,1.356480000000000000e+06,1.105184000000000000e+06,1.272224000000000000e+06,1.137440000000000000e+06,1.301248000000000000e+06,1.596905600000000093e+06,1.400192000000000000e+06,1.214336000000000000e+06,1.723491899999999907e+06,1.976627300000000047e+06,1.261883500000000000e+06,1.501248000000000000e+06,2.248356299999999814e+06,1.812816300000000047e+06,2.099457500000000000e+06,1.894703100000000093e+06,2.233481299999999814e+06,2.371150500000000000e+06,5.419855000000000000e+06,1.861234399999999907e+06,2.010133100000000093e+06,2.222251500000000000e+06,3.670332000000000000e+06,2.170152000000000000e+06,3.119362000000000000e+06,2.415848799999999814e+06,1.812816300000000047e+06,2.542435000000000000e+06,2.088301300000000047e+06,2.263231299999999814e+06,2.516329500000000000e+06,2.121807299999999814e+06,1.931891600000000093e+06,2.170752000000000000e+06,2.207376500000000000e+06,2.415848799999999814e+06,2.750833799999999814e+06,2.326524500000000000e+06,3.484171299999999814e+06,2.482786299999999814e+06,2.497661299999999814e+06,2.192464500000000000e+06,2.590778799999999814e+06,2.047321600000000093e+06,2.393536299999999814e+06,2.482786299999999814e+06,2.490223799999999814e+06,2.594497500000000000e+06,2.471704500000000000e+06,2.672591299999999814e+06,2.337644500000000000e+06,3.141748799999999814e+06,3.245873799999999814e+06,2.650278799999999814e+06,3.044912500000000000e+06,3.186373799999999814e+06,2.762064500000000000e+06,3.126873799999999814e+06,3.473015000000000000e+06,4.139266299999999814e+06,3.004006299999999814e+06,3.059862000000000000e+06,2.832795000000000000e+06,3.666538799999999814e+06,3.089612000000000000e+06,2.962951299999999814e+06,2.780583799999999814e+06,2.918326299999999814e+06,2.977975000000000000e+06,3.115568799999999814e+06,3.015162500000000000e+06,3.446983799999999814e+06,3.123006299999999814e+06,2.914682000000000000e+06,3.074737000000000000e+06,3.953254500000000000e+06,3.100693799999999814e+06,3.707519500000000000e+06,3.536233799999999814e+06,2.951869500000000000e+06,3.219917000000000000e+06,3.372534500000000000e+06,3.123006299999999814e+06,3.007725000000000000e+06,3.156623799999999814e+06,2.907244500000000000e+06,3.093256299999999814e+06,2.944432000000000000e+06,3.286928799999999814e+06,3.540027000000000000e+06,3.562339500000000000e+06,3.785687500000000000e+06,3.785687500000000000e+06,3.063506299999999814e+06,4.035141299999999814e+06,3.305522500000000000e+06,2.713646299999999814e+06,3.264542000000000000e+06,2.940638799999999814e+06,1.838884800000000047e+06,2.546153799999999814e+06,1.917016600000000093e+06,1.555962300000000047e+06,1.924454100000000093e+06,2.252075000000000000e+06,2.073352899999999907e+06,1.745120000000000000e+06,1.980736000000000000e+06,2.069634100000000093e+06,1.544806000000000000e+06,1.585749399999999907e+06,1.850041000000000000e+06,1.670464000000000000e+06,1.297184000000000000e+06,1.153632000000000000e+06,1.354179500000000000e+06,7.234560000000000000e+05,5.731520000000000000e+05,5.778880000000000000e+05,3.679120000000000000e+05,2.849920000000000000e+05,2.050480000000000000e+05,1.273300000000000000e+05,1.051800000000000000e+05,1.120240000000000000e+05,5.312300000000000000e+04,7.853200000000000000e+04,3.917700000000000000e+04,3.556700000000000000e+04,2.273500000000000000e+04,2.113200000000000000e+04,2.173300000000000000e+04,1.361800000000000000e+04,1.321700000000000000e+04,1.301700000000000000e+04,7.008000000000000000e+03,7.909000000000000000e+03,4.905000000000000000e+03,5.406000000000000000e+03,3.704000000000000000e+03,3.804000000000000000e+03,7.008000000000000000e+03,7.008000000000000000e+03,7.609000000000000000e+03,4.605000000000000000e+03,4.404000000000000000e+03,5.706000000000000000e+03,4.905000000000000000e+03,5.205000000000000000e+03,3.804000000000000000e+03,4.805000000000000000e+03,4.104000000000000000e+03,4.004000000000000000e+03,3.804000000000000000e+03,4.104000000000000000e+03,3.203000000000000000e+03,4.104000000000000000e+03,3.203000000000000000e+03,2.802000000000000000e+03,5.306000000000000000e+03,4.605000000000000000e+03,5.205000000000000000e+03,3.003000000000000000e+03,4.304000000000000000e+03,3.603000000000000000e+03,3.303000000000000000e+03,2.802000000000000000e+03,2.903000000000000000e+03,3.303000000000000000e+03,4.605000000000000000e+03,2.802000000000000000e+03,2.302000000000000000e+03,2.202000000000000000e+03,4.204000000000000000e+03,4.404000000000000000e+03,2.502000000000000000e+03,4.404000000000000000e+03,4.304000000000000000e+03,3.603000000000000000e+03,3.003000000000000000e+03,3.704000000000000000e+03,3.103000000000000000e+03,3.904000000000000000e+03,2.002000000000000000e+03,4.304000000000000000e+03,3.403000000000000000e+03,4.404000000000000000e+03,4.605000000000000000e+03,3.103000000000000000e+03,3.904000000000000000e+03,4.304000000000000000e+03,4.605000000000000000e+03,2.903000000000000000e+03,2.903000000000000000e+03,4.905000000000000000e+03,3.503000000000000000e+03,3.603000000000000000e+03,3.003000000000000000e+03,5.105000000000000000e+03,4.104000000000000000e+03,3.403000000000000000e+03,4.104000000000000000e+03,4.104000000000000000e+03,4.104000000000000000e+03,5.005000000000000000e+03,2.602000000000000000e+03,5.406000000000000000e+03,3.704000000000000000e+03,3.804000000000000000e+03,5.205000000000000000e+03,3.904000000000000000e+03,3.503000000000000000e+03,4.304000000000000000e+03,3.203000000000000000e+03,nan
4.795250000000000057e+01,4.439300000000000000e+04,5.051400000000000000e+04,3.847500000000000000e+04,3.737200000000000000e+04,4.800500000000000000e+04,2.744600000000000000e+04,4.128300000000000000e+04,2.945100000000000000e+04,2.714500000000000000e+04,3.155600000000000000e+04,3.697100000000000000e+04,3.426300000000000000e+04,4.298900000000000000e+04,6.848400000000000000e+04,1.887720000000000000e+05,4.720200000000000000e+04,6.115400000000000000e+04,5.412700000000000000e+04,5.432700000000000000e+04,6.969000000000000000e+04,1.020600000000000000e+05,9.089600000000000000e+04,1.023620000000000000e+05,1.186680000000000000e+05,1.416400000000000000e+05,1.461760000000000000e+05,1.599960000000000000e+05,1.833160000000000000e+05,2.055520000000000000e+05,2.679440000000000000e+05,3.354160000000000000e+05,4.166000000000000000e+05,5.805760000000000000e+05,6.632640000000000000e+05,8.274720000000000000e+05,9.909120000000000000e+05,9.363200000000000000e+05,1.501946500000000000e+06,1.076864000000000000e+06,1.140928000000000000e+06,1.275104000000000000e+06,1.365152000000000000e+06,1.887265600000000093e+06,2.043601899999999907e+06,1.768117899999999907e+06,2.255793799999999814e+06,2.534997500000000000e+06,1.743136000000000000e+06,2.080790399999999907e+06,1.712335600000000093e+06,1.793248000000000000e+06,1.500143800000000047e+06,1.610464000000000000e+06,1.864384000000000000e+06,1.761792000000000000e+06,1.444864000000000000e+06,1.660198800000000047e+06,1.876109399999999907e+06,1.689248000000000000e+06,1.686848000000000000e+06,1.593472000000000000e+06,1.544806000000000000e+06,2.103176299999999814e+06,1.611781600000000093e+06,1.513312000000000000e+06,2.252075000000000000e+06,1.694368000000000000e+06,1.835360000000000000e+06,1.845440000000000000e+06,1.869888000000000000e+06,2.185027000000000000e+06,2.173907000000000000e+06,1.786785000000000000e+06,1.803296000000000000e+06,2.240918799999999814e+06,1.574593100000000093e+06,1.820253800000000047e+06,1.737376000000000000e+06,1.616640000000000000e+06,2.281862299999999814e+06,1.879872000000000000e+06,2.321984000000000000e+06,1.891712000000000000e+06,1.675111000000000000e+06,1.928192000000000000e+06,2.240918799999999814e+06,1.816544000000000000e+06,1.661664000000000000e+06,1.840960000000000000e+06,1.693704800000000047e+06,1.826720000000000000e+06,1.686656000000000000e+06,1.471744000000000000e+06,2.118051299999999814e+06,1.976627300000000047e+06,1.654720000000000000e+06,1.566624000000000000e+06,1.931891600000000093e+06,1.531200000000000000e+06,1.397184000000000000e+06,1.479040000000000000e+06,1.478400000000000000e+06,1.533280000000000000e+06,1.525600000000000000e+06,1.703168000000000000e+06,1.284233100000000093e+06,2.036164399999999907e+06,1.933472000000000000e+06,2.106895000000000000e+06,1.655584000000000000e+06,1.987783500000000000e+06,1.460960000000000000e+06,1.555840000000000000e+06,1.457440000000000000e+06,1.639936000000000000e+06,1.747712000000000000e+06,2.159032000000000000e+06,1.861234399999999907e+06,1.675328000000000000e+06,1.596384000000000000e+06,1.816535000000000000e+06,1.682304000000000000e+06,1.239571000000000000e+06,1.414144000000000000e+06,2.144119799999999814e+06,1.913297899999999907e+06,1.535648000000000000e+06,1.617600000000000000e+06,1.358682500000000000e+06,1.827728500000000000e+06,1.372960000000000000e+06,1.675456000000000000e+06,1.670464000000000000e+06,1.239571000000000000e+06,1.607008000000000000e+06,1.566304000000000000e+06,1.768117899999999907e+06,1.560384000000000000e+06,1.776864000000000000e+06,1.498016000000000000e+06,1.591936000000000000e+06,1.573120000000000000e+06,1.485824000000000000e+06,1.800576000000000000e+06,1.548608000000000000e+06,1.579520000000000000e+06,1.648512000000000000e+06,1.935683800000000047e+06,1.614688000000000000e+06,1.995221000000000000e+06,1.857478500000000000e+06,1.877120000000000000e+06,1.573984000000000000e+06,1.782112000000000000e+06,1.743360000000000000e+06,1.779274100000000093e+06,2.799252000000000000e+06,1.742085600000000093e+06,1.969152500000000000e+06,1.398272000000000000e+06,1.574593100000000093e+06,1.450656000000000000e+06,1.656000000000000000e+06,1.410496000000000000e+06,1.594336000000000000e+06,1.531008000000000000e+06,1.616000000000000000e+06,1.759296000000000000e+06,1.876109399999999907e+06,1.394496000000000000e+06,1.273076899999999907e+06,1.946840000000000000e+06,1.666336000000000000e+06,1.691968000000000000e+06,1.931891600000000093e+06,1.507264000000000000e+06,1.538432000000000000e+06,1.618496000000000000e+06,1.692640000000000000e+06,1.542432000000000000e+06,1.226368000000000000e+06,1.209783800000000047e+06,1.872390600000000093e+06,1.426688000000000000e+06,1.386784000000000000e+06,1.463136000000000000e+06,1.541888000000000000e+06,1.402112000000000000e+06,1.298464000000000000e+06,1.399552000000000000e+06,1.292480000000000000e+06,1.325920000000000000e+06,1.387744000000000000e+06,3.394847000000000000e+06,1.222848000000000000e+06,1.302528000000000000e+06,1.481476600000000093e+06,1.371584000000000000e+06,1.266176000000000000e+06,1.631712000000000000e+06,1.431648000000000000e+06,1.458080000000000000e+06,1.346016000000000000e+06,1.595424000000000000e+06,1.567296000000000000e+06,1.436850600000000093e+06,1.325472000000000000e+06,2.036164399999999907e+06,1.569344000000000000e+06,1.745804399999999907e+06,1.374912000000000000e+06,1.536064000000000000e+06,1.440544000000000000e+06,1.407072000000000000e+06,1.504256000000000000e+06,2.092020000000000000e+06,1.748480000000000000e+06,1.651456000000000000e+06,1.290560000000000000e+06,1.499072000000000000e+06,1.466560000000000000e+06,1.598560000000000000e+06,1.786785000000000000e+06,1.446688000000000000e+06,1.472384000000000000e+06,1.664576000000000000e+06,1.569440000000000000e+06,1.520864000000000000e+06,1.529280000000000000e+06,1.238784000000000000e+06,1.509536000000000000e+06,1.440569399999999907e+06,1.393440000000000000e+06,1.351232000000000000e+06,1.516864000000000000e+06,1.403104000000000000e+06,1.255712000000000000e+06,1.346016000000000000e+06,1.672736000000000000e+06,1.383808000000000000e+06,1.210208000000000000e+06,1.730929399999999907e+06,1.409216000000000000e+06,1.902141600000000093e+06,1.208384000000000000e+06,1.124178100000000093e+06,1.615500399999999907e+06,1.363136000000000000e+06,1.463552000000000000e+06,1.475392000000000000e+06,1.239424000000000000e+06,1.386784000000000000e+06,1.719773100000000093e+06,1.356064000000000000e+06,1.383136000000000000e+06,1.781568000000000000e+06,1.652761300000000047e+06,1.381344000000000000e+06,1.307008000000000000e+06,1.382400000000000000e+06,1.210080000000000000e+06,1.352224000000000000e+06,1.301792000000000000e+06,1.388288000000000000e+06,1.868671899999999907e+06,1.120416000000000000e+06,1.342464000000000000e+06,1.264032000000000000e+06,1.306546600000000093e+06,1.235488000000000000e+06,1.541087300000000047e+06,1.412416000000000000e+06,1.341824000000000000e+06,1.297184000000000000e+06,1.231552000000000000e+06,1.274688000000000000e+06,1.380672000000000000e+06,9.231425000000000000e+05,1.313824000000000000e+06,1.408448000000000000e+06,1.210944000000000000e+06,1.242304000000000000e+06,1.109266000000000000e+06,1.267552000000000000e+06,1.387424000000000000e+06,1.405440000000000000e+06,9.715605999999999767e+05,1.023520000000000000e+06,1.322176000000000000e+06,1.177184000000000000e+06,1.392188500000000000e+06,1.323680000000000000e+06,1.059040000000000000e+06,1.219232000000000000e+06,1.177824000000000000e+06,1.292608000000000000e+06,1.238496000000000000e+06,9.306171999999999534e+05,1.585749399999999907e+06,1.656480000000000000e+06,1.552243500000000000e+06,1.367520000000000000e+06,1.409312000000000000e+06,1.172522899999999907e+06,1.254560000000000000e+06,1.490048000000000000e+06,1.233600000000000000e+06,1.150209399999999907e+06,1.534784000000000000e+06,1.492706300000000047e+06,1.306368000000000000e+06,1.273076899999999907e+06,1.861234399999999907e+06,1.428416000000000000e+06,1.237952000000000000e+06,1.629216000000000000e+06,1.393216000000000000e+06,1.432832000000000000e+06,1.401376000000000000e+06,1.456448000000000000e+06,1.219328000000000000e+06,1.457952000000000000e+06,1.365696000000000000e+06,1.390560000000000000e+06,1.194908800000000047e+06,1.259040000000000000e+06,1.031097800000000047e+06,1.507581300000000047e+06,1.327072000000000000e+06,1.144960000000000000e+06,1.209152000000000000e+06,1.503862500000000000e+06,1.545152000000000000e+06,1.154272000000000000e+06,1.192352000000000000e+06,1.231552000000000000e+06,1.553786600000000093e+06,1.192672000000000000e+06,1.075072000000000000e+06,1.429413100000000093e+06,9.306171999999999534e+05,1.016784000000000000e+06,1.133632000000000000e+06,1.170400000000000000e+06,1.163936000000000000e+06,1.138912000000000000e+06,7.779625000000000000e+05,1.156761100000000093e+06,7.894400000000000000e+05,1.545590000000000000e+06,1.107808000000000000e+06,1.043536000000000000e+06,1.312267000000000000e+06,1.107808000000000000e+06,8.563840000000000000e+05,1.051136000000000000e+06,1.118981500000000000e+06,1.405876500000000000e+06,1.024688000000000000e+06,1.405351399999999907e+06,1.218368000000000000e+06,1.068096000000000000e+06,1.235296000000000000e+06,1.121664000000000000e+06,1.384864000000000000e+06,1.515360000000000000e+06,1.294720000000000000e+06,1.853095800000000047e+06,1.361632000000000000e+06,1.473248000000000000e+06,1.183744000000000000e+06,1.360352000000000000e+06,1.352736000000000000e+06,1.204992000000000000e+06,1.211264000000000000e+06,1.230080000000000000e+06,1.232620899999999907e+06,1.312448000000000000e+06,1.410592000000000000e+06,1.237536000000000000e+06,1.177504000000000000e+06,1.154176000000000000e+06,1.078647300000000047e+06,1.288768000000000000e+06,1.435072000000000000e+06,1.377376000000000000e+06,1.527828800000000047e+06,1.220608000000000000e+06,1.009291800000000047e+06,1.063680000000000000e+06,1.455445399999999907e+06,1.599255800000000047e+06,8.734350999999999767e+05,1.522811300000000047e+06,1.139872000000000000e+06,1.597298899999999907e+06,1.310848000000000000e+06,1.028480000000000000e+06,1.331584000000000000e+06,1.090816000000000000e+06,1.403104000000000000e+06,1.427136000000000000e+06,1.199040000000000000e+06,1.082976000000000000e+06,1.059456000000000000e+06,1.302624000000000000e+06,1.163392000000000000e+06,1.223808000000000000e+06,1.246784000000000000e+06,1.334016000000000000e+06,1.295808000000000000e+06,1.331584000000000000e+06,1.427328000000000000e+06,1.210208000000000000e+06,1.487232000000000000e+06,9.740000000000000000e+05,1.143979800000000047e+06,1.265856000000000000e+06,1.369664000000000000e+06,1.370720000000000000e+06,1.274912000000000000e+06,1.088274300000000047e+06,1.051648000000000000e+06,1.099680000000000000e+06,1.573760000000000000e+06,1.356384000000000000e+06,1.281280000000000000e+06,1.194688000000000000e+06,1.509952000000000000e+06,1.120192000000000000e+06,9.815324000000000233e+05,7.938344000000000233e+05,8.851343000000000466e+05,1.224320000000000000e+06,1.183724399999999907e+06,1.144544000000000000e+06,9.018560000000000000e+05,1.085216000000000000e+06,1.304149899999999907e+06,1.075712000000000000e+06,1.080032000000000000e+06,1.983838000000000000e+06,1.004688000000000000e+06,1.039536000000000000e+06,9.266880000000000000e+05,1.112480000000000000e+06,1.633616399999999907e+06,1.014576000000000000e+06,1.043856000000000000e+06,1.126752000000000000e+06,1.149088000000000000e+06,1.171136000000000000e+06,1.340864000000000000e+06,9.718880000000000000e+05,8.859178000000000466e+05,1.178016000000000000e+06,1.159168000000000000e+06,1.416832000000000000e+06,1.108032000000000000e+06,1.179296000000000000e+06,1.217440000000000000e+06,1.336928000000000000e+06,1.209440000000000000e+06,1.170304000000000000e+06,1.234848000000000000e+06,1.149952000000000000e+06,1.256542600000000093e+06,1.295264000000000000e+06,1.387552000000000000e+06,1.241152000000000000e+06,1.470989300000000047e+06,1.150368000000000000e+06,9.505920000000000000e+05,1.169984000000000000e+06,1.013312000000000000e+06,1.022688000000000000e+06,1.084672000000000000e+06,1.191296000000000000e+06,1.061664000000000000e+06,1.022368000000000000e+06,1.168384000000000000e+06,1.093440000000000000e+06,1.555033600000000093e+06,1.644080000000000000e+06,1.037424000000000000e+06,1.339188600000000093e+06,8.042015000000000000e+05,9.893440000000000000e+05,1.062697100000000093e+06,1.003008000000000000e+06,9.526880000000000000e+05,1.062080000000000000e+06,1.193728000000000000e+06,1.034896000000000000e+06,1.562678300000000047e+06,1.057568000000000000e+06,1.076224000000000000e+06,1.084992000000000000e+06,1.978645600000000093e+06,1.209984000000000000e+06,1.086688000000000000e+06,9.880800000000000000e+05,1.195104000000000000e+06,1.443185300000000047e+06,1.261883500000000000e+06,1.425088000000000000e+06,1.181728000000000000e+06,1.202656000000000000e+06,1.304768000000000000e+06,2.009674899999999907e+06,1.485485399999999907e+06,1.237536000000000000e+06,1.191296000000000000e+06,1.550286899999999907e+06,1.243680000000000000e+06,1.069888000000000000e+06,1.255200000000000000e+06,1.158720000000000000e+06,1.110025100000000093e+06,1.138080000000000000e+06,1.305184000000000000e+06,1.275552000000000000e+06,8.319970000000000000e+05,1.548015300000000047e+06,1.194048000000000000e+06,1.646513899999999907e+06,1.192768000000000000e+06,1.039216000000000000e+06,1.118912000000000000e+06,1.161376000000000000e+06,1.615695100000000093e+06,1.046064000000000000e+06,1.405248000000000000e+06,9.785120000000000000e+05,1.535968000000000000e+06,1.367616000000000000e+06,1.185248000000000000e+06,1.324096000000000000e+06,1.106240000000000000e+06,1.716024899999999907e+06,1.269248000000000000e+06,1.489696000000000000e+06,1.510193500000000000e+06,1.565224899999999907e+06,1.269344000000000000e+06,1.118080000000000000e+06,1.674713000000000000e+06,1.019008000000000000e+06,1.135968000000000000e+06,1.290585300000000047e+06,1.238368000000000000e+06,7.265389000000000233e+05,1.107392000000000000e+06,1.299200000000000000e+06,1.162336000000000000e+06,1.232000000000000000e+06,8.729920000000000000e+05,1.132256000000000000e+06,1.115232000000000000e+06,1.181216000000000000e+06,1.091872000000000000e+06,1.525320000000000000e+06,1.368800000000000000e+06,1.561268800000000047e+06,1.205408000000000000e+06,1.069152000000000000e+06,1.174208000000000000e+06,1.101696000000000000e+06,9.171055000000000000e+05,1.121248000000000000e+06,1.248480000000000000e+06,1.165312000000000000e+06,1.647403100000000093e+06,1.423488000000000000e+06,1.306254800000000047e+06,1.380629300000000047e+06,1.086784000000000000e+06,1.208928000000000000e+06,1.163808000000000000e+06,1.151328000000000000e+06,9.257440000000000000e+05,1.180480000000000000e+06,9.255200000000000000e+05,1.252960000000000000e+06,1.274438100000000093e+06,9.822880000000000000e+05,1.022784000000000000e+06,1.007008000000000000e+06,3.820300000000000000e+06,1.159455800000000047e+06,1.179458300000000047e+06,1.551939399999999907e+06,1.053120000000000000e+06,9.285600000000000000e+05,1.056288000000000000e+06,1.002480000000000000e+06,1.086688000000000000e+06,1.024048000000000000e+06,8.598240000000000000e+05,1.463201000000000000e+06,1.076224000000000000e+06,9.740960000000000000e+05,8.589920000000000000e+05,9.605600000000000000e+05,6.943794000000000233e+05,1.041968000000000000e+06,9.890240000000000000e+05,1.440448000000000000e+06,9.278400000000000000e+05,8.831215000000000000e+05,8.706779000000000233e+05,1.366552800000000047e+06,9.364824000000000233e+05,9.344543000000000466e+05,9.724160000000000000e+05,1.073184000000000000e+06,1.102432000000000000e+06,1.041536000000000000e+06,1.158528000000000000e+06,1.327882399999999907e+06,1.061152000000000000e+06,1.139680000000000000e+06,8.113204000000000233e+05,1.225739500000000000e+06,1.274368000000000000e+06,8.710080000000000000e+05,1.638907300000000047e+06,1.034480000000000000e+06,1.248800000000000000e+06,9.517440000000000000e+05,1.339488000000000000e+06,7.361015000000000000e+05,1.441425000000000000e+06,2.319087000000000000e+06,9.866080000000000000e+05,1.316002300000000047e+06,1.217221300000000047e+06,1.167424000000000000e+06,1.381856000000000000e+06,1.024272000000000000e+06,1.436850600000000093e+06,8.151871999999999534e+05,1.573984000000000000e+06,1.329760000000000000e+06,1.038592000000000000e+06,1.094391000000000000e+06,1.057664000000000000e+06,1.675111000000000000e+06,1.163034800000000047e+06,1.652761300000000047e+06,6.225255000000000000e+05,1.055776000000000000e+06,1.328037899999999907e+06,1.321439800000000047e+06,9.423110000000000000e+05,1.339168000000000000e+06,1.010784000000000000e+06,1.120288000000000000e+06,1.172512000000000000e+06,8.622240000000000000e+05,7.361015000000000000e+05,1.416756500000000000e+06,1.170990500000000000e+06,9.074080000000000000e+05,1.413490000000000000e+06,8.847040000000000000e+05,8.726720000000000000e+05,9.773600000000000000e+05,1.481507600000000093e+06,9.446080000000000000e+05,9.418880000000000000e+05,1.648887100000000093e+06,1.071680000000000000e+06,8.292480000000000000e+05,1.611781600000000093e+06,1.043328000000000000e+06,1.003467400000000023e+06,1.161504000000000000e+06,1.438624000000000000e+06,1.466601600000000093e+06,1.327993300000000047e+06,1.142771899999999907e+06,1.255547500000000000e+06,1.321421600000000093e+06,1.053447500000000000e+06,9.612960000000000000e+05,1.046010000000000000e+06,1.243584000000000000e+06,1.153536000000000000e+06,1.507581300000000047e+06,9.901544000000000233e+05,1.325920000000000000e+06,1.666920000000000000e+06,1.110368000000000000e+06,8.803040000000000000e+05,1.730929399999999907e+06,8.396800000000000000e+05,1.541087300000000047e+06,1.359253399999999907e+06,1.701142300000000047e+06,9.268613000000000466e+05,1.158528000000000000e+06,4.826742000000000000e+06,1.343008000000000000e+06,1.785237000000000000e+06,9.180960000000000000e+05,1.368958300000000047e+06,1.278112000000000000e+06,8.619235999999999767e+05,1.564800000000000000e+06,9.494400000000000000e+05,1.868782800000000047e+06,1.433131899999999907e+06,1.030480000000000000e+06,9.167200000000000000e+05,1.153929100000000093e+06,1.418451800000000047e+06,1.418675399999999907e+06,9.217985999999999767e+05,1.686267300000000047e+06,1.299108100000000093e+06,1.224658800000000047e+06,1.120459399999999907e+06,8.872040000000000000e+05,6.777264000000000233e+05,1.441860800000000047e+06,1.159808000000000000e+06,1.111200000000000000e+06,6.945771999999999534e+05,1.093120000000000000e+06,1.271140399999999907e+06,9.940640000000000000e+05,9.030080000000000000e+05,1.010636000000000000e+06,9.919680000000000000e+05,3.973239000000000000e+06,9.307934000000000233e+05,9.255200000000000000e+05,1.063552000000000000e+06,9.259520000000000000e+05,1.115424000000000000e+06,8.352195000000000000e+05,9.251040000000000000e+05,1.052800000000000000e+06,1.044592000000000000e+06,1.097472000000000000e+06,1.011520000000000000e+06,1.011952000000000000e+06,1.106432000000000000e+06,1.127072000000000000e+06,1.043856000000000000e+06,1.258841600000000093e+06,1.016896000000000000e+06,1.044384000000000000e+06,9.218560000000000000e+05,1.221290600000000093e+06,1.265612399999999907e+06,1.337117600000000093e+06,1.082237600000000093e+06,8.747615999999999767e+05,8.965280000000000000e+05,1.306859300000000047e+06,1.229308600000000093e+06,9.155705999999999767e+05,1.197921100000000093e+06,1.209043600000000093e+06,1.057568000000000000e+06,1.117344000000000000e+06,1.191068000000000000e+06,1.130144000000000000e+06,2.371150500000000000e+06,9.999520000000000000e+05,1.149952000000000000e+06,1.541071899999999907e+06,9.657421999999999534e+05,1.136608000000000000e+06,1.047120000000000000e+06,1.153952000000000000e+06,1.425694399999999907e+06,9.748938000000000466e+05,1.023660300000000047e+06,1.331135800000000047e+06,1.076192500000000000e+06,1.017952000000000000e+06,1.296320000000000000e+06,1.429735600000000093e+06,1.075712000000000000e+06,1.301440000000000000e+06,1.031594300000000047e+06,1.219776000000000000e+06,9.137920000000000000e+05,1.138796800000000047e+06,1.242624000000000000e+06,1.259040000000000000e+06,1.504002500000000000e+06,8.842880000000000000e+05,1.495218300000000047e+06,8.578400000000000000e+05,1.177504000000000000e+06,1.446289100000000093e+06,1.402880000000000000e+06,1.269888000000000000e+06,9.468160000000000000e+05,1.232640000000000000e+06,1.134912000000000000e+06,1.072544000000000000e+06,1.040272000000000000e+06,1.488880000000000000e+06,1.477757899999999907e+06,1.313312000000000000e+06,1.075168000000000000e+06,8.899360000000000000e+05,1.005008000000000000e+06,1.282688000000000000e+06,1.166535000000000000e+06,9.198720000000000000e+05,8.859520000000000000e+05,8.544000000000000000e+05,1.420266500000000000e+06,1.166272000000000000e+06,7.191745999999999767e+05,1.256672000000000000e+06,1.157647899999999907e+06,1.021299699999999953e+06,3.387409500000000000e+06,1.175392000000000000e+06,1.601852800000000047e+06,1.235852300000000047e+06,1.866708600000000093e+06,1.173744000000000000e+06,1.128960000000000000e+06,9.825120000000000000e+05,9.406240000000000000e+05,1.039424000000000000e+06,9.981760000000000000e+05,1.218091899999999907e+06,9.415655999999999767e+05,1.667057300000000047e+06,1.094912000000000000e+06,1.063136000000000000e+06,1.619963100000000093e+06,1.250901500000000000e+06,1.484187399999999907e+06,1.777041399999999907e+06,1.008368000000000000e+06,1.587531500000000000e+06,9.197600000000000000e+05,1.429413100000000093e+06,1.015520000000000000e+06,1.146112000000000000e+06,1.440569399999999907e+06,1.175168000000000000e+06,1.365438800000000047e+06,1.231872000000000000e+06,1.071168000000000000e+06,9.847044000000000233e+05,1.140288000000000000e+06,1.662571899999999907e+06,1.214464000000000000e+06,1.261472000000000000e+06,1.486670500000000000e+06,9.789980999999999767e+05,9.517440000000000000e+05,1.425088000000000000e+06,1.250391600000000093e+06,1.220832000000000000e+06,9.132640000000000000e+05,1.059360000000000000e+06,9.615074000000000233e+05,1.118720000000000000e+06,1.114368000000000000e+06,1.031097800000000047e+06,1.248384000000000000e+06,1.254560000000000000e+06,1.146656000000000000e+06,1.300160000000000000e+06,9.471200000000000000e+05,9.685280000000000000e+05,1.154739300000000047e+06,9.346500000000000000e+05,1.756194399999999907e+06,1.029632000000000000e+06,1.083234800000000047e+06,1.127443000000000000e+06,1.475910500000000000e+06,1.298368000000000000e+06,9.252160000000000000e+05,1.325166399999999907e+06,1.048288000000000000e+06,9.467040000000000000e+05,9.897600000000000000e+05,1.083296000000000000e+06,1.236768000000000000e+06,9.990080000000000000e+05,1.118272000000000000e+06,9.981760000000000000e+05,7.124149000000000233e+05,9.147360000000000000e+05,1.127712000000000000e+06,9.160528000000000466e+05,8.902400000000000000e+05,1.044496000000000000e+06,1.020160000000000000e+06,9.025920000000000000e+05,1.046704000000000000e+06,1.064416000000000000e+06,1.150144000000000000e+06,1.388887500000000000e+06,2.220924500000000000e+06,1.738366899999999907e+06,9.903840000000000000e+05,1.200000000000000000e+06,9.695840000000000000e+05,1.005066599999999977e+06,1.244544000000000000e+06,1.273324399999999907e+06,1.113120000000000000e+06,1.135328000000000000e+06,1.645323800000000047e+06,1.433131899999999907e+06,7.598296999999999534e+05,1.444192000000000000e+06,1.470062399999999907e+06,9.673760000000000000e+05,1.363746399999999907e+06,1.005840000000000000e+06,9.929120000000000000e+05,8.689120000000000000e+05,1.675111000000000000e+06,1.076448000000000000e+06,1.233910800000000047e+06,1.291008000000000000e+06,1.005216000000000000e+06,9.542560000000000000e+05,1.334448399999999907e+06,1.941668600000000093e+06,9.825120000000000000e+05,9.758880000000000000e+05,1.395907300000000047e+06,1.069152000000000000e+06,1.475348300000000047e+06,1.291670600000000093e+06,1.410625800000000047e+06,1.152576000000000000e+06,1.216160000000000000e+06,9.938730999999999767e+05,1.649532300000000047e+06,1.414688000000000000e+06,1.080864000000000000e+06,1.496288000000000000e+06,1.224128000000000000e+06,1.218816000000000000e+06,1.309433100000000093e+06,1.076864000000000000e+06,1.169344000000000000e+06,1.354535399999999907e+06,1.281280000000000000e+06,1.153760000000000000e+06,1.313088000000000000e+06,1.087424000000000000e+06,7.884169000000000233e+05,9.575200000000000000e+05,1.101828500000000000e+06,1.162336000000000000e+06,1.213502500000000000e+06,1.265856000000000000e+06,1.190752000000000000e+06,1.693704800000000047e+06,1.663917500000000000e+06,1.386272000000000000e+06,1.068224000000000000e+06,1.399626000000000000e+06,1.753242899999999907e+06,1.831447300000000047e+06,1.589468100000000093e+06,1.686267300000000047e+06,1.797941300000000047e+06,7.965934000000000233e+05,1.600625399999999907e+06,1.099456000000000000e+06,1.181728000000000000e+06,1.354963800000000047e+06,2.445598799999999814e+06,1.059232000000000000e+06,1.242848000000000000e+06,1.232096000000000000e+06,1.120288000000000000e+06,1.109266000000000000e+06,9.992160000000000000e+05,1.641605000000000000e+06,1.198627500000000000e+06,1.052288000000000000e+06,1.168804100000000093e+06,1.570874399999999907e+06,1.351040000000000000e+06,1.526212300000000047e+06,1.160544000000000000e+06,1.697423500000000000e+06,1.140416000000000000e+06,1.314816000000000000e+06,1.876109399999999907e+06,1.019941599999999977e+06,1.053447500000000000e+06,1.641605000000000000e+06,1.436850600000000093e+06,1.328859100000000093e+06,8.189430999999999767e+05,1.548524800000000047e+06,1.258164800000000047e+06,1.092928000000000000e+06,1.470320399999999907e+06,1.078016000000000000e+06,1.032480000000000000e+06,9.989120000000000000e+05,6.625696999999999534e+05,1.371488000000000000e+06,1.206065000000000000e+06,1.057166300000000047e+06,1.342688000000000000e+06,1.492706300000000047e+06,1.303488000000000000e+06,1.425694399999999907e+06,9.893440000000000000e+05,1.062624000000000000e+06,1.611781600000000093e+06,1.563436899999999907e+06,1.202346300000000047e+06,8.561678000000000466e+05,1.046496000000000000e+06,1.032896000000000000e+06,1.693704800000000047e+06,1.137856000000000000e+06,1.805378800000000047e+06,1.038064000000000000e+06,1.466601600000000093e+06,1.359584000000000000e+06,1.306144000000000000e+06,7.854371999999999534e+05,1.038800000000000000e+06,1.158848000000000000e+06,1.395907300000000047e+06,1.481476600000000093e+06,1.193216000000000000e+06,1.261883500000000000e+06,9.974400000000000000e+05,1.021744000000000000e+06,1.094592000000000000e+06,1.563436899999999907e+06,1.259968000000000000e+06,1.217221300000000047e+06,1.067264000000000000e+06,1.388469800000000047e+06,1.144128000000000000e+06,1.308832000000000000e+06,1.129280000000000000e+06,1.462882899999999907e+06,1.410782300000000047e+06,1.488987500000000000e+06,9.899680000000000000e+05,1.258176000000000000e+06,1.399008000000000000e+06,1.018480000000000000e+06,1.284233100000000093e+06,1.101568000000000000e+06,1.254880000000000000e+06,9.492109000000000233e+05,1.155232000000000000e+06,1.016688000000000000e+06,1.358682500000000000e+06,9.789980999999999767e+05,1.130784000000000000e+06,1.281408000000000000e+06,1.317702899999999907e+06,1.392188500000000000e+06,3.413366299999999814e+06,1.362401300000000047e+06,1.440569399999999907e+06,1.168804100000000093e+06,9.421920000000000000e+05,1.585749399999999907e+06,1.183679100000000093e+06,9.055200000000000000e+05,1.079200000000000000e+06,8.101760000000000000e+05,1.436850600000000093e+06,1.060885000000000000e+06,1.056192000000000000e+06,1.935683800000000047e+06,1.014784000000000000e+06,1.161600000000000000e+06,7.742438000000000466e+05,7.444938000000000466e+05,8.885760000000000000e+05,9.098080000000000000e+05,1.109266000000000000e+06,1.188544000000000000e+06,9.513280000000000000e+05,1.399626000000000000e+06,1.716054399999999907e+06,1.235852300000000047e+06,1.235852300000000047e+06,9.013440000000000000e+05,1.295389399999999907e+06,1.072041300000000047e+06,1.068320000000000000e+06,9.951200000000000000e+05,1.040912000000000000e+06,1.194908800000000047e+06,1.488987500000000000e+06,1.139053100000000093e+06,1.089536000000000000e+06,9.356960000000000000e+05,1.272352000000000000e+06,7.705250000000000000e+05,8.386400000000000000e+05,1.088800000000000000e+06,9.938730999999999767e+05,1.299108100000000093e+06,9.283520000000000000e+05,9.119863000000000466e+05,1.019941599999999977e+06,1.541087300000000047e+06,7.282240000000000000e+05,6.692640000000000000e+05,1.902141600000000093e+06,8.410400000000000000e+05,8.933925000000000000e+05,7.817184000000000233e+05,1.455445399999999907e+06,8.338180999999999767e+05,9.893440000000000000e+05,1.835166000000000000e+06,8.859178000000000466e+05,1.165085399999999907e+06,1.021424000000000000e+06,1.039952000000000000e+06,8.878400000000000000e+05,8.525120000000000000e+05,9.008300000000000000e+05,1.105547300000000047e+06,8.509440000000000000e+05,7.035130999999999767e+05,9.261600000000000000e+05,1.086953500000000000e+06,9.956480000000000000e+05,8.361280000000000000e+05,8.713280000000000000e+05,9.477600000000000000e+05,9.296160000000000000e+05,7.214880000000000000e+05,9.285600000000000000e+05,1.087744000000000000e+06,9.292960000000000000e+05,8.983040000000000000e+05,1.101792000000000000e+06,9.532160000000000000e+05,1.269358100000000093e+06,1.295389399999999907e+06,1.857478500000000000e+06,1.991502300000000047e+06,9.697920000000000000e+05,8.646400000000000000e+05,8.315360000000000000e+05,1.251769399999999907e+06,1.295389399999999907e+06,8.530400000000000000e+05,1.172522899999999907e+06,6.662884000000000233e+05,8.490720000000000000e+05,8.307040000000000000e+05,1.115648000000000000e+06,1.109266000000000000e+06,9.351680000000000000e+05,1.030896000000000000e+06,8.160000000000000000e+05,7.487840000000000000e+05,9.375840000000000000e+05,7.285440000000000000e+05,1.246464000000000000e+06,7.495200000000000000e+05,1.332577899999999907e+06,1.515018800000000047e+06,8.420800000000000000e+05,8.461440000000000000e+05,1.014368000000000000e+06,1.087648000000000000e+06,1.191190000000000000e+06,1.036064000000000000e+06,8.714240000000000000e+05,1.215200000000000000e+06,1.010048000000000000e+06,1.266272000000000000e+06,1.112984800000000047e+06,8.833440000000000000e+05,8.136160000000000000e+05,1.518737500000000000e+06,8.160000000000000000e+05,7.654080000000000000e+05,7.370190999999999767e+05,1.425694399999999907e+06,9.709440000000000000e+05,1.485195399999999907e+06,9.899680000000000000e+05,1.474039100000000093e+06,1.470320399999999907e+06,1.373557500000000000e+06,6.625696999999999534e+05,1.127896899999999907e+06,1.340088800000000047e+06,1.161366600000000093e+06,1.038480000000000000e+06,1.507581300000000047e+06,2.302199500000000000e+06,9.804000000000000000e+05,8.598865999999999767e+05,1.388469800000000047e+06,3.927148799999999814e+06,1.418256899999999907e+06,1.470320399999999907e+06,1.857478500000000000e+06,1.433131899999999907e+06,8.896365999999999767e+05,1.328859100000000093e+06,7.468160000000000000e+05,1.191190000000000000e+06,1.395907300000000047e+06,1.016222800000000047e+06,1.041120000000000000e+06,1.518688000000000000e+06,9.352800000000000000e+05,1.131615600000000093e+06,9.649600000000000000e+05,1.742085600000000093e+06,1.249120000000000000e+06,9.789980999999999767e+05,1.105547300000000047e+06,1.272032000000000000e+06,1.019744000000000000e+06,1.195424000000000000e+06,8.240320000000000000e+05,8.912960000000000000e+05,1.183232000000000000e+06,1.194908800000000047e+06,1.072041300000000047e+06,1.094304000000000000e+06,9.566484000000000233e+05,9.770400000000000000e+05,8.468800000000000000e+05,7.976640000000000000e+05,9.277280000000000000e+05,1.151744000000000000e+06,1.040176000000000000e+06,1.239571000000000000e+06,7.965934000000000233e+05,9.168320000000000000e+05,8.496000000000000000e+05,9.045488000000000466e+05,9.500640000000000000e+05,1.395907300000000047e+06,1.511300000000000000e+06,1.197888000000000000e+06,1.451726600000000093e+06,1.102624000000000000e+06,1.363456000000000000e+06,1.012504099999999977e+06,1.301792000000000000e+06,1.009632000000000000e+06,8.809440000000000000e+05,1.194908800000000047e+06,9.421920000000000000e+05,1.157472000000000000e+06,7.891559000000000233e+05,1.038912000000000000e+06,1.130560000000000000e+06,5.955950000000000000e+05,1.215840000000000000e+06,1.004896000000000000e+06,9.222720000000000000e+05,1.077408000000000000e+06,8.263200000000000000e+05,9.299360000000000000e+05,1.027840000000000000e+06,1.354784000000000000e+06,8.544000000000000000e+05,9.639200000000000000e+05,4.284446000000000000e+06,8.302880000000000000e+05,8.978880000000000000e+05,9.838720000000000000e+05,1.340088800000000047e+06,1.381032300000000047e+06,9.269920000000000000e+05,1.194908800000000047e+06,1.139053100000000093e+06,1.012504099999999977e+06,8.899360000000000000e+05,8.650560000000000000e+05,1.086953500000000000e+06,1.142112000000000000e+06,7.859040000000000000e+05,1.169216000000000000e+06,8.878400000000000000e+05,9.955360000000000000e+05,1.156096000000000000e+06,1.217221300000000047e+06,7.891559000000000233e+05,8.859520000000000000e+05,9.603520000000000000e+05,1.395907300000000047e+06,9.330720000000000000e+05,6.402571999999999534e+05,1.414538100000000093e+06,1.127808000000000000e+06,9.986880000000000000e+05,8.803040000000000000e+05,7.661319000000000233e+05,1.078016000000000000e+06,1.161366600000000093e+06,2.728521299999999814e+06,1.205856000000000000e+06,9.695840000000000000e+05,1.377313500000000000e+06,1.352864000000000000e+06,8.936000000000000000e+05,1.055456000000000000e+06,9.820800000000000000e+05,1.403344800000000047e+06,1.051136000000000000e+06,1.407063500000000000e+06,1.251136000000000000e+06,9.864355999999999767e+05,1.325140399999999907e+06,8.422880000000000000e+05,1.132672000000000000e+06,8.151871999999999534e+05,8.274933000000000466e+05,9.582400000000000000e+05,8.883680000000000000e+05,3.271979500000000000e+06,6.551321999999999534e+05,9.734720000000000000e+05,1.211904000000000000e+06,9.671680000000000000e+05,1.024368000000000000e+06,2.467911299999999814e+06,1.284233100000000093e+06,7.644800000000000000e+05,9.166240000000000000e+05,8.617120000000000000e+05,1.007952000000000000e+06,8.449744000000000233e+05,1.049728800000000047e+06,9.585600000000000000e+05,5.618530000000000000e+05,8.645280000000000000e+05,1.268150000000000000e+06,8.435360000000000000e+05,9.531040000000000000e+05,8.617120000000000000e+05,7.734240000000000000e+05,8.718400000000000000e+05,1.027008000000000000e+06,9.692640000000000000e+05,9.642240000000000000e+05,8.576320000000000000e+05,7.599040000000000000e+05,1.086880000000000000e+06,9.959680000000000000e+05,9.904960000000000000e+05,1.574593100000000093e+06,9.772480000000000000e+05,1.143808000000000000e+06,1.106976000000000000e+06,1.224312399999999907e+06,8.932800000000000000e+05,1.079936000000000000e+06,8.821990999999999767e+05,1.033952000000000000e+06,8.986080000000000000e+05,9.147360000000000000e+05,9.652800000000000000e+05,1.209783800000000047e+06,1.214560000000000000e+06,1.261248000000000000e+06,1.132992000000000000e+06,8.774880000000000000e+05,1.418256899999999907e+06,9.379040000000000000e+05,1.689986000000000000e+06,8.995520000000000000e+05,8.598865999999999767e+05,9.147360000000000000e+05,1.130016000000000000e+06,9.742080000000000000e+05,1.438848000000000000e+06,8.784803000000000466e+05,9.423040000000000000e+05,9.265760000000000000e+05,8.571200000000000000e+05,9.299360000000000000e+05,8.913920000000000000e+05,1.116160000000000000e+06,8.767520000000000000e+05,1.057166300000000047e+06,1.440569399999999907e+06,1.000384000000000000e+06,1.103904000000000000e+06,1.570874399999999907e+06,9.494400000000000000e+05,1.047344000000000000e+06,9.873440000000000000e+05,8.865920000000000000e+05,1.578311899999999907e+06,1.291670600000000093e+06,9.713760000000000000e+05,7.636169000000000233e+05,1.220940000000000000e+06,1.022784000000000000e+06,8.227840000000000000e+05,1.559681000000000000e+06,9.346400000000000000e+05,8.165280000000000000e+05,1.336296600000000093e+06,8.145440000000000000e+05,7.593688000000000466e+05,1.069568000000000000e+06,1.182688000000000000e+06,9.157050000000000000e+05,1.142720000000000000e+06,1.295360000000000000e+06,1.147168000000000000e+06,9.492109000000000233e+05,9.638080000000000000e+05,1.045760000000000000e+06,6.849194000000000233e+05,9.618080000000000000e+05,9.409440000000000000e+05,9.406240000000000000e+05,9.529296999999999534e+05,1.192160000000000000e+06,8.984000000000000000e+05,8.010080000000000000e+05,1.200224000000000000e+06,8.920160000000000000e+05,1.153440000000000000e+06,1.133632000000000000e+06,1.049632000000000000e+06,9.744160000000000000e+05,8.003840000000000000e+05,9.628640000000000000e+05,8.987200000000000000e+05,9.120160000000000000e+05,1.040384000000000000e+06,1.054400000000000000e+06,1.080544000000000000e+06,8.082880000000000000e+05,1.099680000000000000e+06,7.779625000000000000e+05,1.100320000000000000e+06,8.947360000000000000e+05,8.803040000000000000e+05,7.519313000000000466e+05,1.172288000000000000e+06,9.844000000000000000e+05,8.719520000000000000e+05,8.465600000000000000e+05,9.805120000000000000e+05,1.138592000000000000e+06,1.023520000000000000e+06,9.328640000000000000e+05,1.317702899999999907e+06,7.035130999999999767e+05,9.675840000000000000e+05,8.864800000000000000e+05,1.316416000000000000e+06,8.720480000000000000e+05,9.425363000000000466e+05,1.207008000000000000e+06,7.311360000000000000e+05,7.703040000000000000e+05,8.151871999999999534e+05,1.024896000000000000e+06,9.513280000000000000e+05,7.682240000000000000e+05,8.379040000000000000e+05,1.095456000000000000e+06,1.418256899999999907e+06,8.592000000000000000e+05,1.091232000000000000e+06,6.999200000000000000e+05,7.352800000000000000e+05,6.852000000000000000e+05,7.405760000000000000e+05,9.991200000000000000e+05,8.927520000000000000e+05,1.074452800000000047e+06,8.215360000000000000e+05,1.205857399999999907e+06,6.383146999999999534e+05,8.051680000000000000e+05,1.029946400000000023e+06,7.165120000000000000e+05,6.815840000000000000e+05,6.566400000000000000e+05,5.555520000000000000e+05,5.912960000000000000e+05,7.295840000000000000e+05,8.167360000000000000e+05,8.065280000000000000e+05,1.079392000000000000e+06,8.538720000000000000e+05,1.167104000000000000e+06,9.196640000000000000e+05,1.033328000000000000e+06,9.095040000000000000e+05,8.266400000000000000e+05,1.113632000000000000e+06,1.102208000000000000e+06,1.131392000000000000e+06,1.052064000000000000e+06,1.456031399999999907e+06,1.328859100000000093e+06,9.404160000000000000e+05,1.414538100000000093e+06,1.249536000000000000e+06,1.436850600000000093e+06,1.879828100000000093e+06,1.120459399999999907e+06,1.202346300000000047e+06,1.552243500000000000e+06,1.219968000000000000e+06,1.064603800000000047e+06,1.056608000000000000e+06,1.143584000000000000e+06,1.436850600000000093e+06,1.159584000000000000e+06,1.244320000000000000e+06,1.209783800000000047e+06,1.384544000000000000e+06,1.152384000000000000e+06,1.446048000000000000e+06,1.100416000000000000e+06,1.149184000000000000e+06,1.348160000000000000e+06,1.266592000000000000e+06,1.510816000000000000e+06,1.864953100000000093e+06,1.766496000000000000e+06,1.672640000000000000e+06,1.894703100000000093e+06,1.976627300000000047e+06,2.155276000000000000e+06,1.689986000000000000e+06,1.604344100000000093e+06,2.862545000000000000e+06,2.233481299999999814e+06,2.814127000000000000e+06,1.835166000000000000e+06,2.065915399999999907e+06,2.211095500000000000e+06,1.939402500000000000e+06,2.058477899999999907e+06,2.121807299999999814e+06,2.724802500000000000e+06,2.255793799999999814e+06,1.760680399999999907e+06,1.879828100000000093e+06,2.557310000000000000e+06,2.374869000000000000e+06,2.002658500000000000e+06,2.304174799999999814e+06,2.490223799999999814e+06,1.816535000000000000e+06,1.894703100000000093e+06,2.553591299999999814e+06,2.188782000000000000e+06,2.289299799999999814e+06,2.002658500000000000e+06,2.519973799999999814e+06,2.296737299999999814e+06,2.311649500000000000e+06,2.508892000000000000e+06,2.743396299999999814e+06,2.501454500000000000e+06,2.438161299999999814e+06,2.929557000000000000e+06,2.583341299999999814e+06,2.981693799999999814e+06,2.490223799999999814e+06,3.000287500000000000e+06,3.595882500000000000e+06,3.532589500000000000e+06,2.966744500000000000e+06,2.802896299999999814e+06,2.832795000000000000e+06,3.722468799999999814e+06,4.608349500000000000e+06,3.130592500000000000e+06,2.899732500000000000e+06,3.048631299999999814e+06,3.435827500000000000e+06,3.063506299999999814e+06,2.869982500000000000e+06,3.324116299999999814e+06,3.056068799999999814e+06,3.219917000000000000e+06,3.499046299999999814e+06,3.030037500000000000e+06,3.212479500000000000e+06,3.443265000000000000e+06,3.495327500000000000e+06,3.595882500000000000e+06,3.156623799999999814e+06,4.277009000000000000e+06,3.573570000000000000e+06,3.298085000000000000e+06,3.301803799999999814e+06,3.190092500000000000e+06,3.327835000000000000e+06,2.977975000000000000e+06,2.884857500000000000e+06,3.164061299999999814e+06,3.167780000000000000e+06,3.093256299999999814e+06,3.044912500000000000e+06,3.502839500000000000e+06,4.053735000000000000e+06,3.271979500000000000e+06,2.769502000000000000e+06,3.558546299999999814e+06,3.149186299999999814e+06,3.443265000000000000e+06,2.769502000000000000e+06,2.456829500000000000e+06,2.497661299999999814e+06,2.099457500000000000e+06,1.764399100000000093e+06,2.255793799999999814e+06,2.393536299999999814e+06,2.043601899999999907e+06,2.006112000000000000e+06,2.110613799999999814e+06,2.217472000000000000e+06,1.768117899999999907e+06,1.996384000000000000e+06,2.382380000000000000e+06,1.987783500000000000e+06,1.991502300000000047e+06,1.522272000000000000e+06,1.476480000000000000e+06,1.143904000000000000e+06,9.273120000000000000e+05,7.433920000000000000e+05,5.404320000000000000e+05,4.235520000000000000e+05,3.062240000000000000e+05,2.895680000000000000e+05,2.007000000000000000e+05,1.544440000000000000e+05,1.023620000000000000e+05,8.174800000000000000e+04,6.456800000000000000e+04,5.964800000000000000e+04,2.905000000000000000e+04,2.955100000000000000e+04,3.566700000000000000e+04,3.225800000000000000e+04,1.552100000000000000e+04,8.510000000000000000e+03,1.081300000000000000e+04,8.910000000000000000e+03,1.441900000000000000e+04,4.905000000000000000e+03,9.011000000000000000e+03,6.307000000000000000e+03,5.706000000000000000e+03,2.402000000000000000e+03,9.712000000000000000e+03,8.410000000000000000e+03,5.606000000000000000e+03,7.508000000000000000e+03,6.006000000000000000e+03,6.207000000000000000e+03,4.705000000000000000e+03,4.104000000000000000e+03,5.406000000000000000e+03,3.603000000000000000e+03,4.905000000000000000e+03,2.602000000000000000e+03,3.804000000000000000e+03,4.605000000000000000e+03,4.705000000000000000e+03,4.605000000000000000e+03,3.303000000000000000e+03,4.304000000000000000e+03,3.704000000000000000e+03,4.104000000000000000e+03,5.406000000000000000e+03,2.502000000000000000e+03,3.603000000000000000e+03,4.505000000000000000e+03,2.903000000000000000e+03,3.904000000000000000e+03,4.805000000000000000e+03,4.605000000000000000e+03,4.404000000000000000e+03,4.404000000000000000e+03,3.103000000000000000e+03,4.304000000000000000e+03,3.503000000000000000e+03,3.704000000000000000e+03,5.005000000000000000e+03,3.704000000000000000e+03,4.505000000000000000e+03,2.802000000000000000e+03,5.306000000000000000e+03,3.003000000000000000e+03,3.503000000000000000e+03,3.003000000000000000e+03,3.704000000000000000e+03,4.605000000000000000e+03,5.706000000000000000e+03,3.704000000000000000e+03,4.304000000000000000e+03,5.306000000000000000e+03,3.704000000000000000e+03,3.603000000000000000e+03,3.203000000000000000e+03,3.603000000000000000e+03,3.704000000000000000e+03,2.702000000000000000e+03,3.904000000000000000e+03,3.904000000000000000e+03,4.505000000000000000e+03,3.804000000000000000e+03,3.203000000000000000e+03,3.603000000000000000e+03,3.704000000000000000e+03,3.203000000000000000e+03,3.303000000000000000e+03,4.004000000000000000e+03,5.105000000000000000e+03,4.805000000000000000e+03,4.104000000000000000e+03,3.203000000000000000e+03,5.005000000000000000e+03,4.304000000000000000e+03,4.304000000000000000e+03,4.404000000000000000e+03,5.806000000000000000e+03,nan
4.795329999999999870e+01,6.567200000000000000e+04,4.589800000000000000e+04,5.181800000000000000e+04,3.396200000000000000e+04,3.135500000000000000e+04,3.205700000000000000e+04,2.654400000000000000e+04,2.474000000000000000e+04,2.544100000000000000e+04,2.814700000000000000e+04,3.265900000000000000e+04,3.225800000000000000e+04,3.125500000000000000e+04,4.018000000000000000e+04,4.158400000000000000e+04,4.369100000000000000e+04,6.697800000000000000e+04,4.961100000000000000e+04,5.834300000000000000e+04,6.517100000000000000e+04,8.285200000000000000e+04,8.888400000000000000e+04,1.083000000000000000e+05,1.209840000000000000e+05,1.256180000000000000e+05,1.579760000000000000e+05,1.665560000000000000e+05,1.953400000000000000e+05,2.310560000000000000e+05,2.550680000000000000e+05,3.442720000000000000e+05,4.003600000000000000e+05,5.543200000000000000e+05,6.609920000000000000e+05,7.217920000000000000e+05,8.022560000000000000e+05,9.436640000000000000e+05,1.127392000000000000e+06,1.063776000000000000e+06,1.298560000000000000e+06,1.279072000000000000e+06,1.305088000000000000e+06,1.846322300000000047e+06,2.300456000000000000e+06,1.939402500000000000e+06,1.835166000000000000e+06,1.872390600000000093e+06,1.815104000000000000e+06,1.628672000000000000e+06,1.801660000000000000e+06,1.616544000000000000e+06,1.809097500000000000e+06,1.561440000000000000e+06,1.855616000000000000e+06,1.529280000000000000e+06,1.421975600000000093e+06,2.427042299999999814e+06,2.043601899999999907e+06,1.542432000000000000e+06,1.863296000000000000e+06,1.473440000000000000e+06,1.924454100000000093e+06,1.689376000000000000e+06,2.088301300000000047e+06,1.902141600000000093e+06,1.733344000000000000e+06,1.634094100000000093e+06,1.952960000000000000e+06,1.864512000000000000e+06,1.704861000000000000e+06,1.963744000000000000e+06,3.443265000000000000e+06,2.278143500000000000e+06,1.982368000000000000e+06,1.500143800000000047e+06,2.069634100000000093e+06,2.393536299999999814e+06,1.589468100000000093e+06,1.727210600000000093e+06,1.838884800000000047e+06,1.859456000000000000e+06,1.743040000000000000e+06,1.485195399999999907e+06,2.080790399999999907e+06,2.009632000000000000e+06,1.782752000000000000e+06,1.911392000000000000e+06,1.962208000000000000e+06,1.800448000000000000e+06,2.162714500000000000e+06,1.669248000000000000e+06,1.749024000000000000e+06,1.310265399999999907e+06,1.984064800000000047e+06,1.328859100000000093e+06,1.647328000000000000e+06,1.689986000000000000e+06,1.541087300000000047e+06,1.421856000000000000e+06,1.578976000000000000e+06,1.679136000000000000e+06,1.532512000000000000e+06,1.608736000000000000e+06,1.645696000000000000e+06,1.616096000000000000e+06,1.939402500000000000e+06,1.828896000000000000e+06,2.058477899999999907e+06,1.676416000000000000e+06,1.667520000000000000e+06,1.770976000000000000e+06,1.693376000000000000e+06,1.697856000000000000e+06,1.632128000000000000e+06,1.544160000000000000e+06,1.559392000000000000e+06,1.902141600000000093e+06,1.513088000000000000e+06,1.844672000000000000e+06,1.814880000000000000e+06,1.474528000000000000e+06,1.332577899999999907e+06,1.842603500000000000e+06,1.481408000000000000e+06,1.243289800000000047e+06,1.594432000000000000e+06,1.362401300000000047e+06,2.374869000000000000e+06,1.909579100000000093e+06,1.486816000000000000e+06,1.538112000000000000e+06,1.507072000000000000e+06,1.680672000000000000e+06,1.905860399999999907e+06,1.638752000000000000e+06,1.474039100000000093e+06,1.441856000000000000e+06,1.639392000000000000e+06,1.438176000000000000e+06,1.541024000000000000e+06,1.443680000000000000e+06,1.444288100000000093e+06,1.722240000000000000e+06,1.659360000000000000e+06,1.617728000000000000e+06,1.720064000000000000e+06,1.473440000000000000e+06,1.758304000000000000e+06,1.663392000000000000e+06,1.591296000000000000e+06,1.755136000000000000e+06,1.701142300000000047e+06,1.802752000000000000e+06,1.684256000000000000e+06,1.463776000000000000e+06,1.492288000000000000e+06,1.887265600000000093e+06,1.481728000000000000e+06,1.425728000000000000e+06,1.470560000000000000e+06,1.842603500000000000e+06,1.579712000000000000e+06,1.451726600000000093e+06,1.407264000000000000e+06,1.574752000000000000e+06,1.689472000000000000e+06,1.552480000000000000e+06,1.540704000000000000e+06,1.719773100000000093e+06,1.479488000000000000e+06,2.039883100000000093e+06,1.684160000000000000e+06,1.315136000000000000e+06,1.474432000000000000e+06,1.568480000000000000e+06,1.339168000000000000e+06,1.476896000000000000e+06,1.816000000000000000e+06,1.424672000000000000e+06,1.653408000000000000e+06,1.544704000000000000e+06,1.608062899999999907e+06,1.603104000000000000e+06,1.713632000000000000e+06,1.439680000000000000e+06,1.645323800000000047e+06,1.337344000000000000e+06,1.332640000000000000e+06,1.260096000000000000e+06,1.346208000000000000e+06,1.427328000000000000e+06,1.348576000000000000e+06,1.356064000000000000e+06,1.634094100000000093e+06,1.479040000000000000e+06,1.694592000000000000e+06,1.786785000000000000e+06,1.388512000000000000e+06,1.615456000000000000e+06,1.176768000000000000e+06,1.459904000000000000e+06,1.377696000000000000e+06,1.447648000000000000e+06,1.655904000000000000e+06,1.432608000000000000e+06,1.943121300000000047e+06,1.817504000000000000e+06,1.409536000000000000e+06,1.306546600000000093e+06,1.462882899999999907e+06,1.575392000000000000e+06,1.511808000000000000e+06,2.255793799999999814e+06,1.568704000000000000e+06,1.573024000000000000e+06,1.687200000000000000e+06,1.680224000000000000e+06,1.647968000000000000e+06,1.635072000000000000e+06,1.653504000000000000e+06,1.478528000000000000e+06,1.284233100000000093e+06,1.468832000000000000e+06,1.637344000000000000e+06,1.618048000000000000e+06,1.561664000000000000e+06,1.384448000000000000e+06,1.680768000000000000e+06,1.456448000000000000e+06,1.504160000000000000e+06,1.531104000000000000e+06,1.686267300000000047e+06,1.561440000000000000e+06,1.273824000000000000e+06,1.440864000000000000e+06,1.483360000000000000e+06,1.155328000000000000e+06,1.307328000000000000e+06,1.492288000000000000e+06,1.332960000000000000e+06,1.276795600000000093e+06,1.961715000000000000e+06,1.494240000000000000e+06,1.377696000000000000e+06,1.421760000000000000e+06,1.712335600000000093e+06,1.782992899999999907e+06,1.634094100000000093e+06,1.168800000000000000e+06,1.343552000000000000e+06,1.086953500000000000e+06,1.322496000000000000e+06,1.619219100000000093e+06,1.506720000000000000e+06,1.219776000000000000e+06,1.727210600000000093e+06,1.453024000000000000e+06,1.289184000000000000e+06,1.127896899999999907e+06,1.370528000000000000e+06,1.574593100000000093e+06,1.303808000000000000e+06,1.267136000000000000e+06,1.316192000000000000e+06,1.876109399999999907e+06,1.339712000000000000e+06,1.394624000000000000e+06,1.217221300000000047e+06,1.771836600000000093e+06,1.284800000000000000e+06,1.347936000000000000e+06,1.123264000000000000e+06,1.079936000000000000e+06,1.200320000000000000e+06,1.168160000000000000e+06,1.276795600000000093e+06,1.216800000000000000e+06,1.455445399999999907e+06,1.112032000000000000e+06,1.206065000000000000e+06,1.303392000000000000e+06,1.233920000000000000e+06,2.002658500000000000e+06,1.359904000000000000e+06,1.393120000000000000e+06,1.276064000000000000e+06,1.730929399999999907e+06,1.208928000000000000e+06,1.187168000000000000e+06,1.084992000000000000e+06,1.443680000000000000e+06,1.097152000000000000e+06,1.180256000000000000e+06,1.279712000000000000e+06,1.139968000000000000e+06,1.201056000000000000e+06,1.243584000000000000e+06,1.533649800000000047e+06,1.189696000000000000e+06,1.280640000000000000e+06,1.191392000000000000e+06,1.729856000000000000e+06,1.514496000000000000e+06,1.957996300000000047e+06,1.619360000000000000e+06,1.281184000000000000e+06,7.965934000000000233e+05,2.013851899999999907e+06,1.153344000000000000e+06,1.686267300000000047e+06,1.467552000000000000e+06,1.414538100000000093e+06,1.264768000000000000e+06,1.513856000000000000e+06,1.143584000000000000e+06,1.225728000000000000e+06,1.273632000000000000e+06,9.343359000000000233e+05,1.135334399999999907e+06,2.531278799999999814e+06,1.233920000000000000e+06,1.237536000000000000e+06,1.307328000000000000e+06,9.529296999999999534e+05,1.630375399999999907e+06,1.198720000000000000e+06,1.645323800000000047e+06,1.589468100000000093e+06,1.121472000000000000e+06,1.313984100000000093e+06,1.150368000000000000e+06,1.037856000000000000e+06,1.076864000000000000e+06,1.074112000000000000e+06,1.109266000000000000e+06,1.076032000000000000e+06,1.019840000000000000e+06,1.183008000000000000e+06,1.117760000000000000e+06,1.111200000000000000e+06,1.351245000000000000e+06,9.950080000000000000e+05,1.141344000000000000e+06,1.116384000000000000e+06,9.114880000000000000e+05,9.938730999999999767e+05,1.533649800000000047e+06,1.504544800000000047e+06,1.056608000000000000e+06,9.835520000000000000e+05,1.058720000000000000e+06,8.166240000000000000e+05,1.074848000000000000e+06,9.771520000000000000e+05,1.025424000000000000e+06,1.143168000000000000e+06,1.326230800000000047e+06,9.054240000000000000e+05,1.189056000000000000e+06,9.155705999999999767e+05,1.306272000000000000e+06,1.188416000000000000e+06,1.125056899999999907e+06,9.625440000000000000e+05,1.361856000000000000e+06,1.623040000000000000e+06,1.321632000000000000e+06,1.830426000000000000e+06,1.266881899999999907e+06,1.228896000000000000e+06,1.529152000000000000e+06,1.200416000000000000e+06,1.368800000000000000e+06,1.057568000000000000e+06,1.242304000000000000e+06,1.167968000000000000e+06,1.998806300000000047e+06,1.342368000000000000e+06,1.060074000000000000e+06,1.324583600000000093e+06,1.293892000000000000e+06,1.295680000000000000e+06,1.538279100000000093e+06,1.330304000000000000e+06,1.180992000000000000e+06,1.119360000000000000e+06,1.192032000000000000e+06,1.122697500000000000e+06,1.639180000000000000e+06,1.297408000000000000e+06,1.924454100000000093e+06,1.568256000000000000e+06,1.807571100000000093e+06,1.204128000000000000e+06,1.140703000000000000e+06,1.027216000000000000e+06,1.112160000000000000e+06,9.296129000000000233e+05,1.086048000000000000e+06,1.207968000000000000e+06,1.091744000000000000e+06,1.275968000000000000e+06,1.182592000000000000e+06,1.332416000000000000e+06,1.144640000000000000e+06,1.144000000000000000e+06,1.249344000000000000e+06,1.183456000000000000e+06,1.292160000000000000e+06,1.067680000000000000e+06,1.076768000000000000e+06,1.248507399999999907e+06,1.445824000000000000e+06,1.315232000000000000e+06,1.299200000000000000e+06,1.220096000000000000e+06,1.644009300000000047e+06,1.103584000000000000e+06,1.407712000000000000e+06,9.553120000000000000e+05,1.331456000000000000e+06,1.373732600000000093e+06,1.243488000000000000e+06,1.155232000000000000e+06,8.863773000000000466e+05,1.214784000000000000e+06,1.294958600000000093e+06,1.235808000000000000e+06,1.469248000000000000e+06,1.240192000000000000e+06,1.451387500000000000e+06,1.470481100000000093e+06,1.589514000000000000e+06,1.108032000000000000e+06,1.584546600000000093e+06,9.689600000000000000e+05,1.302528000000000000e+06,1.083200000000000000e+06,1.334349300000000047e+06,1.166464000000000000e+06,9.833440000000000000e+05,1.435934500000000000e+06,1.006160000000000000e+06,1.204896000000000000e+06,1.164576000000000000e+06,1.148032000000000000e+06,9.636000000000000000e+05,1.078240000000000000e+06,1.212343300000000047e+06,1.077184000000000000e+06,1.131840000000000000e+06,1.136704000000000000e+06,1.283520000000000000e+06,1.171232000000000000e+06,1.384751000000000000e+06,1.150048000000000000e+06,1.232192000000000000e+06,1.165312000000000000e+06,1.277984000000000000e+06,1.228704000000000000e+06,1.410048000000000000e+06,1.311264000000000000e+06,1.204128000000000000e+06,1.136800000000000000e+06,1.323456000000000000e+06,1.267744000000000000e+06,1.769639399999999907e+06,1.219008000000000000e+06,1.021312000000000000e+06,1.218496000000000000e+06,1.037216000000000000e+06,1.005008000000000000e+06,1.148448000000000000e+06,1.029632000000000000e+06,9.475520000000000000e+05,9.055200000000000000e+05,1.053024000000000000e+06,1.086592000000000000e+06,8.249390999999999767e+05,1.039536000000000000e+06,1.201792000000000000e+06,9.273120000000000000e+05,1.297408000000000000e+06,8.967709000000000233e+05,1.051968000000000000e+06,1.009840000000000000e+06,1.491325000000000000e+06,1.294528000000000000e+06,1.754149100000000093e+06,9.834979000000000233e+05,1.080768000000000000e+06,1.177184000000000000e+06,8.230650999999999767e+05,1.241792000000000000e+06,1.091232000000000000e+06,9.661280000000000000e+05,1.148448000000000000e+06,1.202976000000000000e+06,1.402129300000000047e+06,1.307104000000000000e+06,1.192768000000000000e+06,9.895520000000000000e+05,1.253056000000000000e+06,1.098874800000000047e+06,1.593186899999999907e+06,1.325824800000000047e+06,1.111520000000000000e+06,9.929120000000000000e+05,1.178097300000000047e+06,1.674121000000000000e+06,1.190560000000000000e+06,1.103488000000000000e+06,1.294720000000000000e+06,9.856640000000000000e+05,9.037440000000000000e+05,9.911200000000000000e+05,1.215520000000000000e+06,9.743040000000000000e+05,1.487553000000000000e+06,1.096416000000000000e+06,1.082368000000000000e+06,1.074752000000000000e+06,1.689474399999999907e+06,9.627710999999999767e+05,1.180480000000000000e+06,1.180480000000000000e+06,1.141248000000000000e+06,9.516094000000000233e+05,1.338528000000000000e+06,1.274912000000000000e+06,9.728480000000000000e+05,1.148723399999999907e+06,1.070016000000000000e+06,2.765644299999999814e+06,9.210240000000000000e+05,1.122661399999999907e+06,1.335968000000000000e+06,1.465056000000000000e+06,1.290688000000000000e+06,1.135008000000000000e+06,1.217856000000000000e+06,1.023952000000000000e+06,1.185248000000000000e+06,1.122624000000000000e+06,1.834525300000000047e+06,1.240512000000000000e+06,1.143904000000000000e+06,1.303488000000000000e+06,1.031632000000000000e+06,1.528609100000000093e+06,1.360224000000000000e+06,1.509603800000000047e+06,1.193536000000000000e+06,1.087744000000000000e+06,1.355744000000000000e+06,1.035856000000000000e+06,1.169216000000000000e+06,1.037328000000000000e+06,1.033216000000000000e+06,1.339584000000000000e+06,9.245920000000000000e+05,1.171776000000000000e+06,1.096928000000000000e+06,9.824000000000000000e+05,1.122080000000000000e+06,1.155456000000000000e+06,1.147296000000000000e+06,1.109728000000000000e+06,1.561358500000000000e+06,1.362176000000000000e+06,1.312032000000000000e+06,1.043120000000000000e+06,1.453848899999999907e+06,1.039727099999999977e+06,1.417308000000000000e+06,9.695840000000000000e+05,9.894400000000000000e+05,1.049632000000000000e+06,1.054080000000000000e+06,1.630889300000000047e+06,1.512750000000000000e+06,9.444960000000000000e+05,1.253696000000000000e+06,9.580320000000000000e+05,1.490054800000000047e+06,1.187360000000000000e+06,1.092800000000000000e+06,9.456640000000000000e+05,1.677761000000000000e+06,9.695840000000000000e+05,1.017840000000000000e+06,1.658679000000000000e+06,1.073235300000000047e+06,9.998560000000000000e+05,1.066050000000000000e+06,1.337760000000000000e+06,8.891845000000000000e+05,9.326560000000000000e+05,1.011424000000000000e+06,1.103121500000000000e+06,1.056704000000000000e+06,1.170176000000000000e+06,8.460480000000000000e+05,9.665430000000000000e+05,1.445425800000000047e+06,9.463840000000000000e+05,1.227104000000000000e+06,9.128480000000000000e+05,8.085323000000000466e+05,1.199483100000000093e+06,1.262334800000000047e+06,8.615040000000000000e+05,1.636945100000000093e+06,1.418174000000000000e+06,1.117984000000000000e+06,9.374939000000000233e+05,1.081600000000000000e+06,9.285600000000000000e+05,9.879680000000000000e+05,1.610839100000000093e+06,8.227840000000000000e+05,6.212430000000000000e+05,1.167686300000000047e+06,7.181574000000000233e+05,1.005104000000000000e+06,1.170304000000000000e+06,7.986378000000000466e+05,1.317568000000000000e+06,1.283104000000000000e+06,9.253120000000000000e+05,1.011840000000000000e+06,1.498775300000000047e+06,8.781120000000000000e+05,1.448006899999999907e+06,8.621280000000000000e+05,9.913280000000000000e+05,1.169536000000000000e+06,8.023520000000000000e+05,7.333003000000000466e+05,9.434560000000000000e+05,1.187488000000000000e+06,1.384751000000000000e+06,1.118720000000000000e+06,1.171650500000000000e+06,8.331040000000000000e+05,1.433131899999999907e+06,7.636209000000000233e+05,1.023424000000000000e+06,1.037424000000000000e+06,1.127896899999999907e+06,1.275389500000000000e+06,7.035130999999999767e+05,1.331840399999999907e+06,8.130880000000000000e+05,1.398403500000000000e+06,8.868960000000000000e+05,1.092288000000000000e+06,9.388320000000000000e+05,1.115552000000000000e+06,1.270586399999999907e+06,1.521556899999999907e+06,1.269014500000000000e+06,1.421127399999999907e+06,9.992160000000000000e+05,1.089536000000000000e+06,1.020256000000000000e+06,1.190432000000000000e+06,9.732640000000000000e+05,1.327936000000000000e+06,1.177088000000000000e+06,8.263805999999999767e+05,9.416640000000000000e+05,8.808878000000000466e+05,1.414368000000000000e+06,1.273076899999999907e+06,1.123456000000000000e+06,1.297731399999999907e+06,1.180992000000000000e+06,1.164672000000000000e+06,9.194238000000000466e+05,1.486854500000000000e+06,1.541087300000000047e+06,1.198208000000000000e+06,1.641605000000000000e+06,1.470320399999999907e+06,1.153344000000000000e+06,1.738366899999999907e+06,1.222112000000000000e+06,1.128544000000000000e+06,1.194908800000000047e+06,1.894703100000000093e+06,1.278848000000000000e+06,1.315552000000000000e+06,1.161600000000000000e+06,1.374464000000000000e+06,1.410782300000000047e+06,1.134688000000000000e+06,1.179424000000000000e+06,1.173051800000000047e+06,1.340088800000000047e+06,1.920735399999999907e+06,9.510080000000000000e+05,1.139223100000000093e+06,1.093664000000000000e+06,1.425312000000000000e+06,1.115328000000000000e+06,9.862880000000000000e+05,1.048176000000000000e+06,1.356585300000000047e+06,8.610880000000000000e+05,8.896365999999999767e+05,1.160460500000000000e+06,9.656960000000000000e+05,1.111616000000000000e+06,1.221475000000000000e+06,1.656480000000000000e+06,1.131616000000000000e+06,9.095040000000000000e+05,1.277182399999999907e+06,1.317702899999999907e+06,1.138592000000000000e+06,1.693704800000000047e+06,1.507581300000000047e+06,1.096149600000000093e+06,1.213159500000000000e+06,1.055389500000000000e+06,8.726720000000000000e+05,7.485186999999999534e+05,1.407818399999999907e+06,1.129600000000000000e+06,9.053120000000000000e+05,1.094400000000000000e+06,6.829179000000000233e+05,1.325335100000000093e+06,8.812480000000000000e+05,1.243512000000000000e+06,1.187315300000000047e+06,1.261792000000000000e+06,1.113728000000000000e+06,1.368387399999999907e+06,1.087936000000000000e+06,1.745013500000000000e+06,9.214400000000000000e+05,9.867771999999999534e+05,9.979520000000000000e+05,9.530080000000000000e+05,6.850843000000000466e+05,9.914400000000000000e+05,1.099904000000000000e+06,1.112800000000000000e+06,7.996279000000000233e+05,7.464960000000000000e+05,1.108768000000000000e+06,1.059040000000000000e+06,9.953216999999999534e+05,1.338865300000000047e+06,1.417639300000000047e+06,1.529714899999999907e+06,1.274515899999999907e+06,1.146490600000000093e+06,8.920160000000000000e+05,1.081312000000000000e+06,1.312262100000000093e+06,1.548573000000000000e+06,8.806950000000000000e+05,9.871360000000000000e+05,1.176241600000000093e+06,1.034688000000000000e+06,1.404480000000000000e+06,9.882880000000000000e+05,1.675111000000000000e+06,1.077600000000000000e+06,1.278208000000000000e+06,9.518495999999999767e+05,1.331651100000000093e+06,8.485440000000000000e+05,1.483239500000000000e+06,1.661284600000000093e+06,6.253450000000000000e+05,1.435934500000000000e+06,1.541087300000000047e+06,1.184064800000000047e+06,1.537962500000000000e+06,8.568083000000000466e+05,1.049024000000000000e+06,1.349535800000000047e+06,9.914400000000000000e+05,1.072736000000000000e+06,1.201620300000000047e+06,1.231456000000000000e+06,1.050220600000000093e+06,1.191363399999999907e+06,1.047648000000000000e+06,7.238223000000000466e+05,1.409947000000000000e+06,9.705280000000000000e+05,9.628640000000000000e+05,1.328859100000000093e+06,1.139040000000000000e+06,1.601281899999999907e+06,8.375369000000000233e+05,1.328896000000000000e+06,1.153120000000000000e+06,9.783040000000000000e+05,1.307952300000000047e+06,9.688480000000000000e+05,1.076229500000000000e+06,1.970361000000000000e+06,1.193632000000000000e+06,9.617120000000000000e+05,8.604608000000000466e+05,1.276770300000000047e+06,1.501568000000000000e+06,1.022576000000000000e+06,1.475104500000000000e+06,9.209120000000000000e+05,9.617120000000000000e+05,8.623360000000000000e+05,1.142112000000000000e+06,1.176320000000000000e+06,1.490850100000000093e+06,9.602870000000000000e+05,1.429413100000000093e+06,1.332205899999999907e+06,1.325140399999999907e+06,1.056346100000000093e+06,1.205856000000000000e+06,1.242848000000000000e+06,1.090150399999999907e+06,1.101248000000000000e+06,1.078336000000000000e+06,1.267232000000000000e+06,1.064603800000000047e+06,9.788320000000000000e+05,1.039424000000000000e+06,1.568736300000000047e+06,1.265441600000000093e+06,1.231136000000000000e+06,1.047768000000000000e+06,7.051568000000000466e+05,1.118176000000000000e+06,1.471438800000000047e+06,1.147072000000000000e+06,1.034800000000000000e+06,8.063920999999999767e+05,1.513856000000000000e+06,1.041120000000000000e+06,1.149504000000000000e+06,1.276192000000000000e+06,1.463456000000000000e+06,1.622937899999999907e+06,1.075488000000000000e+06,1.425601399999999907e+06,1.160864000000000000e+06,1.278848000000000000e+06,1.649922399999999907e+06,7.109878000000000466e+05,1.071488000000000000e+06,1.147616000000000000e+06,1.005216000000000000e+06,1.460006399999999907e+06,1.451726600000000093e+06,1.346656000000000000e+06,1.391222399999999907e+06,1.468842399999999907e+06,1.474432000000000000e+06,1.063456000000000000e+06,1.145868500000000000e+06,1.599887899999999907e+06,1.423168000000000000e+06,1.069568000000000000e+06,1.418256899999999907e+06,1.468512000000000000e+06,1.138912000000000000e+06,1.060192000000000000e+06,7.470381000000000000e+06,1.192672000000000000e+06,1.041688099999999977e+06,1.493317100000000093e+06,2.045775000000000000e+06,1.038160000000000000e+06,7.456899000000000233e+05,1.704861000000000000e+06,1.449056600000000093e+06,9.958560000000000000e+05,1.195648000000000000e+06,7.381525000000000000e+05,1.637588399999999907e+06,8.952640000000000000e+05,1.187808000000000000e+06,9.543680000000000000e+05,1.079488000000000000e+06,1.315552000000000000e+06,1.013008000000000000e+06,1.182048000000000000e+06,1.191358300000000047e+06,1.373920800000000047e+06,1.199776000000000000e+06,1.083296000000000000e+06,1.701778300000000047e+06,1.056192000000000000e+06,1.218217000000000000e+06,7.857883000000000466e+05,8.850080000000000000e+05,1.078155300000000047e+06,1.142432000000000000e+06,1.410782300000000047e+06,1.565287500000000000e+06,2.496615000000000000e+06,9.920640000000000000e+05,1.152480000000000000e+06,1.252000000000000000e+06,2.080203100000000093e+06,1.421975600000000093e+06,1.399626000000000000e+06,1.584074100000000093e+06,1.165085399999999907e+06,9.583520000000000000e+05,1.238048000000000000e+06,9.354880000000000000e+05,1.372954399999999907e+06,1.516320000000000000e+06,1.367296000000000000e+06,9.809280000000000000e+05,1.293522000000000000e+06,1.068832000000000000e+06,1.140512000000000000e+06,9.336960000000000000e+05,9.231425000000000000e+05,9.627680000000000000e+05,9.045760000000000000e+05,8.594938000000000466e+05,1.757540899999999907e+06,1.105547300000000047e+06,1.171905100000000093e+06,9.502594000000000233e+05,1.197349500000000000e+06,1.276291600000000093e+06,1.258164800000000047e+06,1.131936000000000000e+06,1.585344800000000047e+06,1.369838800000000047e+06,1.139776000000000000e+06,1.276288000000000000e+06,8.561013000000000466e+05,1.555962300000000047e+06,1.426303899999999907e+06,1.335302100000000093e+06,1.337984000000000000e+06,1.225184000000000000e+06,1.221984000000000000e+06,8.667380999999999767e+05,1.395470399999999907e+06,1.016784000000000000e+06,1.113536000000000000e+06,1.141344000000000000e+06,1.274078100000000093e+06,1.106240000000000000e+06,1.136160000000000000e+06,1.859840500000000000e+06,1.338387600000000093e+06,1.246688000000000000e+06,1.459164100000000093e+06,1.148992000000000000e+06,1.369838800000000047e+06,1.155456000000000000e+06,1.596608000000000000e+06,1.556928000000000000e+06,9.429280000000000000e+05,1.074336000000000000e+06,1.109266000000000000e+06,1.634094100000000093e+06,1.008785300000000047e+06,1.842603500000000000e+06,1.168480000000000000e+06,1.205856000000000000e+06,1.931891600000000093e+06,1.254446000000000000e+06,8.848000000000000000e+05,9.752794000000000233e+05,9.540480000000000000e+05,1.273504000000000000e+06,1.600625399999999907e+06,8.300994000000000233e+05,1.134688000000000000e+06,1.120416000000000000e+06,9.043680000000000000e+05,1.436850600000000093e+06,1.335968000000000000e+06,1.276795600000000093e+06,1.228414800000000047e+06,8.821990999999999767e+05,8.737280000000000000e+05,1.279392000000000000e+06,8.747615999999999767e+05,1.533649800000000047e+06,9.145280000000000000e+05,1.500143800000000047e+06,8.859178000000000466e+05,1.072320000000000000e+06,1.578311899999999907e+06,1.593186899999999907e+06,1.652761300000000047e+06,1.745804399999999907e+06,1.101696000000000000e+06,1.047968000000000000e+06,1.660198800000000047e+06,8.821990999999999767e+05,1.209344000000000000e+06,1.082656000000000000e+06,9.426080000000000000e+05,1.174112000000000000e+06,1.048080000000000000e+06,1.094391000000000000e+06,1.756961600000000093e+06,8.568960000000000000e+05,1.723491899999999907e+06,1.559681000000000000e+06,1.054912000000000000e+06,1.157647899999999907e+06,8.604480000000000000e+05,8.284160000000000000e+05,9.496480000000000000e+05,9.957440000000000000e+05,1.362401300000000047e+06,8.697600000000000000e+05,1.142944000000000000e+06,1.578311899999999907e+06,1.001216000000000000e+06,1.091008000000000000e+06,1.403344800000000047e+06,1.342368000000000000e+06,1.641605000000000000e+06,1.820253800000000047e+06,1.015632000000000000e+06,7.109878000000000466e+05,1.242112000000000000e+06,1.537368500000000000e+06,9.955360000000000000e+05,1.246144000000000000e+06,9.131680000000000000e+05,1.686267300000000047e+06,8.412555999999999767e+05,2.043601899999999907e+06,9.194238000000000466e+05,1.090672300000000047e+06,1.119136000000000000e+06,1.000272000000000000e+06,9.988000000000000000e+05,1.109920000000000000e+06,9.082675000000000000e+05,1.296128000000000000e+06,1.224658800000000047e+06,1.516000000000000000e+06,8.524119000000000233e+05,1.034816599999999977e+06,1.172416000000000000e+06,9.231425000000000000e+05,1.012504099999999977e+06,9.715605999999999767e+05,1.410368000000000000e+06,1.180576000000000000e+06,1.016576000000000000e+06,1.257856000000000000e+06,1.175168000000000000e+06,1.343807500000000000e+06,9.268613000000000466e+05,9.856640000000000000e+05,1.429413100000000093e+06,1.302827899999999907e+06,1.043232000000000000e+06,1.093664000000000000e+06,1.600625399999999907e+06,1.014784000000000000e+06,1.407063500000000000e+06,9.711680000000000000e+05,1.667636300000000047e+06,1.317702899999999907e+06,1.075072000000000000e+06,1.100736000000000000e+06,1.425694399999999907e+06,1.312448000000000000e+06,1.034816599999999977e+06,1.347526300000000047e+06,9.330720000000000000e+05,1.239571000000000000e+06,1.058624000000000000e+06,1.689986000000000000e+06,9.367360000000000000e+05,9.143200000000000000e+05,1.496425000000000000e+06,1.328859100000000093e+06,1.232133500000000000e+06,1.146490600000000093e+06,1.343807500000000000e+06,9.119863000000000466e+05,9.930240000000000000e+05,1.256672000000000000e+06,9.444960000000000000e+05,1.332577899999999907e+06,1.116740600000000093e+06,1.186720000000000000e+06,1.102336000000000000e+06,1.425694399999999907e+06,1.034368000000000000e+06,8.946400000000000000e+05,1.085408000000000000e+06,1.466601600000000093e+06,9.569920000000000000e+05,1.656480000000000000e+06,1.001216000000000000e+06,8.767520000000000000e+05,8.052800000000000000e+05,1.060885000000000000e+06,7.891559000000000233e+05,1.310265399999999907e+06,1.016222800000000047e+06,1.016222800000000047e+06,9.555200000000000000e+05,1.142771899999999907e+06,1.429413100000000093e+06,1.080992000000000000e+06,8.028800000000000000e+05,8.430240000000000000e+05,1.410782300000000047e+06,8.003121999999999534e+05,1.388469800000000047e+06,1.496425000000000000e+06,8.226619000000000233e+05,1.619219100000000093e+06,8.704800000000000000e+05,1.373557500000000000e+06,1.354963800000000047e+06,9.899680000000000000e+05,9.953280000000000000e+05,1.079616000000000000e+06,1.459164100000000093e+06,1.369856000000000000e+06,1.332577899999999907e+06,8.602400000000000000e+05,7.854371999999999534e+05,1.310265399999999907e+06,9.979520000000000000e+05,1.410782300000000047e+06,8.749760000000000000e+05,1.363136000000000000e+06,1.103072000000000000e+06,1.336296600000000093e+06,1.183679100000000093e+06,9.500640000000000000e+05,1.109088000000000000e+06,1.211168000000000000e+06,9.362240000000000000e+05,9.157050000000000000e+05,1.250080000000000000e+06,8.479200000000000000e+05,1.578311899999999907e+06,1.846322300000000047e+06,1.355328000000000000e+06,1.265639399999999907e+06,1.012688000000000000e+06,1.038384000000000000e+06,7.167200000000000000e+05,1.240434000000000000e+06,8.922400000000000000e+05,1.137664000000000000e+06,9.900800000000000000e+05,1.403344800000000047e+06,8.258080000000000000e+05,8.486930999999999767e+05,7.283360000000000000e+05,1.016222800000000047e+06,7.761280000000000000e+05,1.007632000000000000e+06,1.251680000000000000e+06,8.896365999999999767e+05,1.224658800000000047e+06,7.370190999999999767e+05,7.511840000000000000e+05,1.076032000000000000e+06,1.626656600000000093e+06,1.809097500000000000e+06,7.854371999999999534e+05,1.008785300000000047e+06,1.210624000000000000e+06,8.971113000000000466e+05,1.179744000000000000e+06,7.627040000000000000e+05,7.333003000000000466e+05,9.004000000000000000e+05,9.752794000000000233e+05,7.955840000000000000e+05,9.476480000000000000e+05,8.787360000000000000e+05,8.294560000000000000e+05,1.299108100000000093e+06,1.159264000000000000e+06,1.061024000000000000e+06,1.533649800000000047e+06,1.176241600000000093e+06,8.621280000000000000e+05,1.073920000000000000e+06,8.705920000000000000e+05,8.838720000000000000e+05,1.284233100000000093e+06,7.728960000000000000e+05,1.399626000000000000e+06,1.155968000000000000e+06,1.026576000000000000e+06,1.243289800000000047e+06,9.757760000000000000e+05,1.080352000000000000e+06,1.550005600000000093e+06,1.157647899999999907e+06,1.358682500000000000e+06,1.264352000000000000e+06,1.373557500000000000e+06,9.576160000000000000e+05,8.748800000000000000e+05,1.018160000000000000e+06,9.105440000000000000e+05,1.567155600000000093e+06,8.263805999999999767e+05,1.062720000000000000e+06,1.518737500000000000e+06,7.898560000000000000e+05,1.704861000000000000e+06,1.056928000000000000e+06,9.348480000000000000e+05,8.710080000000000000e+05,6.476946999999999534e+05,9.653920000000000000e+05,1.007952000000000000e+06,9.361120000000000000e+05,1.425694399999999907e+06,5.088589000000000000e+06,9.430400000000000000e+05,1.101376000000000000e+06,8.657760000000000000e+05,7.444938000000000466e+05,7.825760000000000000e+05,1.214336000000000000e+06,9.818720000000000000e+05,1.354963800000000047e+06,9.690560000000000000e+05,1.254446000000000000e+06,1.243488000000000000e+06,9.336000000000000000e+05,1.021104000000000000e+06,9.798720000000000000e+05,9.409440000000000000e+05,8.290400000000000000e+05,1.131615600000000093e+06,1.273076899999999907e+06,8.226619000000000233e+05,1.157472000000000000e+06,1.451726600000000093e+06,9.529296999999999534e+05,8.502240000000000000e+05,1.273076899999999907e+06,1.080128000000000000e+06,1.124178100000000093e+06,1.090816000000000000e+06,1.079516000000000000e+06,1.630375399999999907e+06,8.933925000000000000e+05,9.051040000000000000e+05,9.018560000000000000e+05,1.574593100000000093e+06,1.270944000000000000e+06,1.100640000000000000e+06,1.265639399999999907e+06,7.519313000000000466e+05,1.088992000000000000e+06,1.604344100000000093e+06,8.824000000000000000e+05,9.464960000000000000e+05,1.024688000000000000e+06,9.019680000000000000e+05,8.892960000000000000e+05,9.454400000000000000e+05,1.009744000000000000e+06,8.890880000000000000e+05,8.387360000000000000e+05,8.981920000000000000e+05,1.340088800000000047e+06,9.466080000000000000e+05,8.177760000000000000e+05,9.147360000000000000e+05,7.779625000000000000e+05,1.123264000000000000e+06,1.002592000000000000e+06,1.202112000000000000e+06,1.362176000000000000e+06,1.455445399999999907e+06,1.425694399999999907e+06,1.040384000000000000e+06,1.410782300000000047e+06,8.863680000000000000e+05,1.002160000000000000e+06,1.187397899999999907e+06,8.114684000000000233e+05,1.753242899999999907e+06,9.188160000000000000e+05,1.287951899999999907e+06,1.258164800000000047e+06,1.016222800000000047e+06,1.139136000000000000e+06,1.356064000000000000e+06,1.013632000000000000e+06,1.306546600000000093e+06,9.710560000000000000e+05,8.266400000000000000e+05,1.201056000000000000e+06,1.148768000000000000e+06,1.642767500000000000e+06,9.793600000000000000e+05,1.354963800000000047e+06,1.369838800000000047e+06,9.827169000000000233e+05,9.601440000000000000e+05,1.029744000000000000e+06,6.141888000000000466e+05,1.180672000000000000e+06,1.034896000000000000e+06,1.135744000000000000e+06,1.026272000000000000e+06,1.090672300000000047e+06,9.405120000000000000e+05,9.495360000000000000e+05,1.734648100000000093e+06,9.789980999999999767e+05,9.306171999999999534e+05,1.007744000000000000e+06,1.392188500000000000e+06,1.218505800000000047e+06,1.069696000000000000e+06,8.930720000000000000e+05,1.429413100000000093e+06,1.336296600000000093e+06,1.117344000000000000e+06,9.965920000000000000e+05,9.086720000000000000e+05,7.668063000000000466e+05,1.433131899999999907e+06,7.630875000000000000e+05,8.800960000000000000e+05,8.673440000000000000e+05,8.349760000000000000e+05,1.335968000000000000e+06,1.477757899999999907e+06,1.340088800000000047e+06,8.940160000000000000e+05,1.412152899999999907e+06,1.056288000000000000e+06,8.143360000000000000e+05,7.630875000000000000e+05,8.484480000000000000e+05,8.427040000000000000e+05,9.517440000000000000e+05,8.282080000000000000e+05,9.744160000000000000e+05,1.086144000000000000e+06,8.006880000000000000e+05,9.952320000000000000e+05,1.070112000000000000e+06,9.380546999999999534e+05,8.190240000000000000e+05,9.919680000000000000e+05,8.114684000000000233e+05,1.022048000000000000e+06,9.243680000000000000e+05,9.396800000000000000e+05,8.069440000000000000e+05,9.272000000000000000e+05,1.157344000000000000e+06,1.414538100000000093e+06,8.382240000000000000e+05,1.036800000000000000e+06,1.360439800000000047e+06,9.866080000000000000e+05,8.811520000000000000e+05,9.962745999999999767e+05,1.089216000000000000e+06,7.928746999999999534e+05,8.896365999999999767e+05,1.082048000000000000e+06,1.178656000000000000e+06,1.693704800000000047e+06,1.023632000000000000e+06,1.410782300000000047e+06,1.001856000000000000e+06,1.034592000000000000e+06,9.068800000000000000e+05,1.440569399999999907e+06,1.429413100000000093e+06,1.079808000000000000e+06,8.717440000000000000e+05,1.082784000000000000e+06,1.044592000000000000e+06,1.159040000000000000e+06,1.130784000000000000e+06,1.061024000000000000e+06,1.243289800000000047e+06,1.164256000000000000e+06,9.072960000000000000e+05,8.880480000000000000e+05,1.368480000000000000e+06,1.111744000000000000e+06,1.222208000000000000e+06,1.082560000000000000e+06,1.029632000000000000e+06,8.909760000000000000e+05,1.354240000000000000e+06,9.576160000000000000e+05,1.276477500000000000e+06,1.518737500000000000e+06,1.057166300000000047e+06,9.945920000000000000e+05,7.295815999999999767e+05,7.971520000000000000e+05,1.325140399999999907e+06,5.993138000000000466e+05,1.228160000000000000e+06,1.492706300000000047e+06,1.074112000000000000e+06,9.408320000000000000e+05,1.161366600000000093e+06,1.072128000000000000e+06,9.971200000000000000e+05,1.126976000000000000e+06,1.261883500000000000e+06,1.139552000000000000e+06,8.226619000000000233e+05,1.392188500000000000e+06,1.116608000000000000e+06,1.028800000000000000e+06,7.817184000000000233e+05,1.139053100000000093e+06,8.938080000000000000e+05,1.231776000000000000e+06,9.737920000000000000e+05,8.936960000000000000e+05,1.100736000000000000e+06,1.032368000000000000e+06,9.856640000000000000e+05,1.037216000000000000e+06,1.019104000000000000e+06,8.577440000000000000e+05,9.235360000000000000e+05,9.875520000000000000e+05,8.602400000000000000e+05,8.839680000000000000e+05,7.913120000000000000e+05,1.060885000000000000e+06,1.031424000000000000e+06,6.912505999999999767e+05,1.507581300000000047e+06,1.169440000000000000e+06,8.669280000000000000e+05,8.059040000000000000e+05,1.407063500000000000e+06,9.146400000000000000e+05,1.117664000000000000e+06,9.479680000000000000e+05,1.116740600000000093e+06,8.559680000000000000e+05,1.034272000000000000e+06,1.074656000000000000e+06,8.271680000000000000e+05,7.200320000000000000e+05,1.477757899999999907e+06,9.654880000000000000e+05,1.059680000000000000e+06,9.771520000000000000e+05,8.242400000000000000e+05,1.303582100000000093e+06,8.479200000000000000e+05,8.547040000000000000e+05,8.169440000000000000e+05,1.384751000000000000e+06,1.040176000000000000e+06,8.764480000000000000e+05,9.290880000000000000e+05,9.544640000000000000e+05,1.056608000000000000e+06,9.811360000000000000e+05,8.214240000000000000e+05,7.615680000000000000e+05,8.540800000000000000e+05,9.525760000000000000e+05,7.220000000000000000e+05,8.713280000000000000e+05,8.062080000000000000e+05,7.631200000000000000e+05,8.505280000000000000e+05,8.394720000000000000e+05,7.044800000000000000e+05,1.080259800000000047e+06,8.239360000000000000e+05,8.060000000000000000e+05,8.929600000000000000e+05,6.587200000000000000e+05,7.529440000000000000e+05,7.401600000000000000e+05,7.891559000000000233e+05,9.111840000000000000e+05,7.337280000000000000e+05,8.247680000000000000e+05,8.961975999999999767e+05,8.165280000000000000e+05,8.302209000000000233e+05,9.499520000000000000e+05,9.388320000000000000e+05,1.089440000000000000e+06,1.559681000000000000e+06,9.864000000000000000e+05,1.172608000000000000e+06,1.403344800000000047e+06,9.640859000000000233e+05,1.019008000000000000e+06,5.963387500000000000e+06,2.134443600000000000e+07,9.533120000000000000e+05,1.582030600000000093e+06,1.745804399999999907e+06,2.330207000000000000e+06,1.630375399999999907e+06,1.429413100000000093e+06,9.008300000000000000e+05,1.224658800000000047e+06,1.641605000000000000e+06,1.038688000000000000e+06,1.074432000000000000e+06,1.488987500000000000e+06,1.290784000000000000e+06,1.159168000000000000e+06,1.444288100000000093e+06,1.228414800000000047e+06,1.088384000000000000e+06,1.228414800000000047e+06,1.179960399999999907e+06,1.273076899999999907e+06,1.216160000000000000e+06,1.394176000000000000e+06,1.466601600000000093e+06,2.270706000000000000e+06,1.358682500000000000e+06,1.228414800000000047e+06,2.397255000000000000e+06,2.028726899999999907e+06,1.738366899999999907e+06,2.166469500000000000e+06,2.285581000000000000e+06,2.058477899999999907e+06,2.218533000000000000e+06,1.838884800000000047e+06,2.642841299999999814e+06,2.196220500000000000e+06,1.749524100000000093e+06,2.147838500000000000e+06,1.790503800000000047e+06,3.119362000000000000e+06,2.229689000000000000e+06,2.575903799999999814e+06,2.739677500000000000e+06,2.587060000000000000e+06,2.851388799999999814e+06,2.125526000000000000e+06,2.769502000000000000e+06,2.051040399999999907e+06,2.386098799999999814e+06,2.266950000000000000e+06,2.464267000000000000e+06,2.374869000000000000e+06,2.092020000000000000e+06,2.199939000000000000e+06,2.490223799999999814e+06,2.125526000000000000e+06,2.728521299999999814e+06,2.512536299999999814e+06,2.687615000000000000e+06,2.374869000000000000e+06,2.762064500000000000e+06,2.698771299999999814e+06,2.750833799999999814e+06,2.553591299999999814e+06,2.758271299999999814e+06,2.680177500000000000e+06,2.862545000000000000e+06,2.613091299999999814e+06,3.499046299999999814e+06,3.886242500000000000e+06,3.644226299999999814e+06,2.721083799999999814e+06,3.305522500000000000e+06,2.985412500000000000e+06,3.100693799999999814e+06,2.747115000000000000e+06,3.097049500000000000e+06,3.283210000000000000e+06,3.342710000000000000e+06,3.391053799999999814e+06,3.167780000000000000e+06,3.417159500000000000e+06,3.547464500000000000e+06,3.186373799999999814e+06,3.439546299999999814e+06,3.208686299999999814e+06,3.078381299999999814e+06,3.621913799999999814e+06,3.312960000000000000e+06,3.558546299999999814e+06,3.298085000000000000e+06,3.964336299999999814e+06,3.997879500000000000e+06,3.320397500000000000e+06,2.955513799999999814e+06,2.739677500000000000e+06,3.089612000000000000e+06,3.275772500000000000e+06,3.443265000000000000e+06,3.610757500000000000e+06,3.417159500000000000e+06,3.290647500000000000e+06,3.666538799999999814e+06,3.383616299999999814e+06,3.234792000000000000e+06,3.413366299999999814e+06,4.176602500000000000e+06,3.893680000000000000e+06,2.691333799999999814e+06,2.810333799999999814e+06,2.058477899999999907e+06,2.650278799999999814e+06,2.430761000000000000e+06,2.144119799999999814e+06,1.924454100000000093e+06,1.991502300000000047e+06,2.118051299999999814e+06,1.855200000000000000e+06,2.006377300000000047e+06,2.124992000000000000e+06,2.464267000000000000e+06,1.864608000000000000e+06,1.704861000000000000e+06,2.155276000000000000e+06,1.844448000000000000e+06,1.583712000000000000e+06,1.287808000000000000e+06,1.108256000000000000e+06,8.864800000000000000e+05,7.345600000000000000e+05,5.790240000000000000e+05,4.614160000000000000e+05,3.191360000000000000e+05,3.174080000000000000e+05,2.123320000000000000e+05,1.414360000000000000e+05,9.854000000000000000e+04,7.903400000000000000e+04,6.547200000000000000e+04,5.051400000000000000e+04,4.168500000000000000e+04,2.263500000000000000e+04,2.013000000000000000e+04,2.554100000000000000e+04,1.081300000000000000e+04,1.401800000000000000e+04,1.532100000000000000e+04,5.806000000000000000e+03,9.311000000000000000e+03,6.207000000000000000e+03,5.606000000000000000e+03,7.408000000000000000e+03,4.104000000000000000e+03,9.311000000000000000e+03,7.609000000000000000e+03,6.307000000000000000e+03,5.606000000000000000e+03,6.807000000000000000e+03,4.905000000000000000e+03,4.805000000000000000e+03,4.505000000000000000e+03,5.706000000000000000e+03,5.005000000000000000e+03,6.107000000000000000e+03,4.505000000000000000e+03,4.304000000000000000e+03,5.205000000000000000e+03,4.605000000000000000e+03,3.904000000000000000e+03,4.204000000000000000e+03,4.404000000000000000e+03,3.403000000000000000e+03,3.103000000000000000e+03,4.905000000000000000e+03,3.303000000000000000e+03,4.004000000000000000e+03,6.006000000000000000e+03,4.905000000000000000e+03,4.204000000000000000e+03,4.905000000000000000e+03,2.302000000000000000e+03,2.502000000000000000e+03,2.502000000000000000e+03,3.904000000000000000e+03,4.204000000000000000e+03,4.705000000000000000e+03,3.103000000000000000e+03,3.804000000000000000e+03,3.804000000000000000e+03,3.103000000000000000e+03,3.003000000000000000e+03,4.705000000000000000e+03,4.805000000000000000e+03,4.605000000000000000e+03,4.104000000000000000e+03,4.304000000000000000e+03,3.704000000000000000e+03,3.704000000000000000e+03,4.705000000000000000e+03,6.707000000000000000e+03,6.507000000000000000e+03,4.304000000000000000e+03,4.505000000000000000e+03,3.804000000000000000e+03,3.704000000000000000e+03,2.602000000000000000e+03,4.304000000000000000e+03,4.204000000000000000e+03,2.903000000000000000e+03,4.104000000000000000e+03,4.204000000000000000e+03,6.607000000000000000e+03,4.404000000000000000e+03,4.204000000000000000e+03,3.603000000000000000e+03,4.705000000000000000e+03,4.304000000000000000e+03,2.802000000000000000e+03,3.904000000000000000e+03,3.403000000000000000e+03,4.204000000000000000e+03,4.004000000000000000e+03,4.104000000000000000e+03,4.004000000000000000e+03,5.005000000000000000e+03,5.606000000000000000e+03,3.003000000000000000e+03,nan
4.795409999999999684e+01,4.469400000000000000e+04,8.395800000000000000e+04,3.426300000000000000e+04,4.208600000000000000e+04,2.955100000000000000e+04,2.343700000000000000e+04,2.864900000000000000e+04,2.313600000000000000e+04,2.694500000000000000e+04,5.262100000000000000e+04,3.275900000000000000e+04,3.677000000000000000e+04,3.436300000000000000e+04,3.566700000000000000e+04,4.629900000000000000e+04,4.308900000000000000e+04,5.392600000000000000e+04,5.071400000000000000e+04,5.372500000000000000e+04,6.898600000000000000e+04,7.391000000000000000e+04,8.546600000000000000e+04,1.072940000000000000e+05,1.186680000000000000e+05,1.346840000000000000e+05,1.372040000000000000e+05,1.554560000000000000e+05,1.837200000000000000e+05,2.250800000000000000e+05,2.699760000000000000e+05,3.114080000000000000e+05,4.319360000000000000e+05,4.747360000000000000e+05,5.666720000000000000e+05,7.298880000000000000e+05,7.525648000000000466e+05,1.003104000000000000e+06,8.917120000000000000e+05,1.238048000000000000e+06,1.462048000000000000e+06,1.240608000000000000e+06,1.233600000000000000e+06,1.507581300000000047e+06,1.467744000000000000e+06,1.931891600000000093e+06,2.207376500000000000e+06,1.800896000000000000e+06,1.621184000000000000e+06,1.526212300000000047e+06,1.801660000000000000e+06,1.562848000000000000e+06,1.509632000000000000e+06,1.541376000000000000e+06,1.746080000000000000e+06,2.036384000000000000e+06,1.835166000000000000e+06,1.704704000000000000e+06,1.774880000000000000e+06,1.517728000000000000e+06,1.785280000000000000e+06,1.804384000000000000e+06,1.717536000000000000e+06,1.568384000000000000e+06,1.798816000000000000e+06,2.103176299999999814e+06,1.633888000000000000e+06,2.110613799999999814e+06,1.779274100000000093e+06,1.607008000000000000e+06,2.382380000000000000e+06,1.909408000000000000e+06,1.887265600000000093e+06,1.596905600000000093e+06,1.778176000000000000e+06,2.065915399999999907e+06,1.888192000000000000e+06,1.714400000000000000e+06,1.905860399999999907e+06,2.170152000000000000e+06,2.259512500000000000e+06,1.736064000000000000e+06,1.739328000000000000e+06,2.479142000000000000e+06,1.507581300000000047e+06,1.567155600000000093e+06,1.877344000000000000e+06,1.855200000000000000e+06,1.616192000000000000e+06,1.728224000000000000e+06,1.518368000000000000e+06,1.693184000000000000e+06,1.602464000000000000e+06,1.957996300000000047e+06,1.742085600000000093e+06,2.025008100000000093e+06,2.065915399999999907e+06,1.946840000000000000e+06,2.222251500000000000e+06,1.400192000000000000e+06,1.410782300000000047e+06,1.213502500000000000e+06,1.547744000000000000e+06,1.598976000000000000e+06,1.678912000000000000e+06,1.683712000000000000e+06,1.523552000000000000e+06,1.555072000000000000e+06,1.961715000000000000e+06,1.424768000000000000e+06,1.433131899999999907e+06,1.427552000000000000e+06,1.419936000000000000e+06,1.608416000000000000e+06,1.628448000000000000e+06,1.685664000000000000e+06,1.530336000000000000e+06,1.689472000000000000e+06,1.750240000000000000e+06,1.545248000000000000e+06,1.533649800000000047e+06,1.683168000000000000e+06,2.006377300000000047e+06,1.561440000000000000e+06,1.570874399999999907e+06,2.039883100000000093e+06,1.575616000000000000e+06,1.768117899999999907e+06,1.917016600000000093e+06,1.534656000000000000e+06,1.390336000000000000e+06,1.497696000000000000e+06,1.761472000000000000e+06,1.719168000000000000e+06,1.517952000000000000e+06,1.525920000000000000e+06,1.801660000000000000e+06,2.047321600000000093e+06,1.577984000000000000e+06,1.375648000000000000e+06,1.917016600000000093e+06,1.538016000000000000e+06,1.850041000000000000e+06,1.653184000000000000e+06,1.391840000000000000e+06,1.583616000000000000e+06,1.585888000000000000e+06,1.883546899999999907e+06,1.502848000000000000e+06,1.613600000000000000e+06,1.495968000000000000e+06,1.507712000000000000e+06,2.088301300000000047e+06,1.693056000000000000e+06,1.617280000000000000e+06,1.805152000000000000e+06,1.494560000000000000e+06,1.698272000000000000e+06,1.478400000000000000e+06,1.572256000000000000e+06,1.433024000000000000e+06,1.660992000000000000e+06,1.582848000000000000e+06,1.887265600000000093e+06,1.513632000000000000e+06,1.367296000000000000e+06,1.577344000000000000e+06,2.951869500000000000e+06,1.616416000000000000e+06,1.663168000000000000e+06,1.277792000000000000e+06,1.459164100000000093e+06,1.439360000000000000e+06,1.547840000000000000e+06,1.292480000000000000e+06,1.254446000000000000e+06,1.670560000000000000e+06,1.521504000000000000e+06,1.363328000000000000e+06,1.401056000000000000e+06,1.427232000000000000e+06,1.385952000000000000e+06,1.340544000000000000e+06,1.453888000000000000e+06,1.788672000000000000e+06,1.398592000000000000e+06,1.738366899999999907e+06,1.580704000000000000e+06,1.544806000000000000e+06,1.587392000000000000e+06,1.399008000000000000e+06,1.423488000000000000e+06,1.326976000000000000e+06,1.297920000000000000e+06,1.273728000000000000e+06,1.660198800000000047e+06,1.209024000000000000e+06,1.465280000000000000e+06,1.556704000000000000e+06,1.417472000000000000e+06,1.402976000000000000e+06,1.436032000000000000e+06,1.557792000000000000e+06,1.443360000000000000e+06,1.312992000000000000e+06,1.605792000000000000e+06,1.422304000000000000e+06,1.631488000000000000e+06,1.574593100000000093e+06,1.712335600000000093e+06,1.820253800000000047e+06,1.521952000000000000e+06,1.735296000000000000e+06,1.727210600000000093e+06,1.491648000000000000e+06,1.585024000000000000e+06,1.692288000000000000e+06,1.492608000000000000e+06,1.521408000000000000e+06,1.668288000000000000e+06,1.270944000000000000e+06,1.503862500000000000e+06,2.129244799999999814e+06,1.325140399999999907e+06,1.683712000000000000e+06,2.121807299999999814e+06,1.455072000000000000e+06,1.460320000000000000e+06,1.436896000000000000e+06,1.462144000000000000e+06,1.548524800000000047e+06,1.338400000000000000e+06,1.086953500000000000e+06,1.928172899999999907e+06,1.258164800000000047e+06,1.583392000000000000e+06,1.376608000000000000e+06,1.291648000000000000e+06,1.243680000000000000e+06,1.186848000000000000e+06,1.326016000000000000e+06,1.537368500000000000e+06,1.529824000000000000e+06,1.165085399999999907e+06,1.398912000000000000e+06,1.178976000000000000e+06,1.414784000000000000e+06,1.256032000000000000e+06,1.656480000000000000e+06,1.384000000000000000e+06,1.222528000000000000e+06,1.701142300000000047e+06,1.394496000000000000e+06,1.428512000000000000e+06,1.238176000000000000e+06,1.308928000000000000e+06,1.526212300000000047e+06,1.562528000000000000e+06,1.225184000000000000e+06,1.667636300000000047e+06,1.410048000000000000e+06,1.667636300000000047e+06,1.409632000000000000e+06,1.386464000000000000e+06,1.366336000000000000e+06,1.634304000000000000e+06,1.162880000000000000e+06,1.335328000000000000e+06,1.637886300000000047e+06,1.656480000000000000e+06,1.388192000000000000e+06,1.383584000000000000e+06,1.294848000000000000e+06,1.250080000000000000e+06,1.261792000000000000e+06,1.377313500000000000e+06,1.604344100000000093e+06,1.569984000000000000e+06,1.388832000000000000e+06,1.143808000000000000e+06,1.782992899999999907e+06,1.306546600000000093e+06,1.300928000000000000e+06,1.604344100000000093e+06,1.165184000000000000e+06,1.215520000000000000e+06,1.389696000000000000e+06,1.421856000000000000e+06,1.328672000000000000e+06,1.423168000000000000e+06,1.086953500000000000e+06,1.408896000000000000e+06,1.199776000000000000e+06,1.121792000000000000e+06,1.174624000000000000e+06,1.370176000000000000e+06,1.049728800000000047e+06,1.191200000000000000e+06,1.622937899999999907e+06,1.109266000000000000e+06,1.089312000000000000e+06,1.234336000000000000e+06,1.369344000000000000e+06,1.322912000000000000e+06,1.287264000000000000e+06,1.274912000000000000e+06,1.370848000000000000e+06,1.719773100000000093e+06,1.649042500000000000e+06,1.577568000000000000e+06,1.404480000000000000e+06,1.440569399999999907e+06,1.723491899999999907e+06,1.439168000000000000e+06,1.400960000000000000e+06,1.287904000000000000e+06,1.387552000000000000e+06,1.473120000000000000e+06,1.738366899999999907e+06,1.809097500000000000e+06,1.969152500000000000e+06,1.272128000000000000e+06,1.125280000000000000e+06,1.455392000000000000e+06,1.652761300000000047e+06,1.365376000000000000e+06,1.503616000000000000e+06,9.752794000000000233e+05,1.174304000000000000e+06,1.112160000000000000e+06,1.470320399999999907e+06,1.293760000000000000e+06,9.119863000000000466e+05,1.060832000000000000e+06,1.131520000000000000e+06,1.373557500000000000e+06,1.167328000000000000e+06,1.072640000000000000e+06,1.116800000000000000e+06,1.015104000000000000e+06,9.630720000000000000e+05,1.068960000000000000e+06,1.168480000000000000e+06,9.373760000000000000e+05,1.225600000000000000e+06,1.324192000000000000e+06,1.276795600000000093e+06,1.064608000000000000e+06,9.975360000000000000e+05,1.050080000000000000e+06,1.100832000000000000e+06,1.192672000000000000e+06,9.243680000000000000e+05,1.153120000000000000e+06,9.098080000000000000e+05,1.137440000000000000e+06,1.267232000000000000e+06,1.563629300000000047e+06,9.425120000000000000e+05,1.985145000000000000e+06,1.322503399999999907e+06,1.209248000000000000e+06,1.497792000000000000e+06,1.568282899999999907e+06,9.975919000000000233e+05,1.037952000000000000e+06,1.165408000000000000e+06,1.282144000000000000e+06,1.043782599999999977e+06,1.686706100000000093e+06,1.222624000000000000e+06,1.360224000000000000e+06,1.255616000000000000e+06,1.327392000000000000e+06,1.021064599999999977e+06,1.281184000000000000e+06,1.353056000000000000e+06,1.338944000000000000e+06,1.379520000000000000e+06,1.490089399999999907e+06,1.819489000000000000e+06,1.441878000000000000e+06,1.099264000000000000e+06,1.223904000000000000e+06,1.268832000000000000e+06,1.335648000000000000e+06,1.337760000000000000e+06,1.182496000000000000e+06,2.003579800000000047e+06,1.403200000000000000e+06,1.350223899999999907e+06,1.187397899999999907e+06,1.167008000000000000e+06,1.241248000000000000e+06,1.073184000000000000e+06,1.656045800000000047e+06,1.248896000000000000e+06,1.228800000000000000e+06,1.479822100000000093e+06,1.283104000000000000e+06,1.090766300000000047e+06,1.199680000000000000e+06,1.953287800000000047e+06,1.069382000000000000e+06,1.175072000000000000e+06,1.070208000000000000e+06,1.216992000000000000e+06,1.009104000000000000e+06,9.947040000000000000e+05,1.232416000000000000e+06,1.159117300000000047e+06,1.122208000000000000e+06,1.524726000000000000e+06,1.324736000000000000e+06,1.020688000000000000e+06,1.204576000000000000e+06,1.119456000000000000e+06,1.226240000000000000e+06,1.360448000000000000e+06,1.120192000000000000e+06,1.273088000000000000e+06,1.178656000000000000e+06,1.243584000000000000e+06,1.119776000000000000e+06,1.206784000000000000e+06,1.685712000000000000e+06,1.163808000000000000e+06,1.537986300000000047e+06,1.140736000000000000e+06,1.092112899999999907e+06,1.486464000000000000e+06,1.539223100000000093e+06,1.372320000000000000e+06,1.056192000000000000e+06,9.793600000000000000e+05,1.041648000000000000e+06,1.143056899999999907e+06,9.736800000000000000e+05,1.385280000000000000e+06,1.200416000000000000e+06,9.911200000000000000e+05,9.476480000000000000e+05,1.115232000000000000e+06,1.095776000000000000e+06,1.001632000000000000e+06,1.188224000000000000e+06,9.734720000000000000e+05,1.394720000000000000e+06,1.312992000000000000e+06,1.444218399999999907e+06,1.120096000000000000e+06,1.497472000000000000e+06,1.286080000000000000e+06,1.104960000000000000e+06,9.553120000000000000e+05,1.408128000000000000e+06,1.304118500000000000e+06,1.473375600000000093e+06,1.316736000000000000e+06,1.105547300000000047e+06,1.417344000000000000e+06,1.400832000000000000e+06,1.490144000000000000e+06,1.183872000000000000e+06,1.196704000000000000e+06,1.294958600000000093e+06,1.206496000000000000e+06,1.501966899999999907e+06,1.245600000000000000e+06,1.168828399999999907e+06,1.099456000000000000e+06,1.081824000000000000e+06,1.141152000000000000e+06,1.307744000000000000e+06,1.006576000000000000e+06,1.133536000000000000e+06,9.688480000000000000e+05,1.269888000000000000e+06,1.146752000000000000e+06,1.352066800000000047e+06,1.047024000000000000e+06,9.835520000000000000e+05,2.427332500000000000e+06,9.850240000000000000e+05,1.386254600000000093e+06,9.957440000000000000e+05,1.183552000000000000e+06,1.123360000000000000e+06,9.593013000000000466e+05,1.324512000000000000e+06,1.371748000000000000e+06,1.000800000000000000e+06,1.164576000000000000e+06,1.450699600000000093e+06,9.700000000000000000e+05,1.084672000000000000e+06,9.534240000000000000e+05,1.386592000000000000e+06,1.028576000000000000e+06,1.145527300000000047e+06,1.392480000000000000e+06,1.064928000000000000e+06,1.140736000000000000e+06,1.237408000000000000e+06,1.501844100000000093e+06,1.086953500000000000e+06,1.589477899999999907e+06,1.149824000000000000e+06,9.030405999999999767e+05,1.903932300000000047e+06,1.224448000000000000e+06,1.149685300000000047e+06,1.207872000000000000e+06,1.151744000000000000e+06,1.083616000000000000e+06,1.133408000000000000e+06,1.191520000000000000e+06,1.375690600000000093e+06,1.197568000000000000e+06,1.219136000000000000e+06,1.020472300000000047e+06,1.245920000000000000e+06,1.039952000000000000e+06,1.143680000000000000e+06,1.597050600000000093e+06,1.072128000000000000e+06,1.066112000000000000e+06,1.203712000000000000e+06,1.861518399999999907e+06,9.380546999999999534e+05,1.254432000000000000e+06,1.404480000000000000e+06,1.557715000000000000e+06,1.055648000000000000e+06,1.523438500000000000e+06,9.182648000000000466e+05,2.317391500000000000e+06,1.097888000000000000e+06,1.529696000000000000e+06,1.194368000000000000e+06,1.179936000000000000e+06,1.146976000000000000e+06,1.317696000000000000e+06,1.080128000000000000e+06,1.069792000000000000e+06,1.375866000000000000e+06,1.338304000000000000e+06,1.193408000000000000e+06,1.160000000000000000e+06,9.251040000000000000e+05,1.409560500000000000e+06,1.374144000000000000e+06,1.451520000000000000e+06,1.231232000000000000e+06,9.800960000000000000e+05,1.225600000000000000e+06,1.035216000000000000e+06,1.030480000000000000e+06,1.335648000000000000e+06,1.073696000000000000e+06,1.039216000000000000e+06,1.416064000000000000e+06,1.183648000000000000e+06,8.295019000000000233e+05,1.064928000000000000e+06,1.579296000000000000e+06,1.216160000000000000e+06,1.095552000000000000e+06,1.129504000000000000e+06,1.105504000000000000e+06,1.006896000000000000e+06,1.558304000000000000e+06,1.332960000000000000e+06,1.253376000000000000e+06,1.419521500000000000e+06,1.520931399999999907e+06,9.777760000000000000e+05,1.180992000000000000e+06,7.639369000000000233e+05,1.151936000000000000e+06,1.490542399999999907e+06,1.580325000000000000e+06,9.384160000000000000e+05,1.017104000000000000e+06,1.127904000000000000e+06,1.015104000000000000e+06,1.141152000000000000e+06,1.022576000000000000e+06,2.207783000000000000e+06,1.179296000000000000e+06,1.036272000000000000e+06,9.256320000000000000e+05,1.475675800000000047e+06,1.166577300000000047e+06,1.170621000000000000e+06,1.542787500000000000e+06,1.156704000000000000e+06,1.284825100000000093e+06,1.106752000000000000e+06,7.482125000000000000e+05,1.735117500000000000e+06,8.024990999999999767e+05,1.195552000000000000e+06,1.192896000000000000e+06,1.612138100000000093e+06,1.286958500000000000e+06,1.198720000000000000e+06,8.625440000000000000e+05,1.044176000000000000e+06,1.317141500000000000e+06,1.201280000000000000e+06,1.017312000000000000e+06,1.201056000000000000e+06,9.439668000000000466e+05,9.901760000000000000e+05,9.088800000000000000e+05,1.277687600000000093e+06,1.151938500000000000e+06,1.033424000000000000e+06,9.054045000000000000e+05,8.731040000000000000e+05,1.102016000000000000e+06,1.787966800000000047e+06,8.701760000000000000e+05,1.372383500000000000e+06,1.186848000000000000e+06,9.721120000000000000e+05,1.161978100000000093e+06,1.027952000000000000e+06,8.779040000000000000e+05,1.176168100000000093e+06,1.177824000000000000e+06,1.162016000000000000e+06,1.048608000000000000e+06,1.100832000000000000e+06,1.058624000000000000e+06,9.136703000000000466e+05,1.131296000000000000e+06,1.008071300000000047e+06,1.567155600000000093e+06,1.133088000000000000e+06,1.060885000000000000e+06,1.099680000000000000e+06,1.041536000000000000e+06,1.366882800000000047e+06,9.668480000000000000e+05,1.139232000000000000e+06,1.462928000000000000e+06,1.194908800000000047e+06,9.587680000000000000e+05,1.116608000000000000e+06,1.080352000000000000e+06,1.529931000000000000e+06,1.299104000000000000e+06,1.107296000000000000e+06,1.360746300000000047e+06,1.051552000000000000e+06,1.221472000000000000e+06,1.231360000000000000e+06,1.167648000000000000e+06,1.395702100000000093e+06,8.547040000000000000e+05,1.223584000000000000e+06,1.017312000000000000e+06,9.343360000000000000e+05,8.568960000000000000e+05,8.755040000000000000e+05,8.642080000000000000e+05,9.364320000000000000e+05,1.072224000000000000e+06,8.855360000000000000e+05,1.459164100000000093e+06,1.247328000000000000e+06,1.479515300000000047e+06,1.105280000000000000e+06,1.109266000000000000e+06,1.023481599999999977e+06,1.110240000000000000e+06,1.204749500000000000e+06,1.081920000000000000e+06,1.403344800000000047e+06,1.203112399999999907e+06,9.193440000000000000e+05,1.255547500000000000e+06,1.779274100000000093e+06,1.354963800000000047e+06,9.975085999999999767e+05,1.215200000000000000e+06,1.346848000000000000e+06,1.257856000000000000e+06,2.002658500000000000e+06,1.351245000000000000e+06,1.237408000000000000e+06,9.102496999999999534e+05,1.063264000000000000e+06,9.125300999999999767e+05,1.336296600000000093e+06,1.435501500000000000e+06,1.186848000000000000e+06,1.374134600000000093e+06,1.481476600000000093e+06,1.245824000000000000e+06,1.379296000000000000e+06,1.004298400000000023e+06,8.477120000000000000e+05,1.235296000000000000e+06,1.127168000000000000e+06,8.963284000000000233e+05,9.866080000000000000e+05,9.700000000000000000e+05,9.732640000000000000e+05,1.343807500000000000e+06,1.454358500000000000e+06,1.403344800000000047e+06,1.054176000000000000e+06,1.375530800000000047e+06,1.433131899999999907e+06,1.227609000000000000e+06,8.692436999999999534e+05,1.751099300000000047e+06,8.374880000000000000e+05,9.436640000000000000e+05,9.495360000000000000e+05,9.382080000000000000e+05,1.488440000000000000e+06,1.021424000000000000e+06,1.664833500000000000e+06,8.492800000000000000e+05,1.196112800000000047e+06,1.146560000000000000e+06,1.448192000000000000e+06,1.089312000000000000e+06,9.925620000000000000e+05,1.518838100000000093e+06,9.991200000000000000e+05,1.094080000000000000e+06,1.094816000000000000e+06,1.066394500000000000e+06,1.314368000000000000e+06,8.759200000000000000e+05,1.270860500000000000e+06,8.330315999999999767e+05,9.110720000000000000e+05,9.014400000000000000e+05,1.189416800000000047e+06,8.511528000000000466e+05,9.340160000000000000e+05,1.440157100000000093e+06,6.191910000000000000e+05,9.484688000000000466e+05,1.286304000000000000e+06,1.402160800000000047e+06,1.090496000000000000e+06,1.158208000000000000e+06,9.627670000000000000e+05,1.394246000000000000e+06,9.714720000000000000e+05,1.191392000000000000e+06,1.593975500000000000e+06,9.351665999999999767e+05,1.046176000000000000e+06,9.631840000000000000e+05,1.038480000000000000e+06,1.006576000000000000e+06,9.386240000000000000e+05,1.343467100000000093e+06,8.972679000000000233e+05,1.466601600000000093e+06,1.109824000000000000e+06,2.477109000000000000e+06,9.716800000000000000e+05,1.144736000000000000e+06,9.324480000000000000e+05,1.291424000000000000e+06,1.212481000000000000e+06,9.687520000000000000e+05,1.118176000000000000e+06,1.407945500000000000e+06,1.419620600000000093e+06,1.299108100000000093e+06,9.301440000000000000e+05,1.001424000000000000e+06,1.315992600000000093e+06,9.396800000000000000e+05,1.270062399999999907e+06,1.128352000000000000e+06,1.272448000000000000e+06,1.263392000000000000e+06,1.150464000000000000e+06,8.615305000000000000e+05,9.033280000000000000e+05,1.423191000000000000e+06,1.416869899999999907e+06,1.162025600000000093e+06,1.327668800000000047e+06,1.349808500000000000e+06,1.267744000000000000e+06,1.040272000000000000e+06,1.261883500000000000e+06,1.211040000000000000e+06,1.128966800000000047e+06,1.280514399999999907e+06,1.098624000000000000e+06,1.097024000000000000e+06,8.118265999999999767e+05,1.353177399999999907e+06,1.294208000000000000e+06,1.512065600000000093e+06,1.277758000000000000e+06,1.002480000000000000e+06,1.179239100000000093e+06,1.309580399999999907e+06,1.299279600000000093e+06,9.591205000000000000e+05,1.193201500000000000e+06,1.312032000000000000e+06,1.201937600000000093e+06,9.848160000000000000e+05,1.107616000000000000e+06,1.115328000000000000e+06,1.059040000000000000e+06,1.468397000000000000e+06,1.411793000000000000e+06,1.492706300000000047e+06,1.210624000000000000e+06,1.474039100000000093e+06,1.157962399999999907e+06,8.179840000000000000e+05,9.678419000000000233e+05,1.265594899999999907e+06,9.081440000000000000e+05,1.018576000000000000e+06,1.599276800000000047e+06,1.481476600000000093e+06,1.152704000000000000e+06,7.258628000000000466e+05,1.531824399999999907e+06,1.011008000000000000e+06,1.102528000000000000e+06,1.659264000000000000e+06,1.323125300000000047e+06,8.816640000000000000e+05,9.923840000000000000e+05,8.808320000000000000e+05,1.132992000000000000e+06,1.482735399999999907e+06,1.119968000000000000e+06,1.095776000000000000e+06,1.254446000000000000e+06,1.243168000000000000e+06,1.083616000000000000e+06,1.027216000000000000e+06,1.095968000000000000e+06,1.219136000000000000e+06,1.142944000000000000e+06,1.168064000000000000e+06,7.704619000000000233e+05,1.462882899999999907e+06,1.090496000000000000e+06,9.870240000000000000e+05,1.251904000000000000e+06,1.167259899999999907e+06,1.198627500000000000e+06,1.256480000000000000e+06,1.379799000000000000e+06,1.272864000000000000e+06,1.285024000000000000e+06,1.127392000000000000e+06,1.497611000000000000e+06,1.213696000000000000e+06,8.575151999999999534e+05,9.687165999999999767e+05,1.157792000000000000e+06,1.183679100000000093e+06,1.198400000000000000e+06,9.240640000000000000e+05,1.316549600000000093e+06,8.350785999999999767e+05,1.625049500000000000e+06,1.111200000000000000e+06,1.201184000000000000e+06,1.014688000000000000e+06,1.378429500000000000e+06,1.641605000000000000e+06,2.833783000000000000e+06,1.151008000000000000e+06,1.007008000000000000e+06,1.299985899999999907e+06,1.584897600000000093e+06,1.187694300000000047e+06,9.265760000000000000e+05,8.024265999999999767e+05,1.253184000000000000e+06,8.939040000000000000e+05,1.043440000000000000e+06,1.146752000000000000e+06,1.588465000000000000e+06,1.163162000000000000e+06,1.066975899999999907e+06,8.718400000000000000e+05,1.172416000000000000e+06,8.524160000000000000e+05,1.218217000000000000e+06,1.280536800000000047e+06,2.656674000000000000e+06,1.353219600000000093e+06,1.120192000000000000e+06,1.340088800000000047e+06,9.163040000000000000e+05,1.132485000000000000e+06,9.312960000000000000e+05,7.705250000000000000e+05,6.984520999999999767e+05,1.489534300000000047e+06,1.150209399999999907e+06,1.120459399999999907e+06,1.181728000000000000e+06,1.448006899999999907e+06,9.762080000000000000e+05,1.069376000000000000e+06,8.412555999999999767e+05,1.170400000000000000e+06,1.100832000000000000e+06,1.153411000000000000e+06,9.352800000000000000e+05,1.161600000000000000e+06,9.292000000000000000e+05,1.148448000000000000e+06,9.339200000000000000e+05,1.388469800000000047e+06,9.052160000000000000e+05,1.055136000000000000e+06,1.794794300000000047e+06,1.645079600000000093e+06,1.176241600000000093e+06,1.432677800000000047e+06,1.178471100000000093e+06,1.529714899999999907e+06,1.759116800000000047e+06,1.365056000000000000e+06,7.080273000000000466e+05,1.740847899999999907e+06,1.257632000000000000e+06,1.041968000000000000e+06,1.254976000000000000e+06,1.420540899999999907e+06,9.789980999999999767e+05,1.713862500000000000e+06,2.407405000000000000e+06,1.408651500000000000e+06,1.234848000000000000e+06,9.784885000000000000e+05,1.767583100000000093e+06,1.604957300000000047e+06,1.082048000000000000e+06,1.159264000000000000e+06,1.259680000000000000e+06,1.537132500000000000e+06,9.082675000000000000e+05,1.182816000000000000e+06,1.429750800000000047e+06,1.503756399999999907e+06,1.182688000000000000e+06,1.501440000000000000e+06,1.256480000000000000e+06,1.678829800000000047e+06,1.121472000000000000e+06,1.364832000000000000e+06,9.517440000000000000e+05,1.429413100000000093e+06,1.210528000000000000e+06,1.243289800000000047e+06,1.440569399999999907e+06,1.429413100000000093e+06,1.351245000000000000e+06,1.011008000000000000e+06,1.170912000000000000e+06,1.321421600000000093e+06,1.218496000000000000e+06,1.086592000000000000e+06,1.381032300000000047e+06,1.209783800000000047e+06,1.122624000000000000e+06,1.604344100000000093e+06,1.861234399999999907e+06,1.160320000000000000e+06,1.009632000000000000e+06,1.019744000000000000e+06,1.165312000000000000e+06,9.281440000000000000e+05,1.146490600000000093e+06,9.645440000000000000e+05,1.284233100000000093e+06,1.206592000000000000e+06,8.338180999999999767e+05,1.477757899999999907e+06,1.498880000000000000e+06,1.696320000000000000e+06,1.044800000000000000e+06,1.455445399999999907e+06,1.197760000000000000e+06,1.626656600000000093e+06,1.190432000000000000e+06,1.221664000000000000e+06,1.433131899999999907e+06,8.437440000000000000e+05,8.449744000000000233e+05,9.909120000000000000e+05,1.582030600000000093e+06,1.149952000000000000e+06,1.053984000000000000e+06,1.329536000000000000e+06,1.271904000000000000e+06,1.356480000000000000e+06,9.343359000000000233e+05,1.048608000000000000e+06,1.169664000000000000e+06,1.057568000000000000e+06,1.062816000000000000e+06,9.899680000000000000e+05,1.656480000000000000e+06,8.979840000000000000e+05,1.594016000000000000e+06,1.085536000000000000e+06,1.555962300000000047e+06,1.133632000000000000e+06,1.377248000000000000e+06,1.198848000000000000e+06,7.928746999999999534e+05,1.194592000000000000e+06,1.031097800000000047e+06,9.419840000000000000e+05,1.183679100000000093e+06,1.055136000000000000e+06,1.340088800000000047e+06,8.412555999999999767e+05,1.235852300000000047e+06,1.249024000000000000e+06,1.057568000000000000e+06,1.121152000000000000e+06,1.511300000000000000e+06,1.239328000000000000e+06,1.261568000000000000e+06,2.337644500000000000e+06,1.619219100000000093e+06,1.206065000000000000e+06,1.425694399999999907e+06,1.052480000000000000e+06,8.151871999999999534e+05,9.474400000000000000e+05,1.200544000000000000e+06,1.518737500000000000e+06,9.717920000000000000e+05,1.395907300000000047e+06,1.318336000000000000e+06,1.582030600000000093e+06,1.727210600000000093e+06,7.891559000000000233e+05,1.622937899999999907e+06,1.321421600000000093e+06,1.358682500000000000e+06,1.138080000000000000e+06,9.892320000000000000e+05,1.342464000000000000e+06,1.128960000000000000e+06,8.991360000000000000e+05,9.744160000000000000e+05,1.559681000000000000e+06,9.678080000000000000e+05,1.358682500000000000e+06,1.191936000000000000e+06,1.128448000000000000e+06,7.221440999999999767e+05,8.859178000000000466e+05,1.138272000000000000e+06,1.243289800000000047e+06,9.377920000000000000e+05,1.682548500000000000e+06,1.191190000000000000e+06,1.056512000000000000e+06,1.076448000000000000e+06,1.719773100000000093e+06,1.083234800000000047e+06,1.310265399999999907e+06,1.273076899999999907e+06,9.640859000000000233e+05,1.448006899999999907e+06,7.072690999999999767e+05,1.689986000000000000e+06,1.140512000000000000e+06,9.728480000000000000e+05,1.090368000000000000e+06,1.243289800000000047e+06,1.425694399999999907e+06,1.198627500000000000e+06,1.306546600000000093e+06,1.436850600000000093e+06,8.375369000000000233e+05,9.742080000000000000e+05,1.034816599999999977e+06,2.013851899999999907e+06,6.588509000000000233e+05,1.139040000000000000e+06,9.383200000000000000e+05,1.310265399999999907e+06,7.965934000000000233e+05,1.064736000000000000e+06,7.996480000000000000e+05,1.108352000000000000e+06,8.920160000000000000e+05,8.924480000000000000e+05,1.065888000000000000e+06,8.915040000000000000e+05,9.103360000000000000e+05,1.284233100000000093e+06,1.153929100000000093e+06,1.511300000000000000e+06,1.332577899999999907e+06,1.559681000000000000e+06,8.022560000000000000e+05,1.217221300000000047e+06,8.184000000000000000e+05,1.025744000000000000e+06,1.110880000000000000e+06,8.600320000000000000e+05,1.354963800000000047e+06,1.287951899999999907e+06,1.152800000000000000e+06,1.132672000000000000e+06,1.384751000000000000e+06,1.083234800000000047e+06,1.032576000000000000e+06,1.984064800000000047e+06,8.859178000000000466e+05,1.073792000000000000e+06,7.778880000000000000e+05,1.001744000000000000e+06,1.049728800000000047e+06,1.079516000000000000e+06,1.073472000000000000e+06,6.923569000000000233e+05,1.042291300000000047e+06,1.313984100000000093e+06,1.143680000000000000e+06,1.492706300000000047e+06,9.411520000000000000e+05,8.941120000000000000e+05,9.943840000000000000e+05,2.144119799999999814e+06,1.336296600000000093e+06,6.967040000000000000e+05,1.321421600000000093e+06,9.492109000000000233e+05,1.622937899999999907e+06,1.340088800000000047e+06,8.486930999999999767e+05,9.493280000000000000e+05,1.221344000000000000e+06,1.269358100000000093e+06,8.784803000000000466e+05,9.306171999999999534e+05,1.274912000000000000e+06,1.101828500000000000e+06,1.292384000000000000e+06,9.224960000000000000e+05,9.153600000000000000e+05,7.421440000000000000e+05,1.096704000000000000e+06,9.695840000000000000e+05,9.779840000000000000e+05,1.161366600000000093e+06,1.032272000000000000e+06,1.135334399999999907e+06,7.593688000000000466e+05,1.003952000000000000e+06,1.008480000000000000e+06,9.752794000000000233e+05,1.462882899999999907e+06,1.313984100000000093e+06,9.471200000000000000e+05,8.528320000000000000e+05,1.332577899999999907e+06,8.263805999999999767e+05,1.228414800000000047e+06,1.306546600000000093e+06,9.220060000000000000e+05,1.008785300000000047e+06,1.005066599999999977e+06,6.067513000000000466e+05,1.094391000000000000e+06,1.157664000000000000e+06,1.202346300000000047e+06,1.068322500000000000e+06,1.399626000000000000e+06,9.008160000000000000e+05,8.821990999999999767e+05,1.354963800000000047e+06,1.030800000000000000e+06,8.582560000000000000e+05,1.185792000000000000e+06,1.101828500000000000e+06,1.294080000000000000e+06,1.101828500000000000e+06,1.078336000000000000e+06,9.150560000000000000e+05,1.232133500000000000e+06,7.888160000000000000e+05,1.058304000000000000e+06,1.343807500000000000e+06,1.405664000000000000e+06,1.187397899999999907e+06,9.975919000000000233e+05,1.364608000000000000e+06,9.147360000000000000e+05,1.239571000000000000e+06,1.196512000000000000e+06,7.976640000000000000e+05,8.379040000000000000e+05,1.145376000000000000e+06,1.064320000000000000e+06,1.112160000000000000e+06,1.178016000000000000e+06,1.235072000000000000e+06,1.161366600000000093e+06,1.053120000000000000e+06,1.030368000000000000e+06,9.306171999999999534e+05,6.588509000000000233e+05,7.444938000000000466e+05,8.077496999999999534e+05,8.971113000000000466e+05,1.399626000000000000e+06,1.061024000000000000e+06,1.006800000000000000e+06,9.488000000000000000e+05,1.091648000000000000e+06,1.410782300000000047e+06,1.380800000000000000e+06,1.183679100000000093e+06,1.133952000000000000e+06,1.183679100000000093e+06,1.248384000000000000e+06,7.742438000000000466e+05,1.457536000000000000e+06,9.380546999999999534e+05,1.093440000000000000e+06,9.721120000000000000e+05,1.046288000000000000e+06,9.791360000000000000e+05,6.476946999999999534e+05,9.529296999999999534e+05,1.257632000000000000e+06,8.706880000000000000e+05,1.120459399999999907e+06,1.126016000000000000e+06,1.407063500000000000e+06,1.054400000000000000e+06,6.923569000000000233e+05,1.444288100000000093e+06,1.054912000000000000e+06,1.134464000000000000e+06,8.411360000000000000e+05,1.488987500000000000e+06,9.374720000000000000e+05,1.291670600000000093e+06,1.250727300000000047e+06,1.433131899999999907e+06,9.752640000000000000e+05,9.634880000000000000e+05,9.436640000000000000e+05,1.276795600000000093e+06,1.034816599999999977e+06,1.015632000000000000e+06,1.459164100000000093e+06,1.055552000000000000e+06,9.551040000000000000e+05,9.326560000000000000e+05,9.864355999999999767e+05,8.706880000000000000e+05,9.632800000000000000e+05,8.833440000000000000e+05,1.073792000000000000e+06,8.449744000000000233e+05,9.069920000000000000e+05,9.044800000000000000e+05,9.680160000000000000e+05,1.062944000000000000e+06,1.103584000000000000e+06,8.259040000000000000e+05,9.640859000000000233e+05,2.162714500000000000e+06,1.015520000000000000e+06,1.157248000000000000e+06,7.928746999999999534e+05,1.091744000000000000e+06,9.427200000000000000e+05,1.593186899999999907e+06,8.017280000000000000e+05,1.350592000000000000e+06,8.184335000000000000e+05,9.042720000000000000e+05,1.630375399999999907e+06,1.604344100000000093e+06,1.492706300000000047e+06,8.789440000000000000e+05,1.013008000000000000e+06,1.667636300000000047e+06,1.578311899999999907e+06,1.366240000000000000e+06,1.090272000000000000e+06,9.653920000000000000e+05,1.511300000000000000e+06,1.189696000000000000e+06,6.572195999999999767e+05,1.058400000000000000e+06,1.076032000000000000e+06,8.787360000000000000e+05,1.115840000000000000e+06,1.173792000000000000e+06,8.981920000000000000e+05,1.284233100000000093e+06,9.506880000000000000e+05,8.896365999999999767e+05,1.362401300000000047e+06,8.682880000000000000e+05,1.032800000000000000e+06,7.987350999999999767e+05,1.174624000000000000e+06,1.377313500000000000e+06,1.028480000000000000e+06,1.102336000000000000e+06,1.059680000000000000e+06,1.139053100000000093e+06,1.392188500000000000e+06,1.042064000000000000e+06,1.170816000000000000e+06,1.072416000000000000e+06,1.259360000000000000e+06,1.073600000000000000e+06,1.224658800000000047e+06,1.492706300000000047e+06,1.294720000000000000e+06,1.277792000000000000e+06,1.130240000000000000e+06,1.328859100000000093e+06,9.634880000000000000e+05,1.176241600000000093e+06,1.074240000000000000e+06,9.897600000000000000e+05,1.275968000000000000e+06,1.161366600000000093e+06,1.056384000000000000e+06,1.153120000000000000e+06,1.057166300000000047e+06,8.847040000000000000e+05,9.045760000000000000e+05,1.288864000000000000e+06,1.179960399999999907e+06,1.106656000000000000e+06,1.037648000000000000e+06,1.117024000000000000e+06,1.155968000000000000e+06,9.106560000000000000e+05,9.772480000000000000e+05,9.969120000000000000e+05,1.131615600000000093e+06,9.177760000000000000e+05,1.280514399999999907e+06,1.006800000000000000e+06,9.034240000000000000e+05,1.265639399999999907e+06,8.505280000000000000e+05,1.002064000000000000e+06,1.024784000000000000e+06,1.214240000000000000e+06,1.105280000000000000e+06,9.402080000000000000e+05,9.363200000000000000e+05,1.049120000000000000e+06,7.705250000000000000e+05,1.534782300000000047e+06,1.163712000000000000e+06,8.969440000000000000e+05,1.575851600000000093e+06,9.403040000000000000e+05,1.306546600000000093e+06,1.302827899999999907e+06,7.258628000000000466e+05,1.063776000000000000e+06,8.561678000000000466e+05,8.747615999999999767e+05,1.306546600000000093e+06,1.109600000000000000e+06,1.047120000000000000e+06,9.196640000000000000e+05,1.470320399999999907e+06,9.566484000000000233e+05,1.247424000000000000e+06,1.032800000000000000e+06,1.117382399999999907e+06,1.252320000000000000e+06,1.107296000000000000e+06,9.819840000000000000e+05,1.087200000000000000e+06,1.016784000000000000e+06,9.105440000000000000e+05,9.343359000000000233e+05,9.745280000000000000e+05,1.084768000000000000e+06,1.014784000000000000e+06,1.010688000000000000e+06,1.225824000000000000e+06,1.070336000000000000e+06,9.173600000000000000e+05,1.285344000000000000e+06,1.067168000000000000e+06,1.214976000000000000e+06,6.290638000000000466e+05,1.250727300000000047e+06,8.151871999999999534e+05,1.291670600000000093e+06,1.030368000000000000e+06,1.418256899999999907e+06,1.541087300000000047e+06,1.025312000000000000e+06,1.125376000000000000e+06,1.124178100000000093e+06,1.041856000000000000e+06,9.697920000000000000e+05,1.069056000000000000e+06,8.863680000000000000e+05,7.221440999999999767e+05,1.016480000000000000e+06,8.445760000000000000e+05,1.414538100000000093e+06,1.202112000000000000e+06,1.122080000000000000e+06,9.119863000000000466e+05,1.377313500000000000e+06,1.061024000000000000e+06,7.184253000000000466e+05,9.664320000000000000e+05,1.078432000000000000e+06,8.647360000000000000e+05,8.981920000000000000e+05,9.893440000000000000e+05,9.347520000000000000e+05,4.392439000000000000e+06,8.636053000000000466e+05,8.692320000000000000e+05,9.349600000000000000e+05,1.075296000000000000e+06,9.045488000000000466e+05,8.845920000000000000e+05,6.997944000000000233e+05,1.284233100000000093e+06,1.374464000000000000e+06,1.502751300000000047e+06,1.183968000000000000e+06,1.459164100000000093e+06,9.150560000000000000e+05,7.779625000000000000e+05,9.070880000000000000e+05,1.405344000000000000e+06,1.054400000000000000e+06,1.115840000000000000e+06,1.313984100000000093e+06,9.391520000000000000e+05,8.106880000000000000e+05,7.969440000000000000e+05,1.031840000000000000e+06,9.250080000000000000e+05,8.039200000000000000e+05,1.117120000000000000e+06,7.339360000000000000e+05,9.365280000000000000e+05,1.005066599999999977e+06,1.011424000000000000e+06,8.953760000000000000e+05,8.711040000000000000e+05,7.706080000000000000e+05,9.020640000000000000e+05,9.768320000000000000e+05,1.030064000000000000e+06,1.046384000000000000e+06,8.739360000000000000e+05,1.422400000000000000e+06,7.619840000000000000e+05,9.309760000000000000e+05,8.793760000000000000e+05,1.060885000000000000e+06,7.853920000000000000e+05,6.886380999999999767e+05,8.344640000000000000e+05,6.007680000000000000e+05,6.816800000000000000e+05,8.606560000000000000e+05,8.770720000000000000e+05,7.674880000000000000e+05,6.926560000000000000e+05,4.987907999999999884e+05,8.225760000000000000e+05,1.131615600000000093e+06,8.202720000000000000e+05,6.936000000000000000e+05,7.544960000000000000e+05,9.082675000000000000e+05,7.400640000000000000e+05,8.600320000000000000e+05,7.999680000000000000e+05,1.336690899999999907e+06,5.993138000000000466e+05,1.203460800000000047e+06,8.490720000000000000e+05,9.878720000000000000e+05,9.045760000000000000e+05,1.276795600000000093e+06,9.114880000000000000e+05,9.678080000000000000e+05,1.019941599999999977e+06,1.466601600000000093e+06,1.375991100000000093e+06,1.265639399999999907e+06,1.343807500000000000e+06,1.189600000000000000e+06,3.417159500000000000e+06,1.261883500000000000e+06,1.608062899999999907e+06,8.971113000000000466e+05,1.479712000000000000e+06,1.667636300000000047e+06,1.433131899999999907e+06,1.062208000000000000e+06,1.113408000000000000e+06,9.529296999999999534e+05,1.474039100000000093e+06,1.338944000000000000e+06,1.076768000000000000e+06,1.369216000000000000e+06,1.742085600000000093e+06,1.209783800000000047e+06,1.440569399999999907e+06,1.820253800000000047e+06,1.555962300000000047e+06,1.112984800000000047e+06,1.342048000000000000e+06,1.775555399999999907e+06,1.998939800000000047e+06,2.118051299999999814e+06,1.775555399999999907e+06,2.170152000000000000e+06,1.684160000000000000e+06,2.132963500000000000e+06,1.961715000000000000e+06,1.827728500000000000e+06,2.534997500000000000e+06,2.162714500000000000e+06,1.984064800000000047e+06,1.890984399999999907e+06,2.363713000000000000e+06,2.159032000000000000e+06,2.080960000000000000e+06,2.445598799999999814e+06,3.052424500000000000e+06,2.546153799999999814e+06,2.415848799999999814e+06,1.972908500000000000e+06,2.505098799999999814e+06,3.093256299999999814e+06,1.943121300000000047e+06,1.816535000000000000e+06,1.864953100000000093e+06,2.345119000000000000e+06,2.017570600000000093e+06,1.970912000000000000e+06,2.661509500000000000e+06,2.389817500000000000e+06,2.263231299999999814e+06,2.467911299999999814e+06,2.616884500000000000e+06,2.185027000000000000e+06,2.598216299999999814e+06,2.486579500000000000e+06,2.501454500000000000e+06,2.899732500000000000e+06,2.765708799999999814e+06,2.557310000000000000e+06,2.363713000000000000e+06,2.791814500000000000e+06,3.097049500000000000e+06,2.881138799999999814e+06,2.516329500000000000e+06,3.056068799999999814e+06,3.245873799999999814e+06,2.754627000000000000e+06,3.290647500000000000e+06,3.026318799999999814e+06,3.056068799999999814e+06,3.271979500000000000e+06,3.335272500000000000e+06,2.814127000000000000e+06,2.851388799999999814e+06,2.955513799999999814e+06,3.004006299999999814e+06,3.223561299999999814e+06,2.910888799999999814e+06,3.305522500000000000e+06,2.855107500000000000e+06,3.424671299999999814e+06,3.700082000000000000e+06,2.866263799999999814e+06,3.413366299999999814e+06,3.450702500000000000e+06,3.249667000000000000e+06,3.346428799999999814e+06,2.862545000000000000e+06,3.551108799999999814e+06,3.305522500000000000e+06,3.387409500000000000e+06,3.022600000000000000e+06,3.324116299999999814e+06,3.487890000000000000e+06,3.845262000000000000e+06,3.525152000000000000e+06,4.541412000000000000e+06,2.929557000000000000e+06,3.123006299999999814e+06,3.458140000000000000e+06,3.171498799999999814e+06,3.923430000000000000e+06,2.780583799999999814e+06,3.860137000000000000e+06,3.115568799999999814e+06,3.052424500000000000e+06,3.491608799999999814e+06,2.415848799999999814e+06,2.005536000000000000e+06,2.036480000000000000e+06,2.311649500000000000e+06,2.162714500000000000e+06,1.645323800000000047e+06,2.218533000000000000e+06,1.883546899999999907e+06,1.852544000000000000e+06,1.708579800000000047e+06,1.730080000000000000e+06,2.188782000000000000e+06,1.550976000000000000e+06,1.827136000000000000e+06,2.164096000000000000e+06,1.327936000000000000e+06,1.066848000000000000e+06,1.037952000000000000e+06,9.600320000000000000e+05,5.837600000000000000e+05,4.456480000000000000e+05,3.382720000000000000e+05,2.481760000000000000e+05,1.569680000000000000e+05,1.321640000000000000e+05,1.098100000000000000e+05,8.104400000000000000e+04,4.920900000000000000e+04,3.967800000000000000e+04,3.366100000000000000e+04,3.015200000000000000e+04,2.874900000000000000e+04,1.872700000000000000e+04,1.892700000000000000e+04,1.532100000000000000e+04,9.311000000000000000e+03,1.522100000000000000e+04,6.407000000000000000e+03,6.407000000000000000e+03,1.371800000000000000e+04,5.105000000000000000e+03,5.306000000000000000e+03,4.204000000000000000e+03,5.806000000000000000e+03,6.307000000000000000e+03,7.909000000000000000e+03,5.406000000000000000e+03,5.306000000000000000e+03,6.006000000000000000e+03,4.705000000000000000e+03,4.505000000000000000e+03,4.705000000000000000e+03,4.705000000000000000e+03,3.403000000000000000e+03,4.505000000000000000e+03,4.905000000000000000e+03,3.904000000000000000e+03,4.605000000000000000e+03,5.205000000000000000e+03,4.505000000000000000e+03,4.204000000000000000e+03,4.204000000000000000e+03,3.904000000000000000e+03,4.304000000000000000e+03,3.203000000000000000e+03,3.103000000000000000e+03,3.103000000000000000e+03,2.802000000000000000e+03,2.702000000000000000e+03,4.004000000000000000e+03,3.403000000000000000e+03,3.603000000000000000e+03,2.802000000000000000e+03,3.103000000000000000e+03,3.203000000000000000e+03,4.004000000000000000e+03,3.203000000000000000e+03,4.104000000000000000e+03,3.503000000000000000e+03,2.602000000000000000e+03,4.404000000000000000e+03,3.003000000000000000e+03,4.104000000000000000e+03,2.702000000000000000e+03,4.404000000000000000e+03,3.904000000000000000e+03,4.404000000000000000e+03,5.706000000000000000e+03,2.502000000000000000e+03,3.904000000000000000e+03,2.702000000000000000e+03,3.503000000000000000e+03,4.404000000000000000e+03,4.605000000000000000e+03,4.104000000000000000e+03,3.804000000000000000e+03,3.704000000000000000e+03,4.104000000000000000e+03,3.804000000000000000e+03,3.203000000000000000e+03,4.004000000000000000e+03,2.602000000000000000e+03,3.103000000000000000e+03,3.503000000000000000e+03,3.603000000000000000e+03,4.204000000000000000e+03,2.903000000000000000e+03,4.204000000000000000e+03,3.303000000000000000e+03,4.204000000000000000e+03,3.203000000000000000e+03,4.204000000000000000e+03,4.404000000000000000e+03,3.804000000000000000e+03,5.105000000000000000e+03,4.204000000000000000e+03,nan
4.795490000000000208e+01,3.937800000000000000e+04,5.412700000000000000e+04,4.188500000000000000e+04,3.436300000000000000e+04,3.386200000000000000e+04,3.516600000000000000e+04,3.466400000000000000e+04,3.175600000000000000e+04,3.115500000000000000e+04,2.413800000000000000e+04,2.864900000000000000e+04,3.366100000000000000e+04,3.626900000000000000e+04,4.168500000000000000e+04,4.479400000000000000e+04,4.298900000000000000e+04,5.031300000000000000e+04,5.643500000000000000e+04,6.185700000000000000e+04,6.979000000000000000e+04,8.034000000000000000e+04,8.667200000000000000e+04,1.050800000000000000e+05,1.211860000000000000e+05,1.207840000000000000e+05,1.558600000000000000e+05,1.703920000000000000e+05,2.116240000000000000e+05,2.057560000000000000e+05,2.483760000000000000e+05,3.515040000000000000e+05,3.793360000000000000e+05,5.163840000000000000e+05,6.846880000000000000e+05,8.056960000000000000e+05,1.157239800000000047e+06,9.451360000000000000e+05,1.065568000000000000e+06,9.647520000000000000e+05,1.023520000000000000e+06,1.153120000000000000e+06,1.254336000000000000e+06,2.054759100000000093e+06,1.492706300000000047e+06,1.622937899999999907e+06,1.109266000000000000e+06,1.673056000000000000e+06,1.930400000000000000e+06,1.995221000000000000e+06,1.946840000000000000e+06,1.820253800000000047e+06,1.898624000000000000e+06,1.937120000000000000e+06,1.695008000000000000e+06,2.085056000000000000e+06,1.887265600000000093e+06,1.769664000000000000e+06,1.686208000000000000e+06,1.295389399999999907e+06,1.671200000000000000e+06,1.649042500000000000e+06,1.566208000000000000e+06,1.807136000000000000e+06,1.619136000000000000e+06,1.739104000000000000e+06,1.462882899999999907e+06,1.739872000000000000e+06,2.166469500000000000e+06,1.747712000000000000e+06,1.859360000000000000e+06,1.634304000000000000e+06,2.207376500000000000e+06,2.132963500000000000e+06,1.957152000000000000e+06,1.860768000000000000e+06,1.664704000000000000e+06,2.095738800000000047e+06,2.080790399999999907e+06,2.077071600000000093e+06,2.011616000000000000e+06,1.727210600000000093e+06,1.630528000000000000e+06,1.660198800000000047e+06,2.337644500000000000e+06,2.244637500000000000e+06,1.673184000000000000e+06,1.780480000000000000e+06,1.790503800000000047e+06,1.701120000000000000e+06,1.629216000000000000e+06,1.715136000000000000e+06,1.678176000000000000e+06,1.697423500000000000e+06,1.749376000000000000e+06,1.643648000000000000e+06,1.742085600000000093e+06,1.638848000000000000e+06,2.016256000000000000e+06,1.611968000000000000e+06,1.831447300000000047e+06,2.192464500000000000e+06,1.873184000000000000e+06,1.569248000000000000e+06,1.502432000000000000e+06,1.228414800000000047e+06,1.706784000000000000e+06,1.325140399999999907e+06,1.628032000000000000e+06,1.459808000000000000e+06,1.824009800000000047e+06,1.367520000000000000e+06,1.213502500000000000e+06,1.600160000000000000e+06,1.745344000000000000e+06,1.506624000000000000e+06,1.629856000000000000e+06,1.373557500000000000e+06,1.771936000000000000e+06,1.732256000000000000e+06,2.106895000000000000e+06,1.524096000000000000e+06,1.429413100000000093e+06,1.407063500000000000e+06,2.047321600000000093e+06,1.514912000000000000e+06,1.391840000000000000e+06,2.036704000000000000e+06,1.571168000000000000e+06,1.634432000000000000e+06,1.191190000000000000e+06,1.579296000000000000e+06,1.780800000000000000e+06,1.597024000000000000e+06,1.727456000000000000e+06,1.587296000000000000e+06,1.600625399999999907e+06,1.812816300000000047e+06,1.704704000000000000e+06,1.756576000000000000e+06,1.446688000000000000e+06,1.464320000000000000e+06,1.724960000000000000e+06,1.675776000000000000e+06,1.638432000000000000e+06,1.339521899999999907e+06,1.525920000000000000e+06,1.704861000000000000e+06,1.536384000000000000e+06,1.515360000000000000e+06,1.566624000000000000e+06,1.529931000000000000e+06,1.992960000000000000e+06,1.615232000000000000e+06,1.506080000000000000e+06,1.508576000000000000e+06,1.596608000000000000e+06,1.532736000000000000e+06,1.394304000000000000e+06,1.922048000000000000e+06,1.465824000000000000e+06,1.646240000000000000e+06,1.414144000000000000e+06,1.493696000000000000e+06,1.638336000000000000e+06,1.565120000000000000e+06,1.485824000000000000e+06,1.816535000000000000e+06,1.517824000000000000e+06,1.389888000000000000e+06,1.451840000000000000e+06,1.745804399999999907e+06,1.485824000000000000e+06,1.527104000000000000e+06,1.875488000000000000e+06,1.835166000000000000e+06,1.466601600000000093e+06,1.590336000000000000e+06,1.577024000000000000e+06,1.698496000000000000e+06,1.297184000000000000e+06,1.435616000000000000e+06,1.317152000000000000e+06,1.351360000000000000e+06,1.060885000000000000e+06,1.367744000000000000e+06,1.558112000000000000e+06,1.290048000000000000e+06,1.593186899999999907e+06,1.423904000000000000e+06,1.293568000000000000e+06,1.221472000000000000e+06,1.306688000000000000e+06,1.672960000000000000e+06,1.361856000000000000e+06,1.909579100000000093e+06,1.297280000000000000e+06,1.520864000000000000e+06,1.374464000000000000e+06,1.283200000000000000e+06,1.520729399999999907e+06,1.348800000000000000e+06,1.482400000000000000e+06,1.539744000000000000e+06,1.444512000000000000e+06,1.546336000000000000e+06,1.482272000000000000e+06,1.481856000000000000e+06,1.894703100000000093e+06,1.460320000000000000e+06,2.062196600000000093e+06,1.307232000000000000e+06,1.331136000000000000e+06,1.365152000000000000e+06,1.609376000000000000e+06,2.017600000000000000e+06,1.614240000000000000e+06,1.363648000000000000e+06,1.538656000000000000e+06,1.589664000000000000e+06,1.581024000000000000e+06,1.976627300000000047e+06,1.425184000000000000e+06,1.768117899999999907e+06,1.245408000000000000e+06,2.177589500000000000e+06,1.438496000000000000e+06,1.589120000000000000e+06,1.781120000000000000e+06,1.295389399999999907e+06,1.827728500000000000e+06,1.369838800000000047e+06,1.719773100000000093e+06,1.511300000000000000e+06,1.786785000000000000e+06,1.236672000000000000e+06,1.343552000000000000e+06,1.456672000000000000e+06,1.370720000000000000e+06,2.367431500000000000e+06,1.308704000000000000e+06,1.330304000000000000e+06,1.469152000000000000e+06,1.615500399999999907e+06,1.392800000000000000e+06,1.402016000000000000e+06,1.682548500000000000e+06,1.219232000000000000e+06,1.419840000000000000e+06,1.239648000000000000e+06,1.517728000000000000e+06,1.604344100000000093e+06,1.443456000000000000e+06,1.207648000000000000e+06,1.517408000000000000e+06,1.236576000000000000e+06,1.214976000000000000e+06,1.363872000000000000e+06,1.572160000000000000e+06,1.448608000000000000e+06,1.221664000000000000e+06,1.256352000000000000e+06,1.252864000000000000e+06,1.344288000000000000e+06,1.346752000000000000e+06,1.377056000000000000e+06,1.536704000000000000e+06,1.529152000000000000e+06,1.125056000000000000e+06,1.823104000000000000e+06,1.505984000000000000e+06,1.188224000000000000e+06,1.301344000000000000e+06,1.142112000000000000e+06,1.289280000000000000e+06,1.470320399999999907e+06,1.302944000000000000e+06,1.102752000000000000e+06,1.384960000000000000e+06,1.345056000000000000e+06,1.507072000000000000e+06,1.622937899999999907e+06,1.283424000000000000e+06,1.548384000000000000e+06,1.200224000000000000e+06,1.275968000000000000e+06,1.321216000000000000e+06,1.258912000000000000e+06,1.239008000000000000e+06,1.223168000000000000e+06,1.395907300000000047e+06,1.254446000000000000e+06,1.239571000000000000e+06,1.324000000000000000e+06,1.298144000000000000e+06,1.287264000000000000e+06,1.500143800000000047e+06,1.317702899999999907e+06,1.231680000000000000e+06,1.704861000000000000e+06,1.202016000000000000e+06,1.179200000000000000e+06,1.561024000000000000e+06,1.613280000000000000e+06,1.367840000000000000e+06,1.209760000000000000e+06,1.225184000000000000e+06,1.306912000000000000e+06,1.220512000000000000e+06,1.363552000000000000e+06,1.302827899999999907e+06,1.812816300000000047e+06,1.582304000000000000e+06,1.008785300000000047e+06,1.224128000000000000e+06,1.291670600000000093e+06,1.212960000000000000e+06,1.369838800000000047e+06,1.216800000000000000e+06,1.734648100000000093e+06,1.512992000000000000e+06,1.266272000000000000e+06,1.295389399999999907e+06,1.610368000000000000e+06,1.114784000000000000e+06,1.162880000000000000e+06,1.355200000000000000e+06,1.589468100000000093e+06,1.367520000000000000e+06,1.476032000000000000e+06,1.186080000000000000e+06,1.230496000000000000e+06,1.879828100000000093e+06,1.207232000000000000e+06,1.239571000000000000e+06,1.366976000000000000e+06,1.156608000000000000e+06,1.242752000000000000e+06,1.074848000000000000e+06,1.196704000000000000e+06,1.119136000000000000e+06,1.109824000000000000e+06,1.161366600000000093e+06,1.043648000000000000e+06,1.064320000000000000e+06,1.095552000000000000e+06,1.035744000000000000e+06,1.235852300000000047e+06,1.160500899999999907e+06,1.218496000000000000e+06,1.296864000000000000e+06,1.000688000000000000e+06,1.163808000000000000e+06,1.050080000000000000e+06,9.340160000000000000e+05,1.153536000000000000e+06,9.589760000000000000e+05,1.718106399999999907e+06,9.887040000000000000e+05,1.694529300000000047e+06,1.503292300000000047e+06,1.197760000000000000e+06,1.151424000000000000e+06,1.190560000000000000e+06,1.701142300000000047e+06,1.133952000000000000e+06,1.125888000000000000e+06,1.173696000000000000e+06,1.478720399999999907e+06,1.257440000000000000e+06,1.533056000000000000e+06,1.442048000000000000e+06,1.573120000000000000e+06,1.002182599999999977e+06,1.569698500000000000e+06,1.336384000000000000e+06,1.356384000000000000e+06,1.184512000000000000e+06,1.219776000000000000e+06,1.444863399999999907e+06,1.354394500000000000e+06,1.491194000000000000e+06,1.221984000000000000e+06,1.299648000000000000e+06,1.409216000000000000e+06,1.473024000000000000e+06,1.295808000000000000e+06,1.384768000000000000e+06,1.244448000000000000e+06,1.288864000000000000e+06,1.672754899999999907e+06,1.306546600000000093e+06,1.199456000000000000e+06,1.444096000000000000e+06,1.202880000000000000e+06,1.195552000000000000e+06,1.152480000000000000e+06,1.266274899999999907e+06,2.102054299999999814e+06,1.068096000000000000e+06,1.729286800000000047e+06,1.105280000000000000e+06,1.632812100000000093e+06,1.613510500000000000e+06,1.037424000000000000e+06,1.080448000000000000e+06,8.513013000000000466e+05,1.276608000000000000e+06,1.044384000000000000e+06,1.031648099999999977e+06,1.591027000000000000e+06,1.846330500000000000e+06,1.540288000000000000e+06,1.514176000000000000e+06,1.102112000000000000e+06,1.099136000000000000e+06,1.221984000000000000e+06,1.133216000000000000e+06,1.296448000000000000e+06,1.230720000000000000e+06,1.173568000000000000e+06,1.137120000000000000e+06,1.133952000000000000e+06,1.126112000000000000e+06,1.385408000000000000e+06,1.085536000000000000e+06,1.433344000000000000e+06,1.284480000000000000e+06,1.299328000000000000e+06,1.670520600000000093e+06,1.150240000000000000e+06,1.543038800000000047e+06,1.087104000000000000e+06,1.158000000000000000e+06,1.076352000000000000e+06,1.312352000000000000e+06,1.545573800000000047e+06,1.125152000000000000e+06,1.022256000000000000e+06,1.085952000000000000e+06,1.051136000000000000e+06,1.888815399999999907e+06,1.298560000000000000e+06,1.293344000000000000e+06,9.773600000000000000e+05,9.646560000000000000e+05,8.546080000000000000e+05,9.675840000000000000e+05,1.182368000000000000e+06,1.138080000000000000e+06,1.042704000000000000e+06,1.016480000000000000e+06,1.213920000000000000e+06,1.055649899999999907e+06,1.245408000000000000e+06,1.311904000000000000e+06,1.669110399999999907e+06,1.495218300000000047e+06,1.212320000000000000e+06,1.544806000000000000e+06,1.220608000000000000e+06,1.333696000000000000e+06,1.280352000000000000e+06,1.182816000000000000e+06,1.289600000000000000e+06,1.762045100000000093e+06,1.126528000000000000e+06,9.962983000000000466e+05,5.591353000000000000e+06,1.557278600000000093e+06,1.278112000000000000e+06,1.339040000000000000e+06,1.070208000000000000e+06,8.020040000000000000e+05,1.044384000000000000e+06,1.329216000000000000e+06,1.021744000000000000e+06,1.015312000000000000e+06,1.824139500000000000e+06,1.325319300000000047e+06,1.060096000000000000e+06,1.512448000000000000e+06,1.498371899999999907e+06,1.042824500000000000e+06,1.038688000000000000e+06,9.083520000000000000e+05,1.452480000000000000e+06,1.183744000000000000e+06,1.340031100000000093e+06,9.546720000000000000e+05,1.154272000000000000e+06,1.009216000000000000e+06,1.020480000000000000e+06,1.180256000000000000e+06,1.163616000000000000e+06,1.150048000000000000e+06,1.177600000000000000e+06,1.180800000000000000e+06,1.299200000000000000e+06,1.517461300000000047e+06,7.753813000000000466e+05,1.236896000000000000e+06,1.017840000000000000e+06,1.146656000000000000e+06,1.050912000000000000e+06,1.675111000000000000e+06,9.241600000000000000e+05,1.232640000000000000e+06,2.390445000000000000e+06,1.615784500000000000e+06,1.341728000000000000e+06,1.647465100000000093e+06,1.038272000000000000e+06,1.072128000000000000e+06,9.566720000000000000e+05,1.237216000000000000e+06,1.270848000000000000e+06,1.725428300000000047e+06,1.185248000000000000e+06,9.967556999999999534e+05,1.656425300000000047e+06,1.254656000000000000e+06,3.160444500000000000e+06,7.011840000000000000e+05,1.422080000000000000e+06,1.016780400000000023e+06,1.182048000000000000e+06,1.143040000000000000e+06,1.324416000000000000e+06,1.492706300000000047e+06,1.070848000000000000e+06,1.092064000000000000e+06,1.291648000000000000e+06,1.028480000000000000e+06,1.046592000000000000e+06,1.505681000000000000e+06,1.183362100000000093e+06,1.093664000000000000e+06,1.317152000000000000e+06,1.338670100000000093e+06,1.030334900000000023e+06,1.087104000000000000e+06,1.423904000000000000e+06,1.136896000000000000e+06,8.509850000000000000e+05,1.505664000000000000e+06,1.022256000000000000e+06,1.409408000000000000e+06,1.015952000000000000e+06,1.068000000000000000e+06,1.171680000000000000e+06,1.399648000000000000e+06,1.131840000000000000e+06,1.144224000000000000e+06,1.059040000000000000e+06,1.272032000000000000e+06,1.517129800000000047e+06,1.059968000000000000e+06,8.825120000000000000e+05,1.017632000000000000e+06,1.384224000000000000e+06,1.355200000000000000e+06,1.115424000000000000e+06,1.537351899999999907e+06,1.112672000000000000e+06,1.082560000000000000e+06,1.241568000000000000e+06,1.178240000000000000e+06,1.191296000000000000e+06,1.246784000000000000e+06,1.147712000000000000e+06,1.293440000000000000e+06,1.020691599999999977e+06,1.217952000000000000e+06,1.121568000000000000e+06,9.769361999999999534e+05,1.049952000000000000e+06,9.019719000000000233e+05,1.558099800000000047e+06,1.145280000000000000e+06,1.202112000000000000e+06,5.893125000000000000e+05,9.671680000000000000e+05,1.535744000000000000e+06,1.051872000000000000e+06,7.941629000000000233e+05,1.145696000000000000e+06,1.145920000000000000e+06,1.079328399999999907e+06,8.766560000000000000e+05,1.113952000000000000e+06,9.721120000000000000e+05,9.989120000000000000e+05,9.831360000000000000e+05,1.342196300000000047e+06,1.400416000000000000e+06,9.667520000000000000e+05,9.735840000000000000e+05,1.355452899999999907e+06,1.306546600000000093e+06,9.908160000000000000e+05,1.311136899999999907e+06,1.117024000000000000e+06,9.803040000000000000e+05,1.137760000000000000e+06,1.434151500000000000e+06,7.916913000000000466e+05,9.731520000000000000e+05,1.272128000000000000e+06,8.806228000000000466e+05,1.213504000000000000e+06,9.262560000000000000e+05,8.995838000000000466e+05,1.543279100000000093e+06,1.166784000000000000e+06,1.610143399999999907e+06,9.089760000000000000e+05,1.242350500000000000e+06,8.925440000000000000e+05,1.467475899999999907e+06,8.881600000000000000e+05,9.900800000000000000e+05,1.435678399999999907e+06,9.546720000000000000e+05,1.353602300000000047e+06,8.741283000000000466e+05,9.069920000000000000e+05,1.593494399999999907e+06,8.192320000000000000e+05,1.000592000000000000e+06,1.376597600000000093e+06,1.090912000000000000e+06,1.111104000000000000e+06,9.089760000000000000e+05,9.566484000000000233e+05,1.125792000000000000e+06,1.278402100000000093e+06,1.399626000000000000e+06,1.351614800000000047e+06,7.407378000000000466e+05,7.973600000000000000e+05,1.183679100000000093e+06,8.561678000000000466e+05,1.073843000000000000e+06,9.834560000000000000e+05,1.017952000000000000e+06,9.157050000000000000e+05,1.010896000000000000e+06,1.637886300000000047e+06,8.262240000000000000e+05,1.079516000000000000e+06,9.674880000000000000e+05,7.482125000000000000e+05,1.087424000000000000e+06,8.633760000000000000e+05,1.077920000000000000e+06,1.090272000000000000e+06,9.665430000000000000e+05,6.634789000000000233e+05,1.251769399999999907e+06,9.916480000000000000e+05,1.111744000000000000e+06,8.386400000000000000e+05,8.422880000000000000e+05,8.626560000000000000e+05,1.116298000000000000e+06,1.020691599999999977e+06,6.923264000000000233e+05,9.624480000000000000e+05,8.877280000000000000e+05,9.033280000000000000e+05,9.924960000000000000e+05,1.005008000000000000e+06,1.671474500000000000e+06,8.454240000000000000e+05,1.209783800000000047e+06,1.578349600000000093e+06,1.342957399999999907e+06,1.372038800000000047e+06,1.003216000000000000e+06,1.068322500000000000e+06,1.577679399999999907e+06,7.593688000000000466e+05,1.633774600000000093e+06,9.786240000000000000e+05,1.403344800000000047e+06,1.395702100000000093e+06,1.701142300000000047e+06,1.196817000000000000e+06,1.617952000000000000e+06,1.824009800000000047e+06,1.414538100000000093e+06,1.671474500000000000e+06,1.708121500000000000e+06,1.345248000000000000e+06,1.288061500000000000e+06,1.327840000000000000e+06,1.492036800000000047e+06,1.130976000000000000e+06,7.894513000000000466e+05,1.074112000000000000e+06,8.747615999999999767e+05,9.526430000000000000e+05,1.360329000000000000e+06,9.535980999999999767e+05,1.292064000000000000e+06,1.065792000000000000e+06,1.241452100000000093e+06,7.486880000000000000e+05,1.017632000000000000e+06,1.026470400000000023e+06,8.561678000000000466e+05,8.146560000000000000e+05,1.317702899999999907e+06,7.742438000000000466e+05,1.289097899999999907e+06,1.637886300000000047e+06,1.339856600000000093e+06,1.219240500000000000e+06,1.658491399999999907e+06,1.179960399999999907e+06,1.038535300000000047e+06,8.192320000000000000e+05,9.082675000000000000e+05,1.052192000000000000e+06,1.171456000000000000e+06,1.481216000000000000e+06,1.137125000000000000e+06,1.305238600000000093e+06,8.448000000000000000e+05,9.676886999999999534e+05,1.215392000000000000e+06,1.611091000000000000e+06,9.366550999999999767e+05,9.122240000000000000e+05,1.433750500000000000e+06,1.168288000000000000e+06,1.293556600000000093e+06,8.746720000000000000e+05,1.130784000000000000e+06,1.197440000000000000e+06,1.436097399999999907e+06,1.055218000000000000e+06,8.973600000000000000e+05,8.830240000000000000e+05,1.291816800000000047e+06,8.972679000000000233e+05,9.634880000000000000e+05,1.427164399999999907e+06,1.277195800000000047e+06,1.214880000000000000e+06,9.452320000000000000e+05,8.452160000000000000e+05,1.151020000000000000e+06,1.444238800000000047e+06,1.004064000000000000e+06,1.102528000000000000e+06,1.217120000000000000e+06,1.650578000000000000e+06,1.463063600000000093e+06,6.216263000000000466e+05,8.238240000000000000e+05,9.144160000000000000e+05,9.917130999999999767e+05,8.909760000000000000e+05,8.101760000000000000e+05,9.961783000000000466e+05,1.024048000000000000e+06,1.196288000000000000e+06,1.483360000000000000e+06,1.179616000000000000e+06,8.710428000000000466e+05,1.059040000000000000e+06,9.896480000000000000e+05,1.559940000000000000e+06,1.045856000000000000e+06,9.454400000000000000e+05,9.598240000000000000e+05,1.510258800000000047e+06,1.119360000000000000e+06,1.322571300000000047e+06,8.040309000000000233e+05,1.223488000000000000e+06,1.063360000000000000e+06,1.110835899999999907e+06,1.049536000000000000e+06,9.589760000000000000e+05,9.017600000000000000e+05,9.820800000000000000e+05,2.486366000000000000e+06,1.426496000000000000e+06,1.065568000000000000e+06,1.002368000000000000e+06,1.503767600000000093e+06,9.055200000000000000e+05,1.053856000000000000e+06,1.099136000000000000e+06,8.767565999999999767e+05,1.291008000000000000e+06,1.129504000000000000e+06,2.420334000000000000e+06,8.531520000000000000e+05,1.145280000000000000e+06,9.383200000000000000e+05,1.566535000000000000e+06,9.536079000000000233e+05,1.269152000000000000e+06,9.298240000000000000e+05,1.078432000000000000e+06,1.031097800000000047e+06,1.372105100000000093e+06,1.486936899999999907e+06,1.231552000000000000e+06,1.408967800000000047e+06,1.528088800000000047e+06,1.239872000000000000e+06,1.722408300000000047e+06,1.202016000000000000e+06,1.173472000000000000e+06,8.768985999999999767e+05,1.090368000000000000e+06,1.140608000000000000e+06,1.222432000000000000e+06,9.157050000000000000e+05,1.049440000000000000e+06,1.249760000000000000e+06,1.455702300000000047e+06,9.468811999999999534e+05,1.176241600000000093e+06,8.975680000000000000e+05,7.872865000000000000e+05,1.148576000000000000e+06,1.376928000000000000e+06,9.114880000000000000e+05,1.241602600000000093e+06,1.332577899999999907e+06,9.717920000000000000e+05,9.453280999999999767e+05,1.003328000000000000e+06,1.059136000000000000e+06,1.079392000000000000e+06,9.687520000000000000e+05,9.016480000000000000e+05,1.157984000000000000e+06,8.858560000000000000e+05,8.616000000000000000e+05,9.804483000000000466e+05,1.289600000000000000e+06,1.682548500000000000e+06,1.123626500000000000e+06,1.176864000000000000e+06,1.049728800000000047e+06,1.223584000000000000e+06,1.321536000000000000e+06,1.217216000000000000e+06,1.098848000000000000e+06,1.728846899999999907e+06,1.277024000000000000e+06,1.174624000000000000e+06,1.206368000000000000e+06,1.008459800000000047e+06,2.201460500000000000e+06,2.222251500000000000e+06,1.009840000000000000e+06,1.654228000000000000e+06,1.193312000000000000e+06,1.308704000000000000e+06,1.221344000000000000e+06,1.043536000000000000e+06,1.576834800000000047e+06,1.809909800000000047e+06,1.530992100000000093e+06,1.066624000000000000e+06,1.641605000000000000e+06,1.216992000000000000e+06,1.000896000000000000e+06,1.139708000000000000e+06,1.670194100000000093e+06,9.457600000000000000e+05,1.000518599999999977e+06,1.283520000000000000e+06,1.278208000000000000e+06,1.130880000000000000e+06,1.652761300000000047e+06,1.513386899999999907e+06,1.709565100000000093e+06,1.083840000000000000e+06,9.805100999999999767e+05,1.434346399999999907e+06,1.359518300000000047e+06,9.797760000000000000e+05,1.692376100000000093e+06,1.276192000000000000e+06,1.140096000000000000e+06,1.245865399999999907e+06,1.086688000000000000e+06,9.687520000000000000e+05,1.228525500000000000e+06,1.301185600000000093e+06,1.447456899999999907e+06,7.849760000000000000e+05,8.990400000000000000e+05,8.908060000000000000e+05,8.568000000000000000e+05,1.544156899999999907e+06,1.680427600000000093e+06,1.024784000000000000e+06,8.151871999999999534e+05,9.195520000000000000e+05,1.268549100000000093e+06,7.630875000000000000e+05,1.016222800000000047e+06,1.160491500000000000e+06,1.511836000000000000e+06,1.515018800000000047e+06,1.171552000000000000e+06,8.874240000000000000e+05,1.220940000000000000e+06,1.064320000000000000e+06,1.089312000000000000e+06,1.109266000000000000e+06,1.040592000000000000e+06,1.074112000000000000e+06,2.736555000000000000e+06,9.889105000000000000e+05,9.100320000000000000e+05,1.072544000000000000e+06,1.047856000000000000e+06,7.653319000000000233e+05,9.988000000000000000e+05,1.263991100000000093e+06,1.149420399999999907e+06,1.294971300000000047e+06,9.330923000000000466e+05,1.284233100000000093e+06,1.795605399999999907e+06,9.472320000000000000e+05,8.736160000000000000e+05,8.248640000000000000e+05,1.466601600000000093e+06,1.325716899999999907e+06,1.153011800000000047e+06,1.232133500000000000e+06,1.015133400000000023e+06,8.789440000000000000e+05,8.560640000000000000e+05,1.474039100000000093e+06,1.366240000000000000e+06,1.591133000000000000e+06,1.457216399999999907e+06,1.221568000000000000e+06,1.801548600000000093e+06,9.271040000000000000e+05,1.262848000000000000e+06,1.073808300000000047e+06,1.285212399999999907e+06,1.170912000000000000e+06,1.141152000000000000e+06,1.760680399999999907e+06,9.204960000000000000e+05,1.773047100000000093e+06,1.021312000000000000e+06,1.216992000000000000e+06,1.049728800000000047e+06,9.643295999999999767e+05,1.407063500000000000e+06,1.328859100000000093e+06,1.351245000000000000e+06,1.125600000000000000e+06,1.295389399999999907e+06,1.156192000000000000e+06,1.502528000000000000e+06,1.177088000000000000e+06,9.840800000000000000e+05,1.196928000000000000e+06,1.308608000000000000e+06,1.234848000000000000e+06,1.522456300000000047e+06,1.045760000000000000e+06,9.413600000000000000e+05,1.198627500000000000e+06,1.384751000000000000e+06,1.059776000000000000e+06,1.093664000000000000e+06,8.821990999999999767e+05,1.053760000000000000e+06,7.965934000000000233e+05,1.208064000000000000e+06,1.244768000000000000e+06,1.185888000000000000e+06,1.377313500000000000e+06,1.067040000000000000e+06,1.002800000000000000e+06,1.094391000000000000e+06,1.462882899999999907e+06,1.105547300000000047e+06,1.552243500000000000e+06,1.500704000000000000e+06,8.356160000000000000e+05,1.037328000000000000e+06,1.098080000000000000e+06,1.399626000000000000e+06,9.566484000000000233e+05,1.083234800000000047e+06,1.241024000000000000e+06,9.825120000000000000e+05,1.172522899999999907e+06,9.484960000000000000e+05,1.086048000000000000e+06,1.064416000000000000e+06,1.159040000000000000e+06,1.165085399999999907e+06,9.231200000000000000e+05,7.686400000000000000e+05,1.388469800000000047e+06,9.697920000000000000e+05,1.235852300000000047e+06,7.407378000000000466e+05,1.645323800000000047e+06,1.229760000000000000e+06,8.681920000000000000e+05,1.042291300000000047e+06,1.121792000000000000e+06,1.017632000000000000e+06,1.477757899999999907e+06,1.160096000000000000e+06,1.035424000000000000e+06,1.742085600000000093e+06,1.362401300000000047e+06,9.610880000000000000e+05,1.403344800000000047e+06,1.092192000000000000e+06,1.570874399999999907e+06,1.157984000000000000e+06,1.462882899999999907e+06,1.269358100000000093e+06,1.838884800000000047e+06,9.827169000000000233e+05,1.127896899999999907e+06,1.183744000000000000e+06,1.347526300000000047e+06,1.237536000000000000e+06,7.295815999999999767e+05,1.302827899999999907e+06,1.421975600000000093e+06,1.395907300000000047e+06,1.154496000000000000e+06,1.201920000000000000e+06,1.418256899999999907e+06,9.228000000000000000e+05,9.145280000000000000e+05,1.201056000000000000e+06,1.775555399999999907e+06,1.366120000000000000e+06,1.019941599999999977e+06,1.343807500000000000e+06,1.025216000000000000e+06,1.381032300000000047e+06,9.695840000000000000e+05,1.429413100000000093e+06,1.388469800000000047e+06,1.177280000000000000e+06,1.191296000000000000e+06,1.119040000000000000e+06,9.064640000000000000e+05,9.499520000000000000e+05,1.228480000000000000e+06,1.084672000000000000e+06,1.153929100000000093e+06,1.563436899999999907e+06,1.103264000000000000e+06,1.072041300000000047e+06,1.336296600000000093e+06,1.468384000000000000e+06,7.258628000000000466e+05,1.477757899999999907e+06,1.745804399999999907e+06,9.331840000000000000e+05,1.244864000000000000e+06,1.116740600000000093e+06,1.034816599999999977e+06,1.221664000000000000e+06,1.273076899999999907e+06,1.119232000000000000e+06,1.146336000000000000e+06,1.388469800000000047e+06,8.435360000000000000e+05,1.440569399999999907e+06,1.074976000000000000e+06,1.027952000000000000e+06,9.119863000000000466e+05,8.936000000000000000e+05,1.492706300000000047e+06,1.481476600000000093e+06,1.652761300000000047e+06,1.239648000000000000e+06,9.758880000000000000e+05,1.354963800000000047e+06,1.287951899999999907e+06,1.500143800000000047e+06,1.388469800000000047e+06,1.619219100000000093e+06,1.258164800000000047e+06,1.093856000000000000e+06,1.269358100000000093e+06,1.492706300000000047e+06,1.146490600000000093e+06,8.449744000000000233e+05,1.113408000000000000e+06,9.306171999999999534e+05,1.155232000000000000e+06,8.522080000000000000e+05,1.109266000000000000e+06,1.157647899999999907e+06,8.636053000000000466e+05,9.705280000000000000e+05,9.016480000000000000e+05,1.029424000000000000e+06,7.635360000000000000e+05,1.202336000000000000e+06,8.346720000000000000e+05,8.577440000000000000e+05,9.454921999999999534e+05,8.151871999999999534e+05,8.188160000000000000e+05,8.996640000000000000e+05,9.459680000000000000e+05,6.700444000000000233e+05,7.035130999999999767e+05,9.832480000000000000e+05,1.269358100000000093e+06,9.971200000000000000e+05,1.198627500000000000e+06,1.280514399999999907e+06,1.112984800000000047e+06,1.015744000000000000e+06,8.274720000000000000e+05,1.663917500000000000e+06,1.142771899999999907e+06,9.492109000000000233e+05,1.641605000000000000e+06,1.373557500000000000e+06,7.943360000000000000e+05,9.338080000000000000e+05,1.136288000000000000e+06,9.611840000000000000e+05,8.226619000000000233e+05,9.647520000000000000e+05,1.555962300000000047e+06,9.634880000000000000e+05,7.407378000000000466e+05,1.373557500000000000e+06,1.407063500000000000e+06,1.507581300000000047e+06,9.157050000000000000e+05,1.232133500000000000e+06,1.138272000000000000e+06,8.392640000000000000e+05,8.093440000000000000e+05,1.388469800000000047e+06,1.429413100000000093e+06,1.100512000000000000e+06,1.663917500000000000e+06,8.524119000000000233e+05,9.427200000000000000e+05,6.290638000000000466e+05,1.096416000000000000e+06,8.582560000000000000e+05,7.616800000000000000e+05,1.053344000000000000e+06,1.197248000000000000e+06,9.656960000000000000e+05,1.440569399999999907e+06,1.455445399999999907e+06,1.118592000000000000e+06,6.662884000000000233e+05,1.325140399999999907e+06,9.371680000000000000e+05,8.673240999999999767e+05,7.580320000000000000e+05,9.243680000000000000e+05,7.409920000000000000e+05,1.287951899999999907e+06,8.299840000000000000e+05,9.920640000000000000e+05,1.383009000000000000e+06,1.213502500000000000e+06,1.179960399999999907e+06,1.313984100000000093e+06,1.146336000000000000e+06,1.024368000000000000e+06,1.321421600000000093e+06,1.198627500000000000e+06,1.407063500000000000e+06,1.126112000000000000e+06,1.418256899999999907e+06,8.333120000000000000e+05,8.637920000000000000e+05,1.105184000000000000e+06,1.067680000000000000e+06,1.719773100000000093e+06,1.105696000000000000e+06,1.563436899999999907e+06,1.068736000000000000e+06,1.007840000000000000e+06,9.432480000000000000e+05,9.434560000000000000e+05,8.430240000000000000e+05,1.284233100000000093e+06,1.200000000000000000e+06,1.254446000000000000e+06,1.392188500000000000e+06,8.568960000000000000e+05,7.932000000000000000e+05,9.844000000000000000e+05,9.940640000000000000e+05,8.077496999999999534e+05,1.296320000000000000e+06,3.283210000000000000e+06,1.005840000000000000e+06,1.042291300000000047e+06,1.139456000000000000e+06,1.146432000000000000e+06,1.187397899999999907e+06,1.151200000000000000e+06,6.737630999999999767e+05,1.436850600000000093e+06,1.604344100000000093e+06,1.410782300000000047e+06,1.399626000000000000e+06,1.485195399999999907e+06,1.124224000000000000e+06,8.933925000000000000e+05,9.392640000000000000e+05,1.110240000000000000e+06,9.351680000000000000e+05,9.529296999999999534e+05,8.226619000000000233e+05,2.531278799999999814e+06,7.539840000000000000e+05,1.013008000000000000e+06,9.596160000000000000e+05,1.418256899999999907e+06,1.742085600000000093e+06,1.187397899999999907e+06,1.064736000000000000e+06,1.020576000000000000e+06,1.061024000000000000e+06,1.217221300000000047e+06,1.239571000000000000e+06,1.440569399999999907e+06,1.021520000000000000e+06,1.204448000000000000e+06,1.269358100000000093e+06,8.989280000000000000e+05,1.429600000000000000e+06,8.114684000000000233e+05,1.340088800000000047e+06,8.513760000000000000e+05,9.492109000000000233e+05,7.903840000000000000e+05,1.087840000000000000e+06,1.384751000000000000e+06,1.064608000000000000e+06,1.166880000000000000e+06,2.572185000000000000e+06,1.281920000000000000e+06,9.384160000000000000e+05,1.099716000000000000e+06,8.310240000000000000e+05,1.481476600000000093e+06,1.388469800000000047e+06,1.121248000000000000e+06,1.125696000000000000e+06,8.636053000000000466e+05,9.054240000000000000e+05,1.311712000000000000e+06,1.392188500000000000e+06,8.859520000000000000e+05,9.409440000000000000e+05,8.130880000000000000e+05,9.661280000000000000e+05,1.503862500000000000e+06,7.589760000000000000e+05,9.579360000000000000e+05,9.065760000000000000e+05,7.863200000000000000e+05,8.651520000000000000e+05,1.044704000000000000e+06,4.396232000000000000e+06,4.035141299999999814e+06,9.165120000000000000e+05,1.118176000000000000e+06,1.194908800000000047e+06,7.189920000000000000e+05,9.043680000000000000e+05,7.614720000000000000e+05,1.281600000000000000e+06,9.239520000000000000e+05,1.595031600000000093e+06,8.976800000000000000e+05,1.046912000000000000e+06,8.226619000000000233e+05,1.060885000000000000e+06,1.156512000000000000e+06,1.211360000000000000e+06,9.638080000000000000e+05,6.700444000000000233e+05,8.776960000000000000e+05,1.139360000000000000e+06,8.918080000000000000e+05,1.243289800000000047e+06,9.342240000000000000e+05,1.597712100000000093e+06,1.043648000000000000e+06,7.147065999999999767e+05,9.908160000000000000e+05,1.033424000000000000e+06,1.043760000000000000e+06,9.968000000000000000e+05,1.222112000000000000e+06,8.915040000000000000e+05,1.626656600000000093e+06,1.328859100000000093e+06,8.766683000000000466e+05,1.143584000000000000e+06,1.326230800000000047e+06,9.269920000000000000e+05,1.072128000000000000e+06,1.229984000000000000e+06,8.499428000000000466e+05,1.137024000000000000e+06,1.237408000000000000e+06,1.425694399999999907e+06,1.295389399999999907e+06,2.583341299999999814e+06,9.071680999999999767e+05,9.769440000000000000e+05,1.107296000000000000e+06,1.868671899999999907e+06,8.114684000000000233e+05,9.934400000000000000e+05,1.208288000000000000e+06,8.510560000000000000e+05,1.086953500000000000e+06,3.004006299999999814e+06,1.258164800000000047e+06,1.125888000000000000e+06,8.851200000000000000e+05,1.067776000000000000e+06,1.358682500000000000e+06,1.028048000000000000e+06,1.167104000000000000e+06,1.273076899999999907e+06,9.964800000000000000e+05,1.071488000000000000e+06,1.043440000000000000e+06,8.899360000000000000e+05,9.496480000000000000e+05,1.031312000000000000e+06,1.081728000000000000e+06,9.420960000000000000e+05,9.963840000000000000e+05,9.295040000000000000e+05,8.851200000000000000e+05,1.299108100000000093e+06,9.245920000000000000e+05,1.038160000000000000e+06,1.029422599999999977e+06,8.226619000000000233e+05,8.218400000000000000e+05,1.730079800000000047e+06,1.057166300000000047e+06,9.598240000000000000e+05,8.297760000000000000e+05,8.437019000000000233e+05,1.011008000000000000e+06,9.343359000000000233e+05,1.144864000000000000e+06,1.436850600000000093e+06,1.019952000000000000e+06,9.974400000000000000e+05,9.830240000000000000e+05,1.024480000000000000e+06,7.258628000000000466e+05,1.059136000000000000e+06,7.519313000000000466e+05,1.366120000000000000e+06,8.040309000000000233e+05,1.217221300000000047e+06,1.541087300000000047e+06,1.608062899999999907e+06,8.086080000000000000e+05,8.449744000000000233e+05,1.048080000000000000e+06,7.221440999999999767e+05,1.194908800000000047e+06,1.070208000000000000e+06,9.194238000000000466e+05,1.009312000000000000e+06,1.131936000000000000e+06,9.477600000000000000e+05,9.920640000000000000e+05,9.646560000000000000e+05,1.099584000000000000e+06,1.234112000000000000e+06,1.358682500000000000e+06,1.034064000000000000e+06,1.090912000000000000e+06,1.255296000000000000e+06,7.333003000000000466e+05,9.856640000000000000e+05,9.421920000000000000e+05,1.109184000000000000e+06,1.201184000000000000e+06,6.328196999999999534e+05,1.433248000000000000e+06,1.582030600000000093e+06,9.583520000000000000e+05,1.172522899999999907e+06,1.235392000000000000e+06,9.402080000000000000e+05,1.005066599999999977e+06,9.214400000000000000e+05,9.423040000000000000e+05,1.236576000000000000e+06,1.533649800000000047e+06,1.030480000000000000e+06,8.659840000000000000e+05,1.121888000000000000e+06,7.623594000000000233e+05,1.321421600000000093e+06,9.737920000000000000e+05,1.321421600000000093e+06,8.338180999999999767e+05,1.008688000000000000e+06,8.905600000000000000e+05,1.351245000000000000e+06,9.973280000000000000e+05,1.025632000000000000e+06,1.247008500000000000e+06,1.013744000000000000e+06,8.932800000000000000e+05,1.027632000000000000e+06,1.115328000000000000e+06,9.468160000000000000e+05,1.024048000000000000e+06,1.239571000000000000e+06,1.377313500000000000e+06,9.265760000000000000e+05,9.020640000000000000e+05,1.044704000000000000e+06,1.626656600000000093e+06,9.062560000000000000e+05,1.358682500000000000e+06,1.131840000000000000e+06,9.510080000000000000e+05,1.238592000000000000e+06,1.049728800000000047e+06,1.172522899999999907e+06,7.996480000000000000e+05,1.250727300000000047e+06,9.454921999999999534e+05,7.445280000000000000e+05,1.131296000000000000e+06,8.016320000000000000e+05,8.885760000000000000e+05,8.318560000000000000e+05,1.130656000000000000e+06,9.275200000000000000e+05,3.599601299999999814e+06,1.022480000000000000e+06,8.461440000000000000e+05,7.333003000000000466e+05,9.391520000000000000e+05,8.619200000000000000e+05,1.176241600000000093e+06,8.893050999999999767e+05,9.508000000000000000e+05,6.797261999999999534e+05,7.035130999999999767e+05,9.372640000000000000e+05,9.174840000000000000e+05,9.975919000000000233e+05,9.552000000000000000e+05,8.375369000000000233e+05,9.862880000000000000e+05,9.354880000000000000e+05,8.411360000000000000e+05,7.705250000000000000e+05,1.217221300000000047e+06,9.529296999999999534e+05,1.116740600000000093e+06,6.901760000000000000e+05,8.240320000000000000e+05,7.714400000000000000e+05,5.953120000000000000e+05,6.810560000000000000e+05,7.691520000000000000e+05,7.883040000000000000e+05,1.054244300000000047e+06,6.883200000000000000e+05,1.153929100000000093e+06,6.223360000000000000e+05,6.768160000000000000e+05,6.769280000000000000e+05,1.317702899999999907e+06,7.694720000000000000e+05,6.643040000000000000e+05,7.937120000000000000e+05,1.249357800000000047e+06,1.183679100000000093e+06,8.076640000000000000e+05,9.464960000000000000e+05,1.081408000000000000e+06,9.975919000000000233e+05,1.074336000000000000e+06,9.195520000000000000e+05,1.060832000000000000e+06,1.667636300000000047e+06,1.194592000000000000e+06,1.273066000000000000e+06,8.610880000000000000e+05,1.094496000000000000e+06,1.135334399999999907e+06,1.276795600000000093e+06,1.325140399999999907e+06,1.281280000000000000e+06,2.337644500000000000e+06,1.142624000000000000e+06,1.265639399999999907e+06,1.398592000000000000e+06,1.232416000000000000e+06,1.029104000000000000e+06,1.462882899999999907e+06,1.168288000000000000e+06,1.262656000000000000e+06,1.146490600000000093e+06,1.299108100000000093e+06,1.397408000000000000e+06,1.381032300000000047e+06,9.901544000000000233e+05,1.139552000000000000e+06,2.062196600000000093e+06,1.950558800000000047e+06,1.451726600000000093e+06,1.309664000000000000e+06,1.760680399999999907e+06,1.894703100000000093e+06,1.797941300000000047e+06,1.370528000000000000e+06,1.779274100000000093e+06,1.701536000000000000e+06,2.311649500000000000e+06,2.062196600000000093e+06,2.300456000000000000e+06,2.337644500000000000e+06,2.088301300000000047e+06,3.517714500000000000e+06,1.831447300000000047e+06,2.300456000000000000e+06,1.920735399999999907e+06,2.240918799999999814e+06,1.838884800000000047e+06,1.909579100000000093e+06,2.263231299999999814e+06,2.129244799999999814e+06,2.114332500000000000e+06,2.400973799999999814e+06,2.642841299999999814e+06,2.058477899999999907e+06,2.382380000000000000e+06,2.579622500000000000e+06,2.121807299999999814e+06,1.987783500000000000e+06,2.523767000000000000e+06,2.639197000000000000e+06,2.393536299999999814e+06,3.004006299999999814e+06,2.237200000000000000e+06,2.791814500000000000e+06,2.218533000000000000e+06,2.341399500000000000e+06,2.505098799999999814e+06,2.646634500000000000e+06,2.278143500000000000e+06,2.747115000000000000e+06,2.613091299999999814e+06,2.657716299999999814e+06,2.646634500000000000e+06,2.627966299999999814e+06,3.238436299999999814e+06,3.018881299999999814e+06,2.676384500000000000e+06,3.037475000000000000e+06,2.944432000000000000e+06,3.015162500000000000e+06,3.543671299999999814e+06,3.138030000000000000e+06,2.788021299999999814e+06,3.391053799999999814e+06,3.111924500000000000e+06,3.770812500000000000e+06,2.747115000000000000e+06,2.873701299999999814e+06,3.502839500000000000e+06,3.059862000000000000e+06,3.037475000000000000e+06,3.178936299999999814e+06,3.320397500000000000e+06,3.744781299999999814e+06,3.733625000000000000e+06,2.866263799999999814e+06,4.597119000000000000e+06,3.629351299999999814e+06,3.152905000000000000e+06,3.044912500000000000e+06,2.910888799999999814e+06,3.350222000000000000e+06,3.443265000000000000e+06,2.747115000000000000e+06,3.882523799999999814e+06,2.825208799999999814e+06,2.951869500000000000e+06,2.810333799999999814e+06,3.041193799999999814e+06,2.940638799999999814e+06,3.156623799999999814e+06,3.067299500000000000e+06,3.327835000000000000e+06,3.424671299999999814e+06,5.453324000000000000e+06,2.594497500000000000e+06,2.788021299999999814e+06,2.925763799999999814e+06,2.233481299999999814e+06,1.976320000000000000e+06,1.850041000000000000e+06,2.241088000000000000e+06,1.885568000000000000e+06,2.341399500000000000e+06,2.140401000000000000e+06,1.913297899999999907e+06,2.237760000000000000e+06,2.315332000000000000e+06,1.874816000000000000e+06,1.894703100000000093e+06,1.602656000000000000e+06,1.714720000000000000e+06,1.496288000000000000e+06,1.314912000000000000e+06,1.106016000000000000e+06,8.664160000000000000e+05,7.798720000000000000e+05,5.672800000000000000e+05,4.444160000000000000e+05,3.514080000000000000e+05,2.939280000000000000e+05,2.242720000000000000e+05,1.363960000000000000e+05,9.270600000000000000e+04,7.782800000000000000e+04,6.969000000000000000e+04,1.453680000000000000e+05,4.188500000000000000e+04,2.494000000000000000e+04,2.965100000000000000e+04,1.842600000000000000e+04,3.496500000000000000e+04,9.812000000000000000e+03,1.632200000000000000e+04,8.610000000000000000e+03,1.391800000000000000e+04,7.609000000000000000e+03,5.005000000000000000e+03,3.403000000000000000e+03,5.606000000000000000e+03,5.105000000000000000e+03,1.241600000000000000e+04,6.607000000000000000e+03,6.707000000000000000e+03,7.008000000000000000e+03,7.008000000000000000e+03,5.406000000000000000e+03,6.006000000000000000e+03,6.908000000000000000e+03,4.605000000000000000e+03,3.503000000000000000e+03,5.606000000000000000e+03,4.304000000000000000e+03,3.403000000000000000e+03,3.303000000000000000e+03,4.104000000000000000e+03,5.506000000000000000e+03,2.802000000000000000e+03,3.003000000000000000e+03,4.705000000000000000e+03,4.304000000000000000e+03,3.704000000000000000e+03,4.605000000000000000e+03,6.607000000000000000e+03,5.306000000000000000e+03,4.104000000000000000e+03,3.603000000000000000e+03,4.004000000000000000e+03,5.706000000000000000e+03,3.003000000000000000e+03,5.105000000000000000e+03,5.806000000000000000e+03,2.802000000000000000e+03,2.502000000000000000e+03,3.203000000000000000e+03,3.003000000000000000e+03,3.303000000000000000e+03,3.103000000000000000e+03,4.004000000000000000e+03,3.704000000000000000e+03,3.804000000000000000e+03,4.204000000000000000e+03,4.705000000000000000e+03,3.704000000000000000e+03,4.204000000000000000e+03,4.204000000000000000e+03,4.304000000000000000e+03,4.505000000000000000e+03,4.304000000000000000e+03,4.304000000000000000e+03,3.403000000000000000e+03,4.404000000000000000e+03,3.904000000000000000e+03,4.104000000000000000e+03,4.204000000000000000e+03,3.804000000000000000e+03,4.304000000000000000e+03,3.704000000000000000e+03,4.605000000000000000e+03,4.905000000000000000e+03,3.403000000000000000e+03,3.904000000000000000e+03,3.403000000000000000e+03,5.105000000000000000e+03,4.204000000000000000e+03,3.704000000000000000e+03,3.704000000000000000e+03,4.104000000000000000e+03,3.603000000000000000e+03,3.303000000000000000e+03,3.804000000000000000e+03,2.502000000000000000e+03,5.306000000000000000e+03,5.306000000000000000e+03,nan
[truncated: 481,570 more chars]
