# Supplementary material for: Otolith microchemistry and diadromy in Patagonian river fishes
Source: PeerJ. 2019 Jan 3;7:e6149. doi: 10.7717/peerj.6149 (PMC6321752; doi:10.7717/peerj.6149)
Supplement: Supplemental Information 3 — Raw data. This archive contains the raw data used to generate the analyses reported in the paper cited above. The python script provided allows to convert from the isotopic intensities measured by LA-ICP-MS to molar concentrations of Sr:Ca. [file peerj-07-6149-s003.zip › Dataset S1/Alo_etAl_scripts/samples/AM16.txt]

4.794850000000000279e+01,3.704000000000000000e+03,4.104000000000000000e+03,3.003000000000000000e+03,4.104000000000000000e+03,3.003000000000000000e+03,4.404000000000000000e+03,3.403000000000000000e+03,3.904000000000000000e+03,9.712000000000000000e+03,2.213400000000000000e+04,4.670100000000000000e+04,8.416000000000000000e+04,1.668560000000000000e+05,2.842880000000000000e+05,4.036240000000000000e+05,6.286400000000000000e+05,8.055840000000000000e+05,1.187040000000000000e+06,1.266272000000000000e+06,1.467968000000000000e+06,2.014176000000000000e+06,2.048544000000000000e+06,2.014933600000000093e+06,2.118242000000000000e+06,2.189787299999999814e+06,2.629056000000000000e+06,2.464016799999999814e+06,2.412362000000000000e+06,2.648896000000000000e+06,2.730176000000000000e+06,2.646848000000000000e+06,2.884800000000000000e+06,2.764480000000000000e+06,2.700160000000000000e+06,2.653184000000000000e+06,3.064128500000000000e+06,2.551443000000000000e+06,2.674816000000000000e+06,2.666304000000000000e+06,2.674496000000000000e+06,2.619328000000000000e+06,2.601344000000000000e+06,2.560064000000000000e+06,2.094419300000000047e+06,2.483907000000000000e+06,2.577856000000000000e+06,2.313024799999999814e+06,2.897216500000000000e+06,2.444125500000000000e+06,2.649344000000000000e+06,2.634858299999999814e+06,2.629632000000000000e+06,2.340778299999999814e+06,2.566208000000000000e+06,2.555452000000000000e+06,2.810880000000000000e+06,2.748480000000000000e+06,2.599126500000000000e+06,2.428224000000000000e+06,2.245450000000000000e+06,2.631680000000000000e+06,2.665856000000000000e+06,2.970688000000000000e+06,2.817856000000000000e+06,2.678848000000000000e+06,2.753920000000000000e+06,2.805440000000000000e+06,2.657728000000000000e+06,2.921344000000000000e+06,3.274793299999999814e+06,2.574912000000000000e+06,2.297103799999999814e+06,2.130153000000000000e+06,2.585600000000000000e+06,2.563353799999999814e+06,2.898176000000000000e+06,2.781998000000000000e+06,2.436223500000000000e+06,2.639872000000000000e+06,2.512192000000000000e+06,2.583232000000000000e+06,2.368648799999999814e+06,2.313024799999999814e+06,2.836544000000000000e+06,2.542144000000000000e+06,2.313024799999999814e+06,2.285154000000000000e+06,2.979520000000000000e+06,2.313024799999999814e+06,2.551443000000000000e+06,2.652864000000000000e+06,2.672000000000000000e+06,2.595156000000000000e+06,2.384569799999999814e+06,2.765120000000000000e+06,2.524864000000000000e+06,2.475927500000000000e+06,3.211328000000000000e+06,2.412362000000000000e+06,2.569472000000000000e+06,2.690112000000000000e+06,2.261331299999999814e+06,2.778176000000000000e+06,2.724928000000000000e+06,2.802048000000000000e+06,2.714048000000000000e+06,4.113323299999999814e+06,2.693632000000000000e+06,3.060078799999999814e+06,2.780736000000000000e+06,2.817651500000000000e+06,2.870656000000000000e+06,2.804224000000000000e+06,3.012435000000000000e+06,2.575303500000000000e+06,2.835648000000000000e+06,2.924929299999999814e+06,2.686551799999999814e+06,3.177472000000000000e+06,2.853384299999999814e+06,2.734195500000000000e+06,2.721152000000000000e+06,2.444125500000000000e+06,2.090449000000000000e+06,2.837503000000000000e+06,2.714423299999999814e+06,2.583245000000000000e+06,2.618977000000000000e+06,2.527581299999999814e+06,2.841552799999999814e+06,2.539531000000000000e+06,2.762067000000000000e+06,2.814272000000000000e+06,2.790656000000000000e+06,2.901186799999999814e+06,2.845504000000000000e+06,2.642878299999999814e+06,2.440155000000000000e+06,2.514112000000000000e+06,2.841552799999999814e+06,2.281222500000000000e+06,2.571072000000000000e+06,2.527581299999999814e+06,2.297103799999999814e+06,2.495779299999999814e+06,3.204864000000000000e+06,2.531551799999999814e+06,2.503798299999999814e+06,3.254862299999999814e+06,3.214080000000000000e+06,2.471996000000000000e+06,2.716672000000000000e+06,2.624512000000000000e+06,2.833532500000000000e+06,2.499788299999999814e+06,2.491808799999999814e+06,2.571333299999999814e+06,2.702433000000000000e+06,3.094784000000000000e+06,2.547472500000000000e+06,2.736448000000000000e+06,2.637184000000000000e+06,2.372580299999999814e+06,2.591224500000000000e+06,2.921920000000000000e+06,2.535560799999999814e+06,3.230961000000000000e+06,2.754624000000000000e+06,2.650739500000000000e+06,2.479898000000000000e+06,2.440155000000000000e+06,2.293133500000000000e+06,2.630888000000000000e+06,2.503798299999999814e+06,2.324897000000000000e+06,2.456036299999999814e+06,2.632256000000000000e+06,2.261331299999999814e+06,2.583104000000000000e+06,2.384569799999999814e+06,2.146112799999999814e+06,2.507328000000000000e+06,2.611328000000000000e+06,2.441664000000000000e+06,2.452104799999999814e+06,2.026884300000000047e+06,2.969536000000000000e+06,2.552576000000000000e+06,2.559744000000000000e+06,2.571072000000000000e+06,2.678848000000000000e+06,2.465408000000000000e+06,2.042765500000000000e+06,2.118242000000000000e+06,2.157632000000000000e+06,2.469632000000000000e+06,2.798464000000000000e+06,2.776832000000000000e+06,2.463424000000000000e+06,2.324672000000000000e+06,2.595156000000000000e+06,2.566080000000000000e+06,2.348544000000000000e+06,2.134123500000000000e+06,2.392471500000000000e+06,2.741376000000000000e+06,2.881335299999999814e+06,2.126221500000000000e+06,2.042765500000000000e+06,2.646720000000000000e+06,2.305045299999999814e+06,2.297103799999999814e+06,2.479168000000000000e+06,2.416332299999999814e+06,2.356699000000000000e+06,2.634858299999999814e+06,2.384569799999999814e+06,2.449536000000000000e+06,2.597632000000000000e+06,2.106370000000000000e+06,2.150044299999999814e+06,2.596224000000000000e+06,2.400640000000000000e+06,2.690432000000000000e+06,2.471744000000000000e+06,2.333632000000000000e+06,2.269568000000000000e+06,2.082469600000000093e+06,3.028316299999999814e+06,3.497369000000000000e+06,2.773978000000000000e+06,2.447808000000000000e+06,2.504704000000000000e+06,2.086478600000000093e+06,2.650739500000000000e+06,2.718314299999999814e+06,2.861404299999999814e+06,3.024425299999999814e+06,2.611904000000000000e+06,2.412362000000000000e+06,2.582080000000000000e+06,2.587254299999999814e+06,2.663872000000000000e+06,2.332876299999999814e+06,2.249420299999999814e+06,2.642816000000000000e+06,2.571333299999999814e+06,2.555328000000000000e+06,2.666620799999999814e+06,2.698383299999999814e+06,2.865152000000000000e+06,2.746185799999999814e+06,2.428244000000000000e+06,2.801770000000000000e+06,2.682502000000000000e+06,2.519679500000000000e+06,2.690522000000000000e+06,2.753600000000000000e+06,2.618977000000000000e+06,2.495779299999999814e+06,2.503798299999999814e+06,2.456036299999999814e+06,2.901186799999999814e+06,2.755904000000000000e+06,2.948910000000000000e+06,2.523649799999999814e+06,2.908864000000000000e+06,2.559422299999999814e+06,2.448134500000000000e+06,2.780288000000000000e+06,2.948910000000000000e+06,2.543541000000000000e+06,2.528576000000000000e+06,2.756224000000000000e+06,2.424273799999999814e+06,2.833532500000000000e+06,2.483907000000000000e+06,2.690522000000000000e+06,2.805740500000000000e+06,2.483907000000000000e+06,2.416332299999999814e+06,2.776704000000000000e+06,2.618304000000000000e+06,2.376550799999999814e+06,2.658560000000000000e+06,2.905077799999999814e+06,2.917068000000000000e+06,2.614927299999999814e+06,2.289124500000000000e+06,2.722364000000000000e+06,5.293538000000000000e+06,2.656704000000000000e+06,2.380559799999999814e+06,2.388540000000000000e+06,2.475927500000000000e+06,2.547472500000000000e+06,2.384569799999999814e+06,3.365120000000000000e+06,2.316995000000000000e+06,2.735872000000000000e+06,2.336807799999999814e+06,3.011328000000000000e+06,2.578560000000000000e+06,2.340778299999999814e+06,2.652992000000000000e+06,2.706403299999999814e+06,2.389056000000000000e+06,2.161994000000000000e+06,2.963904000000000000e+06,2.158023799999999814e+06,2.666620799999999814e+06,2.289280000000000000e+06,2.243200000000000000e+06,2.410112000000000000e+06,2.305045299999999814e+06,2.368648799999999814e+06,2.554496000000000000e+06,2.237470500000000000e+06,2.174656000000000000e+06,2.454720000000000000e+06,2.022112000000000000e+06,2.507768500000000000e+06,2.120960000000000000e+06,1.822880000000000000e+06,1.907655800000000047e+06,2.017920000000000000e+06,1.939968000000000000e+06,1.851992000000000000e+06,2.201280000000000000e+06,2.387840000000000000e+06,2.054080000000000000e+06,2.322752000000000000e+06,2.485952000000000000e+06,2.473472000000000000e+06,2.310656000000000000e+06,2.491648000000000000e+06,2.139200000000000000e+06,2.093728000000000000e+06,2.440256000000000000e+06,1.685041399999999907e+06,2.199936000000000000e+06,2.200832000000000000e+06,1.920288000000000000e+06,2.126528000000000000e+06,2.456320000000000000e+06,2.662650500000000000e+06,2.111104000000000000e+06,2.347392000000000000e+06,1.979520000000000000e+06,1.924128000000000000e+06,2.164416000000000000e+06,2.195712000000000000e+06,2.249420299999999814e+06,1.851992000000000000e+06,2.202496000000000000e+06,2.181440000000000000e+06,2.106370000000000000e+06,2.209536000000000000e+06,2.229056000000000000e+06,2.503798299999999814e+06,2.202816000000000000e+06,2.366272000000000000e+06,2.283904000000000000e+06,2.126080000000000000e+06,1.931477600000000093e+06,2.138132500000000000e+06,2.118016000000000000e+06,2.021024000000000000e+06,2.056512000000000000e+06,1.951330300000000047e+06,2.050528000000000000e+06,2.129216000000000000e+06,2.030400000000000000e+06,2.461504000000000000e+06,2.026884300000000047e+06,2.119680000000000000e+06,1.893568000000000000e+06,2.157952000000000000e+06,1.986912000000000000e+06,2.287040000000000000e+06,1.998272000000000000e+06,1.728754500000000000e+06,1.959270800000000047e+06,2.006993000000000000e+06,2.460672000000000000e+06,2.020896000000000000e+06,2.211200000000000000e+06,1.819168000000000000e+06,1.971220500000000000e+06,1.984032000000000000e+06,2.141888000000000000e+06,2.321984000000000000e+06,2.214848000000000000e+06,1.935680000000000000e+06,2.115328000000000000e+06,2.063136000000000000e+06,1.975200000000000000e+06,2.053184000000000000e+06,2.312302500000000000e+06,2.013376000000000000e+06,1.734809300000000047e+06,1.737808399999999907e+06,1.845150100000000093e+06,1.898528000000000000e+06,2.084960000000000000e+06,2.054496000000000000e+06,1.918304000000000000e+06,1.796873300000000047e+06,2.276416000000000000e+06,1.863463600000000093e+06,2.153280000000000000e+06,2.317824000000000000e+06,2.019808000000000000e+06,2.290368000000000000e+06,2.105216000000000000e+06,1.967392000000000000e+06,2.391232000000000000e+06,2.716436000000000000e+06,2.222592000000000000e+06,2.467328000000000000e+06,2.466432000000000000e+06,2.131328000000000000e+06,2.808896000000000000e+06,2.401920000000000000e+06,2.320256000000000000e+06,2.088245300000000047e+06,2.352704000000000000e+06,2.244096000000000000e+06,2.336320000000000000e+06,2.098496000000000000e+06,2.184000000000000000e+06,2.005984000000000000e+06,2.152640000000000000e+06,2.190336000000000000e+06,1.698720000000000000e+06,1.885024000000000000e+06,2.009088000000000000e+06,2.073760000000000000e+06,1.915680000000000000e+06,1.866592000000000000e+06,2.035264000000000000e+06,1.917216000000000000e+06,1.978528000000000000e+06,2.016704000000000000e+06,1.845984000000000000e+06,1.882744300000000047e+06,1.896672000000000000e+06,2.032064000000000000e+06,1.811616000000000000e+06,2.154176000000000000e+06,1.991968000000000000e+06,1.840832000000000000e+06,1.613998800000000047e+06,1.897856000000000000e+06,1.987136000000000000e+06,1.919616000000000000e+06,1.684093399999999907e+06,2.109568000000000000e+06,1.742074300000000047e+06,1.936128000000000000e+06,2.187456000000000000e+06,1.871424000000000000e+06,1.927658399999999907e+06,1.649268800000000047e+06,1.879520000000000000e+06,2.230464000000000000e+06,2.015584000000000000e+06,2.118016000000000000e+06,1.946784000000000000e+06,1.757984000000000000e+06,1.750240000000000000e+06,1.669120800000000047e+06,1.518544300000000047e+06,1.829024000000000000e+06,1.873600000000000000e+06,1.747296000000000000e+06,1.524307000000000000e+06,1.764320000000000000e+06,1.629245300000000047e+06,1.871424000000000000e+06,1.803840000000000000e+06,1.722069000000000000e+06,2.387388799999999814e+06,1.800799500000000000e+06,1.618368000000000000e+06,1.727680000000000000e+06,1.817250800000000047e+06,1.723593899999999907e+06,1.725920000000000000e+06,1.560934399999999907e+06,1.597024000000000000e+06,1.608342500000000000e+06,1.663840000000000000e+06,1.693920000000000000e+06,1.629088000000000000e+06,1.612909800000000047e+06,2.014478399999999907e+06,1.848832000000000000e+06,1.894784000000000000e+06,1.992416000000000000e+06,1.825952000000000000e+06,2.214656000000000000e+06,2.094496000000000000e+06,1.746572399999999907e+06,2.072096000000000000e+06,2.141504000000000000e+06,2.143104000000000000e+06,2.105664000000000000e+06,1.897666800000000047e+06,2.330048000000000000e+06,2.485504000000000000e+06,2.283328000000000000e+06,2.321856000000000000e+06,2.488320000000000000e+06,2.132544000000000000e+06,2.050752000000000000e+06,2.113024000000000000e+06,2.166784000000000000e+06,2.418014299999999814e+06,2.066588399999999907e+06,2.208512000000000000e+06,2.473792000000000000e+06,2.424973799999999814e+06,2.506432000000000000e+06,2.138112000000000000e+06,1.923537000000000000e+06,2.204928000000000000e+06,1.901920000000000000e+06,1.908864000000000000e+06,1.781344000000000000e+06,3.119792299999999814e+06,1.939418300000000047e+06,1.748684500000000000e+06,1.541084500000000000e+06,1.740704100000000093e+06,1.688360000000000000e+06,1.663037500000000000e+06,1.884352000000000000e+06,1.740704100000000093e+06,1.665888000000000000e+06,1.590208000000000000e+06,1.706976000000000000e+06,1.405334300000000047e+06,2.475927500000000000e+06,2.254077799999999814e+06,1.758752000000000000e+06,2.044448000000000000e+06,2.249216000000000000e+06,2.385344000000000000e+06,2.388992000000000000e+06,2.202496000000000000e+06,2.279168000000000000e+06,2.336960000000000000e+06,1.706170899999999907e+06,2.147776000000000000e+06,2.513792000000000000e+06,2.307551299999999814e+06,2.492864000000000000e+06,2.256832000000000000e+06,2.262369500000000000e+06,2.371192799999999814e+06,2.605898500000000000e+06,1.953156800000000047e+06,2.916032000000000000e+06,2.693698500000000000e+06,2.550656000000000000e+06,2.688640000000000000e+06,2.237504000000000000e+06,2.348390500000000000e+06,2.044164500000000000e+06,2.684482000000000000e+06,2.069841500000000000e+06,2.520334299999999814e+06,2.040349300000000047e+06,2.561114500000000000e+06,2.494930000000000000e+06,2.729920000000000000e+06,3.557220299999999814e+06,2.243673299999999814e+06,2.653279299999999814e+06,2.576054000000000000e+06,2.463685000000000000e+06,2.792192000000000000e+06,2.565824000000000000e+06,2.721024000000000000e+06,2.731200000000000000e+06,2.509671500000000000e+06,2.443328000000000000e+06,2.102753799999999814e+06,2.038745899999999907e+06,2.253807500000000000e+06,2.529408000000000000e+06,2.303168000000000000e+06,2.472512000000000000e+06,2.647168000000000000e+06,2.164712799999999814e+06,2.060993600000000093e+06,2.008256300000000047e+06,2.166848000000000000e+06,2.123485299999999814e+06,2.265781000000000000e+06,2.364480000000000000e+06,2.374788799999999814e+06,2.515625000000000000e+06,2.653888000000000000e+06,2.626366500000000000e+06,2.291591500000000000e+06,2.252469000000000000e+06,2.489762000000000000e+06,2.841552799999999814e+06,2.821621799999999814e+06,2.181806799999999814e+06,2.520448000000000000e+06,2.173905000000000000e+06,2.284224000000000000e+06,2.676800000000000000e+06,2.527581299999999814e+06,2.340778299999999814e+06,2.630888000000000000e+06,2.485952000000000000e+06,2.555452000000000000e+06,2.576960000000000000e+06,2.444125500000000000e+06,2.181806799999999814e+06,2.398080000000000000e+06,2.654656000000000000e+06,2.264000000000000000e+06,2.440064000000000000e+06,2.565952000000000000e+06,2.082469600000000093e+06,2.715904000000000000e+06,2.551232000000000000e+06,2.428244000000000000e+06,2.626997000000000000e+06,2.344788299999999814e+06,2.967040000000000000e+06,2.535560799999999814e+06,2.273243000000000000e+06,2.738165799999999814e+06,2.425728000000000000e+06,2.298296000000000000e+06,2.286701500000000000e+06,2.491727299999999814e+06,2.738368000000000000e+06,3.114112000000000000e+06,2.680208000000000000e+06,3.116992000000000000e+06,3.027136000000000000e+06,3.159872000000000000e+06,3.329308000000000000e+06,3.008192000000000000e+06,2.908288000000000000e+06,2.626327000000000000e+06,2.728896000000000000e+06,2.730165000000000000e+06,2.922708799999999814e+06,2.573440000000000000e+06,2.556928000000000000e+06,2.382592500000000000e+06,2.503488000000000000e+06,2.645440000000000000e+06,2.390528000000000000e+06,2.704576000000000000e+06,2.518976000000000000e+06,2.193796299999999814e+06,2.474112000000000000e+06,2.613952000000000000e+06,2.030668500000000000e+06,2.120096299999999814e+06,2.467008000000000000e+06,3.838181799999999814e+06,2.367872000000000000e+06,2.438016000000000000e+06,2.159390799999999814e+06,2.689776000000000000e+06,2.239244299999999814e+06,2.355264000000000000e+06,2.568000000000000000e+06,2.463744000000000000e+06,2.259791299999999814e+06,2.385792500000000000e+06,2.266658500000000000e+06,2.198232299999999814e+06,2.360514500000000000e+06,2.649293299999999814e+06,2.690432000000000000e+06,2.413883799999999814e+06,2.526208000000000000e+06,2.258603799999999814e+06,2.619072000000000000e+06,2.652288000000000000e+06,2.509120000000000000e+06,2.496704000000000000e+06,2.318447500000000000e+06,2.436928000000000000e+06,2.010304000000000000e+06,2.899968500000000000e+06,2.294280000000000000e+06,1.985887399999999907e+06,1.920680300000000047e+06,2.419456000000000000e+06,2.190272000000000000e+06,1.978176000000000000e+06,1.811443100000000093e+06,1.855392000000000000e+06,1.828800000000000000e+06,1.904448000000000000e+06,1.921696000000000000e+06,1.749568000000000000e+06,2.004672000000000000e+06,1.801468300000000047e+06,2.277252299999999814e+06,1.788154500000000000e+06,2.068253800000000047e+06,1.810507000000000000e+06,2.100867000000000000e+06,2.709756000000000000e+06,2.332352000000000000e+06,2.372864000000000000e+06,2.302720000000000000e+06,2.653744500000000000e+06,1.887369800000000047e+06,1.901272800000000047e+06,2.292244799999999814e+06,1.906080500000000000e+06,2.355392000000000000e+06,2.217792000000000000e+06,2.468672000000000000e+06,2.210222500000000000e+06,2.269343500000000000e+06,2.416512000000000000e+06,2.802084299999999814e+06,2.503798299999999814e+06,2.738165799999999814e+06,2.417664000000000000e+06,2.364678500000000000e+06,2.094419300000000047e+06,2.266240000000000000e+06,2.242880000000000000e+06,2.297856000000000000e+06,2.094144000000000000e+06,1.964864000000000000e+06,2.019680000000000000e+06,2.159552000000000000e+06,1.883755500000000000e+06,2.125632000000000000e+06,2.372580299999999814e+06,2.180096000000000000e+06,2.043328000000000000e+06,2.268544000000000000e+06,2.062578399999999907e+06,2.453376000000000000e+06,1.820151000000000000e+06,2.102360000000000000e+06,2.456640000000000000e+06,2.172864000000000000e+06,2.225598500000000000e+06,2.555452000000000000e+06,2.014933600000000093e+06,2.112768000000000000e+06,2.396442000000000000e+06,1.995043399999999907e+06,2.110340299999999814e+06,2.217579299999999814e+06,2.261331299999999814e+06,2.236608000000000000e+06,2.062578399999999907e+06,2.289124500000000000e+06,2.343808000000000000e+06,2.338560000000000000e+06,2.646769000000000000e+06,2.376960000000000000e+06,2.436992000000000000e+06,2.715200000000000000e+06,3.278763500000000000e+06,2.645568000000000000e+06,2.384569799999999814e+06,2.678531500000000000e+06,2.503798299999999814e+06,2.609792000000000000e+06,3.052217500000000000e+06,2.531904000000000000e+06,2.352767500000000000e+06,2.723776000000000000e+06,2.456036299999999814e+06,2.499788299999999814e+06,2.237470500000000000e+06,3.513170799999999814e+06,2.937472000000000000e+06,2.285154000000000000e+06,2.503798299999999814e+06,2.575744000000000000e+06,2.419456000000000000e+06,2.593216000000000000e+06,2.078538000000000000e+06,2.706403299999999814e+06,2.523712000000000000e+06,2.563840000000000000e+06,2.607066000000000000e+06,2.261331299999999814e+06,2.460006500000000000e+06,2.030815899999999907e+06,2.169896000000000000e+06,2.047552000000000000e+06,2.349888000000000000e+06,2.388540000000000000e+06,2.484864000000000000e+06,2.621440000000000000e+06,2.205668500000000000e+06,2.773978000000000000e+06,2.373824000000000000e+06,3.326407299999999814e+06,2.122251299999999814e+06,2.487877299999999814e+06,2.364480000000000000e+06,2.332876299999999814e+06,2.322048000000000000e+06,1.975152000000000000e+06,2.248768000000000000e+06,2.485632000000000000e+06,2.821621799999999814e+06,2.368648799999999814e+06,2.376550799999999814e+06,2.433664000000000000e+06,2.626997000000000000e+06,2.484736000000000000e+06,2.240192000000000000e+06,2.364678500000000000e+06,2.548608000000000000e+06,3.787440000000000000e+06,2.582720000000000000e+06,2.627136000000000000e+06,2.424273799999999814e+06,2.805740500000000000e+06,2.531551799999999814e+06,2.448134500000000000e+06,2.487877299999999814e+06,2.579235000000000000e+06,2.245450000000000000e+06,2.297103799999999814e+06,2.722048000000000000e+06,2.364678500000000000e+06,2.567363000000000000e+06,2.360669500000000000e+06,2.138132500000000000e+06,2.372580299999999814e+06,2.336807799999999814e+06,2.357504000000000000e+06,2.714423299999999814e+06,2.277252299999999814e+06,2.475927500000000000e+06,4.109273500000000000e+06,2.590720000000000000e+06,2.718314299999999814e+06,2.571333299999999814e+06,3.036336299999999814e+06,2.555452000000000000e+06,2.571333299999999814e+06,2.569152000000000000e+06,2.690522000000000000e+06,2.916032000000000000e+06,2.821621799999999814e+06,2.960741500000000000e+06,2.221549799999999814e+06,2.940890000000000000e+06,2.495779299999999814e+06,2.686551799999999814e+06,2.456036299999999814e+06,2.408352799999999814e+06,2.889196500000000000e+06,2.205668500000000000e+06,2.595156000000000000e+06,2.444125500000000000e+06,2.380559799999999814e+06,2.503798299999999814e+06,2.257361000000000000e+06,2.960741500000000000e+06,2.621952000000000000e+06,2.349888000000000000e+06,2.502016000000000000e+06,2.527581299999999814e+06,2.567808000000000000e+06,2.477184000000000000e+06,2.944640000000000000e+06,2.595156000000000000e+06,2.790016000000000000e+06,2.406400000000000000e+06,2.576832000000000000e+06,2.452104799999999814e+06,2.134123500000000000e+06,2.223488000000000000e+06,2.229568799999999814e+06,2.327104000000000000e+06,2.156672000000000000e+06,2.337536000000000000e+06,2.267456000000000000e+06,2.094419300000000047e+06,2.099008000000000000e+06,2.090272000000000000e+06,1.816219500000000000e+06,2.316995000000000000e+06,2.329216000000000000e+06,2.146112799999999814e+06,1.895705100000000093e+06,2.185816799999999814e+06,2.177920000000000000e+06,2.289124500000000000e+06,2.499788299999999814e+06,2.048096000000000000e+06,2.338240000000000000e+06,2.118242000000000000e+06,2.380096000000000000e+06,2.160640000000000000e+06,2.303232000000000000e+06,2.062578399999999907e+06,2.726334299999999814e+06,2.441984000000000000e+06,2.089504000000000000e+06,3.119792299999999814e+06,1.899636800000000047e+06,2.438144000000000000e+06,2.479296000000000000e+06,2.225598500000000000e+06,1.959270800000000047e+06,2.279296000000000000e+06,1.808278899999999907e+06,2.372352000000000000e+06,1.911587399999999907e+06,1.967211500000000000e+06,2.336807799999999814e+06,2.281222500000000000e+06,2.805740500000000000e+06,2.593536000000000000e+06,2.579235000000000000e+06,2.400451000000000000e+06,2.980672500000000000e+06,2.793909000000000000e+06,2.332876299999999814e+06,2.606016000000000000e+06,2.388540000000000000e+06,2.682112000000000000e+06,2.754126500000000000e+06,2.644096000000000000e+06,2.579235000000000000e+06,2.424273799999999814e+06,2.960741500000000000e+06,2.764032000000000000e+06,3.342368000000000000e+06,2.432253299999999814e+06,2.138132500000000000e+06,2.612352000000000000e+06,2.599296000000000000e+06,2.443584000000000000e+06,3.127653500000000000e+06,2.503680000000000000e+06,2.165925500000000000e+06,2.568576000000000000e+06,2.347648000000000000e+06,2.334656000000000000e+06,2.233539000000000000e+06,2.242688000000000000e+06,2.642368000000000000e+06,2.347328000000000000e+06,2.002984000000000000e+06,2.300096000000000000e+06,2.014933600000000093e+06,2.527581299999999814e+06,2.364672000000000000e+06,2.007104000000000000e+06,2.719424000000000000e+06,2.097920000000000000e+06,2.046697100000000093e+06,2.479898000000000000e+06,2.014933600000000093e+06,2.566784000000000000e+06,2.295616000000000000e+06,2.091168000000000000e+06,2.243904000000000000e+06,2.081088000000000000e+06,2.095168000000000000e+06,1.973568000000000000e+06,1.689050399999999907e+06,1.927468600000000093e+06,2.490816000000000000e+06,2.225598500000000000e+06,2.026884300000000047e+06,2.058646800000000047e+06,2.173568000000000000e+06,2.090449000000000000e+06,2.487680000000000000e+06,2.661632000000000000e+06,2.704384000000000000e+06,2.193796299999999814e+06,2.365248000000000000e+06,2.313984000000000000e+06,2.551808000000000000e+06,2.277252299999999814e+06,2.243328000000000000e+06,2.395456000000000000e+06,2.225598500000000000e+06,2.118242000000000000e+06,2.301035299999999814e+06,2.765958000000000000e+06,2.415488000000000000e+06,2.281222500000000000e+06,3.986193799999999814e+06,3.119792299999999814e+06,2.607066000000000000e+06,3.175297000000000000e+06,3.513170799999999814e+06,3.068098799999999814e+06,3.227070000000000000e+06,3.306555799999999814e+06,2.706403299999999814e+06,3.556844299999999814e+06,3.215079799999999814e+06,3.303168000000000000e+06,4.085531000000000000e+06,3.290674500000000000e+06,3.517220500000000000e+06,3.517220500000000000e+06,3.525081799999999814e+06,3.266773000000000000e+06,2.758096799999999814e+06,3.060078799999999814e+06,3.103911000000000000e+06,3.211188799999999814e+06,3.382400000000000000e+06,3.024425299999999814e+06,2.940890000000000000e+06,3.477888000000000000e+06,2.893166799999999814e+06,2.698383299999999814e+06,2.483907000000000000e+06,2.666620799999999814e+06,3.252096000000000000e+06,2.975424000000000000e+06,2.815872000000000000e+06,2.671424000000000000e+06,2.477056000000000000e+06,3.001600000000000000e+06,2.683712000000000000e+06,2.628032000000000000e+06,2.662650500000000000e+06,2.850112000000000000e+06,2.828864000000000000e+06,2.794432000000000000e+06,2.943104000000000000e+06,2.532544000000000000e+06,2.401984000000000000e+06,2.468800000000000000e+06,2.285154000000000000e+06,2.143616000000000000e+06,2.362688000000000000e+06,2.070560000000000000e+06,1.609564800000000047e+06,1.836352000000000000e+06,1.762560000000000000e+06,1.987102800000000047e+06,1.720813899999999907e+06,2.027424000000000000e+06,2.037024000000000000e+06,1.808278899999999907e+06,2.396442000000000000e+06,2.297103799999999814e+06,3.050368000000000000e+06,2.829641799999999814e+06,2.821621799999999814e+06,3.091841299999999814e+06,3.008385299999999814e+06,3.344064000000000000e+06,3.354199500000000000e+06,2.988533500000000000e+06,3.052416000000000000e+06,2.515670500000000000e+06,2.989568000000000000e+06,2.277252299999999814e+06,2.493312000000000000e+06,1.975152000000000000e+06,1.792397600000000093e+06,2.084192000000000000e+06,2.040576000000000000e+06,2.045216000000000000e+06,2.249472000000000000e+06,1.942496000000000000e+06,2.153280000000000000e+06,2.266368000000000000e+06,2.030815899999999907e+06,2.330944000000000000e+06,1.939418300000000047e+06,1.891712000000000000e+06,2.258880000000000000e+06,2.123648000000000000e+06,2.131200000000000000e+06,2.087520000000000000e+06,2.443200000000000000e+06,1.947398600000000093e+06,2.376550799999999814e+06,2.317952000000000000e+06,1.844051399999999907e+06,2.254592000000000000e+06,2.137088000000000000e+06,1.649268800000000047e+06,1.792397600000000093e+06,2.204736000000000000e+06,2.067008000000000000e+06,2.145088000000000000e+06,2.551443000000000000e+06,2.165925500000000000e+06,2.329024000000000000e+06,2.078538000000000000e+06,2.409664000000000000e+06,2.254016000000000000e+06,2.235520000000000000e+06,2.273280000000000000e+06,2.297664000000000000e+06,2.309015799999999814e+06,2.152320000000000000e+06,2.373120000000000000e+06,2.126221500000000000e+06,1.991424000000000000e+06,2.209677500000000000e+06,2.400320000000000000e+06,2.193796299999999814e+06,2.483136000000000000e+06,3.628389299999999814e+06,2.420224000000000000e+06,1.931477600000000093e+06,2.113536000000000000e+06,2.169984000000000000e+06,2.141760000000000000e+06,2.153280000000000000e+06,2.226944000000000000e+06,2.388096000000000000e+06,2.193472000000000000e+06,2.246912000000000000e+06,2.010924600000000093e+06,2.440768000000000000e+06,2.252736000000000000e+06,2.680640000000000000e+06,2.539456000000000000e+06,2.635328000000000000e+06,2.445120000000000000e+06,2.298304000000000000e+06,2.286144000000000000e+06,2.348797299999999814e+06,2.287808000000000000e+06,2.158023799999999814e+06,2.662650500000000000e+06,2.399104000000000000e+06,2.332876299999999814e+06,2.233539000000000000e+06,2.479898000000000000e+06,2.646769000000000000e+06,2.529024000000000000e+06,2.241088000000000000e+06,2.281664000000000000e+06,2.201698000000000000e+06,2.289124500000000000e+06,2.921920000000000000e+06,2.038756500000000000e+06,2.309015799999999814e+06,2.518208000000000000e+06,2.326912000000000000e+06,2.253351799999999814e+06,2.253351799999999814e+06,2.534464000000000000e+06,2.507008000000000000e+06,2.142102799999999814e+06,2.890944000000000000e+06,2.269272799999999814e+06,2.070597399999999907e+06,2.739776000000000000e+06,2.380559799999999814e+06,2.819136000000000000e+06,2.567363000000000000e+06,2.501696000000000000e+06,2.281536000000000000e+06,2.228736000000000000e+06,1.855923600000000093e+06,2.475456000000000000e+06,2.440640000000000000e+06,2.231808000000000000e+06,2.372580299999999814e+06,2.894144000000000000e+06,2.519679500000000000e+06,2.336807799999999814e+06,2.698383299999999814e+06,3.170688000000000000e+06,3.354199500000000000e+06,3.350528000000000000e+06,3.378100799999999814e+06,3.493319299999999814e+06,3.445675500000000000e+06,3.624419000000000000e+06,3.898767500000000000e+06,3.628389299999999814e+06,3.747657500000000000e+06,4.033837500000000000e+06,3.644270500000000000e+06,3.982223500000000000e+06,4.164937299999999814e+06,3.898767500000000000e+06,4.029867299999999814e+06,4.196699500000000000e+06,4.037728500000000000e+06,4.248393000000000000e+06,4.125154799999999814e+06,4.149135500000000000e+06,3.906628799999999814e+06,4.077511000000000000e+06,4.137224500000000000e+06,3.652290500000000000e+06,3.858176000000000000e+06,3.831192799999999814e+06,3.787440000000000000e+06,3.759647799999999814e+06,3.433764500000000000e+06,3.568834500000000000e+06,3.697920000000000000e+06,3.290674500000000000e+06,3.215079799999999814e+06,3.069504000000000000e+06,2.708352000000000000e+06,2.947490799999999814e+06,2.150656000000000000e+06,2.071680000000000000e+06,2.031296000000000000e+06,1.696768000000000000e+06,1.803072000000000000e+06,1.411680000000000000e+06,1.339370500000000000e+06,1.379392000000000000e+06,1.424672000000000000e+06,1.291304800000000047e+06,1.200544000000000000e+06,1.099040000000000000e+06,1.027216000000000000e+06,1.024048000000000000e+06,9.304480000000000000e+05,7.544960000000000000e+05,7.259520000000000000e+05,5.183360000000000000e+05,4.417600000000000000e+05,3.365360000000000000e+05,2.978960000000000000e+05,2.167840000000000000e+05,1.665560000000000000e+05,1.338800000000000000e+05,1.178620000000000000e+05,7.210000000000000000e+04,6.145500000000000000e+04,4.038100000000000000e+04,3.687000000000000000e+04,2.283500000000000000e+04,2.915000000000000000e+04,2.955100000000000000e+04,1.632200000000000000e+04,1.151400000000000000e+04,1.241600000000000000e+04,9.211000000000000000e+03,9.511000000000000000e+03,1.221500000000000000e+04,6.407000000000000000e+03,7.008000000000000000e+03,5.706000000000000000e+03,5.606000000000000000e+03,4.705000000000000000e+03,4.805000000000000000e+03,3.203000000000000000e+03,7.208000000000000000e+03,7.988269000000000233e+05,7.208000000000000000e+03,5.306000000000000000e+03,4.204000000000000000e+03,5.005000000000000000e+03,4.204000000000000000e+03,4.004000000000000000e+03,3.603000000000000000e+03,3.303000000000000000e+03,6.006000000000000000e+03,3.303000000000000000e+03,5.005000000000000000e+03,4.004000000000000000e+03,3.804000000000000000e+03,3.704000000000000000e+03,4.505000000000000000e+03,3.904000000000000000e+03,3.403000000000000000e+03,3.003000000000000000e+03,2.903000000000000000e+03,3.704000000000000000e+03,4.104000000000000000e+03,2.903000000000000000e+03,3.203000000000000000e+03,3.403000000000000000e+03,2.502000000000000000e+03,2.702000000000000000e+03,3.303000000000000000e+03,3.403000000000000000e+03,nan
4.794930000000000092e+01,3.603000000000000000e+03,4.905000000000000000e+03,4.304000000000000000e+03,2.602000000000000000e+03,1.901000000000000000e+03,2.802000000000000000e+03,3.904000000000000000e+03,6.006000000000000000e+03,8.810000000000000000e+03,2.283500000000000000e+04,4.118300000000000000e+04,9.371200000000000000e+04,1.615080000000000000e+05,2.834720000000000000e+05,3.972960000000000000e+05,7.167200000000000000e+05,8.727840000000000000e+05,1.134048000000000000e+06,1.186624000000000000e+06,1.752320000000000000e+06,1.977760000000000000e+06,2.166464000000000000e+06,2.638908000000000000e+06,2.293133500000000000e+06,2.614927299999999814e+06,2.514432000000000000e+06,2.857434000000000000e+06,3.493319299999999814e+06,2.086478600000000093e+06,2.761920000000000000e+06,2.456832000000000000e+06,2.823232000000000000e+06,2.575360000000000000e+06,2.551443000000000000e+06,2.639744000000000000e+06,3.068098799999999814e+06,3.195307500000000000e+06,3.159416000000000000e+06,2.654592000000000000e+06,2.619200000000000000e+06,2.197766500000000000e+06,2.348797299999999814e+06,2.652864000000000000e+06,3.052217500000000000e+06,3.167436000000000000e+06,2.221549799999999814e+06,3.246842299999999814e+06,3.000524000000000000e+06,2.694413000000000000e+06,2.918016000000000000e+06,2.607066000000000000e+06,2.722364000000000000e+06,2.885305500000000000e+06,2.612288000000000000e+06,2.920959000000000000e+06,2.289124500000000000e+06,2.348797299999999814e+06,3.215079799999999814e+06,2.824832000000000000e+06,2.988533500000000000e+06,2.134123500000000000e+06,2.845523000000000000e+06,2.424273799999999814e+06,2.479898000000000000e+06,2.981312000000000000e+06,2.634560000000000000e+06,2.556096000000000000e+06,2.154014799999999814e+06,2.749952000000000000e+06,3.012435000000000000e+06,2.587254299999999814e+06,3.036336299999999814e+06,2.873315299999999814e+06,2.313024799999999814e+06,3.139643799999999814e+06,2.344788299999999814e+06,2.976622799999999814e+06,2.722364000000000000e+06,2.594304000000000000e+06,2.622592000000000000e+06,2.281222500000000000e+06,3.179426299999999814e+06,3.075960000000000000e+06,2.444224000000000000e+06,2.507768500000000000e+06,3.000524000000000000e+06,2.992504000000000000e+06,2.652160000000000000e+06,2.821621799999999814e+06,3.032366000000000000e+06,2.621824000000000000e+06,2.665600000000000000e+06,2.853384299999999814e+06,2.944860299999999814e+06,2.541376000000000000e+06,2.733504000000000000e+06,3.310526000000000000e+06,2.680064000000000000e+06,3.083980000000000000e+06,2.564480000000000000e+06,2.680320000000000000e+06,2.797879299999999814e+06,2.832320000000000000e+06,2.313024799999999814e+06,2.038756500000000000e+06,2.982528000000000000e+06,2.996553799999999814e+06,2.701056000000000000e+06,3.223099799999999814e+06,2.610957000000000000e+06,3.461556799999999814e+06,2.531551799999999814e+06,2.901186799999999814e+06,2.952880299999999814e+06,3.215079799999999814e+06,2.650739500000000000e+06,2.932949299999999814e+06,3.203168799999999814e+06,2.583245000000000000e+06,3.366189799999999814e+06,3.258912000000000000e+06,2.752256000000000000e+06,2.968761500000000000e+06,3.115742500000000000e+06,2.952880299999999814e+06,3.155525000000000000e+06,3.083980000000000000e+06,3.083980000000000000e+06,2.956771000000000000e+06,3.314417000000000000e+06,3.513170799999999814e+06,2.758096799999999814e+06,2.638908000000000000e+06,3.119792299999999814e+06,3.354199500000000000e+06,2.839104000000000000e+06,3.060078799999999814e+06,3.139643799999999814e+06,2.479898000000000000e+06,2.623026799999999814e+06,3.016405299999999814e+06,2.543541000000000000e+06,3.318387299999999814e+06,3.501339299999999814e+06,2.924929299999999814e+06,2.758096799999999814e+06,3.159416000000000000e+06,3.230961000000000000e+06,2.960741500000000000e+06,2.305045299999999814e+06,3.111772000000000000e+06,2.575936000000000000e+06,2.622848000000000000e+06,2.809790299999999814e+06,2.825671500000000000e+06,2.813760500000000000e+06,2.853384299999999814e+06,3.083980000000000000e+06,2.737728000000000000e+06,2.722364000000000000e+06,2.642878299999999814e+06,2.531551799999999814e+06,6.338683500000000000e+06,3.326407299999999814e+06,2.742215500000000000e+06,2.797879299999999814e+06,3.123762500000000000e+06,2.356699000000000000e+06,3.282654500000000000e+06,2.940890000000000000e+06,2.972652500000000000e+06,2.543541000000000000e+06,2.785889000000000000e+06,3.056187799999999814e+06,2.809790299999999814e+06,2.972652500000000000e+06,2.150044299999999814e+06,2.932949299999999814e+06,2.042765500000000000e+06,2.873315299999999814e+06,2.523649799999999814e+06,2.583232000000000000e+06,2.422720000000000000e+06,2.423488000000000000e+06,2.845523000000000000e+06,2.777948299999999814e+06,2.396442000000000000e+06,2.879168000000000000e+06,2.269272799999999814e+06,2.471996000000000000e+06,2.396442000000000000e+06,2.515670500000000000e+06,2.730304500000000000e+06,3.036336299999999814e+06,2.551443000000000000e+06,2.623026799999999814e+06,2.549888000000000000e+06,2.217579299999999814e+06,2.098350799999999814e+06,2.617024000000000000e+06,2.889196500000000000e+06,2.173905000000000000e+06,2.523840000000000000e+06,2.885305500000000000e+06,3.012435000000000000e+06,2.267456000000000000e+06,2.821621799999999814e+06,2.865454000000000000e+06,2.694413000000000000e+06,2.181806799999999814e+06,3.163386299999999814e+06,2.706403299999999814e+06,2.082469600000000093e+06,2.920959000000000000e+06,2.873315299999999814e+06,2.825671500000000000e+06,2.479898000000000000e+06,2.294528000000000000e+06,2.344788299999999814e+06,2.960741500000000000e+06,2.599126500000000000e+06,2.340544000000000000e+06,2.018865300000000047e+06,3.167436000000000000e+06,2.344788299999999814e+06,2.301035299999999814e+06,2.078538000000000000e+06,2.718314299999999814e+06,2.603095799999999814e+06,3.314417000000000000e+06,3.234931299999999814e+06,2.652608000000000000e+06,2.432253299999999814e+06,2.873315299999999814e+06,2.956771000000000000e+06,3.079930299999999814e+06,3.056187799999999814e+06,2.769928299999999814e+06,2.177875299999999814e+06,3.099861299999999814e+06,2.408352799999999814e+06,3.095891000000000000e+06,2.885305500000000000e+06,3.103911000000000000e+06,3.207218500000000000e+06,2.895424000000000000e+06,2.750076799999999814e+06,2.868608000000000000e+06,2.714423299999999814e+06,2.893166799999999814e+06,2.592832000000000000e+06,3.008385299999999814e+06,2.920959000000000000e+06,3.242951299999999814e+06,2.920959000000000000e+06,2.722364000000000000e+06,3.147505000000000000e+06,2.748800000000000000e+06,3.012435000000000000e+06,3.282654500000000000e+06,3.095891000000000000e+06,3.548983000000000000e+06,2.972652500000000000e+06,3.006464000000000000e+06,3.127653500000000000e+06,3.409863299999999814e+06,2.531551799999999814e+06,3.238981000000000000e+06,3.334268500000000000e+06,2.384569799999999814e+06,2.972652500000000000e+06,3.072069000000000000e+06,2.686551799999999814e+06,2.316995000000000000e+06,2.630888000000000000e+06,2.718314299999999814e+06,2.980672500000000000e+06,3.075960000000000000e+06,3.083980000000000000e+06,2.623026799999999814e+06,2.992504000000000000e+06,2.408352799999999814e+06,2.891264000000000000e+06,2.968761500000000000e+06,2.815104000000000000e+06,3.322437000000000000e+06,3.111772000000000000e+06,2.972652500000000000e+06,3.600676500000000000e+06,3.159416000000000000e+06,3.095891000000000000e+06,3.216064000000000000e+06,3.358169799999999814e+06,3.477438000000000000e+06,2.917068000000000000e+06,2.980672500000000000e+06,2.996553799999999814e+06,2.813952000000000000e+06,2.889196500000000000e+06,2.668032000000000000e+06,3.266773000000000000e+06,3.143534500000000000e+06,2.674640799999999814e+06,3.064128500000000000e+06,2.623026799999999814e+06,3.095891000000000000e+06,2.593536000000000000e+06,2.853384299999999814e+06,2.173905000000000000e+06,2.730304500000000000e+06,2.917068000000000000e+06,2.236864000000000000e+06,2.436223500000000000e+06,2.371008000000000000e+06,2.583245000000000000e+06,3.060078799999999814e+06,2.376550799999999814e+06,2.607066000000000000e+06,2.340480000000000000e+06,2.308736000000000000e+06,2.034824899999999907e+06,2.336807799999999814e+06,1.964192000000000000e+06,1.844352000000000000e+06,2.098350799999999814e+06,1.891072000000000000e+06,1.883168000000000000e+06,3.258912000000000000e+06,2.618977000000000000e+06,2.010924600000000093e+06,2.213888000000000000e+06,2.265341299999999814e+06,1.832101800000000047e+06,2.082469600000000093e+06,2.138132500000000000e+06,1.840042399999999907e+06,2.218880000000000000e+06,1.792397600000000093e+06,2.323200000000000000e+06,2.682502000000000000e+06,2.352576000000000000e+06,2.297103799999999814e+06,2.250688000000000000e+06,2.104704000000000000e+06,1.871424000000000000e+06,2.614927299999999814e+06,2.122251299999999814e+06,2.204096000000000000e+06,2.141056000000000000e+06,2.195136000000000000e+06,2.360669500000000000e+06,2.062578399999999907e+06,2.686551799999999814e+06,2.805740500000000000e+06,3.592656500000000000e+06,1.847983000000000000e+06,2.301035299999999814e+06,2.175104000000000000e+06,1.843136000000000000e+06,1.947398600000000093e+06,2.050624000000000000e+06,2.070597399999999907e+06,2.199360000000000000e+06,2.151744000000000000e+06,2.841552799999999814e+06,2.400451000000000000e+06,2.030815899999999907e+06,1.959270800000000047e+06,2.434112000000000000e+06,2.841552799999999814e+06,2.162304000000000000e+06,2.084736000000000000e+06,1.605594399999999907e+06,2.223232000000000000e+06,2.348797299999999814e+06,2.209536000000000000e+06,1.978080000000000000e+06,2.076864000000000000e+06,2.209856000000000000e+06,2.152448000000000000e+06,1.784417300000000047e+06,2.499788299999999814e+06,2.924929299999999814e+06,2.559422299999999814e+06,2.324416000000000000e+06,1.851992000000000000e+06,2.119232000000000000e+06,2.256512000000000000e+06,2.551443000000000000e+06,1.847983000000000000e+06,1.871883300000000047e+06,2.034720000000000000e+06,1.989440000000000000e+06,1.816219500000000000e+06,2.195712000000000000e+06,1.973664000000000000e+06,2.105344000000000000e+06,2.030080000000000000e+06,2.655102000000000000e+06,2.057824000000000000e+06,2.196386299999999814e+06,2.446409299999999814e+06,2.211783500000000000e+06,1.917216000000000000e+06,1.720480000000000000e+06,1.987136000000000000e+06,1.887776000000000000e+06,2.623287299999999814e+06,1.765915899999999907e+06,2.426510000000000000e+06,1.692889899999999907e+06,2.080864000000000000e+06,2.286720000000000000e+06,2.147968000000000000e+06,2.003232000000000000e+06,2.069888000000000000e+06,2.024448000000000000e+06,2.492531299999999814e+06,2.089824000000000000e+06,2.080512000000000000e+06,2.058720000000000000e+06,2.334272000000000000e+06,2.230830000000000000e+06,2.112576000000000000e+06,2.970231799999999814e+06,2.650159000000000000e+06,1.867984300000000047e+06,2.167712500000000000e+06,2.345600000000000000e+06,2.230670000000000000e+06,2.116115000000000000e+06,1.772525300000000047e+06,1.898528000000000000e+06,1.863072000000000000e+06,1.908960000000000000e+06,2.312576000000000000e+06,1.926560000000000000e+06,4.962689000000000000e+06,1.770528000000000000e+06,1.883522899999999907e+06,1.821344000000000000e+06,1.742271500000000000e+06,1.972112500000000000e+06,2.032736000000000000e+06,2.120512000000000000e+06,2.308712799999999814e+06,1.585568000000000000e+06,1.739456000000000000e+06,1.931488000000000000e+06,1.795872000000000000e+06,1.615872000000000000e+06,1.808768000000000000e+06,2.542545799999999814e+06,1.849504000000000000e+06,1.737472000000000000e+06,1.603091300000000047e+06,2.414345500000000000e+06,2.114688000000000000e+06,2.501755799999999814e+06,1.991520000000000000e+06,1.853801100000000093e+06,1.978400000000000000e+06,2.643538500000000000e+06,1.971220500000000000e+06,2.057728000000000000e+06,1.756576000000000000e+06,2.133504000000000000e+06,1.750336000000000000e+06,1.863840000000000000e+06,1.952288000000000000e+06,1.601920000000000000e+06,2.270651500000000000e+06,2.192577000000000000e+06,2.023872000000000000e+06,1.502660899999999907e+06,1.651164899999999907e+06,2.187240500000000000e+06,1.709280000000000000e+06,2.234794500000000000e+06,1.681536000000000000e+06,1.812800000000000000e+06,2.317311799999999814e+06,2.166389799999999814e+06,2.203615799999999814e+06,1.603608100000000093e+06,1.640928000000000000e+06,2.109124299999999814e+06,2.177800000000000000e+06,1.770528000000000000e+06,2.052567399999999907e+06,1.889632000000000000e+06,2.204476500000000000e+06,1.657856000000000000e+06,1.701876100000000093e+06,1.872867600000000093e+06,2.388019500000000000e+06,2.300022299999999814e+06,2.017600000000000000e+06,2.131072000000000000e+06,2.160999500000000000e+06,1.868896000000000000e+06,2.001024000000000000e+06,2.085856000000000000e+06,2.696720500000000000e+06,1.798280899999999907e+06,2.034824899999999907e+06,2.026752000000000000e+06,2.168219299999999814e+06,2.784012000000000000e+06,1.971220500000000000e+06,2.205668500000000000e+06,2.197766500000000000e+06,2.340992000000000000e+06,2.140416000000000000e+06,2.158336000000000000e+06,1.873080100000000093e+06,2.029165600000000093e+06,2.005467300000000047e+06,2.454572500000000000e+06,2.408352799999999814e+06,2.700668299999999814e+06,2.094419300000000047e+06,2.758241500000000000e+06,2.243776000000000000e+06,2.050706100000000093e+06,2.996553799999999814e+06,2.013728000000000000e+06,2.037600000000000000e+06,2.146112799999999814e+06,1.974784000000000000e+06,2.698383299999999814e+06,2.301035299999999814e+06,2.563353799999999814e+06,2.696946299999999814e+06,2.034824899999999907e+06,2.044402500000000000e+06,2.134779299999999814e+06,2.611710500000000000e+06,1.979161100000000093e+06,2.278383299999999814e+06,1.476195800000000047e+06,1.896768000000000000e+06,2.208981799999999814e+06,2.126221500000000000e+06,1.979569899999999907e+06,1.969936800000000047e+06,1.680322899999999907e+06,2.254400000000000000e+06,2.178797799999999814e+06,2.111104000000000000e+06,2.375232000000000000e+06,2.342912000000000000e+06,1.807931300000000047e+06,2.478047799999999814e+06,2.169984000000000000e+06,1.944918300000000047e+06,2.536344000000000000e+06,2.717770299999999814e+06,2.439424799999999814e+06,2.289971299999999814e+06,2.909179000000000000e+06,2.863778000000000000e+06,2.693587500000000000e+06,2.227289000000000000e+06,2.980216500000000000e+06,2.243008000000000000e+06,2.425984000000000000e+06,2.077317500000000000e+06,2.756240299999999814e+06,3.230310000000000000e+06,2.809499299999999814e+06,2.865908500000000000e+06,3.652139799999999814e+06,3.214883000000000000e+06,3.098575799999999814e+06,2.934509000000000000e+06,2.632640000000000000e+06,2.870628000000000000e+06,3.738075299999999814e+06,3.012332500000000000e+06,3.307975000000000000e+06,3.190372500000000000e+06,2.677440000000000000e+06,2.731200000000000000e+06,2.083194100000000093e+06,2.922188000000000000e+06,2.776548500000000000e+06,2.390822000000000000e+06,2.794456000000000000e+06,2.705119500000000000e+06,2.261775299999999814e+06,2.159232000000000000e+06,2.780032000000000000e+06,2.414848000000000000e+06,2.361718799999999814e+06,2.310353799999999814e+06,2.521663500000000000e+06,3.490313299999999814e+06,2.505088000000000000e+06,3.002950799999999814e+06,2.799327000000000000e+06,2.271990799999999814e+06,2.721328500000000000e+06,2.515625000000000000e+06,2.195671500000000000e+06,2.974499299999999814e+06,2.527515500000000000e+06,2.997989799999999814e+06,2.598557299999999814e+06,3.087950299999999814e+06,2.809790299999999814e+06,2.654789299999999814e+06,2.385728000000000000e+06,3.501339299999999814e+06,2.917068000000000000e+06,2.334272000000000000e+06,2.690522000000000000e+06,2.595156000000000000e+06,3.072069000000000000e+06,2.368648799999999814e+06,2.618977000000000000e+06,2.653760000000000000e+06,2.861404299999999814e+06,2.801770000000000000e+06,2.260633500000000000e+06,2.425280000000000000e+06,2.313024799999999814e+06,2.102360000000000000e+06,2.376550799999999814e+06,2.738165799999999814e+06,2.229568799999999814e+06,2.320926500000000000e+06,2.992504000000000000e+06,2.746185799999999814e+06,2.754126500000000000e+06,2.571072000000000000e+06,3.175297000000000000e+06,3.020455000000000000e+06,3.302506000000000000e+06,2.396442000000000000e+06,2.569142000000000000e+06,2.934288000000000000e+06,2.934138000000000000e+06,2.666304000000000000e+06,3.038144000000000000e+06,3.473187799999999814e+06,3.200189000000000000e+06,3.052992000000000000e+06,2.873237000000000000e+06,4.488734000000000000e+06,3.164480000000000000e+06,2.908672000000000000e+06,3.448629299999999814e+06,2.679416500000000000e+06,3.059382799999999814e+06,3.016724500000000000e+06,2.443072000000000000e+06,2.128058799999999814e+06,2.578524799999999814e+06,1.969749500000000000e+06,2.545472000000000000e+06,2.525632000000000000e+06,2.737280000000000000e+06,2.505728000000000000e+06,2.638908000000000000e+06,2.586048000000000000e+06,2.325888000000000000e+06,2.743847799999999814e+06,3.443224000000000000e+06,2.211416799999999814e+06,2.998912299999999814e+06,1.961695899999999907e+06,2.385472000000000000e+06,2.865816299999999814e+06,3.105468000000000000e+06,2.589606000000000000e+06,2.337602299999999814e+06,2.124083500000000000e+06,2.530496000000000000e+06,2.728864500000000000e+06,2.771353500000000000e+06,2.495344299999999814e+06,2.666387000000000000e+06,2.872474000000000000e+06,3.028276299999999814e+06,2.553600000000000000e+06,2.617326000000000000e+06,2.135426000000000000e+06,2.695895299999999814e+06,2.269170299999999814e+06,2.521792000000000000e+06,2.513856000000000000e+06,2.420800000000000000e+06,2.860201500000000000e+06,2.677248000000000000e+06,1.900668600000000093e+06,2.670098500000000000e+06,2.866800000000000000e+06,2.398435299999999814e+06,2.336521799999999814e+06,2.115968000000000000e+06,2.146304000000000000e+06,1.938127300000000047e+06,2.124699000000000000e+06,1.816416000000000000e+06,1.805920000000000000e+06,1.852992000000000000e+06,1.847294399999999907e+06,1.883808000000000000e+06,1.764565800000000047e+06,2.714035000000000000e+06,2.511700000000000000e+06,2.526560799999999814e+06,2.819869000000000000e+06,2.343235000000000000e+06,2.892687000000000000e+06,2.701919500000000000e+06,2.605675000000000000e+06,3.264101000000000000e+06,2.027296000000000000e+06,2.566352500000000000e+06,2.303676500000000000e+06,2.623116500000000000e+06,2.440859799999999814e+06,2.566480299999999814e+06,2.422720000000000000e+06,1.933185300000000047e+06,2.139683799999999814e+06,3.764113000000000000e+06,3.002175799999999814e+06,2.632256000000000000e+06,2.545933299999999814e+06,2.801770000000000000e+06,2.825671500000000000e+06,2.380559799999999814e+06,2.821621799999999814e+06,2.599126500000000000e+06,1.677100800000000047e+06,2.012832000000000000e+06,2.161994000000000000e+06,2.222784000000000000e+06,2.058646800000000047e+06,2.179328000000000000e+06,2.050432000000000000e+06,1.947398600000000093e+06,2.481344000000000000e+06,2.475927500000000000e+06,2.531551799999999814e+06,2.560064000000000000e+06,2.002984000000000000e+06,2.634858299999999814e+06,2.167680000000000000e+06,3.004415000000000000e+06,2.519679500000000000e+06,2.754126500000000000e+06,2.603095799999999814e+06,2.158023799999999814e+06,2.638908000000000000e+06,2.483907000000000000e+06,2.313792000000000000e+06,2.662650500000000000e+06,2.555452000000000000e+06,2.738165799999999814e+06,2.440155000000000000e+06,2.714423299999999814e+06,2.022874300000000047e+06,2.670670500000000000e+06,2.873315299999999814e+06,2.603095799999999814e+06,2.360669500000000000e+06,2.992504000000000000e+06,2.674240000000000000e+06,2.789859299999999814e+06,2.487877299999999814e+06,3.052217500000000000e+06,2.519679500000000000e+06,4.661702500000000000e+06,2.944860299999999814e+06,3.612508000000000000e+06,2.547472500000000000e+06,3.012435000000000000e+06,2.631360000000000000e+06,3.183317299999999814e+06,2.583245000000000000e+06,2.992504000000000000e+06,2.722364000000000000e+06,2.801770000000000000e+06,2.901186799999999814e+06,2.360669500000000000e+06,3.211188799999999814e+06,2.710453000000000000e+06,2.217579299999999814e+06,3.008385299999999814e+06,2.412362000000000000e+06,3.544933299999999814e+06,2.785889000000000000e+06,2.503798299999999814e+06,2.674640799999999814e+06,2.972652500000000000e+06,5.448539000000000000e+06,2.773978000000000000e+06,3.012435000000000000e+06,2.416332299999999814e+06,2.356699000000000000e+06,2.046697100000000093e+06,3.072069000000000000e+06,2.847360000000000000e+06,2.495779299999999814e+06,2.571333299999999814e+06,3.215079799999999814e+06,2.154014799999999814e+06,3.012435000000000000e+06,2.909127500000000000e+06,2.821621799999999814e+06,2.793909000000000000e+06,2.829641799999999814e+06,2.523649799999999814e+06,3.075960000000000000e+06,2.620544000000000000e+06,2.626997000000000000e+06,2.614927299999999814e+06,3.048167799999999814e+06,2.547472500000000000e+06,2.551443000000000000e+06,3.135673500000000000e+06,2.457536000000000000e+06,2.734528000000000000e+06,3.366189799999999814e+06,2.297103799999999814e+06,2.698383299999999814e+06,2.681920000000000000e+06,2.388540000000000000e+06,2.634858299999999814e+06,2.845523000000000000e+06,2.853384299999999814e+06,3.119792299999999814e+06,3.048167799999999814e+06,3.262882299999999814e+06,2.642878299999999814e+06,2.924929299999999814e+06,2.138132500000000000e+06,3.954272500000000000e+06,2.809790299999999814e+06,2.905077799999999814e+06,2.873315299999999814e+06,2.404421299999999814e+06,2.523649799999999814e+06,2.617152000000000000e+06,2.801770000000000000e+06,2.964791299999999814e+06,3.163386299999999814e+06,3.290674500000000000e+06,2.519872000000000000e+06,2.865454000000000000e+06,2.535560799999999814e+06,3.135673500000000000e+06,3.465527000000000000e+06,3.473388299999999814e+06,2.609792000000000000e+06,3.020455000000000000e+06,2.539531000000000000e+06,3.497369000000000000e+06,3.171406299999999814e+06,3.688102799999999814e+06,3.048167799999999814e+06,2.928979000000000000e+06,3.068098799999999814e+06,3.175297000000000000e+06,2.797879299999999814e+06,2.924929299999999814e+06,2.944860299999999814e+06,3.123762500000000000e+06,2.742215500000000000e+06,2.817651500000000000e+06,2.980672500000000000e+06,3.183317299999999814e+06,2.940890000000000000e+06,2.425664000000000000e+06,2.293133500000000000e+06,2.420302500000000000e+06,3.068098799999999814e+06,2.185816799999999814e+06,2.301035299999999814e+06,2.872768000000000000e+06,2.901186799999999814e+06,2.417088000000000000e+06,2.150044299999999814e+06,2.779456000000000000e+06,2.881335299999999814e+06,2.829641799999999814e+06,2.684736000000000000e+06,2.877365000000000000e+06,2.270272000000000000e+06,2.418112000000000000e+06,2.269120000000000000e+06,2.226496000000000000e+06,2.297103799999999814e+06,2.198720000000000000e+06,2.132992000000000000e+06,2.618977000000000000e+06,2.408352799999999814e+06,2.205632000000000000e+06,2.777948299999999814e+06,2.623026799999999814e+06,2.674640799999999814e+06,2.516352000000000000e+06,2.773978000000000000e+06,2.718314299999999814e+06,2.193796299999999814e+06,2.243904000000000000e+06,2.583245000000000000e+06,2.230464000000000000e+06,2.328448000000000000e+06,2.076000000000000000e+06,2.698383299999999814e+06,2.618977000000000000e+06,2.328000000000000000e+06,3.246842299999999814e+06,2.750076799999999814e+06,2.773978000000000000e+06,2.574784000000000000e+06,2.279872000000000000e+06,2.575303500000000000e+06,2.364678500000000000e+06,2.038756500000000000e+06,2.595156000000000000e+06,2.205668500000000000e+06,2.674640799999999814e+06,2.956771000000000000e+06,2.865454000000000000e+06,2.976622799999999814e+06,2.777948299999999814e+06,2.194176000000000000e+06,2.674640799999999814e+06,2.865454000000000000e+06,2.948910000000000000e+06,3.091841299999999814e+06,2.801770000000000000e+06,2.205668500000000000e+06,3.064128500000000000e+06,2.630888000000000000e+06,2.972652500000000000e+06,2.633728000000000000e+06,3.219129500000000000e+06,3.306555799999999814e+06,3.246842299999999814e+06,2.420032000000000000e+06,2.940890000000000000e+06,3.068098799999999814e+06,2.885305500000000000e+06,2.642878299999999814e+06,2.014933600000000093e+06,2.574592000000000000e+06,2.952880299999999814e+06,2.562880000000000000e+06,2.793909000000000000e+06,2.404736000000000000e+06,2.142102799999999814e+06,2.270272000000000000e+06,2.845523000000000000e+06,2.348797299999999814e+06,2.265664000000000000e+06,2.649792000000000000e+06,2.897216500000000000e+06,2.499072000000000000e+06,3.000524000000000000e+06,2.924929299999999814e+06,2.271680000000000000e+06,1.947398600000000093e+06,2.472000000000000000e+06,2.243904000000000000e+06,2.710453000000000000e+06,2.797879299999999814e+06,2.539531000000000000e+06,2.340032000000000000e+06,1.944928000000000000e+06,2.253824000000000000e+06,2.175424000000000000e+06,2.381888000000000000e+06,1.947398600000000093e+06,2.356699000000000000e+06,2.555452000000000000e+06,2.618977000000000000e+06,2.273243000000000000e+06,2.666620799999999814e+06,2.913097799999999814e+06,2.603095799999999814e+06,2.457664000000000000e+06,2.980672500000000000e+06,2.380559799999999814e+06,2.447744000000000000e+06,2.440256000000000000e+06,2.587254299999999814e+06,2.265920000000000000e+06,2.464016799999999814e+06,2.615808000000000000e+06,2.420302500000000000e+06,2.472768000000000000e+06,2.380544000000000000e+06,2.897216500000000000e+06,2.932949299999999814e+06,2.992504000000000000e+06,2.670670500000000000e+06,2.670670500000000000e+06,3.024425299999999814e+06,3.274793299999999814e+06,2.789859299999999814e+06,4.041698799999999814e+06,3.282654500000000000e+06,3.207218500000000000e+06,3.926559799999999814e+06,3.620528000000000000e+06,3.370080799999999814e+06,3.604646799999999814e+06,3.715895000000000000e+06,4.077511000000000000e+06,3.437655500000000000e+06,4.009936299999999814e+06,3.791410299999999814e+06,4.033837500000000000e+06,3.954272500000000000e+06,3.850965000000000000e+06,3.409863299999999814e+06,3.374130500000000000e+06,4.153105799999999814e+06,3.731696799999999814e+06,3.533101799999999814e+06,3.286624799999999814e+06,3.183317299999999814e+06,3.203168799999999814e+06,3.048167799999999814e+06,3.389932299999999814e+06,3.517220500000000000e+06,3.131623799999999814e+06,3.048167799999999814e+06,3.182080000000000000e+06,2.646769000000000000e+06,2.591224500000000000e+06,2.571333299999999814e+06,2.826688000000000000e+06,2.503798299999999814e+06,2.762048000000000000e+06,2.730304500000000000e+06,3.262882299999999814e+06,2.348797299999999814e+06,2.764672000000000000e+06,2.654789299999999814e+06,2.719296000000000000e+06,2.746185799999999814e+06,2.407040000000000000e+06,2.465536000000000000e+06,2.646769000000000000e+06,1.979161100000000093e+06,2.335744000000000000e+06,2.183808000000000000e+06,2.587254299999999814e+06,1.824160100000000093e+06,1.850272000000000000e+06,2.444125500000000000e+06,2.086478600000000093e+06,1.767904000000000000e+06,1.916000000000000000e+06,2.817651500000000000e+06,3.091841299999999814e+06,3.151554799999999814e+06,2.976622799999999814e+06,3.250892000000000000e+06,3.680082799999999814e+06,3.668171799999999814e+06,3.199198500000000000e+06,3.429696000000000000e+06,3.238981000000000000e+06,3.795301000000000000e+06,2.813760500000000000e+06,4.037728500000000000e+06,2.754126500000000000e+06,2.948910000000000000e+06,2.535560799999999814e+06,2.523649799999999814e+06,2.547472500000000000e+06,2.096928000000000000e+06,1.740704100000000093e+06,1.948320000000000000e+06,2.230144000000000000e+06,2.254144000000000000e+06,2.233280000000000000e+06,1.974560000000000000e+06,2.181806799999999814e+06,2.201152000000000000e+06,2.126221500000000000e+06,2.271488000000000000e+06,1.946144000000000000e+06,2.078528000000000000e+06,2.093280000000000000e+06,1.724822899999999907e+06,2.114432000000000000e+06,2.448134500000000000e+06,2.245450000000000000e+06,2.464512000000000000e+06,2.599126500000000000e+06,2.269248000000000000e+06,2.030528000000000000e+06,2.464016799999999814e+06,2.603095799999999814e+06,2.893166799999999814e+06,2.328704000000000000e+06,2.314368000000000000e+06,2.440155000000000000e+06,2.293133500000000000e+06,2.152320000000000000e+06,2.348797299999999814e+06,2.020128000000000000e+06,2.073888000000000000e+06,2.018865300000000047e+06,2.006993000000000000e+06,2.358848000000000000e+06,2.519679500000000000e+06,2.122251299999999814e+06,2.235072000000000000e+06,2.539531000000000000e+06,2.415168000000000000e+06,2.694413000000000000e+06,2.203968000000000000e+06,2.698383299999999814e+06,2.431040000000000000e+06,2.416332299999999814e+06,2.062578399999999907e+06,2.817651500000000000e+06,1.963648000000000000e+06,2.236416000000000000e+06,2.349760000000000000e+06,1.972032000000000000e+06,2.423360000000000000e+06,2.240896000000000000e+06,2.351872000000000000e+06,2.201920000000000000e+06,2.726334299999999814e+06,2.239744000000000000e+06,2.341568000000000000e+06,2.320640000000000000e+06,2.361984000000000000e+06,2.436223500000000000e+06,2.328906000000000000e+06,2.441728000000000000e+06,2.425280000000000000e+06,2.714423299999999814e+06,2.467456000000000000e+06,3.095891000000000000e+06,2.805740500000000000e+06,2.415872000000000000e+06,3.044197500000000000e+06,2.861404299999999814e+06,2.829641799999999814e+06,2.940890000000000000e+06,2.370752000000000000e+06,2.360064000000000000e+06,2.323072000000000000e+06,2.909127500000000000e+06,2.746185799999999814e+06,1.744635800000000047e+06,2.861404299999999814e+06,2.614927299999999814e+06,2.438912000000000000e+06,1.895705100000000093e+06,2.483907000000000000e+06,2.614927299999999814e+06,2.261632000000000000e+06,2.034824899999999907e+06,2.893166799999999814e+06,2.603095799999999814e+06,3.350308500000000000e+06,3.290674500000000000e+06,2.504960000000000000e+06,3.099861299999999814e+06,2.530880000000000000e+06,2.913097799999999814e+06,2.229568799999999814e+06,2.770880000000000000e+06,2.479898000000000000e+06,2.944860299999999814e+06,1.907655800000000047e+06,2.538560000000000000e+06,2.623026799999999814e+06,3.091841299999999814e+06,2.630464000000000000e+06,2.682502000000000000e+06,3.008385299999999814e+06,2.869424299999999814e+06,2.754126500000000000e+06,3.274793299999999814e+06,3.107881299999999814e+06,3.262882299999999814e+06,4.200749500000000000e+06,3.735746500000000000e+06,3.954272500000000000e+06,4.260304000000000000e+06,4.300086500000000000e+06,4.049798299999999814e+06,4.292225500000000000e+06,4.363611500000000000e+06,4.061629799999999814e+06,4.188838500000000000e+06,4.614138500000000000e+06,4.236482000000000000e+06,4.292225500000000000e+06,4.045748500000000000e+06,3.982223500000000000e+06,4.379572500000000000e+06,4.176848299999999814e+06,4.451197000000000000e+06,4.149135500000000000e+06,4.260304000000000000e+06,4.196699500000000000e+06,3.779420000000000000e+06,4.288175500000000000e+06,4.053768500000000000e+06,4.097442000000000000e+06,4.196699500000000000e+06,3.827222500000000000e+06,3.354199500000000000e+06,3.374130500000000000e+06,3.350308500000000000e+06,3.046656000000000000e+06,2.539531000000000000e+06,2.825312500000000000e+06,2.266880000000000000e+06,1.952960000000000000e+06,1.868755399999999907e+06,1.788388500000000000e+06,1.593024000000000000e+06,1.521504000000000000e+06,1.780537800000000047e+06,1.293248000000000000e+06,1.213280000000000000e+06,1.693581600000000093e+06,1.141248000000000000e+06,1.008368000000000000e+06,1.034480000000000000e+06,9.498560000000000000e+05,8.901440000000000000e+05,8.306080000000000000e+05,6.486880000000000000e+05,5.654240000000000000e+05,5.118720000000000000e+05,3.585360000000000000e+05,2.679440000000000000e+05,1.916040000000000000e+05,1.626200000000000000e+05,1.215880000000000000e+05,9.471800000000000000e+04,7.089600000000000000e+04,5.312300000000000000e+04,3.937800000000000000e+04,3.285900000000000000e+04,2.714500000000000000e+04,2.634300000000000000e+04,1.692400000000000000e+04,1.502000000000000000e+04,1.321700000000000000e+04,1.041300000000000000e+04,1.131400000000000000e+04,9.111000000000000000e+03,1.251600000000000000e+04,7.809000000000000000e+03,6.707000000000000000e+03,5.906000000000000000e+03,5.606000000000000000e+03,4.505000000000000000e+03,3.804000000000000000e+03,3.904000000000000000e+03,6.908000000000000000e+03,3.974282999999999884e+05,6.407000000000000000e+03,4.805000000000000000e+03,4.304000000000000000e+03,5.205000000000000000e+03,4.404000000000000000e+03,4.004000000000000000e+03,3.603000000000000000e+03,1.458720000000000000e+05,5.105000000000000000e+03,5.105000000000000000e+03,3.503000000000000000e+03,3.603000000000000000e+03,3.003000000000000000e+03,3.503000000000000000e+03,3.003000000000000000e+03,3.804000000000000000e+03,3.403000000000000000e+03,3.603000000000000000e+03,2.002000000000000000e+03,3.203000000000000000e+03,2.802000000000000000e+03,2.302000000000000000e+03,2.903000000000000000e+03,3.904000000000000000e+03,2.702000000000000000e+03,3.904000000000000000e+03,4.004000000000000000e+03,2.602000000000000000e+03,nan
4.795009999999999906e+01,3.904000000000000000e+03,4.505000000000000000e+03,2.802000000000000000e+03,3.103000000000000000e+03,4.004000000000000000e+03,2.903000000000000000e+03,3.603000000000000000e+03,5.606000000000000000e+03,9.812000000000000000e+03,2.253500000000000000e+04,4.218600000000000000e+04,8.466200000000000000e+04,1.535400000000000000e+05,2.807280000000000000e+05,4.611040000000000000e+05,6.400000000000000000e+05,8.414560000000000000e+05,1.334688000000000000e+06,1.247328000000000000e+06,1.371264000000000000e+06,1.707424000000000000e+06,2.048096000000000000e+06,1.967211500000000000e+06,2.539531000000000000e+06,2.463744000000000000e+06,2.485440000000000000e+06,2.677120000000000000e+06,2.273243000000000000e+06,2.686551799999999814e+06,2.737600000000000000e+06,2.479898000000000000e+06,2.460006500000000000e+06,2.499788299999999814e+06,2.646769000000000000e+06,2.650739500000000000e+06,3.008385299999999814e+06,2.752896000000000000e+06,2.769928299999999814e+06,2.507768500000000000e+06,2.813760500000000000e+06,2.821621799999999814e+06,2.559422299999999814e+06,2.771328000000000000e+06,2.515712000000000000e+06,2.738165799999999814e+06,3.028316299999999814e+06,2.564800000000000000e+06,2.468025799999999814e+06,2.932949299999999814e+06,2.479898000000000000e+06,2.658759500000000000e+06,2.440155000000000000e+06,2.229568799999999814e+06,2.324897000000000000e+06,2.590144000000000000e+06,2.448134500000000000e+06,2.595156000000000000e+06,2.082469600000000093e+06,2.522624000000000000e+06,3.064128500000000000e+06,2.555452000000000000e+06,3.167436000000000000e+06,2.714423299999999814e+06,2.603095799999999814e+06,2.772608000000000000e+06,2.984704000000000000e+06,2.673024000000000000e+06,3.012435000000000000e+06,2.702433000000000000e+06,2.881472000000000000e+06,2.511700000000000000e+06,2.177875299999999814e+06,2.873315299999999814e+06,2.893166799999999814e+06,2.753152000000000000e+06,2.909127500000000000e+06,2.658759500000000000e+06,3.087950299999999814e+06,2.556928000000000000e+06,3.114816000000000000e+06,2.658759500000000000e+06,3.529131500000000000e+06,2.940890000000000000e+06,2.567363000000000000e+06,2.909127500000000000e+06,2.515670500000000000e+06,2.623026799999999814e+06,2.758976000000000000e+06,2.829641799999999814e+06,2.704832000000000000e+06,2.856320000000000000e+06,2.613952000000000000e+06,2.944860299999999814e+06,2.773978000000000000e+06,2.499788299999999814e+06,2.657984000000000000e+06,2.914048000000000000e+06,2.505280000000000000e+06,2.523649799999999814e+06,2.634858299999999814e+06,2.376550799999999814e+06,3.072069000000000000e+06,2.728256000000000000e+06,2.746185799999999814e+06,2.865454000000000000e+06,2.830784000000000000e+06,2.690240000000000000e+06,2.213647799999999814e+06,2.801770000000000000e+06,2.777948299999999814e+06,2.697984000000000000e+06,2.722364000000000000e+06,2.698383299999999814e+06,3.151554799999999814e+06,2.718314299999999814e+06,3.274793299999999814e+06,2.646769000000000000e+06,2.940890000000000000e+06,2.555452000000000000e+06,2.952880299999999814e+06,2.852416000000000000e+06,2.519679500000000000e+06,2.765958000000000000e+06,2.892544000000000000e+06,3.274793299999999814e+06,2.742215500000000000e+06,3.246842299999999814e+06,2.603095799999999814e+06,2.785889000000000000e+06,2.873315299999999814e+06,2.886080000000000000e+06,3.183317299999999814e+06,2.873315299999999814e+06,3.127653500000000000e+06,2.816704000000000000e+06,2.889856000000000000e+06,2.559422299999999814e+06,2.924929299999999814e+06,3.119792299999999814e+06,2.523649799999999814e+06,2.610957000000000000e+06,3.413833500000000000e+06,2.626997000000000000e+06,3.024425299999999814e+06,2.686551799999999814e+06,2.785889000000000000e+06,3.894797299999999814e+06,2.920959000000000000e+06,2.868928000000000000e+06,2.765958000000000000e+06,3.024425299999999814e+06,3.012435000000000000e+06,2.797879299999999814e+06,3.195307500000000000e+06,2.750076799999999814e+06,2.610957000000000000e+06,2.992504000000000000e+06,2.591224500000000000e+06,2.726334299999999814e+06,3.302506000000000000e+06,2.913097799999999814e+06,3.533101799999999814e+06,3.445675500000000000e+06,3.207218500000000000e+06,2.754126500000000000e+06,2.801770000000000000e+06,2.765958000000000000e+06,3.843103799999999814e+06,2.789859299999999814e+06,2.599126500000000000e+06,2.587254299999999814e+06,2.829641799999999814e+06,2.610957000000000000e+06,2.706403299999999814e+06,2.487877299999999814e+06,3.695964000000000000e+06,2.889196500000000000e+06,2.257361000000000000e+06,2.575303500000000000e+06,2.384569799999999814e+06,2.372580299999999814e+06,2.257361000000000000e+06,2.450560000000000000e+06,2.668224000000000000e+06,2.539531000000000000e+06,2.996553799999999814e+06,2.853384299999999814e+06,2.485632000000000000e+06,2.785889000000000000e+06,2.845523000000000000e+06,3.521190799999999814e+06,2.722364000000000000e+06,2.483907000000000000e+06,2.630888000000000000e+06,2.448134500000000000e+06,2.630888000000000000e+06,2.643968000000000000e+06,2.527581299999999814e+06,2.356699000000000000e+06,2.146112799999999814e+06,2.352767500000000000e+06,2.575303500000000000e+06,2.508800000000000000e+06,2.368648799999999814e+06,2.829641799999999814e+06,2.499788299999999814e+06,2.199616000000000000e+06,2.452104799999999814e+06,2.006993000000000000e+06,3.032366000000000000e+06,2.193796299999999814e+06,2.335744000000000000e+06,2.563353799999999814e+06,2.480320000000000000e+06,3.461556799999999814e+06,2.610957000000000000e+06,2.610957000000000000e+06,2.332876299999999814e+06,2.769928299999999814e+06,2.491808799999999814e+06,3.032366000000000000e+06,2.197824000000000000e+06,2.464016799999999814e+06,2.793909000000000000e+06,2.650739500000000000e+06,3.000524000000000000e+06,2.980672500000000000e+06,2.487877299999999814e+06,3.266773000000000000e+06,2.241441000000000000e+06,2.583245000000000000e+06,2.639872000000000000e+06,2.909127500000000000e+06,2.082469600000000093e+06,2.742215500000000000e+06,2.606464000000000000e+06,2.623026799999999814e+06,3.234931299999999814e+06,2.845523000000000000e+06,2.765958000000000000e+06,2.543541000000000000e+06,2.780352000000000000e+06,2.686551799999999814e+06,2.547472500000000000e+06,2.142102799999999814e+06,2.456832000000000000e+06,2.658759500000000000e+06,2.324897000000000000e+06,2.138132500000000000e+06,2.527581299999999814e+06,2.669120000000000000e+06,2.674640799999999814e+06,2.126221500000000000e+06,2.336807799999999814e+06,2.897216500000000000e+06,3.032366000000000000e+06,2.984642799999999814e+06,2.169896000000000000e+06,2.309015799999999814e+06,2.607066000000000000e+06,3.211188799999999814e+06,3.401843299999999814e+06,6.064732000000000000e+06,2.614927299999999814e+06,2.368648799999999814e+06,3.207218500000000000e+06,2.988533500000000000e+06,2.901186799999999814e+06,2.969472000000000000e+06,3.175297000000000000e+06,2.677120000000000000e+06,3.827222500000000000e+06,2.571333299999999814e+06,2.809790299999999814e+06,2.905077799999999814e+06,2.658759500000000000e+06,2.483907000000000000e+06,2.674640799999999814e+06,2.503798299999999814e+06,3.127653500000000000e+06,2.988533500000000000e+06,2.869424299999999814e+06,2.599126500000000000e+06,3.405893000000000000e+06,2.706624000000000000e+06,2.654789299999999814e+06,3.028316299999999814e+06,3.175297000000000000e+06,2.793909000000000000e+06,2.531551799999999814e+06,3.254862299999999814e+06,2.809790299999999814e+06,3.171406299999999814e+06,2.606912000000000000e+06,2.960741500000000000e+06,2.909127500000000000e+06,2.834112000000000000e+06,2.670670500000000000e+06,2.829641799999999814e+06,2.686592000000000000e+06,2.966080000000000000e+06,2.932949299999999814e+06,2.535560799999999814e+06,2.788160000000000000e+06,2.773978000000000000e+06,2.853384299999999814e+06,2.444125500000000000e+06,2.686551799999999814e+06,2.348797299999999814e+06,2.201698000000000000e+06,2.483907000000000000e+06,2.610957000000000000e+06,2.527581299999999814e+06,2.595156000000000000e+06,2.848256000000000000e+06,2.082469600000000093e+06,2.340778299999999814e+06,2.579235000000000000e+06,2.289124500000000000e+06,2.090449000000000000e+06,2.674640799999999814e+06,2.316995000000000000e+06,1.812210500000000000e+06,1.889312000000000000e+06,2.297103799999999814e+06,2.009408000000000000e+06,2.030815899999999907e+06,2.559422299999999814e+06,2.273243000000000000e+06,2.094419300000000047e+06,2.313472000000000000e+06,2.996553799999999814e+06,2.555452000000000000e+06,2.094419300000000047e+06,2.416332299999999814e+06,2.650739500000000000e+06,2.121792000000000000e+06,2.623026799999999814e+06,2.342336000000000000e+06,1.820151000000000000e+06,1.952064000000000000e+06,2.225598500000000000e+06,2.110336000000000000e+06,1.708941600000000093e+06,2.392000000000000000e+06,1.879823899999999907e+06,2.090449000000000000e+06,1.685041399999999907e+06,2.385920000000000000e+06,2.259200000000000000e+06,2.328906000000000000e+06,2.388540000000000000e+06,2.013600000000000000e+06,1.983092800000000047e+06,2.034824899999999907e+06,2.936840299999999814e+06,2.084512000000000000e+06,2.049984000000000000e+06,2.241536000000000000e+06,2.233539000000000000e+06,2.050080000000000000e+06,2.142102799999999814e+06,2.002984000000000000e+06,1.995043399999999907e+06,2.146112799999999814e+06,2.217579299999999814e+06,1.927468600000000093e+06,2.146112799999999814e+06,1.712873300000000047e+06,2.047424000000000000e+06,1.935448000000000000e+06,2.277252299999999814e+06,2.674640799999999814e+06,2.046697100000000093e+06,1.768536000000000000e+06,1.984704000000000000e+06,2.257361000000000000e+06,2.201600000000000000e+06,1.808278899999999907e+06,2.174528000000000000e+06,2.726334299999999814e+06,1.645337300000000047e+06,2.829641799999999814e+06,2.168448000000000000e+06,1.780447000000000000e+06,2.499788299999999814e+06,1.964640000000000000e+06,2.248128000000000000e+06,2.228352000000000000e+06,2.384569799999999814e+06,2.336807799999999814e+06,2.163072000000000000e+06,2.169408000000000000e+06,2.972652500000000000e+06,1.898624000000000000e+06,2.042560000000000000e+06,1.968290600000000093e+06,1.818624000000000000e+06,1.738218899999999907e+06,2.136512000000000000e+06,2.303790799999999814e+06,1.908960000000000000e+06,2.120896000000000000e+06,1.777389300000000047e+06,1.923808000000000000e+06,1.772928000000000000e+06,1.486817100000000093e+06,2.336000000000000000e+06,2.505769000000000000e+06,2.032160000000000000e+06,2.226904000000000000e+06,1.954720000000000000e+06,2.033265600000000093e+06,2.017472000000000000e+06,2.130432000000000000e+06,2.428032000000000000e+06,1.897422500000000000e+06,2.352480799999999814e+06,2.437696000000000000e+06,2.044896000000000000e+06,2.233408000000000000e+06,2.310784500000000000e+06,2.073172500000000000e+06,2.198464000000000000e+06,2.610514799999999814e+06,2.315008000000000000e+06,2.718199000000000000e+06,2.343571299999999814e+06,2.183559299999999814e+06,2.150754299999999814e+06,2.199839799999999814e+06,2.482273500000000000e+06,1.847869800000000047e+06,2.120640000000000000e+06,1.940960000000000000e+06,1.539403899999999907e+06,1.667520000000000000e+06,2.124567799999999814e+06,2.093152000000000000e+06,2.202052299999999814e+06,1.927322000000000000e+06,2.641391000000000000e+06,2.292885299999999814e+06,1.930080000000000000e+06,2.095808000000000000e+06,1.867680000000000000e+06,1.648658500000000000e+06,2.001696000000000000e+06,1.860009300000000047e+06,1.982048000000000000e+06,1.776096000000000000e+06,1.412417000000000000e+06,1.781370500000000000e+06,1.684986800000000047e+06,1.747936000000000000e+06,2.466580000000000000e+06,2.084594300000000047e+06,1.896224000000000000e+06,2.040361100000000093e+06,1.894144000000000000e+06,2.400004000000000000e+06,1.956561800000000047e+06,2.157312000000000000e+06,2.444125500000000000e+06,1.976864000000000000e+06,1.981824000000000000e+06,2.093728000000000000e+06,1.561227899999999907e+06,1.739648000000000000e+06,1.813248000000000000e+06,2.057797899999999907e+06,1.962656000000000000e+06,2.200460299999999814e+06,1.656864000000000000e+06,2.628636500000000000e+06,2.221449500000000000e+06,1.797056000000000000e+06,1.830336000000000000e+06,2.305920000000000000e+06,1.718400000000000000e+06,2.011744000000000000e+06,1.686656000000000000e+06,1.483721100000000093e+06,2.025919000000000000e+06,2.330768299999999814e+06,1.853440000000000000e+06,1.548741100000000093e+06,1.508448000000000000e+06,2.043104000000000000e+06,1.874272000000000000e+06,2.058720000000000000e+06,2.348444799999999814e+06,1.640869500000000000e+06,2.434015000000000000e+06,2.243532500000000000e+06,1.714672399999999907e+06,1.877625800000000047e+06,2.072320000000000000e+06,1.535618100000000093e+06,2.213343799999999814e+06,1.979744000000000000e+06,2.266368000000000000e+06,1.841911800000000047e+06,2.417742500000000000e+06,2.429606500000000000e+06,2.122251299999999814e+06,2.106816000000000000e+06,2.382386000000000000e+06,1.950032000000000000e+06,2.487877299999999814e+06,2.666620799999999814e+06,2.233539000000000000e+06,2.522496000000000000e+06,2.462528000000000000e+06,2.386838299999999814e+06,2.442271299999999814e+06,2.037178100000000093e+06,2.336352299999999814e+06,1.828896000000000000e+06,2.221549799999999814e+06,2.712757799999999814e+06,2.853384299999999814e+06,2.050752000000000000e+06,2.618977000000000000e+06,2.316995000000000000e+06,2.081312000000000000e+06,2.163648000000000000e+06,1.877792000000000000e+06,2.269272799999999814e+06,1.764680800000000047e+06,2.058646800000000047e+06,2.070597399999999907e+06,2.237470500000000000e+06,2.420058799999999814e+06,2.309015799999999814e+06,2.108431500000000000e+06,2.066240000000000000e+06,2.153665000000000000e+06,2.205668500000000000e+06,2.030711500000000000e+06,1.997437500000000000e+06,1.495840000000000000e+06,1.583009000000000000e+06,1.840512000000000000e+06,1.933181300000000047e+06,2.379629500000000000e+06,2.840087299999999814e+06,1.758998500000000000e+06,2.304377000000000000e+06,2.502784000000000000e+06,2.483584000000000000e+06,2.401536000000000000e+06,2.434393299999999814e+06,2.537485799999999814e+06,2.445568000000000000e+06,2.636932000000000000e+06,1.988006899999999907e+06,2.903137299999999814e+06,2.486978000000000000e+06,2.774756299999999814e+06,2.515264000000000000e+06,3.153278299999999814e+06,2.597545000000000000e+06,2.691648299999999814e+06,2.152621500000000000e+06,2.251392000000000000e+06,2.378221500000000000e+06,2.607656500000000000e+06,2.647936000000000000e+06,2.396070000000000000e+06,2.393837299999999814e+06,2.814133799999999814e+06,2.552488500000000000e+06,2.397166000000000000e+06,2.316074500000000000e+06,2.550357000000000000e+06,2.552371500000000000e+06,2.629650799999999814e+06,2.869366500000000000e+06,2.960515299999999814e+06,2.518720000000000000e+06,2.643392299999999814e+06,2.658752000000000000e+06,2.748672000000000000e+06,2.817259299999999814e+06,2.691501500000000000e+06,2.367360000000000000e+06,2.291641000000000000e+06,2.613056000000000000e+06,2.471094299999999814e+06,2.265739299999999814e+06,2.170161500000000000e+06,2.138773000000000000e+06,4.546206000000000000e+06,2.373437500000000000e+06,2.342691299999999814e+06,2.648732500000000000e+06,3.173004799999999814e+06,2.289280000000000000e+06,2.820733000000000000e+06,2.399168000000000000e+06,2.769303000000000000e+06,2.615021799999999814e+06,3.125552000000000000e+06,2.619681000000000000e+06,2.321820500000000000e+06,2.939351500000000000e+06,2.365057500000000000e+06,2.756348000000000000e+06,2.765958000000000000e+06,2.706403299999999814e+06,2.646769000000000000e+06,2.359872000000000000e+06,3.382071000000000000e+06,3.354199500000000000e+06,2.612352000000000000e+06,2.563353799999999814e+06,2.825671500000000000e+06,2.599126500000000000e+06,2.269272799999999814e+06,2.471996000000000000e+06,2.515670500000000000e+06,2.450688000000000000e+06,2.487877299999999814e+06,2.454369799999999814e+06,2.372580299999999814e+06,2.197766500000000000e+06,2.690522000000000000e+06,3.258912000000000000e+06,2.920959000000000000e+06,2.849414000000000000e+06,2.762067000000000000e+06,2.273728000000000000e+06,2.372580299999999814e+06,2.571840000000000000e+06,2.741952000000000000e+06,3.382071000000000000e+06,2.448134500000000000e+06,2.392471500000000000e+06,2.428244000000000000e+06,2.737406000000000000e+06,3.322001299999999814e+06,3.647858000000000000e+06,3.022711799999999814e+06,2.497465000000000000e+06,3.113536000000000000e+06,2.931883799999999814e+06,3.107394299999999814e+06,3.585556000000000000e+06,2.962995799999999814e+06,2.998912299999999814e+06,2.657601500000000000e+06,2.889821000000000000e+06,2.823407500000000000e+06,2.991036299999999814e+06,2.538817500000000000e+06,2.242329000000000000e+06,2.781619799999999814e+06,2.634437299999999814e+06,2.536534000000000000e+06,2.517760000000000000e+06,2.558720000000000000e+06,2.508032000000000000e+06,2.375564500000000000e+06,2.603095799999999814e+06,3.081874000000000000e+06,2.263424000000000000e+06,2.412606500000000000e+06,3.734094000000000000e+06,2.454034799999999814e+06,2.744294299999999814e+06,2.747991500000000000e+06,2.545472000000000000e+06,2.015681300000000047e+06,2.227118000000000000e+06,2.468821500000000000e+06,3.036419299999999814e+06,2.428631299999999814e+06,2.311035500000000000e+06,2.597824000000000000e+06,2.321473000000000000e+06,2.475226000000000000e+06,2.527605299999999814e+06,2.300442500000000000e+06,2.613260299999999814e+06,2.300480000000000000e+06,2.345472000000000000e+06,2.450757500000000000e+06,2.796090500000000000e+06,2.950343000000000000e+06,2.428544000000000000e+06,2.579712000000000000e+06,2.655808000000000000e+06,1.959917500000000000e+06,2.196139500000000000e+06,2.791067299999999814e+06,2.357195000000000000e+06,2.646640000000000000e+06,2.673520000000000000e+06,2.439424799999999814e+06,2.151744000000000000e+06,2.088354000000000000e+06,2.241814000000000000e+06,2.662935799999999814e+06,1.963648000000000000e+06,2.214400000000000000e+06,2.000514899999999907e+06,2.971562000000000000e+06,2.011072000000000000e+06,2.376550799999999814e+06,2.104704000000000000e+06,2.050706100000000093e+06,2.263145500000000000e+06,2.223337000000000000e+06,3.016137799999999814e+06,2.069067000000000000e+06,4.021137500000000000e+06,2.637037500000000000e+06,2.461112299999999814e+06,2.368640000000000000e+06,2.288262299999999814e+06,2.671452299999999814e+06,2.257536000000000000e+06,2.296152500000000000e+06,2.224998500000000000e+06,2.312320000000000000e+06,3.104785500000000000e+06,2.393927000000000000e+06,2.593728000000000000e+06,2.396032000000000000e+06,2.422400000000000000e+06,2.591158500000000000e+06,2.761728000000000000e+06,3.020455000000000000e+06,2.018865300000000047e+06,2.070597399999999907e+06,3.286624799999999814e+06,2.261331299999999814e+06,2.139328000000000000e+06,2.130153000000000000e+06,2.030815899999999907e+06,1.995043399999999907e+06,2.060704000000000000e+06,1.689050399999999907e+06,2.583245000000000000e+06,2.293133500000000000e+06,2.165925500000000000e+06,2.654789299999999814e+06,1.712873300000000047e+06,2.607066000000000000e+06,2.241441000000000000e+06,2.567363000000000000e+06,2.682502000000000000e+06,2.058646800000000047e+06,2.161994000000000000e+06,2.412362000000000000e+06,2.567363000000000000e+06,2.070597399999999907e+06,2.107136000000000000e+06,1.995043399999999907e+06,2.216192000000000000e+06,2.674640799999999814e+06,2.432253299999999814e+06,2.595584000000000000e+06,2.332608000000000000e+06,2.809790299999999814e+06,2.313024799999999814e+06,2.356699000000000000e+06,2.674640799999999814e+06,2.634858299999999814e+06,2.678531500000000000e+06,2.177875299999999814e+06,2.436223500000000000e+06,2.797879299999999814e+06,3.075960000000000000e+06,3.159416000000000000e+06,2.869424299999999814e+06,2.523649799999999814e+06,2.932949299999999814e+06,2.869424299999999814e+06,2.726334299999999814e+06,2.550336000000000000e+06,2.603095799999999814e+06,3.016405299999999814e+06,2.777948299999999814e+06,2.726334299999999814e+06,2.309015799999999814e+06,2.762067000000000000e+06,2.861404299999999814e+06,3.004415000000000000e+06,3.012435000000000000e+06,2.821621799999999814e+06,3.342368000000000000e+06,2.674640799999999814e+06,2.754126500000000000e+06,2.781998000000000000e+06,2.603095799999999814e+06,2.487877299999999814e+06,3.040306500000000000e+06,2.495779299999999814e+06,3.258912000000000000e+06,2.671168000000000000e+06,2.758096799999999814e+06,2.491808799999999814e+06,2.464016799999999814e+06,2.414848000000000000e+06,2.404928000000000000e+06,2.241441000000000000e+06,2.487877299999999814e+06,2.491808799999999814e+06,2.690522000000000000e+06,2.787008000000000000e+06,2.690522000000000000e+06,2.638908000000000000e+06,2.972652500000000000e+06,2.325632000000000000e+06,2.877365000000000000e+06,2.671552000000000000e+06,3.048167799999999814e+06,2.543541000000000000e+06,2.475927500000000000e+06,3.008385299999999814e+06,2.587254299999999814e+06,3.004415000000000000e+06,3.087950299999999814e+06,2.177875299999999814e+06,2.731328000000000000e+06,2.599126500000000000e+06,3.489269500000000000e+06,2.928979000000000000e+06,2.773504000000000000e+06,2.881335299999999814e+06,3.401843299999999814e+06,2.920959000000000000e+06,3.012435000000000000e+06,2.499788299999999814e+06,4.379572500000000000e+06,2.702433000000000000e+06,2.873315299999999814e+06,3.378100799999999814e+06,3.286624799999999814e+06,2.638908000000000000e+06,2.436223500000000000e+06,2.233539000000000000e+06,2.423488000000000000e+06,2.841552799999999814e+06,2.360669500000000000e+06,2.611712000000000000e+06,2.138132500000000000e+06,2.710453000000000000e+06,2.632640000000000000e+06,2.348797299999999814e+06,2.702433000000000000e+06,3.644270500000000000e+06,2.952880299999999814e+06,2.694413000000000000e+06,3.266773000000000000e+06,3.095891000000000000e+06,2.591224500000000000e+06,3.330298000000000000e+06,2.650739500000000000e+06,2.651712000000000000e+06,2.956771000000000000e+06,2.897216500000000000e+06,2.706403299999999814e+06,3.008385299999999814e+06,3.556844299999999814e+06,3.389932299999999814e+06,2.483907000000000000e+06,2.261331299999999814e+06,2.316995000000000000e+06,3.417883299999999814e+06,3.382071000000000000e+06,2.388540000000000000e+06,2.746185799999999814e+06,2.531551799999999814e+06,2.356699000000000000e+06,2.793909000000000000e+06,3.171406299999999814e+06,2.499788299999999814e+06,2.682502000000000000e+06,2.698383299999999814e+06,2.579235000000000000e+06,2.715200000000000000e+06,2.694413000000000000e+06,2.420302500000000000e+06,2.861404299999999814e+06,2.599744000000000000e+06,2.462592000000000000e+06,2.559422299999999814e+06,2.203392000000000000e+06,2.112320000000000000e+06,2.127104000000000000e+06,2.215424000000000000e+06,2.366720000000000000e+06,2.216576000000000000e+06,2.145216000000000000e+06,2.131968000000000000e+06,2.042240000000000000e+06,2.678531500000000000e+06,2.089056000000000000e+06,2.170880000000000000e+06,2.391424000000000000e+06,2.317376000000000000e+06,2.203072000000000000e+06,1.999052399999999907e+06,2.413056000000000000e+06,2.251136000000000000e+06,2.185816799999999814e+06,2.436223500000000000e+06,2.280896000000000000e+06,2.070597399999999907e+06,2.270592000000000000e+06,2.403712000000000000e+06,2.255744000000000000e+06,2.281222500000000000e+06,2.372416000000000000e+06,2.205668500000000000e+06,2.010924600000000093e+06,2.074567800000000047e+06,2.285154000000000000e+06,2.436800000000000000e+06,2.106370000000000000e+06,2.471996000000000000e+06,3.123762500000000000e+06,2.380559799999999814e+06,2.181806799999999814e+06,2.563353799999999814e+06,2.082469600000000093e+06,2.389184000000000000e+06,2.464016799999999814e+06,2.225598500000000000e+06,2.614656000000000000e+06,2.606912000000000000e+06,2.495779299999999814e+06,2.515670500000000000e+06,2.332876299999999814e+06,2.670670500000000000e+06,2.309015799999999814e+06,2.805740500000000000e+06,2.710453000000000000e+06,2.690522000000000000e+06,2.010924600000000093e+06,2.340778299999999814e+06,2.515670500000000000e+06,4.375681500000000000e+06,3.012435000000000000e+06,3.230961000000000000e+06,3.346338299999999814e+06,2.281222500000000000e+06,2.674640799999999814e+06,2.487877299999999814e+06,2.058646800000000047e+06,2.865856000000000000e+06,2.532544000000000000e+06,2.010924600000000093e+06,2.177875299999999814e+06,2.638908000000000000e+06,2.261331299999999814e+06,2.626997000000000000e+06,2.197766500000000000e+06,2.372580299999999814e+06,2.515670500000000000e+06,2.574592000000000000e+06,2.241441000000000000e+06,2.316995000000000000e+06,2.233539000000000000e+06,2.534272000000000000e+06,2.754126500000000000e+06,2.154014799999999814e+06,2.408352799999999814e+06,2.348797299999999814e+06,2.263232000000000000e+06,2.454848000000000000e+06,2.432384000000000000e+06,2.093280000000000000e+06,1.971220500000000000e+06,2.162880000000000000e+06,2.146112799999999814e+06,2.281222500000000000e+06,2.471996000000000000e+06,2.294400000000000000e+06,2.017152000000000000e+06,2.070597399999999907e+06,2.098350799999999814e+06,2.200704000000000000e+06,2.487877299999999814e+06,2.394368000000000000e+06,2.653056000000000000e+06,2.122251299999999814e+06,2.338240000000000000e+06,2.607808000000000000e+06,2.352767500000000000e+06,2.621120000000000000e+06,2.503798299999999814e+06,2.579712000000000000e+06,2.535560799999999814e+06,2.042765500000000000e+06,2.230400000000000000e+06,1.963279899999999907e+06,2.614976000000000000e+06,2.762067000000000000e+06,2.678531500000000000e+06,3.167436000000000000e+06,2.579235000000000000e+06,3.060078799999999814e+06,2.603095799999999814e+06,2.944860299999999814e+06,3.123762500000000000e+06,3.517220500000000000e+06,2.968761500000000000e+06,3.393982000000000000e+06,3.568834500000000000e+06,2.905077799999999814e+06,3.167436000000000000e+06,4.049798299999999814e+06,3.827222500000000000e+06,3.850965000000000000e+06,4.248393000000000000e+06,4.065679500000000000e+06,4.002075000000000000e+06,3.409863299999999814e+06,3.759647799999999814e+06,3.600676500000000000e+06,3.421774000000000000e+06,3.238981000000000000e+06,3.290674500000000000e+06,3.525081799999999814e+06,3.171406299999999814e+06,3.230961000000000000e+06,3.227070000000000000e+06,3.517220500000000000e+06,2.809790299999999814e+06,3.334268500000000000e+06,2.658759500000000000e+06,2.658759500000000000e+06,2.829641799999999814e+06,2.662650500000000000e+06,2.972652500000000000e+06,2.821184000000000000e+06,2.515670500000000000e+06,2.579235000000000000e+06,2.829641799999999814e+06,2.475927500000000000e+06,3.087950299999999814e+06,2.809790299999999814e+06,2.750076799999999814e+06,2.475927500000000000e+06,2.527581299999999814e+06,2.484288000000000000e+06,2.448512000000000000e+06,2.487877299999999814e+06,2.623026799999999814e+06,1.903645800000000047e+06,2.118016000000000000e+06,2.006752000000000000e+06,2.416332299999999814e+06,1.691648000000000000e+06,1.774560000000000000e+06,2.332876299999999814e+06,2.252288000000000000e+06,1.744768000000000000e+06,1.605594399999999907e+06,2.691712000000000000e+06,2.659136000000000000e+06,3.429794299999999814e+06,3.525081799999999814e+06,3.382071000000000000e+06,3.374130500000000000e+06,4.097442000000000000e+06,3.266773000000000000e+06,2.956771000000000000e+06,3.195307500000000000e+06,2.758096799999999814e+06,3.104896000000000000e+06,2.956771000000000000e+06,2.593728000000000000e+06,2.416332299999999814e+06,2.325184000000000000e+06,2.391296000000000000e+06,2.393600000000000000e+06,2.380559799999999814e+06,2.058646800000000047e+06,2.378496000000000000e+06,2.070597399999999907e+06,2.376128000000000000e+06,2.208064000000000000e+06,2.050706100000000093e+06,2.275264000000000000e+06,2.352767500000000000e+06,2.385600000000000000e+06,2.065568000000000000e+06,2.196480000000000000e+06,2.092928000000000000e+06,2.201698000000000000e+06,1.983092800000000047e+06,1.955339300000000047e+06,2.217579299999999814e+06,2.825671500000000000e+06,2.280768000000000000e+06,2.102360000000000000e+06,2.179904000000000000e+06,2.130153000000000000e+06,1.923537000000000000e+06,2.344788299999999814e+06,2.343232000000000000e+06,2.108480000000000000e+06,2.582080000000000000e+06,2.928979000000000000e+06,2.634752000000000000e+06,2.241441000000000000e+06,2.324096000000000000e+06,2.374336000000000000e+06,2.793909000000000000e+06,2.233539000000000000e+06,2.169896000000000000e+06,2.142102799999999814e+06,2.432253299999999814e+06,2.073536000000000000e+06,1.685041399999999907e+06,2.256064000000000000e+06,2.157632000000000000e+06,2.543616000000000000e+06,2.336807799999999814e+06,2.396416000000000000e+06,2.523649799999999814e+06,2.313024799999999814e+06,2.134656000000000000e+06,3.087950299999999814e+06,2.663232000000000000e+06,2.249792000000000000e+06,1.704931600000000093e+06,2.166848000000000000e+06,1.955339300000000047e+06,2.394944000000000000e+06,2.348096000000000000e+06,2.526656000000000000e+06,2.074567800000000047e+06,2.728896000000000000e+06,2.323200000000000000e+06,2.586176000000000000e+06,2.873315299999999814e+06,2.571333299999999814e+06,2.264320000000000000e+06,2.478272000000000000e+06,2.241441000000000000e+06,2.393600000000000000e+06,2.277252299999999814e+06,2.618977000000000000e+06,2.372580299999999814e+06,2.514560000000000000e+06,2.042765500000000000e+06,2.575303500000000000e+06,2.090449000000000000e+06,2.212096000000000000e+06,1.899636800000000047e+06,2.122251299999999814e+06,2.332876299999999814e+06,2.464016799999999814e+06,2.646769000000000000e+06,2.378304000000000000e+06,2.300096000000000000e+06,2.477184000000000000e+06,2.920959000000000000e+06,2.237470500000000000e+06,2.662650500000000000e+06,2.110340299999999814e+06,2.678531500000000000e+06,2.507328000000000000e+06,3.143534500000000000e+06,2.569344000000000000e+06,2.618304000000000000e+06,2.587254299999999814e+06,2.522496000000000000e+06,2.587392000000000000e+06,2.603095799999999814e+06,2.750076799999999814e+06,2.114271799999999814e+06,2.388540000000000000e+06,2.559040000000000000e+06,3.016405299999999814e+06,2.440155000000000000e+06,4.641851000000000000e+06,2.535560799999999814e+06,2.636928000000000000e+06,2.765958000000000000e+06,2.968761500000000000e+06,2.821621799999999814e+06,2.845523000000000000e+06,3.223099799999999814e+06,3.183317299999999814e+06,3.533101799999999814e+06,3.692073000000000000e+06,3.954272500000000000e+06,3.850965000000000000e+06,3.747657500000000000e+06,4.117293500000000000e+06,4.351700500000000000e+06,4.176848299999999814e+06,4.208769500000000000e+06,4.129204500000000000e+06,4.403394000000000000e+06,4.065679500000000000e+06,4.435156500000000000e+06,4.610088500000000000e+06,4.160967000000000000e+06,4.403394000000000000e+06,3.998104799999999814e+06,4.319938000000000000e+06,4.395533000000000000e+06,4.331849000000000000e+06,4.216630500000000000e+06,4.204720000000000000e+06,3.994134500000000000e+06,4.355750500000000000e+06,4.168987000000000000e+06,4.002075000000000000e+06,3.755677500000000000e+06,4.013986000000000000e+06,3.755677500000000000e+06,3.290674500000000000e+06,3.350308500000000000e+06,2.933184000000000000e+06,2.924929299999999814e+06,2.481664000000000000e+06,2.357184000000000000e+06,1.984928000000000000e+06,1.872761600000000093e+06,1.983092800000000047e+06,1.523328000000000000e+06,1.536832000000000000e+06,1.374464000000000000e+06,1.254976000000000000e+06,1.419840000000000000e+06,1.214560000000000000e+06,1.188640000000000000e+06,1.233376000000000000e+06,1.080768000000000000e+06,8.921280000000000000e+05,8.980960000000000000e+05,7.285440000000000000e+05,6.871680000000000000e+05,5.423840000000000000e+05,4.909360000000000000e+05,3.518160000000000000e+05,2.980960000000000000e+05,2.057560000000000000e+05,1.785680000000000000e+05,1.177620000000000000e+05,1.079980000000000000e+05,6.888600000000000000e+04,5.733900000000000000e+04,4.640000000000000000e+04,3.616800000000000000e+04,2.654400000000000000e+04,2.223400000000000000e+04,1.732400000000000000e+04,2.233400000000000000e+04,1.902800000000000000e+04,1.812600000000000000e+04,1.031200000000000000e+04,7.408000000000000000e+03,7.308000000000000000e+03,6.807000000000000000e+03,6.908000000000000000e+03,4.705000000000000000e+03,5.306000000000000000e+03,6.207000000000000000e+03,4.805000000000000000e+03,4.605000000000000000e+03,5.606000000000000000e+03,5.105000000000000000e+03,3.003000000000000000e+03,3.804000000000000000e+03,2.502000000000000000e+03,4.004000000000000000e+03,3.704000000000000000e+03,5.306000000000000000e+03,2.903000000000000000e+03,5.005000000000000000e+03,3.303000000000000000e+03,6.006000000000000000e+03,5.306000000000000000e+03,4.004000000000000000e+03,2.802000000000000000e+03,3.603000000000000000e+03,3.403000000000000000e+03,3.704000000000000000e+03,3.904000000000000000e+03,3.403000000000000000e+03,2.702000000000000000e+03,2.302000000000000000e+03,3.203000000000000000e+03,2.702000000000000000e+03,2.002000000000000000e+03,4.404000000000000000e+03,2.002000000000000000e+03,2.702000000000000000e+03,2.802000000000000000e+03,4.304000000000000000e+03,nan
4.795089999999999719e+01,2.802000000000000000e+03,4.104000000000000000e+03,2.903000000000000000e+03,2.802000000000000000e+03,3.103000000000000000e+03,3.804000000000000000e+03,5.806000000000000000e+03,7.008000000000000000e+03,1.051300000000000000e+04,2.313600000000000000e+04,4.549700000000000000e+04,9.421400000000000000e+04,1.659480000000000000e+05,2.786000000000000000e+05,3.693440000000000000e+05,6.657440000000000000e+05,9.243680000000000000e+05,1.047648000000000000e+06,1.432608000000000000e+06,1.666976000000000000e+06,1.789408000000000000e+06,2.123776000000000000e+06,2.527581299999999814e+06,2.146112799999999814e+06,2.387264000000000000e+06,2.472640000000000000e+06,2.499788299999999814e+06,3.183317299999999814e+06,2.678531500000000000e+06,2.679616000000000000e+06,2.841552799999999814e+06,2.626997000000000000e+06,2.583245000000000000e+06,2.758096799999999814e+06,2.758096799999999814e+06,2.710453000000000000e+06,2.467712000000000000e+06,2.690522000000000000e+06,2.642878299999999814e+06,2.821621799999999814e+06,2.936840299999999814e+06,2.658759500000000000e+06,2.548864000000000000e+06,2.910592000000000000e+06,2.702433000000000000e+06,2.539531000000000000e+06,2.571200000000000000e+06,2.400451000000000000e+06,2.539531000000000000e+06,2.646769000000000000e+06,3.004415000000000000e+06,2.610957000000000000e+06,2.507768500000000000e+06,2.670670500000000000e+06,3.608537500000000000e+06,2.658759500000000000e+06,2.940890000000000000e+06,2.432253299999999814e+06,2.631936000000000000e+06,2.773978000000000000e+06,2.654789299999999814e+06,2.603095799999999814e+06,2.738165799999999814e+06,2.793909000000000000e+06,2.573696000000000000e+06,2.763200000000000000e+06,2.862528000000000000e+06,2.416332299999999814e+06,2.853384299999999814e+06,2.797879299999999814e+06,2.960741500000000000e+06,2.638908000000000000e+06,3.147505000000000000e+06,2.666620799999999814e+06,2.795392000000000000e+06,2.539531000000000000e+06,2.682502000000000000e+06,2.503798299999999814e+06,2.939328000000000000e+06,2.559422299999999814e+06,2.742215500000000000e+06,3.143534500000000000e+06,2.869424299999999814e+06,2.710453000000000000e+06,2.436223500000000000e+06,2.726334299999999814e+06,2.948910000000000000e+06,2.922368000000000000e+06,2.801770000000000000e+06,2.592704000000000000e+06,2.775680000000000000e+06,2.356699000000000000e+06,2.595156000000000000e+06,2.650739500000000000e+06,2.877365000000000000e+06,2.691712000000000000e+06,2.798720000000000000e+06,2.802496000000000000e+06,3.028316299999999814e+06,2.698383299999999814e+06,2.754126500000000000e+06,2.746185799999999814e+06,2.217579299999999814e+06,2.706403299999999814e+06,2.543541000000000000e+06,2.575303500000000000e+06,4.292225500000000000e+06,2.889196500000000000e+06,2.714423299999999814e+06,2.809790299999999814e+06,2.388540000000000000e+06,3.167436000000000000e+06,3.227070000000000000e+06,2.976622799999999814e+06,2.936840299999999814e+06,3.064128500000000000e+06,3.858985000000000000e+06,2.722364000000000000e+06,3.211188799999999814e+06,3.171406299999999814e+06,2.698383299999999814e+06,2.595156000000000000e+06,3.032366000000000000e+06,2.628992000000000000e+06,3.151554799999999814e+06,3.151554799999999814e+06,2.702433000000000000e+06,2.841552799999999814e+06,2.781998000000000000e+06,2.909127500000000000e+06,2.650739500000000000e+06,3.310526000000000000e+06,3.421774000000000000e+06,3.064128500000000000e+06,3.044197500000000000e+06,2.935872000000000000e+06,2.885305500000000000e+06,3.135673500000000000e+06,2.781998000000000000e+06,2.750076799999999814e+06,3.032366000000000000e+06,2.829641799999999814e+06,3.083980000000000000e+06,2.837503000000000000e+06,2.813760500000000000e+06,2.988533500000000000e+06,3.036336299999999814e+06,3.056187799999999814e+06,3.242951299999999814e+06,2.920959000000000000e+06,2.897216500000000000e+06,2.972652500000000000e+06,3.024425299999999814e+06,2.698383299999999814e+06,2.670670500000000000e+06,2.805740500000000000e+06,2.881335299999999814e+06,2.905077799999999814e+06,2.793909000000000000e+06,2.650739500000000000e+06,3.024425299999999814e+06,3.123762500000000000e+06,2.495779299999999814e+06,2.670670500000000000e+06,2.988533500000000000e+06,2.706403299999999814e+06,2.944860299999999814e+06,2.559422299999999814e+06,2.917068000000000000e+06,3.028316299999999814e+06,2.909127500000000000e+06,3.127653500000000000e+06,2.662650500000000000e+06,3.036336299999999814e+06,2.968761500000000000e+06,2.785889000000000000e+06,2.690522000000000000e+06,2.623026799999999814e+06,2.575303500000000000e+06,2.404421299999999814e+06,2.805740500000000000e+06,2.515670500000000000e+06,2.372580299999999814e+06,2.498176000000000000e+06,2.626997000000000000e+06,3.091841299999999814e+06,2.833532500000000000e+06,2.177875299999999814e+06,2.960741500000000000e+06,3.215079799999999814e+06,2.714423299999999814e+06,2.793909000000000000e+06,2.336807799999999814e+06,2.607066000000000000e+06,2.483907000000000000e+06,2.551443000000000000e+06,2.460352000000000000e+06,2.452104799999999814e+06,2.714423299999999814e+06,2.658759500000000000e+06,2.579235000000000000e+06,2.412362000000000000e+06,2.430848000000000000e+06,2.420302500000000000e+06,2.301035299999999814e+06,2.801770000000000000e+06,2.277252299999999814e+06,2.253351799999999814e+06,2.682502000000000000e+06,2.225598500000000000e+06,2.495779299999999814e+06,2.394240000000000000e+06,2.881335299999999814e+06,2.181806799999999814e+06,2.475927500000000000e+06,2.698383299999999814e+06,2.630888000000000000e+06,2.495779299999999814e+06,2.460006500000000000e+06,2.503798299999999814e+06,3.437655500000000000e+06,2.110340299999999814e+06,2.547472500000000000e+06,2.913097799999999814e+06,2.813760500000000000e+06,2.746185799999999814e+06,2.368648799999999814e+06,2.769928299999999814e+06,2.591224500000000000e+06,2.678531500000000000e+06,2.781998000000000000e+06,2.654789299999999814e+06,3.187367000000000000e+06,2.742215500000000000e+06,3.219129500000000000e+06,2.690522000000000000e+06,2.654789299999999814e+06,3.513170799999999814e+06,2.889196500000000000e+06,2.980672500000000000e+06,2.940890000000000000e+06,2.217579299999999814e+06,2.595156000000000000e+06,2.690522000000000000e+06,3.008385299999999814e+06,2.432253299999999814e+06,2.126221500000000000e+06,2.722364000000000000e+06,2.924929299999999814e+06,2.392471500000000000e+06,2.634858299999999814e+06,2.984642799999999814e+06,2.650739500000000000e+06,2.917068000000000000e+06,2.976622799999999814e+06,2.706403299999999814e+06,3.012435000000000000e+06,3.346338299999999814e+06,3.119792299999999814e+06,2.551443000000000000e+06,2.861404299999999814e+06,3.048167799999999814e+06,2.555452000000000000e+06,2.849414000000000000e+06,2.769928299999999814e+06,2.813760500000000000e+06,3.004415000000000000e+06,3.278763500000000000e+06,2.714423299999999814e+06,2.499788299999999814e+06,2.574016000000000000e+06,2.829641799999999814e+06,2.976622799999999814e+06,2.829641799999999814e+06,2.781998000000000000e+06,2.305045299999999814e+06,2.901186799999999814e+06,2.901186799999999814e+06,2.734195500000000000e+06,2.909127500000000000e+06,2.519679500000000000e+06,3.207218500000000000e+06,2.623026799999999814e+06,2.920959000000000000e+06,2.832320000000000000e+06,3.378100799999999814e+06,2.702433000000000000e+06,2.909127500000000000e+06,2.829641799999999814e+06,3.103911000000000000e+06,2.857434000000000000e+06,2.992504000000000000e+06,2.567363000000000000e+06,2.328906000000000000e+06,2.956771000000000000e+06,3.099861299999999814e+06,2.658759500000000000e+06,3.004415000000000000e+06,3.044197500000000000e+06,2.660800000000000000e+06,2.448134500000000000e+06,3.290674500000000000e+06,2.944860299999999814e+06,2.591224500000000000e+06,2.797879299999999814e+06,2.714423299999999814e+06,2.913097799999999814e+06,2.483907000000000000e+06,2.547472500000000000e+06,2.587254299999999814e+06,2.865454000000000000e+06,2.479898000000000000e+06,2.646769000000000000e+06,2.694413000000000000e+06,2.543541000000000000e+06,2.797879299999999814e+06,2.420302500000000000e+06,2.571333299999999814e+06,2.324897000000000000e+06,2.650739500000000000e+06,1.991111800000000047e+06,1.891696100000000093e+06,2.177875299999999814e+06,2.041792000000000000e+06,2.043008000000000000e+06,1.534049399999999907e+06,2.245450000000000000e+06,2.257361000000000000e+06,2.750076799999999814e+06,2.352767500000000000e+06,1.935448000000000000e+06,2.400451000000000000e+06,2.217216000000000000e+06,2.551443000000000000e+06,4.820753500000000000e+06,2.944860299999999814e+06,1.994944000000000000e+06,1.907655800000000047e+06,2.130880000000000000e+06,2.535560799999999814e+06,2.257280000000000000e+06,2.150044299999999814e+06,2.173120000000000000e+06,2.646769000000000000e+06,1.915596399999999907e+06,2.464016799999999814e+06,2.189787299999999814e+06,2.738165799999999814e+06,2.149952000000000000e+06,2.192064000000000000e+06,2.209677500000000000e+06,1.744635800000000047e+06,2.141440000000000000e+06,2.547472500000000000e+06,1.903645800000000047e+06,2.112576000000000000e+06,1.898400000000000000e+06,2.226688000000000000e+06,2.249792000000000000e+06,2.124224000000000000e+06,1.780447000000000000e+06,2.058646800000000047e+06,2.340778299999999814e+06,2.424273799999999814e+06,2.169896000000000000e+06,2.213647799999999814e+06,2.265341299999999814e+06,1.863864300000000047e+06,3.211188799999999814e+06,1.839296000000000000e+06,2.599126500000000000e+06,2.161994000000000000e+06,2.179456000000000000e+06,2.102360000000000000e+06,2.547472500000000000e+06,2.246464000000000000e+06,2.428244000000000000e+06,1.971220500000000000e+06,2.575303500000000000e+06,1.732763500000000000e+06,1.844051399999999907e+06,2.471996000000000000e+06,1.971220500000000000e+06,1.875814899999999907e+06,2.567363000000000000e+06,2.057824000000000000e+06,2.538752000000000000e+06,1.928416000000000000e+06,2.091616000000000000e+06,2.039136000000000000e+06,2.114271799999999814e+06,2.223104000000000000e+06,2.176320000000000000e+06,2.313024799999999814e+06,2.388736000000000000e+06,2.027968000000000000e+06,1.839642100000000093e+06,2.125120000000000000e+06,2.264468000000000000e+06,1.923904000000000000e+06,1.878068300000000047e+06,1.654642300000000047e+06,2.003136000000000000e+06,2.542545799999999814e+06,1.915872000000000000e+06,2.022112000000000000e+06,2.652481500000000000e+06,1.952416000000000000e+06,1.902592000000000000e+06,2.207936000000000000e+06,2.219039500000000000e+06,1.871385500000000000e+06,2.081099300000000047e+06,2.093595000000000000e+06,2.234176000000000000e+06,2.259840000000000000e+06,2.884104500000000000e+06,2.340451000000000000e+06,2.231936000000000000e+06,2.163008000000000000e+06,2.291712000000000000e+06,2.539470299999999814e+06,2.270244500000000000e+06,2.572416000000000000e+06,2.122798000000000000e+06,2.175912500000000000e+06,2.352704000000000000e+06,2.576675000000000000e+06,2.339536299999999814e+06,2.414621299999999814e+06,2.303393000000000000e+06,1.848724100000000093e+06,2.338216500000000000e+06,1.677640000000000000e+06,1.849056000000000000e+06,2.019050000000000000e+06,1.975872000000000000e+06,1.912079100000000093e+06,2.114240000000000000e+06,1.974560000000000000e+06,2.317537299999999814e+06,1.796512000000000000e+06,1.761792000000000000e+06,1.787136000000000000e+06,1.948896000000000000e+06,1.877216000000000000e+06,2.280324799999999814e+06,1.504985399999999907e+06,2.490672299999999814e+06,2.077216000000000000e+06,1.774016000000000000e+06,2.557537000000000000e+06,2.283486799999999814e+06,2.381173000000000000e+06,1.946068000000000000e+06,2.123520000000000000e+06,1.845086300000000047e+06,2.015605800000000047e+06,1.837517100000000093e+06,2.192256000000000000e+06,2.364157799999999814e+06,2.355090299999999814e+06,2.143566000000000000e+06,1.838848000000000000e+06,1.616232300000000047e+06,2.267486799999999814e+06,2.997942500000000000e+06,2.403475000000000000e+06,1.783616000000000000e+06,3.074582500000000000e+06,2.192894000000000000e+06,1.796591100000000093e+06,1.776640000000000000e+06,1.999136000000000000e+06,1.955264000000000000e+06,1.702208000000000000e+06,1.801440000000000000e+06,1.842368000000000000e+06,1.663072000000000000e+06,1.517433800000000047e+06,1.707344000000000000e+06,2.013728000000000000e+06,2.107217500000000000e+06,2.030176000000000000e+06,1.595840000000000000e+06,1.725728000000000000e+06,2.280329799999999814e+06,1.838112000000000000e+06,1.649831000000000000e+06,1.834144000000000000e+06,1.802208000000000000e+06,1.776371100000000093e+06,2.380270000000000000e+06,1.896000000000000000e+06,1.984256000000000000e+06,2.388019500000000000e+06,2.022294000000000000e+06,1.869023500000000000e+06,2.252807000000000000e+06,2.197222500000000000e+06,2.023104000000000000e+06,1.666705300000000047e+06,2.603736500000000000e+06,1.977000899999999907e+06,1.897984000000000000e+06,2.551443000000000000e+06,2.017314899999999907e+06,2.386206500000000000e+06,2.582601000000000000e+06,2.425728000000000000e+06,2.392471500000000000e+06,2.583245000000000000e+06,2.289024000000000000e+06,2.395840000000000000e+06,2.172108299999999814e+06,2.591607299999999814e+06,2.221666000000000000e+06,2.255686000000000000e+06,2.230144000000000000e+06,2.416332299999999814e+06,2.384221299999999814e+06,2.440155000000000000e+06,2.363008000000000000e+06,2.309015799999999814e+06,2.324897000000000000e+06,1.964512000000000000e+06,1.847983000000000000e+06,1.651328000000000000e+06,1.955339300000000047e+06,2.989528500000000000e+06,2.360669500000000000e+06,1.700922600000000093e+06,2.471996000000000000e+06,2.044992000000000000e+06,1.653277899999999907e+06,1.808386100000000093e+06,2.106783000000000000e+06,1.522775800000000047e+06,1.645337300000000047e+06,1.639744000000000000e+06,2.160571500000000000e+06,1.747392000000000000e+06,2.204908000000000000e+06,1.430703100000000093e+06,2.288879000000000000e+06,2.028976800000000047e+06,2.370680000000000000e+06,2.778214500000000000e+06,2.288689500000000000e+06,1.906737100000000093e+06,2.133944000000000000e+06,2.071680000000000000e+06,2.287936000000000000e+06,1.908057600000000093e+06,2.115776000000000000e+06,2.203431000000000000e+06,2.224719299999999814e+06,2.185235299999999814e+06,2.871129799999999814e+06,2.747115000000000000e+06,2.243673299999999814e+06,2.705119500000000000e+06,2.641607799999999814e+06,2.597141000000000000e+06,2.339605500000000000e+06,2.547406500000000000e+06,2.214856299999999814e+06,2.290303799999999814e+06,2.528256000000000000e+06,2.605578000000000000e+06,2.648106000000000000e+06,3.160412799999999814e+06,3.599857500000000000e+06,3.282962799999999814e+06,2.557127500000000000e+06,3.215640000000000000e+06,2.817887299999999814e+06,3.071415500000000000e+06,3.056644500000000000e+06,2.673129000000000000e+06,2.544389500000000000e+06,2.787078299999999814e+06,1.942303100000000093e+06,2.311524000000000000e+06,2.662502299999999814e+06,2.409339500000000000e+06,2.427776000000000000e+06,2.624675500000000000e+06,2.613677000000000000e+06,2.542498500000000000e+06,2.583142799999999814e+06,2.273104000000000000e+06,2.502524799999999814e+06,2.566182000000000000e+06,2.365625000000000000e+06,2.795900299999999814e+06,2.215834000000000000e+06,2.032331300000000047e+06,2.416815299999999814e+06,3.030734500000000000e+06,2.357358299999999814e+06,2.781228000000000000e+06,3.485305500000000000e+06,2.599343799999999814e+06,2.512738299999999814e+06,2.408872500000000000e+06,2.827482799999999814e+06,2.834965299999999814e+06,2.842709000000000000e+06,2.754126500000000000e+06,2.976622799999999814e+06,2.913097799999999814e+06,2.413504000000000000e+06,2.452104799999999814e+06,2.523649799999999814e+06,2.381120000000000000e+06,2.920959000000000000e+06,2.344788299999999814e+06,2.678531500000000000e+06,2.360669500000000000e+06,2.547472500000000000e+06,2.845523000000000000e+06,2.424273799999999814e+06,2.567363000000000000e+06,2.414001299999999814e+06,2.801770000000000000e+06,2.730304500000000000e+06,2.499788299999999814e+06,2.468025799999999814e+06,2.261331299999999814e+06,2.650739500000000000e+06,2.368648799999999814e+06,2.513216000000000000e+06,2.396442000000000000e+06,2.118242000000000000e+06,2.421945000000000000e+06,2.662650500000000000e+06,2.352767500000000000e+06,2.670670500000000000e+06,2.464016799999999814e+06,3.143716000000000000e+06,3.002181799999999814e+06,2.710941299999999814e+06,3.223921000000000000e+06,3.241853299999999814e+06,2.723857500000000000e+06,3.018769500000000000e+06,3.167324000000000000e+06,3.022229799999999814e+06,3.313220500000000000e+06,3.305105299999999814e+06,2.877675500000000000e+06,2.853853799999999814e+06,3.015422299999999814e+06,2.954938000000000000e+06,2.573965799999999814e+06,2.952463500000000000e+06,2.534583299999999814e+06,2.626449799999999814e+06,3.285489500000000000e+06,2.680768000000000000e+06,2.410304000000000000e+06,2.304064000000000000e+06,2.407689500000000000e+06,2.583245000000000000e+06,3.030361500000000000e+06,2.495552000000000000e+06,2.338586299999999814e+06,2.801526000000000000e+06,2.314845299999999814e+06,2.195523000000000000e+06,2.474017500000000000e+06,2.000314399999999907e+06,3.009525799999999814e+06,2.485964799999999814e+06,2.360068000000000000e+06,2.458058500000000000e+06,2.211058299999999814e+06,2.654319299999999814e+06,2.043612500000000000e+06,2.446020000000000000e+06,2.467249500000000000e+06,2.301455500000000000e+06,2.504482799999999814e+06,2.932534000000000000e+06,2.549440000000000000e+06,2.510016000000000000e+06,2.746111500000000000e+06,2.094162300000000047e+06,2.329609000000000000e+06,2.498496000000000000e+06,2.095582399999999907e+06,2.913746000000000000e+06,2.935815500000000000e+06,2.399820000000000000e+06,2.531578799999999814e+06,2.226507000000000000e+06,2.450440000000000000e+06,2.121088000000000000e+06,2.047399000000000000e+06,2.200256000000000000e+06,2.124295500000000000e+06,2.278208000000000000e+06,1.940512000000000000e+06,1.842272000000000000e+06,1.767139500000000000e+06,2.371856799999999814e+06,2.176979500000000000e+06,1.947440300000000047e+06,1.696991000000000000e+06,1.872900600000000093e+06,2.920959000000000000e+06,2.099498500000000000e+06,2.362566299999999814e+06,2.755716000000000000e+06,2.395335000000000000e+06,2.907884000000000000e+06,2.256376000000000000e+06,2.469173299999999814e+06,2.296507500000000000e+06,2.709386299999999814e+06,2.311751500000000000e+06,2.252304500000000000e+06,2.968921500000000000e+06,2.296293799999999814e+06,2.033394600000000093e+06,2.598528000000000000e+06,2.894595000000000000e+06,2.566078000000000000e+06,2.340230799999999814e+06,2.141621500000000000e+06,2.753096500000000000e+06,2.351552000000000000e+06,2.551443000000000000e+06,3.207218500000000000e+06,3.755677500000000000e+06,2.281222500000000000e+06,2.801770000000000000e+06,2.010924600000000093e+06,2.261331299999999814e+06,1.883755500000000000e+06,2.909127500000000000e+06,1.780447000000000000e+06,2.571333299999999814e+06,2.372580299999999814e+06,2.261331299999999814e+06,4.065679500000000000e+06,2.452104799999999814e+06,3.151554799999999814e+06,2.626997000000000000e+06,2.499788299999999814e+06,3.266773000000000000e+06,2.730304500000000000e+06,3.374130500000000000e+06,2.563353799999999814e+06,2.475927500000000000e+06,2.698383299999999814e+06,2.249420299999999814e+06,3.048167799999999814e+06,2.503798299999999814e+06,2.202496000000000000e+06,2.060704000000000000e+06,2.829641799999999814e+06,3.258912000000000000e+06,2.324897000000000000e+06,2.714423299999999814e+06,2.698383299999999814e+06,2.316995000000000000e+06,2.499788299999999814e+06,2.857434000000000000e+06,2.734195500000000000e+06,2.471996000000000000e+06,3.747657500000000000e+06,2.583245000000000000e+06,2.563353799999999814e+06,3.552953299999999814e+06,3.385962000000000000e+06,2.881335299999999814e+06,3.362219500000000000e+06,2.654789299999999814e+06,2.352767500000000000e+06,3.672221500000000000e+06,2.742215500000000000e+06,2.889196500000000000e+06,2.829641799999999814e+06,2.913097799999999814e+06,3.270743500000000000e+06,2.917068000000000000e+06,2.706403299999999814e+06,3.083980000000000000e+06,2.646769000000000000e+06,3.290674500000000000e+06,2.909127500000000000e+06,2.579235000000000000e+06,2.444125500000000000e+06,3.056187799999999814e+06,2.638908000000000000e+06,2.571333299999999814e+06,2.964791299999999814e+06,2.555452000000000000e+06,3.242951299999999814e+06,2.305045299999999814e+06,2.678531500000000000e+06,2.316995000000000000e+06,2.614927299999999814e+06,2.734195500000000000e+06,2.380559799999999814e+06,2.511700000000000000e+06,2.531551799999999814e+06,2.626997000000000000e+06,2.519679500000000000e+06,2.161994000000000000e+06,2.630888000000000000e+06,2.714423299999999814e+06,2.694413000000000000e+06,2.214784000000000000e+06,2.718314299999999814e+06,2.841552799999999814e+06,2.563353799999999814e+06,2.801770000000000000e+06,2.690522000000000000e+06,2.523649799999999814e+06,2.944860299999999814e+06,2.960741500000000000e+06,2.483907000000000000e+06,2.674640799999999814e+06,2.324897000000000000e+06,3.644270500000000000e+06,2.980672500000000000e+06,3.024425299999999814e+06,2.680512000000000000e+06,2.769928299999999814e+06,2.464016799999999814e+06,3.338318299999999814e+06,3.040306500000000000e+06,3.517220500000000000e+06,2.754126500000000000e+06,2.825671500000000000e+06,2.277252299999999814e+06,2.519679500000000000e+06,3.656340299999999814e+06,2.563353799999999814e+06,3.719865299999999814e+06,2.591224500000000000e+06,2.979392000000000000e+06,2.706403299999999814e+06,2.877365000000000000e+06,2.394688000000000000e+06,2.992504000000000000e+06,2.468025799999999814e+06,2.766656000000000000e+06,2.503798299999999814e+06,2.821621799999999814e+06,3.711845299999999814e+06,2.964791299999999814e+06,2.769928299999999814e+06,3.004415000000000000e+06,3.370080799999999814e+06,2.666620799999999814e+06,2.682502000000000000e+06,2.730304500000000000e+06,2.630888000000000000e+06,3.290674500000000000e+06,2.762067000000000000e+06,2.853384299999999814e+06,2.662650500000000000e+06,2.924929299999999814e+06,2.618977000000000000e+06,2.372580299999999814e+06,2.968761500000000000e+06,2.885305500000000000e+06,2.793909000000000000e+06,2.960741500000000000e+06,3.270743500000000000e+06,2.539531000000000000e+06,3.020455000000000000e+06,2.471996000000000000e+06,2.742215500000000000e+06,2.384569799999999814e+06,2.626997000000000000e+06,2.428244000000000000e+06,3.044197500000000000e+06,2.849414000000000000e+06,3.374130500000000000e+06,2.551443000000000000e+06,2.555452000000000000e+06,2.551443000000000000e+06,2.679936000000000000e+06,2.506752000000000000e+06,2.420302500000000000e+06,2.277760000000000000e+06,2.163456000000000000e+06,2.047328000000000000e+06,2.155072000000000000e+06,2.259392000000000000e+06,2.295872000000000000e+06,2.175872000000000000e+06,2.294720000000000000e+06,2.380559799999999814e+06,2.221549799999999814e+06,2.216640000000000000e+06,2.116352000000000000e+06,2.486656000000000000e+06,2.026884300000000047e+06,2.446272000000000000e+06,2.491808799999999814e+06,2.360960000000000000e+06,2.125632000000000000e+06,2.316995000000000000e+06,1.863864300000000047e+06,2.508096000000000000e+06,2.483907000000000000e+06,2.294400000000000000e+06,2.172864000000000000e+06,2.154176000000000000e+06,2.030815899999999907e+06,2.177920000000000000e+06,2.320926500000000000e+06,2.225598500000000000e+06,2.773978000000000000e+06,2.229568799999999814e+06,2.302272000000000000e+06,2.213647799999999814e+06,2.060480000000000000e+06,2.221549799999999814e+06,2.412362000000000000e+06,2.607066000000000000e+06,2.646769000000000000e+06,2.324897000000000000e+06,2.161994000000000000e+06,2.571333299999999814e+06,2.853384299999999814e+06,2.532096000000000000e+06,2.577088000000000000e+06,3.294644799999999814e+06,3.266773000000000000e+06,2.372580299999999814e+06,2.539531000000000000e+06,3.155525000000000000e+06,2.638908000000000000e+06,3.087950299999999814e+06,2.877365000000000000e+06,2.702433000000000000e+06,3.167436000000000000e+06,2.722364000000000000e+06,2.694413000000000000e+06,2.758096799999999814e+06,3.910678500000000000e+06,2.793909000000000000e+06,2.865454000000000000e+06,2.368648799999999814e+06,2.515670500000000000e+06,2.758096799999999814e+06,2.527936000000000000e+06,2.642878299999999814e+06,2.658759500000000000e+06,2.650739500000000000e+06,2.328906000000000000e+06,2.444125500000000000e+06,2.320926500000000000e+06,2.654789299999999814e+06,2.424273799999999814e+06,2.765958000000000000e+06,2.449728000000000000e+06,2.690522000000000000e+06,2.515670500000000000e+06,2.893166799999999814e+06,2.356608000000000000e+06,2.438592000000000000e+06,2.479898000000000000e+06,2.237470500000000000e+06,2.146112799999999814e+06,2.253351799999999814e+06,2.195392000000000000e+06,2.392000000000000000e+06,2.080192000000000000e+06,2.638908000000000000e+06,2.145664000000000000e+06,2.591224500000000000e+06,2.539531000000000000e+06,2.173568000000000000e+06,2.422464000000000000e+06,1.967211500000000000e+06,2.404421299999999814e+06,2.154014799999999814e+06,2.215296000000000000e+06,2.098350799999999814e+06,2.412160000000000000e+06,2.543541000000000000e+06,2.623026799999999814e+06,2.714176000000000000e+06,2.486208000000000000e+06,2.535560799999999814e+06,2.548992000000000000e+06,2.344788299999999814e+06,2.058646800000000047e+06,2.603095799999999814e+06,2.356699000000000000e+06,2.090449000000000000e+06,2.869424299999999814e+06,2.658759500000000000e+06,2.495779299999999814e+06,3.159416000000000000e+06,2.964791299999999814e+06,2.917068000000000000e+06,2.909127500000000000e+06,3.040306500000000000e+06,3.441625799999999814e+06,3.779420000000000000e+06,2.873315299999999814e+06,3.680082799999999814e+06,3.533101799999999814e+06,3.521190799999999814e+06,3.254862299999999814e+06,3.684132500000000000e+06,3.286624799999999814e+06,3.890747500000000000e+06,3.847074000000000000e+06,3.970312500000000000e+06,3.938391299999999814e+06,3.588765500000000000e+06,3.529131500000000000e+06,3.405893000000000000e+06,3.342368000000000000e+06,3.676191799999999814e+06,3.389932299999999814e+06,3.330298000000000000e+06,3.608537500000000000e+06,3.191337299999999814e+06,3.437655500000000000e+06,3.282654500000000000e+06,3.048167799999999814e+06,3.191337299999999814e+06,3.242951299999999814e+06,3.064128500000000000e+06,3.032366000000000000e+06,2.897216500000000000e+06,2.881335299999999814e+06,2.873315299999999814e+06,2.715456000000000000e+06,3.064128500000000000e+06,2.618977000000000000e+06,3.075960000000000000e+06,2.845523000000000000e+06,2.754126500000000000e+06,2.754126500000000000e+06,2.865454000000000000e+06,2.920959000000000000e+06,2.607066000000000000e+06,2.376550799999999814e+06,2.632960000000000000e+06,2.189787299999999814e+06,2.249792000000000000e+06,2.658759500000000000e+06,2.040800000000000000e+06,1.983040000000000000e+06,1.972896000000000000e+06,2.320926500000000000e+06,1.965312000000000000e+06,2.032960000000000000e+06,1.844992000000000000e+06,1.935232000000000000e+06,2.471996000000000000e+06,2.517824000000000000e+06,2.592512000000000000e+06,3.032366000000000000e+06,3.417883299999999814e+06,2.968761500000000000e+06,3.191337299999999814e+06,3.874866299999999814e+06,3.143534500000000000e+06,3.282654500000000000e+06,3.727726500000000000e+06,3.362219500000000000e+06,2.993152000000000000e+06,3.207218500000000000e+06,2.577664000000000000e+06,2.638908000000000000e+06,1.907655800000000047e+06,2.232256000000000000e+06,2.283904000000000000e+06,2.340778299999999814e+06,2.448134500000000000e+06,2.078304000000000000e+06,1.979161100000000093e+06,2.159872000000000000e+06,2.521792000000000000e+06,2.066588399999999907e+06,2.232256000000000000e+06,2.195712000000000000e+06,1.988224000000000000e+06,1.824160100000000093e+06,1.772467600000000093e+06,2.108800000000000000e+06,2.340778299999999814e+06,2.614927299999999814e+06,2.523649799999999814e+06,2.610957000000000000e+06,2.503798299999999814e+06,2.187008000000000000e+06,2.320926500000000000e+06,1.859932600000000093e+06,2.169896000000000000e+06,2.762067000000000000e+06,2.309015799999999814e+06,2.263872000000000000e+06,1.967211500000000000e+06,2.404800000000000000e+06,2.495779299999999814e+06,2.262528000000000000e+06,2.503798299999999814e+06,2.352767500000000000e+06,2.181806799999999814e+06,2.420302500000000000e+06,2.261331299999999814e+06,2.634858299999999814e+06,2.030815899999999907e+06,2.432253299999999814e+06,2.254400000000000000e+06,2.607066000000000000e+06,2.070112000000000000e+06,2.163776000000000000e+06,2.678531500000000000e+06,2.134123500000000000e+06,2.391424000000000000e+06,2.293133500000000000e+06,2.305045299999999814e+06,2.340352000000000000e+06,2.670670500000000000e+06,1.848344500000000000e+06,2.098112000000000000e+06,2.507768500000000000e+06,2.018144000000000000e+06,2.674640799999999814e+06,2.323328000000000000e+06,2.220992000000000000e+06,2.296896000000000000e+06,2.384569799999999814e+06,2.367744000000000000e+06,2.229568799999999814e+06,2.605440000000000000e+06,2.257361000000000000e+06,3.187367000000000000e+06,2.431296000000000000e+06,2.233536000000000000e+06,2.515670500000000000e+06,2.418112000000000000e+06,2.309015799999999814e+06,2.511700000000000000e+06,2.420302500000000000e+06,1.939418300000000047e+06,2.483907000000000000e+06,2.400451000000000000e+06,2.332876299999999814e+06,2.022874300000000047e+06,2.630888000000000000e+06,2.563353799999999814e+06,2.515670500000000000e+06,2.599126500000000000e+06,2.332288000000000000e+06,2.429568000000000000e+06,2.742215500000000000e+06,2.086944000000000000e+06,2.754126500000000000e+06,2.750076799999999814e+06,2.893166799999999814e+06,2.340778299999999814e+06,2.773978000000000000e+06,2.261331299999999814e+06,2.567363000000000000e+06,2.928960000000000000e+06,2.573696000000000000e+06,2.591224500000000000e+06,2.551232000000000000e+06,2.416332299999999814e+06,2.742215500000000000e+06,2.448134500000000000e+06,2.579235000000000000e+06,2.801770000000000000e+06,2.416332299999999814e+06,2.432253299999999814e+06,2.460006500000000000e+06,2.765958000000000000e+06,2.475927500000000000e+06,2.890944000000000000e+06,2.579235000000000000e+06,2.909127500000000000e+06,3.064128500000000000e+06,3.298535500000000000e+06,3.346338299999999814e+06,3.556844299999999814e+06,3.115742500000000000e+06,3.580745500000000000e+06,3.839133500000000000e+06,4.264354000000000000e+06,4.220680500000000000e+06,4.319938000000000000e+06,3.866846299999999814e+06,4.153105799999999814e+06,4.232591500000000000e+06,4.021847299999999814e+06,4.149135500000000000e+06,4.280155500000000000e+06,4.061629799999999814e+06,4.248393000000000000e+06,4.467078000000000000e+06,4.387592500000000000e+06,4.538543500000000000e+06,4.363611500000000000e+06,4.160967000000000000e+06,4.335899000000000000e+06,4.459137500000000000e+06,3.898767500000000000e+06,3.922510000000000000e+06,4.443097500000000000e+06,4.387592500000000000e+06,4.085531000000000000e+06,4.224571500000000000e+06,3.934421000000000000e+06,3.775529000000000000e+06,3.703984000000000000e+06,3.421774000000000000e+06,2.834688000000000000e+06,2.694413000000000000e+06,2.554176000000000000e+06,2.275200000000000000e+06,1.629456000000000000e+06,2.414166299999999814e+06,1.939418300000000047e+06,1.452215500000000000e+06,1.194985300000000047e+06,1.357024000000000000e+06,1.364096000000000000e+06,1.173888000000000000e+06,1.118816000000000000e+06,1.146432000000000000e+06,1.173792000000000000e+06,1.052608000000000000e+06,1.012160000000000000e+06,8.956800000000000000e+05,7.681120000000000000e+05,6.786880000000000000e+05,4.944240000000000000e+05,3.972960000000000000e+05,3.216800000000000000e+05,2.646960000000000000e+05,2.599360000000000000e+05,1.784680000000000000e+05,1.337760000000000000e+05,1.091040000000000000e+05,7.752600000000000000e+04,6.025000000000000000e+04,4.489500000000000000e+04,4.359000000000000000e+04,2.975100000000000000e+04,2.393800000000000000e+04,2.313600000000000000e+04,1.972900000000000000e+04,1.762500000000000000e+04,1.522100000000000000e+04,8.610000000000000000e+03,7.508000000000000000e+03,1.522100000000000000e+04,7.308000000000000000e+03,7.809000000000000000e+03,5.606000000000000000e+03,3.704000000000000000e+03,4.104000000000000000e+03,4.004000000000000000e+03,5.005000000000000000e+03,3.203000000000000000e+03,4.304000000000000000e+03,3.403000000000000000e+03,5.906000000000000000e+03,3.603000000000000000e+03,3.904000000000000000e+03,4.304000000000000000e+03,3.103000000000000000e+03,3.403000000000000000e+03,3.403000000000000000e+03,4.104000000000000000e+03,3.704000000000000000e+03,2.802000000000000000e+03,2.602000000000000000e+03,3.303000000000000000e+03,4.905000000000000000e+03,3.503000000000000000e+03,3.103000000000000000e+03,4.104000000000000000e+03,4.004000000000000000e+03,4.705000000000000000e+03,3.003000000000000000e+03,3.103000000000000000e+03,2.302000000000000000e+03,1.901000000000000000e+03,2.502000000000000000e+03,3.603000000000000000e+03,3.704000000000000000e+03,4.204000000000000000e+03,2.502000000000000000e+03,nan
4.795170000000000243e+01,3.203000000000000000e+03,2.502000000000000000e+03,2.802000000000000000e+03,3.804000000000000000e+03,3.603000000000000000e+03,2.802000000000000000e+03,3.503000000000000000e+03,5.806000000000000000e+03,2.063100000000000000e+04,2.103200000000000000e+04,4.890800000000000000e+04,9.501800000000000000e+04,1.657480000000000000e+05,2.792080000000000000e+05,4.444160000000000000e+05,6.095360000000000000e+05,8.501120000000000000e+05,1.202656000000000000e+06,1.265632000000000000e+06,1.732480000000000000e+06,1.936544000000000000e+06,1.725152000000000000e+06,2.255040000000000000e+06,2.634858299999999814e+06,2.276288000000000000e+06,2.293133500000000000e+06,3.095891000000000000e+06,2.968761500000000000e+06,2.948910000000000000e+06,2.344788299999999814e+06,2.781998000000000000e+06,2.865454000000000000e+06,3.016405299999999814e+06,3.163386299999999814e+06,2.893166799999999814e+06,2.432253299999999814e+06,2.664128000000000000e+06,2.726334299999999814e+06,2.746185799999999814e+06,2.543541000000000000e+06,2.630888000000000000e+06,2.881335299999999814e+06,2.658759500000000000e+06,2.971648000000000000e+06,2.571333299999999814e+06,2.575303500000000000e+06,2.894400000000000000e+06,2.793909000000000000e+06,2.865454000000000000e+06,2.718314299999999814e+06,2.543541000000000000e+06,3.087950299999999814e+06,2.634858299999999814e+06,2.626997000000000000e+06,2.706403299999999814e+06,2.535560799999999814e+06,2.913097799999999814e+06,2.750076799999999814e+06,2.460006500000000000e+06,3.119792299999999814e+06,2.316995000000000000e+06,2.793909000000000000e+06,2.801770000000000000e+06,2.773978000000000000e+06,2.626997000000000000e+06,2.380559799999999814e+06,2.305045299999999814e+06,3.342368000000000000e+06,2.889196500000000000e+06,2.571333299999999814e+06,2.758096799999999814e+06,2.626997000000000000e+06,2.968761500000000000e+06,2.730304500000000000e+06,2.736192000000000000e+06,2.579235000000000000e+06,2.448134500000000000e+06,2.706403299999999814e+06,2.652864000000000000e+06,2.587254299999999814e+06,2.924929299999999814e+06,2.599126500000000000e+06,2.889196500000000000e+06,2.682502000000000000e+06,3.107881299999999814e+06,3.044197500000000000e+06,3.938391299999999814e+06,2.464016799999999814e+06,2.948910000000000000e+06,2.352767500000000000e+06,2.850880000000000000e+06,2.734195500000000000e+06,2.813760500000000000e+06,2.893166799999999814e+06,2.738165799999999814e+06,2.797879299999999814e+06,2.777728000000000000e+06,2.682816000000000000e+06,2.559422299999999814e+06,2.730304500000000000e+06,2.686551799999999814e+06,2.543541000000000000e+06,2.785889000000000000e+06,2.734195500000000000e+06,2.587254299999999814e+06,2.765958000000000000e+06,2.650739500000000000e+06,2.773978000000000000e+06,2.773978000000000000e+06,2.968761500000000000e+06,2.944860299999999814e+06,3.310526000000000000e+06,2.710453000000000000e+06,3.123762500000000000e+06,2.579235000000000000e+06,2.952880299999999814e+06,2.809790299999999814e+06,2.972652500000000000e+06,2.837503000000000000e+06,3.314417000000000000e+06,2.686551799999999814e+06,2.765958000000000000e+06,2.583245000000000000e+06,2.775808000000000000e+06,2.773978000000000000e+06,2.837503000000000000e+06,2.948910000000000000e+06,3.425744500000000000e+06,2.988533500000000000e+06,2.917068000000000000e+06,3.715895000000000000e+06,2.913097799999999814e+06,3.147505000000000000e+06,3.123762500000000000e+06,2.722364000000000000e+06,2.706176000000000000e+06,2.889196500000000000e+06,3.505309500000000000e+06,2.869424299999999814e+06,3.465527000000000000e+06,2.948910000000000000e+06,2.718314299999999814e+06,2.873315299999999814e+06,3.167436000000000000e+06,3.199198500000000000e+06,3.374130500000000000e+06,2.618977000000000000e+06,3.040306500000000000e+06,2.583245000000000000e+06,2.837503000000000000e+06,3.254862299999999814e+06,3.823172799999999814e+06,3.441625799999999814e+06,2.893166799999999814e+06,2.996553799999999814e+06,2.698383299999999814e+06,2.773978000000000000e+06,2.694413000000000000e+06,3.131623799999999814e+06,2.575303500000000000e+06,2.825671500000000000e+06,3.175297000000000000e+06,2.785889000000000000e+06,2.813760500000000000e+06,3.048167799999999814e+06,2.825671500000000000e+06,2.861404299999999814e+06,2.746185799999999814e+06,2.690522000000000000e+06,2.603095799999999814e+06,2.785889000000000000e+06,2.845523000000000000e+06,2.527581299999999814e+06,2.730304500000000000e+06,2.754126500000000000e+06,2.897216500000000000e+06,2.734195500000000000e+06,2.614927299999999814e+06,2.654789299999999814e+06,2.758096799999999814e+06,2.515670500000000000e+06,2.610957000000000000e+06,2.563353799999999814e+06,2.412362000000000000e+06,2.503798299999999814e+06,3.048167799999999814e+06,3.028316299999999814e+06,2.718314299999999814e+06,2.555452000000000000e+06,3.294644799999999814e+06,2.595156000000000000e+06,2.583245000000000000e+06,4.622079000000000000e+06,2.344788299999999814e+06,2.372580299999999814e+06,3.052217500000000000e+06,2.054637800000000047e+06,2.352767500000000000e+06,2.833532500000000000e+06,2.789859299999999814e+06,2.742215500000000000e+06,3.127653500000000000e+06,2.475927500000000000e+06,2.793909000000000000e+06,2.634858299999999814e+06,2.777948299999999814e+06,2.801770000000000000e+06,2.313024799999999814e+06,2.511700000000000000e+06,2.380559799999999814e+06,4.939942000000000000e+06,2.161994000000000000e+06,2.714423299999999814e+06,2.710453000000000000e+06,3.986193799999999814e+06,2.881335299999999814e+06,2.352767500000000000e+06,3.048167799999999814e+06,2.448134500000000000e+06,2.420302500000000000e+06,2.702433000000000000e+06,2.464016799999999814e+06,3.509200500000000000e+06,2.468025799999999814e+06,2.706403299999999814e+06,2.678531500000000000e+06,2.853384299999999814e+06,2.722364000000000000e+06,4.081560799999999814e+06,2.845523000000000000e+06,2.686551799999999814e+06,2.797879299999999814e+06,2.944860299999999814e+06,2.654789299999999814e+06,2.567363000000000000e+06,2.479898000000000000e+06,3.068098799999999814e+06,2.889196500000000000e+06,2.674640799999999814e+06,2.571333299999999814e+06,2.674640799999999814e+06,2.940890000000000000e+06,2.610957000000000000e+06,2.412362000000000000e+06,2.575303500000000000e+06,2.634858299999999814e+06,2.789859299999999814e+06,2.499788299999999814e+06,2.821621799999999814e+06,3.052217500000000000e+06,2.571333299999999814e+06,2.769928299999999814e+06,3.155525000000000000e+06,2.718314299999999814e+06,2.618977000000000000e+06,2.575303500000000000e+06,3.203168799999999814e+06,3.211188799999999814e+06,3.107881299999999814e+06,3.064128500000000000e+06,3.075960000000000000e+06,2.956771000000000000e+06,3.008385299999999814e+06,3.000524000000000000e+06,3.191337299999999814e+06,2.944860299999999814e+06,2.841552799999999814e+06,2.666620799999999814e+06,3.191337299999999814e+06,3.171406299999999814e+06,2.316995000000000000e+06,3.457507000000000000e+06,2.877365000000000000e+06,2.710453000000000000e+06,2.547472500000000000e+06,3.123762500000000000e+06,2.460006500000000000e+06,3.143534500000000000e+06,2.809790299999999814e+06,2.599126500000000000e+06,2.960741500000000000e+06,3.227070000000000000e+06,2.972652500000000000e+06,3.385962000000000000e+06,2.563712000000000000e+06,3.099861299999999814e+06,2.897216500000000000e+06,2.893166799999999814e+06,2.996553799999999814e+06,2.579235000000000000e+06,3.576775000000000000e+06,2.841552799999999814e+06,2.857434000000000000e+06,2.988533500000000000e+06,2.801770000000000000e+06,3.139643799999999814e+06,2.511700000000000000e+06,2.618977000000000000e+06,2.746185799999999814e+06,2.332876299999999814e+06,2.734195500000000000e+06,2.857434000000000000e+06,3.060078799999999814e+06,2.718314299999999814e+06,3.083980000000000000e+06,3.048167799999999814e+06,2.813760500000000000e+06,3.159416000000000000e+06,3.393982000000000000e+06,2.746185799999999814e+06,2.623026799999999814e+06,2.670670500000000000e+06,2.241441000000000000e+06,2.452104799999999814e+06,2.404421299999999814e+06,2.857434000000000000e+06,3.095891000000000000e+06,2.384569799999999814e+06,2.698383299999999814e+06,2.114271799999999814e+06,2.805740500000000000e+06,2.614927299999999814e+06,2.340778299999999814e+06,1.942944000000000000e+06,1.645337300000000047e+06,2.460006500000000000e+06,1.855923600000000093e+06,1.744635800000000047e+06,2.010924600000000093e+06,2.209677500000000000e+06,2.964791299999999814e+06,2.253351799999999814e+06,1.947398600000000093e+06,2.328906000000000000e+06,2.650739500000000000e+06,2.328906000000000000e+06,2.050706100000000093e+06,2.440155000000000000e+06,2.149056000000000000e+06,2.131968000000000000e+06,2.130880000000000000e+06,2.185816799999999814e+06,2.599744000000000000e+06,2.464016799999999814e+06,2.630888000000000000e+06,1.967211500000000000e+06,2.623026799999999814e+06,1.840042399999999907e+06,2.233728000000000000e+06,2.152960000000000000e+06,2.154014799999999814e+06,2.670670500000000000e+06,2.023776000000000000e+06,1.752654800000000047e+06,2.821621799999999814e+06,2.451200000000000000e+06,2.088608000000000000e+06,2.098880000000000000e+06,2.058720000000000000e+06,1.912256000000000000e+06,2.054637800000000047e+06,1.903645800000000047e+06,2.249420299999999814e+06,2.350976000000000000e+06,1.931477600000000093e+06,1.983092800000000047e+06,2.515670500000000000e+06,2.571333299999999814e+06,2.527581299999999814e+06,2.023008000000000000e+06,2.437440000000000000e+06,2.046697100000000093e+06,2.287040000000000000e+06,2.074567800000000047e+06,1.804269800000000047e+06,2.201600000000000000e+06,2.090944000000000000e+06,2.261331299999999814e+06,1.649268800000000047e+06,2.428244000000000000e+06,2.591224500000000000e+06,1.988448000000000000e+06,2.694413000000000000e+06,2.420302500000000000e+06,2.535560799999999814e+06,2.019808000000000000e+06,2.301035299999999814e+06,2.160320000000000000e+06,1.992736000000000000e+06,2.115328000000000000e+06,2.225598500000000000e+06,1.758998500000000000e+06,1.795353000000000000e+06,1.923537000000000000e+06,1.654376399999999907e+06,1.783296000000000000e+06,2.474946500000000000e+06,2.108480000000000000e+06,2.163648000000000000e+06,1.790778600000000093e+06,2.343580500000000000e+06,2.216801000000000000e+06,2.059936000000000000e+06,2.120096299999999814e+06,1.800576000000000000e+06,1.643068800000000047e+06,1.732576000000000000e+06,2.183936000000000000e+06,2.060160000000000000e+06,1.952640000000000000e+06,1.653334800000000047e+06,2.525574000000000000e+06,2.081099300000000047e+06,2.570321299999999814e+06,1.912704000000000000e+06,2.083968000000000000e+06,2.480192000000000000e+06,2.176419299999999814e+06,1.851269600000000093e+06,2.079296000000000000e+06,1.677081100000000093e+06,2.254635000000000000e+06,2.822006299999999814e+06,2.397940000000000000e+06,2.638511000000000000e+06,2.558510500000000000e+06,2.546498299999999814e+06,2.388517500000000000e+06,2.267540500000000000e+06,2.066766600000000093e+06,2.638135500000000000e+06,2.558511500000000000e+06,2.249109500000000000e+06,2.194160000000000000e+06,1.879250000000000000e+06,2.073185500000000000e+06,2.003232000000000000e+06,2.296929500000000000e+06,2.034720000000000000e+06,1.976544000000000000e+06,2.317537299999999814e+06,1.915232000000000000e+06,1.971808000000000000e+06,2.174080000000000000e+06,2.142561000000000000e+06,2.093739800000000047e+06,1.852992000000000000e+06,2.198418000000000000e+06,2.091040000000000000e+06,2.332288000000000000e+06,1.865376000000000000e+06,1.829024000000000000e+06,1.832832000000000000e+06,1.989888000000000000e+06,2.269120000000000000e+06,1.754934600000000093e+06,2.115969299999999814e+06,2.369874500000000000e+06,2.350646000000000000e+06,1.840512000000000000e+06,2.014944000000000000e+06,2.306787500000000000e+06,1.923624100000000093e+06,1.955339300000000047e+06,2.819480299999999814e+06,1.857152000000000000e+06,1.921627399999999907e+06,1.756224000000000000e+06,1.502208500000000000e+06,2.073493100000000093e+06,1.769440000000000000e+06,2.206935799999999814e+06,1.760384000000000000e+06,1.722380600000000093e+06,1.558193300000000047e+06,1.587296300000000047e+06,1.884576000000000000e+06,1.715680000000000000e+06,1.286673800000000047e+06,2.498817299999999814e+06,1.996487500000000000e+06,2.119104000000000000e+06,1.694592000000000000e+06,1.773792000000000000e+06,1.568191500000000000e+06,1.893472000000000000e+06,1.926217399999999907e+06,1.678592000000000000e+06,2.235710799999999814e+06,1.778592000000000000e+06,1.936672000000000000e+06,2.692455000000000000e+06,1.916992000000000000e+06,1.910272000000000000e+06,1.857111399999999907e+06,1.978848000000000000e+06,2.135737799999999814e+06,1.986328100000000093e+06,2.455477500000000000e+06,2.160999500000000000e+06,1.838098000000000000e+06,2.343064000000000000e+06,2.543297799999999814e+06,2.470291500000000000e+06,2.457591500000000000e+06,3.485299000000000000e+06,2.581212000000000000e+06,2.332683799999999814e+06,2.735631500000000000e+06,2.292160000000000000e+06,2.765958000000000000e+06,2.070597399999999907e+06,1.868323100000000093e+06,2.247680000000000000e+06,2.115350000000000000e+06,2.224297799999999814e+06,2.321863299999999814e+06,2.300071000000000000e+06,2.227904000000000000e+06,2.046697100000000093e+06,2.496389799999999814e+06,2.424273799999999814e+06,1.862880899999999907e+06,2.340778299999999814e+06,2.054637800000000047e+06,1.744635800000000047e+06,2.054637800000000047e+06,2.067654100000000093e+06,2.440155000000000000e+06,2.139392000000000000e+06,1.816219500000000000e+06,2.706403299999999814e+06,1.879823899999999907e+06,2.084416000000000000e+06,2.555452000000000000e+06,1.800392399999999907e+06,1.986850800000000047e+06,1.852290100000000093e+06,2.344788299999999814e+06,1.430016000000000000e+06,1.639329800000000047e+06,1.650368000000000000e+06,1.677728000000000000e+06,2.610957000000000000e+06,1.909408000000000000e+06,2.107774299999999814e+06,1.897332100000000093e+06,4.450647000000000000e+06,2.367243799999999814e+06,2.248652500000000000e+06,2.309760000000000000e+06,1.908406500000000000e+06,2.422720000000000000e+06,2.513679500000000000e+06,1.759010300000000047e+06,2.629064799999999814e+06,2.398264500000000000e+06,2.437671500000000000e+06,2.245409299999999814e+06,2.305721299999999814e+06,2.925104000000000000e+06,2.578162000000000000e+06,2.513458799999999814e+06,2.585347299999999814e+06,2.128731799999999814e+06,2.472090299999999814e+06,2.378221500000000000e+06,2.499196500000000000e+06,2.538488299999999814e+06,2.376320000000000000e+06,2.777236799999999814e+06,2.889847500000000000e+06,2.664871299999999814e+06,2.806004500000000000e+06,2.612523299999999814e+06,2.597832000000000000e+06,2.841643500000000000e+06,2.902795799999999814e+06,2.578416799999999814e+06,3.104088799999999814e+06,3.078456500000000000e+06,3.178405299999999814e+06,3.023104799999999814e+06,2.700092000000000000e+06,3.047412799999999814e+06,2.572306500000000000e+06,2.744896000000000000e+06,2.422549000000000000e+06,2.208927000000000000e+06,2.621827799999999814e+06,2.801403000000000000e+06,2.451293500000000000e+06,2.122798000000000000e+06,4.518591500000000000e+06,2.271797000000000000e+06,2.455993799999999814e+06,2.338974500000000000e+06,2.249247000000000000e+06,2.365327299999999814e+06,2.602736799999999814e+06,2.488755799999999814e+06,2.852857500000000000e+06,2.402368799999999814e+06,2.507658500000000000e+06,2.231345500000000000e+06,2.258556000000000000e+06,2.839388799999999814e+06,2.427172299999999814e+06,3.702717299999999814e+06,2.642878299999999814e+06,2.845523000000000000e+06,2.384569799999999814e+06,2.468025799999999814e+06,2.229568799999999814e+06,2.416332299999999814e+06,2.430400000000000000e+06,3.473388299999999814e+06,2.265341299999999814e+06,2.746185799999999814e+06,2.710453000000000000e+06,2.785889000000000000e+06,2.813760500000000000e+06,3.079930299999999814e+06,2.511700000000000000e+06,2.656091000000000000e+06,2.845523000000000000e+06,2.638908000000000000e+06,2.686551799999999814e+06,2.865454000000000000e+06,2.754126500000000000e+06,2.452104799999999814e+06,2.416332299999999814e+06,2.110340299999999814e+06,2.690522000000000000e+06,2.583245000000000000e+06,2.590630500000000000e+06,2.805740500000000000e+06,2.495779299999999814e+06,2.917068000000000000e+06,2.917068000000000000e+06,2.803088000000000000e+06,2.606521000000000000e+06,2.834567799999999814e+06,2.774038500000000000e+06,2.609580299999999814e+06,2.949789500000000000e+06,2.766233000000000000e+06,3.371404500000000000e+06,3.154980500000000000e+06,3.035470000000000000e+06,3.380680000000000000e+06,2.825615799999999814e+06,3.049480500000000000e+06,2.795440299999999814e+06,2.930872299999999814e+06,2.664145799999999814e+06,3.694645299999999814e+06,2.941029000000000000e+06,2.894350500000000000e+06,2.651356000000000000e+06,2.464384000000000000e+06,2.507328000000000000e+06,2.433856000000000000e+06,2.596663799999999814e+06,2.535560799999999814e+06,2.447241000000000000e+06,2.282525500000000000e+06,2.732244500000000000e+06,2.677948000000000000e+06,2.923337500000000000e+06,2.855630000000000000e+06,2.462116000000000000e+06,2.328538000000000000e+06,2.905771000000000000e+06,2.262450000000000000e+06,2.291549799999999814e+06,2.803453500000000000e+06,2.155735500000000000e+06,2.806003799999999814e+06,3.263260000000000000e+06,3.112737000000000000e+06,2.719862000000000000e+06,2.261775299999999814e+06,2.416471799999999814e+06,2.318102799999999814e+06,2.381227000000000000e+06,2.186446299999999814e+06,2.470695000000000000e+06,2.358879299999999814e+06,2.623909500000000000e+06,2.142766799999999814e+06,2.339536299999999814e+06,2.271120500000000000e+06,2.123282799999999814e+06,2.395831000000000000e+06,2.260043299999999814e+06,2.507788799999999814e+06,2.314280000000000000e+06,2.176256000000000000e+06,2.463240500000000000e+06,2.284800000000000000e+06,2.180182299999999814e+06,1.916992000000000000e+06,1.779360000000000000e+06,2.075104000000000000e+06,2.247995000000000000e+06,1.669024800000000047e+06,1.974413500000000000e+06,2.644624500000000000e+06,2.555452000000000000e+06,2.630789799999999814e+06,2.440155000000000000e+06,2.522573299999999814e+06,2.867629799999999814e+06,2.527507000000000000e+06,3.911320500000000000e+06,2.571114799999999814e+06,2.652718799999999814e+06,2.766263500000000000e+06,2.411577500000000000e+06,2.216706500000000000e+06,2.315789000000000000e+06,2.457414299999999814e+06,1.994977399999999907e+06,2.056131399999999907e+06,2.891396299999999814e+06,2.144064799999999814e+06,2.303930000000000000e+06,2.502838500000000000e+06,2.344166799999999814e+06,2.557220500000000000e+06,2.184432299999999814e+06,2.785889000000000000e+06,2.535560799999999814e+06,2.392471500000000000e+06,2.714423299999999814e+06,2.221549799999999814e+06,2.213440000000000000e+06,3.564864299999999814e+06,1.895705100000000093e+06,2.491808799999999814e+06,2.607066000000000000e+06,2.654789299999999814e+06,2.249420299999999814e+06,2.110340299999999814e+06,2.416332299999999814e+06,2.396442000000000000e+06,2.090449000000000000e+06,2.229568799999999814e+06,2.559422299999999814e+06,2.889196500000000000e+06,2.869424299999999814e+06,2.475927500000000000e+06,3.151554799999999814e+06,2.002984000000000000e+06,2.968761500000000000e+06,2.901186799999999814e+06,2.205668500000000000e+06,2.360669500000000000e+06,2.102360000000000000e+06,2.313024799999999814e+06,2.110340299999999814e+06,2.877365000000000000e+06,2.428244000000000000e+06,2.495779299999999814e+06,3.433764500000000000e+06,2.507768500000000000e+06,2.535560799999999814e+06,3.278763500000000000e+06,2.396442000000000000e+06,3.123762500000000000e+06,2.722364000000000000e+06,3.548983000000000000e+06,2.555452000000000000e+06,3.540963000000000000e+06,3.016405299999999814e+06,3.191337299999999814e+06,2.539531000000000000e+06,3.167436000000000000e+06,2.607066000000000000e+06,2.924929299999999814e+06,2.917068000000000000e+06,2.694413000000000000e+06,4.633990000000000000e+06,3.370080799999999814e+06,2.682502000000000000e+06,2.416332299999999814e+06,2.944860299999999814e+06,2.861404299999999814e+06,2.670670500000000000e+06,2.920959000000000000e+06,2.988533500000000000e+06,3.501339299999999814e+06,2.416332299999999814e+06,2.944860299999999814e+06,2.448134500000000000e+06,2.587254299999999814e+06,3.318387299999999814e+06,2.587254299999999814e+06,2.738165799999999814e+06,2.897216500000000000e+06,2.475927500000000000e+06,2.452104799999999814e+06,2.817651500000000000e+06,2.623026799999999814e+06,2.201698000000000000e+06,2.750076799999999814e+06,2.491808799999999814e+06,2.702433000000000000e+06,2.452104799999999814e+06,2.495779299999999814e+06,3.429794299999999814e+06,2.694413000000000000e+06,2.420302500000000000e+06,2.579235000000000000e+06,2.726334299999999814e+06,3.318387299999999814e+06,2.519679500000000000e+06,2.869424299999999814e+06,2.809790299999999814e+06,2.666620799999999814e+06,2.893166799999999814e+06,3.310526000000000000e+06,2.805740500000000000e+06,2.718314299999999814e+06,2.603095799999999814e+06,2.857434000000000000e+06,3.179426299999999814e+06,3.986193799999999814e+06,2.837503000000000000e+06,2.126221500000000000e+06,3.839133500000000000e+06,3.056187799999999814e+06,2.618977000000000000e+06,2.805740500000000000e+06,2.638908000000000000e+06,2.917068000000000000e+06,3.660310500000000000e+06,2.920959000000000000e+06,2.440155000000000000e+06,2.547472500000000000e+06,3.099861299999999814e+06,2.491808799999999814e+06,3.330298000000000000e+06,2.468025799999999814e+06,2.420302500000000000e+06,3.699934299999999814e+06,3.016405299999999814e+06,2.797879299999999814e+06,3.537072000000000000e+06,2.285154000000000000e+06,2.885305500000000000e+06,2.964791299999999814e+06,2.849414000000000000e+06,3.159416000000000000e+06,2.829641799999999814e+06,3.000524000000000000e+06,3.548983000000000000e+06,3.107881299999999814e+06,3.179426299999999814e+06,2.893166799999999814e+06,2.730304500000000000e+06,3.219129500000000000e+06,3.397952299999999814e+06,2.440155000000000000e+06,2.738165799999999814e+06,2.944860299999999814e+06,2.777948299999999814e+06,2.559422299999999814e+06,2.309015799999999814e+06,2.777948299999999814e+06,2.773978000000000000e+06,2.662650500000000000e+06,3.505309500000000000e+06,3.199198500000000000e+06,2.555452000000000000e+06,2.388540000000000000e+06,2.897216500000000000e+06,2.678531500000000000e+06,2.618977000000000000e+06,2.948910000000000000e+06,2.487877299999999814e+06,2.968761500000000000e+06,2.515670500000000000e+06,2.388540000000000000e+06,2.559422299999999814e+06,2.479898000000000000e+06,2.648768000000000000e+06,2.441088000000000000e+06,2.595156000000000000e+06,2.321600000000000000e+06,1.776476600000000093e+06,2.483520000000000000e+06,2.294720000000000000e+06,2.065344000000000000e+06,2.110340299999999814e+06,1.828170100000000093e+06,2.038756500000000000e+06,2.519679500000000000e+06,2.344788299999999814e+06,1.890400000000000000e+06,2.241344000000000000e+06,2.336807799999999814e+06,2.138132500000000000e+06,2.263744000000000000e+06,2.386240000000000000e+06,2.504192000000000000e+06,2.364032000000000000e+06,2.249420299999999814e+06,2.781998000000000000e+06,2.400448000000000000e+06,3.095891000000000000e+06,2.139968000000000000e+06,2.169896000000000000e+06,1.887764500000000000e+06,2.114271799999999814e+06,2.241441000000000000e+06,2.209677500000000000e+06,2.233539000000000000e+06,2.380559799999999814e+06,2.273243000000000000e+06,2.106370000000000000e+06,2.376550799999999814e+06,2.122880000000000000e+06,2.571333299999999814e+06,2.452104799999999814e+06,2.801770000000000000e+06,2.531551799999999814e+06,2.678531500000000000e+06,2.698383299999999814e+06,3.195307500000000000e+06,2.460006500000000000e+06,2.402880000000000000e+06,2.412362000000000000e+06,2.738165799999999814e+06,2.507768500000000000e+06,2.603095799999999814e+06,2.420302500000000000e+06,2.618977000000000000e+06,2.773978000000000000e+06,2.531551799999999814e+06,2.666620799999999814e+06,2.495779299999999814e+06,2.750076799999999814e+06,3.533101799999999814e+06,2.579235000000000000e+06,2.730304500000000000e+06,2.519679500000000000e+06,2.781998000000000000e+06,3.075960000000000000e+06,2.376550799999999814e+06,2.432253299999999814e+06,2.805740500000000000e+06,2.570944000000000000e+06,2.464016799999999814e+06,2.662650500000000000e+06,2.364678500000000000e+06,2.984642799999999814e+06,2.893166799999999814e+06,2.885305500000000000e+06,2.805740500000000000e+06,2.567363000000000000e+06,2.479898000000000000e+06,2.401344000000000000e+06,2.607066000000000000e+06,2.519679500000000000e+06,2.650739500000000000e+06,2.470080000000000000e+06,2.618977000000000000e+06,2.591224500000000000e+06,2.376550799999999814e+06,2.396442000000000000e+06,2.273243000000000000e+06,2.064928000000000000e+06,2.583872000000000000e+06,1.915596399999999907e+06,2.270272000000000000e+06,2.004544000000000000e+06,2.213647799999999814e+06,2.298240000000000000e+06,2.343616000000000000e+06,2.319808000000000000e+06,2.420302500000000000e+06,2.686551799999999814e+06,2.336807799999999814e+06,2.489152000000000000e+06,2.483907000000000000e+06,2.327680000000000000e+06,2.630888000000000000e+06,3.270743500000000000e+06,2.201698000000000000e+06,2.395392000000000000e+06,2.384569799999999814e+06,2.324544000000000000e+06,2.837503000000000000e+06,2.603095799999999814e+06,2.253351799999999814e+06,2.332876299999999814e+06,2.158023799999999814e+06,2.384448000000000000e+06,2.603095799999999814e+06,2.726334299999999814e+06,2.924929299999999814e+06,2.515670500000000000e+06,2.968761500000000000e+06,2.861404299999999814e+06,3.187367000000000000e+06,3.099861299999999814e+06,2.809790299999999814e+06,3.405893000000000000e+06,3.441625799999999814e+06,3.544933299999999814e+06,3.147505000000000000e+06,3.433764500000000000e+06,3.719865299999999814e+06,3.600676500000000000e+06,3.747657500000000000e+06,3.672221500000000000e+06,3.906628799999999814e+06,3.739796299999999814e+06,3.763538500000000000e+06,3.636409299999999814e+06,3.533101799999999814e+06,3.787440000000000000e+06,3.699934299999999814e+06,3.473388299999999814e+06,3.401843299999999814e+06,3.568834500000000000e+06,3.016405299999999814e+06,3.731696799999999814e+06,3.103911000000000000e+06,3.103911000000000000e+06,3.270743500000000000e+06,3.346338299999999814e+06,3.032366000000000000e+06,2.638908000000000000e+06,3.258912000000000000e+06,2.853384299999999814e+06,2.857434000000000000e+06,3.075960000000000000e+06,2.813760500000000000e+06,2.797879299999999814e+06,2.654789299999999814e+06,3.139643799999999814e+06,2.738165799999999814e+06,3.064128500000000000e+06,2.658759500000000000e+06,2.638908000000000000e+06,2.356699000000000000e+06,2.305045299999999814e+06,2.449088000000000000e+06,2.261331299999999814e+06,2.103872000000000000e+06,2.138132500000000000e+06,2.114240000000000000e+06,2.085408000000000000e+06,1.892256000000000000e+06,2.332876299999999814e+06,1.958240000000000000e+06,1.732763500000000000e+06,1.975152000000000000e+06,2.187584000000000000e+06,2.416332299999999814e+06,2.102360000000000000e+06,2.824064000000000000e+06,3.290674500000000000e+06,3.429794299999999814e+06,3.473388299999999814e+06,3.334268500000000000e+06,3.155525000000000000e+06,3.656340299999999814e+06,3.183317299999999814e+06,3.358169799999999814e+06,3.258912000000000000e+06,3.062848000000000000e+06,3.385962000000000000e+06,2.678531500000000000e+06,2.626997000000000000e+06,2.420302500000000000e+06,1.728754500000000000e+06,1.724822899999999907e+06,2.115200000000000000e+06,2.252352000000000000e+06,1.972800000000000000e+06,2.205668500000000000e+06,2.278400000000000000e+06,2.174784000000000000e+06,2.114271799999999814e+06,1.882592000000000000e+06,2.008864000000000000e+06,2.129408000000000000e+06,2.722364000000000000e+06,2.487877299999999814e+06,1.891696100000000093e+06,2.177875299999999814e+06,2.240896000000000000e+06,2.147776000000000000e+06,2.281222500000000000e+06,2.448134500000000000e+06,2.043552000000000000e+06,2.233539000000000000e+06,2.444125500000000000e+06,2.090449000000000000e+06,2.080736000000000000e+06,2.257361000000000000e+06,2.293760000000000000e+06,2.535560799999999814e+06,2.108864000000000000e+06,2.678531500000000000e+06,2.034824899999999907e+06,2.396442000000000000e+06,2.531551799999999814e+06,2.380559799999999814e+06,2.225598500000000000e+06,2.205668500000000000e+06,2.193796299999999814e+06,2.400451000000000000e+06,2.289124500000000000e+06,2.188032000000000000e+06,2.206656000000000000e+06,2.106370000000000000e+06,2.158023799999999814e+06,2.805740500000000000e+06,2.499788299999999814e+06,2.543541000000000000e+06,2.313024799999999814e+06,2.936840299999999814e+06,2.014720000000000000e+06,2.077536000000000000e+06,2.681601299999999814e+06,2.399552000000000000e+06,2.277312000000000000e+06,2.284928000000000000e+06,2.036032000000000000e+06,2.177792000000000000e+06,2.276032000000000000e+06,2.217579299999999814e+06,2.261331299999999814e+06,2.614927299999999814e+06,2.468025799999999814e+06,2.606144000000000000e+06,2.706403299999999814e+06,2.209677500000000000e+06,2.189787299999999814e+06,2.524416000000000000e+06,2.583245000000000000e+06,2.666304000000000000e+06,2.575303500000000000e+06,2.464016799999999814e+06,2.547472500000000000e+06,2.936840299999999814e+06,2.499788299999999814e+06,2.213647799999999814e+06,2.177875299999999814e+06,2.336807799999999814e+06,2.448768000000000000e+06,2.273243000000000000e+06,2.567363000000000000e+06,2.328906000000000000e+06,2.309952000000000000e+06,2.090449000000000000e+06,2.034824899999999907e+06,2.461056000000000000e+06,2.193796299999999814e+06,2.372580299999999814e+06,2.917068000000000000e+06,2.742215500000000000e+06,2.436223500000000000e+06,2.662650500000000000e+06,2.360669500000000000e+06,2.360669500000000000e+06,2.514112000000000000e+06,2.678531500000000000e+06,2.750076799999999814e+06,2.607066000000000000e+06,2.754126500000000000e+06,2.575303500000000000e+06,2.789859299999999814e+06,2.420302500000000000e+06,2.507768500000000000e+06,2.352767500000000000e+06,2.471996000000000000e+06,2.408352799999999814e+06,3.314417000000000000e+06,2.399104000000000000e+06,2.762067000000000000e+06,3.143534500000000000e+06,2.853384299999999814e+06,2.968761500000000000e+06,3.195307500000000000e+06,3.743766500000000000e+06,3.803321299999999814e+06,3.850965000000000000e+06,4.149135500000000000e+06,4.121184500000000000e+06,4.482880000000000000e+06,4.184868299999999814e+06,3.962292500000000000e+06,4.077511000000000000e+06,4.017956299999999814e+06,4.061629799999999814e+06,4.244502500000000000e+06,4.296196000000000000e+06,4.502811000000000000e+06,4.486850000000000000e+06,4.037728500000000000e+06,4.582296500000000000e+06,4.236482000000000000e+06,4.510751500000000000e+06,4.435156500000000000e+06,4.474939000000000000e+06,3.934421000000000000e+06,4.033837500000000000e+06,4.395533000000000000e+06,4.160967000000000000e+06,3.970312500000000000e+06,4.196699500000000000e+06,3.906628799999999814e+06,4.045748500000000000e+06,3.588765500000000000e+06,3.612508000000000000e+06,3.266773000000000000e+06,3.067712000000000000e+06,2.917068000000000000e+06,2.462592000000000000e+06,2.425216000000000000e+06,2.384569799999999814e+06,1.923264000000000000e+06,2.165925500000000000e+06,1.934947800000000047e+06,1.780537800000000047e+06,1.312032000000000000e+06,1.334464000000000000e+06,1.192032000000000000e+06,1.415968000000000000e+06,1.089440000000000000e+06,1.095872000000000000e+06,1.057760000000000000e+06,9.453440000000000000e+05,8.566880000000000000e+05,7.531520000000000000e+05,7.567840000000000000e+05,5.267520000000000000e+05,4.448320000000000000e+05,3.543600000000000000e+05,3.209680000000000000e+05,2.040360000000000000e+05,1.618120000000000000e+05,1.262220000000000000e+05,1.115200000000000000e+05,7.401000000000000000e+04,6.798200000000000000e+04,4.890800000000000000e+04,3.255900000000000000e+04,3.075400000000000000e+04,1.982900000000000000e+04,1.882700000000000000e+04,1.451900000000000000e+04,1.992900000000000000e+04,1.121400000000000000e+04,1.542100000000000000e+04,1.782500000000000000e+04,8.310000000000000000e+03,4.605000000000000000e+03,5.706000000000000000e+03,7.308000000000000000e+03,6.407000000000000000e+03,6.607000000000000000e+03,4.905000000000000000e+03,5.005000000000000000e+03,2.702000000000000000e+03,4.304000000000000000e+03,3.603000000000000000e+03,3.403000000000000000e+03,8.009000000000000000e+03,4.004000000000000000e+03,5.005000000000000000e+03,4.905000000000000000e+03,3.403000000000000000e+03,4.505000000000000000e+03,4.204000000000000000e+03,3.403000000000000000e+03,2.802000000000000000e+03,5.005000000000000000e+03,3.303000000000000000e+03,3.059920000000000000e+05,3.804000000000000000e+03,3.603000000000000000e+03,5.606000000000000000e+03,2.502000000000000000e+03,3.503000000000000000e+03,2.502000000000000000e+03,3.203000000000000000e+03,3.103000000000000000e+03,2.702000000000000000e+03,2.302000000000000000e+03,3.704000000000000000e+03,3.503000000000000000e+03,2.702000000000000000e+03,3.303000000000000000e+03,nan
4.795250000000000057e+01,1.901000000000000000e+03,3.503000000000000000e+03,3.704000000000000000e+03,2.602000000000000000e+03,3.503000000000000000e+03,2.903000000000000000e+03,3.103000000000000000e+03,4.304000000000000000e+03,9.411000000000000000e+03,2.684400000000000000e+04,4.780400000000000000e+04,9.431400000000000000e+04,1.752360000000000000e+05,2.759600000000000000e+05,4.270320000000000000e+05,6.547840000000000000e+05,8.844960000000000000e+05,1.116800000000000000e+06,1.381344000000000000e+06,1.585888000000000000e+06,1.631488000000000000e+06,1.760595399999999907e+06,2.575303500000000000e+06,2.690522000000000000e+06,2.992504000000000000e+06,4.304136500000000000e+06,2.638908000000000000e+06,2.726334299999999814e+06,2.873315299999999814e+06,3.628389299999999814e+06,2.412362000000000000e+06,2.805740500000000000e+06,2.595156000000000000e+06,2.471996000000000000e+06,3.123762500000000000e+06,2.976622799999999814e+06,2.518208000000000000e+06,2.944860299999999814e+06,2.583245000000000000e+06,2.718314299999999814e+06,2.698383299999999814e+06,2.531551799999999814e+06,2.567363000000000000e+06,2.793909000000000000e+06,2.412362000000000000e+06,2.452104799999999814e+06,2.518848000000000000e+06,2.841552799999999814e+06,2.730304500000000000e+06,2.805740500000000000e+06,2.662650500000000000e+06,2.579235000000000000e+06,2.658759500000000000e+06,2.730304500000000000e+06,2.523649799999999814e+06,2.563353799999999814e+06,2.682502000000000000e+06,2.813760500000000000e+06,2.758096799999999814e+06,3.020455000000000000e+06,2.976622799999999814e+06,2.348797299999999814e+06,2.738165799999999814e+06,2.618977000000000000e+06,2.976622799999999814e+06,2.781998000000000000e+06,2.746185799999999814e+06,2.674640799999999814e+06,2.948910000000000000e+06,2.960741500000000000e+06,2.865454000000000000e+06,2.805740500000000000e+06,2.535560799999999814e+06,2.865454000000000000e+06,2.723456000000000000e+06,2.750076799999999814e+06,2.666620799999999814e+06,2.662650500000000000e+06,2.608640000000000000e+06,2.932949299999999814e+06,2.491808799999999814e+06,3.107881299999999814e+06,2.785889000000000000e+06,2.686551799999999814e+06,3.858985000000000000e+06,2.769928299999999814e+06,2.877365000000000000e+06,2.742215500000000000e+06,2.734195500000000000e+06,3.227070000000000000e+06,2.578240000000000000e+06,3.095891000000000000e+06,2.881335299999999814e+06,3.143534500000000000e+06,2.773978000000000000e+06,2.861404299999999814e+06,2.654789299999999814e+06,2.937344000000000000e+06,2.730304500000000000e+06,2.607066000000000000e+06,2.420302500000000000e+06,2.650739500000000000e+06,2.853384299999999814e+06,2.960741500000000000e+06,2.885305500000000000e+06,2.650739500000000000e+06,2.583245000000000000e+06,2.448134500000000000e+06,2.618977000000000000e+06,3.306555799999999814e+06,2.833532500000000000e+06,3.568834500000000000e+06,2.793909000000000000e+06,2.642878299999999814e+06,2.821621799999999814e+06,2.670670500000000000e+06,2.797879299999999814e+06,2.920959000000000000e+06,3.040306500000000000e+06,3.048167799999999814e+06,2.845523000000000000e+06,2.837503000000000000e+06,2.575303500000000000e+06,2.491808799999999814e+06,2.801770000000000000e+06,2.885305500000000000e+06,3.187367000000000000e+06,2.654789299999999814e+06,3.056187799999999814e+06,2.913097799999999814e+06,2.603095799999999814e+06,2.869424299999999814e+06,3.286624799999999814e+06,3.068098799999999814e+06,3.060078799999999814e+06,2.527936000000000000e+06,2.932949299999999814e+06,2.960741500000000000e+06,2.738165799999999814e+06,2.626997000000000000e+06,2.793909000000000000e+06,2.662650500000000000e+06,2.948910000000000000e+06,2.805740500000000000e+06,2.801770000000000000e+06,3.008385299999999814e+06,3.322437000000000000e+06,3.040306500000000000e+06,3.068098799999999814e+06,2.984642799999999814e+06,3.103911000000000000e+06,2.702433000000000000e+06,2.837503000000000000e+06,2.821621799999999814e+06,3.147505000000000000e+06,2.885305500000000000e+06,2.873315299999999814e+06,2.769928299999999814e+06,3.079930299999999814e+06,3.445675500000000000e+06,2.535560799999999814e+06,2.670670500000000000e+06,2.626997000000000000e+06,2.809790299999999814e+06,3.016405299999999814e+06,2.754126500000000000e+06,3.485299000000000000e+06,2.817651500000000000e+06,2.623026799999999814e+06,2.614927299999999814e+06,3.250892000000000000e+06,2.781998000000000000e+06,2.531551799999999814e+06,2.750076799999999814e+06,2.511700000000000000e+06,2.634858299999999814e+06,2.920959000000000000e+06,2.750076799999999814e+06,2.531551799999999814e+06,2.758096799999999814e+06,2.535560799999999814e+06,2.769928299999999814e+06,2.257361000000000000e+06,2.746185799999999814e+06,2.686551799999999814e+06,2.503798299999999814e+06,2.603095799999999814e+06,2.722364000000000000e+06,3.056187799999999814e+06,2.837503000000000000e+06,2.630888000000000000e+06,3.000524000000000000e+06,2.444125500000000000e+06,2.603095799999999814e+06,2.742215500000000000e+06,2.539531000000000000e+06,2.352767500000000000e+06,3.087950299999999814e+06,2.805740500000000000e+06,2.384569799999999814e+06,2.670670500000000000e+06,2.436223500000000000e+06,2.654789299999999814e+06,2.595156000000000000e+06,2.734195500000000000e+06,2.396442000000000000e+06,2.861404299999999814e+06,2.710453000000000000e+06,2.495779299999999814e+06,2.726334299999999814e+06,2.976622799999999814e+06,2.313024799999999814e+06,2.404421299999999814e+06,2.626997000000000000e+06,2.396442000000000000e+06,2.718314299999999814e+06,3.918539500000000000e+06,2.793909000000000000e+06,2.225598500000000000e+06,2.436223500000000000e+06,2.309015799999999814e+06,2.765958000000000000e+06,2.452104799999999814e+06,3.374130500000000000e+06,2.225598500000000000e+06,2.483907000000000000e+06,2.801770000000000000e+06,2.495779299999999814e+06,2.678531500000000000e+06,2.603095799999999814e+06,3.688102799999999814e+06,2.773978000000000000e+06,3.087950299999999814e+06,2.964791299999999814e+06,3.199198500000000000e+06,2.813760500000000000e+06,2.618977000000000000e+06,2.734195500000000000e+06,2.412362000000000000e+06,2.758096799999999814e+06,2.758096799999999814e+06,2.718314299999999814e+06,2.654789299999999814e+06,2.380559799999999814e+06,2.607066000000000000e+06,2.881335299999999814e+06,2.920959000000000000e+06,2.682502000000000000e+06,4.359721000000000000e+06,2.662650500000000000e+06,2.456036299999999814e+06,2.706403299999999814e+06,3.016405299999999814e+06,2.881335299999999814e+06,2.797879299999999814e+06,2.535560799999999814e+06,3.207218500000000000e+06,3.187367000000000000e+06,3.425744500000000000e+06,2.591224500000000000e+06,2.738165799999999814e+06,2.853384299999999814e+06,2.992504000000000000e+06,2.968761500000000000e+06,2.817651500000000000e+06,3.298535500000000000e+06,3.382071000000000000e+06,3.095891000000000000e+06,2.690522000000000000e+06,3.020455000000000000e+06,3.942441000000000000e+06,2.587254299999999814e+06,2.475927500000000000e+06,2.805740500000000000e+06,3.087950299999999814e+06,2.464016799999999814e+06,3.242951299999999814e+06,2.607066000000000000e+06,2.948910000000000000e+06,2.694413000000000000e+06,2.479898000000000000e+06,2.940890000000000000e+06,2.583245000000000000e+06,2.710453000000000000e+06,2.681088000000000000e+06,3.254862299999999814e+06,2.630888000000000000e+06,3.230961000000000000e+06,2.710453000000000000e+06,2.877365000000000000e+06,2.630888000000000000e+06,2.920959000000000000e+06,2.821621799999999814e+06,2.785889000000000000e+06,2.742215500000000000e+06,2.750076799999999814e+06,2.515670500000000000e+06,3.099861299999999814e+06,2.662650500000000000e+06,2.877365000000000000e+06,2.706403299999999814e+06,2.988533500000000000e+06,2.599126500000000000e+06,2.885305500000000000e+06,2.571333299999999814e+06,2.738165799999999814e+06,3.087950299999999814e+06,2.853384299999999814e+06,3.123762500000000000e+06,2.567363000000000000e+06,2.523649799999999814e+06,2.487877299999999814e+06,2.305045299999999814e+06,2.511700000000000000e+06,2.603095799999999814e+06,2.897216500000000000e+06,2.714423299999999814e+06,2.626997000000000000e+06,2.380559799999999814e+06,2.332876299999999814e+06,1.907655800000000047e+06,1.871883300000000047e+06,1.867874300000000047e+06,1.982592000000000000e+06,2.281222500000000000e+06,2.100224000000000000e+06,2.245450000000000000e+06,2.718314299999999814e+06,2.269272799999999814e+06,2.150044299999999814e+06,2.722364000000000000e+06,2.285154000000000000e+06,2.793909000000000000e+06,2.265341299999999814e+06,2.328906000000000000e+06,2.340778299999999814e+06,2.464016799999999814e+06,2.269272799999999814e+06,2.467904000000000000e+06,2.319936000000000000e+06,2.284352000000000000e+06,2.316995000000000000e+06,2.060928000000000000e+06,2.285154000000000000e+06,2.106370000000000000e+06,2.225598500000000000e+06,2.126221500000000000e+06,2.785889000000000000e+06,2.453696000000000000e+06,2.045760000000000000e+06,2.213647799999999814e+06,1.665150000000000000e+06,2.107648000000000000e+06,2.678531500000000000e+06,2.172800000000000000e+06,1.880960000000000000e+06,2.442112000000000000e+06,2.257536000000000000e+06,2.327360000000000000e+06,2.098368000000000000e+06,2.352767500000000000e+06,2.479898000000000000e+06,2.026884300000000047e+06,2.164864000000000000e+06,2.682502000000000000e+06,2.607066000000000000e+06,2.232256000000000000e+06,2.327424000000000000e+06,1.712873300000000047e+06,1.879823899999999907e+06,2.147776000000000000e+06,2.161994000000000000e+06,2.121856000000000000e+06,2.138132500000000000e+06,2.491808799999999814e+06,1.991111800000000047e+06,1.772467600000000093e+06,2.158023799999999814e+06,2.682502000000000000e+06,2.511700000000000000e+06,2.543541000000000000e+06,2.140096000000000000e+06,1.996608000000000000e+06,1.867874300000000047e+06,1.870432000000000000e+06,2.122880000000000000e+06,2.571333299999999814e+06,2.061920000000000000e+06,2.095168000000000000e+06,1.978848000000000000e+06,2.114271799999999814e+06,2.483095500000000000e+06,2.498262799999999814e+06,2.396442000000000000e+06,2.644705500000000000e+06,1.930350000000000000e+06,2.130176000000000000e+06,1.805117100000000093e+06,1.945568000000000000e+06,2.335175000000000000e+06,1.923808000000000000e+06,2.248438500000000000e+06,1.697684600000000093e+06,1.865056399999999907e+06,2.034176000000000000e+06,2.278714000000000000e+06,1.807776000000000000e+06,1.609148899999999907e+06,1.899296000000000000e+06,1.929728000000000000e+06,2.749023000000000000e+06,2.069568000000000000e+06,2.101013299999999814e+06,2.101532500000000000e+06,2.101696000000000000e+06,2.120896000000000000e+06,2.086304000000000000e+06,2.140446500000000000e+06,2.840777799999999814e+06,2.122304000000000000e+06,2.414078500000000000e+06,2.431100000000000000e+06,2.159876299999999814e+06,2.349990299999999814e+06,2.558556000000000000e+06,2.426970000000000000e+06,2.374876299999999814e+06,2.196314000000000000e+06,2.447568500000000000e+06,2.786359500000000000e+06,1.916892300000000047e+06,2.099328000000000000e+06,2.443637000000000000e+06,2.034000000000000000e+06,2.505601299999999814e+06,1.883653300000000047e+06,2.160253500000000000e+06,2.497403299999999814e+06,1.963034399999999907e+06,2.301585000000000000e+06,2.102479799999999814e+06,1.986144000000000000e+06,1.988128000000000000e+06,1.791072000000000000e+06,2.330060500000000000e+06,2.436082000000000000e+06,2.090048000000000000e+06,2.415092299999999814e+06,1.832416000000000000e+06,2.169088000000000000e+06,1.896768000000000000e+06,1.675767899999999907e+06,1.752640000000000000e+06,2.244800000000000000e+06,2.027744000000000000e+06,2.254711500000000000e+06,2.426073000000000000e+06,2.065920000000000000e+06,2.140224000000000000e+06,2.083744000000000000e+06,2.140288000000000000e+06,2.149773500000000000e+06,2.555521799999999814e+06,2.412362000000000000e+06,2.315132500000000000e+06,2.016800000000000000e+06,2.364157799999999814e+06,1.813152000000000000e+06,2.110340299999999814e+06,1.800896000000000000e+06,1.442085000000000000e+06,1.769984000000000000e+06,1.905888000000000000e+06,2.506692299999999814e+06,2.065708100000000093e+06,2.436844799999999814e+06,1.731712000000000000e+06,1.744992000000000000e+06,2.242792799999999814e+06,1.801209399999999907e+06,2.137079000000000000e+06,1.681760000000000000e+06,1.753600000000000000e+06,1.824512000000000000e+06,2.067413800000000047e+06,1.628896000000000000e+06,2.019595100000000093e+06,1.702080000000000000e+06,1.790080000000000000e+06,1.855616000000000000e+06,1.544055800000000047e+06,1.891488000000000000e+06,1.407582500000000000e+06,1.944032000000000000e+06,2.227776299999999814e+06,2.110784000000000000e+06,2.159744000000000000e+06,2.432109500000000000e+06,1.847429600000000093e+06,2.297850799999999814e+06,2.247495299999999814e+06,2.737610000000000000e+06,2.623909500000000000e+06,1.821248000000000000e+06,2.237821799999999814e+06,2.372580299999999814e+06,2.045124899999999907e+06,2.026753300000000047e+06,2.311872000000000000e+06,2.046697100000000093e+06,2.559422299999999814e+06,2.273243000000000000e+06,2.267820000000000000e+06,2.322304000000000000e+06,2.374732500000000000e+06,2.256560299999999814e+06,1.960979300000000047e+06,2.106408799999999814e+06,2.004190300000000047e+06,2.165925500000000000e+06,2.211926799999999814e+06,2.432253299999999814e+06,2.449079500000000000e+06,2.320926500000000000e+06,2.456036299999999814e+06,2.428244000000000000e+06,2.706403299999999814e+06,2.223897000000000000e+06,1.927468600000000093e+06,1.676050300000000047e+06,2.444125500000000000e+06,2.420302500000000000e+06,2.471996000000000000e+06,2.030720000000000000e+06,2.360669500000000000e+06,2.180455299999999814e+06,1.906856899999999907e+06,2.201834799999999814e+06,1.812210500000000000e+06,1.885921800000000047e+06,2.395335000000000000e+06,1.644958300000000047e+06,1.572256000000000000e+06,2.662650500000000000e+06,1.863579000000000000e+06,2.155083299999999814e+06,2.512660799999999814e+06,2.644316000000000000e+06,2.221977500000000000e+06,3.137679299999999814e+06,2.233789500000000000e+06,2.361637299999999814e+06,1.839658399999999907e+06,2.703740799999999814e+06,2.725587299999999814e+06,2.362566299999999814e+06,2.350937500000000000e+06,2.339077299999999814e+06,3.084925500000000000e+06,2.297846299999999814e+06,2.753751000000000000e+06,2.367950500000000000e+06,2.885672299999999814e+06,2.538172299999999814e+06,2.180446500000000000e+06,2.670098500000000000e+06,3.127079299999999814e+06,2.531388299999999814e+06,2.463240500000000000e+06,2.486999000000000000e+06,2.349436000000000000e+06,2.694677799999999814e+06,2.933740000000000000e+06,2.300934299999999814e+06,2.493913000000000000e+06,3.005721500000000000e+06,2.825806000000000000e+06,2.513333799999999814e+06,2.905197799999999814e+06,2.633349500000000000e+06,3.541446500000000000e+06,3.150402000000000000e+06,2.471616000000000000e+06,2.791272799999999814e+06,2.634674500000000000e+06,2.635895000000000000e+06,2.214856299999999814e+06,2.878492500000000000e+06,2.409339799999999814e+06,2.375875500000000000e+06,2.269664500000000000e+06,2.637394500000000000e+06,2.302676500000000000e+06,2.546400799999999814e+06,2.334336000000000000e+06,2.609798000000000000e+06,2.168226799999999814e+06,2.530403000000000000e+06,2.685719000000000000e+06,2.571114799999999814e+06,2.898939299999999814e+06,2.805157500000000000e+06,3.197860000000000000e+06,2.368140500000000000e+06,3.376713500000000000e+06,2.444437500000000000e+06,3.139436799999999814e+06,2.458286500000000000e+06,2.846385500000000000e+06,2.638908000000000000e+06,2.400451000000000000e+06,2.638908000000000000e+06,2.436223500000000000e+06,2.440155000000000000e+06,2.507768500000000000e+06,2.317119299999999814e+06,2.837503000000000000e+06,2.837503000000000000e+06,2.662650500000000000e+06,2.344788299999999814e+06,2.718314299999999814e+06,2.535560799999999814e+06,2.932949299999999814e+06,2.901186799999999814e+06,2.866039299999999814e+06,2.833532500000000000e+06,2.853384299999999814e+06,2.817651500000000000e+06,3.020455000000000000e+06,2.376550799999999814e+06,2.781998000000000000e+06,2.483907000000000000e+06,2.654789299999999814e+06,2.479898000000000000e+06,3.143534500000000000e+06,2.345627299999999814e+06,2.773978000000000000e+06,2.519679500000000000e+06,2.587254299999999814e+06,2.917068000000000000e+06,2.913870000000000000e+06,2.870228299999999814e+06,3.197402000000000000e+06,2.884577500000000000e+06,2.861681799999999814e+06,3.128269299999999814e+06,3.650150299999999814e+06,3.055455299999999814e+06,3.786893299999999814e+06,3.031367500000000000e+06,3.030779299999999814e+06,2.945729000000000000e+06,3.165197799999999814e+06,3.039474000000000000e+06,2.645694500000000000e+06,2.687708500000000000e+06,2.788880799999999814e+06,2.972879000000000000e+06,2.770384500000000000e+06,2.477064299999999814e+06,2.634112000000000000e+06,2.996537000000000000e+06,2.758074000000000000e+06,2.540365799999999814e+06,2.332876299999999814e+06,2.891515500000000000e+06,3.098631500000000000e+06,2.229444500000000000e+06,2.203821000000000000e+06,2.640985000000000000e+06,3.225557000000000000e+06,2.541539000000000000e+06,2.332433500000000000e+06,2.510609799999999814e+06,2.352624799999999814e+06,2.295652799999999814e+06,2.542440500000000000e+06,2.262546299999999814e+06,2.295085500000000000e+06,1.998746800000000047e+06,2.088586500000000000e+06,2.350902799999999814e+06,2.456134000000000000e+06,2.672550500000000000e+06,2.597436299999999814e+06,2.433022299999999814e+06,2.617326000000000000e+06,2.522573299999999814e+06,2.459194799999999814e+06,2.519058799999999814e+06,3.138209000000000000e+06,2.223591299999999814e+06,2.291098000000000000e+06,2.609162799999999814e+06,2.371856799999999814e+06,2.822979799999999814e+06,2.480044500000000000e+06,2.406400000000000000e+06,2.414597799999999814e+06,1.995928100000000093e+06,2.243648000000000000e+06,1.916664800000000047e+06,1.866188000000000000e+06,1.964038500000000000e+06,2.052192000000000000e+06,2.022336000000000000e+06,2.395831000000000000e+06,4.671854000000000000e+06,2.243991799999999814e+06,2.313024799999999814e+06,1.626852300000000047e+06,2.932949299999999814e+06,4.282734500000000000e+06,2.191549500000000000e+06,2.171007799999999814e+06,3.521373000000000000e+06,2.044249800000000047e+06,2.385902299999999814e+06,2.894693500000000000e+06,2.502834000000000000e+06,2.320052000000000000e+06,2.344091799999999814e+06,3.037197299999999814e+06,2.440859799999999814e+06,2.472544299999999814e+06,2.871826000000000000e+06,3.093080799999999814e+06,2.487830799999999814e+06,2.629357000000000000e+06,2.671084500000000000e+06,2.509724799999999814e+06,2.451796500000000000e+06,2.607066000000000000e+06,2.646769000000000000e+06,2.877365000000000000e+06,2.118242000000000000e+06,2.062578399999999907e+06,2.762067000000000000e+06,2.320926500000000000e+06,2.368648799999999814e+06,2.555452000000000000e+06,1.796329300000000047e+06,2.006993000000000000e+06,2.658759500000000000e+06,2.010924600000000093e+06,1.943349899999999907e+06,2.412362000000000000e+06,2.706403299999999814e+06,2.205668500000000000e+06,2.646769000000000000e+06,2.710453000000000000e+06,2.158023799999999814e+06,2.293133500000000000e+06,2.237470500000000000e+06,2.436223500000000000e+06,2.936840299999999814e+06,2.380559799999999814e+06,1.947398600000000093e+06,2.297103799999999814e+06,2.177875299999999814e+06,2.456036299999999814e+06,2.507768500000000000e+06,2.332876299999999814e+06,2.392471500000000000e+06,2.416332299999999814e+06,2.277252299999999814e+06,2.913097799999999814e+06,2.650739500000000000e+06,3.445675500000000000e+06,2.646769000000000000e+06,2.972652500000000000e+06,3.183317299999999814e+06,3.211188799999999814e+06,2.924929299999999814e+06,2.654789299999999814e+06,2.610957000000000000e+06,2.861404299999999814e+06,2.738165799999999814e+06,2.853384299999999814e+06,2.452104799999999814e+06,2.527581299999999814e+06,3.159416000000000000e+06,4.494791000000000000e+06,2.682502000000000000e+06,3.278763500000000000e+06,2.825671500000000000e+06,2.984642799999999814e+06,3.473388299999999814e+06,3.175297000000000000e+06,2.607066000000000000e+06,2.503798299999999814e+06,2.897216500000000000e+06,2.817651500000000000e+06,3.091841299999999814e+06,2.734195500000000000e+06,3.290674500000000000e+06,2.519679500000000000e+06,2.805740500000000000e+06,2.924929299999999814e+06,4.220680500000000000e+06,2.440155000000000000e+06,2.551443000000000000e+06,2.448134500000000000e+06,2.738165799999999814e+06,2.289124500000000000e+06,2.750076799999999814e+06,2.599126500000000000e+06,2.336807799999999814e+06,2.511700000000000000e+06,2.320926500000000000e+06,2.861404299999999814e+06,2.714423299999999814e+06,2.328906000000000000e+06,2.618977000000000000e+06,2.626997000000000000e+06,2.634858299999999814e+06,2.634858299999999814e+06,2.913097799999999814e+06,3.064128500000000000e+06,2.901186799999999814e+06,2.734195500000000000e+06,2.765958000000000000e+06,2.702433000000000000e+06,2.920959000000000000e+06,2.940890000000000000e+06,2.372580299999999814e+06,2.320926500000000000e+06,2.889196500000000000e+06,2.630888000000000000e+06,3.036336299999999814e+06,2.988533500000000000e+06,2.412362000000000000e+06,2.817651500000000000e+06,2.920959000000000000e+06,2.944860299999999814e+06,3.278763500000000000e+06,2.773978000000000000e+06,2.479898000000000000e+06,2.674640799999999814e+06,2.968761500000000000e+06,2.805740500000000000e+06,2.563353799999999814e+06,2.984642799999999814e+06,2.515670500000000000e+06,2.861404299999999814e+06,2.487877299999999814e+06,2.980672500000000000e+06,3.048167799999999814e+06,2.400451000000000000e+06,2.765958000000000000e+06,2.579235000000000000e+06,2.762067000000000000e+06,3.250892000000000000e+06,2.579235000000000000e+06,2.885305500000000000e+06,2.754126500000000000e+06,2.869424299999999814e+06,2.730304500000000000e+06,3.238981000000000000e+06,2.781998000000000000e+06,2.686551799999999814e+06,2.881335299999999814e+06,2.618977000000000000e+06,2.491808799999999814e+06,2.726334299999999814e+06,3.075960000000000000e+06,2.960741500000000000e+06,3.207218500000000000e+06,2.678531500000000000e+06,2.547472500000000000e+06,2.920959000000000000e+06,2.881335299999999814e+06,2.873315299999999814e+06,2.555452000000000000e+06,2.825671500000000000e+06,2.539531000000000000e+06,2.797879299999999814e+06,3.127653500000000000e+06,2.603095799999999814e+06,2.785889000000000000e+06,2.551443000000000000e+06,2.754126500000000000e+06,2.623026799999999814e+06,2.726334299999999814e+06,2.571333299999999814e+06,2.762067000000000000e+06,3.278763500000000000e+06,2.372580299999999814e+06,2.229568799999999814e+06,2.400451000000000000e+06,2.350464000000000000e+06,3.441625799999999814e+06,2.344788299999999814e+06,2.368648799999999814e+06,2.420672000000000000e+06,1.855923600000000093e+06,2.289124500000000000e+06,2.253351799999999814e+06,2.241441000000000000e+06,2.293133500000000000e+06,2.046697100000000093e+06,2.829641799999999814e+06,2.233539000000000000e+06,2.440155000000000000e+06,2.174336000000000000e+06,1.963279899999999907e+06,2.247808000000000000e+06,2.561344000000000000e+06,2.297103799999999814e+06,2.591224500000000000e+06,1.716882300000000047e+06,2.261331299999999814e+06,2.416384000000000000e+06,3.083980000000000000e+06,2.404421299999999814e+06,2.205668500000000000e+06,2.388540000000000000e+06,2.801770000000000000e+06,2.169896000000000000e+06,2.340778299999999814e+06,2.253351799999999814e+06,2.479898000000000000e+06,2.384569799999999814e+06,2.379840000000000000e+06,2.320926500000000000e+06,2.940890000000000000e+06,2.762067000000000000e+06,2.293133500000000000e+06,2.468025799999999814e+06,2.452104799999999814e+06,2.849414000000000000e+06,2.452104799999999814e+06,2.253351799999999814e+06,2.932949299999999814e+06,2.630888000000000000e+06,2.686551799999999814e+06,2.658759500000000000e+06,2.567363000000000000e+06,2.388540000000000000e+06,2.837503000000000000e+06,2.781998000000000000e+06,2.559422299999999814e+06,3.072069000000000000e+06,2.710453000000000000e+06,2.614927299999999814e+06,2.821621799999999814e+06,2.813760500000000000e+06,2.769928299999999814e+06,2.614927299999999814e+06,2.344788299999999814e+06,2.781998000000000000e+06,2.555452000000000000e+06,2.511700000000000000e+06,2.683520000000000000e+06,2.420302500000000000e+06,2.313024799999999814e+06,2.579235000000000000e+06,2.464016799999999814e+06,2.762067000000000000e+06,2.464016799999999814e+06,2.356699000000000000e+06,2.603095799999999814e+06,2.487877299999999814e+06,2.380864000000000000e+06,2.487877299999999814e+06,2.654789299999999814e+06,2.420302500000000000e+06,2.050706100000000093e+06,2.245450000000000000e+06,2.253351799999999814e+06,2.777948299999999814e+06,2.169896000000000000e+06,2.432253299999999814e+06,2.339008000000000000e+06,2.412224000000000000e+06,2.543541000000000000e+06,2.106688000000000000e+06,2.134848000000000000e+06,2.126221500000000000e+06,2.033376000000000000e+06,2.175104000000000000e+06,2.160640000000000000e+06,2.539531000000000000e+06,2.356699000000000000e+06,2.138132500000000000e+06,2.301035299999999814e+06,2.372580299999999814e+06,2.313024799999999814e+06,2.614927299999999814e+06,2.877365000000000000e+06,2.499788299999999814e+06,2.292736000000000000e+06,2.674640799999999814e+06,2.122251299999999814e+06,2.936840299999999814e+06,2.301035299999999814e+06,2.364678500000000000e+06,2.479898000000000000e+06,2.547472500000000000e+06,2.729600000000000000e+06,2.380559799999999814e+06,2.833532500000000000e+06,2.869424299999999814e+06,3.095891000000000000e+06,2.674640799999999814e+06,3.060078799999999814e+06,3.107881299999999814e+06,3.040306500000000000e+06,2.801770000000000000e+06,3.048167799999999814e+06,3.131623799999999814e+06,4.220680500000000000e+06,3.680082799999999814e+06,3.401843299999999814e+06,3.695964000000000000e+06,3.799271500000000000e+06,3.282654500000000000e+06,3.811182500000000000e+06,4.133174799999999814e+06,3.779420000000000000e+06,4.077511000000000000e+06,4.009936299999999814e+06,3.835083799999999814e+06,3.481408299999999814e+06,3.568834500000000000e+06,3.338318299999999814e+06,3.330298000000000000e+06,3.385962000000000000e+06,3.576775000000000000e+06,3.326407299999999814e+06,2.992504000000000000e+06,3.103911000000000000e+06,3.250892000000000000e+06,3.664201500000000000e+06,2.678531500000000000e+06,3.199198500000000000e+06,3.024425299999999814e+06,2.754126500000000000e+06,2.909127500000000000e+06,2.678531500000000000e+06,3.556844299999999814e+06,2.821621799999999814e+06,2.769928299999999814e+06,2.555452000000000000e+06,2.773978000000000000e+06,2.797879299999999814e+06,2.996553799999999814e+06,2.936840299999999814e+06,2.595156000000000000e+06,2.722364000000000000e+06,2.526784000000000000e+06,2.527581299999999814e+06,2.351872000000000000e+06,2.062578399999999907e+06,1.956704000000000000e+06,1.828448000000000000e+06,1.739104000000000000e+06,1.874144000000000000e+06,1.846432000000000000e+06,2.392471500000000000e+06,2.543541000000000000e+06,1.768672000000000000e+06,2.054720000000000000e+06,2.269272799999999814e+06,2.173905000000000000e+06,3.183317299999999814e+06,3.449645799999999814e+06,3.314417000000000000e+06,3.413833500000000000e+06,3.922510000000000000e+06,3.600676500000000000e+06,4.172957299999999814e+06,3.362219500000000000e+06,3.306555799999999814e+06,2.724544000000000000e+06,2.718314299999999814e+06,2.638908000000000000e+06,2.388540000000000000e+06,2.061152000000000000e+06,2.241441000000000000e+06,2.623026799999999814e+06,2.142784000000000000e+06,1.692982000000000000e+06,2.171328000000000000e+06,2.610957000000000000e+06,1.987102800000000047e+06,2.146176000000000000e+06,2.106370000000000000e+06,2.017024000000000000e+06,2.005344000000000000e+06,2.120000000000000000e+06,2.091168000000000000e+06,2.237888000000000000e+06,2.571333299999999814e+06,2.193796299999999814e+06,2.499968000000000000e+06,2.213184000000000000e+06,2.495779299999999814e+06,2.424273799999999814e+06,2.190272000000000000e+06,2.241441000000000000e+06,2.579235000000000000e+06,2.094419300000000047e+06,2.207616000000000000e+06,2.221549799999999814e+06,2.229696000000000000e+06,2.079424000000000000e+06,2.673728000000000000e+06,2.762067000000000000e+06,2.197766500000000000e+06,2.233539000000000000e+06,2.368648799999999814e+06,3.028316299999999814e+06,2.225598500000000000e+06,7.980169500000000000e+06,2.249420299999999814e+06,3.060078799999999814e+06,2.134123500000000000e+06,2.222336000000000000e+06,1.947398600000000093e+06,2.181806799999999814e+06,1.959270800000000047e+06,2.491808799999999814e+06,2.630888000000000000e+06,2.305045299999999814e+06,2.591224500000000000e+06,2.885305500000000000e+06,2.576640000000000000e+06,1.903645800000000047e+06,2.201728000000000000e+06,2.042765500000000000e+06,2.008416000000000000e+06,2.113088000000000000e+06,2.175808000000000000e+06,2.325760000000000000e+06,2.086478600000000093e+06,2.408352799999999814e+06,2.456036299999999814e+06,2.543541000000000000e+06,2.535560799999999814e+06,2.455168000000000000e+06,2.575303500000000000e+06,2.710453000000000000e+06,2.332876299999999814e+06,1.891696100000000093e+06,2.710453000000000000e+06,1.923537000000000000e+06,2.511700000000000000e+06,2.503798299999999814e+06,2.324897000000000000e+06,2.781998000000000000e+06,2.273243000000000000e+06,2.527581299999999814e+06,2.173905000000000000e+06,2.579235000000000000e+06,2.237470500000000000e+06,2.293133500000000000e+06,2.213647799999999814e+06,2.905077799999999814e+06,2.375680000000000000e+06,2.813760500000000000e+06,2.618977000000000000e+06,2.201698000000000000e+06,2.738165799999999814e+06,2.475927500000000000e+06,2.650739500000000000e+06,2.607066000000000000e+06,2.491808799999999814e+06,2.547472500000000000e+06,2.579235000000000000e+06,2.797879299999999814e+06,2.150044299999999814e+06,3.008385299999999814e+06,2.491808799999999814e+06,2.861404299999999814e+06,2.408352799999999814e+06,2.471996000000000000e+06,2.257361000000000000e+06,2.420302500000000000e+06,2.603095799999999814e+06,2.607066000000000000e+06,2.547472500000000000e+06,2.893166799999999814e+06,2.579235000000000000e+06,2.563353799999999814e+06,2.754126500000000000e+06,2.698383299999999814e+06,2.905077799999999814e+06,2.837503000000000000e+06,3.060078799999999814e+06,3.584795299999999814e+06,3.684132500000000000e+06,3.978173799999999814e+06,3.680082799999999814e+06,3.966183500000000000e+06,3.918539500000000000e+06,4.025897000000000000e+06,4.216630500000000000e+06,4.002075000000000000e+06,4.196699500000000000e+06,6.299139000000000000e+06,4.594207500000000000e+06,4.566336000000000000e+06,4.443097500000000000e+06,4.268245000000000000e+06,4.518612500000000000e+06,4.530682500000000000e+06,4.192729500000000000e+06,4.387592500000000000e+06,4.141194799999999814e+06,4.371631500000000000e+06,4.176848299999999814e+06,4.304136500000000000e+06,3.843103799999999814e+06,4.141194799999999814e+06,4.117293500000000000e+06,3.835083799999999814e+06,3.898767500000000000e+06,3.958322299999999814e+06,3.628389299999999814e+06,3.485299000000000000e+06,3.151554799999999814e+06,2.833216000000000000e+06,3.187367000000000000e+06,2.607168000000000000e+06,2.175360000000000000e+06,2.333184000000000000e+06,2.174464000000000000e+06,1.855616000000000000e+06,1.516544000000000000e+06,1.564704000000000000e+06,1.324416000000000000e+06,1.303808000000000000e+06,1.269664000000000000e+06,1.094176000000000000e+06,1.209440000000000000e+06,1.176768000000000000e+06,1.008160000000000000e+06,9.043680000000000000e+05,8.637920000000000000e+05,7.352800000000000000e+05,6.159360000000000000e+05,5.192640000000000000e+05,4.419600000000000000e+05,3.371520000000000000e+05,3.286000000000000000e+05,2.028240000000000000e+05,1.810960000000000000e+05,1.404280000000000000e+05,9.059400000000000000e+04,7.561800000000000000e+04,6.547200000000000000e+04,3.817400000000000000e+04,3.727100000000000000e+04,2.744600000000000000e+04,2.223400000000000000e+04,1.932800000000000000e+04,2.333600000000000000e+04,1.892700000000000000e+04,1.251600000000000000e+04,1.311700000000000000e+04,8.710000000000000000e+03,7.008000000000000000e+03,9.611000000000000000e+03,5.005000000000000000e+03,7.609000000000000000e+03,4.505000000000000000e+03,6.107000000000000000e+03,4.104000000000000000e+03,5.205000000000000000e+03,5.406000000000000000e+03,4.905000000000000000e+03,3.403000000000000000e+03,5.105000000000000000e+03,5.105000000000000000e+03,3.303000000000000000e+03,5.306000000000000000e+03,3.804000000000000000e+03,8.510000000000000000e+03,3.403000000000000000e+03,3.904000000000000000e+03,3.704000000000000000e+03,3.003000000000000000e+03,3.003000000000000000e+03,3.503000000000000000e+03,3.894092999999999884e+05,3.403000000000000000e+03,3.403000000000000000e+03,2.202000000000000000e+03,2.802000000000000000e+03,3.003000000000000000e+03,3.103000000000000000e+03,2.702000000000000000e+03,2.802000000000000000e+03,3.904000000000000000e+03,4.705000000000000000e+03,4.004000000000000000e+03,4.004000000000000000e+03,2.602000000000000000e+03,2.102000000000000000e+03,nan
4.795329999999999870e+01,4.605000000000000000e+03,3.403000000000000000e+03,2.402000000000000000e+03,2.702000000000000000e+03,1.401000000000000000e+03,4.905000000000000000e+03,3.503000000000000000e+03,6.707000000000000000e+03,7.408000000000000000e+03,2.534100000000000000e+04,3.917700000000000000e+04,9.994800000000000000e+04,1.600960000000000000e+05,2.959600000000000000e+05,4.111840000000000000e+05,6.393760000000000000e+05,1.195345000000000000e+06,1.156096000000000000e+06,1.359168000000000000e+06,1.569760000000000000e+06,1.684256000000000000e+06,2.062578399999999907e+06,2.185816799999999814e+06,2.285154000000000000e+06,2.511700000000000000e+06,2.452104799999999814e+06,2.344788299999999814e+06,2.885305500000000000e+06,3.091841299999999814e+06,2.396442000000000000e+06,2.893166799999999814e+06,3.378100799999999814e+06,2.857434000000000000e+06,2.515670500000000000e+06,2.956771000000000000e+06,2.940890000000000000e+06,2.890560000000000000e+06,2.742215500000000000e+06,2.607066000000000000e+06,2.436223500000000000e+06,2.690522000000000000e+06,2.583245000000000000e+06,2.662650500000000000e+06,2.539531000000000000e+06,2.674640799999999814e+06,2.511700000000000000e+06,2.229568799999999814e+06,2.845523000000000000e+06,2.491808799999999814e+06,3.147505000000000000e+06,2.662650500000000000e+06,2.563353799999999814e+06,2.511700000000000000e+06,2.893166799999999814e+06,2.654789299999999814e+06,3.048167799999999814e+06,2.797879299999999814e+06,2.432253299999999814e+06,2.952880299999999814e+06,2.976622799999999814e+06,3.159416000000000000e+06,2.468025799999999814e+06,2.968761500000000000e+06,2.773978000000000000e+06,2.909127500000000000e+06,2.785889000000000000e+06,2.686551799999999814e+06,2.924929299999999814e+06,2.956771000000000000e+06,2.829641799999999814e+06,2.972652500000000000e+06,3.111772000000000000e+06,2.678531500000000000e+06,3.175297000000000000e+06,2.928576000000000000e+06,2.869424299999999814e+06,2.555452000000000000e+06,2.674640799999999814e+06,2.761152000000000000e+06,3.064128500000000000e+06,2.690522000000000000e+06,2.754126500000000000e+06,2.968761500000000000e+06,2.754126500000000000e+06,2.646769000000000000e+06,2.666620799999999814e+06,2.670670500000000000e+06,2.670670500000000000e+06,2.686551799999999814e+06,2.674640799999999814e+06,2.885305500000000000e+06,2.626997000000000000e+06,2.654789299999999814e+06,2.881335299999999814e+06,2.646769000000000000e+06,2.773978000000000000e+06,2.555452000000000000e+06,2.320926500000000000e+06,2.809790299999999814e+06,2.575303500000000000e+06,2.853384299999999814e+06,2.873315299999999814e+06,2.750076799999999814e+06,3.469418000000000000e+06,2.698383299999999814e+06,3.020455000000000000e+06,2.861404299999999814e+06,2.595156000000000000e+06,2.797879299999999814e+06,2.849414000000000000e+06,3.278763500000000000e+06,2.773978000000000000e+06,2.762067000000000000e+06,2.754126500000000000e+06,2.686551799999999814e+06,3.028316299999999814e+06,4.017956299999999814e+06,2.710453000000000000e+06,2.841552799999999814e+06,3.099861299999999814e+06,2.920959000000000000e+06,2.917068000000000000e+06,3.147505000000000000e+06,2.960741500000000000e+06,2.829641799999999814e+06,3.044197500000000000e+06,2.805740500000000000e+06,2.889196500000000000e+06,3.052217500000000000e+06,2.614927299999999814e+06,2.599126500000000000e+06,2.996553799999999814e+06,2.893166799999999814e+06,3.028316299999999814e+06,2.877365000000000000e+06,3.250892000000000000e+06,2.928979000000000000e+06,2.833532500000000000e+06,2.789859299999999814e+06,2.849414000000000000e+06,2.976622799999999814e+06,2.841552799999999814e+06,2.928979000000000000e+06,2.821621799999999814e+06,4.121184500000000000e+06,2.801770000000000000e+06,3.175297000000000000e+06,3.131623799999999814e+06,2.750076799999999814e+06,2.781998000000000000e+06,2.805740500000000000e+06,3.163386299999999814e+06,3.008385299999999814e+06,3.234931299999999814e+06,2.575303500000000000e+06,3.143534500000000000e+06,3.075960000000000000e+06,3.111772000000000000e+06,2.706403299999999814e+06,3.338318299999999814e+06,2.623026799999999814e+06,2.646769000000000000e+06,2.897216500000000000e+06,4.160967000000000000e+06,3.036336299999999814e+06,3.127653500000000000e+06,2.539531000000000000e+06,2.507768500000000000e+06,3.230961000000000000e+06,2.801770000000000000e+06,3.560894000000000000e+06,2.623026799999999814e+06,2.551443000000000000e+06,2.948910000000000000e+06,2.527581299999999814e+06,2.428244000000000000e+06,2.630888000000000000e+06,2.567363000000000000e+06,2.754126500000000000e+06,2.758096799999999814e+06,2.551443000000000000e+06,2.309015799999999814e+06,2.960741500000000000e+06,2.682502000000000000e+06,2.475927500000000000e+06,2.348797299999999814e+06,2.758096799999999814e+06,2.686551799999999814e+06,2.829641799999999814e+06,2.686551799999999814e+06,2.702433000000000000e+06,2.623026799999999814e+06,2.555452000000000000e+06,2.579235000000000000e+06,2.452104799999999814e+06,2.519679500000000000e+06,2.642878299999999814e+06,2.444125500000000000e+06,2.515670500000000000e+06,2.571333299999999814e+06,2.551443000000000000e+06,2.845523000000000000e+06,2.424273799999999814e+06,3.238981000000000000e+06,2.468025799999999814e+06,2.328906000000000000e+06,2.507768500000000000e+06,2.583245000000000000e+06,2.424273799999999814e+06,2.320926500000000000e+06,2.448134500000000000e+06,2.372580299999999814e+06,2.396442000000000000e+06,2.718314299999999814e+06,2.583245000000000000e+06,2.698383299999999814e+06,2.686551799999999814e+06,2.464016799999999814e+06,2.285154000000000000e+06,2.440155000000000000e+06,2.563353799999999814e+06,2.471996000000000000e+06,2.515670500000000000e+06,2.416332299999999814e+06,2.281222500000000000e+06,2.527581299999999814e+06,2.618977000000000000e+06,2.638908000000000000e+06,2.348797299999999814e+06,2.650739500000000000e+06,2.559422299999999814e+06,2.746185799999999814e+06,2.710453000000000000e+06,3.119792299999999814e+06,3.032366000000000000e+06,2.769928299999999814e+06,2.614927299999999814e+06,2.992504000000000000e+06,2.869424299999999814e+06,2.893166799999999814e+06,2.877365000000000000e+06,2.678531500000000000e+06,2.781998000000000000e+06,2.587254299999999814e+06,2.928979000000000000e+06,2.992504000000000000e+06,2.805740500000000000e+06,2.873315299999999814e+06,2.837503000000000000e+06,2.678531500000000000e+06,2.825671500000000000e+06,2.678531500000000000e+06,3.143534500000000000e+06,3.576775000000000000e+06,2.825671500000000000e+06,2.710453000000000000e+06,3.135673500000000000e+06,3.147505000000000000e+06,2.678531500000000000e+06,2.976622799999999814e+06,2.901186799999999814e+06,2.821621799999999814e+06,2.849414000000000000e+06,2.948910000000000000e+06,2.793909000000000000e+06,2.591224500000000000e+06,3.223099799999999814e+06,2.515670500000000000e+06,3.326407299999999814e+06,2.837503000000000000e+06,2.718314299999999814e+06,2.396442000000000000e+06,3.171406299999999814e+06,2.626997000000000000e+06,2.845523000000000000e+06,2.980672500000000000e+06,2.805740500000000000e+06,2.575303500000000000e+06,3.036336299999999814e+06,3.103911000000000000e+06,2.885305500000000000e+06,2.809790299999999814e+06,2.758096799999999814e+06,3.060078799999999814e+06,2.539531000000000000e+06,2.956771000000000000e+06,3.811182500000000000e+06,3.032366000000000000e+06,2.738165799999999814e+06,2.972652500000000000e+06,3.203168799999999814e+06,2.928979000000000000e+06,3.099861299999999814e+06,2.730304500000000000e+06,2.785889000000000000e+06,3.262882299999999814e+06,3.135673500000000000e+06,2.932949299999999814e+06,2.956771000000000000e+06,3.044197500000000000e+06,3.246842299999999814e+06,2.821621799999999814e+06,2.754126500000000000e+06,2.817651500000000000e+06,2.686551799999999814e+06,2.821621799999999814e+06,2.519679500000000000e+06,2.849414000000000000e+06,2.666620799999999814e+06,2.408352799999999814e+06,2.730304500000000000e+06,2.642878299999999814e+06,2.658759500000000000e+06,2.273243000000000000e+06,2.666620799999999814e+06,2.694413000000000000e+06,2.396442000000000000e+06,2.603095799999999814e+06,2.376550799999999814e+06,2.249420299999999814e+06,2.638908000000000000e+06,1.999052399999999907e+06,2.531551799999999814e+06,1.788388500000000000e+06,1.661218500000000000e+06,1.930176000000000000e+06,2.352767500000000000e+06,1.621475600000000093e+06,2.420302500000000000e+06,2.146112799999999814e+06,2.928979000000000000e+06,2.614927299999999814e+06,2.437824000000000000e+06,2.511700000000000000e+06,2.205668500000000000e+06,2.058646800000000047e+06,1.808278899999999907e+06,2.436223500000000000e+06,2.136192000000000000e+06,2.070597399999999907e+06,2.008960000000000000e+06,2.118242000000000000e+06,2.224128000000000000e+06,2.237470500000000000e+06,2.006993000000000000e+06,2.614927299999999814e+06,2.436223500000000000e+06,2.327872000000000000e+06,2.710784000000000000e+06,2.118976000000000000e+06,2.046697100000000093e+06,2.674640799999999814e+06,2.110208000000000000e+06,2.237760000000000000e+06,1.784417300000000047e+06,2.072768000000000000e+06,2.338752000000000000e+06,2.142848000000000000e+06,2.114271799999999814e+06,2.125312000000000000e+06,2.005984000000000000e+06,1.939418300000000047e+06,2.825671500000000000e+06,2.245696000000000000e+06,1.943712000000000000e+06,2.332876299999999814e+06,2.357184000000000000e+06,1.601585399999999907e+06,2.483907000000000000e+06,2.650739500000000000e+06,1.963200000000000000e+06,2.110340299999999814e+06,1.812210500000000000e+06,1.967211500000000000e+06,2.009536000000000000e+06,2.503798299999999814e+06,2.090449000000000000e+06,1.617466600000000093e+06,2.264320000000000000e+06,2.174464000000000000e+06,2.011392000000000000e+06,2.507200000000000000e+06,1.954944000000000000e+06,2.464016799999999814e+06,2.082469600000000093e+06,1.942176000000000000e+06,2.165925500000000000e+06,1.808278899999999907e+06,1.990880000000000000e+06,2.186816000000000000e+06,2.070597399999999907e+06,2.134848000000000000e+06,2.034816000000000000e+06,1.997728000000000000e+06,2.365696000000000000e+06,2.528604000000000000e+06,2.223488000000000000e+06,2.402829500000000000e+06,2.148992000000000000e+06,2.016384000000000000e+06,2.012832000000000000e+06,1.927744000000000000e+06,2.275524299999999814e+06,2.315415500000000000e+06,1.685743300000000047e+06,2.016704000000000000e+06,2.132288000000000000e+06,2.272010500000000000e+06,2.152448000000000000e+06,1.788165300000000047e+06,2.164672000000000000e+06,1.922956000000000000e+06,2.228582799999999814e+06,2.212738000000000000e+06,2.312000000000000000e+06,2.032149800000000047e+06,2.298112000000000000e+06,2.180455299999999814e+06,2.749021500000000000e+06,2.568078000000000000e+06,2.533588500000000000e+06,2.370942799999999814e+06,2.211142500000000000e+06,2.362026799999999814e+06,2.222682500000000000e+06,2.140002500000000000e+06,2.610417000000000000e+06,2.032673300000000047e+06,2.099577799999999814e+06,2.050791600000000093e+06,2.478806000000000000e+06,2.023648000000000000e+06,1.997824000000000000e+06,2.622560000000000000e+06,1.816768000000000000e+06,2.490929299999999814e+06,1.751275300000000047e+06,2.022240000000000000e+06,1.982925300000000047e+06,2.516681299999999814e+06,1.955169899999999907e+06,1.829984000000000000e+06,2.071176000000000000e+06,1.981570500000000000e+06,1.874720000000000000e+06,2.075200000000000000e+06,2.007648000000000000e+06,1.826592000000000000e+06,1.815552000000000000e+06,1.874912000000000000e+06,1.857152000000000000e+06,2.266205799999999814e+06,1.816192000000000000e+06,1.720628899999999907e+06,1.910720000000000000e+06,2.430596299999999814e+06,2.496745000000000000e+06,2.072448000000000000e+06,2.062368000000000000e+06,2.023232000000000000e+06,1.863840000000000000e+06,2.608749000000000000e+06,2.050624000000000000e+06,2.014933600000000093e+06,2.350656000000000000e+06,1.748928000000000000e+06,2.307520000000000000e+06,1.774144000000000000e+06,2.008640000000000000e+06,1.796736000000000000e+06,1.998265600000000093e+06,1.767808000000000000e+06,2.108352000000000000e+06,2.029952000000000000e+06,1.435246800000000047e+06,2.189573500000000000e+06,1.651287300000000047e+06,1.860544000000000000e+06,1.577508399999999907e+06,2.230830000000000000e+06,1.699537800000000047e+06,1.694319600000000093e+06,1.995392000000000000e+06,2.116740000000000000e+06,1.925901399999999907e+06,1.587072000000000000e+06,2.132449299999999814e+06,1.479001500000000000e+06,1.805600000000000000e+06,1.846976000000000000e+06,2.380905000000000000e+06,1.989888000000000000e+06,2.056054000000000000e+06,1.789760000000000000e+06,1.988128000000000000e+06,1.792032000000000000e+06,1.576373500000000000e+06,1.826944000000000000e+06,2.373630000000000000e+06,1.923559800000000047e+06,2.102997500000000000e+06,1.816544000000000000e+06,2.196651000000000000e+06,2.175104000000000000e+06,2.125920799999999814e+06,2.102360000000000000e+06,2.327034299999999814e+06,2.229458000000000000e+06,2.108224000000000000e+06,2.742215500000000000e+06,2.364678500000000000e+06,2.404421299999999814e+06,2.505866299999999814e+06,2.175552000000000000e+06,2.172108299999999814e+06,2.369600000000000000e+06,2.498338500000000000e+06,2.082181000000000000e+06,2.430213299999999814e+06,2.618977000000000000e+06,2.784894000000000000e+06,2.885305500000000000e+06,3.765949500000000000e+06,2.420302500000000000e+06,2.332876299999999814e+06,2.479898000000000000e+06,1.744635800000000047e+06,1.903365899999999907e+06,2.086478600000000093e+06,2.276379000000000000e+06,2.154014799999999814e+06,2.579235000000000000e+06,2.042688000000000000e+06,2.083968000000000000e+06,1.732763500000000000e+06,1.782208000000000000e+06,2.070760399999999907e+06,1.567049899999999907e+06,2.090449000000000000e+06,2.091686600000000093e+06,1.900160000000000000e+06,2.189304500000000000e+06,1.782208000000000000e+06,1.359158100000000093e+06,2.420319799999999814e+06,2.092068899999999907e+06,2.074817899999999907e+06,2.243015000000000000e+06,2.288689500000000000e+06,2.063136000000000000e+06,2.353714000000000000e+06,2.480873799999999814e+06,2.700092000000000000e+06,2.193344000000000000e+06,2.131362299999999814e+06,1.984653500000000000e+06,2.047194100000000093e+06,2.299670000000000000e+06,3.077013000000000000e+06,2.376675000000000000e+06,2.598324000000000000e+06,2.974807299999999814e+06,2.745567000000000000e+06,2.589278500000000000e+06,2.498764500000000000e+06,2.428514799999999814e+06,2.302489000000000000e+06,2.483139299999999814e+06,2.815584000000000000e+06,2.439559500000000000e+06,2.684482000000000000e+06,2.563451299999999814e+06,2.973833500000000000e+06,2.661675500000000000e+06,2.497861500000000000e+06,3.532456500000000000e+06,2.762376799999999814e+06,3.099411799999999814e+06,2.737826000000000000e+06,2.952463500000000000e+06,3.482228799999999814e+06,2.743198500000000000e+06,2.073946899999999907e+06,2.664364299999999814e+06,2.793395500000000000e+06,2.830676000000000000e+06,2.657078299999999814e+06,2.474042299999999814e+06,2.743410799999999814e+06,2.280657500000000000e+06,2.289485000000000000e+06,2.657255000000000000e+06,2.550489500000000000e+06,3.354267000000000000e+06,2.522031299999999814e+06,2.532876000000000000e+06,2.271454000000000000e+06,2.670960799999999814e+06,2.353472500000000000e+06,2.583027799999999814e+06,2.476860299999999814e+06,2.220236299999999814e+06,2.319590500000000000e+06,2.376067299999999814e+06,2.381960000000000000e+06,2.381173000000000000e+06,2.683411799999999814e+06,2.636868500000000000e+06,2.846385500000000000e+06,2.495779299999999814e+06,3.012435000000000000e+06,2.471996000000000000e+06,3.362219500000000000e+06,2.789859299999999814e+06,2.432253299999999814e+06,2.394051299999999814e+06,2.670670500000000000e+06,2.507768500000000000e+06,3.338318299999999814e+06,3.012435000000000000e+06,2.400451000000000000e+06,2.547472500000000000e+06,2.829641799999999814e+06,2.344788299999999814e+06,2.599712299999999814e+06,2.579235000000000000e+06,2.595156000000000000e+06,2.479898000000000000e+06,2.765958000000000000e+06,2.471996000000000000e+06,2.344788299999999814e+06,3.016405299999999814e+06,2.797879299999999814e+06,2.738165799999999814e+06,2.491808799999999814e+06,3.004319299999999814e+06,2.595156000000000000e+06,2.555452000000000000e+06,3.091841299999999814e+06,2.833532500000000000e+06,2.651224000000000000e+06,2.726453299999999814e+06,3.296972299999999814e+06,3.196246799999999814e+06,2.925736799999999814e+06,2.846646500000000000e+06,3.176614799999999814e+06,3.195291000000000000e+06,3.311933500000000000e+06,3.510453500000000000e+06,3.392680000000000000e+06,3.205947299999999814e+06,3.233065000000000000e+06,2.723444799999999814e+06,2.987025500000000000e+06,2.335052500000000000e+06,2.693058799999999814e+06,2.646098000000000000e+06,2.634437299999999814e+06,2.480985000000000000e+06,2.090808000000000000e+06,2.404520000000000000e+06,2.626327000000000000e+06,2.544420500000000000e+06,2.412362000000000000e+06,2.879628000000000000e+06,3.227781500000000000e+06,3.094596799999999814e+06,2.961015000000000000e+06,2.247178500000000000e+06,2.330739000000000000e+06,3.454865000000000000e+06,2.560198799999999814e+06,2.594467000000000000e+06,2.466301500000000000e+06,2.448624799999999814e+06,2.305423000000000000e+06,2.385124500000000000e+06,3.017500799999999814e+06,2.312807000000000000e+06,3.072612000000000000e+06,2.535462500000000000e+06,2.860943299999999814e+06,3.088545299999999814e+06,2.545500500000000000e+06,2.293628799999999814e+06,2.505601299999999814e+06,2.414830000000000000e+06,2.559470299999999814e+06,2.922157000000000000e+06,2.642424799999999814e+06,3.235324299999999814e+06,2.921721000000000000e+06,2.923956000000000000e+06,2.687192000000000000e+06,2.503615500000000000e+06,2.634557500000000000e+06,2.274240000000000000e+06,2.244769299999999814e+06,2.122608299999999814e+06,2.199488000000000000e+06,2.587465500000000000e+06,2.549530799999999814e+06,2.068483899999999907e+06,1.553020300000000047e+06,2.132288000000000000e+06,1.857920000000000000e+06,2.157174500000000000e+06,2.380179000000000000e+06,2.587254299999999814e+06,2.305419500000000000e+06,2.523649799999999814e+06,2.143401000000000000e+06,2.696533500000000000e+06,2.259083000000000000e+06,2.550519000000000000e+06,2.951420000000000000e+06,2.519311500000000000e+06,2.260404000000000000e+06,2.272732500000000000e+06,2.598142299999999814e+06,2.509790799999999814e+06,3.191039299999999814e+06,2.303930000000000000e+06,1.823539899999999907e+06,2.840513500000000000e+06,2.378392500000000000e+06,2.593380799999999814e+06,2.649107000000000000e+06,2.336333299999999814e+06,2.703740799999999814e+06,2.636383799999999814e+06,2.309015799999999814e+06,2.233539000000000000e+06,2.714423299999999814e+06,2.587254299999999814e+06,2.229568799999999814e+06,2.372580299999999814e+06,2.106370000000000000e+06,2.475927500000000000e+06,2.114271799999999814e+06,2.567363000000000000e+06,2.340778299999999814e+06,2.213647799999999814e+06,2.471996000000000000e+06,2.940890000000000000e+06,2.591224500000000000e+06,2.587254299999999814e+06,2.567363000000000000e+06,2.324897000000000000e+06,2.181806799999999814e+06,2.563353799999999814e+06,2.169896000000000000e+06,2.694413000000000000e+06,2.257361000000000000e+06,2.376550799999999814e+06,2.102360000000000000e+06,2.893166799999999814e+06,2.241441000000000000e+06,2.205668500000000000e+06,2.539531000000000000e+06,2.320926500000000000e+06,2.134123500000000000e+06,2.245450000000000000e+06,2.567363000000000000e+06,2.217579299999999814e+06,3.095891000000000000e+06,2.805740500000000000e+06,2.448134500000000000e+06,2.833532500000000000e+06,2.666620799999999814e+06,3.167436000000000000e+06,2.976622799999999814e+06,3.648320299999999814e+06,2.682502000000000000e+06,2.837503000000000000e+06,2.630888000000000000e+06,2.813760500000000000e+06,2.718314299999999814e+06,2.881335299999999814e+06,2.575303500000000000e+06,2.610957000000000000e+06,2.551443000000000000e+06,3.310526000000000000e+06,2.913097799999999814e+06,2.769928299999999814e+06,3.660310500000000000e+06,3.334268500000000000e+06,3.016405299999999814e+06,2.479898000000000000e+06,2.944860299999999814e+06,2.324897000000000000e+06,2.980672500000000000e+06,2.432253299999999814e+06,3.099861299999999814e+06,2.829641799999999814e+06,2.758096799999999814e+06,3.083980000000000000e+06,2.758096799999999814e+06,3.282654500000000000e+06,2.503798299999999814e+06,2.471996000000000000e+06,2.952880299999999814e+06,2.595156000000000000e+06,2.416332299999999814e+06,2.686551799999999814e+06,2.392471500000000000e+06,2.726334299999999814e+06,2.376550799999999814e+06,2.400451000000000000e+06,2.742215500000000000e+06,2.571333299999999814e+06,2.829641799999999814e+06,3.103911000000000000e+06,2.344788299999999814e+06,2.654789299999999814e+06,2.591224500000000000e+06,3.274793299999999814e+06,3.286624799999999814e+06,2.523649799999999814e+06,2.543541000000000000e+06,3.540963000000000000e+06,2.762067000000000000e+06,2.614927299999999814e+06,2.785889000000000000e+06,3.326407299999999814e+06,2.448134500000000000e+06,2.913097799999999814e+06,3.131623799999999814e+06,2.734195500000000000e+06,2.738165799999999814e+06,2.765958000000000000e+06,3.338318299999999814e+06,2.515670500000000000e+06,2.773978000000000000e+06,2.607066000000000000e+06,2.674640799999999814e+06,2.690522000000000000e+06,2.571333299999999814e+06,2.623026799999999814e+06,2.432253299999999814e+06,2.809790299999999814e+06,2.595156000000000000e+06,2.869424299999999814e+06,2.952880299999999814e+06,2.603095799999999814e+06,2.905077799999999814e+06,2.567363000000000000e+06,2.897216500000000000e+06,2.420302500000000000e+06,2.682502000000000000e+06,2.706403299999999814e+06,3.254862299999999814e+06,3.155525000000000000e+06,2.623026799999999814e+06,2.499788299999999814e+06,2.877365000000000000e+06,2.726334299999999814e+06,2.948910000000000000e+06,3.215079799999999814e+06,3.012435000000000000e+06,5.039359000000000000e+06,3.417883299999999814e+06,3.413833500000000000e+06,2.674640799999999814e+06,2.837503000000000000e+06,2.710453000000000000e+06,2.762067000000000000e+06,2.793909000000000000e+06,2.769928299999999814e+06,2.952880299999999814e+06,2.940890000000000000e+06,2.539531000000000000e+06,2.376550799999999814e+06,2.964791299999999814e+06,3.020455000000000000e+06,3.024425299999999814e+06,2.408352799999999814e+06,2.980672500000000000e+06,2.483907000000000000e+06,2.746185799999999814e+06,2.531551799999999814e+06,2.968761500000000000e+06,2.610957000000000000e+06,2.571333299999999814e+06,3.437655500000000000e+06,2.456036299999999814e+06,2.666620799999999814e+06,2.861404299999999814e+06,2.885305500000000000e+06,2.630208000000000000e+06,2.535560799999999814e+06,2.181806799999999814e+06,2.070597399999999907e+06,2.224384000000000000e+06,2.785889000000000000e+06,2.495779299999999814e+06,2.090449000000000000e+06,2.018865300000000047e+06,2.082469600000000093e+06,2.448134500000000000e+06,2.273243000000000000e+06,2.253351799999999814e+06,2.368648799999999814e+06,2.984642799999999814e+06,2.452104799999999814e+06,2.206720000000000000e+06,2.673792000000000000e+06,2.432253299999999814e+06,2.293133500000000000e+06,2.623026799999999814e+06,2.328906000000000000e+06,2.227136000000000000e+06,2.269272799999999814e+06,2.809790299999999814e+06,2.511700000000000000e+06,2.313024799999999814e+06,2.285154000000000000e+06,2.102360000000000000e+06,2.269272799999999814e+06,2.277252299999999814e+06,2.658759500000000000e+06,1.943349899999999907e+06,2.281222500000000000e+06,2.471996000000000000e+06,2.416332299999999814e+06,2.332876299999999814e+06,2.499788299999999814e+06,2.535560799999999814e+06,2.503798299999999814e+06,2.539531000000000000e+06,2.769928299999999814e+06,2.543541000000000000e+06,3.131623799999999814e+06,2.575303500000000000e+06,3.020455000000000000e+06,2.551443000000000000e+06,2.499788299999999814e+06,2.579235000000000000e+06,2.583245000000000000e+06,2.881335299999999814e+06,2.694413000000000000e+06,2.972652500000000000e+06,3.083980000000000000e+06,2.754126500000000000e+06,2.793909000000000000e+06,2.543541000000000000e+06,4.510751500000000000e+06,2.491808799999999814e+06,2.821621799999999814e+06,3.048167799999999814e+06,2.793909000000000000e+06,3.743766500000000000e+06,2.368648799999999814e+06,2.344788299999999814e+06,2.630888000000000000e+06,2.368648799999999814e+06,2.515670500000000000e+06,2.340778299999999814e+06,2.515670500000000000e+06,2.897216500000000000e+06,2.479898000000000000e+06,2.845523000000000000e+06,2.502272000000000000e+06,2.623026799999999814e+06,2.706403299999999814e+06,2.511700000000000000e+06,2.591224500000000000e+06,2.146112799999999814e+06,2.444125500000000000e+06,2.177875299999999814e+06,2.201698000000000000e+06,2.714423299999999814e+06,2.375680000000000000e+06,2.046697100000000093e+06,2.440155000000000000e+06,2.141632000000000000e+06,2.331136000000000000e+06,2.487877299999999814e+06,2.202176000000000000e+06,2.148096000000000000e+06,2.397312000000000000e+06,2.475927500000000000e+06,2.559422299999999814e+06,2.336807799999999814e+06,2.221549799999999814e+06,2.948910000000000000e+06,2.165925500000000000e+06,2.813760500000000000e+06,2.599126500000000000e+06,2.686551799999999814e+06,2.376550799999999814e+06,2.777948299999999814e+06,2.193796299999999814e+06,2.237470500000000000e+06,2.165925500000000000e+06,2.464016799999999814e+06,2.169896000000000000e+06,2.523649799999999814e+06,2.305045299999999814e+06,2.384569799999999814e+06,2.626997000000000000e+06,2.475927500000000000e+06,2.773978000000000000e+06,2.909127500000000000e+06,3.274793299999999814e+06,3.107881299999999814e+06,3.075960000000000000e+06,3.175297000000000000e+06,3.000524000000000000e+06,3.151554799999999814e+06,3.982223500000000000e+06,3.258912000000000000e+06,3.711845299999999814e+06,3.858985000000000000e+06,4.069649799999999814e+06,3.747657500000000000e+06,4.129204500000000000e+06,4.451197000000000000e+06,4.053768500000000000e+06,3.584795299999999814e+06,4.904209500000000000e+06,3.560894000000000000e+06,3.540963000000000000e+06,3.385962000000000000e+06,3.517220500000000000e+06,3.286624799999999814e+06,3.556844299999999814e+06,3.199198500000000000e+06,3.584795299999999814e+06,3.378100799999999814e+06,3.485299000000000000e+06,3.338318299999999814e+06,3.246842299999999814e+06,3.135673500000000000e+06,2.765958000000000000e+06,2.853384299999999814e+06,3.068098799999999814e+06,2.805740500000000000e+06,2.865454000000000000e+06,2.789859299999999814e+06,2.686551799999999814e+06,2.980672500000000000e+06,2.960741500000000000e+06,2.777948299999999814e+06,2.797879299999999814e+06,3.175297000000000000e+06,3.123762500000000000e+06,2.785889000000000000e+06,2.328906000000000000e+06,2.381120000000000000e+06,2.289124500000000000e+06,2.357312000000000000e+06,2.273243000000000000e+06,1.752654800000000047e+06,1.967616000000000000e+06,1.935136000000000000e+06,1.874592000000000000e+06,1.824160100000000093e+06,1.895705100000000093e+06,1.970816000000000000e+06,2.054637800000000047e+06,2.309312000000000000e+06,2.285154000000000000e+06,2.678531500000000000e+06,3.560894000000000000e+06,3.091841299999999814e+06,2.968761500000000000e+06,3.294644799999999814e+06,3.366189799999999814e+06,3.413833500000000000e+06,3.731696799999999814e+06,3.425744500000000000e+06,3.612508000000000000e+06,2.607066000000000000e+06,2.901186799999999814e+06,2.527581299999999814e+06,2.507768500000000000e+06,2.513792000000000000e+06,2.499788299999999814e+06,2.085504000000000000e+06,2.243008000000000000e+06,2.416332299999999814e+06,2.243648000000000000e+06,1.923537000000000000e+06,2.575303500000000000e+06,2.036384000000000000e+06,2.225598500000000000e+06,1.931477600000000093e+06,2.188800000000000000e+06,2.238656000000000000e+06,1.983712000000000000e+06,2.257152000000000000e+06,2.571333299999999814e+06,2.404421299999999814e+06,2.387712000000000000e+06,2.061696000000000000e+06,2.118242000000000000e+06,2.138132500000000000e+06,2.008416000000000000e+06,2.138132500000000000e+06,2.142102799999999814e+06,2.181806799999999814e+06,2.358528000000000000e+06,2.177875299999999814e+06,2.155072000000000000e+06,2.543872000000000000e+06,2.238208000000000000e+06,3.044197500000000000e+06,2.460006500000000000e+06,2.221549799999999814e+06,2.670670500000000000e+06,2.313024799999999814e+06,2.165925500000000000e+06,2.360669500000000000e+06,2.090449000000000000e+06,2.316995000000000000e+06,2.344788299999999814e+06,1.991111800000000047e+06,2.706403299999999814e+06,2.448134500000000000e+06,2.634858299999999814e+06,2.456036299999999814e+06,2.487877299999999814e+06,2.384569799999999814e+06,2.340778299999999814e+06,2.742215500000000000e+06,2.183104000000000000e+06,2.432253299999999814e+06,2.062816000000000000e+06,2.205668500000000000e+06,2.142080000000000000e+06,2.182912000000000000e+06,2.180672000000000000e+06,2.286272000000000000e+06,2.126221500000000000e+06,2.146112799999999814e+06,2.181806799999999814e+06,2.495779299999999814e+06,2.233539000000000000e+06,2.034824899999999907e+06,2.630888000000000000e+06,2.269272799999999814e+06,2.221549799999999814e+06,2.320926500000000000e+06,2.432253299999999814e+06,2.714423299999999814e+06,2.253351799999999814e+06,2.400451000000000000e+06,2.408352799999999814e+06,2.181806799999999814e+06,2.344788299999999814e+06,2.519679500000000000e+06,2.388540000000000000e+06,2.813760500000000000e+06,2.599126500000000000e+06,2.499788299999999814e+06,2.901186799999999814e+06,2.654789299999999814e+06,2.710453000000000000e+06,2.483907000000000000e+06,2.714423299999999814e+06,2.098350799999999814e+06,2.738165799999999814e+06,3.159416000000000000e+06,2.642878299999999814e+06,2.416332299999999814e+06,2.201698000000000000e+06,2.698383299999999814e+06,2.857434000000000000e+06,2.964791299999999814e+06,2.793909000000000000e+06,2.332876299999999814e+06,2.571333299999999814e+06,3.032366000000000000e+06,2.718314299999999814e+06,2.646769000000000000e+06,2.630888000000000000e+06,2.440155000000000000e+06,2.185816799999999814e+06,2.769928299999999814e+06,2.344788299999999814e+06,2.750076799999999814e+06,2.583245000000000000e+06,2.650739500000000000e+06,2.793909000000000000e+06,3.370080799999999814e+06,2.996553799999999814e+06,3.044197500000000000e+06,3.151554799999999814e+06,3.735746500000000000e+06,3.242951299999999814e+06,3.926559799999999814e+06,3.990084799999999814e+06,4.395533000000000000e+06,4.252443000000000000e+06,4.089422000000000000e+06,3.882727500000000000e+06,4.121184500000000000e+06,4.379572500000000000e+06,4.141194799999999814e+06,4.451197000000000000e+06,4.471048500000000000e+06,3.994134500000000000e+06,4.017956299999999814e+06,4.057659500000000000e+06,4.395533000000000000e+06,4.327879000000000000e+06,4.053768500000000000e+06,4.284205500000000000e+06,4.367741000000000000e+06,4.180898000000000000e+06,3.954272500000000000e+06,4.053768500000000000e+06,3.998104799999999814e+06,4.057659500000000000e+06,4.570306000000000000e+06,4.117293500000000000e+06,3.890747500000000000e+06,3.890747500000000000e+06,3.723835500000000000e+06,3.354199500000000000e+06,3.162048000000000000e+06,2.571333299999999814e+06,2.305152000000000000e+06,2.331456000000000000e+06,1.962336000000000000e+06,2.020032000000000000e+06,1.775872000000000000e+06,1.513728000000000000e+06,1.495744000000000000e+06,1.255392000000000000e+06,1.237536000000000000e+06,1.237728000000000000e+06,1.214784000000000000e+06,1.367936000000000000e+06,1.106880000000000000e+06,1.033536000000000000e+06,1.016256000000000000e+06,9.547840000000000000e+05,7.645760000000000000e+05,6.853120000000000000e+05,5.173120000000000000e+05,4.046480000000000000e+05,3.465120000000000000e+05,2.540520000000000000e+05,2.175920000000000000e+05,1.778640000000000000e+05,1.192720000000000000e+05,1.026640000000000000e+05,7.943600000000000000e+04,5.643500000000000000e+04,4.650000000000000000e+04,3.185700000000000000e+04,2.915000000000000000e+04,2.373700000000000000e+04,2.113200000000000000e+04,1.762500000000000000e+04,1.371800000000000000e+04,1.201500000000000000e+04,1.251600000000000000e+04,1.151400000000000000e+04,9.211000000000000000e+03,7.709000000000000000e+03,7.308000000000000000e+03,6.507000000000000000e+03,5.306000000000000000e+03,6.407000000000000000e+03,6.607000000000000000e+03,5.306000000000000000e+03,4.204000000000000000e+03,1.793760000000000000e+05,4.304000000000000000e+03,3.303000000000000000e+03,4.304000000000000000e+03,4.304000000000000000e+03,3.503000000000000000e+03,5.105000000000000000e+03,4.705000000000000000e+03,4.505000000000000000e+03,3.804000000000000000e+03,5.606000000000000000e+03,3.904000000000000000e+03,4.304000000000000000e+03,3.503000000000000000e+03,3.203000000000000000e+03,5.005000000000000000e+03,4.104000000000000000e+03,3.804000000000000000e+03,2.502000000000000000e+03,3.503000000000000000e+03,3.503000000000000000e+03,2.802000000000000000e+03,1.801000000000000000e+03,2.602000000000000000e+03,3.403000000000000000e+03,3.003000000000000000e+03,3.904000000000000000e+03,2.502000000000000000e+03,2.602000000000000000e+03,nan
4.795409999999999684e+01,4.905000000000000000e+03,4.304000000000000000e+03,3.904000000000000000e+03,3.003000000000000000e+03,4.004000000000000000e+03,3.103000000000000000e+03,4.905000000000000000e+03,7.709000000000000000e+03,1.111400000000000000e+04,2.043000000000000000e+04,4.900800000000000000e+04,9.260600000000000000e+04,1.925120000000000000e+05,2.768720000000000000e+05,4.376640000000000000e+05,7.045760000000000000e+05,1.348812600000000093e+06,1.344378800000000047e+06,1.294080000000000000e+06,1.707872000000000000e+06,1.851904000000000000e+06,1.789632000000000000e+06,2.050706100000000093e+06,2.368648799999999814e+06,2.336807799999999814e+06,2.499788299999999814e+06,2.730304500000000000e+06,2.535560799999999814e+06,2.475927500000000000e+06,3.044197500000000000e+06,2.952880299999999814e+06,2.789859299999999814e+06,2.833532500000000000e+06,3.751627799999999814e+06,2.646769000000000000e+06,2.996553799999999814e+06,2.245450000000000000e+06,2.718314299999999814e+06,2.789859299999999814e+06,2.471996000000000000e+06,2.547472500000000000e+06,2.678531500000000000e+06,2.694413000000000000e+06,2.456036299999999814e+06,2.936840299999999814e+06,2.563353799999999814e+06,2.670670500000000000e+06,2.698383299999999814e+06,2.762067000000000000e+06,3.131623799999999814e+06,2.662650500000000000e+06,2.551443000000000000e+06,3.095891000000000000e+06,2.769928299999999814e+06,2.773978000000000000e+06,2.495779299999999814e+06,2.567363000000000000e+06,2.579235000000000000e+06,2.750076799999999814e+06,2.773978000000000000e+06,2.599126500000000000e+06,2.499788299999999814e+06,2.618977000000000000e+06,2.714423299999999814e+06,2.666620799999999814e+06,3.091841299999999814e+06,2.773978000000000000e+06,3.099861299999999814e+06,3.052217500000000000e+06,2.769928299999999814e+06,2.634858299999999814e+06,2.702433000000000000e+06,2.575303500000000000e+06,2.762067000000000000e+06,2.376550799999999814e+06,3.087950299999999814e+06,2.710453000000000000e+06,3.592656500000000000e+06,2.597824000000000000e+06,2.909127500000000000e+06,2.686551799999999814e+06,2.750076799999999814e+06,2.976622799999999814e+06,2.833532500000000000e+06,2.718314299999999814e+06,2.682502000000000000e+06,2.630888000000000000e+06,2.618977000000000000e+06,2.579235000000000000e+06,3.020455000000000000e+06,2.797879299999999814e+06,3.302506000000000000e+06,2.972652500000000000e+06,2.913097799999999814e+06,3.000524000000000000e+06,3.123762500000000000e+06,2.714423299999999814e+06,2.805740500000000000e+06,2.690522000000000000e+06,2.634858299999999814e+06,2.591224500000000000e+06,2.591224500000000000e+06,2.702433000000000000e+06,2.626997000000000000e+06,3.044197500000000000e+06,2.356699000000000000e+06,3.060078799999999814e+06,2.805740500000000000e+06,3.294644799999999814e+06,2.996553799999999814e+06,2.948910000000000000e+06,2.893166799999999814e+06,2.881335299999999814e+06,2.758096799999999814e+06,2.825671500000000000e+06,2.940890000000000000e+06,2.960741500000000000e+06,2.869424299999999814e+06,2.646769000000000000e+06,2.964791299999999814e+06,3.183317299999999814e+06,2.996553799999999814e+06,2.690522000000000000e+06,2.614927299999999814e+06,3.505309500000000000e+06,2.833532500000000000e+06,2.909127500000000000e+06,2.901186799999999814e+06,2.682502000000000000e+06,2.809790299999999814e+06,2.475927500000000000e+06,2.563353799999999814e+06,3.028316299999999814e+06,3.409863299999999814e+06,2.901186799999999814e+06,2.754126500000000000e+06,2.666620799999999814e+06,2.881335299999999814e+06,2.773978000000000000e+06,2.678531500000000000e+06,2.948910000000000000e+06,2.781998000000000000e+06,2.793909000000000000e+06,3.230961000000000000e+06,2.809790299999999814e+06,2.960741500000000000e+06,3.075960000000000000e+06,2.758096799999999814e+06,2.936840299999999814e+06,2.797879299999999814e+06,3.068098799999999814e+06,2.905077799999999814e+06,3.123762500000000000e+06,2.960741500000000000e+06,2.773978000000000000e+06,2.789859299999999814e+06,3.302506000000000000e+06,2.785889000000000000e+06,3.481408299999999814e+06,3.306555799999999814e+06,2.714423299999999814e+06,3.155525000000000000e+06,3.346338299999999814e+06,3.000524000000000000e+06,3.358169799999999814e+06,2.857434000000000000e+06,2.305045299999999814e+06,3.103911000000000000e+06,3.044197500000000000e+06,2.889196500000000000e+06,2.781998000000000000e+06,2.535560799999999814e+06,2.817651500000000000e+06,3.135673500000000000e+06,2.674640799999999814e+06,2.920959000000000000e+06,2.976622799999999814e+06,2.897216500000000000e+06,2.853384299999999814e+06,3.068098799999999814e+06,2.392471500000000000e+06,2.654789299999999814e+06,2.499788299999999814e+06,3.322437000000000000e+06,2.730304500000000000e+06,2.913097799999999814e+06,2.694413000000000000e+06,3.087950299999999814e+06,2.547472500000000000e+06,2.607066000000000000e+06,2.690522000000000000e+06,2.368648799999999814e+06,2.992504000000000000e+06,2.543541000000000000e+06,2.718314299999999814e+06,2.638908000000000000e+06,2.547472500000000000e+06,2.587254299999999814e+06,2.328906000000000000e+06,2.841552799999999814e+06,3.052217500000000000e+06,3.068098799999999814e+06,2.690522000000000000e+06,2.841552799999999814e+06,2.630888000000000000e+06,2.809790299999999814e+06,2.348797299999999814e+06,2.678531500000000000e+06,2.694413000000000000e+06,2.340778299999999814e+06,2.623026799999999814e+06,2.265341299999999814e+06,2.372580299999999814e+06,3.040306500000000000e+06,2.626997000000000000e+06,2.158023799999999814e+06,2.833532500000000000e+06,2.408352799999999814e+06,2.638908000000000000e+06,2.960741500000000000e+06,2.618977000000000000e+06,2.475927500000000000e+06,2.527581299999999814e+06,2.412362000000000000e+06,2.678531500000000000e+06,2.869424299999999814e+06,3.020455000000000000e+06,2.579235000000000000e+06,2.762067000000000000e+06,2.412362000000000000e+06,2.543541000000000000e+06,2.690522000000000000e+06,3.596626799999999814e+06,2.746185799999999814e+06,2.670670500000000000e+06,2.519679500000000000e+06,2.674640799999999814e+06,3.219129500000000000e+06,2.789859299999999814e+06,2.340778299999999814e+06,2.865454000000000000e+06,2.769928299999999814e+06,2.630888000000000000e+06,2.352767500000000000e+06,3.179426299999999814e+06,2.380559799999999814e+06,2.634858299999999814e+06,2.607066000000000000e+06,2.658759500000000000e+06,2.817651500000000000e+06,2.424273799999999814e+06,2.519679500000000000e+06,2.698383299999999814e+06,2.936840299999999814e+06,2.515670500000000000e+06,3.040306500000000000e+06,2.829641799999999814e+06,2.726334299999999814e+06,2.789859299999999814e+06,2.825671500000000000e+06,3.060078799999999814e+06,2.845523000000000000e+06,3.195307500000000000e+06,2.781998000000000000e+06,3.008385299999999814e+06,3.413833500000000000e+06,3.020455000000000000e+06,3.183317299999999814e+06,2.746185799999999814e+06,3.242951299999999814e+06,2.773978000000000000e+06,2.920959000000000000e+06,3.012435000000000000e+06,2.765958000000000000e+06,2.948910000000000000e+06,2.428244000000000000e+06,2.591224500000000000e+06,2.897216500000000000e+06,2.972652500000000000e+06,2.543541000000000000e+06,3.310526000000000000e+06,2.849414000000000000e+06,2.972652500000000000e+06,3.056187799999999814e+06,3.052217500000000000e+06,3.064128500000000000e+06,2.742215500000000000e+06,2.873315299999999814e+06,3.298535500000000000e+06,2.539531000000000000e+06,2.889196500000000000e+06,2.849414000000000000e+06,3.004415000000000000e+06,2.623026799999999814e+06,3.278763500000000000e+06,2.976622799999999814e+06,2.833532500000000000e+06,2.972652500000000000e+06,2.996553799999999814e+06,2.857434000000000000e+06,3.032366000000000000e+06,2.917068000000000000e+06,2.781998000000000000e+06,3.032366000000000000e+06,3.441625799999999814e+06,2.559422299999999814e+06,2.857434000000000000e+06,2.503798299999999814e+06,2.928979000000000000e+06,2.575303500000000000e+06,2.610957000000000000e+06,3.159416000000000000e+06,2.289124500000000000e+06,2.185816799999999814e+06,2.432253299999999814e+06,2.678531500000000000e+06,2.841552799999999814e+06,2.678531500000000000e+06,3.099861299999999814e+06,2.392471500000000000e+06,2.167872000000000000e+06,2.237470500000000000e+06,1.898400000000000000e+06,2.273243000000000000e+06,2.384569799999999814e+06,1.955339300000000047e+06,3.024425299999999814e+06,2.380559799999999814e+06,2.920959000000000000e+06,2.344788299999999814e+06,2.551443000000000000e+06,2.376550799999999814e+06,2.235712000000000000e+06,2.332876299999999814e+06,2.193796299999999814e+06,2.356699000000000000e+06,2.634858299999999814e+06,2.189787299999999814e+06,2.265341299999999814e+06,2.066588399999999907e+06,2.274496000000000000e+06,2.118242000000000000e+06,2.273856000000000000e+06,2.416332299999999814e+06,2.285154000000000000e+06,2.241088000000000000e+06,2.209677500000000000e+06,2.034824899999999907e+06,1.935448000000000000e+06,1.728754500000000000e+06,2.428244000000000000e+06,1.899636800000000047e+06,2.096480000000000000e+06,2.190272000000000000e+06,2.758096799999999814e+06,1.939418300000000047e+06,2.165440000000000000e+06,1.988352000000000000e+06,1.983092800000000047e+06,1.901056000000000000e+06,1.716882300000000047e+06,2.404421299999999814e+06,2.237470500000000000e+06,1.951330300000000047e+06,2.152320000000000000e+06,2.209677500000000000e+06,2.326016000000000000e+06,2.404421299999999814e+06,2.642878299999999814e+06,2.021664000000000000e+06,2.456832000000000000e+06,2.189787299999999814e+06,2.336807799999999814e+06,2.555452000000000000e+06,2.287488000000000000e+06,2.173905000000000000e+06,2.491808799999999814e+06,2.436223500000000000e+06,1.887968000000000000e+06,2.217579299999999814e+06,2.251264000000000000e+06,2.076000000000000000e+06,2.153216000000000000e+06,2.127872000000000000e+06,2.722364000000000000e+06,2.178432000000000000e+06,1.959270800000000047e+06,2.976622799999999814e+06,2.188800000000000000e+06,2.290688000000000000e+06,1.979161100000000093e+06,1.869664000000000000e+06,2.097152000000000000e+06,1.855923600000000093e+06,1.955040000000000000e+06,1.936768000000000000e+06,2.064032000000000000e+06,2.152000000000000000e+06,1.782208000000000000e+06,1.843040000000000000e+06,1.988672000000000000e+06,2.065024000000000000e+06,2.000578100000000093e+06,1.899168000000000000e+06,2.214519000000000000e+06,1.935680000000000000e+06,1.743264000000000000e+06,2.463685000000000000e+06,2.337664000000000000e+06,2.446276000000000000e+06,1.999584000000000000e+06,2.117240000000000000e+06,2.591417000000000000e+06,2.367678000000000000e+06,2.226240000000000000e+06,2.165198799999999814e+06,1.861467000000000000e+06,2.568551799999999814e+06,2.368064000000000000e+06,2.536790500000000000e+06,2.660978299999999814e+06,2.539470299999999814e+06,2.104712000000000000e+06,2.369959799999999814e+06,2.362623500000000000e+06,2.195858500000000000e+06,2.171353299999999814e+06,2.588932799999999814e+06,2.155591000000000000e+06,2.058779100000000093e+06,2.239692000000000000e+06,2.265774799999999814e+06,2.638124799999999814e+06,1.885880000000000000e+06,1.627856899999999907e+06,1.558725100000000093e+06,2.271454000000000000e+06,2.194816000000000000e+06,2.413883799999999814e+06,2.045664000000000000e+06,2.425065000000000000e+06,1.894173300000000047e+06,2.451293500000000000e+06,2.164259500000000000e+06,1.789088000000000000e+06,1.928640000000000000e+06,1.856512000000000000e+06,1.776000000000000000e+06,1.900512000000000000e+06,1.744129399999999907e+06,1.706924000000000000e+06,1.777504000000000000e+06,1.841376000000000000e+06,2.381173000000000000e+06,1.680688100000000093e+06,1.986850800000000047e+06,2.041414399999999907e+06,1.797728000000000000e+06,1.883488000000000000e+06,2.113856000000000000e+06,1.900832000000000000e+06,2.169922299999999814e+06,2.039647000000000000e+06,2.018865300000000047e+06,2.072768000000000000e+06,2.144064000000000000e+06,1.758304000000000000e+06,1.803598500000000000e+06,1.323385500000000000e+06,1.804365399999999907e+06,2.550477500000000000e+06,1.918208000000000000e+06,1.918304000000000000e+06,1.782752000000000000e+06,1.807931300000000047e+06,1.746830800000000047e+06,1.968854500000000000e+06,1.411824500000000000e+06,2.194996799999999814e+06,1.775648000000000000e+06,2.406706000000000000e+06,2.122874500000000000e+06,1.949536000000000000e+06,2.175998799999999814e+06,2.177475299999999814e+06,1.278996500000000000e+06,2.029856000000000000e+06,2.006968500000000000e+06,1.876032000000000000e+06,1.666528000000000000e+06,1.831520000000000000e+06,2.492531299999999814e+06,2.281401500000000000e+06,1.713586899999999907e+06,1.901920000000000000e+06,1.714672399999999907e+06,2.436952000000000000e+06,1.732187500000000000e+06,2.595807500000000000e+06,2.362255299999999814e+06,2.030748500000000000e+06,1.979168000000000000e+06,2.265183000000000000e+06,2.088736000000000000e+06,2.521585500000000000e+06,2.106370000000000000e+06,2.287322500000000000e+06,2.699738500000000000e+06,2.788037000000000000e+06,2.229568799999999814e+06,2.897216500000000000e+06,3.246842299999999814e+06,2.057993500000000000e+06,2.341696000000000000e+06,2.694883000000000000e+06,2.369600000000000000e+06,2.177518000000000000e+06,2.509937000000000000e+06,2.762934299999999814e+06,1.955339300000000047e+06,2.588580799999999814e+06,2.765958000000000000e+06,2.091784100000000093e+06,2.245450000000000000e+06,2.138132500000000000e+06,2.793909000000000000e+06,2.257361000000000000e+06,2.608636500000000000e+06,2.416332299999999814e+06,2.223488000000000000e+06,2.010924600000000093e+06,2.364678500000000000e+06,1.819808000000000000e+06,1.881504000000000000e+06,2.762067000000000000e+06,2.209664000000000000e+06,1.535117600000000093e+06,1.960789300000000047e+06,1.810304000000000000e+06,1.752512000000000000e+06,1.816960000000000000e+06,1.684982500000000000e+06,1.706336000000000000e+06,2.730304500000000000e+06,2.076209600000000093e+06,2.052670100000000093e+06,2.003769399999999907e+06,2.180074799999999814e+06,2.135579500000000000e+06,1.774037000000000000e+06,2.849224299999999814e+06,2.207168000000000000e+06,2.117312000000000000e+06,2.041664000000000000e+06,2.309700299999999814e+06,2.597237500000000000e+06,2.520542000000000000e+06,2.607354000000000000e+06,2.768109000000000000e+06,2.546145000000000000e+06,2.701835500000000000e+06,2.597973500000000000e+06,2.649524500000000000e+06,2.317786500000000000e+06,2.856832500000000000e+06,2.377062299999999814e+06,3.194813500000000000e+06,2.631780000000000000e+06,2.435468500000000000e+06,2.589778000000000000e+06,2.611810799999999814e+06,2.475848500000000000e+06,2.941678500000000000e+06,2.449307000000000000e+06,2.727027799999999814e+06,2.843357000000000000e+06,2.964542500000000000e+06,2.673851500000000000e+06,2.988804000000000000e+06,2.924482299999999814e+06,3.066676299999999814e+06,2.439711500000000000e+06,2.600363500000000000e+06,2.818999299999999814e+06,2.587145500000000000e+06,2.516699299999999814e+06,2.736751500000000000e+06,2.676167799999999814e+06,2.366108299999999814e+06,2.217217000000000000e+06,2.321275799999999814e+06,2.391948799999999814e+06,2.854253299999999814e+06,2.178113500000000000e+06,2.432109500000000000e+06,2.407486500000000000e+06,2.676502799999999814e+06,2.393817500000000000e+06,2.867728000000000000e+06,2.594900299999999814e+06,2.468904000000000000e+06,2.359520299999999814e+06,2.713459799999999814e+06,2.340221000000000000e+06,3.452020799999999814e+06,2.582900299999999814e+06,2.455520000000000000e+06,2.675743000000000000e+06,2.992846500000000000e+06,2.380559799999999814e+06,2.348797299999999814e+06,2.654789299999999814e+06,2.507768500000000000e+06,2.316995000000000000e+06,2.495779299999999814e+06,3.094807299999999814e+06,2.507768500000000000e+06,2.408352799999999814e+06,2.607066000000000000e+06,2.789859299999999814e+06,2.765958000000000000e+06,2.666620799999999814e+06,2.595156000000000000e+06,2.567363000000000000e+06,2.975086500000000000e+06,2.483907000000000000e+06,2.305045299999999814e+06,2.587254299999999814e+06,2.984642799999999814e+06,2.551443000000000000e+06,2.607066000000000000e+06,3.950302000000000000e+06,2.468025799999999814e+06,2.567363000000000000e+06,2.595156000000000000e+06,2.610694000000000000e+06,2.690522000000000000e+06,2.897216500000000000e+06,2.678531500000000000e+06,2.825671500000000000e+06,3.114934000000000000e+06,5.688697500000000000e+06,2.910320799999999814e+06,2.683368299999999814e+06,2.789630000000000000e+06,3.603977799999999814e+06,2.726732299999999814e+06,3.255300799999999814e+06,3.183122500000000000e+06,2.991149000000000000e+06,3.134088500000000000e+06,2.793548299999999814e+06,2.889821000000000000e+06,2.883497000000000000e+06,2.974992500000000000e+06,2.903216799999999814e+06,2.729091799999999814e+06,2.530602000000000000e+06,3.090204000000000000e+06,2.829686000000000000e+06,2.922306799999999814e+06,2.572509799999999814e+06,3.775923299999999814e+06,2.765400299999999814e+06,3.791410299999999814e+06,2.320360799999999814e+06,2.545144000000000000e+06,2.194361799999999814e+06,2.853362000000000000e+06,2.644958500000000000e+06,2.632958500000000000e+06,2.394594500000000000e+06,2.417382500000000000e+06,2.458732500000000000e+06,2.756446500000000000e+06,2.327840299999999814e+06,2.755303500000000000e+06,2.507741500000000000e+06,2.167365799999999814e+06,2.830821000000000000e+06,2.839646299999999814e+06,2.395028799999999814e+06,2.341135799999999814e+06,2.912602799999999814e+06,2.860627500000000000e+06,2.464847299999999814e+06,2.342057299999999814e+06,2.430780000000000000e+06,2.804186299999999814e+06,2.519058799999999814e+06,2.526527000000000000e+06,2.303538500000000000e+06,2.147388500000000000e+06,2.342364500000000000e+06,2.307952000000000000e+06,2.068329899999999907e+06,2.523620000000000000e+06,2.038000000000000000e+06,2.899875799999999814e+06,2.352346799999999814e+06,2.639018500000000000e+06,2.167744000000000000e+06,1.982368000000000000e+06,2.325485500000000000e+06,2.488755799999999814e+06,2.102592000000000000e+06,2.044224000000000000e+06,2.145229500000000000e+06,2.424292500000000000e+06,2.126221500000000000e+06,2.964008799999999814e+06,2.384569799999999814e+06,3.340807299999999814e+06,2.632958500000000000e+06,3.000131500000000000e+06,2.729553000000000000e+06,2.297788299999999814e+06,2.036603399999999907e+06,2.372791500000000000e+06,3.085836500000000000e+06,2.526586500000000000e+06,2.772470500000000000e+06,2.410125799999999814e+06,2.006662800000000047e+06,2.209967299999999814e+06,2.456544000000000000e+06,2.413507500000000000e+06,2.464345799999999814e+06,2.581917500000000000e+06,2.560917799999999814e+06,2.525543500000000000e+06,2.515833299999999814e+06,2.610957000000000000e+06,2.575303500000000000e+06,2.309015799999999814e+06,2.285154000000000000e+06,2.984642799999999814e+06,2.205668500000000000e+06,2.002984000000000000e+06,2.261331299999999814e+06,1.871883300000000047e+06,2.016800000000000000e+06,2.686551799999999814e+06,2.670670500000000000e+06,2.968761500000000000e+06,2.706403299999999814e+06,3.175297000000000000e+06,2.471996000000000000e+06,2.146112799999999814e+06,2.158023799999999814e+06,2.773978000000000000e+06,2.623026799999999814e+06,3.954272500000000000e+06,2.273243000000000000e+06,2.297103799999999814e+06,2.765958000000000000e+06,2.468025799999999814e+06,2.726334299999999814e+06,2.634858299999999814e+06,2.718314299999999814e+06,1.983092800000000047e+06,2.448134500000000000e+06,3.028316299999999814e+06,1.975152000000000000e+06,1.995043399999999907e+06,2.722364000000000000e+06,2.595156000000000000e+06,2.765958000000000000e+06,2.400451000000000000e+06,2.583245000000000000e+06,3.020455000000000000e+06,2.416332299999999814e+06,2.587254299999999814e+06,2.777948299999999814e+06,3.493319299999999814e+06,2.777948299999999814e+06,2.376550799999999814e+06,2.591224500000000000e+06,2.460006500000000000e+06,2.642878299999999814e+06,2.813760500000000000e+06,3.087950299999999814e+06,3.616557799999999814e+06,2.686551799999999814e+06,2.626997000000000000e+06,3.072069000000000000e+06,2.686551799999999814e+06,2.793909000000000000e+06,2.869424299999999814e+06,3.079930299999999814e+06,2.972652500000000000e+06,3.223099799999999814e+06,2.690522000000000000e+06,2.765958000000000000e+06,2.952880299999999814e+06,2.277252299999999814e+06,2.559422299999999814e+06,2.746185799999999814e+06,2.698383299999999814e+06,2.495779299999999814e+06,2.623026799999999814e+06,2.555452000000000000e+06,2.579235000000000000e+06,2.817651500000000000e+06,2.356699000000000000e+06,2.487877299999999814e+06,2.642878299999999814e+06,2.213647799999999814e+06,2.376550799999999814e+06,2.726334299999999814e+06,3.060078799999999814e+06,2.877365000000000000e+06,2.539531000000000000e+06,2.571333299999999814e+06,3.401843299999999814e+06,3.111772000000000000e+06,2.471996000000000000e+06,3.151554799999999814e+06,2.702433000000000000e+06,2.623026799999999814e+06,2.777948299999999814e+06,2.610957000000000000e+06,2.785889000000000000e+06,2.893166799999999814e+06,2.797879299999999814e+06,2.511700000000000000e+06,2.495779299999999814e+06,3.286624799999999814e+06,3.111772000000000000e+06,2.718314299999999814e+06,3.489269500000000000e+06,3.036336299999999814e+06,3.230961000000000000e+06,2.861404299999999814e+06,2.535560799999999814e+06,2.801770000000000000e+06,2.833532500000000000e+06,4.172957299999999814e+06,3.330298000000000000e+06,3.207218500000000000e+06,2.527581299999999814e+06,2.698383299999999814e+06,2.813760500000000000e+06,2.297103799999999814e+06,3.123762500000000000e+06,2.785889000000000000e+06,2.412362000000000000e+06,3.119792299999999814e+06,2.726334299999999814e+06,2.678531500000000000e+06,2.928979000000000000e+06,2.797879299999999814e+06,2.920959000000000000e+06,2.857434000000000000e+06,2.829641799999999814e+06,2.595156000000000000e+06,3.473388299999999814e+06,2.523649799999999814e+06,2.952880299999999814e+06,2.765958000000000000e+06,3.250892000000000000e+06,3.083980000000000000e+06,2.849414000000000000e+06,2.694413000000000000e+06,2.849414000000000000e+06,3.242951299999999814e+06,2.746185799999999814e+06,2.583245000000000000e+06,3.242951299999999814e+06,3.087950299999999814e+06,2.793909000000000000e+06,2.694413000000000000e+06,2.893166799999999814e+06,2.773978000000000000e+06,2.658759500000000000e+06,3.155525000000000000e+06,2.658759500000000000e+06,2.626997000000000000e+06,2.491808799999999814e+06,2.932949299999999814e+06,2.670670500000000000e+06,2.746185799999999814e+06,2.539531000000000000e+06,2.623026799999999814e+06,2.940890000000000000e+06,2.769928299999999814e+06,3.087950299999999814e+06,2.626997000000000000e+06,2.511700000000000000e+06,2.591224500000000000e+06,2.436223500000000000e+06,2.415040000000000000e+06,2.885305500000000000e+06,2.130153000000000000e+06,1.915596399999999907e+06,2.809790299999999814e+06,1.908096000000000000e+06,2.523649799999999814e+06,2.158023799999999814e+06,2.237470500000000000e+06,2.107584000000000000e+06,2.320926500000000000e+06,2.364678500000000000e+06,2.122251299999999814e+06,2.261331299999999814e+06,2.515670500000000000e+06,2.487552000000000000e+06,2.389888000000000000e+06,2.638908000000000000e+06,2.762067000000000000e+06,1.999052399999999907e+06,2.118242000000000000e+06,2.489472000000000000e+06,2.301035299999999814e+06,2.288704000000000000e+06,2.368648799999999814e+06,2.388540000000000000e+06,2.193796299999999814e+06,2.269272799999999814e+06,2.197766500000000000e+06,2.464016799999999814e+06,2.185816799999999814e+06,2.360669500000000000e+06,2.428244000000000000e+06,2.829641799999999814e+06,2.273243000000000000e+06,2.551443000000000000e+06,2.189787299999999814e+06,2.674640799999999814e+06,2.599126500000000000e+06,2.245450000000000000e+06,2.857434000000000000e+06,2.881335299999999814e+06,3.068098799999999814e+06,2.901186799999999814e+06,2.618977000000000000e+06,3.238981000000000000e+06,2.515670500000000000e+06,2.817651500000000000e+06,3.020455000000000000e+06,2.750076799999999814e+06,2.372580299999999814e+06,2.944860299999999814e+06,4.041698799999999814e+06,3.091841299999999814e+06,2.579235000000000000e+06,2.936840299999999814e+06,2.881335299999999814e+06,2.662650500000000000e+06,2.261331299999999814e+06,2.511700000000000000e+06,2.535560799999999814e+06,2.734195500000000000e+06,3.286624799999999814e+06,3.068098799999999814e+06,2.821621799999999814e+06,2.356699000000000000e+06,2.392471500000000000e+06,2.428244000000000000e+06,2.527581299999999814e+06,2.428244000000000000e+06,2.392471500000000000e+06,2.428244000000000000e+06,2.582272000000000000e+06,2.404421299999999814e+06,2.169896000000000000e+06,2.686551799999999814e+06,3.874866299999999814e+06,2.456036299999999814e+06,2.650739500000000000e+06,2.404421299999999814e+06,2.730304500000000000e+06,2.674640799999999814e+06,2.221120000000000000e+06,2.364678500000000000e+06,2.416832000000000000e+06,2.394048000000000000e+06,2.352576000000000000e+06,2.654789299999999814e+06,2.122251299999999814e+06,2.103552000000000000e+06,2.140416000000000000e+06,2.400451000000000000e+06,2.483907000000000000e+06,3.135673500000000000e+06,2.376550799999999814e+06,2.324897000000000000e+06,2.571333299999999814e+06,2.400451000000000000e+06,2.523649799999999814e+06,2.253351799999999814e+06,2.650739500000000000e+06,3.095891000000000000e+06,2.662650500000000000e+06,2.436223500000000000e+06,3.091841299999999814e+06,2.328906000000000000e+06,2.400451000000000000e+06,2.400451000000000000e+06,2.297103799999999814e+06,2.563353799999999814e+06,2.682502000000000000e+06,2.968761500000000000e+06,2.901186799999999814e+06,2.658759500000000000e+06,2.897216500000000000e+06,3.203168799999999814e+06,3.012435000000000000e+06,3.362219500000000000e+06,3.195307500000000000e+06,3.453536500000000000e+06,3.008385299999999814e+06,3.715895000000000000e+06,3.314417000000000000e+06,3.457507000000000000e+06,4.339790000000000000e+06,3.473388299999999814e+06,4.065679500000000000e+06,4.220680500000000000e+06,4.439206500000000000e+06,3.795301000000000000e+06,4.113323299999999814e+06,3.823172799999999814e+06,3.338318299999999814e+06,3.501339299999999814e+06,3.294644799999999814e+06,3.692073000000000000e+06,3.147505000000000000e+06,3.676191799999999814e+06,3.290674500000000000e+06,3.525081799999999814e+06,3.004415000000000000e+06,3.318387299999999814e+06,3.199198500000000000e+06,3.362219500000000000e+06,2.988533500000000000e+06,2.797879299999999814e+06,2.722364000000000000e+06,2.952880299999999814e+06,2.527581299999999814e+06,2.793909000000000000e+06,2.992504000000000000e+06,2.885305500000000000e+06,2.984642799999999814e+06,2.913097799999999814e+06,2.873315299999999814e+06,2.698383299999999814e+06,2.793909000000000000e+06,2.642878299999999814e+06,2.360669500000000000e+06,2.595456000000000000e+06,2.384569799999999814e+06,2.142336000000000000e+06,2.257361000000000000e+06,2.638908000000000000e+06,1.822016000000000000e+06,2.022016000000000000e+06,1.841504000000000000e+06,2.483907000000000000e+06,1.736695100000000093e+06,2.591224500000000000e+06,2.527581299999999814e+06,2.326208000000000000e+06,2.475927500000000000e+06,2.483907000000000000e+06,2.909127500000000000e+06,3.087950299999999814e+06,3.604646799999999814e+06,3.743766500000000000e+06,3.517220500000000000e+06,3.576775000000000000e+06,3.230961000000000000e+06,3.258912000000000000e+06,3.103911000000000000e+06,2.698383299999999814e+06,2.936840299999999814e+06,2.634858299999999814e+06,2.499788299999999814e+06,2.490624000000000000e+06,2.266432000000000000e+06,2.154014799999999814e+06,2.175104000000000000e+06,2.209408000000000000e+06,2.210560000000000000e+06,2.638908000000000000e+06,2.278208000000000000e+06,2.053952000000000000e+06,1.999052399999999907e+06,2.106370000000000000e+06,2.058176000000000000e+06,2.026976000000000000e+06,2.281088000000000000e+06,2.359552000000000000e+06,2.132672000000000000e+06,2.464016799999999814e+06,2.138304000000000000e+06,2.090449000000000000e+06,2.352767500000000000e+06,2.134123500000000000e+06,2.145536000000000000e+06,2.388540000000000000e+06,2.070597399999999907e+06,2.468025799999999814e+06,2.253056000000000000e+06,2.464016799999999814e+06,2.088384000000000000e+06,2.237470500000000000e+06,2.489024000000000000e+06,2.424273799999999814e+06,2.074567800000000047e+06,2.233539000000000000e+06,2.213647799999999814e+06,2.535560799999999814e+06,2.336807799999999814e+06,2.245450000000000000e+06,2.078538000000000000e+06,2.106370000000000000e+06,2.030815899999999907e+06,2.718314299999999814e+06,2.087744000000000000e+06,2.169896000000000000e+06,2.382016000000000000e+06,2.658759500000000000e+06,2.432253299999999814e+06,2.972652500000000000e+06,2.460006500000000000e+06,2.154014799999999814e+06,2.064800000000000000e+06,2.102336000000000000e+06,2.379840000000000000e+06,2.543541000000000000e+06,1.987102800000000047e+06,1.968256000000000000e+06,2.172992000000000000e+06,2.349760000000000000e+06,2.547472500000000000e+06,2.309015799999999814e+06,2.014933600000000093e+06,2.471996000000000000e+06,2.479898000000000000e+06,2.456036299999999814e+06,2.468025799999999814e+06,2.352767500000000000e+06,2.646769000000000000e+06,2.583245000000000000e+06,2.352767500000000000e+06,2.332876299999999814e+06,2.841552799999999814e+06,2.710453000000000000e+06,2.376550799999999814e+06,2.408352799999999814e+06,2.444125500000000000e+06,2.269272799999999814e+06,2.694413000000000000e+06,2.328906000000000000e+06,2.293133500000000000e+06,2.380559799999999814e+06,2.555452000000000000e+06,2.527581299999999814e+06,2.535560799999999814e+06,2.483907000000000000e+06,2.352767500000000000e+06,3.008385299999999814e+06,2.376550799999999814e+06,2.571333299999999814e+06,2.444125500000000000e+06,2.746185799999999814e+06,2.750076799999999814e+06,2.837503000000000000e+06,2.324897000000000000e+06,2.674640799999999814e+06,2.877365000000000000e+06,2.646769000000000000e+06,3.433764500000000000e+06,2.468025799999999814e+06,2.738165799999999814e+06,2.328906000000000000e+06,2.599126500000000000e+06,2.599126500000000000e+06,2.277252299999999814e+06,2.758096799999999814e+06,2.587254299999999814e+06,2.551443000000000000e+06,2.682502000000000000e+06,2.746185799999999814e+06,3.072069000000000000e+06,2.507768500000000000e+06,3.119792299999999814e+06,3.322437000000000000e+06,2.873315299999999814e+06,3.378100799999999814e+06,3.739796299999999814e+06,3.843103799999999814e+06,3.799271500000000000e+06,4.268245000000000000e+06,3.958322299999999814e+06,4.009936299999999814e+06,4.300086500000000000e+06,3.894797299999999814e+06,4.093392299999999814e+06,4.371631500000000000e+06,4.288175500000000000e+06,4.041698799999999814e+06,4.598098500000000000e+06,4.637881000000000000e+06,4.157076000000000000e+06,4.478989000000000000e+06,4.276265000000000000e+06,4.391483000000000000e+06,4.403394000000000000e+06,3.986193799999999814e+06,4.061629799999999814e+06,4.538543500000000000e+06,3.878836500000000000e+06,4.168987000000000000e+06,4.025897000000000000e+06,3.815311500000000000e+06,3.843103799999999814e+06,4.196699500000000000e+06,3.727726500000000000e+06,3.318387299999999814e+06,3.374130500000000000e+06,3.137472000000000000e+06,2.762067000000000000e+06,2.361216000000000000e+06,2.343168000000000000e+06,2.140736000000000000e+06,2.072896000000000000e+06,1.685041399999999907e+06,1.526240000000000000e+06,1.419072000000000000e+06,1.078722899999999907e+06,1.259552000000000000e+06,1.114784000000000000e+06,1.321088000000000000e+06,1.182368000000000000e+06,1.108544000000000000e+06,1.070112000000000000e+06,9.245920000000000000e+05,8.480320000000000000e+05,6.934880000000000000e+05,6.298720000000000000e+05,5.195680000000000000e+05,4.095520000000000000e+05,3.271760000000000000e+05,2.696720000000000000e+05,2.156680000000000000e+05,1.598920000000000000e+05,1.477880000000000000e+05,1.054820000000000000e+05,8.486400000000000000e+04,5.764000000000000000e+04,4.991200000000000000e+04,3.446400000000000000e+04,2.955100000000000000e+04,2.614300000000000000e+04,1.922800000000000000e+04,1.331700000000000000e+04,1.401800000000000000e+04,9.011000000000000000e+03,1.121400000000000000e+04,7.208000000000000000e+03,7.308000000000000000e+03,8.510000000000000000e+03,7.809000000000000000e+03,6.407000000000000000e+03,6.307000000000000000e+03,6.607000000000000000e+03,5.406000000000000000e+03,2.903000000000000000e+03,5.806000000000000000e+03,5.306000000000000000e+03,3.904000000000000000e+03,5.005000000000000000e+03,4.605000000000000000e+03,4.905000000000000000e+03,4.705000000000000000e+03,3.804000000000000000e+03,3.804000000000000000e+03,3.203000000000000000e+03,3.603000000000000000e+03,2.602000000000000000e+03,4.404000000000000000e+03,3.303000000000000000e+03,3.503000000000000000e+03,4.905000000000000000e+03,4.505000000000000000e+03,3.704000000000000000e+03,3.203000000000000000e+03,2.702000000000000000e+03,2.402000000000000000e+03,3.403000000000000000e+03,3.904000000000000000e+03,2.903000000000000000e+03,4.004000000000000000e+03,2.702000000000000000e+03,2.802000000000000000e+03,3.503000000000000000e+03,3.403000000000000000e+03,3.804000000000000000e+03,nan
4.795490000000000208e+01,3.603000000000000000e+03,3.203000000000000000e+03,3.003000000000000000e+03,3.503000000000000000e+03,3.804000000000000000e+03,3.603000000000000000e+03,4.605000000000000000e+03,9.011000000000000000e+03,1.071300000000000000e+04,2.333600000000000000e+04,4.248700000000000000e+04,9.642800000000000000e+04,1.751360000000000000e+05,2.797200000000000000e+05,4.317360000000000000e+05,6.548800000000000000e+05,8.052800000000000000e+05,1.558943100000000093e+06,1.309664000000000000e+06,1.573344000000000000e+06,1.782208000000000000e+06,1.833600000000000000e+06,2.348797299999999814e+06,2.130153000000000000e+06,2.479898000000000000e+06,2.384569799999999814e+06,2.614927299999999814e+06,2.758096799999999814e+06,2.575303500000000000e+06,2.551443000000000000e+06,2.825671500000000000e+06,2.571333299999999814e+06,2.527581299999999814e+06,2.773978000000000000e+06,3.175297000000000000e+06,2.734195500000000000e+06,2.523649799999999814e+06,2.690522000000000000e+06,2.348797299999999814e+06,2.499788299999999814e+06,2.869424299999999814e+06,2.384569799999999814e+06,2.670670500000000000e+06,2.726334299999999814e+06,2.547472500000000000e+06,2.408352799999999814e+06,2.825671500000000000e+06,3.234931299999999814e+06,2.603095799999999814e+06,2.710453000000000000e+06,2.551443000000000000e+06,2.579235000000000000e+06,2.726334299999999814e+06,2.698383299999999814e+06,2.595156000000000000e+06,2.853384299999999814e+06,3.044197500000000000e+06,2.610957000000000000e+06,2.817651500000000000e+06,2.734195500000000000e+06,2.610957000000000000e+06,2.563353799999999814e+06,2.821621799999999814e+06,2.742215500000000000e+06,2.718314299999999814e+06,2.940890000000000000e+06,2.646769000000000000e+06,2.992504000000000000e+06,2.475927500000000000e+06,2.746185799999999814e+06,3.024425299999999814e+06,2.754126500000000000e+06,2.519679500000000000e+06,2.777948299999999814e+06,2.944860299999999814e+06,2.777948299999999814e+06,3.107881299999999814e+06,2.555452000000000000e+06,2.600320000000000000e+06,3.636409299999999814e+06,2.599126500000000000e+06,2.980672500000000000e+06,2.543541000000000000e+06,2.913097799999999814e+06,2.909127500000000000e+06,2.936840299999999814e+06,3.004415000000000000e+06,2.718314299999999814e+06,2.650739500000000000e+06,2.444125500000000000e+06,2.797879299999999814e+06,2.845523000000000000e+06,2.742215500000000000e+06,2.738165799999999814e+06,3.083980000000000000e+06,2.825671500000000000e+06,3.032366000000000000e+06,2.579235000000000000e+06,2.964791299999999814e+06,2.734195500000000000e+06,2.913097799999999814e+06,2.742215500000000000e+06,2.785889000000000000e+06,2.861404299999999814e+06,2.690522000000000000e+06,2.956771000000000000e+06,2.758096799999999814e+06,2.742215500000000000e+06,2.690522000000000000e+06,3.211188799999999814e+06,2.555452000000000000e+06,2.972652500000000000e+06,2.726334299999999814e+06,2.781998000000000000e+06,2.924929299999999814e+06,2.738165799999999814e+06,2.833532500000000000e+06,3.111772000000000000e+06,3.346338299999999814e+06,3.477438000000000000e+06,2.913097799999999814e+06,2.833532500000000000e+06,2.662650500000000000e+06,2.702433000000000000e+06,3.091841299999999814e+06,3.151554799999999814e+06,2.948910000000000000e+06,4.009936299999999814e+06,2.944860299999999814e+06,3.143534500000000000e+06,2.809790299999999814e+06,2.984642799999999814e+06,2.992504000000000000e+06,3.481408299999999814e+06,3.664201500000000000e+06,2.889196500000000000e+06,3.012435000000000000e+06,2.976622799999999814e+06,3.068098799999999814e+06,2.893166799999999814e+06,2.873315299999999814e+06,3.707954299999999814e+06,2.845523000000000000e+06,2.996553799999999814e+06,2.690522000000000000e+06,2.809790299999999814e+06,3.215079799999999814e+06,2.893166799999999814e+06,3.294644799999999814e+06,2.682502000000000000e+06,2.762067000000000000e+06,2.869424299999999814e+06,3.151554799999999814e+06,2.901186799999999814e+06,2.924929299999999814e+06,3.167436000000000000e+06,2.479898000000000000e+06,2.901186799999999814e+06,2.960741500000000000e+06,2.762067000000000000e+06,3.083980000000000000e+06,3.123762500000000000e+06,2.448134500000000000e+06,2.789859299999999814e+06,3.087950299999999814e+06,3.115742500000000000e+06,2.845523000000000000e+06,3.091841299999999814e+06,2.964791299999999814e+06,2.710453000000000000e+06,3.056187799999999814e+06,2.265341299999999814e+06,2.591224500000000000e+06,3.195307500000000000e+06,2.610957000000000000e+06,3.183317299999999814e+06,2.634858299999999814e+06,2.801770000000000000e+06,2.392471500000000000e+06,2.543541000000000000e+06,2.515670500000000000e+06,2.781998000000000000e+06,2.468025799999999814e+06,2.527581299999999814e+06,2.626997000000000000e+06,2.587254299999999814e+06,3.342368000000000000e+06,2.976622799999999814e+06,2.662650500000000000e+06,2.603095799999999814e+06,2.781998000000000000e+06,2.877365000000000000e+06,2.678531500000000000e+06,2.765958000000000000e+06,2.948910000000000000e+06,2.316995000000000000e+06,2.583245000000000000e+06,2.460006500000000000e+06,2.777948299999999814e+06,2.408352799999999814e+06,2.535560799999999814e+06,2.511700000000000000e+06,2.805740500000000000e+06,2.618977000000000000e+06,2.523649799999999814e+06,3.461556799999999814e+06,2.944860299999999814e+06,2.301035299999999814e+06,3.131623799999999814e+06,3.548983000000000000e+06,2.571333299999999814e+06,2.527581299999999814e+06,2.479898000000000000e+06,3.719865299999999814e+06,2.460006500000000000e+06,2.499788299999999814e+06,3.179426299999999814e+06,2.396442000000000000e+06,2.487877299999999814e+06,2.158023799999999814e+06,2.785889000000000000e+06,2.682502000000000000e+06,2.249420299999999814e+06,2.332876299999999814e+06,2.797879299999999814e+06,2.956771000000000000e+06,2.702433000000000000e+06,3.580745500000000000e+06,2.587254299999999814e+06,2.547472500000000000e+06,2.543541000000000000e+06,2.614927299999999814e+06,2.519679500000000000e+06,2.952880299999999814e+06,2.956771000000000000e+06,3.107881299999999814e+06,2.364678500000000000e+06,2.777948299999999814e+06,2.464016799999999814e+06,2.948910000000000000e+06,2.714423299999999814e+06,2.877365000000000000e+06,2.905077799999999814e+06,2.503798299999999814e+06,2.523649799999999814e+06,2.460006500000000000e+06,2.952880299999999814e+06,3.330298000000000000e+06,2.706403299999999814e+06,2.976622799999999814e+06,3.191337299999999814e+06,2.976622799999999814e+06,2.583245000000000000e+06,3.012435000000000000e+06,3.079930299999999814e+06,2.658759500000000000e+06,2.917068000000000000e+06,3.040306500000000000e+06,2.869424299999999814e+06,2.853384299999999814e+06,2.750076799999999814e+06,2.932949299999999814e+06,3.079930299999999814e+06,2.857434000000000000e+06,2.932949299999999814e+06,2.913097799999999814e+06,2.718314299999999814e+06,3.330298000000000000e+06,3.131623799999999814e+06,2.988533500000000000e+06,2.932949299999999814e+06,2.996553799999999814e+06,2.618977000000000000e+06,3.282654500000000000e+06,2.718314299999999814e+06,3.083980000000000000e+06,2.638908000000000000e+06,2.917068000000000000e+06,3.111772000000000000e+06,3.115742500000000000e+06,2.666620799999999814e+06,2.785889000000000000e+06,2.936840299999999814e+06,2.571333299999999814e+06,2.638908000000000000e+06,3.314417000000000000e+06,2.992504000000000000e+06,3.099861299999999814e+06,3.000524000000000000e+06,2.738165799999999814e+06,2.487877299999999814e+06,2.837503000000000000e+06,2.595156000000000000e+06,3.107881299999999814e+06,3.072069000000000000e+06,2.650739500000000000e+06,2.996553799999999814e+06,2.964791299999999814e+06,2.614927299999999814e+06,2.773978000000000000e+06,3.044197500000000000e+06,2.670670500000000000e+06,2.694413000000000000e+06,2.861404299999999814e+06,2.762067000000000000e+06,2.809790299999999814e+06,2.686551799999999814e+06,2.924929299999999814e+06,2.817651500000000000e+06,2.726334299999999814e+06,2.797879299999999814e+06,2.710453000000000000e+06,2.420302500000000000e+06,2.531551799999999814e+06,2.623026799999999814e+06,2.265341299999999814e+06,2.630888000000000000e+06,2.718314299999999814e+06,2.563353799999999814e+06,2.114271799999999814e+06,2.164352000000000000e+06,2.138752000000000000e+06,1.799360000000000000e+06,2.666620799999999814e+06,2.150044299999999814e+06,2.161994000000000000e+06,2.146112799999999814e+06,1.847520000000000000e+06,2.388540000000000000e+06,2.257361000000000000e+06,2.464016799999999814e+06,2.257361000000000000e+06,2.465216000000000000e+06,2.201698000000000000e+06,2.324897000000000000e+06,2.368648799999999814e+06,1.892160000000000000e+06,2.253351799999999814e+06,1.995043399999999907e+06,2.022874300000000047e+06,2.082848000000000000e+06,1.983092800000000047e+06,2.212736000000000000e+06,2.249420299999999814e+06,2.022874300000000047e+06,2.104704000000000000e+06,2.177875299999999814e+06,2.130153000000000000e+06,2.408352799999999814e+06,2.623026799999999814e+06,2.412362000000000000e+06,2.503798299999999814e+06,2.209677500000000000e+06,1.991872000000000000e+06,2.352767500000000000e+06,2.595156000000000000e+06,1.943349899999999907e+06,2.315776000000000000e+06,2.269272799999999814e+06,1.977312000000000000e+06,2.368648799999999814e+06,1.887648000000000000e+06,1.931477600000000093e+06,2.229568799999999814e+06,2.274624000000000000e+06,2.158023799999999814e+06,2.062578399999999907e+06,2.173905000000000000e+06,2.135552000000000000e+06,2.057376000000000000e+06,1.868896000000000000e+06,2.408352799999999814e+06,2.483907000000000000e+06,2.083200000000000000e+06,1.879823899999999907e+06,2.237470500000000000e+06,1.922496000000000000e+06,2.000128000000000000e+06,2.221440000000000000e+06,2.102360000000000000e+06,1.963279899999999907e+06,2.319296000000000000e+06,2.038756500000000000e+06,2.141184000000000000e+06,2.227008000000000000e+06,2.231360000000000000e+06,2.440155000000000000e+06,2.166784000000000000e+06,1.681109800000000047e+06,2.114240000000000000e+06,2.436223500000000000e+06,2.182336000000000000e+06,1.951520000000000000e+06,2.456036299999999814e+06,2.052064000000000000e+06,1.885248000000000000e+06,2.120512000000000000e+06,2.027424000000000000e+06,1.885792000000000000e+06,2.027491000000000000e+06,1.667154800000000047e+06,1.579424100000000093e+06,2.685910500000000000e+06,2.102592000000000000e+06,1.916320000000000000e+06,2.032960000000000000e+06,1.872832000000000000e+06,1.956556399999999907e+06,1.912480000000000000e+06,2.119680000000000000e+06,1.491162600000000093e+06,2.255953000000000000e+06,2.296370299999999814e+06,2.375615500000000000e+06,2.021888000000000000e+06,2.415223500000000000e+06,2.592430799999999814e+06,2.388453500000000000e+06,2.336768000000000000e+06,2.270574000000000000e+06,2.370223299999999814e+06,2.499313000000000000e+06,2.333284799999999814e+06,2.920496500000000000e+06,2.234664000000000000e+06,2.012521899999999907e+06,2.646344299999999814e+06,2.564376299999999814e+06,2.615492500000000000e+06,2.182705299999999814e+06,2.152025000000000000e+06,2.337967500000000000e+06,2.026432000000000000e+06,2.542520000000000000e+06,2.713148000000000000e+06,1.968739899999999907e+06,1.918400000000000000e+06,1.872416000000000000e+06,1.951036800000000047e+06,1.899435399999999907e+06,1.772016000000000000e+06,2.265806000000000000e+06,1.813152000000000000e+06,1.677184000000000000e+06,1.995168000000000000e+06,1.955616000000000000e+06,1.708230399999999907e+06,1.808366500000000000e+06,1.785824000000000000e+06,2.102479799999999814e+06,2.270598000000000000e+06,1.651812399999999907e+06,1.570165300000000047e+06,2.018464000000000000e+06,2.072938000000000000e+06,2.226676500000000000e+06,1.876461300000000047e+06,1.813152000000000000e+06,1.830432000000000000e+06,1.959456000000000000e+06,2.105024000000000000e+06,1.940474300000000047e+06,2.059584600000000093e+06,2.074567800000000047e+06,2.088960000000000000e+06,1.802528000000000000e+06,1.926880000000000000e+06,2.037954100000000093e+06,2.328906000000000000e+06,2.180307500000000000e+06,1.719296000000000000e+06,1.595968000000000000e+06,1.522466500000000000e+06,1.741504000000000000e+06,2.533534500000000000e+06,1.990155500000000000e+06,2.087980899999999907e+06,2.217504000000000000e+06,2.064480000000000000e+06,1.845664000000000000e+06,1.602784000000000000e+06,1.584704000000000000e+06,1.728334899999999907e+06,1.690212399999999907e+06,1.969171100000000093e+06,2.081249000000000000e+06,1.412562000000000000e+06,1.956476300000000047e+06,1.851776000000000000e+06,1.627208800000000047e+06,1.736704000000000000e+06,2.152398000000000000e+06,1.894016000000000000e+06,2.188710000000000000e+06,1.872288000000000000e+06,2.579732500000000000e+06,1.870208000000000000e+06,2.045000000000000000e+06,1.640904100000000093e+06,2.014592000000000000e+06,2.010662500000000000e+06,2.111104000000000000e+06,2.317529299999999814e+06,2.120640000000000000e+06,2.033980600000000093e+06,2.114271799999999814e+06,2.374680000000000000e+06,2.003793100000000093e+06,2.324719299999999814e+06,2.404421299999999814e+06,2.507768500000000000e+06,2.746185799999999814e+06,2.546258500000000000e+06,2.430545000000000000e+06,2.277489000000000000e+06,2.599712299999999814e+06,2.578582799999999814e+06,1.936935000000000000e+06,1.972672000000000000e+06,2.364678500000000000e+06,2.087709800000000047e+06,3.012435000000000000e+06,2.316597299999999814e+06,2.511700000000000000e+06,2.316995000000000000e+06,2.400451000000000000e+06,2.475927500000000000e+06,2.432298799999999814e+06,1.526108800000000047e+06,2.210944000000000000e+06,2.285154000000000000e+06,2.468025799999999814e+06,2.374720000000000000e+06,1.882272000000000000e+06,2.106370000000000000e+06,1.712341300000000047e+06,2.166730299999999814e+06,1.942048000000000000e+06,1.730272000000000000e+06,1.687843500000000000e+06,1.854976000000000000e+06,2.413457000000000000e+06,1.762464000000000000e+06,2.130153000000000000e+06,2.420319799999999814e+06,1.993552399999999907e+06,1.932798800000000047e+06,2.274465000000000000e+06,2.245548000000000000e+06,2.413661299999999814e+06,2.413637799999999814e+06,1.852682100000000093e+06,1.871385500000000000e+06,2.153280000000000000e+06,2.143275299999999814e+06,2.223337000000000000e+06,2.855849799999999814e+06,2.402205000000000000e+06,2.320618500000000000e+06,2.636786299999999814e+06,2.713938500000000000e+06,2.360025500000000000e+06,2.661600000000000000e+06,2.892299299999999814e+06,3.242805000000000000e+06,3.300103299999999814e+06,2.501711299999999814e+06,2.017027300000000047e+06,2.423599799999999814e+06,2.463299000000000000e+06,2.393837299999999814e+06,2.448011799999999814e+06,2.813378500000000000e+06,2.469291299999999814e+06,2.505797000000000000e+06,2.637394500000000000e+06,2.912991500000000000e+06,2.822496799999999814e+06,3.012691500000000000e+06,3.926068799999999814e+06,2.841111000000000000e+06,2.946800299999999814e+06,3.043106299999999814e+06,2.688050500000000000e+06,2.710150299999999814e+06,2.695552799999999814e+06,2.493713000000000000e+06,2.454236500000000000e+06,2.892698500000000000e+06,2.332248299999999814e+06,2.757719000000000000e+06,2.233540500000000000e+06,2.462586299999999814e+06,2.459245500000000000e+06,2.260001000000000000e+06,2.160670500000000000e+06,2.203932299999999814e+06,2.369742500000000000e+06,2.266497799999999814e+06,2.583027799999999814e+06,2.353419000000000000e+06,2.657923500000000000e+06,2.201441299999999814e+06,2.451859299999999814e+06,2.473066299999999814e+06,2.175532799999999814e+06,3.095328500000000000e+06,3.044701299999999814e+06,2.211846299999999814e+06,2.376550799999999814e+06,3.147505000000000000e+06,2.630888000000000000e+06,2.281222500000000000e+06,2.702433000000000000e+06,2.237470500000000000e+06,2.791048799999999814e+06,2.964791299999999814e+06,2.972652500000000000e+06,2.821621799999999814e+06,2.765958000000000000e+06,2.821621799999999814e+06,2.464016799999999814e+06,2.885305500000000000e+06,2.344788299999999814e+06,2.321166000000000000e+06,2.626997000000000000e+06,2.432253299999999814e+06,2.603095799999999814e+06,2.527581299999999814e+06,2.614927299999999814e+06,3.008385299999999814e+06,2.332876299999999814e+06,2.630888000000000000e+06,2.857434000000000000e+06,2.670670500000000000e+06,2.883783799999999814e+06,2.344788299999999814e+06,2.797879299999999814e+06,2.531551799999999814e+06,2.781998000000000000e+06,2.684065000000000000e+06,2.546496000000000000e+06,3.237230000000000000e+06,3.429151299999999814e+06,2.865680299999999814e+06,2.822960299999999814e+06,3.105576500000000000e+06,3.015422299999999814e+06,3.247608500000000000e+06,3.095878500000000000e+06,3.476122000000000000e+06,3.369963000000000000e+06,2.945646000000000000e+06,2.767393299999999814e+06,2.922850500000000000e+06,2.769903799999999814e+06,2.732998000000000000e+06,2.610266799999999814e+06,2.494537299999999814e+06,3.178586299999999814e+06,3.262095000000000000e+06,2.752568000000000000e+06,2.602442000000000000e+06,2.190645000000000000e+06,2.881335299999999814e+06,2.649565299999999814e+06,2.541107000000000000e+06,2.264489299999999814e+06,3.431200500000000000e+06,2.446049000000000000e+06,2.609118000000000000e+06,2.664601299999999814e+06,2.243589000000000000e+06,2.366901299999999814e+06,2.583855299999999814e+06,2.553394299999999814e+06,2.763328500000000000e+06,2.266497799999999814e+06,2.490672299999999814e+06,2.170059799999999814e+06,3.052549500000000000e+06,2.483280799999999814e+06,2.952196000000000000e+06,2.460516299999999814e+06,2.593450299999999814e+06,2.437039299999999814e+06,2.346004299999999814e+06,2.386838799999999814e+06,2.888430500000000000e+06,2.450566000000000000e+06,2.538508500000000000e+06,2.203575799999999814e+06,2.546498299999999814e+06,2.517669799999999814e+06,2.355900500000000000e+06,2.236109000000000000e+06,2.151229500000000000e+06,2.158120000000000000e+06,2.289256500000000000e+06,2.344434299999999814e+06,2.207231299999999814e+06,2.004465000000000000e+06,1.987904000000000000e+06,2.172864000000000000e+06,1.477317500000000000e+06,2.111232000000000000e+06,1.951104000000000000e+06,2.073751300000000047e+06,2.476373299999999814e+06,2.642878299999999814e+06,2.424421500000000000e+06,2.106370000000000000e+06,2.043633600000000093e+06,2.052320300000000047e+06,2.499456000000000000e+06,2.602233799999999814e+06,2.781075799999999814e+06,2.193572799999999814e+06,2.204131500000000000e+06,2.601936000000000000e+06,3.138328799999999814e+06,3.136168500000000000e+06,2.319334799999999814e+06,2.331323799999999814e+06,2.525172500000000000e+06,2.730684799999999814e+06,2.639953299999999814e+06,2.804559000000000000e+06,2.933823000000000000e+06,2.801206799999999814e+06,3.451809500000000000e+06,2.587396000000000000e+06,2.773978000000000000e+06,2.396442000000000000e+06,2.543541000000000000e+06,2.428244000000000000e+06,2.177875299999999814e+06,2.269272799999999814e+06,2.471996000000000000e+06,2.487877299999999814e+06,2.714423299999999814e+06,1.805376000000000000e+06,1.979161100000000093e+06,2.090449000000000000e+06,1.752654800000000047e+06,2.587254299999999814e+06,2.396442000000000000e+06,2.293133500000000000e+06,2.479898000000000000e+06,2.765958000000000000e+06,2.785889000000000000e+06,2.038756500000000000e+06,2.599126500000000000e+06,2.579235000000000000e+06,2.710453000000000000e+06,2.531551799999999814e+06,2.344788299999999814e+06,2.309015799999999814e+06,2.237470500000000000e+06,2.050706100000000093e+06,2.734195500000000000e+06,2.456036299999999814e+06,2.690522000000000000e+06,2.642878299999999814e+06,2.686551799999999814e+06,2.642878299999999814e+06,2.436223500000000000e+06,2.634858299999999814e+06,3.469418000000000000e+06,2.777948299999999814e+06,2.654789299999999814e+06,2.825671500000000000e+06,2.658759500000000000e+06,2.758096799999999814e+06,2.360669500000000000e+06,3.024425299999999814e+06,2.583245000000000000e+06,2.845523000000000000e+06,2.559422299999999814e+06,2.726334299999999814e+06,3.223099799999999814e+06,2.579235000000000000e+06,2.313024799999999814e+06,2.857434000000000000e+06,2.682502000000000000e+06,2.785889000000000000e+06,3.099861299999999814e+06,2.702433000000000000e+06,3.441625799999999814e+06,5.388826000000000000e+06,2.793909000000000000e+06,2.726334299999999814e+06,3.250892000000000000e+06,2.777948299999999814e+06,3.179426299999999814e+06,2.630888000000000000e+06,2.535560799999999814e+06,2.920959000000000000e+06,3.195307500000000000e+06,2.507768500000000000e+06,2.511700000000000000e+06,2.499788299999999814e+06,2.607066000000000000e+06,2.817651500000000000e+06,2.972652500000000000e+06,2.277252299999999814e+06,2.479898000000000000e+06,3.000524000000000000e+06,2.432253299999999814e+06,2.614927299999999814e+06,2.229568799999999814e+06,2.205668500000000000e+06,2.173905000000000000e+06,2.579235000000000000e+06,2.901186799999999814e+06,2.519679500000000000e+06,2.674640799999999814e+06,2.988533500000000000e+06,2.702433000000000000e+06,2.618977000000000000e+06,2.535560799999999814e+06,3.382071000000000000e+06,3.000524000000000000e+06,2.722364000000000000e+06,2.833532500000000000e+06,2.340778299999999814e+06,2.909127500000000000e+06,2.281222500000000000e+06,2.710453000000000000e+06,2.988533500000000000e+06,3.072069000000000000e+06,2.686551799999999814e+06,2.857434000000000000e+06,3.509200500000000000e+06,2.829641799999999814e+06,3.008385299999999814e+06,2.682502000000000000e+06,2.436223500000000000e+06,2.281222500000000000e+06,2.956771000000000000e+06,2.706403299999999814e+06,2.789859299999999814e+06,2.587254299999999814e+06,2.348797299999999814e+06,2.396442000000000000e+06,3.429794299999999814e+06,2.686551799999999814e+06,2.940890000000000000e+06,2.479898000000000000e+06,3.326407299999999814e+06,2.551443000000000000e+06,2.853384299999999814e+06,2.650739500000000000e+06,2.626997000000000000e+06,2.499788299999999814e+06,3.739796299999999814e+06,2.535560799999999814e+06,3.139643799999999814e+06,2.960741500000000000e+06,2.726334299999999814e+06,2.948910000000000000e+06,3.083980000000000000e+06,4.232591500000000000e+06,2.638908000000000000e+06,2.833532500000000000e+06,2.686551799999999814e+06,2.722364000000000000e+06,3.354199500000000000e+06,2.464016799999999814e+06,3.072069000000000000e+06,2.785889000000000000e+06,3.199198500000000000e+06,2.670670500000000000e+06,2.948910000000000000e+06,2.944860299999999814e+06,3.091841299999999814e+06,2.924929299999999814e+06,2.396442000000000000e+06,2.762067000000000000e+06,2.738165799999999814e+06,2.674640799999999814e+06,2.710453000000000000e+06,2.416332299999999814e+06,2.865454000000000000e+06,2.825671500000000000e+06,2.583245000000000000e+06,2.897216500000000000e+06,2.551443000000000000e+06,2.765958000000000000e+06,2.344788299999999814e+06,2.376550799999999814e+06,2.118242000000000000e+06,2.332876299999999814e+06,2.050706100000000093e+06,2.487877299999999814e+06,2.144640000000000000e+06,2.217984000000000000e+06,2.650739500000000000e+06,2.181806799999999814e+06,2.046697100000000093e+06,2.142848000000000000e+06,2.428244000000000000e+06,2.265341299999999814e+06,2.189787299999999814e+06,2.456036299999999814e+06,1.784417300000000047e+06,2.219200000000000000e+06,2.158848000000000000e+06,2.515670500000000000e+06,2.468025799999999814e+06,2.587254299999999814e+06,3.151554799999999814e+06,2.455296000000000000e+06,2.237470500000000000e+06,1.939418300000000047e+06,2.237470500000000000e+06,2.257361000000000000e+06,2.571333299999999814e+06,2.261331299999999814e+06,2.610957000000000000e+06,2.471996000000000000e+06,2.956771000000000000e+06,2.432253299999999814e+06,3.091841299999999814e+06,2.610957000000000000e+06,2.750076799999999814e+06,2.201698000000000000e+06,2.479898000000000000e+06,2.320926500000000000e+06,2.666620799999999814e+06,2.487877299999999814e+06,2.936840299999999814e+06,2.603095799999999814e+06,2.555452000000000000e+06,2.662650500000000000e+06,2.924929299999999814e+06,2.825671500000000000e+06,2.666620799999999814e+06,2.575303500000000000e+06,2.694413000000000000e+06,2.448134500000000000e+06,2.559422299999999814e+06,2.948910000000000000e+06,2.448134500000000000e+06,2.750076799999999814e+06,2.567363000000000000e+06,2.706403299999999814e+06,2.678531500000000000e+06,3.270743500000000000e+06,2.960741500000000000e+06,3.151554799999999814e+06,2.424273799999999814e+06,2.464016799999999814e+06,2.245450000000000000e+06,2.249420299999999814e+06,2.928979000000000000e+06,2.583245000000000000e+06,2.372580299999999814e+06,2.332876299999999814e+06,2.225598500000000000e+06,2.543541000000000000e+06,2.468025799999999814e+06,2.360669500000000000e+06,2.365568000000000000e+06,2.289124500000000000e+06,2.380559799999999814e+06,2.082469600000000093e+06,2.368648799999999814e+06,2.269272799999999814e+06,2.273243000000000000e+06,2.106370000000000000e+06,2.161994000000000000e+06,2.547472500000000000e+06,2.158023799999999814e+06,2.297103799999999814e+06,2.138132500000000000e+06,2.250816000000000000e+06,2.172672000000000000e+06,2.241441000000000000e+06,2.158023799999999814e+06,2.145728000000000000e+06,2.062578399999999907e+06,2.205668500000000000e+06,2.301035299999999814e+06,2.293133500000000000e+06,2.495779299999999814e+06,2.535560799999999814e+06,2.201698000000000000e+06,2.360669500000000000e+06,2.428244000000000000e+06,2.396442000000000000e+06,2.706403299999999814e+06,3.048167799999999814e+06,2.432253299999999814e+06,2.742215500000000000e+06,2.364678500000000000e+06,2.436223500000000000e+06,2.479898000000000000e+06,2.213647799999999814e+06,2.583245000000000000e+06,2.460006500000000000e+06,2.873315299999999814e+06,2.940890000000000000e+06,3.020455000000000000e+06,2.630888000000000000e+06,2.992504000000000000e+06,3.266773000000000000e+06,2.996553799999999814e+06,3.072069000000000000e+06,3.246842299999999814e+06,3.314417000000000000e+06,3.652290500000000000e+06,3.644270500000000000e+06,3.934421000000000000e+06,3.640300000000000000e+06,4.093392299999999814e+06,3.362219500000000000e+06,4.045748500000000000e+06,3.843103799999999814e+06,3.942441000000000000e+06,4.208769500000000000e+06,3.783390299999999814e+06,3.755677500000000000e+06,3.596626799999999814e+06,3.103911000000000000e+06,3.179426299999999814e+06,3.294644799999999814e+06,3.572725500000000000e+06,3.282654500000000000e+06,3.485299000000000000e+06,3.433764500000000000e+06,2.948910000000000000e+06,3.290674500000000000e+06,3.147505000000000000e+06,3.028316299999999814e+06,2.758096799999999814e+06,2.797879299999999814e+06,2.821621799999999814e+06,3.091841299999999814e+06,2.607066000000000000e+06,2.742215500000000000e+06,2.897216500000000000e+06,2.909127500000000000e+06,3.016405299999999814e+06,2.754126500000000000e+06,2.670670500000000000e+06,2.805740500000000000e+06,2.829641799999999814e+06,3.151554799999999814e+06,2.690522000000000000e+06,2.233539000000000000e+06,2.289124500000000000e+06,3.246842299999999814e+06,2.213647799999999814e+06,1.939418300000000047e+06,2.328906000000000000e+06,1.966496000000000000e+06,1.799680000000000000e+06,1.949888000000000000e+06,2.495779299999999814e+06,2.181806799999999814e+06,2.054848000000000000e+06,2.374912000000000000e+06,2.495779299999999814e+06,2.551443000000000000e+06,2.948910000000000000e+06,3.131623799999999814e+06,3.521190799999999814e+06,3.640300000000000000e+06,3.282654500000000000e+06,3.211188799999999814e+06,3.525081799999999814e+06,2.948910000000000000e+06,3.624419000000000000e+06,2.944860299999999814e+06,3.242951299999999814e+06,2.503798299999999814e+06,2.551443000000000000e+06,2.042765500000000000e+06,2.368384000000000000e+06,2.273243000000000000e+06,2.106560000000000000e+06,1.979616000000000000e+06,1.961664000000000000e+06,2.150044299999999814e+06,2.166464000000000000e+06,2.157312000000000000e+06,2.686551799999999814e+06,2.789859299999999814e+06,2.171200000000000000e+06,1.943392000000000000e+06,1.808278899999999907e+06,2.349632000000000000e+06,2.506112000000000000e+06,2.316995000000000000e+06,2.212224000000000000e+06,2.098350799999999814e+06,2.610957000000000000e+06,2.253351799999999814e+06,2.293376000000000000e+06,2.030815899999999907e+06,2.050706100000000093e+06,2.054637800000000047e+06,2.363712000000000000e+06,2.201698000000000000e+06,2.216128000000000000e+06,2.618977000000000000e+06,2.376576000000000000e+06,2.412362000000000000e+06,2.094419300000000047e+06,2.265341299999999814e+06,2.722364000000000000e+06,2.547472500000000000e+06,2.090449000000000000e+06,2.376550799999999814e+06,2.456036299999999814e+06,2.114271799999999814e+06,2.364678500000000000e+06,2.290624000000000000e+06,2.058592000000000000e+06,2.158023799999999814e+06,2.344512000000000000e+06,2.491808799999999814e+06,2.269272799999999814e+06,2.082469600000000093e+06,2.181806799999999814e+06,2.336807799999999814e+06,2.441728000000000000e+06,2.263232000000000000e+06,2.224832000000000000e+06,2.352767500000000000e+06,2.253351799999999814e+06,2.172992000000000000e+06,2.201856000000000000e+06,2.333248000000000000e+06,2.320926500000000000e+06,2.225598500000000000e+06,2.491808799999999814e+06,2.126221500000000000e+06,2.440155000000000000e+06,2.416332299999999814e+06,2.471996000000000000e+06,2.762067000000000000e+06,2.305045299999999814e+06,2.343360000000000000e+06,2.416332299999999814e+06,2.710453000000000000e+06,2.082469600000000093e+06,2.563353799999999814e+06,2.305045299999999814e+06,2.630888000000000000e+06,2.623026799999999814e+06,2.769928299999999814e+06,2.102360000000000000e+06,2.686551799999999814e+06,2.658759500000000000e+06,2.396442000000000000e+06,2.511700000000000000e+06,2.336807799999999814e+06,2.368648799999999814e+06,2.305045299999999814e+06,2.769928299999999814e+06,2.781998000000000000e+06,2.495779299999999814e+06,2.523649799999999814e+06,2.424273799999999814e+06,2.491808799999999814e+06,2.901186799999999814e+06,2.527581299999999814e+06,3.036336299999999814e+06,2.920959000000000000e+06,2.587254299999999814e+06,2.487877299999999814e+06,2.710453000000000000e+06,2.718314299999999814e+06,2.511700000000000000e+06,2.571333299999999814e+06,2.551443000000000000e+06,2.444125500000000000e+06,2.420302500000000000e+06,2.730304500000000000e+06,2.380559799999999814e+06,2.380559799999999814e+06,2.460006500000000000e+06,2.754126500000000000e+06,3.163386299999999814e+06,2.909127500000000000e+06,3.238981000000000000e+06,3.302506000000000000e+06,3.290674500000000000e+06,3.401843299999999814e+06,3.600676500000000000e+06,3.771558799999999814e+06,3.731696799999999814e+06,4.149135500000000000e+06,4.208769500000000000e+06,4.228541500000000000e+06,4.196699500000000000e+06,4.176848299999999814e+06,4.367741000000000000e+06,4.200749500000000000e+06,4.347810000000000000e+06,4.292225500000000000e+06,4.224571500000000000e+06,4.312077000000000000e+06,4.594207500000000000e+06,4.224571500000000000e+06,4.323988000000000000e+06,4.319938000000000000e+06,4.021847299999999814e+06,4.168987000000000000e+06,4.204720000000000000e+06,3.831192799999999814e+06,3.998104799999999814e+06,4.093392299999999814e+06,4.403394000000000000e+06,4.133174799999999814e+06,4.053768500000000000e+06,3.568834500000000000e+06,3.878836500000000000e+06,4.351700500000000000e+06,3.230961000000000000e+06,2.868480000000000000e+06,2.714423299999999814e+06,2.527360000000000000e+06,2.138560000000000000e+06,2.044320000000000000e+06,2.135424000000000000e+06,2.396442000000000000e+06,1.667424000000000000e+06,1.564256000000000000e+06,1.836626300000000047e+06,1.275424000000000000e+06,1.236032000000000000e+06,1.229536000000000000e+06,1.217952000000000000e+06,1.077408000000000000e+06,1.086688000000000000e+06,9.275200000000000000e+05,8.693280000000000000e+05,7.717600000000000000e+05,6.453760000000000000e+05,5.103280000000000000e+05,4.487200000000000000e+05,3.375520000000000000e+05,2.714960000000000000e+05,2.269040000000000000e+05,1.817000000000000000e+05,1.272300000000000000e+05,8.546600000000000000e+04,7.632000000000000000e+04,5.884500000000000000e+04,4.278800000000000000e+04,3.095400000000000000e+04,2.864900000000000000e+04,2.333600000000000000e+04,2.283500000000000000e+04,1.572100000000000000e+04,1.361800000000000000e+04,1.271600000000000000e+04,8.209000000000000000e+03,9.511000000000000000e+03,8.009000000000000000e+03,6.207000000000000000e+03,5.506000000000000000e+03,9.511000000000000000e+03,4.505000000000000000e+03,5.205000000000000000e+03,6.207000000000000000e+03,5.306000000000000000e+03,4.705000000000000000e+03,3.904000000000000000e+03,6.207000000000000000e+03,3.804000000000000000e+03,3.804000000000000000e+03,3.403000000000000000e+03,4.204000000000000000e+03,3.503000000000000000e+03,4.304000000000000000e+03,4.204000000000000000e+03,5.005000000000000000e+03,3.403000000000000000e+03,4.204000000000000000e+03,4.304000000000000000e+03,3.904000000000000000e+03,2.302000000000000000e+03,3.603000000000000000e+03,2.202000000000000000e+03,2.502000000000000000e+03,4.304000000000000000e+03,3.003000000000000000e+03,4.204000000000000000e+03,2.903000000000000000e+03,3.503000000000000000e+03,3.103000000000000000e+03,3.303000000000000000e+03,3.503000000000000000e+03,4.104000000000000000e+03,2.903000000000000000e+03,2.903000000000000000e+03,nan
4.795570000000000022e+01,3.804000000000000000e+03,3.704000000000000000e+03,3.303000000000000000e+03,4.404000000000000000e+03,5.205000000000000000e+03,3.904000000000000000e+03,4.104000000000000000e+03,5.005000000000000000e+03,1.071300000000000000e+04,2.834800000000000000e+04,5.503000000000000000e+04,9.632600000000000000e+04,1.923080000000000000e+05,2.960640000000000000e+05,4.818080000000000000e+05,6.475520000000000000e+05,8.253920000000000000e+05,1.164992000000000000e+06,1.057096800000000047e+06,1.535328000000000000e+06,1.676320000000000000e+06,1.804736000000000000e+06,2.118242000000000000e+06,2.332876299999999814e+06,2.225598500000000000e+06,2.734195500000000000e+06,2.408352799999999814e+06,2.623026799999999814e+06,2.388540000000000000e+06,2.869424299999999814e+06,2.710453000000000000e+06,2.714423299999999814e+06,2.718314299999999814e+06,2.527581299999999814e+06,2.817651500000000000e+06,2.765958000000000000e+06,2.591224500000000000e+06,2.432253299999999814e+06,2.575303500000000000e+06,2.420302500000000000e+06,2.404421299999999814e+06,2.507768500000000000e+06,2.678531500000000000e+06,2.706403299999999814e+06,2.507768500000000000e+06,2.805740500000000000e+06,2.746185799999999814e+06,2.877365000000000000e+06,2.547472500000000000e+06,2.702433000000000000e+06,2.571333299999999814e+06,2.591224500000000000e+06,2.762067000000000000e+06,2.507768500000000000e+06,2.881335299999999814e+06,2.809790299999999814e+06,2.614927299999999814e+06,2.618977000000000000e+06,3.064128500000000000e+06,2.555452000000000000e+06,2.718314299999999814e+06,2.487877299999999814e+06,2.464016799999999814e+06,2.817651500000000000e+06,3.215079799999999814e+06,3.091841299999999814e+06,2.726334299999999814e+06,2.960741500000000000e+06,2.913097799999999814e+06,2.738165799999999814e+06,2.694413000000000000e+06,2.841552799999999814e+06,2.380559799999999814e+06,2.821621799999999814e+06,2.710453000000000000e+06,2.849414000000000000e+06,2.714423299999999814e+06,2.849414000000000000e+06,2.408352799999999814e+06,2.603095799999999814e+06,3.004415000000000000e+06,2.352767500000000000e+06,2.762067000000000000e+06,2.567363000000000000e+06,2.889196500000000000e+06,2.567363000000000000e+06,2.650739500000000000e+06,2.511700000000000000e+06,2.833532500000000000e+06,2.789859299999999814e+06,2.722364000000000000e+06,2.587254299999999814e+06,2.674640799999999814e+06,2.873315299999999814e+06,2.682502000000000000e+06,2.618977000000000000e+06,2.547472500000000000e+06,2.825671500000000000e+06,2.742215500000000000e+06,2.722364000000000000e+06,3.052217500000000000e+06,2.940890000000000000e+06,2.674640799999999814e+06,2.730304500000000000e+06,2.889196500000000000e+06,2.618977000000000000e+06,2.833532500000000000e+06,2.841552799999999814e+06,2.698383299999999814e+06,2.765958000000000000e+06,3.028316299999999814e+06,2.714423299999999814e+06,3.588765500000000000e+06,2.781998000000000000e+06,2.980672500000000000e+06,2.940890000000000000e+06,2.746185799999999814e+06,2.682502000000000000e+06,3.107881299999999814e+06,3.155525000000000000e+06,2.841552799999999814e+06,2.837503000000000000e+06,2.897216500000000000e+06,2.865454000000000000e+06,2.813760500000000000e+06,2.722364000000000000e+06,2.905077799999999814e+06,2.917068000000000000e+06,2.837503000000000000e+06,3.246842299999999814e+06,2.563353799999999814e+06,2.877365000000000000e+06,2.754126500000000000e+06,2.837503000000000000e+06,2.873315299999999814e+06,4.399503500000000000e+06,3.505309500000000000e+06,2.543541000000000000e+06,2.829641799999999814e+06,2.591224500000000000e+06,3.008385299999999814e+06,3.012435000000000000e+06,3.048167799999999814e+06,3.254862299999999814e+06,3.143534500000000000e+06,3.087950299999999814e+06,3.266773000000000000e+06,2.706403299999999814e+06,2.932949299999999814e+06,3.155525000000000000e+06,3.135673500000000000e+06,2.722364000000000000e+06,3.075960000000000000e+06,3.163386299999999814e+06,2.630888000000000000e+06,2.920959000000000000e+06,2.762067000000000000e+06,2.626997000000000000e+06,2.917068000000000000e+06,2.686551799999999814e+06,2.698383299999999814e+06,2.853384299999999814e+06,2.638908000000000000e+06,2.837503000000000000e+06,2.857434000000000000e+06,2.893166799999999814e+06,2.702433000000000000e+06,2.797879299999999814e+06,2.833532500000000000e+06,2.662650500000000000e+06,2.658759500000000000e+06,2.575303500000000000e+06,2.646769000000000000e+06,2.209677500000000000e+06,2.583245000000000000e+06,2.714423299999999814e+06,2.511700000000000000e+06,2.769928299999999814e+06,2.273243000000000000e+06,2.547472500000000000e+06,2.595156000000000000e+06,2.714423299999999814e+06,2.845523000000000000e+06,2.861404299999999814e+06,3.052217500000000000e+06,2.464016799999999814e+06,2.956771000000000000e+06,3.314417000000000000e+06,2.765958000000000000e+06,2.654789299999999814e+06,2.793909000000000000e+06,2.614927299999999814e+06,2.698383299999999814e+06,2.658759500000000000e+06,3.167436000000000000e+06,2.670670500000000000e+06,2.460006500000000000e+06,2.865454000000000000e+06,2.408352799999999814e+06,2.436223500000000000e+06,2.340778299999999814e+06,2.313024799999999814e+06,2.384569799999999814e+06,2.491808799999999814e+06,2.432253299999999814e+06,2.726334299999999814e+06,2.237470500000000000e+06,2.670670500000000000e+06,2.607066000000000000e+06,2.698383299999999814e+06,2.527581299999999814e+06,2.452104799999999814e+06,2.646769000000000000e+06,2.531551799999999814e+06,2.535560799999999814e+06,2.781998000000000000e+06,2.479898000000000000e+06,2.499788299999999814e+06,3.199198500000000000e+06,2.746185799999999814e+06,3.227070000000000000e+06,2.440155000000000000e+06,2.630888000000000000e+06,2.634858299999999814e+06,2.531551799999999814e+06,2.853384299999999814e+06,2.630888000000000000e+06,2.754126500000000000e+06,2.964791299999999814e+06,2.654789299999999814e+06,2.634858299999999814e+06,2.734195500000000000e+06,2.579235000000000000e+06,2.976622799999999814e+06,3.183317299999999814e+06,3.064128500000000000e+06,2.448134500000000000e+06,2.535560799999999814e+06,2.932949299999999814e+06,2.293133500000000000e+06,2.849414000000000000e+06,3.314417000000000000e+06,2.515670500000000000e+06,2.479898000000000000e+06,2.924929299999999814e+06,2.893166799999999814e+06,3.529131500000000000e+06,2.964791299999999814e+06,2.666620799999999814e+06,2.797879299999999814e+06,3.107881299999999814e+06,2.897216500000000000e+06,2.599126500000000000e+06,2.754126500000000000e+06,2.893166799999999814e+06,2.718314299999999814e+06,2.642878299999999814e+06,3.234931299999999814e+06,3.389932299999999814e+06,3.699934299999999814e+06,3.020455000000000000e+06,2.837503000000000000e+06,2.706403299999999814e+06,3.028316299999999814e+06,2.726334299999999814e+06,2.841552799999999814e+06,2.917068000000000000e+06,2.658759500000000000e+06,2.682502000000000000e+06,2.563353799999999814e+06,2.460006500000000000e+06,3.342368000000000000e+06,3.234931299999999814e+06,3.230961000000000000e+06,2.968761500000000000e+06,3.000524000000000000e+06,2.654789299999999814e+06,2.595156000000000000e+06,3.155525000000000000e+06,2.682502000000000000e+06,3.012435000000000000e+06,3.254862299999999814e+06,2.917068000000000000e+06,2.547472500000000000e+06,2.841552799999999814e+06,3.012435000000000000e+06,2.392471500000000000e+06,3.413833500000000000e+06,3.004415000000000000e+06,2.623026799999999814e+06,2.837503000000000000e+06,2.483907000000000000e+06,2.801770000000000000e+06,3.056187799999999814e+06,2.432253299999999814e+06,3.107881299999999814e+06,2.543541000000000000e+06,2.769928299999999814e+06,2.754126500000000000e+06,2.650739500000000000e+06,2.595156000000000000e+06,2.610957000000000000e+06,2.738165799999999814e+06,2.531551799999999814e+06,2.583245000000000000e+06,3.064128500000000000e+06,2.746185799999999814e+06,2.738165799999999814e+06,2.797879299999999814e+06,2.746185799999999814e+06,2.495779299999999814e+06,2.535560799999999814e+06,2.754126500000000000e+06,2.289124500000000000e+06,2.233539000000000000e+06,2.694413000000000000e+06,2.754126500000000000e+06,2.404421299999999814e+06,2.853384299999999814e+06,2.309015799999999814e+06,2.010924600000000093e+06,2.066588399999999907e+06,1.778816000000000000e+06,1.696991000000000000e+06,2.078538000000000000e+06,2.076320000000000000e+06,2.058646800000000047e+06,1.965952000000000000e+06,2.042765500000000000e+06,2.114271799999999814e+06,2.722364000000000000e+06,2.535560799999999814e+06,2.372800000000000000e+06,2.201698000000000000e+06,2.146112799999999814e+06,2.114271799999999814e+06,2.245760000000000000e+06,2.054637800000000047e+06,2.718314299999999814e+06,2.388540000000000000e+06,2.020800000000000000e+06,2.456036299999999814e+06,2.055712000000000000e+06,2.209677500000000000e+06,2.440155000000000000e+06,2.178368000000000000e+06,2.614927299999999814e+06,2.503798299999999814e+06,2.209677500000000000e+06,2.352767500000000000e+06,2.487877299999999814e+06,2.107776000000000000e+06,2.070597399999999907e+06,1.999052399999999907e+06,2.258496000000000000e+06,2.180096000000000000e+06,2.468025799999999814e+06,2.176128000000000000e+06,2.575303500000000000e+06,1.863864300000000047e+06,2.483907000000000000e+06,2.258496000000000000e+06,2.547472500000000000e+06,2.058646800000000047e+06,1.958912000000000000e+06,2.177875299999999814e+06,2.054637800000000047e+06,2.185816799999999814e+06,2.070240000000000000e+06,1.935448000000000000e+06,2.104448000000000000e+06,2.241441000000000000e+06,2.271680000000000000e+06,2.127104000000000000e+06,2.118242000000000000e+06,2.285154000000000000e+06,2.075424000000000000e+06,1.808278899999999907e+06,1.724822899999999907e+06,2.416332299999999814e+06,2.344788299999999814e+06,1.911587399999999907e+06,2.134123500000000000e+06,2.075872000000000000e+06,2.078538000000000000e+06,2.292480000000000000e+06,1.903645800000000047e+06,1.963279899999999907e+06,2.309015799999999814e+06,2.499788299999999814e+06,1.788388500000000000e+06,2.087840000000000000e+06,2.240896000000000000e+06,1.867040000000000000e+06,1.572787500000000000e+06,2.023776000000000000e+06,2.186574299999999814e+06,1.866816000000000000e+06,2.103552000000000000e+06,2.354839799999999814e+06,2.530604299999999814e+06,2.482041000000000000e+06,1.768032000000000000e+06,2.076301500000000000e+06,1.982176000000000000e+06,1.916448000000000000e+06,2.136896000000000000e+06,2.451717799999999814e+06,1.972772000000000000e+06,1.867040000000000000e+06,2.559190000000000000e+06,2.807116500000000000e+06,2.244515000000000000e+06,2.395537500000000000e+06,1.794513800000000047e+06,2.040206000000000000e+06,2.037376000000000000e+06,2.092444000000000000e+06,2.223488000000000000e+06,2.446760799999999814e+06,2.637179799999999814e+06,2.254635000000000000e+06,2.246619500000000000e+06,2.170502500000000000e+06,2.138773000000000000e+06,2.486768500000000000e+06,2.211229299999999814e+06,2.126812299999999814e+06,2.463549799999999814e+06,2.258705299999999814e+06,2.550548000000000000e+06,2.470254799999999814e+06,1.969483899999999907e+06,2.374360000000000000e+06,2.095392000000000000e+06,2.104099000000000000e+06,1.814751300000000047e+06,1.729184000000000000e+06,2.210401799999999814e+06,2.114454000000000000e+06,2.301585000000000000e+06,2.189835500000000000e+06,1.996160000000000000e+06,1.917216000000000000e+06,1.970688000000000000e+06,1.840192000000000000e+06,2.037954100000000093e+06,2.052670100000000093e+06,1.836128000000000000e+06,1.803842000000000000e+06,1.722786500000000000e+06,2.389889500000000000e+06,2.291449299999999814e+06,2.049632000000000000e+06,2.180672000000000000e+06,2.082976000000000000e+06,2.178797799999999814e+06,1.873280000000000000e+06,1.880864000000000000e+06,1.883670000000000000e+06,1.739232000000000000e+06,2.552363299999999814e+06,2.147561500000000000e+06,2.269272799999999814e+06,2.032160000000000000e+06,1.831104000000000000e+06,1.861766800000000047e+06,2.133322299999999814e+06,1.798048000000000000e+06,1.622363500000000000e+06,1.786912000000000000e+06,1.852385399999999907e+06,2.251992000000000000e+06,1.729856000000000000e+06,2.144967500000000000e+06,1.942303100000000093e+06,1.472675500000000000e+06,1.846528000000000000e+06,1.621324800000000047e+06,1.555296000000000000e+06,1.820800000000000000e+06,1.845073899999999907e+06,1.957218300000000047e+06,2.132599299999999814e+06,1.778944000000000000e+06,1.306099600000000093e+06,2.109124299999999814e+06,1.849280000000000000e+06,1.538275399999999907e+06,2.235988799999999814e+06,1.779791300000000047e+06,1.713728000000000000e+06,1.790848000000000000e+06,2.145874299999999814e+06,2.259392000000000000e+06,1.789216000000000000e+06,1.959768000000000000e+06,2.009804800000000047e+06,2.206043000000000000e+06,1.899968000000000000e+06,2.492307799999999814e+06,1.893792000000000000e+06,2.035427399999999907e+06,2.022240000000000000e+06,1.854172500000000000e+06,2.070597399999999907e+06,2.426333000000000000e+06,2.141514500000000000e+06,2.284429000000000000e+06,2.249420299999999814e+06,2.384569799999999814e+06,2.638908000000000000e+06,2.889197000000000000e+06,2.389448299999999814e+06,2.565211500000000000e+06,2.038586800000000047e+06,2.077280800000000047e+06,2.287976299999999814e+06,2.218432000000000000e+06,2.420302500000000000e+06,2.444348299999999814e+06,3.374130500000000000e+06,2.533428500000000000e+06,2.805740500000000000e+06,2.400451000000000000e+06,2.750076799999999814e+06,1.961664000000000000e+06,2.636618299999999814e+06,2.348797299999999814e+06,2.083296000000000000e+06,2.066588399999999907e+06,1.879823899999999907e+06,1.748684500000000000e+06,2.266560000000000000e+06,2.273243000000000000e+06,2.064387000000000000e+06,1.830208000000000000e+06,1.703609300000000047e+06,1.726144000000000000e+06,2.510754799999999814e+06,1.581792000000000000e+06,1.745038100000000093e+06,1.812160000000000000e+06,2.249420299999999814e+06,2.265665299999999814e+06,2.162916799999999814e+06,2.429790500000000000e+06,2.400422299999999814e+06,2.496745000000000000e+06,2.707190799999999814e+06,2.105958799999999814e+06,2.604040799999999814e+06,2.363055799999999814e+06,1.753666600000000093e+06,2.285875299999999814e+06,2.577330500000000000e+06,1.968264399999999907e+06,2.374582299999999814e+06,2.102827000000000000e+06,2.928476299999999814e+06,2.697934000000000000e+06,2.221219000000000000e+06,2.773556299999999814e+06,2.549966000000000000e+06,2.856832500000000000e+06,3.510104799999999814e+06,3.111160500000000000e+06,2.880892799999999814e+06,2.245409299999999814e+06,2.657007000000000000e+06,2.462475799999999814e+06,3.144506500000000000e+06,2.724931500000000000e+06,2.733840000000000000e+06,2.853614799999999814e+06,2.720634000000000000e+06,3.055687299999999814e+06,3.115455500000000000e+06,2.522639500000000000e+06,2.669223000000000000e+06,3.711589000000000000e+06,2.835026799999999814e+06,2.712084500000000000e+06,3.100542799999999814e+06,3.142629500000000000e+06,2.671721500000000000e+06,2.951893500000000000e+06,2.545457000000000000e+06,2.637315000000000000e+06,2.391765000000000000e+06,2.440278000000000000e+06,2.625605000000000000e+06,2.694423500000000000e+06,2.546400799999999814e+06,2.713593799999999814e+06,2.504540500000000000e+06,2.279427000000000000e+06,2.377767500000000000e+06,2.131948000000000000e+06,2.579070000000000000e+06,3.006428299999999814e+06,2.451024799999999814e+06,2.292088299999999814e+06,2.276456299999999814e+06,2.659274500000000000e+06,2.717410500000000000e+06,2.627397500000000000e+06,2.691184000000000000e+06,2.470854000000000000e+06,3.290674500000000000e+06,2.559422299999999814e+06,3.477438000000000000e+06,3.048167799999999814e+06,3.068098799999999814e+06,2.595156000000000000e+06,2.576322500000000000e+06,2.233539000000000000e+06,3.310526000000000000e+06,2.555452000000000000e+06,2.547472500000000000e+06,2.535560799999999814e+06,2.614927299999999814e+06,2.610957000000000000e+06,2.813760500000000000e+06,2.414001299999999814e+06,2.817651500000000000e+06,2.567363000000000000e+06,4.129204500000000000e+06,3.552953299999999814e+06,2.769928299999999814e+06,2.316995000000000000e+06,3.262882299999999814e+06,2.920959000000000000e+06,2.412362000000000000e+06,2.432253299999999814e+06,2.437995000000000000e+06,2.849414000000000000e+06,2.817651500000000000e+06,2.531551799999999814e+06,2.734195500000000000e+06,3.119116000000000000e+06,3.298038799999999814e+06,2.798642799999999814e+06,2.588598000000000000e+06,2.989791799999999814e+06,2.921983500000000000e+06,2.963421299999999814e+06,3.163328500000000000e+06,3.448785000000000000e+06,3.140119000000000000e+06,3.285238000000000000e+06,3.145890799999999814e+06,2.670269299999999814e+06,2.763477799999999814e+06,2.677862299999999814e+06,2.577879799999999814e+06,2.393915299999999814e+06,2.745788500000000000e+06,2.594499799999999814e+06,2.762376799999999814e+06,2.506557500000000000e+06,2.700448500000000000e+06,2.450757500000000000e+06,2.596663799999999814e+06,2.654789299999999814e+06,2.526609000000000000e+06,2.698670000000000000e+06,2.408712799999999814e+06,2.554529299999999814e+06,2.577330500000000000e+06,3.126221299999999814e+06,2.779729000000000000e+06,2.224299000000000000e+06,2.366901299999999814e+06,2.454549799999999814e+06,2.376202000000000000e+06,2.538428000000000000e+06,2.222991000000000000e+06,2.550485799999999814e+06,3.018515500000000000e+06,2.088586500000000000e+06,2.463241799999999814e+06,2.757719000000000000e+06,2.504482799999999814e+06,2.234318299999999814e+06,3.348944799999999814e+06,2.349990299999999814e+06,2.554552000000000000e+06,2.611652000000000000e+06,2.651974500000000000e+06,2.570537299999999814e+06,2.879421799999999814e+06,2.510609799999999814e+06,2.426017500000000000e+06,2.339865500000000000e+06,2.675304799999999814e+06,2.274001799999999814e+06,2.530520000000000000e+06,2.010131100000000093e+06,2.269147799999999814e+06,2.243592299999999814e+06,2.591415799999999814e+06,3.440706799999999814e+06,1.919968000000000000e+06,2.225921000000000000e+06,1.750560000000000000e+06,1.309689000000000000e+06,2.137291000000000000e+06,2.187868000000000000e+06,1.979161100000000093e+06,2.372848299999999814e+06,2.130153000000000000e+06,2.231166799999999814e+06,2.183524000000000000e+06,2.811898000000000000e+06,3.071721000000000000e+06,2.167060799999999814e+06,2.935216500000000000e+06,3.392611500000000000e+06,2.030820899999999907e+06,2.359740500000000000e+06,3.350398299999999814e+06,2.796582799999999814e+06,2.628629299999999814e+06,1.894798600000000093e+06,2.346832799999999814e+06,2.308087299999999814e+06,2.569855799999999814e+06,2.775665000000000000e+06,2.470234799999999814e+06,2.933350000000000000e+06,2.387795500000000000e+06,2.487877299999999814e+06,3.366189799999999814e+06,2.471996000000000000e+06,2.483907000000000000e+06,2.817651500000000000e+06,2.074567800000000047e+06,2.169896000000000000e+06,2.014933600000000093e+06,2.265341299999999814e+06,2.272128000000000000e+06,2.249420299999999814e+06,2.464016799999999814e+06,2.261331299999999814e+06,2.686551799999999814e+06,3.072069000000000000e+06,2.793909000000000000e+06,2.030815899999999907e+06,2.205668500000000000e+06,2.090449000000000000e+06,2.460006500000000000e+06,3.878836500000000000e+06,2.452104799999999814e+06,2.388540000000000000e+06,2.082469600000000093e+06,2.460006500000000000e+06,1.859932600000000093e+06,2.507768500000000000e+06,2.623026799999999814e+06,1.844051399999999907e+06,2.464016799999999814e+06,2.154014799999999814e+06,3.425744500000000000e+06,2.391744000000000000e+06,2.877365000000000000e+06,2.642878299999999814e+06,2.372580299999999814e+06,3.048167799999999814e+06,2.829641799999999814e+06,2.591224500000000000e+06,3.111772000000000000e+06,2.746185799999999814e+06,3.588765500000000000e+06,3.672221500000000000e+06,5.694857500000000000e+06,3.131623799999999814e+06,3.211188799999999814e+06,2.861404299999999814e+06,2.996553799999999814e+06,2.396442000000000000e+06,3.147505000000000000e+06,2.813760500000000000e+06,2.448134500000000000e+06,3.016405299999999814e+06,2.754126500000000000e+06,3.131623799999999814e+06,3.692073000000000000e+06,2.817651500000000000e+06,2.614927299999999814e+06,2.984642799999999814e+06,2.905077799999999814e+06,3.040306500000000000e+06,2.630888000000000000e+06,2.722364000000000000e+06,2.885305500000000000e+06,2.428244000000000000e+06,2.706403299999999814e+06,2.980672500000000000e+06,2.567363000000000000e+06,2.201698000000000000e+06,2.781998000000000000e+06,2.718314299999999814e+06,2.646769000000000000e+06,2.913097799999999814e+06,2.229568799999999814e+06,2.587254299999999814e+06,2.428244000000000000e+06,2.531551799999999814e+06,2.591224500000000000e+06,2.690522000000000000e+06,2.825671500000000000e+06,2.837503000000000000e+06,2.309015799999999814e+06,2.702433000000000000e+06,3.123762500000000000e+06,2.718314299999999814e+06,2.543541000000000000e+06,2.599126500000000000e+06,2.805740500000000000e+06,2.924929299999999814e+06,2.543541000000000000e+06,2.801770000000000000e+06,2.853384299999999814e+06,2.448134500000000000e+06,2.535560799999999814e+06,2.587254299999999814e+06,2.805740500000000000e+06,3.608537500000000000e+06,2.515670500000000000e+06,3.366189799999999814e+06,2.972652500000000000e+06,2.905077799999999814e+06,2.583245000000000000e+06,2.432253299999999814e+06,2.475927500000000000e+06,2.583245000000000000e+06,2.817651500000000000e+06,3.405893000000000000e+06,2.082469600000000093e+06,2.821621799999999814e+06,2.805740500000000000e+06,2.503798299999999814e+06,2.825671500000000000e+06,2.658759500000000000e+06,2.833532500000000000e+06,2.551443000000000000e+06,2.881335299999999814e+06,2.889196500000000000e+06,2.964791299999999814e+06,2.432253299999999814e+06,2.813760500000000000e+06,3.087950299999999814e+06,2.579235000000000000e+06,2.614927299999999814e+06,3.346338299999999814e+06,2.738165799999999814e+06,3.246842299999999814e+06,2.917068000000000000e+06,3.572725500000000000e+06,2.372580299999999814e+06,3.485299000000000000e+06,3.624419000000000000e+06,2.988533500000000000e+06,3.727726500000000000e+06,2.738165799999999814e+06,2.889196500000000000e+06,3.246842299999999814e+06,2.491808799999999814e+06,2.384569799999999814e+06,2.805740500000000000e+06,2.638908000000000000e+06,2.722364000000000000e+06,2.432253299999999814e+06,2.968761500000000000e+06,2.710453000000000000e+06,2.996553799999999814e+06,2.583245000000000000e+06,2.491808799999999814e+06,2.575303500000000000e+06,2.515670500000000000e+06,2.917068000000000000e+06,2.511700000000000000e+06,3.576775000000000000e+06,2.543541000000000000e+06,2.380559799999999814e+06,2.376550799999999814e+06,2.404421299999999814e+06,2.460006500000000000e+06,2.845523000000000000e+06,2.515670500000000000e+06,2.237470500000000000e+06,2.301035299999999814e+06,2.551443000000000000e+06,2.487877299999999814e+06,2.261504000000000000e+06,2.136768000000000000e+06,2.082469600000000093e+06,2.038756500000000000e+06,2.301035299999999814e+06,1.936768000000000000e+06,2.273243000000000000e+06,2.173905000000000000e+06,2.535560799999999814e+06,2.360669500000000000e+06,2.869424299999999814e+06,2.461568000000000000e+06,2.225598500000000000e+06,2.066588399999999907e+06,2.579235000000000000e+06,2.086478600000000093e+06,2.130153000000000000e+06,2.236288000000000000e+06,2.233539000000000000e+06,2.750076799999999814e+06,2.920959000000000000e+06,2.217579299999999814e+06,2.233539000000000000e+06,2.189787299999999814e+06,2.483907000000000000e+06,2.328906000000000000e+06,2.738165799999999814e+06,2.213647799999999814e+06,2.750076799999999814e+06,2.158023799999999814e+06,2.984642799999999814e+06,2.444125500000000000e+06,2.400451000000000000e+06,2.420302500000000000e+06,2.344788299999999814e+06,2.543541000000000000e+06,2.388540000000000000e+06,2.610957000000000000e+06,2.412362000000000000e+06,2.614927299999999814e+06,2.491808799999999814e+06,2.416332299999999814e+06,2.543541000000000000e+06,2.535560799999999814e+06,2.507768500000000000e+06,3.322437000000000000e+06,2.801770000000000000e+06,2.487877299999999814e+06,2.905077799999999814e+06,2.523649799999999814e+06,2.758096799999999814e+06,3.501339299999999814e+06,2.539531000000000000e+06,2.603095799999999814e+06,2.674640799999999814e+06,2.336807799999999814e+06,2.519679500000000000e+06,2.579235000000000000e+06,2.555452000000000000e+06,2.555452000000000000e+06,2.368648799999999814e+06,2.408352799999999814e+06,3.004415000000000000e+06,2.471996000000000000e+06,2.460006500000000000e+06,2.614927299999999814e+06,2.404421299999999814e+06,2.559422299999999814e+06,2.662656000000000000e+06,2.559422299999999814e+06,2.634858299999999814e+06,2.623026799999999814e+06,2.269272799999999814e+06,2.424273799999999814e+06,2.384569799999999814e+06,2.293133500000000000e+06,2.320926500000000000e+06,2.225598500000000000e+06,2.146112799999999814e+06,2.316995000000000000e+06,2.348797299999999814e+06,2.189504000000000000e+06,2.329664000000000000e+06,2.285154000000000000e+06,1.975152000000000000e+06,1.903645800000000047e+06,2.309015799999999814e+06,2.205668500000000000e+06,2.309015799999999814e+06,2.197766500000000000e+06,2.901186799999999814e+06,2.249420299999999814e+06,2.201698000000000000e+06,2.313024799999999814e+06,2.328906000000000000e+06,2.301035299999999814e+06,2.483907000000000000e+06,2.464016799999999814e+06,2.575303500000000000e+06,2.730304500000000000e+06,2.082469600000000093e+06,2.464016799999999814e+06,2.483907000000000000e+06,2.142102799999999814e+06,2.460006500000000000e+06,2.901186799999999814e+06,2.563353799999999814e+06,3.052217500000000000e+06,3.290674500000000000e+06,3.684132500000000000e+06,3.421774000000000000e+06,3.079930299999999814e+06,3.163386299999999814e+06,2.797879299999999814e+06,2.988533500000000000e+06,3.656340299999999814e+06,3.604646799999999814e+06,3.167436000000000000e+06,3.501339299999999814e+06,4.105303000000000000e+06,3.711845299999999814e+06,3.914648799999999814e+06,3.544933299999999814e+06,4.180898000000000000e+06,4.129204500000000000e+06,3.922510000000000000e+06,3.533101799999999814e+06,3.727726500000000000e+06,3.401843299999999814e+06,3.664201500000000000e+06,3.350308500000000000e+06,3.616557799999999814e+06,2.901186799999999814e+06,2.936840299999999814e+06,3.227070000000000000e+06,2.940890000000000000e+06,3.322437000000000000e+06,3.227070000000000000e+06,2.909127500000000000e+06,2.976622799999999814e+06,3.095891000000000000e+06,2.917068000000000000e+06,3.016405299999999814e+06,3.024425299999999814e+06,2.436223500000000000e+06,2.849414000000000000e+06,2.813760500000000000e+06,3.099861299999999814e+06,2.873315299999999814e+06,3.000524000000000000e+06,2.901186799999999814e+06,2.829641799999999814e+06,2.837503000000000000e+06,2.734195500000000000e+06,2.468025799999999814e+06,2.432253299999999814e+06,2.237470500000000000e+06,1.955339300000000047e+06,2.762067000000000000e+06,2.475927500000000000e+06,2.316995000000000000e+06,1.931168000000000000e+06,1.971904000000000000e+06,1.852448000000000000e+06,1.973888000000000000e+06,1.715808000000000000e+06,2.150208000000000000e+06,2.002984000000000000e+06,2.610957000000000000e+06,2.587254299999999814e+06,3.064128500000000000e+06,2.960741500000000000e+06,3.115742500000000000e+06,3.131623799999999814e+06,4.073540500000000000e+06,3.703984000000000000e+06,3.326407299999999814e+06,3.616557799999999814e+06,3.079930299999999814e+06,3.413833500000000000e+06,2.630888000000000000e+06,2.658759500000000000e+06,2.483907000000000000e+06,2.181806799999999814e+06,2.080320000000000000e+06,2.058646800000000047e+06,2.457664000000000000e+06,2.426176000000000000e+06,2.213647799999999814e+06,2.265341299999999814e+06,2.140096000000000000e+06,2.114752000000000000e+06,1.828170100000000093e+06,3.000524000000000000e+06,1.987328000000000000e+06,2.202048000000000000e+06,2.746185799999999814e+06,2.111680000000000000e+06,1.792397600000000093e+06,2.221549799999999814e+06,1.836110800000000047e+06,2.328906000000000000e+06,2.297103799999999814e+06,2.253351799999999814e+06,1.812210500000000000e+06,1.983092800000000047e+06,2.038756500000000000e+06,1.959270800000000047e+06,2.181888000000000000e+06,2.146112799999999814e+06,2.054637800000000047e+06,2.599126500000000000e+06,2.508224000000000000e+06,2.253351799999999814e+06,2.173905000000000000e+06,2.285154000000000000e+06,2.746185799999999814e+06,2.277252299999999814e+06,2.265341299999999814e+06,2.972652500000000000e+06,2.245450000000000000e+06,2.448134500000000000e+06,2.336807799999999814e+06,2.138304000000000000e+06,2.186240000000000000e+06,2.392471500000000000e+06,2.165440000000000000e+06,2.726334299999999814e+06,2.344788299999999814e+06,2.408352799999999814e+06,2.106370000000000000e+06,2.797879299999999814e+06,2.051744000000000000e+06,1.939418300000000047e+06,2.170560000000000000e+06,2.209677500000000000e+06,2.187712000000000000e+06,2.207168000000000000e+06,2.264000000000000000e+06,2.348864000000000000e+06,2.177875299999999814e+06,2.384569799999999814e+06,2.269272799999999814e+06,2.460006500000000000e+06,2.408352799999999814e+06,2.543541000000000000e+06,2.603095799999999814e+06,2.746185799999999814e+06,2.185816799999999814e+06,2.257408000000000000e+06,2.245450000000000000e+06,2.316995000000000000e+06,2.428244000000000000e+06,2.404421299999999814e+06,2.722364000000000000e+06,2.173905000000000000e+06,2.531551799999999814e+06,2.360669500000000000e+06,2.348797299999999814e+06,2.197766500000000000e+06,2.777948299999999814e+06,2.523649799999999814e+06,2.305045299999999814e+06,2.897216500000000000e+06,2.340778299999999814e+06,2.281222500000000000e+06,3.219129500000000000e+06,2.336807799999999814e+06,2.587254299999999814e+06,2.360669500000000000e+06,2.193796299999999814e+06,2.702433000000000000e+06,2.539531000000000000e+06,2.491808799999999814e+06,2.479898000000000000e+06,2.539531000000000000e+06,2.825671500000000000e+06,2.821621799999999814e+06,2.765958000000000000e+06,2.726334299999999814e+06,2.507768500000000000e+06,2.789859299999999814e+06,2.714423299999999814e+06,2.678531500000000000e+06,2.364678500000000000e+06,2.674640799999999814e+06,2.416332299999999814e+06,2.547472500000000000e+06,2.587254299999999814e+06,2.662650500000000000e+06,2.734195500000000000e+06,2.762067000000000000e+06,2.932949299999999814e+06,3.064128500000000000e+06,3.151554799999999814e+06,3.548983000000000000e+06,3.604646799999999814e+06,4.053768500000000000e+06,4.292225500000000000e+06,3.942441000000000000e+06,4.232591500000000000e+06,4.105303000000000000e+06,3.827222500000000000e+06,4.065679500000000000e+06,4.069649799999999814e+06,4.137224500000000000e+06,4.435156500000000000e+06,4.049798299999999814e+06,4.327879000000000000e+06,4.419355000000000000e+06,3.978173799999999814e+06,4.105303000000000000e+06,4.550534000000000000e+06,4.220680500000000000e+06,4.208769500000000000e+06,4.157076000000000000e+06,4.296196000000000000e+06,4.097442000000000000e+06,3.998104799999999814e+06,4.017956299999999814e+06,4.292225500000000000e+06,4.009936299999999814e+06,4.157076000000000000e+06,3.942441000000000000e+06,3.727726500000000000e+06,3.294644799999999814e+06,3.413833500000000000e+06,3.096640000000000000e+06,2.789859299999999814e+06,2.413952000000000000e+06,2.394560000000000000e+06,2.032608000000000000e+06,1.616121300000000047e+06,1.458534000000000000e+06,1.590432000000000000e+06,1.383136000000000000e+06,1.422496000000000000e+06,1.410720000000000000e+06,1.173568000000000000e+06,1.251136000000000000e+06,1.185664000000000000e+06,1.129504000000000000e+06,1.073792000000000000e+06,9.510080000000000000e+05,8.706880000000000000e+05,7.036480000000000000e+05,6.650240000000000000e+05,5.354880000000000000e+05,4.779120000000000000e+05,3.471280000000000000e+05,2.782960000000000000e+05,2.240680000000000000e+05,1.634240000000000000e+05,1.211860000000000000e+05,9.974600000000000000e+04,7.933600000000000000e+04,5.181800000000000000e+04,5.071400000000000000e+04,3.316000000000000000e+04,2.794700000000000000e+04,2.654400000000000000e+04,2.494000000000000000e+04,1.381800000000000000e+04,1.451900000000000000e+04,1.762500000000000000e+04,1.091300000000000000e+04,1.111400000000000000e+04,1.021200000000000000e+04,8.109000000000000000e+03,4.805000000000000000e+03,7.108000000000000000e+03,4.805000000000000000e+03,6.207000000000000000e+03,2.433900000000000000e+04,7.809000000000000000e+03,4.204000000000000000e+03,5.105000000000000000e+03,3.203000000000000000e+03,3.203000000000000000e+03,5.306000000000000000e+03,5.105000000000000000e+03,4.705000000000000000e+03,4.505000000000000000e+03,2.702000000000000000e+03,5.105000000000000000e+03,3.403000000000000000e+03,4.004000000000000000e+03,4.505000000000000000e+03,2.502000000000000000e+03,4.204000000000000000e+03,3.904000000000000000e+03,4.004000000000000000e+03,2.402000000000000000e+03,4.705000000000000000e+03,4.104000000000000000e+03,4.805000000000000000e+03,2.302000000000000000e+03,3.003000000000000000e+03,3.403000000000000000e+03,3.403000000000000000e+03,4.004000000000000000e+03,3.203000000000000000e+03,2.903000000000000000e+03,3.503000000000000000e+03,4.505000000000000000e+03,nan
8.789870000000000516e+01,3.103000000000000000e+03,2.702000000000000000e+03,2.502000000000000000e+03,2.002000000000000000e+03,3.603000000000000000e+03,2.402000000000000000e+03,3.704000000000000000e+03,7.008000000000000000e+03,1.141400000000000000e+04,2.985200000000000000e+04,7.732600000000000000e+04,1.602960000000000000e+05,3.050080000000000000e+05,5.676960000000000000e+05,7.608480000000000000e+05,1.150688000000000000e+06,1.630944000000000000e+06,2.113344000000000000e+06,2.138132500000000000e+06,2.819200000000000000e+06,2.696533500000000000e+06,3.461556799999999814e+06,3.719865299999999814e+06,4.626049500000000000e+06,4.248393000000000000e+06,4.665752500000000000e+06,5.341341000000000000e+06,4.689574500000000000e+06,4.880308000000000000e+06,5.524134000000000000e+06,5.945305000000000000e+06,5.838106500000000000e+06,5.873680500000000000e+06,6.477962000000000000e+06,6.008830000000000000e+06,5.178399000000000000e+06,5.198251000000000000e+06,5.273845500000000000e+06,6.287069000000000000e+06,5.341341000000000000e+06,6.008830000000000000e+06,4.967814000000000000e+06,5.233825000000000000e+06,5.897820000000000000e+06,5.226043000000000000e+06,5.611481000000000000e+06,5.365004000000000000e+06,6.708399000000000000e+06,5.384855500000000000e+06,4.936051500000000000e+06,4.928031500000000000e+06,5.166488000000000000e+06,4.566336000000000000e+06,5.460609000000000000e+06,4.943992000000000000e+06,5.341341000000000000e+06,5.337370500000000000e+06,5.035309000000000000e+06,5.790304000000000000e+06,5.683105500000000000e+06,6.215762500000000000e+06,4.542593500000000000e+06,5.317519000000000000e+06,6.267376500000000000e+06,5.392955000000000000e+06,5.365004000000000000e+06,5.317519000000000000e+06,5.122815000000000000e+06,5.520005000000000000e+06,5.563996000000000000e+06,6.148108500000000000e+06,5.091052500000000000e+06,6.175900500000000000e+06,6.454140000000000000e+06,6.108246500000000000e+06,6.255307000000000000e+06,4.816703500000000000e+06,5.075012000000000000e+06,6.521635500000000000e+06,6.414437000000000000e+06,5.102884000000000000e+06,5.233825000000000000e+06,5.051270000000000000e+06,5.472520000000000000e+06,5.897820000000000000e+06,7.924585000000000000e+06,5.631332500000000000e+06,5.233825000000000000e+06,5.953245500000000000e+06,5.464579500000000000e+06,5.559867000000000000e+06,5.671194500000000000e+06,5.122815000000000000e+06,5.460609000000000000e+06,5.563996000000000000e+06,5.961345000000000000e+06,4.963843500000000000e+06,4.713396000000000000e+06,5.246053500000000000e+06,5.675006000000000000e+06,4.880308000000000000e+06,4.542593500000000000e+06,4.987665500000000000e+06,4.880308000000000000e+06,4.769139500000000000e+06,5.846047000000000000e+06,5.420906000000000000e+06,5.102884000000000000e+06,5.981196500000000000e+06,4.908100500000000000e+06,5.353252000000000000e+06,5.285756500000000000e+06,5.524134000000000000e+06,5.221914000000000000e+06,5.905760500000000000e+06,5.846047000000000000e+06,5.937523000000000000e+06,5.619580500000000000e+06,5.635303000000000000e+06,6.291198500000000000e+06,5.691046000000000000e+06,5.242083000000000000e+06,4.745158500000000000e+06,5.333241500000000000e+06,4.661702500000000000e+06,5.341341000000000000e+06,4.661702500000000000e+06,4.808842500000000000e+06,5.122815000000000000e+06,6.477962000000000000e+06,4.582296500000000000e+06,5.531916000000000000e+06,5.293538000000000000e+06,4.991556500000000000e+06,6.259436000000000000e+06,5.551767500000000000e+06,5.941334500000000000e+06,4.987665500000000000e+06,5.325301000000000000e+06,5.718997000000000000e+06,5.305608000000000000e+06,5.536045000000000000e+06,6.004859500000000000e+06,5.087082000000000000e+06,5.281627500000000000e+06,6.052821000000000000e+06,4.705535000000000000e+06,5.253994000000000000e+06,5.702957000000000000e+06,5.361192500000000000e+06,5.102884000000000000e+06,5.722808500000000000e+06,5.059210500000000000e+06,4.852595500000000000e+06,5.794433000000000000e+06,4.864506500000000000e+06,5.313390000000000000e+06,4.971704500000000000e+06,4.550534000000000000e+06,5.905760500000000000e+06,5.929582500000000000e+06,4.812813000000000000e+06,5.178399000000000000e+06,5.361192500000000000e+06,5.154577500000000000e+06,5.516193500000000000e+06,5.154577500000000000e+06,5.762670500000000000e+06,6.048850500000000000e+06,5.373103500000000000e+06,4.936051500000000000e+06,5.794433000000000000e+06,4.737297500000000000e+06,5.484431000000000000e+06,4.920011000000000000e+06,5.214132000000000000e+06,4.578247000000000000e+06,5.659283500000000000e+06,4.693544500000000000e+06,4.276265000000000000e+06,4.467078000000000000e+06,4.796852000000000000e+06,4.800902000000000000e+06,5.663254000000000000e+06,4.812813000000000000e+06,5.202300500000000000e+06,4.872447000000000000e+06,4.574356000000000000e+06,5.591629500000000000e+06,5.810155500000000000e+06,5.365004000000000000e+06,5.146557500000000000e+06,4.264354000000000000e+06,5.392955000000000000e+06,4.300086500000000000e+06,4.936051500000000000e+06,4.419355000000000000e+06,4.928031500000000000e+06,5.766482000000000000e+06,4.697594500000000000e+06,4.900159500000000000e+06,4.284205500000000000e+06,5.138616500000000000e+06,5.178399000000000000e+06,4.180898000000000000e+06,4.713396000000000000e+06,4.705535000000000000e+06,4.455087500000000000e+06,4.689574500000000000e+06,4.582296500000000000e+06,5.798244500000000000e+06,5.401054500000000000e+06,4.840605000000000000e+06,5.293538000000000000e+06,5.031339000000000000e+06,6.553398000000000000e+06,4.967814000000000000e+06,4.920011000000000000e+06,5.170538000000000000e+06,5.083032500000000000e+06,5.500153500000000000e+06,5.452668500000000000e+06,5.114795000000000000e+06,4.916120500000000000e+06,5.087082000000000000e+06,5.110904000000000000e+06,5.484431000000000000e+06,6.787964000000000000e+06,5.774581500000000000e+06,4.757069500000000000e+06,5.488242500000000000e+06,5.158468000000000000e+06,5.853829000000000000e+06,6.028681500000000000e+06,6.438259000000000000e+06,5.281627500000000000e+06,5.635303000000000000e+06,6.863400000000000000e+06,5.818255000000000000e+06,5.679135000000000000e+06,6.609141000000000000e+06,6.112375500000000000e+06,5.655154500000000000e+06,5.321330500000000000e+06,6.068543000000000000e+06,5.814284500000000000e+06,5.671194500000000000e+06,5.460609000000000000e+06,6.151920000000000000e+06,6.442070000000000000e+06,6.613111500000000000e+06,6.084583500000000000e+06,6.485902500000000000e+06,7.260907500000000000e+06,7.467681500000000000e+06,7.117817500000000000e+06,7.030312000000000000e+06,6.724439000000000000e+06,6.469862500000000000e+06,7.344443000000000000e+06,7.201353000000000000e+06,9.446803000000000000e+06,6.088395000000000000e+06,6.926925000000000000e+06,5.826195500000000000e+06,5.365004000000000000e+06,6.128257000000000000e+06,5.973256000000000000e+06,6.867529000000000000e+06,5.798244500000000000e+06,6.354723500000000000e+06,6.271347000000000000e+06,6.175900500000000000e+06,6.124286500000000000e+06,5.476331500000000000e+06,6.001048000000000000e+06,6.048850500000000000e+06,5.953245500000000000e+06,6.815597000000000000e+06,6.207822000000000000e+06,5.440757500000000000e+06,6.247525000000000000e+06,6.060761500000000000e+06,6.509724500000000000e+06,6.008830000000000000e+06,6.235614000000000000e+06,6.815597000000000000e+06,6.144138000000000000e+06,5.488242500000000000e+06,6.072672500000000000e+06,5.214132000000000000e+06,5.261776000000000000e+06,5.547956000000000000e+06,5.869869000000000000e+06,5.981196500000000000e+06,6.628834000000000000e+06,5.718997000000000000e+06,5.957374500000000000e+06,5.961345000000000000e+06,5.376915000000000000e+06,5.333241500000000000e+06,5.424717500000000000e+06,5.273845500000000000e+06,5.822066000000000000e+06,5.977067000000000000e+06,4.880308000000000000e+06,5.587818000000000000e+06,4.963843500000000000e+06,4.792882000000000000e+06,4.256334000000000000e+06,5.325301000000000000e+06,5.043250000000000000e+06,4.296196000000000000e+06,5.186340000000000000e+06,5.269716500000000000e+06,6.458110500000000000e+06,4.820753500000000000e+06,4.804793000000000000e+06,4.741268000000000000e+06,3.954272500000000000e+06,4.478989000000000000e+06,4.077511000000000000e+06,4.920011000000000000e+06,3.298535500000000000e+06,3.739796299999999814e+06,3.727726500000000000e+06,3.878836500000000000e+06,3.847074000000000000e+06,4.109273500000000000e+06,4.673613500000000000e+06,4.614138500000000000e+06,4.947883000000000000e+06,5.452668500000000000e+06,5.901631500000000000e+06,5.365004000000000000e+06,5.142666500000000000e+06,4.602068500000000000e+06,5.226043000000000000e+06,4.574356000000000000e+06,5.396766500000000000e+06,4.687141000000000000e+06,4.876338000000000000e+06,5.150892000000000000e+06,5.500153500000000000e+06,5.023398000000000000e+06,5.651343000000000000e+06,5.424717500000000000e+06,5.388826000000000000e+06,5.150607000000000000e+06,5.659283500000000000e+06,5.392955000000000000e+06,5.309578500000000000e+06,5.094943000000000000e+06,5.528104500000000000e+06,5.051270000000000000e+06,5.301479000000000000e+06,5.806344000000000000e+06,5.671820000000000000e+06,6.124286500000000000e+06,6.028681500000000000e+06,6.223544000000000000e+06,5.309578500000000000e+06,5.273845500000000000e+06,6.044721500000000000e+06,6.370763500000000000e+06,7.260907500000000000e+06,6.275158500000000000e+06,6.680765500000000000e+06,6.016770500000000000e+06,5.190310000000000000e+06,5.897820000000000000e+06,7.113688500000000000e+06,5.905760500000000000e+06,6.573249500000000000e+06,5.671194500000000000e+06,5.242083000000000000e+06,5.520005000000000000e+06,5.599729000000000000e+06,5.098993000000000000e+06,5.841918000000000000e+06,4.685683500000000000e+06,5.353252000000000000e+06,4.622079000000000000e+06,4.769139500000000000e+06,4.947883000000000000e+06,5.376915000000000000e+06,4.665752500000000000e+06,4.133174799999999814e+06,4.872447000000000000e+06,4.093392299999999814e+06,3.521190799999999814e+06,4.053197500000000000e+06,3.293540299999999814e+06,3.095891000000000000e+06,3.254359500000000000e+06,3.092224000000000000e+06,3.141477500000000000e+06,2.714304000000000000e+06,2.514240000000000000e+06,2.392896000000000000e+06,2.216261299999999814e+06,1.824930100000000093e+06,2.208320000000000000e+06,1.938752000000000000e+06,1.628032000000000000e+06,1.773792000000000000e+06,1.729184000000000000e+06,1.772899000000000000e+06,1.670880000000000000e+06,1.466973800000000047e+06,1.621952000000000000e+06,1.775648000000000000e+06,1.735200000000000000e+06,1.892608000000000000e+06,1.157877800000000047e+06,1.689396600000000093e+06,1.805696000000000000e+06,5.165001500000000000e+06,1.896096000000000000e+06,1.814560000000000000e+06,1.610368000000000000e+06,1.917984000000000000e+06,1.758080000000000000e+06,1.627856899999999907e+06,1.508256000000000000e+06,1.949312000000000000e+06,1.636509899999999907e+06,1.631882600000000093e+06,1.723648000000000000e+06,1.767488000000000000e+06,1.825165300000000047e+06,1.754816000000000000e+06,1.610144000000000000e+06,1.399136000000000000e+06,1.710688000000000000e+06,1.473638500000000000e+06,1.382944000000000000e+06,1.026201199999999953e+06,1.655360000000000000e+06,1.110971000000000000e+06,1.408992000000000000e+06,1.316288000000000000e+06,1.432480000000000000e+06,1.409952000000000000e+06,1.265312000000000000e+06,1.323680000000000000e+06,1.388736000000000000e+06,1.471616000000000000e+06,1.201433800000000047e+06,1.385280000000000000e+06,1.291328000000000000e+06,1.041327199999999953e+06,1.261696000000000000e+06,1.409536000000000000e+06,1.358400000000000000e+06,1.464640000000000000e+06,1.087380000000000000e+06,1.370400000000000000e+06,1.253792000000000000e+06,1.494464000000000000e+06,1.519776000000000000e+06,1.239872000000000000e+06,1.344832000000000000e+06,1.454208000000000000e+06,1.541024000000000000e+06,1.362055500000000000e+06,1.514048000000000000e+06,1.408544000000000000e+06,1.297088000000000000e+06,1.096096000000000000e+06,1.218496000000000000e+06,1.654176000000000000e+06,1.244923600000000093e+06,1.404576000000000000e+06,1.264128000000000000e+06,1.476352000000000000e+06,1.141792000000000000e+06,1.242432000000000000e+06,1.357120000000000000e+06,1.164256000000000000e+06,1.240704000000000000e+06,1.433152000000000000e+06,1.191840000000000000e+06,1.266272000000000000e+06,1.111744000000000000e+06,1.116184100000000093e+06,1.238496000000000000e+06,1.013198900000000023e+06,1.256256000000000000e+06,1.342784000000000000e+06,1.380576000000000000e+06,1.393440000000000000e+06,1.290368000000000000e+06,1.309152000000000000e+06,1.163072000000000000e+06,1.529824000000000000e+06,1.192896000000000000e+06,1.294219800000000047e+06,1.295040000000000000e+06,1.420352000000000000e+06,1.499072000000000000e+06,1.486688000000000000e+06,1.258720000000000000e+06,1.466880000000000000e+06,1.467424000000000000e+06,1.243938600000000093e+06,1.418848000000000000e+06,1.344192000000000000e+06,1.775648000000000000e+06,1.617466600000000093e+06,1.740640000000000000e+06,1.552064000000000000e+06,1.460763800000000047e+06,1.537056000000000000e+06,1.199168000000000000e+06,1.325056000000000000e+06,1.298880000000000000e+06,1.549792000000000000e+06,1.571936000000000000e+06,1.450752000000000000e+06,1.553888000000000000e+06,1.348576000000000000e+06,1.446688000000000000e+06,1.413600000000000000e+06,1.476576000000000000e+06,1.438176000000000000e+06,1.212097800000000047e+06,1.339808000000000000e+06,1.001472599999999977e+06,1.510864300000000047e+06,1.308512000000000000e+06,1.139776000000000000e+06,1.110784000000000000e+06,1.069888000000000000e+06,1.502208500000000000e+06,1.491552000000000000e+06,1.094080000000000000e+06,1.102208000000000000e+06,1.065792000000000000e+06,1.192896000000000000e+06,1.168160000000000000e+06,8.812480000000000000e+05,1.112800000000000000e+06,1.294304000000000000e+06,1.207872000000000000e+06,1.371680000000000000e+06,1.422304000000000000e+06,1.383136000000000000e+06,1.373504000000000000e+06,1.470432000000000000e+06,1.749792000000000000e+06,1.366560000000000000e+06,2.426510000000000000e+06,1.468512000000000000e+06,1.632256000000000000e+06,1.551840000000000000e+06,1.533280000000000000e+06,1.530784000000000000e+06,1.421678500000000000e+06,1.560785600000000093e+06,1.468384000000000000e+06,1.569024000000000000e+06,1.858592000000000000e+06,1.747936000000000000e+06,1.456281000000000000e+06,1.565248000000000000e+06,1.798720000000000000e+06,1.436576000000000000e+06,1.596608000000000000e+06,1.543616000000000000e+06,1.519008000000000000e+06,1.439680000000000000e+06,1.708064000000000000e+06,1.756000000000000000e+06,1.828576000000000000e+06,1.797184000000000000e+06,1.643968000000000000e+06,2.031539899999999907e+06,1.724608000000000000e+06,1.814464000000000000e+06,1.986240000000000000e+06,1.509341600000000093e+06,1.479677399999999907e+06,1.765504000000000000e+06,1.561120000000000000e+06,1.972896000000000000e+06,1.712864000000000000e+06,1.670464000000000000e+06,1.613920000000000000e+06,1.816960000000000000e+06,1.755904000000000000e+06,1.740640000000000000e+06,1.566752000000000000e+06,1.710464000000000000e+06,1.615008000000000000e+06,1.998592000000000000e+06,1.622368000000000000e+06,1.622655000000000000e+06,1.873056000000000000e+06,1.647552000000000000e+06,1.662304000000000000e+06,1.480352000000000000e+06,1.319314000000000000e+06,1.618048000000000000e+06,1.383129500000000000e+06,1.530717800000000047e+06,2.203264000000000000e+06,1.743686800000000047e+06,1.967488000000000000e+06,2.067584000000000000e+06,1.810400000000000000e+06,1.718304000000000000e+06,1.569821899999999907e+06,1.724832000000000000e+06,1.593683500000000000e+06,1.478566300000000047e+06,1.586528000000000000e+06,1.251879300000000047e+06,1.450593399999999907e+06,1.660800000000000000e+06,1.430656000000000000e+06,1.674912000000000000e+06,1.814880000000000000e+06,1.628992000000000000e+06,1.430880000000000000e+06,1.576160000000000000e+06,1.590656000000000000e+06,1.605920000000000000e+06,1.621856000000000000e+06,1.041215400000000023e+06,1.529280000000000000e+06,1.694464000000000000e+06,1.749472000000000000e+06,1.757760000000000000e+06,1.275702100000000093e+06,1.726688000000000000e+06,1.867680000000000000e+06,1.591072000000000000e+06,1.685120000000000000e+06,1.808000000000000000e+06,1.974432000000000000e+06,1.752512000000000000e+06,1.796096000000000000e+06,1.973064899999999907e+06,1.808128000000000000e+06,1.928640000000000000e+06,1.869120000000000000e+06,2.071328000000000000e+06,1.867680000000000000e+06,1.990880000000000000e+06,1.778720000000000000e+06,1.896096000000000000e+06,1.708416000000000000e+06,1.687661000000000000e+06,1.719616000000000000e+06,1.351682399999999907e+06,1.544072500000000000e+06,1.698400000000000000e+06,1.725280000000000000e+06,1.804608000000000000e+06,1.582304000000000000e+06,1.574304000000000000e+06,1.607104000000000000e+06,1.714720000000000000e+06,1.594016000000000000e+06,1.614240000000000000e+06,1.484320000000000000e+06,1.637248000000000000e+06,1.761464300000000047e+06,1.777312000000000000e+06,1.758208000000000000e+06,1.714592000000000000e+06,1.332257000000000000e+06,1.754048000000000000e+06,1.500928000000000000e+06,1.598336000000000000e+06,1.687392000000000000e+06,1.787776000000000000e+06,1.778048000000000000e+06,1.601792000000000000e+06,1.273206399999999907e+06,1.645472000000000000e+06,1.842048000000000000e+06,1.687616000000000000e+06,1.611872000000000000e+06,1.717440000000000000e+06,1.560384000000000000e+06,1.966176000000000000e+06,1.797056000000000000e+06,1.217229899999999907e+06,1.923456000000000000e+06,2.062464000000000000e+06,1.856021800000000047e+06,1.473956899999999907e+06,1.873056000000000000e+06,1.988468899999999907e+06,1.608608000000000000e+06,1.691744000000000000e+06,1.629988100000000093e+06,1.959776000000000000e+06,1.587744000000000000e+06,1.436256000000000000e+06,1.302730600000000093e+06,1.648192000000000000e+06,1.318528000000000000e+06,1.399008000000000000e+06,1.557248000000000000e+06,1.320768000000000000e+06,1.950112000000000000e+06,6.148108500000000000e+06,1.589472000000000000e+06,1.527872000000000000e+06,1.476850399999999907e+06,1.949888000000000000e+06,2.006656000000000000e+06,1.973440000000000000e+06,1.933312300000000047e+06,2.031744000000000000e+06,2.256393000000000000e+06,2.637677799999999814e+06,2.362368000000000000e+06,2.148992000000000000e+06,2.279927500000000000e+06,2.472199500000000000e+06,2.814102000000000000e+06,2.303739000000000000e+06,3.292294500000000000e+06,2.922027799999999814e+06,3.677134000000000000e+06,3.017919500000000000e+06,4.500909000000000000e+06,3.521399000000000000e+06,4.117293500000000000e+06,4.351700500000000000e+06,4.208769500000000000e+06,4.407444000000000000e+06,3.854935299999999814e+06,3.922510000000000000e+06,4.526632500000000000e+06,3.966183500000000000e+06,4.403394000000000000e+06,4.626049500000000000e+06,5.496342000000000000e+06,3.711845299999999814e+06,4.093392299999999814e+06,5.806344000000000000e+06,5.492371500000000000e+06,6.203851500000000000e+06,4.673613500000000000e+06,4.820753500000000000e+06,5.468391000000000000e+06,6.581349000000000000e+06,6.978539000000000000e+06,5.881780000000000000e+06,6.541487000000000000e+06,5.027448000000000000e+06,5.174508500000000000e+06,4.379572500000000000e+06,4.788991000000000000e+06,5.647372500000000000e+06,5.059210500000000000e+06,5.937523000000000000e+06,5.893849500000000000e+06,5.766482000000000000e+06,6.553398000000000000e+06,5.865898500000000000e+06,5.579718500000000000e+06,6.529735000000000000e+06,6.008830000000000000e+06,8.166933000000000000e+06,6.386486000000000000e+06,7.586791000000000000e+06,7.876782500000000000e+06,8.695620000000000000e+06,7.447671000000000000e+06,7.546929000000000000e+06,7.336343500000000000e+06,7.316492000000000000e+06,6.990767500000000000e+06,7.630623000000000000e+06,7.853119500000000000e+06,7.558840000000000000e+06,7.558840000000000000e+06,8.540619000000000000e+06,7.845020000000000000e+06,8.163121500000000000e+06,8.023843000000000000e+06,6.855618000000000000e+06,8.882224000000000000e+06,6.151920000000000000e+06,7.022530000000000000e+06,8.743263000000000000e+06,6.199722500000000000e+06,7.749732500000000000e+06,6.350594000000000000e+06,6.724439000000000000e+06,5.686917000000000000e+06,6.934865500000000000e+06,1.035679800000000000e+07,8.544589000000000000e+06,8.397529000000000000e+06,6.124286500000000000e+06,6.279287500000000000e+06,6.616923000000000000e+06,6.613111500000000000e+06,7.551058000000000000e+06,5.659283500000000000e+06,5.357063000000000000e+06,6.140009000000000000e+06,6.227673500000000000e+06,6.001048000000000000e+06,6.589289500000000000e+06,6.863400000000000000e+06,6.279287500000000000e+06,7.523266000000000000e+06,5.595758500000000000e+06,6.589289500000000000e+06,5.277816000000000000e+06,4.987665500000000000e+06,6.938836000000000000e+06,5.154577500000000000e+06,6.561338500000000000e+06,6.295010000000000000e+06,6.088395000000000000e+06,6.299139000000000000e+06,5.766482000000000000e+06,8.679580000000000000e+06,6.187811500000000000e+06,6.267376500000000000e+06,6.195911000000000000e+06,7.109877000000000000e+06,6.986638500000000000e+06,6.136197500000000000e+06,8.592392000000000000e+06,7.209293500000000000e+06,6.867529000000000000e+06,6.577378500000000000e+06,6.533546000000000000e+06,5.889720500000000000e+06,6.167960000000000000e+06,6.875311000000000000e+06,7.185313000000000000e+06,7.729881000000000000e+06,6.493684500000000000e+06,5.973256000000000000e+06,6.171771500000000000e+06,6.283258000000000000e+06,6.406337500000000000e+06,6.283258000000000000e+06,7.244867500000000000e+06,6.712528000000000000e+06,6.406337500000000000e+06,6.529735000000000000e+06,6.966787000000000000e+06,5.861769500000000000e+06,6.855618000000000000e+06,6.469862500000000000e+06,8.115319000000000000e+06,6.199722500000000000e+06,7.256778500000000000e+06,7.089866500000000000e+06,6.926925000000000000e+06,7.117817500000000000e+06,5.710897500000000000e+06,6.776053000000000000e+06,6.513853500000000000e+06,6.362823000000000000e+06,6.060761500000000000e+06,6.851489000000000000e+06,5.993107500000000000e+06,6.306921000000000000e+06,5.770611000000000000e+06,7.968258500000000000e+06,5.639432000000000000e+06,5.460609000000000000e+06,6.485902500000000000e+06,5.996919000000000000e+06,5.305608000000000000e+06,5.551767500000000000e+06,5.138616500000000000e+06,5.730908000000000000e+06,6.068543000000000000e+06,5.432817000000000000e+06,5.404866000000000000e+06,5.814284500000000000e+06,5.456480000000000000e+06,5.428846500000000000e+06,4.951853000000000000e+06,5.814284500000000000e+06,4.701485000000000000e+06,4.908100500000000000e+06,4.439206500000000000e+06,4.824724000000000000e+06,3.874866299999999814e+06,3.839133500000000000e+06,3.958322299999999814e+06,3.862955299999999814e+06,3.771558799999999814e+06,3.755677500000000000e+06,4.327879000000000000e+06,3.707954299999999814e+06,3.711845299999999814e+06,4.335899000000000000e+06,4.486850000000000000e+06,4.486850000000000000e+06,6.151920000000000000e+06,4.677663500000000000e+06,4.113323299999999814e+06,4.689574500000000000e+06,5.031339000000000000e+06,4.701485000000000000e+06,5.261776000000000000e+06,4.366631500000000000e+06,4.248393000000000000e+06,4.808842500000000000e+06,4.387592500000000000e+06,4.379572500000000000e+06,3.684132500000000000e+06,4.769139500000000000e+06,4.534573500000000000e+06,5.357063000000000000e+06,4.431266000000000000e+06,4.471048500000000000e+06,4.832664500000000000e+06,4.264354000000000000e+06,5.583847500000000000e+06,4.157076000000000000e+06,4.737297500000000000e+06,5.178399000000000000e+06,4.471048500000000000e+06,4.832664500000000000e+06,4.252443000000000000e+06,4.598098500000000000e+06,4.777080000000000000e+06,5.154577500000000000e+06,4.602068500000000000e+06,4.494791000000000000e+06,5.504282500000000000e+06,4.995606000000000000e+06,4.180898000000000000e+06,5.059210500000000000e+06,5.071121500000000000e+06,4.633990000000000000e+06,4.725307000000000000e+06,4.963843500000000000e+06,5.376915000000000000e+06,5.289727000000000000e+06,5.563996000000000000e+06,5.007596500000000000e+06,4.351700500000000000e+06,4.749208500000000000e+06,4.240532000000000000e+06,4.387592500000000000e+06,4.359721000000000000e+06,4.848545500000000000e+06,4.459137500000000000e+06,5.349281500000000000e+06,4.490900000000000000e+06,4.852595500000000000e+06,4.574356000000000000e+06,4.168987000000000000e+06,5.007596500000000000e+06,4.351700500000000000e+06,5.786333500000000000e+06,4.164937299999999814e+06,4.133174799999999814e+06,4.606198000000000000e+06,4.514722000000000000e+06,4.653841500000000000e+06,3.672221500000000000e+06,3.723835500000000000e+06,4.657812000000000000e+06,3.866846299999999814e+06,3.926559799999999814e+06,4.486850000000000000e+06,4.065679500000000000e+06,4.781050500000000000e+06,4.011593799999999814e+06,3.592656500000000000e+06,3.858985000000000000e+06,4.172957299999999814e+06,4.061629799999999814e+06,4.085531000000000000e+06,3.843103799999999814e+06,4.463028500000000000e+06,4.057659500000000000e+06,3.707954299999999814e+06,4.463028500000000000e+06,4.673613500000000000e+06,5.782522000000000000e+06,4.538543500000000000e+06,4.689574500000000000e+06,6.843548000000000000e+06,4.594207500000000000e+06,4.737297500000000000e+06,4.431266000000000000e+06,4.641851000000000000e+06,4.038336000000000000e+06,3.497369000000000000e+06,4.041698799999999814e+06,4.681554500000000000e+06,4.248393000000000000e+06,4.212740000000000000e+06,4.276265000000000000e+06,3.930530000000000000e+06,4.542593500000000000e+06,4.908100500000000000e+06,4.176848299999999814e+06,4.164937299999999814e+06,3.922510000000000000e+06,4.379572500000000000e+06,4.526632500000000000e+06,5.106854000000000000e+06,4.828614500000000000e+06,5.551767500000000000e+06,6.016770500000000000e+06,5.528104500000000000e+06,6.589289500000000000e+06,6.366634500000000000e+06,6.215762500000000000e+06,6.271347000000000000e+06,6.068543000000000000e+06,6.088395000000000000e+06,5.710897500000000000e+06,5.257805500000000000e+06,5.841918000000000000e+06,4.943992000000000000e+06,6.004859500000000000e+06,6.120157500000000000e+06,6.020899500000000000e+06,6.064732000000000000e+06,5.007596500000000000e+06,5.615610000000000000e+06,4.816703500000000000e+06,5.218102500000000000e+06,4.455087500000000000e+06,4.371631500000000000e+06,4.435156500000000000e+06,4.172957299999999814e+06,4.808842500000000000e+06,4.995606000000000000e+06,4.951853000000000000e+06,4.804793000000000000e+06,4.832664500000000000e+06,4.618029500000000000e+06,4.343839500000000000e+06,4.697594500000000000e+06,4.629940000000000000e+06,4.125154799999999814e+06,4.061629799999999814e+06,4.085531000000000000e+06,4.113323299999999814e+06,3.898767500000000000e+06,3.509200500000000000e+06,3.465527000000000000e+06,3.525081799999999814e+06,3.151554799999999814e+06,3.385962000000000000e+06,3.302400000000000000e+06,3.521190799999999814e+06,3.215296000000000000e+06,3.533101799999999814e+06,3.294644799999999814e+06,4.081560799999999814e+06,4.129204500000000000e+06,5.154577500000000000e+06,5.849858500000000000e+06,5.273845500000000000e+06,5.973256000000000000e+06,6.203851500000000000e+06,5.683105500000000000e+06,4.979725000000000000e+06,6.012959000000000000e+06,5.500153500000000000e+06,5.285756500000000000e+06,4.741268000000000000e+06,4.622079000000000000e+06,3.898767500000000000e+06,3.409863299999999814e+06,3.898767500000000000e+06,4.478989000000000000e+06,3.340288000000000000e+06,2.909127500000000000e+06,3.151554799999999814e+06,3.478720000000000000e+06,2.817651500000000000e+06,3.497032500000000000e+06,4.002075000000000000e+06,3.348416000000000000e+06,3.393982000000000000e+06,3.659806500000000000e+06,3.246842299999999814e+06,4.562445000000000000e+06,3.254862299999999814e+06,3.878836500000000000e+06,3.171406299999999814e+06,3.250892000000000000e+06,3.584795299999999814e+06,3.795301000000000000e+06,3.489269500000000000e+06,3.843103799999999814e+06,3.767509000000000000e+06,3.850965000000000000e+06,3.405893000000000000e+06,3.632439000000000000e+06,3.457507000000000000e+06,3.636409299999999814e+06,3.322437000000000000e+06,3.203168799999999814e+06,2.932949299999999814e+06,3.326407299999999814e+06,2.984642799999999814e+06,4.164937299999999814e+06,2.980672500000000000e+06,3.016405299999999814e+06,3.075960000000000000e+06,2.841552799999999814e+06,3.342368000000000000e+06,4.121184500000000000e+06,3.576775000000000000e+06,3.304832000000000000e+06,3.382071000000000000e+06,3.664201500000000000e+06,3.612508000000000000e+06,2.968761500000000000e+06,3.294644799999999814e+06,3.334268500000000000e+06,2.913097799999999814e+06,2.607066000000000000e+06,2.936448000000000000e+06,2.777948299999999814e+06,2.257361000000000000e+06,2.939273500000000000e+06,2.392471500000000000e+06,3.407360000000000000e+06,2.523649799999999814e+06,2.793909000000000000e+06,2.777948299999999814e+06,2.964791299999999814e+06,2.750076799999999814e+06,2.642878299999999814e+06,2.483907000000000000e+06,2.630888000000000000e+06,2.846208000000000000e+06,2.885305500000000000e+06,2.909127500000000000e+06,3.370080799999999814e+06,2.956771000000000000e+06,3.441625799999999814e+06,3.068098799999999814e+06,2.873315299999999814e+06,3.346338299999999814e+06,3.107881299999999814e+06,3.644270500000000000e+06,3.429794299999999814e+06,2.805740500000000000e+06,3.056187799999999814e+06,2.869424299999999814e+06,3.187367000000000000e+06,2.988533500000000000e+06,2.873315299999999814e+06,4.021847299999999814e+06,3.238981000000000000e+06,2.428244000000000000e+06,3.056187799999999814e+06,2.610957000000000000e+06,2.277252299999999814e+06,2.662650500000000000e+06,2.412362000000000000e+06,3.204160000000000000e+06,2.968761500000000000e+06,3.446336000000000000e+06,2.801770000000000000e+06,3.039808000000000000e+06,2.587254299999999814e+06,2.853384299999999814e+06,2.924929299999999814e+06,2.773978000000000000e+06,2.483907000000000000e+06,3.238981000000000000e+06,2.658759500000000000e+06,2.678531500000000000e+06,3.163386299999999814e+06,3.429794299999999814e+06,3.302506000000000000e+06,3.517440000000000000e+06,3.389932299999999814e+06,3.854935299999999814e+06,3.219129500000000000e+06,4.200749500000000000e+06,4.641851000000000000e+06,4.192729500000000000e+06,4.308027500000000000e+06,4.459137500000000000e+06,4.852595500000000000e+06,4.478989000000000000e+06,4.808842500000000000e+06,4.629940000000000000e+06,5.221914000000000000e+06,5.051270000000000000e+06,4.947883000000000000e+06,4.856486000000000000e+06,5.210003000000000000e+06,4.717446000000000000e+06,4.725307000000000000e+06,5.210003000000000000e+06,4.518612500000000000e+06,5.035309000000000000e+06,4.860536000000000000e+06,4.876338000000000000e+06,5.083032500000000000e+06,4.363611500000000000e+06,4.240532000000000000e+06,4.041698799999999814e+06,4.530682500000000000e+06,4.288175500000000000e+06,4.065679500000000000e+06,3.986193799999999814e+06,3.938391299999999814e+06,3.986193799999999814e+06,3.413833500000000000e+06,3.497369000000000000e+06,3.177920000000000000e+06,3.140416000000000000e+06,2.779328000000000000e+06,2.093463000000000000e+06,2.266112000000000000e+06,1.927648000000000000e+06,1.728640000000000000e+06,1.548745899999999907e+06,1.552384000000000000e+06,1.446880000000000000e+06,1.317696000000000000e+06,1.283424000000000000e+06,1.251136000000000000e+06,1.110691800000000047e+06,1.193536000000000000e+06,1.040176000000000000e+06,9.842880000000000000e+05,8.162080000000000000e+05,8.102720000000000000e+05,6.764000000000000000e+05,5.438240000000000000e+05,4.853920000000000000e+05,3.520160000000000000e+05,2.666240000000000000e+05,2.029240000000000000e+05,1.706920000000000000e+05,1.276320000000000000e+05,1.215880000000000000e+05,1.245100000000000000e+05,6.235900000000000000e+04,5.001200000000000000e+04,2.925000000000000000e+04,3.255900000000000000e+04,2.173300000000000000e+04,1.852700000000000000e+04,1.301700000000000000e+04,1.231600000000000000e+04,9.411000000000000000e+03,9.712000000000000000e+03,5.606000000000000000e+03,6.507000000000000000e+03,6.307000000000000000e+03,3.103000000000000000e+03,4.605000000000000000e+03,3.203000000000000000e+03,2.502000000000000000e+03,2.002000000000000000e+03,3.804000000000000000e+03,3.503000000000000000e+03,2.402000000000000000e+03,1.901000000000000000e+03,2.202000000000000000e+03,2.402000000000000000e+03,2.602000000000000000e+03,2.602000000000000000e+03,1.701000000000000000e+03,2.302000000000000000e+03,3.103000000000000000e+03,3.103000000000000000e+03,1.601000000000000000e+03,2.202000000000000000e+03,1.701000000000000000e+03,2.502000000000000000e+03,1.801000000000000000e+03,1.601000000000000000e+03,2.102000000000000000e+03,1.701000000000000000e+03,2.602000000000000000e+03,2.202000000000000000e+03,2.402000000000000000e+03,1.301000000000000000e+03,1.701000000000000000e+03,1.301000000000000000e+03,2.602000000000000000e+03,1.801000000000000000e+03,3.503000000000000000e+03,1.601000000000000000e+03,1.501000000000000000e+03,nan
8.790019999999999811e+01,3.303000000000000000e+03,2.102000000000000000e+03,1.601000000000000000e+03,2.903000000000000000e+03,2.102000000000000000e+03,2.002000000000000000e+03,2.702000000000000000e+03,6.407000000000000000e+03,1.231600000000000000e+04,3.245800000000000000e+04,9.099600000000000000e+04,1.392200000000000000e+05,3.064320000000000000e+05,6.237920000000000000e+05,7.901760000000000000e+05,1.189600000000000000e+06,1.586432000000000000e+06,2.099904000000000000e+06,2.885305500000000000e+06,2.923069500000000000e+06,3.535803000000000000e+06,3.636409299999999814e+06,4.598098500000000000e+06,5.297667500000000000e+06,4.685683500000000000e+06,5.106854000000000000e+06,1.478798500000000000e+07,5.373103500000000000e+06,7.694148000000000000e+06,5.591629500000000000e+06,9.144583000000000000e+06,5.583847500000000000e+06,6.080613000000000000e+06,5.631332500000000000e+06,6.128257000000000000e+06,5.802373500000000000e+06,5.925612000000000000e+06,5.651343000000000000e+06,5.369133000000000000e+06,5.488242500000000000e+06,5.985008000000000000e+06,5.663254000000000000e+06,5.579718500000000000e+06,5.170538000000000000e+06,5.583847500000000000e+06,5.226043000000000000e+06,5.392955000000000000e+06,6.060761500000000000e+06,5.873680500000000000e+06,6.116346000000000000e+06,6.175900500000000000e+06,5.671194500000000000e+06,5.376915000000000000e+06,5.619580500000000000e+06,5.524134000000000000e+06,5.257805500000000000e+06,5.623392000000000000e+06,6.044721500000000000e+06,5.949434000000000000e+06,5.015537000000000000e+06,5.039359000000000000e+06,5.496342000000000000e+06,5.265905000000000000e+06,5.202300500000000000e+06,5.067071500000000000e+06,5.834136000000000000e+06,5.722808500000000000e+06,5.186340000000000000e+06,5.754730000000000000e+06,5.802373500000000000e+06,5.694857500000000000e+06,6.120157500000000000e+06,5.432817000000000000e+06,5.830007000000000000e+06,5.973256000000000000e+06,5.401054500000000000e+06,6.032810500000000000e+06,6.418248500000000000e+06,5.671194500000000000e+06,5.607669500000000000e+06,9.112979000000000000e+06,5.357063000000000000e+06,6.156049000000000000e+06,6.068543000000000000e+06,5.520005000000000000e+06,6.438259000000000000e+06,6.203851500000000000e+06,7.161491000000000000e+06,5.412806500000000000e+06,6.481773500000000000e+06,6.390615000000000000e+06,5.909731000000000000e+06,6.330901500000000000e+06,6.215762500000000000e+06,5.949434000000000000e+06,6.076484000000000000e+06,6.644874000000000000e+06,6.124286500000000000e+06,5.587818000000000000e+06,6.907073000000000000e+06,5.551767500000000000e+06,5.269716500000000000e+06,5.301479000000000000e+06,5.261776000000000000e+06,5.917671500000000000e+06,5.297667500000000000e+06,5.345152500000000000e+06,4.939942000000000000e+06,5.221914000000000000e+06,5.317519000000000000e+06,5.281627500000000000e+06,5.138616500000000000e+06,5.341341000000000000e+06,5.416777000000000000e+06,5.011487000000000000e+06,5.456480000000000000e+06,6.028681500000000000e+06,4.971704500000000000e+06,5.122815000000000000e+06,6.076484000000000000e+06,6.728250500000000000e+06,5.714868000000000000e+06,5.412806500000000000e+06,6.291198500000000000e+06,7.109877000000000000e+06,5.798244500000000000e+06,5.698828000000000000e+06,5.285756500000000000e+06,5.849858500000000000e+06,5.229854500000000000e+06,5.424717500000000000e+06,5.031339000000000000e+06,5.289727000000000000e+06,6.060761500000000000e+06,5.603540000000000000e+06,5.098993000000000000e+06,5.051270000000000000e+06,5.631332500000000000e+06,6.048850500000000000e+06,5.726779000000000000e+06,6.239584500000000000e+06,5.281627500000000000e+06,5.925612000000000000e+06,5.571778000000000000e+06,6.366634500000000000e+06,6.020899500000000000e+06,5.516193500000000000e+06,6.398397000000000000e+06,6.016770500000000000e+06,5.146557500000000000e+06,5.361192500000000000e+06,6.219733000000000000e+06,5.965156500000000000e+06,5.873680500000000000e+06,5.702957000000000000e+06,5.460609000000000000e+06,5.281627500000000000e+06,5.599729000000000000e+06,5.655154500000000000e+06,5.337370500000000000e+06,5.333241500000000000e+06,6.342812500000000000e+06,6.144138000000000000e+06,6.163831000000000000e+06,6.426348000000000000e+06,5.643243500000000000e+06,5.686917000000000000e+06,5.770611000000000000e+06,6.227673500000000000e+06,4.657812000000000000e+06,4.912070500000000000e+06,5.401054500000000000e+06,5.007596500000000000e+06,4.975754500000000000e+06,5.790304000000000000e+06,4.864506500000000000e+06,4.920011000000000000e+06,5.512064000000000000e+06,4.626049500000000000e+06,5.476331500000000000e+06,5.734719500000000000e+06,5.512064000000000000e+06,5.015537000000000000e+06,5.468391000000000000e+06,5.376915000000000000e+06,5.428846500000000000e+06,5.401054500000000000e+06,6.239584500000000000e+06,5.349281500000000000e+06,5.007596500000000000e+06,4.947883000000000000e+06,5.401054500000000000e+06,5.333241500000000000e+06,5.110904000000000000e+06,5.388826000000000000e+06,5.158468000000000000e+06,5.317519000000000000e+06,4.562445000000000000e+06,5.738848500000000000e+06,6.736350000000000000e+06,4.490900000000000000e+06,6.688547000000000000e+06,5.261776000000000000e+06,5.237954000000000000e+06,5.023398000000000000e+06,5.261776000000000000e+06,5.122815000000000000e+06,4.681554500000000000e+06,4.713396000000000000e+06,5.015537000000000000e+06,4.467078000000000000e+06,5.961345000000000000e+06,5.476331500000000000e+06,5.579718500000000000e+06,5.484431000000000000e+06,6.497813500000000000e+06,5.221914000000000000e+06,5.265905000000000000e+06,5.035309000000000000e+06,6.851489000000000000e+06,6.851489000000000000e+06,5.484431000000000000e+06,5.317519000000000000e+06,6.366634500000000000e+06,5.762670500000000000e+06,5.087082000000000000e+06,5.277816000000000000e+06,6.187811500000000000e+06,5.694857500000000000e+06,6.954876000000000000e+06,5.468391000000000000e+06,6.048850500000000000e+06,6.354723500000000000e+06,7.109877000000000000e+06,5.599729000000000000e+06,6.382674500000000000e+06,5.814284500000000000e+06,7.113688500000000000e+06,6.942965000000000000e+06,6.799875000000000000e+06,6.207822000000000000e+06,6.175900500000000000e+06,6.048850500000000000e+06,5.861769500000000000e+06,6.422377500000000000e+06,8.174873500000000000e+06,6.032810500000000000e+06,7.125599000000000000e+06,5.627521000000000000e+06,6.410308000000000000e+06,6.263247500000000000e+06,6.934865500000000000e+06,8.127388500000000000e+06,7.678267000000000000e+06,6.334872000000000000e+06,6.740161500000000000e+06,6.227673500000000000e+06,6.692676500000000000e+06,6.303109500000000000e+06,6.485902500000000000e+06,8.385459000000000000e+06,6.970598000000000000e+06,7.356354000000000000e+06,6.839737000000000000e+06,6.919143000000000000e+06,6.159860500000000000e+06,6.931054000000000000e+06,7.201353000000000000e+06,6.469862500000000000e+06,8.047823500000000000e+06,5.456480000000000000e+06,6.565309000000000000e+06,5.718997000000000000e+06,7.364294500000000000e+06,5.846047000000000000e+06,6.696488000000000000e+06,6.907073000000000000e+06,6.040910000000000000e+06,6.581349000000000000e+06,6.740161500000000000e+06,6.422377500000000000e+06,5.897820000000000000e+06,6.259436000000000000e+06,6.255307000000000000e+06,7.539147000000000000e+06,6.776053000000000000e+06,6.402526000000000000e+06,5.953245500000000000e+06,5.647372500000000000e+06,5.706768500000000000e+06,5.408995000000000000e+06,5.683105500000000000e+06,6.322961000000000000e+06,6.028681500000000000e+06,5.428846500000000000e+06,5.889720500000000000e+06,5.985008000000000000e+06,6.024870000000000000e+06,5.480302000000000000e+06,5.134726000000000000e+06,5.937523000000000000e+06,7.137669000000000000e+06,5.762670500000000000e+06,5.913542000000000000e+06,5.233825000000000000e+06,5.905760500000000000e+06,6.915014000000000000e+06,4.995606000000000000e+06,5.325301000000000000e+06,5.706768500000000000e+06,5.396766500000000000e+06,5.488242500000000000e+06,6.537675500000000000e+06,4.486850000000000000e+06,4.872447000000000000e+06,5.154577500000000000e+06,5.814284500000000000e+06,4.478989000000000000e+06,5.627521000000000000e+06,4.681554500000000000e+06,4.383542500000000000e+06,4.224571500000000000e+06,4.657812000000000000e+06,4.137224500000000000e+06,4.049798299999999814e+06,5.015537000000000000e+06,4.637881000000000000e+06,1.050798800000000000e+07,5.087082000000000000e+06,4.645901000000000000e+06,4.749208500000000000e+06,4.820753500000000000e+06,7.066203500000000000e+06,5.774581500000000000e+06,5.655154500000000000e+06,5.575907000000000000e+06,5.321330500000000000e+06,5.281627500000000000e+06,5.305608000000000000e+06,5.325301000000000000e+06,5.151076500000000000e+06,5.373103500000000000e+06,5.728877500000000000e+06,5.516193500000000000e+06,5.619580500000000000e+06,6.461922000000000000e+06,5.555896500000000000e+06,6.255307000000000000e+06,5.313390000000000000e+06,5.611481000000000000e+06,5.830007000000000000e+06,5.536045000000000000e+06,6.326772500000000000e+06,7.260907500000000000e+06,6.708399000000000000e+06,6.863400000000000000e+06,8.520608000000000000e+06,6.031014000000000000e+06,6.148108500000000000e+06,5.126705500000000000e+06,5.909731000000000000e+06,5.643243500000000000e+06,5.822066000000000000e+06,6.664725500000000000e+06,5.794433000000000000e+06,5.722808500000000000e+06,6.660596000000000000e+06,6.469862500000000000e+06,6.104435000000000000e+06,5.663254000000000000e+06,7.241056000000000000e+06,6.505595000000000000e+06,6.605012000000000000e+06,5.730908000000000000e+06,6.621052000000000000e+06,5.691046000000000000e+06,5.345152500000000000e+06,5.877809500000000000e+06,5.631332500000000000e+06,5.516193500000000000e+06,6.716339500000000000e+06,5.531916000000000000e+06,5.611481000000000000e+06,5.253994000000000000e+06,5.221914000000000000e+06,4.618029500000000000e+06,6.839737000000000000e+06,5.555896500000000000e+06,4.522662500000000000e+06,4.363611500000000000e+06,3.763538500000000000e+06,4.100451000000000000e+06,3.988344799999999814e+06,3.672221500000000000e+06,3.300915799999999814e+06,3.011072000000000000e+06,3.269971299999999814e+06,2.683888299999999814e+06,2.357184000000000000e+06,2.200997799999999814e+06,2.697673500000000000e+06,2.533531000000000000e+06,6.778795000000000000e+06,1.956800000000000000e+06,1.965632000000000000e+06,1.555086399999999907e+06,1.788096000000000000e+06,1.956556399999999907e+06,1.539230300000000047e+06,1.843658000000000000e+06,1.723424000000000000e+06,1.592480000000000000e+06,1.704256000000000000e+06,1.712000000000000000e+06,2.116806799999999814e+06,2.338609500000000000e+06,4.018559500000000000e+06,2.396447299999999814e+06,1.776320000000000000e+06,1.721248000000000000e+06,1.669120800000000047e+06,1.813568000000000000e+06,2.021945600000000093e+06,2.270191799999999814e+06,1.763872000000000000e+06,1.815232000000000000e+06,2.167365799999999814e+06,2.032673300000000047e+06,1.634752000000000000e+06,1.669568000000000000e+06,2.000578100000000093e+06,1.363487100000000093e+06,2.824514000000000000e+06,1.589472000000000000e+06,1.489696000000000000e+06,1.465871800000000047e+06,1.696544000000000000e+06,2.080475300000000047e+06,1.384436600000000093e+06,1.760081600000000093e+06,1.262298899999999907e+06,1.337568000000000000e+06,1.646560000000000000e+06,1.340864000000000000e+06,1.288448000000000000e+06,1.424962399999999907e+06,1.368480000000000000e+06,1.332096000000000000e+06,1.464848000000000000e+06,1.428416000000000000e+06,1.341651300000000047e+06,1.767524100000000093e+06,1.245280000000000000e+06,1.304672000000000000e+06,1.132896000000000000e+06,1.343872000000000000e+06,1.586006300000000047e+06,1.370944000000000000e+06,1.383584000000000000e+06,1.489376000000000000e+06,1.312672000000000000e+06,9.823028000000000466e+05,1.423584000000000000e+06,1.400832000000000000e+06,1.501064800000000047e+06,1.981570500000000000e+06,1.419168000000000000e+06,1.512768000000000000e+06,1.366560000000000000e+06,1.595296000000000000e+06,1.313504000000000000e+06,1.262432000000000000e+06,1.558193300000000047e+06,1.337344000000000000e+06,1.355424000000000000e+06,1.429056000000000000e+06,1.066720000000000000e+06,1.346528000000000000e+06,1.248256000000000000e+06,1.380352000000000000e+06,1.562656000000000000e+06,1.392576000000000000e+06,1.333056000000000000e+06,1.261056000000000000e+06,1.455392000000000000e+06,1.709200500000000000e+06,1.260608000000000000e+06,1.673139500000000000e+06,1.342464000000000000e+06,1.218688000000000000e+06,1.197984000000000000e+06,1.259232000000000000e+06,1.470336000000000000e+06,1.430976000000000000e+06,1.255392000000000000e+06,1.525504000000000000e+06,1.212595300000000047e+06,1.634376000000000000e+06,1.240512000000000000e+06,1.318752000000000000e+06,1.255712000000000000e+06,1.500160000000000000e+06,1.349312000000000000e+06,1.297408000000000000e+06,1.575936000000000000e+06,1.772467600000000093e+06,1.404064000000000000e+06,1.592384000000000000e+06,1.506624000000000000e+06,1.836110800000000047e+06,2.037152000000000000e+06,1.460768000000000000e+06,1.848087300000000047e+06,1.523552000000000000e+06,1.142793000000000000e+06,1.429696000000000000e+06,1.599424000000000000e+06,1.281408000000000000e+06,1.249578500000000000e+06,1.299562800000000047e+06,1.501664000000000000e+06,1.418752500000000000e+06,1.529600000000000000e+06,1.211488000000000000e+06,1.707872000000000000e+06,1.300800000000000000e+06,1.792397600000000093e+06,1.509120000000000000e+06,1.681109800000000047e+06,1.708290500000000000e+06,1.073056399999999907e+06,1.128680500000000000e+06,1.087648000000000000e+06,1.053248000000000000e+06,1.510227500000000000e+06,1.275648000000000000e+06,1.189280000000000000e+06,9.967040000000000000e+05,1.370624000000000000e+06,1.129600000000000000e+06,9.141120000000000000e+05,1.098944000000000000e+06,1.090496000000000000e+06,1.517824000000000000e+06,1.135744000000000000e+06,1.268384000000000000e+06,1.385504000000000000e+06,1.391072000000000000e+06,1.679360000000000000e+06,1.514496000000000000e+06,1.259552000000000000e+06,1.652640000000000000e+06,1.744516800000000047e+06,1.393395600000000093e+06,1.328896000000000000e+06,1.384448000000000000e+06,1.458944000000000000e+06,1.488000000000000000e+06,2.007796899999999907e+06,2.002218800000000047e+06,1.574146500000000000e+06,1.804288000000000000e+06,1.686304000000000000e+06,1.432704000000000000e+06,1.866103500000000000e+06,1.559520000000000000e+06,1.392160000000000000e+06,1.559520000000000000e+06,1.728768000000000000e+06,1.399682500000000000e+06,1.691424000000000000e+06,1.563072000000000000e+06,1.761800500000000000e+06,1.623264000000000000e+06,2.285120000000000000e+06,1.314742000000000000e+06,1.624768000000000000e+06,2.220254500000000000e+06,1.514387899999999907e+06,1.838208000000000000e+06,1.974507899999999907e+06,2.471624000000000000e+06,2.221449500000000000e+06,1.825824000000000000e+06,1.936365300000000047e+06,1.609280000000000000e+06,1.622496000000000000e+06,1.725600000000000000e+06,1.680352000000000000e+06,1.408074399999999907e+06,1.476576000000000000e+06,1.534464000000000000e+06,1.961984000000000000e+06,1.561568000000000000e+06,1.724375000000000000e+06,1.486688000000000000e+06,1.603520000000000000e+06,1.827493100000000093e+06,1.727360000000000000e+06,1.699808000000000000e+06,1.491424000000000000e+06,1.609920000000000000e+06,2.055789600000000093e+06,1.874912000000000000e+06,2.041058800000000047e+06,2.278352500000000000e+06,1.894240000000000000e+06,2.178639500000000000e+06,1.894464000000000000e+06,1.789312000000000000e+06,1.605594399999999907e+06,1.247870300000000047e+06,1.796329300000000047e+06,1.681109800000000047e+06,2.030815899999999907e+06,2.041648500000000000e+06,1.667520000000000000e+06,1.895705100000000093e+06,1.891696100000000093e+06,1.796320000000000000e+06,1.454563800000000047e+06,1.358624000000000000e+06,1.355226500000000000e+06,1.639744000000000000e+06,1.711456000000000000e+06,1.455168000000000000e+06,1.518048000000000000e+06,1.709056000000000000e+06,1.509856000000000000e+06,1.871883300000000047e+06,1.586656000000000000e+06,1.522099800000000047e+06,1.527232000000000000e+06,1.619552000000000000e+06,1.875814899999999907e+06,1.789856000000000000e+06,1.708608000000000000e+06,1.524640000000000000e+06,1.695456000000000000e+06,1.726912000000000000e+06,1.661440000000000000e+06,1.870304000000000000e+06,1.498972300000000047e+06,2.032237100000000093e+06,1.916864000000000000e+06,1.846656000000000000e+06,1.613893100000000093e+06,2.014048000000000000e+06,2.112715500000000000e+06,1.775416500000000000e+06,1.963424000000000000e+06,1.775008000000000000e+06,1.777312000000000000e+06,1.967651500000000000e+06,1.664576000000000000e+06,2.005958000000000000e+06,2.022824399999999907e+06,1.636576000000000000e+06,1.479165300000000047e+06,1.696640000000000000e+06,1.537568000000000000e+06,1.769120000000000000e+06,1.566208000000000000e+06,1.929952000000000000e+06,1.672832000000000000e+06,1.470656000000000000e+06,1.600608000000000000e+06,1.391393600000000093e+06,1.861075100000000093e+06,1.974880000000000000e+06,1.875680000000000000e+06,1.620768000000000000e+06,1.760861000000000000e+06,1.580576000000000000e+06,1.869344000000000000e+06,1.763995800000000047e+06,1.648736000000000000e+06,1.518901600000000093e+06,1.696320000000000000e+06,1.427676300000000047e+06,2.132725000000000000e+06,1.741114000000000000e+06,1.649600000000000000e+06,1.764380500000000000e+06,1.856608000000000000e+06,1.686304000000000000e+06,1.746208000000000000e+06,1.397020600000000093e+06,1.641472000000000000e+06,2.668242000000000000e+06,1.696000000000000000e+06,1.851628600000000093e+06,2.179328299999999814e+06,2.091405399999999907e+06,1.745440000000000000e+06,2.499587500000000000e+06,2.052165399999999907e+06,1.490048000000000000e+06,2.353948000000000000e+06,1.701664000000000000e+06,1.616736000000000000e+06,1.642240000000000000e+06,1.942119399999999907e+06,1.353056000000000000e+06,1.354656000000000000e+06,1.142011500000000000e+06,1.529472000000000000e+06,1.442048000000000000e+06,1.732032000000000000e+06,2.054637800000000047e+06,1.305406399999999907e+06,1.692288000000000000e+06,2.223191799999999814e+06,1.831648000000000000e+06,1.777408000000000000e+06,1.543810500000000000e+06,2.353275799999999814e+06,2.169344000000000000e+06,2.597604500000000000e+06,2.736819500000000000e+06,1.763871300000000047e+06,2.562279299999999814e+06,2.733532799999999814e+06,2.405688500000000000e+06,3.087962799999999814e+06,3.616202299999999814e+06,3.507036500000000000e+06,3.532271799999999814e+06,3.076102000000000000e+06,4.227354500000000000e+06,3.954687500000000000e+06,3.653237000000000000e+06,5.583847500000000000e+06,4.335899000000000000e+06,4.232591500000000000e+06,4.121184500000000000e+06,4.637881000000000000e+06,4.538543500000000000e+06,4.824724000000000000e+06,4.463028500000000000e+06,4.641851000000000000e+06,4.566336000000000000e+06,7.773395500000000000e+06,5.734719500000000000e+06,4.872447000000000000e+06,5.401054500000000000e+06,5.996919000000000000e+06,6.501784000000000000e+06,4.705535000000000000e+06,5.559867000000000000e+06,5.937523000000000000e+06,5.694857500000000000e+06,6.068543000000000000e+06,7.284729500000000000e+06,7.018401000000000000e+06,5.917671500000000000e+06,5.726779000000000000e+06,9.999153000000000000e+06,8.262538000000000000e+06,5.730908000000000000e+06,6.068543000000000000e+06,5.750759500000000000e+06,5.774581500000000000e+06,6.052821000000000000e+06,7.690019000000000000e+06,6.040910000000000000e+06,6.529735000000000000e+06,7.038252500000000000e+06,6.545616000000000000e+06,7.721781500000000000e+06,6.855618000000000000e+06,9.430922000000000000e+06,7.093837000000000000e+06,7.960318000000000000e+06,9.160623000000000000e+06,1.038062000000000000e+07,7.396057000000000000e+06,7.646345500000000000e+06,9.172534000000000000e+06,7.026341500000000000e+06,8.453272000000000000e+06,7.153550000000000000e+06,7.856931000000000000e+06,6.923113500000000000e+06,7.745603000000000000e+06,6.919143000000000000e+06,7.078114500000000000e+06,8.484875000000000000e+06,7.292670000000000000e+06,7.805317000000000000e+06,7.876782500000000000e+06,8.608273000000000000e+06,7.129728500000000000e+06,7.789594500000000000e+06,7.539147000000000000e+06,9.562101000000000000e+06,7.201353000000000000e+06,8.119448000000000000e+06,7.137669000000000000e+06,6.624863500000000000e+06,6.291198500000000000e+06,8.560311000000000000e+06,7.403839000000000000e+06,6.295010000000000000e+06,6.136197500000000000e+06,5.607669500000000000e+06,7.749732500000000000e+06,6.549586500000000000e+06,6.446199500000000000e+06,6.040910000000000000e+06,6.330901500000000000e+06,5.965156500000000000e+06,5.702957000000000000e+06,6.422377500000000000e+06,5.865898500000000000e+06,7.340314000000000000e+06,6.291198500000000000e+06,6.422377500000000000e+06,6.557527000000000000e+06,6.553398000000000000e+06,6.609141000000000000e+06,8.894453000000000000e+06,7.181342500000000000e+06,6.525764500000000000e+06,5.531916000000000000e+06,6.720310000000000000e+06,6.318832000000000000e+06,7.380017000000000000e+06,6.783835000000000000e+06,7.698118500000000000e+06,7.248838000000000000e+06,8.520608000000000000e+06,8.596362000000000000e+06,7.360165500000000000e+06,6.195911000000000000e+06,6.585160500000000000e+06,6.803686500000000000e+06,8.441361000000000000e+06,6.982668000000000000e+06,7.320621000000000000e+06,6.835766500000000000e+06,7.415908500000000000e+06,7.332532000000000000e+06,6.370763500000000000e+06,6.859588500000000000e+06,8.214735500000000000e+06,6.855618000000000000e+06,7.042381500000000000e+06,6.489873000000000000e+06,6.549586500000000000e+06,7.451641500000000000e+06,9.756805000000000000e+06,8.469153000000000000e+06,7.888693500000000000e+06,6.283258000000000000e+06,6.609141000000000000e+06,6.851489000000000000e+06,7.089866500000000000e+06,7.499444000000000000e+06,7.900604000000000000e+06,8.496786000000000000e+06,6.704587500000000000e+06,6.942965000000000000e+06,7.590602000000000000e+06,6.958687500000000000e+06,6.151920000000000000e+06,8.008120500000000000e+06,6.807815500000000000e+06,6.919143000000000000e+06,6.020899500000000000e+06,6.601200500000000000e+06,5.909731000000000000e+06,6.545616000000000000e+06,7.507384500000000000e+06,8.083397500000000000e+06,6.493684500000000000e+06,5.464579500000000000e+06,7.002678500000000000e+06,6.259436000000000000e+06,6.247525000000000000e+06,6.859588500000000000e+06,6.597071000000000000e+06,6.084583500000000000e+06,6.072672500000000000e+06,6.068543000000000000e+06,6.883251500000000000e+06,5.826195500000000000e+06,5.520005000000000000e+06,5.492371500000000000e+06,5.162597500000000000e+06,6.187811500000000000e+06,4.757069500000000000e+06,4.761119500000000000e+06,6.450011000000000000e+06,4.474939000000000000e+06,5.460609000000000000e+06,4.204720000000000000e+06,3.723835500000000000e+06,4.419355000000000000e+06,5.627521000000000000e+06,4.689574500000000000e+06,4.618029500000000000e+06,4.606198000000000000e+06,5.559867000000000000e+06,5.158468000000000000e+06,5.229854500000000000e+06,4.812813000000000000e+06,4.753099500000000000e+06,6.032810500000000000e+06,5.091052500000000000e+06,4.391483000000000000e+06,5.246053500000000000e+06,4.582196000000000000e+06,4.665752500000000000e+06,4.586267000000000000e+06,4.554504500000000000e+06,4.212740000000000000e+06,4.371631500000000000e+06,3.942441000000000000e+06,5.734719500000000000e+06,4.633990000000000000e+06,4.423246000000000000e+06,5.098993000000000000e+06,6.295010000000000000e+06,4.769139500000000000e+06,4.713396000000000000e+06,5.051270000000000000e+06,4.447226500000000000e+06,6.179871000000000000e+06,5.114795000000000000e+06,5.277816000000000000e+06,5.365004000000000000e+06,5.031339000000000000e+06,4.856486000000000000e+06,6.434288500000000000e+06,4.757069500000000000e+06,4.979725000000000000e+06,4.908100500000000000e+06,5.087082000000000000e+06,4.828614500000000000e+06,4.844575500000000000e+06,5.059210500000000000e+06,5.257805500000000000e+06,5.293538000000000000e+06,5.802373500000000000e+06,5.067071500000000000e+06,6.791775500000000000e+06,5.249865000000000000e+06,4.562445000000000000e+06,4.936051500000000000e+06,5.937523000000000000e+06,4.916120500000000000e+06,5.436628500000000000e+06,6.950905500000000000e+06,5.126705500000000000e+06,4.411335000000000000e+06,5.508253000000000000e+06,5.277816000000000000e+06,4.928031500000000000e+06,4.622079000000000000e+06,4.459137500000000000e+06,4.602068500000000000e+06,4.717446000000000000e+06,4.943992000000000000e+06,4.407444000000000000e+06,4.482880000000000000e+06,4.693544500000000000e+06,4.323988000000000000e+06,5.102884000000000000e+06,5.182449000000000000e+06,4.689574500000000000e+06,4.574356000000000000e+06,4.490900000000000000e+06,5.063101500000000000e+06,4.292225500000000000e+06,4.129204500000000000e+06,4.204720000000000000e+06,4.019537500000000000e+06,4.121184500000000000e+06,4.196699500000000000e+06,4.304136500000000000e+06,4.355750500000000000e+06,4.339790000000000000e+06,4.943992000000000000e+06,5.071121500000000000e+06,4.602068500000000000e+06,4.697594500000000000e+06,5.603540000000000000e+06,4.486850000000000000e+06,5.353252000000000000e+06,4.419355000000000000e+06,6.561338500000000000e+06,6.557527000000000000e+06,4.359721000000000000e+06,4.534573500000000000e+06,4.471048500000000000e+06,4.649792000000000000e+06,4.089422000000000000e+06,4.717446000000000000e+06,4.387592500000000000e+06,4.212740000000000000e+06,4.562445000000000000e+06,5.325301000000000000e+06,5.094943000000000000e+06,4.236482000000000000e+06,4.427295500000000000e+06,4.570306000000000000e+06,4.753099500000000000e+06,4.669723000000000000e+06,5.559867000000000000e+06,4.717446000000000000e+06,5.599729000000000000e+06,5.683105500000000000e+06,5.897820000000000000e+06,6.314861500000000000e+06,5.782522000000000000e+06,6.982668000000000000e+06,5.897820000000000000e+06,6.779864500000000000e+06,6.235614000000000000e+06,7.388116500000000000e+06,6.001048000000000000e+06,6.422377500000000000e+06,6.442070000000000000e+06,6.271347000000000000e+06,5.770611000000000000e+06,5.841918000000000000e+06,5.774581500000000000e+06,6.151920000000000000e+06,6.080613000000000000e+06,5.766482000000000000e+06,6.096335500000000000e+06,6.044721500000000000e+06,4.975754500000000000e+06,4.566336000000000000e+06,4.908100500000000000e+06,5.440757500000000000e+06,5.579718500000000000e+06,4.904209500000000000e+06,4.804793000000000000e+06,5.087082000000000000e+06,5.341341000000000000e+06,5.269716500000000000e+06,4.951853000000000000e+06,5.246053500000000000e+06,4.777080000000000000e+06,4.904209500000000000e+06,4.685683500000000000e+06,4.264354000000000000e+06,4.550534000000000000e+06,4.602068500000000000e+06,4.900159500000000000e+06,3.783390299999999814e+06,4.133174799999999814e+06,4.208769500000000000e+06,3.695964000000000000e+06,3.692073000000000000e+06,3.370080799999999814e+06,3.151554799999999814e+06,3.393982000000000000e+06,3.429794299999999814e+06,3.739796299999999814e+06,3.632439000000000000e+06,4.546484000000000000e+06,5.047299500000000000e+06,5.710897500000000000e+06,5.873680500000000000e+06,5.905760500000000000e+06,6.557527000000000000e+06,6.251336500000000000e+06,6.299139000000000000e+06,6.350594000000000000e+06,5.194360000000000000e+06,5.599729000000000000e+06,5.528104500000000000e+06,5.384855500000000000e+06,4.542593500000000000e+06,4.359721000000000000e+06,3.767509000000000000e+06,3.624419000000000000e+06,3.751627799999999814e+06,2.646769000000000000e+06,3.254862299999999814e+06,3.159416000000000000e+06,3.322437000000000000e+06,3.799271500000000000e+06,3.532681000000000000e+06,3.521190799999999814e+06,3.314417000000000000e+06,3.234931299999999814e+06,3.715645500000000000e+06,3.747657500000000000e+06,3.894797299999999814e+06,4.057659500000000000e+06,4.065679500000000000e+06,4.534573500000000000e+06,4.526632500000000000e+06,4.351700500000000000e+06,3.552953299999999814e+06,3.938391299999999814e+06,3.799271500000000000e+06,3.688102799999999814e+06,4.129204500000000000e+06,3.882727500000000000e+06,3.783390299999999814e+06,4.002075000000000000e+06,3.839133500000000000e+06,3.986193799999999814e+06,4.204720000000000000e+06,3.600676500000000000e+06,3.636409299999999814e+06,3.906628799999999814e+06,3.274793299999999814e+06,3.644270500000000000e+06,4.431266000000000000e+06,3.652290500000000000e+06,4.351700500000000000e+06,3.938391299999999814e+06,3.914648799999999814e+06,3.831192799999999814e+06,3.513170799999999814e+06,3.628389299999999814e+06,4.216630500000000000e+06,4.204720000000000000e+06,6.700617000000000000e+06,3.616557799999999814e+06,3.298535500000000000e+06,3.294644799999999814e+06,3.175297000000000000e+06,3.318656000000000000e+06,3.139643799999999814e+06,3.119792299999999814e+06,3.027009500000000000e+06,3.548983000000000000e+06,2.931136000000000000e+06,3.588765500000000000e+06,3.684132500000000000e+06,3.294644799999999814e+06,3.537072000000000000e+06,3.417883299999999814e+06,3.191337299999999814e+06,3.322437000000000000e+06,3.413833500000000000e+06,2.718314299999999814e+06,3.207218500000000000e+06,3.433764500000000000e+06,3.552953299999999814e+06,3.735746500000000000e+06,3.354199500000000000e+06,3.974203500000000000e+06,4.506701500000000000e+06,3.791410299999999814e+06,3.481408299999999814e+06,3.167436000000000000e+06,3.688102799999999814e+06,3.521190799999999814e+06,4.212740000000000000e+06,3.747657500000000000e+06,3.219129500000000000e+06,3.262882299999999814e+06,3.322437000000000000e+06,3.262882299999999814e+06,3.298535500000000000e+06,3.314417000000000000e+06,3.485299000000000000e+06,3.874866299999999814e+06,3.207218500000000000e+06,3.091841299999999814e+06,3.238981000000000000e+06,2.956771000000000000e+06,3.294644799999999814e+06,2.742215500000000000e+06,3.302506000000000000e+06,2.742144000000000000e+06,3.103911000000000000e+06,3.318387299999999814e+06,3.477438000000000000e+06,3.616557799999999814e+06,3.095891000000000000e+06,3.139643799999999814e+06,3.676191799999999814e+06,3.839133500000000000e+06,3.282654500000000000e+06,3.576775000000000000e+06,3.159416000000000000e+06,3.457507000000000000e+06,4.236482000000000000e+06,3.962292500000000000e+06,4.192729500000000000e+06,4.391483000000000000e+06,4.753099500000000000e+06,4.868397000000000000e+06,5.237954000000000000e+06,4.796852000000000000e+06,5.233825000000000000e+06,4.916120500000000000e+06,5.011487000000000000e+06,5.345152500000000000e+06,4.836555500000000000e+06,5.106854000000000000e+06,5.531916000000000000e+06,5.492371500000000000e+06,5.226043000000000000e+06,5.782522000000000000e+06,5.170538000000000000e+06,5.130755500000000000e+06,5.015537000000000000e+06,5.015537000000000000e+06,5.206191500000000000e+06,4.864506500000000000e+06,4.840605000000000000e+06,5.134726000000000000e+06,4.951853000000000000e+06,4.908100500000000000e+06,4.574356000000000000e+06,4.459137500000000000e+06,4.888249000000000000e+06,4.319938000000000000e+06,4.113323299999999814e+06,4.033837500000000000e+06,4.117293500000000000e+06,3.457507000000000000e+06,3.184783500000000000e+06,2.789859299999999814e+06,2.610432000000000000e+06,2.823521500000000000e+06,2.070597399999999907e+06,1.955168000000000000e+06,1.944256000000000000e+06,2.003306800000000047e+06,1.783520000000000000e+06,1.371499600000000093e+06,1.567392000000000000e+06,1.272352000000000000e+06,1.285888000000000000e+06,1.666057800000000047e+06,1.078144000000000000e+06,1.241344000000000000e+06,9.566720000000000000e+05,8.925440000000000000e+05,7.154720000000000000e+05,6.301920000000000000e+05,5.857280000000000000e+05,4.558880000000000000e+05,3.599600000000000000e+05,2.860080000000000000e+05,2.501000000000000000e+05,1.732160000000000000e+05,1.308560000000000000e+05,9.632600000000000000e+04,7.059400000000000000e+04,5.061400000000000000e+04,4.499500000000000000e+04,3.035300000000000000e+04,3.135500000000000000e+04,2.203400000000000000e+04,1.762500000000000000e+04,1.351800000000000000e+04,1.281600000000000000e+04,1.081300000000000000e+04,1.111400000000000000e+04,1.261600000000000000e+04,3.904000000000000000e+03,5.506000000000000000e+03,5.506000000000000000e+03,2.802000000000000000e+03,3.103000000000000000e+03,4.304000000000000000e+03,3.704000000000000000e+03,4.004000000000000000e+03,2.702000000000000000e+03,4.304000000000000000e+03,4.004000000000000000e+03,2.302000000000000000e+03,2.903000000000000000e+03,2.502000000000000000e+03,1.601000000000000000e+03,3.303000000000000000e+03,2.502000000000000000e+03,3.103000000000000000e+03,3.303000000000000000e+03,1.901000000000000000e+03,1.201000000000000000e+03,2.802000000000000000e+03,1.701000000000000000e+03,1.601000000000000000e+03,2.102000000000000000e+03,1.701000000000000000e+03,2.602000000000000000e+03,2.602000000000000000e+03,2.002000000000000000e+03,2.402000000000000000e+03,1.601000000000000000e+03,2.102000000000000000e+03,2.002000000000000000e+03,1.801000000000000000e+03,2.202000000000000000e+03,2.602000000000000000e+03,1.801000000000000000e+03,1.901000000000000000e+03,nan
[truncated: 260,233 more chars]
