# Supplementary material for: Otolith microchemistry and diadromy in Patagonian river fishes
Source: PeerJ. 2019 Jan 3;7:e6149. doi: 10.7717/peerj.6149 (PMC6321752; doi:10.7717/peerj.6149)
Supplement: Supplemental Information 3 — Raw data. This archive contains the raw data used to generate the analyses reported in the paper cited above. The python script provided allows to convert from the isotopic intensities measured by LA-ICP-MS to molar concentrations of Sr:Ca. [file peerj-07-6149-s003.zip › Dataset S1/Alo_etAl_scripts/samples/3748.txt]

4.794870000000000232e+01	4.906386000000000000e+06	5.221407000000000000e+06	9.217741000000000000e+06	6.222005000000000000e+06	7.806111000000000000e+06	6.769462500000000000e+06	6.388389000000000000e+06	7.567765500000000000e+06	6.904008500000000000e+06	5.977722000000000000e+06	6.401764500000000000e+06	7.261851000000000000e+06	9.448752000000000000e+06	7.482521500000000000e+06	6.019833500000000000e+06	6.510087500000000000e+06	8.767979000000000000e+06	4.748718000000000000e+06	4.975800500000000000e+06	4.483545000000000000e+06	4.435810000000000000e+06	4.094729299999999814e+06	3.577010799999999814e+06	3.845184000000000000e+06	2.928232500000000000e+06	3.055424000000000000e+06	2.372672000000000000e+06	2.076544000000000000e+06	1.651872000000000000e+06	1.213824000000000000e+06	7.791360000000000000e+05	6.160480000000000000e+05	3.309360000000000000e+05	2.149600000000000000e+05	1.408320000000000000e+05	1.273300000000000000e+05	6.728000000000000000e+04	4.579800000000000000e+04	2.744600000000000000e+04	2.774600000000000000e+04	2.894900000000000000e+04	1.872700000000000000e+04	2.133200000000000000e+04	2.093100000000000000e+04	1.742500000000000000e+04	1.622200000000000000e+04	1.972900000000000000e+04	1.602200000000000000e+04	1.371800000000000000e+04
4.794950000000000045e+01	5.976558000000000000e+06	8.181830000000000000e+06	7.005920500000000000e+06	8.035642000000000000e+06	8.290788000000000000e+06	9.616375000000000000e+06	6.956280000000000000e+06	7.603434000000000000e+06	7.953500000000000000e+06	7.131813500000000000e+06	9.697166000000000000e+06	7.977854500000000000e+06	7.898904000000000000e+06	7.845589000000000000e+06	6.720662500000000000e+06	6.133735000000000000e+06	6.059297000000000000e+06	7.190513500000000000e+06	5.393951000000000000e+06	5.505175500000000000e+06	5.041216500000000000e+06	5.015535000000000000e+06	4.038762799999999814e+06	3.313961000000000000e+06	3.460112799999999814e+06	2.877824000000000000e+06	2.476608000000000000e+06	1.967072000000000000e+06	1.638976000000000000e+06	1.198720000000000000e+06	8.880480000000000000e+05	5.343680000000000000e+05	3.472320000000000000e+05	2.210320000000000000e+05	1.467800000000000000e+05	8.245000000000000000e+04	5.794100000000000000e+04	4.750300000000000000e+04	2.463900000000000000e+04	3.586700000000000000e+04	2.494000000000000000e+04	1.802600000000000000e+04	1.752500000000000000e+04	4.690100000000000000e+04	3.566700000000000000e+04	1.842600000000000000e+04	1.331700000000000000e+04	1.431900000000000000e+04	1.542100000000000000e+04
4.795029999999999859e+01	7.380202000000000000e+06	5.979065500000000000e+06	7.464762500000000000e+06	8.100381500000000000e+06	8.882278000000000000e+06	8.427688000000000000e+06	7.021283000000000000e+06	7.200060000000000000e+06	7.327498000000000000e+06	7.678851000000000000e+06	7.892992500000000000e+06	7.326770000000000000e+06	8.041003000000000000e+06	8.880243000000000000e+06	7.927901000000000000e+06	9.274040000000000000e+06	6.306728000000000000e+06	6.503714500000000000e+06	5.923874500000000000e+06	4.578707500000000000e+06	4.977244500000000000e+06	4.403722000000000000e+06	4.266720000000000000e+06	4.085475299999999814e+06	3.419238299999999814e+06	2.927296000000000000e+06	2.545472000000000000e+06	2.146880000000000000e+06	1.363199100000000093e+06	1.202880000000000000e+06	8.061120000000000000e+05	5.493760000000000000e+05	3.578240000000000000e+05	1.948360000000000000e+05	1.384120000000000000e+05	1.121240000000000000e+05	6.888600000000000000e+04	4.539600000000000000e+04	2.955100000000000000e+04	3.285900000000000000e+04	2.353700000000000000e+04	1.832600000000000000e+04	2.033000000000000000e+04	2.554100000000000000e+04	2.443900000000000000e+04	1.582200000000000000e+04	1.872700000000000000e+04	1.502000000000000000e+04	1.632200000000000000e+04
4.795109999999999673e+01	6.169467000000000000e+06	7.261275500000000000e+06	7.094068500000000000e+06	8.705084000000000000e+06	9.213352000000000000e+06	9.093400000000000000e+06	8.807569000000000000e+06	7.508515500000000000e+06	7.810311500000000000e+06	7.970375000000000000e+06	6.785024500000000000e+06	8.605289000000000000e+06	9.703395000000000000e+06	6.703381500000000000e+06	6.791275000000000000e+06	6.421845000000000000e+06	6.188836500000000000e+06	6.298355000000000000e+06	5.635381500000000000e+06	5.119068000000000000e+06	4.593064500000000000e+06	4.664302500000000000e+06	4.138026799999999814e+06	3.717265000000000000e+06	3.419238299999999814e+06	3.031360000000000000e+06	2.494784000000000000e+06	2.047104000000000000e+06	2.301984500000000000e+06	1.103680000000000000e+06	8.173600000000000000e+05	5.247040000000000000e+05	3.553760000000000000e+05	2.370280000000000000e+05	1.482920000000000000e+05	1.198760000000000000e+05	7.491400000000000000e+04	4.499500000000000000e+04	3.476400000000000000e+04	2.554100000000000000e+04	2.864900000000000000e+04	1.792500000000000000e+04	2.233400000000000000e+04	2.433900000000000000e+04	1.492000000000000000e+04	1.922800000000000000e+04	1.301700000000000000e+04	1.321700000000000000e+04	1.562100000000000000e+04
4.795190000000000197e+01	6.046781000000000000e+06	6.357837000000000000e+06	8.105660000000000000e+06	7.460495000000000000e+06	8.633914000000000000e+06	7.987837500000000000e+06	7.950000500000000000e+06	1.727066400000000000e+07	7.708936000000000000e+06	6.590361500000000000e+06	7.445188500000000000e+06	7.362481500000000000e+06	6.798287500000000000e+06	1.128350100000000000e+07	6.638163500000000000e+06	7.821505000000000000e+06	6.436267500000000000e+06	6.198431500000000000e+06	5.305591000000000000e+06	4.923166500000000000e+06	4.622142500000000000e+06	4.597493000000000000e+06	4.190695299999999814e+06	3.752357799999999814e+06	3.612102500000000000e+06	2.871808000000000000e+06	2.412224000000000000e+06	1.715890800000000047e+06	1.517408000000000000e+06	1.194784000000000000e+06	8.217440000000000000e+05	5.241920000000000000e+05	3.495680000000000000e+05	2.464520000000000000e+05	1.452680000000000000e+05	8.878400000000000000e+04	6.276000000000000000e+04	4.700200000000000000e+04	4.018000000000000000e+04	2.874900000000000000e+04	2.814700000000000000e+04	1.762500000000000000e+04	2.323600000000000000e+04	2.975100000000000000e+04	1.752500000000000000e+04	1.692400000000000000e+04	1.992900000000000000e+04	1.732400000000000000e+04	1.532100000000000000e+04
4.795270000000000010e+01	6.391820500000000000e+06	6.631698000000000000e+06	6.176384500000000000e+06	6.867755500000000000e+06	6.883547000000000000e+06	8.219637500000000000e+06	7.512234000000000000e+06	7.158585000000000000e+06	7.309510000000000000e+06	7.256599500000000000e+06	1.217881700000000000e+07	9.315262000000000000e+06	7.822062000000000000e+06	6.929541500000000000e+06	7.286151000000000000e+06	6.163110000000000000e+06	6.742409000000000000e+06	6.145655000000000000e+06	5.299826000000000000e+06	5.255760000000000000e+06	4.447557500000000000e+06	4.803609500000000000e+06	4.067841299999999814e+06	3.921864799999999814e+06	3.302340299999999814e+06	3.150848000000000000e+06	2.389312000000000000e+06	2.747834799999999814e+06	1.577120000000000000e+06	1.187040000000000000e+06	8.157920000000000000e+05	5.317920000000000000e+05	3.082560000000000000e+05	2.385480000000000000e+05	1.554560000000000000e+05	8.024000000000000000e+04	5.412700000000000000e+04	3.877600000000000000e+04	4.880800000000000000e+04	3.446400000000000000e+04	1.198760000000000000e+05	1.972900000000000000e+04	2.373700000000000000e+04	2.123200000000000000e+04	2.023000000000000000e+04	1.592200000000000000e+04	1.852700000000000000e+04	1.842600000000000000e+04	1.522100000000000000e+04
4.795349999999999824e+01	4.976609000000000000e+06	7.616642500000000000e+06	7.182334500000000000e+06	8.939881000000000000e+06	7.119977500000000000e+06	9.366525000000000000e+06	8.985323000000000000e+06	1.304803500000000000e+07	8.710420000000000000e+06	7.934722000000000000e+06	7.486412000000000000e+06	7.214551000000000000e+06	6.987674000000000000e+06	7.881004500000000000e+06	8.546702000000000000e+06	7.627395000000000000e+06	6.294962500000000000e+06	5.875673500000000000e+06	5.811983500000000000e+06	5.588353500000000000e+06	4.843369000000000000e+06	4.070523000000000000e+06	4.301637500000000000e+06	3.588746299999999814e+06	3.331594000000000000e+06	2.887936000000000000e+06	2.414400000000000000e+06	1.975200000000000000e+06	1.613376000000000000e+06	1.142720000000000000e+06	8.089120000000000000e+05	5.671840000000000000e+05	3.056160000000000000e+05	2.198200000000000000e+05	1.754400000000000000e+05	7.893400000000000000e+04	7.421000000000000000e+04	4.208600000000000000e+04	3.476400000000000000e+04	2.864900000000000000e+04	2.925000000000000000e+04	2.283500000000000000e+04	2.594200000000000000e+04	2.003000000000000000e+04	2.183300000000000000e+04	1.792500000000000000e+04	1.722400000000000000e+04	1.912800000000000000e+04	2.754600000000000000e+04
4.795430000000000348e+01	6.157899500000000000e+06	5.990826000000000000e+06	8.988320000000000000e+06	9.726369000000000000e+06	8.805240000000000000e+06	1.074568800000000000e+07	8.032495000000000000e+06	7.781184000000000000e+06	8.030931000000000000e+06	9.974794000000000000e+06	7.545538000000000000e+06	8.321252500000000000e+06	6.762822000000000000e+06	6.959252500000000000e+06	7.557067500000000000e+06	7.809755000000000000e+06	6.106359500000000000e+06	5.852100000000000000e+06	4.875675000000000000e+06	4.982376000000000000e+06	4.843369000000000000e+06	4.555132000000000000e+06	4.026967799999999814e+06	3.676333299999999814e+06	3.290604799999999814e+06	3.079552000000000000e+06	2.384256000000000000e+06	2.075424000000000000e+06	1.614048000000000000e+06	1.110880000000000000e+06	8.577440000000000000e+05	5.178240000000000000e+05	3.441760000000000000e+05	2.129360000000000000e+05	1.537400000000000000e+05	9.471800000000000000e+04	7.049400000000000000e+04	4.640000000000000000e+04	3.717100000000000000e+04	3.626900000000000000e+04	3.015200000000000000e+04	2.263500000000000000e+04	2.634300000000000000e+04	2.253500000000000000e+04	1.942800000000000000e+04	2.173300000000000000e+04	1.832600000000000000e+04	1.592200000000000000e+04	2.173300000000000000e+04
4.795510000000000161e+01	7.415255000000000000e+06	7.022229000000000000e+06	6.535207500000000000e+06	8.675529000000000000e+06	7.906307500000000000e+06	8.558550000000000000e+06	7.015492000000000000e+06	7.437297000000000000e+06	7.488436000000000000e+06	9.451406000000000000e+06	7.468862500000000000e+06	8.469065000000000000e+06	6.845575000000000000e+06	7.399330500000000000e+06	7.568954000000000000e+06	6.280727500000000000e+06	5.682444000000000000e+06	5.875673500000000000e+06	5.217349000000000000e+06	5.130933500000000000e+06	4.581317000000000000e+06	4.355188500000000000e+06	4.003728500000000000e+06	3.992050299999999814e+06	3.717265000000000000e+06	2.927296000000000000e+06	2.391872000000000000e+06	2.025536000000000000e+06	1.613824000000000000e+06	1.188096000000000000e+06	8.463520000000000000e+05	4.650000000000000000e+05	3.278880000000000000e+05	2.322680000000000000e+05	1.449640000000000000e+05	1.157480000000000000e+05	7.129800000000000000e+04	3.987900000000000000e+04	3.376200000000000000e+04	2.283500000000000000e+04	2.804700000000000000e+04	2.484000000000000000e+04	2.173300000000000000e+04	1.872700000000000000e+04	1.622200000000000000e+04	1.982900000000000000e+04	1.952900000000000000e+04	1.912800000000000000e+04	2.283500000000000000e+04
4.795589999999999975e+01	4.725044500000000000e+06	8.816880000000000000e+06	6.476442000000000000e+06	8.645974000000000000e+06	8.290788000000000000e+06	9.497388000000000000e+06	7.080495000000000000e+06	9.145356000000000000e+06	7.339410500000000000e+06	7.203001000000000000e+06	8.535843000000000000e+06	7.084121000000000000e+06	7.508427500000000000e+06	7.274545000000000000e+06	6.591088500000000000e+06	6.192485000000000000e+06	6.442150500000000000e+06	5.740565500000000000e+06	6.754292500000000000e+06	4.638035500000000000e+06	4.261225000000000000e+06	4.355188500000000000e+06	4.249086000000000000e+06	3.664712500000000000e+06	3.331594000000000000e+06	2.899648000000000000e+06	2.392576000000000000e+06	1.988896000000000000e+06	1.528192000000000000e+06	1.114464000000000000e+06	7.912160000000000000e+05	5.260320000000000000e+05	3.801520000000000000e+05	2.063640000000000000e+05	1.548480000000000000e+05	9.029200000000000000e+04	6.587400000000000000e+04	3.646900000000000000e+04	4.038100000000000000e+04	2.894900000000000000e+04	3.145600000000000000e+04	2.453900000000000000e+04	2.133200000000000000e+04	2.033000000000000000e+04	1.652300000000000000e+04	1.622200000000000000e+04	1.782500000000000000e+04	1.662300000000000000e+04	2.784700000000000000e+04
8.789879999999999427e+01	2.836265299999999814e+06	4.842635500000000000e+06	4.705833500000000000e+06	4.619474000000000000e+06	5.345861500000000000e+06	6.686337500000000000e+06	5.909375000000000000e+06	6.328255500000000000e+06	1.343253500000000000e+07	4.663310000000000000e+06	6.101069000000000000e+06	5.290978000000000000e+06	5.035173000000000000e+06	6.054970000000000000e+06	4.352790000000000000e+06	4.587082500000000000e+06	3.556748500000000000e+06	3.034711000000000000e+06	3.091477799999999814e+06	3.080512000000000000e+06	2.072398000000000000e+06	2.950528000000000000e+06	2.876672000000000000e+06	2.481920000000000000e+06	2.585024000000000000e+06	1.968064000000000000e+06	1.683616000000000000e+06	1.432480000000000000e+06	1.111104000000000000e+06	8.051680000000000000e+05	5.773760000000000000e+05	4.247760000000000000e+05	2.450320000000000000e+05	1.666560000000000000e+05	1.018600000000000000e+05	7.813000000000000000e+04	4.559700000000000000e+04	3.235800000000000000e+04	2.754600000000000000e+04	1.672300000000000000e+04	1.762500000000000000e+04	1.972900000000000000e+04	1.712400000000000000e+04	1.722400000000000000e+04	2.063100000000000000e+04	1.492000000000000000e+04	1.371800000000000000e+04	1.271600000000000000e+04	1.492000000000000000e+04
8.790019999999999811e+01	4.257319000000000000e+06	4.784533500000000000e+06	6.005964500000000000e+06	7.131873000000000000e+06	5.470162000000000000e+06	6.074062500000000000e+06	6.009834500000000000e+06	6.096943500000000000e+06	6.182587500000000000e+06	5.531582500000000000e+06	5.317117000000000000e+06	6.427360500000000000e+06	5.271847000000000000e+06	7.405392000000000000e+06	5.454345000000000000e+06	4.422347500000000000e+06	3.792296299999999814e+06	4.085257799999999814e+06	3.597987000000000000e+06	2.927872000000000000e+06	3.155209299999999814e+06	2.277567000000000000e+06	2.022243500000000000e+06	2.517824000000000000e+06	2.618176000000000000e+06	2.012608000000000000e+06	1.725728000000000000e+06	1.459584000000000000e+06	1.136704000000000000e+06	8.193440000000000000e+05	6.013920000000000000e+05	4.057760000000000000e+05	2.517240000000000000e+05	1.539400000000000000e+05	1.188700000000000000e+05	7.652200000000000000e+04	4.349000000000000000e+04	3.406300000000000000e+04	2.874900000000000000e+04	1.722400000000000000e+04	1.622200000000000000e+04	1.652300000000000000e+04	2.073100000000000000e+04	1.271600000000000000e+04	1.421900000000000000e+04	1.472000000000000000e+04	1.542100000000000000e+04	1.632200000000000000e+04	1.682300000000000000e+04
8.790170000000000528e+01	4.304056500000000000e+06	5.198236000000000000e+06	5.152805000000000000e+06	6.867755500000000000e+06	5.671027500000000000e+06	6.834894000000000000e+06	7.630658000000000000e+06	5.841931500000000000e+06	5.085684500000000000e+06	5.472279500000000000e+06	5.759150000000000000e+06	6.681834500000000000e+06	5.768720500000000000e+06	5.912239000000000000e+06	6.331823000000000000e+06	5.780882500000000000e+06	4.946386500000000000e+06	3.680403000000000000e+06	3.362439299999999814e+06	2.881728000000000000e+06	2.788417799999999814e+06	2.901542799999999814e+06	2.524928500000000000e+06	2.476288000000000000e+06	2.411008000000000000e+06	2.026976000000000000e+06	1.676320000000000000e+06	1.484544000000000000e+06	1.030272000000000000e+06	8.100640000000000000e+05	5.697600000000000000e+05	3.663840000000000000e+05	2.342960000000000000e+05	1.752360000000000000e+05	1.123260000000000000e+05	7.461200000000000000e+04	5.322300000000000000e+04	4.589800000000000000e+04	2.864900000000000000e+04	2.423800000000000000e+04	2.413800000000000000e+04	1.702400000000000000e+04	1.952900000000000000e+04	1.662300000000000000e+04	1.401800000000000000e+04	1.652300000000000000e+04	1.391800000000000000e+04	1.562100000000000000e+04	1.522100000000000000e+04
8.790319999999999823e+01	3.403484299999999814e+06	4.959306000000000000e+06	5.099916000000000000e+06	5.000990000000000000e+06	4.713016500000000000e+06	5.877887500000000000e+06	5.341366000000000000e+06	6.019800000000000000e+06	5.556705000000000000e+06	6.709443000000000000e+06	5.399681500000000000e+06	5.391609000000000000e+06	6.041096500000000000e+06	1.203293000000000000e+07	4.924045000000000000e+06	5.045685000000000000e+06	3.745175000000000000e+06	3.715646000000000000e+06	4.563533000000000000e+06	4.240062500000000000e+06	3.690713000000000000e+06	3.010532299999999814e+06	2.595113000000000000e+06	2.861568000000000000e+06	2.494080000000000000e+06	2.111360000000000000e+06	1.767264000000000000e+06	1.437856000000000000e+06	1.096416000000000000e+06	8.790560000000000000e+05	5.655360000000000000e+05	3.855600000000000000e+05	2.418920000000000000e+05	1.538400000000000000e+05	1.054820000000000000e+05	7.370800000000000000e+04	4.660000000000000000e+04	3.646900000000000000e+04	3.646900000000000000e+04	2.063100000000000000e+04	1.822600000000000000e+04	2.664400000000000000e+04	1.562100000000000000e+04	2.243400000000000000e+04	2.173300000000000000e+04	2.544100000000000000e+04	1.542100000000000000e+04	1.411900000000000000e+04	2.103200000000000000e+04
8.790460000000000207e+01	4.590557000000000000e+06	6.969832500000000000e+06	6.535207500000000000e+06	5.887519000000000000e+06	6.747549000000000000e+06	7.191500000000000000e+06	4.779502500000000000e+06	5.818231500000000000e+06	5.664036500000000000e+06	6.887708500000000000e+06	5.653029000000000000e+06	6.492398000000000000e+06	5.615036000000000000e+06	5.400735500000000000e+06	6.178711500000000000e+06	6.468962500000000000e+06	4.669659000000000000e+06	3.698053799999999814e+06	3.715703000000000000e+06	3.503859799999999814e+06	2.811738500000000000e+06	3.162062500000000000e+06	2.939968000000000000e+06	2.548608000000000000e+06	2.402240000000000000e+06	1.986240000000000000e+06	1.711328000000000000e+06	1.416064000000000000e+06	1.130240000000000000e+06	8.943200000000000000e+05	5.671840000000000000e+05	3.707680000000000000e+05	2.571960000000000000e+05	1.553520000000000000e+05	1.016580000000000000e+05	7.873200000000000000e+04	5.794100000000000000e+04	3.566700000000000000e+04	2.774600000000000000e+04	2.684400000000000000e+04	2.073100000000000000e+04	1.832600000000000000e+04	1.732400000000000000e+04	4.308900000000000000e+04	1.662300000000000000e+04	2.183300000000000000e+04	1.441900000000000000e+04	1.361800000000000000e+04	2.484000000000000000e+04
8.790609999999999502e+01	4.186979000000000000e+06	5.145839000000000000e+06	6.111742500000000000e+06	5.752411000000000000e+06	5.600252000000000000e+06	5.907694000000000000e+06	5.276363000000000000e+06	8.018421000000000000e+06	7.601604500000000000e+06	6.542824000000000000e+06	5.664925000000000000e+06	6.510254000000000000e+06	6.502622500000000000e+06	5.269888500000000000e+06	4.623706500000000000e+06	4.304730000000000000e+06	4.286805500000000000e+06	3.803665500000000000e+06	3.115067000000000000e+06	3.141543000000000000e+06	2.724387799999999814e+06	2.556241500000000000e+06	2.595113000000000000e+06	2.565952000000000000e+06	1.776826800000000047e+06	2.069216000000000000e+06	1.908096000000000000e+06	1.397312000000000000e+06	1.114048000000000000e+06	7.984000000000000000e+05	6.010880000000000000e+05	3.950480000000000000e+05	2.560800000000000000e+05	1.532360000000000000e+05	1.018600000000000000e+05	7.461200000000000000e+04	5.252100000000000000e+04	4.941000000000000000e+04	3.556700000000000000e+04	2.113200000000000000e+04	2.153300000000000000e+04	2.704500000000000000e+04	1.622200000000000000e+04	1.592200000000000000e+04	1.872700000000000000e+04	1.732400000000000000e+04	1.171500000000000000e+04	2.273500000000000000e+04	1.421900000000000000e+04
8.790760000000000218e+01	3.982502500000000000e+06	6.410350000000000000e+06	4.599938000000000000e+06	5.247515000000000000e+06	6.776970000000000000e+06	5.337100000000000000e+06	5.187604000000000000e+06	6.043618500000000000e+06	6.463008000000000000e+06	6.596422500000000000e+06	5.511691500000000000e+06	5.841432000000000000e+06	5.171243000000000000e+06	5.977722000000000000e+06	4.582516000000000000e+06	4.816325000000000000e+06	4.333868000000000000e+06	3.692073500000000000e+06	3.268196500000000000e+06	3.088089299999999814e+06	2.660357799999999814e+06	2.738029500000000000e+06	2.484054000000000000e+06	2.717824000000000000e+06	2.863944500000000000e+06	2.098368000000000000e+06	1.899840000000000000e+06	1.312128000000000000e+06	1.108544000000000000e+06	8.330080000000000000e+05	5.433120000000000000e+05	3.506880000000000000e+05	2.242720000000000000e+05	1.654440000000000000e+05	1.184660000000000000e+05	6.577200000000000000e+04	5.222000000000000000e+04	6.868600000000000000e+04	2.233400000000000000e+04	3.526600000000000000e+04	2.123200000000000000e+04	1.692400000000000000e+04	1.742500000000000000e+04	1.662300000000000000e+04	1.271600000000000000e+04	1.922800000000000000e+04	1.612200000000000000e+04	1.612200000000000000e+04	1.391800000000000000e+04
8.790900000000000603e+01	4.526176500000000000e+06	4.580535000000000000e+06	6.123495500000000000e+06	5.723090500000000000e+06	7.386183500000000000e+06	6.418912500000000000e+06	6.536241500000000000e+06	6.565492500000000000e+06	6.480876500000000000e+06	6.632075500000000000e+06	5.151987500000000000e+06	6.687747000000000000e+06	5.958225000000000000e+06	1.108693300000000000e+07	4.700203500000000000e+06	4.610582500000000000e+06	3.892421799999999814e+06	4.807358500000000000e+06	3.303552299999999814e+06	3.361294299999999814e+06	2.864137299999999814e+06	2.768227799999999814e+06	2.764621000000000000e+06	2.518976000000000000e+06	2.471168000000000000e+06	2.020032000000000000e+06	1.679456000000000000e+06	1.401376000000000000e+06	1.092704000000000000e+06	7.972480000000000000e+05	5.685120000000000000e+05	3.807600000000000000e+05	2.312560000000000000e+05	1.599960000000000000e+05	1.059840000000000000e+05	7.260400000000000000e+04	5.051400000000000000e+04	4.248700000000000000e+04	3.285900000000000000e+04	2.163300000000000000e+04	2.253500000000000000e+04	1.602200000000000000e+04	2.053100000000000000e+04	1.712400000000000000e+04	1.361800000000000000e+04	2.033000000000000000e+04	1.492000000000000000e+04	1.271600000000000000e+04	1.281600000000000000e+04
8.791049999999999898e+01	3.374272299999999814e+06	4.061805799999999814e+06	6.535207500000000000e+06	9.233084000000000000e+06	7.457195500000000000e+06	5.664019000000000000e+06	5.915284500000000000e+06	7.152660000000000000e+06	5.473079000000000000e+06	6.334728500000000000e+06	5.664925000000000000e+06	5.338278000000000000e+06	5.425531500000000000e+06	5.073677500000000000e+06	4.676666000000000000e+06	4.981060000000000000e+06	5.488193500000000000e+06	3.868170299999999814e+06	3.580279799999999814e+06	2.939591000000000000e+06	2.747651299999999814e+06	2.895431500000000000e+06	2.443122299999999814e+06	2.080692500000000000e+06	2.301824000000000000e+06	2.070656000000000000e+06	1.682528000000000000e+06	1.525280000000000000e+06	1.074336000000000000e+06	8.097600000000000000e+05	5.398080000000000000e+05	3.515040000000000000e+05	2.348000000000000000e+05	1.545480000000000000e+05	1.019600000000000000e+05	6.195700000000000000e+04	5.774000000000000000e+04	3.927700000000000000e+04	2.814700000000000000e+04	2.233400000000000000e+04	2.323600000000000000e+04	1.592200000000000000e+04	2.003000000000000000e+04	1.792500000000000000e+04	1.371800000000000000e+04	1.401800000000000000e+04	1.381800000000000000e+04	1.331700000000000000e+04	1.291700000000000000e+04
8.791200000000000614e+01	5.970832500000000000e+06	7.960599000000000000e+06	5.470492000000000000e+06	5.406196500000000000e+06	5.700803000000000000e+06	6.698212500000000000e+06	5.607642500000000000e+06	5.658019500000000000e+06	6.445139000000000000e+06	6.697558500000000000e+06	5.906612000000000000e+06	6.374030000000000000e+06	5.697907500000000000e+06	4.996429000000000000e+06	4.818008500000000000e+06	4.422347500000000000e+06	4.069023799999999814e+06	4.149879799999999814e+06	3.697995799999999814e+06	3.361294299999999814e+06	2.992197299999999814e+06	3.022695000000000000e+06	2.875680000000000000e+06	2.367156000000000000e+06	2.442176000000000000e+06	2.054496000000000000e+06	1.658624000000000000e+06	1.378112000000000000e+06	1.110784000000000000e+06	8.001760000000000000e+05	6.699840000000000000e+05	3.705680000000000000e+05	2.307520000000000000e+05	1.417400000000000000e+05	1.829120000000000000e+05	6.918800000000000000e+04	5.954700000000000000e+04	3.296000000000000000e+04	2.293600000000000000e+04	2.233400000000000000e+04	1.622200000000000000e+04	1.682300000000000000e+04	1.451900000000000000e+04	1.912800000000000000e+04	1.401800000000000000e+04	2.423800000000000000e+04	1.612200000000000000e+04	3.506500000000000000e+04	1.351800000000000000e+04
[truncated: 5 more columns]
